# Supplementary material for: Sodium lignosulfonate improves shoot growth of Oryza sativa via enhancement of photosynthetic activity and reduced accumulation of reactive oxygen species
Source: Sci Rep. 2021 Jun 24;11:13226. doi: 10.1038/s41598-021-92401-x (PMC8225820; doi:10.1038/s41598-021-92401-x)
Supplement: Supplementary file 1 — Supplementary Information 1. [file 41598_2021_92401_MOESM1_ESM.zip]

Archive with 10 entries (9 files):
- Control/
- Control/MSO1_060418_01_PeptideGroups.txt
- Control/MSO1_060418_01_ProteinGroups.txt
- Control/MSO1_060418_01_PSMs.txt
- Control/MSO2_060418_01_PeptideGroups.txt
- Control/MSO2_060418_01_ProteinGroups.txt
- Control/MSO2_060418_01_PSMs.txt
- Control/MSO3_060418_01_PeptideGroups.txt
- Control/MSO3_060418_01_ProteinGroups.txt
- Control/MSO3_060418_01_PSMs.txt
