# Supplementary material for: Sodium lignosulfonate improves shoot growth of Oryza sativa via enhancement of photosynthetic activity and reduced accumulation of reactive oxygen species
Source: Sci Rep. 2021 Jun 24;11:13226. doi: 10.1038/s41598-021-92401-x (PMC8225820; doi:10.1038/s41598-021-92401-x)
Supplement: Supplementary file 1 — Supplementary Information 1. [file 41598_2021_92401_MOESM1_ESM.zip › Control/MSO1_060418_01_PeptideGroups.txt]

Confidence	Annotated Sequence	Modifications	Modifications in Master Proteins	Qvality PEP	Qvality q-value	# Protein Groups	# Proteins	# PSMs	Master Protein Accessions	Positions in Master Proteins	# Missed Cleavages	Theo. MH+ [Da]	Found in Sample: [S6] F6: Sample	Found in Sample: [S5] F5: Sample	Found in Sample: [S4] F4: Sample	Area: F6: Sample	Area: F5: Sample	Area: F4: Sample	XCorr Sequest HT	Confidence Sequest HT	Percolator q-Value Sequest HT	Percolator PEP Sequest HT
High	[R].FAQVTNPAIDPLR.[E]			0.000193304	0	1	1	8	Q69RJ0	Q69RJ0 [599-611]	0	1441.77978915	High	High	High	3.1e8	4.3e8	9.7e7	4.11023092269897	High	0	1.516E-05
High	[K].DITPMGGFPHYGVVK.[G]			0.000347957	0	1	1	27	P35684	P35684 [308-322]	0	1617.80937469	High	High	High	1.9e8	2.2e8	2.4e7	3.5751748085022	High	0.0002031	0.001866
High	[K].IGGLTLDELGR.[E]			0.000674554	0	1	1	20	Q69RJ0	Q69RJ0 [854-864]	0	1143.63681341	High	High	High	2.8e8	3.0e8	5.7e7	4.04163026809692	High	0	1.465E-05
High	[K].FSGATESGGGVVR.[V]			0.000405923	0	1	1	4	Q653V7	Q653V7 [787-799]	0	1223.60149049	High	High	Not Found	1.1e7	2.6e7		3.96295547485352	High	0	7.162E-06
High	[K].VMANADTPEDATTAR.[Q]			8.94607E-05	0	1	1	3	Q6AVA8	Q6AVA8 [610-624]	0	1562.71151102	High	High	Not Found	2.9e7	3.4e7		5.3192024230957	High	0	3.01E-06
High	[K].TIEVQNPATGETLANVSCMGSK.[E]	1xCarbamidomethyl [C18]		1.1398E-05	0	1	1	10	B9F3B6	B9F3B6 [70-91]	0	2307.09552171	High	High	High	4.1e7	4.7e7	8.2e6	4.81911468505859	High	0	1.058E-07
High	[R].FTQANSEVSALLGR.[I]			3.77882E-05	0	1	1	41	Q01859	Q01859 [334-347]	0	1492.77543198	High	High	High	7.9e8	8.9e8	7.0e7	5.05132436752319	High	0	4.415E-07
High	[K].APAADEEDDDDVDLFGEETEEEK.[K]			0.000622761	0	1	1	4	Q40682	Q40682 [94-116]	0	2568.02675185	Not Found	High	High		1.6e7	4.0e6	3.52210426330566	High	0	1.942E-05
High	[K].SIIEETGVDAIDTGDDGTVK.[I]			0.000971879	0	1	1	2	Q69LE7	Q69LE7 [718-737]	0	2034.97135	Not Found	High	Not Found				3.92273688316345	High	0	1.579E-05
High	[K].DADEDDDDLDLFGDETEEDKK.[A]			6.04915E-06	0	1	1	26	P29545	P29545 [96-116]	1	2428.96342338	High	High	High	3.1e8	5.2e8	2.3e8	5.26449203491211	High	0	1.92E-07
High	[R].GCECCGNGYENYCAK.[M]	4xCarbamidomethyl [C2; C4; C5; C13]; 1xDeamidated [N]		0.000109241	0	1	1	5	Q6ERW7	Q6ERW7 [175-189]	0	1842.61861659	High	High	Not Found	1.6e7	2.7e7		3.94694757461548	High	0	2.303E-06
High	[R].GPTPEPLCQVMLR.[V]	1xCarbamidomethyl [C8]		0.00265181	0	1	1	14	Q948T6	Q948T6 [150-162]	0	1497.75523098	High	High	High	5.7e8	7.4e8	5.5e7	2.89337396621704	High	3.584E-05	0.0001354
High	[K].ILPWGDEAYAGGSANAPR.[G]			1.42752E-06	0	1	1	8	Q10M12	Q10M12 [176-193]	0	1844.89258686	High	High	High	1.1e8	4.9e8		5.79875040054321	High	0	6.925E-08
High	[K].YPIEHGIVSNWDDMEK.[I]	1xDeamidated [N10]		2.6076E-05	0	2	2	4	Q10DV7; A3C6D7	Q10DV7 [71-86]; A3C6D7 [71-86]	0	1933.86365488	High	High	Not Found		2.4e7		4.48508977890015	High	0	4.716E-07
High	[K].YPIEHGIVSNWDDMEK.[I]			4.842E-06	0	2	2	22	Q10DV7; A3C6D7	Q10DV7 [71-86]; A3C6D7 [71-86]	0	1932.87963888	High	High	High	4.0e8	3.5e8	5.4e7	4.51401853561401	High	0	4.031E-08
High	[R].DDSGVLSPYNFSR.[R]			0.00204007	0	2	2	12	Q6ERW7; Q6ERW9	Q6ERW7 [90-102]; Q6ERW9 [90-102]	0	1456.67029822	Not Found	High	High		3.6e8	1.3e7	3.85984826087952	High	5.803E-05	0.0002122
High	[R].GFSDTQIAFATSSSETDVR.[L]	1xDeamidated [Q6]		0.00019441	0	1	1	3	B9EXM2	B9EXM2 [566-584]	0	2019.91416996	High	Not Found	High	3.8e7			4.26599645614624	High	0	2.601E-06
High	[K].HYAGYVTVEEQHGR.[N]			7.20186E-05	0	1	1	4	P37890	P37890 [57-70]	0	1645.77174355	High	High	Not Found	3.3e7	7.2e7		4.38251256942749	High	0	8.504E-07
High	[K].APAADDDDDDDVDLFGEETEEEK.[K]			7.86528E-06	0	1	1	12	Q40680	Q40680 [97-119]	0	2539.99545173	High	High	High	8.2e7	7.7e7	1.8e7	4.56304121017456	High	0	7.391E-08
High	[R].TAEALAEYVNSEAATNVK.[I]			1.02852E-05	0	1	1	10	Q75M08	Q75M08 [125-142]	0	1880.9236121	High	High	High	5.9e7	7.9e7	3.3e7	5.64453029632568	High	0	3.36E-07
High	[K].GMLEVYNSLTEEGKK.[E]			0.00254808	0	1	1	8	Q65XK0	Q65XK0 [350-364]	1	1697.84146253	High	High	High	2.1e8	1.9e8	4.6e7	3.89320111274719	High	3.584E-05	8.758E-05
High	[K].GEDFPVQNYIVK.[E]			0.00186218	0	1	1	28	Q9SXP2	Q9SXP2 [356-367]	0	1408.71070654	High	High	High		7.9e8	5.0e6	3.39854145050049	High	3.584E-05	0.0002091
High	[R].VPLYIGSVEEVEK.[V]			0.000251335	0	1	1	8	O64422	O64422 [388-400]	0	1461.78353707	High	High	High	7.8e7	2.4e8	3.3e7	4.04461097717285	High	0	1.749E-05
High	[K].LYGSTLSWNVTR.[C]			0.00130008	0	1	1	41	O82451	O82451 [6-17]	0	1396.72193994	High	High	High	4.6e8	4.1e8	7.0e7	3.56333374977112	High	0	2.176E-05
High	[K].FDLSGIPAAPR.[G]			0.00105871	0	1	1	12	Q6Z7B0	Q6Z7B0 [488-498]	0	1143.61568409	High	High	High		3.0e8	5.1e7	4.11251020431519	High	0	4.228E-05
High	[R].ALTTEEIDQHLTAISERD.[-]			0.00091798	0	1	1	21	Q9LSU3	Q9LSU3 [229-246]	1	2042.00365323	High	High	High	5.2e8	6.0e8	2.3e7	3.87001037597656	High	0	1.806E-05
High	[K].WLAANVSAEVAESTR.[I]	1xDeamidated [N5]		0.00166145	0	1	1	2	P48494	P48494 [192-206]	0	1604.79147633	Not Found	High	High		4.7e6		3.38885641098022	High	0	2.837E-05
High	[K].WLAANVSAEVAESTR.[I]			1.02852E-05	0	1	1	285	P48494	P48494 [192-206]	0	1603.80746033	High	High	High	2.8e7	2.4e7	2.4e7	4.39304637908936	High	0	9.441E-08
High	[R].AAELTTLLESR.[M]			0.00122799	0	1	1	14	P0C520	P0C520 [7-17]	0	1203.65794273	High	High	High	3.3e8	3.8e8	1.3e8	3.87565064430237	High	0	2.042E-05
High	[R].SECINHAFVYDAPLPVSR.[L]	1xCarbamidomethyl [C3]		0.000504223	0	1	1	12	P52428	P52428 [90-107]	0	2075.00148561	High	High	High	3.1e8	3.5e8	3.4e7	4.02106523513794	High	0	4.729E-05
High	[K].DDSIFHNEEK.[L]			0.00259203	0	1	1	11	Q0J8G4	Q0J8G4 [287-296]	0	1233.53822151	High	High	Not Found		4.4e8		3.66413736343384	High	0	5.456E-05
High	[R].GFSDTQIAFATSSSETDVR.[L]			0.000368392	0	1	1	5	B9EXM2	B9EXM2 [566-584]	0	2018.93015396	High	High	High			1.2e7	3.38622069358826	High	0	2.113E-05
High	[R].FFPYYAFNVLGGLDSEGK.[G]			0.00188354	0	1	1	2	O64464	O64464 [105-122]	0	2023.98000485	High	Not Found	Not Found	2.7e6			4.21596336364746	High	0	3.246E-05
High	[K].KISEDEYVSAIKEEISK.[V]			3.17396E-06	0	1	1	26	Q2QLY4	Q2QLY4 [458-474]	2	1968.01717809	High	High	High	5.7e8	5.5e8	3.2e7	4.84687805175781	High	0	2.501E-08
High	[R].LTVEQNIVIPNVK.[N]			0.000143667	0	1	1	12	Q42997	Q42997 [432-444]	0	1466.85770508	High	High	High	1.6e8	1.8e8	1.7e7	4.27335739135742	High	0	6.026E-06
High	[K].NGTAYGEYTYAELER.[E]	1xDeamidated [N1]		3.20239E-05	0	1	2	6	A2Z7B3	A2Z7B3 [7-21]	0	1737.7602357	Not Found	High	High		2.1e7	2.1e7	4.14894151687622	High	0	2.466E-06
High	[K].QIGVIGWGSQGPAQAQNLR.[D]	1xDeamidated [Q/N]		0.00190515	0	1	1	7	Q65XK0	Q65XK0 [109-127]	0	1981.02499837	Not Found	Not Found	High			3.0e6	3.86311960220337	High	0	3.282E-05
High	[K].QIGVIGWGSQGPAQAQNLR.[D]			8.44389E-07	0	1	1	49	Q65XK0	Q65XK0 [109-127]	0	1980.04098237	High	High	High	4.0e8	2.9e8	2.5e7	5.30642175674438	High	0	5.697E-07
High	[K].SPEVVLEWPK.[K]			0.00280736	0	1	1	78	Q948T6	Q948T6 [10-19]	0	1183.63575081	High	High	High		7.5e8	4.1e7	4.30490970611572	High	5.803E-05	0.0003113
High	[R].HATTEDAFQDGK.[S]			0.000104962	0	1	1	4	Q9XJ29	Q9XJ29 [264-275]	0	1319.58623429	High	High	Not Found	1.4e7	9.6e7		3.94610285758972	High	0	1.298E-06
High	[R].FVIDVAGSSLAGSGDAK.[I]			0.000201183	0	1	1	10	Q6ERW7	Q6ERW7 [422-438]	0	1593.81187699	Not Found	High	High		9.0e6	7.5e6	3.61977791786194	High	0	2.699E-06
High	[R].QGGSITAALFLK.[Q]			0.00147391	0	1	1	8	Q6K669	Q6K669 [544-555]	0	1205.68884899	High	High	Not Found	2.3e7	3.0e7		3.64038348197937	High	3.584E-05	6.831E-05
High	[K].VSVAAVQFACTDVESENVDTAER.[L]	1xCarbamidomethyl [C10]; 1xDeamidated [N/Q]		0.000155617	0	1	1	4	Q93XI4	Q93XI4 [11-33]	0	2498.13513819	Not Found	High	Not Found		1.9e7		3.81274461746216	High	0	2.028E-06
High	[K].VSVAAVQFACTDVESENVDTAER.[L]	1xCarbamidomethyl [C10]		0.000143667	0	1	1	6	Q93XI4	Q93XI4 [11-33]	0	2497.15112219	High	Not Found	High	2.3e7		4.0e6	4.28885889053345	High	0	1.101E-05
High	[R].IFVPEGQPLESEPNEPLR.[V]			3.20239E-05	0	1	2	20	A2XFI3	A2XFI3 [392-409]	0	2051.04439592	High	High	High	1.7e8	2.3e8	3.2e7	3.55630731582642	High	3.584E-05	7.227E-05
High	[K].HIEKDPALER.[R]			0.00199407	0	2	3	4	Q7F9I1; Q2QVG9	Q7F9I1 [411-420]; Q2QVG9 [412-421]	1	1207.64296141	High	High	Not Found	3.7e8	3.1e8		3.83825254440308	High	3.584E-05	0.000101
High	[R].ELGEGGIDNYLSVK.[Q]			0.00034205	0	1	1	3	B3VMC0	B3VMC0 [470-483]	0	1493.74821415	High	Not Found	High	1.3e8		5.6e7	3.95147800445557	High	0	3.725E-05
High	[K].CGVSVPYTISASIDCSR.[V]	2xCarbamidomethyl [C1; C15]		5.47607E-05	0	1	1	35	Q0IQK9	Q0IQK9 [98-114]	0	1871.86260923	High	High	High	2.7e8	4.2e8	7.8e6	4.24957370758057	High	0	1.722E-06
High	[R].DVCGGGTGHAEVVR.[V]	1xCarbamidomethyl [C3]		0.000872031	0	1	1	6	Q7XUP7	Q7XUP7 [67-80]	0	1413.653937	High	High	Not Found	5.7e7	8.5e7		3.70400333404541	High	0	2.142E-05
High	[K].KASDASQEVDSQENHETVQEDESK.[V]	1xDeamidated [N/Q]		0.000167601	0	1	2	3	A2WNF5	A2WNF5 [220-243]	1	2691.14999567	High	Not Found	Not Found	3.7e6			5.4633002281189	High	0	1.051E-05
High	[R].LGPNYLMLPVNAPK.[C]			6.99925E-05	0	2	3	52	Q0E4K1; A2YH64	Q0E4K1 [356-369]; A2YH64 [356-369]	0	1526.83994658	High	High	High		3.0e8	7.5e7	4.38427925109863	High	0	8.692E-06
High	[K].CDVIVINTPLTEK.[T]	1xCarbamidomethyl [C1]		0.000427316	0	1	1	20	Q9SXP2	Q9SXP2 [246-258]	0	1501.7930562	High	High	High	2.7e8	2.2e8	3.3e7	3.45589184761047	High	0	3.454E-05
High	[R].GLDQEYEGNVEATGEDYYVEPADER.[R]			1.4194E-06	0	1	1	21	Q8L4L4	Q8L4L4 [115-139]	0	2848.20678185	High	High	High	1.2e8	1.6e8	4.4e7	4.92810821533203	High	0	1.064E-07
High	[R].GLDQEYEGNVEATGEDYYVEPADER.[R]	1xDeamidated [N/Q]		0.000584871	0	1	1	5	Q8L4L4	Q8L4L4 [115-139]	0	2849.19079785	High	Not Found	High			2.6e7	3.66837239265442	High	0	2.649E-05
High	[K].VKPSSPSELDALLDPAK.[Y]			4.536E-05	0	1	1	24	A3C6G9	A3C6G9 [137-153]	0	1766.95345576	High	High	High	1.3e8	1.2e8	1.1e7	4.33242607116699	High	0	1.184E-06
High	[R].SPINYTIEQLNVASDR.[L]			0.00304056	0	1	1	2	Q0IZQ2	Q0IZQ2 [370-385]	0	1819.91846721	High	Not Found	Not Found	6.8e6			2.94861650466919	High	0	5.37E-05
High	[K].ALLSDPAFRPLVEK.[Y]			0.000902401	0	1	1	9	Q10N21	Q10N21 [210-223]	0	1555.88425417	High	High	High	2.7e8	2.4e8		3.353351354599	High	5.803E-05	0.0003337
High	[R].FYLQPLPPAEAAAR.[A]			0.000123855	0	1	1	103	P83646	P83646 [106-119]	0	1543.82673933	High	High	High		1.3e9	1.5e8	3.4039204120636	High	0	1.311E-05
High	[R].GGNNILVMCDTYTPAGEPIPTNKR.[N]	1xCarbamidomethyl [C9]		2.38003E-05	0	1	1	13	P14655	P14655 [140-163]	1	2618.27013194	High	High	High	1.8e8	1.7e8	1.8e7	4.68542385101318	High	0	2.426E-07
High	[K].QSGSIYEHWDILPPK.[Q]			0.00117321	0	1	1	7	Q9SLY8	Q9SLY8 [202-216]	0	1769.88571063	High	High	High				3.42819356918335	High	0	2.569E-05
High	[R].VEEEGDVATAFTLAR.[I]			3.8222E-05	0	1	1	4	Q6ZFT5	Q6ZFT5 [112-126]	0	1607.79114153	Not Found	High	High		3.4e7	7.4e6	3.88238620758057	High	0	3.708E-06
High	[K].VDILVSGIGTGGTVTGTGK.[Y]			2.44107E-06	0	1	1	13	Q9XEA8	Q9XEA8 [176-194]	0	1731.94870473	High	High	High		1.6e8	3.2e7	4.53488254547119	High	0	2.168E-07
High	[R].IPSFTEEQSELIR.[G]			0.000291537	0	1	1	9	Q60DX8	Q60DX8 [327-339]	0	1548.7904133	High	High	High	6.0e7	2.9e7	7.9e6	3.66704916954041	High	0	4.112E-06
High	[K].FIIEAANHPTDPEADEILAK.[K]			0.000131129	0	1	1	8	Q33E23	Q33E23 [306-325]	0	2194.10263899	High	High	High	1.7e7	1.8e8	9.6e6	3.43447184562683	High	0	2.959E-05
High	[K].GSFETIHVEDALGHQFATR.[L]			7.79544E-07	0	1	1	44	P49398	P49398 [203-221]	0	2115.0253918	High	High	High	6.7e8	6.6e8	2.0e7	4.75917434692383	High	0	7.141E-09
High	[K].GSFETIHVEDALGHQFATR.[L]	1xDeamidated [Q15]		0.000103771	0	1	1	6	P49398	P49398 [203-221]	0	2116.0094078	High	High	Not Found				4.8162989616394	High	0	1.28E-06
High	[K].VVDGCEAQIAAK.[L]	1xCarbamidomethyl [C5]		0.00096635	0	1	1	4	Q9XEA8	Q9XEA8 [27-38]	0	1260.62526271	High	High	Not Found	1.9e8	3.4e8		3.95831704139709	High	0	1.571E-05
High	[R].LAIVDPTSGDQPLYNEDK.[S]			0.000310425	0	1	1	2	Q43011	Q43011 [51-68]	0	1974.96547688	High	Not Found	Not Found	2.2e7			3.03795981407166	High	0	4.412E-06
High	[K].AVMTLNDFEAGGDGGDPSECDGK.[F]	1xCarbamidomethyl [C20]; 1xDeamidated [N6]		8.02673E-05	0	1	1	4	Q6H5X0	Q6H5X0 [79-101]	0	2342.93874666	High	Not Found	High			7.7e6	4.02577257156372	High	0	5.352E-06
High	[K].AVMTLNDFEAGGDGGDPSECDGK.[F]	1xCarbamidomethyl [C20]		1.12687E-05	0	1	1	4	Q6H5X0	Q6H5X0 [79-101]	0	2341.95473066	Not Found	High	High		1.2e7		4.11698007583618	High	0	1.045E-07
High	[K].TYVSGNAISKDDIK.[V]			0.000971879	0	1	1	6	P29545	P29545 [25-38]	1	1510.77476324	High	High	Not Found	8.0e7	9.8e7		3.63174247741699	High	0	1.581E-05
High	[K].CALVYGQMNEPPGAR.[A]	1xCarbamidomethyl [C1]		0.000179481	0	1	1	6	Q01859	Q01859 [288-302]	0	1662.77267187	High	High	Not Found	4.7e7	1.3e8		4.43419313430786	High	0	1.714E-05
High	[K].VSPEVIAEYTVR.[T]			0.0022865	0	1	1	61	P17784	P17784 [238-249]	0	1362.7263566	High	High	High	4.1e8	5.6e8	1.8e8	4.15556192398071	High	0	5.512E-05
High	[R].ATWYGAPTGAGPDDNGGACGFK.[N]	1xCarbamidomethyl [C19]; 1xDeamidated [N15]		1.32214E-05	0	1	1	13	Q7XCA7	Q7XCA7 [49-70]	0	2170.9134588	High	High	High	1.7e8	2.0e8	9.0e7	4.38961744308472	High	0	1.201E-06
High	[R].ATWYGAPTGAGPDDDGGACGFK.[N]	1xCarbamidomethyl [C19]		1.32214E-05	0	1	1	13	Q336T5	Q336T5 [47-68]	0	2170.91345837	High	High	High	1.7e8	2.0e8	9.0e7	4.38961744308472	High	0	1.201E-06
High	[R].IAQIPVSEAYLGR.[V]			0.000470849	0	1	1	38	P0C2Z4	P0C2Z4 [95-107]	0	1416.78454018	High	High	High	7.7e8	9.8e8	2.4e8	3.69324636459351	High	5.803E-05	0.0003557
High	[R].CESACPTDFLSVR.[V]	2xCarbamidomethyl [C1; C5]		0.00117321	0	1	1	7	P0C359	P0C359 [54-66]	0	1541.67228945	High	High	High	8.8e7	4.7e7	4.0e7	3.42446136474609	High	0	3.51E-05
High	[K].TPLVAHGADAFPFTEEK.[L]			0.000498501	0	1	1	9	Q7Y0F2	Q7Y0F2 [466-482]	0	1829.90683995	High	High	High	1.3e8	1.8e8	3.4e7	3.7603178024292	High	0	7.485E-06
High	[R].ADLSAAGGVNPPHYHPR.[A]			0.000197767	0	1	1	4	Q6ESF0	Q6ESF0 [103-119]	0	1758.86704088	High	High	Not Found	1.4e8	1.2e8		4.08080387115479	High	0	2.654E-06
High	[R].YLAVEPSTPYNTTTLPK.[V]	1xDeamidated [N11]		0.000284957	0	1	1	1	P42862	P42862 [550-566]	0	1895.96368648	Not Found	High	Not Found		4.7e7		3.92157101631165	High	0	4.012E-06
High	[R].YLAVEPSTPYNTTTLPK.[V]			9.15265E-05	0	1	1	11	P42862	P42862 [550-566]	0	1894.97967048	High	High	High	2.3e8	1.8e8	1.6e7	3.32222247123718	High	3.584E-05	0.0001348
High	[K].GCVFTYDAVGSYER.[T]	1xCarbamidomethyl [C2]		0.000571672	0	1	1	4	O64464	O64464 [123-136]	0	1623.7107831	Not Found	High	High		1.5e8		4.17626333236694	High	0	8.739E-06
High	[K].AGSGVATLGLPDSPGVPK.[G]			0.00125634	0	1	1	10	Q6YZE2	Q6YZE2 [206-223]	0	1622.8748116	High	High	High	2.3e8	2.4e8	4.4e7	4.36765336990356	High	0	3.532E-05
High	[K].VPGVDDVTGEPLIQR.[K]			2.82451E-05	0	1	1	12	Q08480	Q08480 [176-190]	0	1594.84351148	High	High	High	2.2e8	2.2e8	8.1e7	3.88465857505798	High	0	1.418E-06
High	[R].VEAELSNICAGILR.[L]	1xCarbamidomethyl [C9]		0.00025422	0	1	1	4	Q84J55	Q84J55 [100-113]	0	1544.81010323	High	High	Not Found	1.8e7	8.3e7		3.70700716972351	High	0	3.528E-06
High	[K].YYQQSPAEDLALAK.[M]			0.00224772	0	1	1	4	Q0JG99	Q0JG99 [166-179]	0	1596.7904133	High	High	Not Found	2.2e7	2.0e7		2.85364937782288	High	3.584E-05	0.0001312
High	[K].GVCSNFLCDLKPGSDVK.[I]	2xCarbamidomethyl [C3; C8]		0.001315	0	1	1	13	P41344	P41344 [178-194]	0	1895.89899475	High	High	High	5.5e8	5.2e8	1.2e8	3.27142024040222	High	0	2.837E-05
High	[K].LVLNISVGESGDR.[L]			0.00236607	0	1	1	43	A2YDY2	A2YDY2 [19-31]	0	1358.7274192	High	High	High			1.2e7	3.11960101127625	High	0.001019	0.009846
High	[R].VVLDCATADPDGR.[K]	1xCarbamidomethyl [C5]		0.000539962	0	1	3	6	Q2QNG7	Q2QNG7 [319-331]	0	1388.64745463	High	High	Not Found	1.0e8	1.6e8		3.70187020301819	High	0	8.211E-06
High	[K].TITLEVESSDTIDNVK.[A]			5.8455E-06	0	3	6	213	P0C030; P51431; Q9ARZ9	P0C030 [12-27]; P51431 [12-27]; Q9ARZ9 [12-27]	0	1763.89091501	High	High	High	1.5e7	3.4e8	4.7e7	5.69404172897339	High	0	2.774E-07
High	[K].TITLEVESSDTIDNVK.[A]	1xDeamidated [N14]		0.00274408	0	3	6	2	P0C030; P51431; Q9ARZ9	P0C030 [12-27]; P51431 [12-27]; Q9ARZ9 [12-27]	0	1764.87493101	Not Found	High	High				4.58189010620117	High	0	4.834E-05
High	[R].LADEYGSGELR.[L]			0.00189431	0	1	1	4	Q42997	Q42997 [421-431]	0	1209.57460703	High	High	Not Found	1.6e8	1.5e8		3.38536953926086	High	0	3.275E-05
High	[K].ANSEATLGTYQGDAVLGEGASESLHVK.[D]			1.67369E-08	0	1	1	217	Q5N725	Q5N725 [328-354]	0	2704.30604249	High	High	High	1.0e9	9.7e8	2.8e7	6.96201276779175	High	0	6.664E-11
High	[K].AFNVEVAPSDFK.[V]			0.001652	0	1	1	10	Q9SDD6	Q9SDD6 [176-187]	0	1323.65794273	High	High	High	2.1e8	2.9e8	4.7e7	3.62472987174988	High	0.000399	0.00353
High	[K].ANSEATLGTYQGDAVLGEGASESLHVK.[D]	1xDeamidated [Q/N]		8.93983E-07	0	1	1	50	Q5N725	Q5N725 [328-354]	0	2705.29005849	High	High	High	1.0e7	4.4e6	8.0e6	6.21734523773193	High	0	2.747E-07
High	[K].ANSEATLGTYKGDAVLGEGASESLHVK.[D]			0.0008005	0	1	1	11	P17784	P17784 [328-354]	1	2704.34242801	High	High	High	7.9e7	2.5e7	1.3e7	4.59546089172363	High	0.000399	0.003591
High	[K].ANSEATLGTYKGDAVLGEGASESLHVK.[D]	1xDeamidated [N2]		8.18588E-06	0	1	1	21	P17784	P17784 [328-354]	1	2705.32644401	High	High	High			9.1e6	6.01105499267578	High	0	6.229E-06
High	[K].HPQIDVPNLQVIK.[L]			0.000125994	0	1	1	16	P0DKK8	P0DKK8 [32-44]	0	1500.85328842	High	High	High	2.4e8	2.0e8		3.86887049674988	High	0	8.55E-06
High	[K].VSDDEVAFLTQGDANDEK.[N]			3.76671E-06	0	1	1	19	Q0J8G4	Q0J8G4 [209-226]	0	1952.87197038	High	High	High		3.4e8	1.5e8	5.79912662506104	High	0	5.439E-06
High	[K].VSDDEVAFLTQGDANDEK.[N]	1xDeamidated [N/Q]		0.000626325	0	1	1	6	Q0J8G4	Q0J8G4 [209-226]	0	1953.85598638	High	Not Found	High			5.7e6	4.05219078063965	High	0	9.666E-06
High	[K].KGGTEHLGLPVFNSVAEAK.[A]			3.18416E-05	0	1	1	24	Q6ZL94	Q6ZL94 [77-95]	1	1954.03925103	High	High	High	2.9e8	2.0e8	1.8e7	3.97406435012817	High	0	3.366E-07
High	[K].ANSEATLGTYQGDAVLGEGASESLHVK.[D]	2xDeamidated [N2; Q11]		1.75314E-06	0	1	1	2	Q5N725	Q5N725 [328-354]	0	2706.27407449	High	High	Not Found				5.99648189544678	High	0	1.28E-08
High	[K].HLTSTYSSDETK.[E]			0.00176902	0	1	2	3	B8BKI7	B8BKI7 [308-319]	0	1368.6277647	High	High	Not Found	8.1e6	6.8e6		2.99931907653809	High	0	3.036E-05
High	[K].IVEAADIFVGGR.[V]			0.000415295	0	1	1	6	Q42997	Q42997 [541-552]	0	1246.67901256	High	High	High			7.7e6	3.70501399040222	High	0	1.117E-05
High	[K].AAQDIALADLAPTHPIR.[L]			2.9904E-05	0	2	2	62	Q6ZKC0; Q2R2W2	Q6ZKC0 [155-171]; Q2R2W2 [164-180]	0	1772.9653579	High	High	High	1.3e9	1.3e9	1.9e8	4.23505067825317	High	0	1.99E-06
High	[K].CGINYQPPSVVPGGDLAK.[V]	1xCarbamidomethyl [C1]		0.000109866	0	2	2	11	Q53M52; P28752	Q53M52 [353-370]; P28752 [353-370]	0	1871.93200914	High	High	High	4.3e7	9.9e7	3.9e7	3.46346521377563	High	3.584E-05	8.796E-05
High	[K].ESDAWPAEPQDAYGLEK.[L]			8.74416E-05	0	2	3	10	A2Z7B3; Q2R1V8	A2Z7B3 [163-179]; Q2R1V8 [156-172]	0	1905.85011283	High	High	High	3.7e8	4.2e8		3.76700186729431	High	0	2.788E-06
High	[K].SDVNIVSNASCTTNCLAPLAK.[V]	2xCarbamidomethyl [C11; C15]; 1xDeamidated [N]		1.84094E-05	0	1	1	7	Q6K5G8	Q6K5G8 [144-164]	0	2236.0584087	High	Not Found	High				3.80274534225464	High	0	4.997E-06
High	[K].SDVNIVSNASCTTNCLAPLAK.[V]	2xCarbamidomethyl [C11; C15]		6.11859E-06	0	1	1	16	Q6K5G8	Q6K5G8 [144-164]	0	2235.0743927	High	High	High	1.7e8	1.8e8		4.58824110031128	High	0	1.901E-07
High	[R].ETDSDITVAALPMDEK.[R]			6.46175E-05	0	1	1	9	P15280	P15280 [224-239]	0	1734.8102219	High	High	High	3.6e7	3.9e7	1.4e7	3.47522783279419	High	0	1.694E-06
High	[K].VSPQLIAEYTVR.[A]			0.00207527	0	1	1	32	Q5N725	Q5N725 [238-249]	0	1375.75799109	High	High	High		8.7e8	1.0e8	3.57523488998413	High	0	3.593E-05
High	[K].YLFAGVVDGR.[N]			0.00205174	0	2	2	65	Q2QLY5; Q2QLY4	Q2QLY5 [288-297]; Q2QLY4 [288-297]	0	1096.57857034	High	High	High	6.2e8	7.6e8	7.2e6	4.0479302406311	High	3.584E-05	6.922E-05
High	[K].TTTTNAGAPVWNDNEALTVGPR.[G]	1xDeamidated [N]		7.73176E-06	0	1	1	58	Q0E4K1	Q0E4K1 [16-37]	0	2286.09967922	High	High	High	1.2e7	3.6e7	3.0e6	4.36072731018066	High	0	2.147E-05
High	[K].TTTTNAGAPVWNDNEALTVGPR.[G]			3.51737E-06	0	1	1	48	Q0E4K1	Q0E4K1 [16-37]	0	2285.11566322	High	High	High	9.0e8	8.7e8	2.2e8	4.50703191757202	High	0	3.249E-07
High	[R].LWDLSTGVTTR.[R]			0.000747522	0	1	1	13	P49027	P49027 [101-111]	0	1248.6582771	High	High	High	6.8e8	7.5e8	1.5e8	3.84313893318176	High	0	1.176E-05
High	[R].FDDGVGGDNEVQR.[T]			0.00152522	0	1	1	2	P0DKK0	P0DKK0 [278-290]	0	1407.61351161	Not Found	High	Not Found		8.1e7		3.56211757659912	High	0	4.074E-05
High	[K].TIVAANLGVTPSNDGEVIR.[V]	1xDeamidated [N13]		0.00233924	0	1	1	4	A3BLC3	A3BLC3 [162-180]	0	1927.01309623	High	High	Not Found	3.0e7	3.2e7		3.53702020645142	High	0	4.092E-05
High	[K].TIVAANLGVTPSNDGEVIR.[V]			5.68105E-06	0	1	1	27	A3BLC3	A3BLC3 [162-180]	0	1926.02908023	High	High	High	4.9e8	5.0e8	1.3e7	4.98554801940918	High	0	4.807E-08
High	[K].QDSTYWDNISQGGLQR.[I]			5.14285E-05	0	1	1	10	P30298	P30298 [728-743]	0	1867.85692957	High	High	High	1.6e8	1.4e8	6.5e7	4.06974124908447	High	0	5.79E-07
High	[R].VPEGFDYELYNR.[DN]			0.00105871	0	2	2	36	Q6Z4G3; Q8H8T0	Q6Z4G3 [59-70]; Q8H8T0 [61-72]	0	1501.69578471	High	High	High	3.6e8	3.6e8	1.6e7	3.94625186920166	High	0	4.527E-05
High	[K].YANDLSSGVIFGK.[E]			0.000527776	0	1	1	10	Q6K669	Q6K669 [273-285]	0	1370.69505648	High	High	High	2.6e8	3.2e8	9.9e7	3.54627323150635	High	0	8.858E-06
High	[R].VFGAIAEELR.[E]			0.0024484	0	1	1	9	P0C438	P0C438 [99-108]	0	1104.60478506	High	High	High	2.5e8	2.2e8		3.74683213233948	High	0	4.274E-05
High	[K].IENLQSHDNNEIYEK.[A]			0.000598375	0	1	1	3	Q71VM4	Q71VM4 [470-484]	0	1845.86134623	Not Found	High	Not Found		3.8e6		3.61410713195801	High	0	9.195E-06
High	[R].DNLTLWTSDNAEDGGDEIKEAAKPEGEGH.[-]			0.000281723	0	1	1	20	Q06967	Q06967 [232-260]	1	3098.38212031	High	High	High	3.0e8	2.6e8	4.7e7	4.05912065505981	High	0	1.4E-05
High	[R].DNLTLWTSDNAEDGGDEIKEAAKPEGEGH.[-]	1xDeamidated [N10]		0.000180509	0	1	1	4	Q06967	Q06967 [232-260]	1	3099.36613631	Not Found	High	High			1.1e7	4.44586849212646	High	0	2.397E-06
High	[K].EAFSLFDKDGDGCITTK.[E]	1xCarbamidomethyl [C13]		4.33355E-05	0	1	4	5	Q0JNS6	Q0JNS6 [15-31]	1	1903.87421942	High	High	High	5.8e7	7.4e7		3.83426880836487	High	5.803E-05	0.0004583
High	[K].AQISIYDPQVTEDQIQR.[D]			5.52122E-06	0	1	3	17	Q9AUV6	Q9AUV6 [358-374]	0	2004.00325937	High	High	High	1.2e8	1.8e8	2.5e7	4.19310760498047	High	0	4.681E-08
High	[R].IINEPTAAAIAYGIDKK.[G]			3.48862E-05	0	2	3	84	Q6Z7B0; Q75HQ0	Q6Z7B0 [202-218]; Q75HQ0 [226-242]	1	1787.99017565	High	High	High	1.3e9	1.5e9	5.5e6	4.05935478210449	High	0	2.536E-06
High	[R].SLNSVWAQHLSEEVR.[R]			3.77882E-05	0	1	1	17	P35684	P35684 [101-115]	0	1754.8820222	High	High	High	1.2e8	1.3e8		4.3708872795105	High	0	9.733E-06
High	[K].GEYDESGPSIVHR.[K]			0.00107699	0	1	1	7	A2XNS1	A2XNS1 [362-374]	0	1445.66554719	High	High	Not Found	5.1e7	7.1e7		3.28004121780396	High	0	1.772E-05
High	[R].TVSSGISGASYYTGTFNTVNR.[S]			2.93964E-05	0	1	1	6	Q5Z5A8	Q5Z5A8 [225-245]	0	2182.04110135	High	High	Not Found	3.3e7			4.80350875854492	High	0	3.092E-07
High	[R].TVSSGISGASYYTGTFNTVNR.[S]	1xDeamidated [N]		0.000403613	0	1	1	2	Q5Z5A8	Q5Z5A8 [225-245]	0	2183.02511735	Not Found	Not Found	High			5.4e6	3.53880786895752	High	5.803E-05	0.0002178
High	[R].AEYEESGPAIVHR.[K]			0.00197146	0	1	1	7	A3C6D7	A3C6D7 [362-374]	0	1457.70193271	High	High	Not Found	4.6e7	1.2e8		2.88091063499451	High	0	3.401E-05
High	[R].NGPSLMPGGSFEAYK.[Y]			0.000498501	0	1	1	11	Q9LI00	Q9LI00 [139-153]	0	1554.72570462	High	High	High	1.3e8	1.2e8	5.3e7	3.33740520477295	High	0	7.52E-06
High	[R].NGPSLMPGGSFEAYK.[Y]	1xDeamidated [N1]		0.00164261	0	1	1	11	Q9LI00	Q9LI00 [139-153]	0	1555.70972062	High	High	High	2.4e7	1.1e8	3.3e7	3.18057703971863	High	0.0001847	0.001311
High	[K].VVDLLAPYQR.[G]			0.00272848	0	1	1	35	Q01859	Q01859 [210-219]	0	1173.66263427	High	High	High	7.4e8	1.0e9	2.0e8	3.3473334312439	High	0	4.799E-05
High	[K].IGDTAGTIDNIIQCK.[L]	1xCarbamidomethyl [C14]		2.93964E-05	0	1	1	6	Q93VT8	Q93VT8 [149-163]	0	1618.81049709	High	Not Found	High	2.3e8		1.0e8	4.31778907775879	High	0	3.081E-07
High	[K].TQGVDIAGYGSSK.[V]			0.00222224	0	1	2	5	A2Z7B3	A2Z7B3 [346-358]	0	1282.62737084	High	High	Not Found	1.6e8	1.5e8		3.9675407409668	High	3.584E-05	8.827E-05
High	[R].GIGFVSDDVGLDADR.[C]			4.94144E-05	0	1	1	15	P93438	P93438 [77-91]	0	1535.73362669	High	High	High	2.1e7	9.1e7	2.8e7	4.63156175613403	High	0	9.428E-06
High	[R].ILDVVYNASNNELVR.[T]			4.95381E-06	0	1	1	58	P49199	P49199 [79-93]	0	1718.90717432	High	High	High	4.9e8	6.1e8	5.6e7	5.28682518005371	High	0	4.122E-08
High	[R].TDIIFFCSPNNPTGAAASR.[D]	1xCarbamidomethyl [C7]		0.000247068	0	1	1	8	Q10MQ2	Q10MQ2 [237-255]	0	2038.96510009	High	High	High	4.0e7			5.45822286605835	High	0	1.3E-05
High	[K].GIYPAVDPLDSTSTMLQPR.[I]			2.43499E-05	0	1	1	64	P12085	P12085 [360-378]	0	2061.03211668	High	High	High	1.8e7	2.0e8	2.3e7	5.07139921188354	High	0	5.686E-07
High	[K].DYEEVGSEFDDGDEGDEGDEY.[-]			7.73176E-06	0	1	1	2	Q53M52	Q53M52 [431-451]	0	2370.81642484	Not Found	Not Found	High			9.0e6	3.73702526092529	High	0	6.825E-08
High	[K].LSPQGMGAEDFGFYAQR.[I]			0.000303419	0	1	1	2	Q851L5	Q851L5 [339-355]	0	1873.85375853	High	Not Found	Not Found	1.6e7			2.94549775123596	High	0	4.514E-05
High	[K].NLTGLVELYGR.[N]			0.00159643	0	2	2	14	P31924; Q43009	P31924 [589-599]; Q43009 [589-599]	0	1234.67901256	Not Found	High	High		1.1e8	2.2e7	3.03556180000305	High	0	2.718E-05
High	[R].VQLAEQYLSEAALGDANSDAMK.[T]	1xDeamidated [Q6]; 1xOxidation [M21]		2.79245E-05	0	1	1	1	P93431	P93431 [401-422]	0	2341.08639727	High	Not Found	Not Found				4.20380306243896	High	0	2.911E-07
High	[R].VQLAEQYLSEAALGDANSDAMK.[T]	1xOxidation [M21]		4.57338E-06	0	1	1	14	P93431	P93431 [401-422]	0	2340.10238127	High	High	High	5.5e7	6.2e7	1.6e7	5.29009485244751	High	0	1.522E-07
High	[R].VQLAEQYLSEAALGDANSDAMK.[T]	1xDeamidated [N/Q]		9.04877E-05	0	1	1	17	P93431	P93431 [401-422]	0	2325.09148227	High	Not Found	High	1.1e7		3.8e6	5.03620433807373	High	0	8.874E-06
High	[R].VQLAEQYLSEAALGDANSDAMK.[T]			5.48586E-08	0	1	1	81	P93431	P93431 [401-422]	0	2324.10746627	High	High	High	5.0e8	2.9e8	1.0e8	6.5165867805481	High	0	8.528E-07
High	[R].VLYSSVVYPHNYGFIPR.[T]			0.000134157	0	1	1	41	A2X8Q3	A2X8Q3 [79-95]	0	2011.0436082	High	High	High	2.1e8	1.5e7	2.1e7	3.11702704429626	High	0	5.692E-06
High	[R].IITTNLWSAELSK.[L]			0.000244264	0	1	5	58	Q9AUV6	Q9AUV6 [204-216]	0	1475.81042053	High	High	High	1.5e8	1.1e8	2.1e7	4.37431907653809	High	0	4.68E-06
High	[K].NEGREEEGGPDDEEGGGGGGGGR.[E]			0.00144066	0	1	1	2	B8B8C5	B8B8C5 [180-202]	1	2173.86129895	Not Found	High	Not Found		4.9e5		3.4952404499054	High	0	2.424E-05
High	[K].SADELAADAAFFR.[D]			0.000278526	0	1	1	11	Q84T92	Q84T92 [70-82]	0	1383.65391993	High	High	High		1.8e8		4.6596360206604	High	0	1.207E-05
High	[K].ADDGSDTVTFMFESPNQDK.[I]			0.000351951	0	1	1	8	P17070	P17070 [92-110]	0	2103.88115483	High	High	High	1.3e7	6.1e6	1.2e7	3.69188117980957	High	3.584E-05	8.067E-05
High	[R].LFKPFDELVVDSK.[D]			0.000111127	0	1	1	33	Q53LQ0	Q53LQ0 [225-237]	0	1536.83082162	High	High	High	2.2e8	4.7e7	1.9e7	4.42582273483276	High	0	3.374E-06
High	[K].VIIGPATVGGIQAGAFK.[I]			0.00026009	0	1	1	8	Q93VT8	Q93VT8 [132-148]	0	1598.92645332	High	Not Found	High	2.0e8		2.3e7	3.27856111526489	High	0	3.621E-06
High	[K].LDELIQAIETVK.[S]			0.000698049	0	1	1	6	Q8S091	Q8S091 [174-185]	0	1371.77297241	High	High	Not Found				4.01223182678223	High	0	1.09E-05
High	[-].MIQPQTLLNVADNSGAR.[K]			3.23915E-05	0	1	1	15	P0C438	P0C438 [1-17]	0	1827.93815683	High	High	High	5.0e7	3.8e7	9.1e6	4.46939897537231	High	0	3.439E-07
High	[K].TEFDVVIEEVPSSAR.[I]			1.18626E-05	0	1	1	57	O22386	O22386 [116-130]	0	1677.83300631	High	High	High	7.0e7	2.9e8	4.8e7	6.11850500106812	High	0	5.464E-07
High	[K].IGPNEPSQLSIDLNAQGLAR.[Y]	1xDeamidated [Q/N]		1.26313E-05	0	1	1	8	Q5N725	Q5N725 [149-168]	0	2094.0825727	High	Not Found	High				4.46773195266724	High	0	1.716E-07
High	[K].IGPNEPSQLSIDLNAQGLAR.[Y]			7.93006E-07	0	1	1	134	Q5N725	Q5N725 [149-168]	0	2093.0985567	High	High	High	6.9e6	5.1e8	1.2e8	4.82610750198364	High	0	6.528E-09
High	[K].ASNTLSIIDSGIGMTK.[S]			0.000174432	0	1	1	8	Q0J4P2	Q0J4P2 [73-88]	0	1607.83089787	High	High	High	6.2e7	6.5e7	1.3e7	3.86759471893311	High	0	8.277E-06
High	[R].FLSEACDLVFDAASQGK.[S]	1xCarbamidomethyl [C6]		8.04691E-06	0	1	1	30	P0C482	P0C482 [53-69]	0	1857.86874016	High	High	High	1.3e7	9.1e7	1.4e7	5.27367925643921	High	0	7.131E-08
High	[K].QVTEYASDEPWGWYK.[S]			4.64075E-05	0	1	1	17	B3VMC0	B3VMC0 [484-498]	0	1858.82825528	High	High	High	8.3e7		7.2e6	3.65099120140076	High	0	4.298E-05
High	[K].VVPLITEEFGYTNVHQVPK.[V]			2.79245E-05	0	1	1	14	Q9ZST0	Q9ZST0 [86-104]	0	2170.15428071	High	High	High	2.5e8	2.3e8		3.39306473731995	High	0	2.922E-07
High	[R].FASSESASSNTR.[H]			0.000536889	0	1	2	2	Q852Q1	Q852Q1 [355-366]	0	1243.55493417	Not Found	High	Not Found		1.1e7		3.57911705970764	High	0	8.162E-06
High	[K].KPEDWDDEEDGEWTAPTIPNPEYK.[G]			2.0687E-06	0	1	1	52	Q9SLY8	Q9SLY8 [260-283]	0	2861.24243914	High	High	High	3.4e8	4.3e8	6.4e7	5.01808214187622	High	0	1.536E-08
High	[K].TNNSFILQQFENPANPK.[I]	1xDeamidated [N/Q]		0.000278526	0	1	1	46	Q9XEA6	Q9XEA6 [139-155]	0	1962.95558139	High	High	High		3.0e7	6.1e6	4.33196544647217	High	0	3.901E-06
High	[K].TNNSFILQQFENPANPK.[I]			3.34125E-06	0	1	1	46	Q9XEA6	Q9XEA6 [139-155]	0	1961.97156539	High	High	High	2.7e8	3.1e8	1.3e7	4.93269824981689	High	0	5.253E-08
High	[K].MIYDYYASGAEDQWTLK.[E]	1xDeamidated [Q13]		5.17229E-05	0	0	1	4			0	2054.90518529	High	High	Not Found	9.5e6			4.10618257522583	High	0	5.985E-07
High	[K].DDGTLASYVGFR.[V]			0.00297202	0	1	1	14	A2XMV1	A2XMV1 [44-55]	0	1300.61680618	High	High	High	1.3e8	9.3e7	5.4e7	3.70792412757874	High	0.0001847	0.00107
High	[R].DNLTLWTSDISEDTAEEIR.[E]			4.15049E-06	0	1	1	42	Q7XTE8	Q7XTE8 [233-251]	0	2208.03026181	High	High	High	8.2e7	6.6e7	8.2e6	4.83759117126465	High	0	3.374E-08
High	[R].DNLTLWTSDISEDTAEEIR.[E]	1xDeamidated [N2]		1.2206E-05	0	1	1	5	Q7XTE8	Q7XTE8 [233-251]	0	2209.01427781	Not Found	High	High			5.8e6	4.37368631362915	High	0	1.14E-07
High	[R].LYSIASSALGDFGDSK.[T]			8.47105E-06	0	1	1	31	P41344	P41344 [142-157]	0	1630.79589256	High	High	High		3.9e8	8.5e7	5.32814741134644	High	0	7.578E-08
High	[R].TSVPNIWAVGDVTNR.[I]			0.000429761	0	1	1	6	P48642	P48642 [325-339]	0	1628.83909482	High	High	Not Found		1.9e8		3.55060601234436	High	0	3.546E-05
High	[K].EKAEGVDLSAYGSSK.[V]			0.000939172	0	1	1	4	Q2R1V8	Q2R1V8 [337-351]	1	1540.74894238	High	High	Not Found	1.6e7	2.3e7		3.55796670913696	High	0	1.52E-05
High	[K].LVAWYDNEWGYSNR.[V]			0.000183626	0	1	1	67	A2YQT7	A2YQT7 [312-325]	0	1772.8027093	High	High	High	1.3e8	1.4e8	4.4e6	4.16984796524048	High	0	2.432E-06
High	[K].EVEAVCNPIISAVYQR.[T]	1xCarbamidomethyl [C6]		2.17232E-05	0	1	1	8	Q6Z7B0	Q6Z7B0 [628-643]	0	1847.93200914	High	High	High	5.5e7	6.3e7	8.6e6	3.86440300941467	High	0	7.419E-07
High	[K].SQDTERPDLANAPVVVTGGR.[G]			0.00170951	0	1	1	2	A2XNR6	A2XNR6 [228-247]	0	2082.05742015	High	Not Found	Not Found	1.8e7			3.85015988349915	High	0	2.918E-05
High	[K].DGATDPTFLYFSHGLK.[E]			6.49874E-05	0	1	1	20	P35681	P35681 [149-164]	0	1768.85407614	High	High	High	1.8e8	2.1e8	3.5e7	3.90869522094727	High	0	7.544E-07
High	[K].ITGIPSLVAIGPDGK.[T]			0.00212315	0	1	1	8	Q7Y0F2	Q7Y0F2 [444-458]	0	1437.83115599	Not Found	High	High		6.9e7	2.4e7	3.47340965270996	High	0	3.688E-05
High	[R].NIVVEETANVSELK.[L]			0.00012744	0	1	1	4	Q6YXW6	Q6YXW6 [105-118]	0	1544.81662802	High	High	Not Found	7.1e7	7.2e7		4.50818538665771	High	0	2.114E-06
High	[K].IGPNEPSQLAIDLNAQGLAR.[Y]	1xDeamidated [Q/N]		3.50859E-05	0	1	1	20	P17784	P17784 [149-168]	0	2078.0876581	High	Not Found	High	1.1e7		3.8e7	4.09992837905884	High	0	1.878E-06
High	[K].IGPNEPSQLAIDLNAQGLAR.[Y]			5.10995E-07	0	1	1	115	P17784	P17784 [149-168]	0	2077.1036421	High	High	High	7.8e8	6.4e8	5.1e7	5.1378288269043	High	0	2.449E-08
High	[K].DTDILAAFR.[V]			0.00311067	0	1	1	153	P0C511	P0C511 [33-41]	0	1021.53128579	High	High	High	3.9e9	8.6e9	1.8e9	4.16002607345581	High	0.0003202	0.002556
High	[K].HSLGYWENEK.[V]			0.00157832	0	1	1	6	Q6ZDY8	Q6ZDY8 [594-603]	0	1262.5800268	High	High	Not Found	1.3e8	1.3e8		3.44854760169983	High	0	2.687E-05
High	[K].GQESENSQEALR.[V]			0.00226057	0	1	1	4	Q0JF58	Q0JF58 [200-211]	0	1347.61351161	High	High	Not Found	2.8e7	3.0e7		3.68454265594482	High	0	3.934E-05
High	[R].YVGTSDLQLER.[V]			0.00196025	0	1	1	6	Q43594	Q43594 [36-46]	0	1280.6481063	High	High	Not Found	1.7e8	1.3e8		3.17227959632874	High	5.803E-05	0.0005933
High	[R].AFQLYSSGIFTGK.[C]			0.00169979	0	1	1	32	P25776	P25776 [270-282]	0	1418.731442	High	High	High	1.1e8	1.4e8		4.24964618682861	High	0.0002031	0.001649
High	[K].YTSDIDIVSNASCTTNCLAPLAK.[V]	2xCarbamidomethyl [C13; C17]		6.53593E-05	0	1	1	10	A2YQT7	A2YQT7 [142-164]	0	2514.18506521	High	High	High	3.7e7	3.5e7	1.4e7	3.96420907974243	High	0	7.6E-07
High	[R].ASSILPAMVGHTIAIHNGK.[E]	1xDeamidated [N17]		0.000130383	0	1	1	2	P12153	P12153 [36-54]	0	1918.02149296	High	High	Not Found	4.3e7	7.0e7		3.35077309608459	High	0	1.657E-06
High	[K].IDMSATVLGFK.[I]			0.00274408	0	1	1	18	Q10CE4	Q10CE4 [59-69]	0	1181.62347157	High	High	High	7.8e7	5.4e7	3.9e7	3.86383247375488	High	0	4.833E-05
High	[R].AVFASGSPFDPVEYNGK.[I]	1xDeamidated [N15]		1.59615E-05	0	1	1	22	P43279	P43279 [515-531]	0	1785.83300674	High	High	High		2.9e8	7.3e6	5.32747077941895	High	0	1.549E-07
High	[K].YIDTNFEGPALLPDDSEK.[Q]			0.000432221	0	1	1	10	A1XBB7	A1XBB7 [104-121]	0	2023.94949245	High	High	High	2.7e7	4.6e7	1.6e7	3.98418283462524	High	0	6.412E-06
High	[R].GMEVIDTGAPLSVPVGGATLGR.[I]			3.69089E-07	0	1	1	60	P12085	P12085 [88-109]	0	2097.10086492	High	High	High	2.4e8	2.9e8	6.2e7	5.47758865356445	High	0	3.912E-09
High	[R].GMEVIDTGAPLSVPVGGATLGR.[I]	1xOxidation [M2]		8.04691E-06	0	1	1	11	P12085	P12085 [88-109]	0	2113.09577992	High	High	High	5.0e7	5.2e7	7.1e6	4.02398061752319	High	0	3.271E-06
High	[R].ESAETDAADQDGNR.[V]			0.00135304	0	1	1	4	Q7Y0Y8	Q7Y0Y8 [447-460]	0	1478.59898364	High	High	Not Found	1.9e6	2.4e6		3.89569091796875	High	0	2.269E-05
High	[R].AAVPSGASTGVYEALELR.[D]			2.24079E-06	0	1	1	177	Q42971	Q42971 [36-53]	0	1790.92830364	High	High	High		1.7e9	2.7e8	4.76152896881104	High	0	1.802E-06
High	[R].SPPIEEVINTGVVPR.[F]			0.000132634	0	1	1	4	Q9SLX0	Q9SLX0 [111-125]	0	1606.879897	High	High	High	3.5e7		7.4e6	3.88442516326904	High	0	1.695E-06
High	[K].VPEPTVDETIQILR.[G]	1xDeamidated [Q11]		0.000330536	0	1	1	6	Q7F9I1	Q7F9I1 [427-440]	0	1610.86357863	High	High	Not Found	4.6e7	5.6e7		3.18416500091553	High	0	4.775E-05
High	[R].GTYQGTFMCSGGYTR.[E]	1xCarbamidomethyl [C9]		0.000743269	0	1	1	2	Q6Z965	Q6Z965 [313-327]	0	1685.70465186	High	Not Found	Not Found	1.4e7			3.60108923912048	High	0	1.17E-05
High	[R].AQFEQLEYTEDDYQK.[E]			0.0025773	0	1	1	2	Q6K8J4	Q6K8J4 [199-213]	0	1906.8341284	Not Found	High	Not Found				3.51445150375366	High	0	4.508E-05
High	[R].DAVTPLSETEAVDLVK.[D]			5.14285E-05	0	1	1	18	O64464	O64464 [169-184]	0	1686.87962212	High	High	High	4.8e7	8.8e7	3.2e7	3.61038208007813	High	0	1.87E-06
High	[R].LVGCCNELNAGYAADGYAR.[A]	2xCarbamidomethyl [C4; C5]		7.55724E-06	0	1	2	4	A2XFI3	A2XFI3 [85-103]	0	2073.91168461	High	High	Not Found	1.2e7	6.2e7		4.38544893264771	High	0	1.945E-07
High	[K].APGETCHIVIDHGGNVPYWEGQSYGIIPPGENPK.[K]	1xCarbamidomethyl [C6]; 1xDeamidated [N/Q]		0.00061219	0	1	1	15	P41345	P41345 [111-144]	0	3689.7329215	High	High	High	1.5e7	7.1e7	1.3e7	3.82966279983521	High	5.803E-05	0.0007053
High	[K].VPEPTVDETIQILR.[G]			0.00217213	0	1	1	16	Q7F9I1	Q7F9I1 [427-440]	0	1609.87956263	High	High	High	5.4e7	5.6e7	1.6e7	2.85574841499329	High	0	3.787E-05
High	[K].LAPILDEAATTLK.[S]			0.00132252	0	1	1	25	Q53LQ0	Q53LQ0 [420-432]	0	1355.77805781	High	High	High	3.2e8	3.9e8	4.8e7	3.4449782371521	High	0	3.005E-05
High	[R].LTGLHETASIDNFSWGVANR.[G]	1xDeamidated [N]		0.000417672	0	1	1	4	P14655	P14655 [348-367]	0	2189.06217161	High	High	Not Found	1.4e7	1.9e8		4.64164876937866	High	0	6.144E-06
High	[R].LTGLHETASIDNFSWGVANR.[G]			7.42895E-06	0	1	1	50	P14655	P14655 [348-367]	0	2188.07815561	High	High	High	2.3e8	3.1e7	1.5e7	4.77483606338501	High	0	6.545E-08
High	[R].NPVGNPLAGIDPDEIVDTR.[S]	1xDeamidated [N]		0.000251335	0	1	1	30	Q42997	Q42997 [214-232]	0	1992.98727537	Not Found	High	High				4.34045028686523	High	0	3.48E-06
High	[R].NPVGNPLAGIDPDEIVDTR.[S]			1.61851E-06	0	1	1	16	Q42997	Q42997 [214-232]	0	1992.00325937	High	High	High	1.6e8	1.4e8		4.91097736358643	High	0	1.213E-08
High	[K].GVNPWIEVDGGVGPK.[N]			0.000167601	0	1	1	22	Q9ZTP5	Q9ZTP5 [217-231]	0	1523.78526841	High	High	High	3.0e8	2.1e8		4.07384157180786	High	0	2.439E-06
High	[K].SYELPDGQVITIGAER.[F]			2.3724E-06	0	4	4	113	A2XNS1; Q10DV7; P0C542; A3C6D7	A2XNS1 [241-256]; Q10DV7 [241-256]; P0C542 [240-255]; A3C6D7 [241-256]	0	1747.88610449	High	High	High	4.2e7	4.4e8	9.0e7	5.11732816696167	High	0	3.064E-07
High	[K].HGRPGIGATHSSR.[F]			0.000187866	0	1	1	5	P31674	P31674 [137-149]	0	1332.6879545	High	High	Not Found		5.6e8		2.93651461601257	High	0	2.798E-05
High	[R].KAEEYLMGIPQDTPYSEFNHR.[F]			0.000196642	0	1	1	3	P30298	P30298 [207-227]	1	2525.17654888	High	High	High	9.2e7	5.8e7	8.4e6	4.63799858093262	High	0	2.642E-06
High	[R].NGSRPPHFCK.[S]	1xCarbamidomethyl [C9]; 1xDeamidated [N1]		0.00174896	0	1	1	11	P40978	P40978 [88-97]	0	1200.55785238	High	High	Not Found	2.1e8	5.6e8		3.72074604034424	High	0	4.884E-05
High	[R].GLDQEYEGNIEATGEDYYVEPADER.[R]	1xDeamidated [N/Q]		0.00108935	0	1	2	9	A2WXX3	A2WXX3 [115-139]	0	2863.20644791	High	Not Found	High			7.7e6	3.04657006263733	High	0.0001847	0.001314
High	[R].GLDQEYEGNIEATGEDYYVEPADER.[R]			5.66684E-05	0	1	2	5	A2WXX3	A2WXX3 [115-139]	0	2862.22243191	High	High	High	3.1e7	2.8e7		3.62799310684204	High	0	6.488E-07
High	[R].FYAISAEYPEFSNK.[D]			1.90508E-05	0	1	1	28	Q9SLY8	Q9SLY8 [84-97]	0	1665.77951427	High	High	High	4.0e8	3.4e8	2.4e7	5.4709038734436	High	0	1.896E-07
High	[R].SWDEGVATNFSTTPLK.[D]			3.07697E-05	0	1	1	14	Q9SDD6	Q9SDD6 [50-65]	0	1752.84390534	High	High	High	2.1e8	1.3e8	8.7e6	4.53853178024292	High	0	3.242E-07
High	[K].AVDNVNSVIAPALIGK.[D]	1xDeamidated [N6]		0.00026915	0	1	1	2	Q42971	Q42971 [67-82]	0	1581.88464846	Not Found	High	Not Found				3.44231820106506	High	0	3.75E-06
High	[K].AVDNVNSVIAPALIGK.[D]			1.1728E-05	0	1	1	27	Q42971	Q42971 [67-82]	0	1580.90063246	High	High	High	2.8e7	2.3e9	1.2e8	5.01358222961426	High	0	1.081E-06
High	[K].AIKFEFEPVDKLDS.[-]			0.00215978	0	1	1	110	P0C511	P0C511 [464-477]	2	1637.84211451	High	High	High	7.1e8	3.0e9	3.8e8	3.81005144119263	High	5.803E-05	0.0003711
High	[R].EAFPGDVFYLHSR.[L]			0.0007518	0	1	1	12	P0C520	P0C520 [295-307]	0	1537.74340363	High	High	High		4.4e7	7.5e6	3.33246612548828	High	0	3.616E-05
High	[R].KDDGTVEPFEMIDVK.[R]			0.001652	0	1	1	7	P52428	P52428 [217-231]	1	1722.8254781	High	High	High	9.6e7	1.1e8	1.2e7	4.75296449661255	High	3.584E-05	9.166E-05
High	[R].DPDASSGGELVFGGMDPK.[H]			9.10056E-05	0	1	1	5	P42211	P42211 [222-239]	0	1778.79015518	Not Found	Not Found	High			1.8e7	4.49979066848755	High	0	1.103E-06
High	[R].ILDVVYNASNNELVR.[T]	1xDeamidated [N]		0.00100572	0	1	1	8	P49199	P49199 [79-93]	0	1719.89119032	Not Found	Not Found	High				3.93426418304443	High	3.584E-05	0.0001268
High	[K].CGVSVAFPISTSVDCSK.[I]	2xCarbamidomethyl [C1; C15]		5.15573E-06	0	1	1	70	Q2QYL3	Q2QYL3 [103-119]	0	1813.84589657	High	High	High	8.5e8	9.1e8		5.17828941345215	High	0	1.636E-07
High	[K].QVDLIGFGSGPEVDQK.[L]			7.68775E-06	0	1	1	19	Q6K669	Q6K669 [255-270]	0	1688.84899074	High	High	High	2.0e8	3.4e8	6.2e6	5.07567691802979	High	0	7.152E-06
High	[K].GGIGCSPGDLSISELER.[L]	1xCarbamidomethyl [C5]		3.13011E-05	0	1	1	15	A2XMV1	A2XMV1 [103-119]	0	1746.83268901	High	High	High	1.8e8	1.9e8	4.6e7	4.65509700775146	High	0	6.617E-07
High	[K].TAIAIDTILNQK.[Q]			0.00101727	0	1	1	19	P0C520	P0C520 [178-189]	0	1300.74709206	High	High	High	1.7e8	2.5e8	4.1e7	3.44681119918823	High	0	2.534E-05
High	[K].SNDSGLASYVAGQIDR.[T]			7.82052E-06	0	1	1	11	Q10CE4	Q10CE4 [195-210]	0	1652.7874531	High	High	High	3.0e8	3.6e8		4.92931222915649	High	0	6.695E-07
High	[R].ALTVPELTQQMWDAK.[N]			0.00105269	0	4	8	11	Q43594; Q8H7U1; Q40665; Q76FS3	Q43594 [283-297]; Q8H7U1 [283-297]; Q40665 [283-297]; Q76FS3 [283-297]	0	1730.87818242	High	High	Not Found		9.4e7		3.53958654403687	High	0	5.467E-05
High	[K].VVIGMDVAASEFYNDKDK.[T]			2.04013E-05	0	1	1	60	Q42971	Q42971 [246-263]	1	2000.96336844	High	High	High	1.4e8	4.8e7	1.1e7	4.35009908676147	High	0	5.882E-07
High	[R].LGEHNIDVLEGNEQFINAAK.[I]			8.32724E-06	0	1	1	50	P00761	P00761 [58-77]	0	2211.10403596	High	High	High	1.1e9	1.0e9	5.6e6	5.46488952636719	High	0	4.108E-07
High	[R].LGEHNIDVLEGNEQFINAAK.[I]	1xDeamidated [Q/N]		0.000420062	0	1	1	10	P00761	P00761 [58-77]	0	2212.08805196	Not Found	High	High				4.95544481277466	High	0	6.197E-06
High	[K].QWYLTHYGVDIGR.[K]			0.000777985	0	1	1	25	P49199	P49199 [112-124]	0	1607.79650181	High	High	High	1.3e8	8.0e7	1.1e7	3.39298534393311	High	3.584E-05	0.0001243
High	[R].APGYGVITNIVNGGLECGHGPDDR.[V]	1xCarbamidomethyl [C17]		2.52611E-06	0	1	1	19	Q7DNA1	Q7DNA1 [275-298]	0	2468.1622961	High	High	High	1.2e8	1.5e8	2.0e7	4.70275926589966	High	0	1.29E-07
High	[R].APGYGVITNIVNGGLECGHGPDDR.[V]	1xCarbamidomethyl [C17]; 1xDeamidated [N]		6.45256E-09	0	1	1	71	Q7DNA1	Q7DNA1 [275-298]	0	2469.1463121	High	High	High	1.1e9	9.1e8	1.3e8	5.87068843841553	High	0	2.289E-11
High	[R].APGYGVITNIVNGGLECGHGPDDR.[V]	1xCarbamidomethyl [C17]; 2xDeamidated [N9; N12]		3.8222E-05	0	1	1	10	Q7DNA1	Q7DNA1 [275-298]	0	2470.1303281	High	Not Found	High				5.15742635726929	High	0	2.433E-06
High	[R].LIDIPVSNCLNSNISK.[I]	1xCarbamidomethyl [C9]		0.00013804	0	1	1	14	P15280	P15280 [117-132]	0	1786.93676017	High	High	High	5.8e7	8.2e7	6.5e6	3.21279430389404	High	5.803E-05	0.0002243
High	[R].VLTDVGDVPIQEIR.[D]			0.000146984	0	1	2	11	B8AU84	B8AU84 [111-124]	0	1553.85334791	High	High	High	1.1e8	1.6e8		3.66346716880798	High	0	4.485E-06
High	[R].AEQSPDDSSQPSASSEAR.[S]			1.33731E-05	0	1	1	4	Q2QMG2	Q2QMG2 [642-659]	0	1848.78421802	High	High	Not Found	1.8e7	2.7e7		4.30147457122803	High	0	1.264E-07
High	[R].EAEKDAAAAAEIPLLTPYK.[M]			0.000814321	0	1	1	5	Q69TH8	Q69TH8 [4-22]	1	2001.05389798	High	High	Not Found		7.7e7		4.49027633666992	High	3.584E-05	9.296E-05
High	[K].SSVLLDVKPWDDETDMK.[K]			5.02677E-05	0	1	1	12	P29545	P29545 [136-152]	0	1977.94738401	High	High	High	2.1e8	1.9e8	3.0e7	3.94108915328979	High	3.584E-05	0.0001581
High	[R].EDQVPLIIIQDGESK.[K]			0.000130383	0	1	1	23	Q53LQ0	Q53LQ0 [331-345]	0	1683.87995649	High	High	High	6.8e7	2.0e8	1.5e7	4.21188592910767	High	0	1.662E-06
High	[R].AIGGVPGPALAEYYAQR.[T]			0.00138427	0	1	1	6	Q6Z965	Q6Z965 [41-57]	0	1732.90169506	High	High	High	7.3e7	3.6e7	6.3e6	2.89642119407654	High	0	2.332E-05
High	[R].GGNNILVMCDTYTPAGEPIPTNK.[R]	1xCarbamidomethyl [C9]; 1xDeamidated [N]		0.000283335	0	1	1	16	P14655	P14655 [140-162]	0	2463.15303698	High	High	High	2.6e7		6.3e6	3.50974416732788	High	5.803E-05	0.0006948
High	[R].GGNNILVMCDTYTPAGEPIPTNK.[R]	1xCarbamidomethyl [C9]		5.83089E-05	0	1	1	12	P14655	P14655 [140-162]	0	2462.16902098	High	High	High	6.7e7	1.1e8	1.2e7	4.17150497436523	High	0	6.666E-07
High	[K].LLGVTIYSSDAIR.[S]			0.00118667	0	1	2	5	Q0JMY8	Q0JMY8 [26-38]	0	1407.78420581	High	Not Found	High			1.1e7	3.01033186912537	High	0	1.969E-05
High	[K].LIGSPPGYVGYTEGGQLTEAVR.[R]			5.12639E-06	0	2	2	14	Q7F9I1; Q2QVG9	Q7F9I1 [680-701]; Q2QVG9 [681-702]	0	2264.15573717	High	High	High	1.1e8	8.1e7		3.90267443656921	High	0	1.822E-05
High	[R].DNLTLWTSDANDDGGDEIK.[E]			8.35389E-05	0	1	1	12	Q2R2W2	Q2R2W2 [236-254]	0	2078.91489776	High	High	High	5.0e7	1.1e8	4.4e7	4.10812377929688	High	0	6.339E-06
High	[K].VLVVANPANTNALILK.[E]			9.01993E-06	0	1	1	79	Q7XDC8	Q7XDC8 [127-142]	0	1649.99486719	High	High	High	5.0e8	9.3e8	1.1e8	4.46361017227173	High	0	3.184E-07
High	[R].GPILLEDYHLIEK.[VL]			6.31591E-05	0	2	3	117	Q0E4K1; A2YH64	Q0E4K1 [38-50]; A2YH64 [38-50]	0	1539.84172065	High	High	High	8.7e8	7.4e8	6.4e7	4.13621091842651	High	0	1.18E-05
High	[K].EGQNDIYYITGESK.[K]			0.00164261	0	1	1	2	Q0J4P2	Q0J4P2 [459-472]	0	1616.74385698	High	Not Found	Not Found	1.0e7			4.04354000091553	High	0	2.805E-05
High	[R].LTVEDPVTVEYITR.[Y]			0.000170495	0	1	1	4	A2YXU2	A2YXU2 [97-110]	0	1634.8635782	Not Found	High	High		1.5e8		3.52271461486816	High	0	2.237E-06
High	[K].GIVDSEDLPLNISR.[E]			3.352E-05	0	2	3	36	Q0J4P2; Q07078	Q0J4P2 [360-373]; Q07078 [360-373]	0	1527.80131233	High	High	High	2.8e8	4.8e8	1.1e8	4.63507461547852	High	0	1.863E-06
High	[K].INDAVVTVPAYFNDAQR.[Q]			0.000201183	0	1	1	10	Q6Z7B0	Q6Z7B0 [169-185]	0	1892.9501017	High	High	High			8.9e6	4.00058460235596	High	0	4.472E-05
High	[R].LRPTEDKTEEDR.[S]			0.00229957	0	1	1	8	P46466	P46466 [93-104]	1	1488.72887566	High	High	Not Found	5.7e7	5.6e7		3.83025550842285	High	3.584E-05	0.000113
High	[K].LKEVEAVCNPIISAVYQR.[T]	1xCarbamidomethyl [C8]		0.000208191	0	1	1	6	Q6Z7B0	Q6Z7B0 [626-643]	1	2089.11103603	High	High	Not Found	8.4e7	1.2e8		3.24946284294128	High	8.586E-05	0.0007895
High	[R].ITPSWVAFTDSER.[L]			0.000694077	0	1	1	12	Q6Z7B0	Q6Z7B0 [66-78]	0	1508.73798386	High	High	High	2.8e8	1.4e8	5.3e7	3.5268874168396	High	0	1.935E-05
High	[K].SPIVVFDDVDVEK.[A]			0.0013377	0	1	1	8	B3VMC0	B3VMC0 [265-277]	0	1461.74715155	High	High	High	1.3e8	1.6e8	3.3e7	3.41431021690369	High	0	5.54E-05
High	[K].VLIAVADNVGSNQLQEIR.[K]			3.38805E-07	0	1	1	58	P41095	P41095 [28-45]	0	1939.06071472	High	High	High	3.7e7	4.1e8	5.4e6	5.46378135681152	High	0	1.62E-08
High	[K].VLIAVADNVGSNQLQEIR.[K]	1xDeamidated [Q/N]		0.00016856	0	1	1	6	P41095	P41095 [28-45]	0	1940.04473072	Not Found	Not Found	High				4.08834218978882	High	0	2.222E-06
High	[R].VGSGPFPTELLGK.[T]			0.00240688	0	1	1	4	Q851S8	Q851S8 [337-349]	0	1301.70997831	Not Found	High	High		4.6e7		2.61160278320313	High	0	4.212E-05
High	[K].NLEGAFVLNQMQQEHDESSSQ.[-]			0.00013804	0	1	1	6	Q0JNR2	Q0JNR2 [230-250]	0	2391.05174226	High	High	High	1.5e7	1.8e7	6.2e6	3.04311156272888	High	0	1.764E-06
High	[R].DNLTLWTSDNAEDGGDEIK.[E]			5.94645E-06	0	1	1	18	Q06967	Q06967 [232-250]	0	2092.93054782	High	High	High	1.5e8	1.7e8	2.9e7	4.36189746856689	High	0	1.469E-05
High	[R].LGVQLQTVATDFQR.[V]			9.20503E-05	0	1	1	12	Q9LST7	Q9LST7 [28-41]	0	1575.84893125	High	High	High	2.5e8	3.3e8		4.02594423294067	High	0	1.303E-05
High	[K].EYKPDIDIVSNASCTTNCLAPLAK.[V]	2xCarbamidomethyl [C14; C18]		2.15841E-07	0	1	1	38	Q7FAH2	Q7FAH2 [141-164]	0	2680.29567823	High	High	High	2.7e8	4.0e8	4.7e7	4.60400009155273	High	0	1.202E-09
High	[R].LEGTNVDQGKR.[I]			0.000955386	0	1	1	7	Q6K9N6	Q6K9N6 [384-394]	1	1216.62803958	High	High	Not Found	4.4e8	5.0e8		3.85704946517944	High	0	1.551E-05
High	[R].TLQALQYVQDNPDEVCPAGWKPGDK.[S]	1xCarbamidomethyl [C16]		1.62255E-07	0	1	1	109	Q6ER94	Q6ER94 [221-245]	0	2829.35121891	High	High	High	4.0e8	1.8e9	4.5e8	5.68147754669189	High	0	1.012E-09
High	[R].TLQALQYVQDNPDEVCPAGWKPGDK.[S]	1xCarbamidomethyl [C16]; 1xDeamidated [Q/N]		2.62253E-05	0	1	1	38	Q6ER94	Q6ER94 [221-245]	0	2830.33523491	High	High	High	4.1e6		5.8e6	5.94365072250366	High	0	5.185E-07
High	[K].ESAQDIINLKPLIEK.[K]			3.51737E-06	0	1	1	81	P83646	P83646 [122-136]	0	1710.96362656	High	High	High	1.0e9	8.9e8	1.1e8	5.03518056869507	High	0	2.807E-08
High	[K].ESGMTLITAEDLDDAAEK.[A]			4.19814E-06	0	1	1	22	Q6K9N6	Q6K9N6 [398-415]	0	1908.8742786	High	High	High	2.8e8	3.1e8	7.7e7	5.33166599273682	High	0	5.167E-08
High	[R].MEQLLNMDTTPFTDK.[I]			5.23167E-05	0	1	1	13	P14655	P14655 [60-74]	0	1783.82409789	High	High	High	9.2e7			4.98407888412476	High	0	7.456E-07
High	[K].EYKPDIDIVSNASCTTNCLAPLAK.[V]	2xCarbamidomethyl [C14; C18]; 1xDeamidated [N]		0.000305155	0	1	1	7	Q7FAH2	Q7FAH2 [141-164]	0	2681.27969423	High	Not Found	High	5.3e7		9.7e6	3.93762874603271	High	0	4.317E-06
High	[K].LTSSPWSELDGLQPETK.[I]			0.000132634	0	1	1	8	Q75HE6	Q75HE6 [406-422]	0	1887.93344853	High	High	High		6.1e7	2.1e7	3.47993659973145	High	0.0001847	0.001177
High	[K].GMAGGELVVVPVEK.[T]			0.000574943	0	1	1	8	Q69RJ0	Q69RJ0 [1427-1440]	0	1384.75046288	High	High	High	1.7e8	5.5e7	6.2e7	3.68330860137939	High	0	1.749E-05
High	[K].YGLNHVTYLIEQSK.[A]			1.96023E-05	0	1	1	27	P0DKK7	P0DKK7 [130-143]	0	1664.86424694	High	High	High	5.2e8	4.4e8	5.4e7	4.98160028457642	High	0	1.956E-07
High	[K].NVAGSISGLNAGNAASIPSK.[C]			7.05193E-08	0	1	2	39	Q7XJ39	Q7XJ39 [80-99]	0	1827.95591533	High	High	High	1.7e9	3.3e9	1.3e9	5.39293384552002	High	0	1.558E-09
High	[K].VAAQVPDSGPCVTYIGK.[G]	1xCarbamidomethyl [C11]; 1xDeamidated [Q4]		0.00174896	0	1	1	2	Q9LI00	Q9LI00 [162-178]	0	1762.86801236	Not Found	Not Found	High			1.1e8	3.00456833839417	High	0	2.999E-05
High	[K].VAAQVPDSGPCVTYIGK.[G]	1xCarbamidomethyl [C11]		1.66121E-05	0	1	1	20	Q9LI00	Q9LI00 [162-178]	0	1761.88399636	High	High	High	2.5e8	9.3e8	4.1e8	4.04517889022827	High	0	2.636E-05
High	[R].VCIIGSGPSAHTAAIYAAR.[A]	1xCarbamidomethyl [C2]		3.45765E-06	0	1	1	10	Q6ZFU6	Q6ZFU6 [13-31]	0	1914.98544169	High	High	High	2.2e8	2.7e8	2.3e7	3.89052677154541	High	0	5.508E-08
High	[K].DKENVTLEDVLQPGK.[N]			0.000141228	0	1	1	4	A2WXB2	A2WXB2 [146-160]	1	1684.87520546	High	High	Not Found	7.7e7	8.3e7		3.87668967247009	High	0	1.814E-06
High	[K].EINGAGINSSFAVHQDVDGR.[A]	1xDeamidated [N/Q]		0.000108001	0	1	1	10	Q65XK0	Q65XK0 [249-268]	0	2086.97883591	High	High	High	8.9e7	8.1e7		3.69438338279724	High	0	1.344E-06
High	[R].DQETTGFAWWAGNAR.[L]			0.000791417	0	1	1	3	P0C367	P0C367 [27-41]	0	1709.76665815	High	High	Not Found	1.9e7			3.53966307640076	High	0	2.007E-05
High	[K].VLTMNPTGDLSSAR.[F]			0.000291537	0	1	1	13	P14717	P14717 [534-547]	0	1461.73660365	High	High	High	1.3e7	4.8e8	1.3e8	3.80657458305359	High	0	4.1E-06
High	[K].GELEASAATPYELQR.[R]			1.51623E-05	0	1	1	14	P56724	P56724 [22-36]	0	1634.80204056	High	High	High	6.3e8	7.7e8	2.7e8	5.37515878677368	High	0	1.317E-05
High	[K].EPYTATIVSVER.[LI]			0.00076478	0	2	2	17	O23877; P41345	O23877 [94-105]; P41345 [94-105]	0	1364.70562114	High	High	High	5.0e8	6.9e8	1.5e8	3.24588966369629	High	0	4.731E-05
High	[K].GLYETTGGGANVVAPGYTK.[G]			0.000364211	0	1	1	2	Q7XSQ9	Q7XSQ9 [158-176]	0	1854.92321824	Not Found	Not Found	High			8.2e6	3.31599116325378	High	0	5.266E-06
High	[K].QLKGELEASAATPYELQR.[R]			0.000345977	0	1	1	7	P56724	P56724 [19-36]	1	2004.03964489	High	High	Not Found	8.0e7	6.2e7		3.93556427955627	High	0	4.993E-06
High	[R].TGIEAAEYGAELQR.[L]			0.000747522	0	1	2	4	A2ZF53	A2ZF53 [226-239]	0	1507.73871209	High	Not Found	High	2.3e7		1.5e7	3.62556457519531	High	0	1.18E-05
High	[K].LLNQADCVVSTYR.[D]	1xCarbamidomethyl [C7]		0.000200038	0	1	1	12	Q7XTJ3	Q7XTJ3 [124-136]	0	1538.76315305	High	High	High	2.5e7	9.5e7	4.0e7	3.55652928352356	High	0	2.68E-06
High	[K].NVAGSISGLNAGNAASIPSK.[C]	1xDeamidated [N]		1.16529E-07	0	1	2	38	Q7XJ39	Q7XJ39 [80-99]	0	1828.93993133	High	High	High	2.8e8	6.1e8	3.5e8	5.70911455154419	High	0	8.4E-10
High	[R].TEVGYSQGNLHDPTYEDVCTGATYHNEVVR.[V]	1xCarbamidomethyl [C19]; 1xDeamidated [Q/N]		0.00172912	0	1	1	4	Q336R9	Q336R9 [122-151]	0	3412.50225289	High	Not Found	Not Found				3.8152232170105	High	0	3.992E-05
High	[K].ECPNAECGAGTFMANHFDR.[H]	2xCarbamidomethyl [C2; C7]		0.000146148	0	1	1	1	Q9ARZ9	Q9ARZ9 [121-139]	0	2183.86916785	High	Not Found	Not Found	4.8e7			3.65838408470154	High	0	1.883E-06
High	[K].AAATAAASGEPPKESAADDEEMDPTQYYENR.[L]	1xDeamidated [Q26]		0.000498501	0	1	1	7	Q6F2U9	Q6F2U9 [56-86]	1	3286.39645008	High	High	High	3.9e6	1.0e7	1.4e7	5.22320461273193	High	0	7.477E-06
High	[K].AAATAAASGEPPKESAADDEEMDPTQYYENR.[L]			9.04877E-05	0	1	1	3	Q6F2U9	Q6F2U9 [56-86]	1	3285.41243408	Not Found	High	High		5.0e7		4.97762489318848	High	0	1.095E-06
High	[K].ECPNAECGAGTFMANHFDR.[H]	2xCarbamidomethyl [C2; C7]; 1xDeamidated [N15]		0.000119004	0	1	1	1	Q9ARZ9	Q9ARZ9 [121-139]	0	2184.85318385	Not Found	High	Not Found				4.30745506286621	High	0	1.5E-06
High	[K].CDVIASGIVNAAK.[Q]	1xCarbamidomethyl [C1]		0.000366295	0	1	1	10	Q6K9N6	Q6K9N6 [360-372]	0	1317.68311192	High	High	High	2.0e8	4.2e8	1.1e8	3.87737584114075	High	0	8.058E-06
High	[R].MPSAVGYQPTLSTEMGSLQER.[I]	1xDeamidated [Q]		8.64491E-05	0	1	1	7	P12085	P12085 [292-312]	0	2283.06315911	High	High	High	9.9e7			4.72054481506348	High	0	1.041E-06
High	[R].MPSAVGYQPTLSTEMGSLQER.[I]			1.93176E-06	0	1	1	25	P12085	P12085 [292-312]	0	2282.07914311	High	High	High	1.5e8	1.9e8	3.1e7	4.93063306808472	High	0	1.423E-08
High	[R].ALHLPAACGADASAFSK.[C]	1xCarbamidomethyl [C8]		1.45218E-06	0	1	1	66	Q6ASY2	Q6ASY2 [103-119]	0	1686.82681589	High	High	High	3.4e7	2.3e9	1.5e8	5.41699743270874	High	0	4.137E-08
High	[R].AAIGLSEHGFNTACITK.[L]	1xCarbamidomethyl [C14]		0.00150792	0	1	1	3	Q6ZDY8	Q6ZDY8 [60-76]	0	1789.89014436	High	High	Not Found	1.6e8	2.2e8		2.79665160179138	High	0	2.561E-05
High	[K].ALAGQKDEAYFAANAAAQASR.[R]	1xDeamidated [N/Q]		0.000510011	0	1	1	6	Q2QLY5	Q2QLY5 [368-388]	1	2125.03087149	High	High	High	5.5e7			4.40745162963867	High	0	7.686E-06
High	[K].ALAGQKDEAYFAANAAAQASR.[R]			3.08466E-06	0	1	1	19	Q2QLY5	Q2QLY5 [368-388]	1	2124.04685549	High	High	High	4.4e8	7.7e7	1.5e8	5.3028507232666	High	0	3.961E-08
High	[K].YGVTESTLLTR.[N]			0.00106477	0	1	1	16	Q8H8C7	Q8H8C7 [192-202]	0	1239.65794273	High	High	High	8.4e8	9.5e8	3.2e8	3.51242423057556	High	0	2.915E-05
High	[K].DNQTIHSLFGTPTR.[D]			0.00017846	0	1	1	4	Q7Y0F2	Q7Y0F2 [172-185]	0	1586.79214464	High	High	Not Found	9.4e7	1.2e8		3.50706887245178	High	5.803E-05	0.0007475
High	[R].VAPEEHPVLLTEAPMNPK.[A]			2.2999E-05	0	1	1	4	P0C542	P0C542 [97-114]	0	1972.02082379	High	High	Not Found	8.4e7	1.5e8		4.88822746276855	High	0	2.342E-07
High	[R].IGAQTSVFTVESGSPSR.[S]			0.00200547	0	1	1	4	Q0INM3	Q0INM3 [467-483]	0	1722.8657034	Not Found	Not Found	High			2.2e7	3.23201513290405	High	3.584E-05	0.0002004
High	[R].IGYSMITDAEEK.[G]			0.000487251	0	2	2	15	Q9XEA8; Q9XEA6	Q9XEA8 [52-63]; Q9XEA6 [49-60]	0	1356.63515832	High	High	High	4.1e8	5.1e8	2.9e8	4.79375076293945	High	0	7.3E-06
High	[R].GAIIGDTIVSGTK.[V]			0.00120716	0	1	1	4	P0C495	P0C495 [107-119]	0	1231.68924285	High	High	Not Found	1.3e8	1.6e8		3.43178534507751	High	3.584E-05	7.718E-05
High	[K].SIGNGVQFLNR.[H]	1xDeamidated [N/Q]		0.00236607	0	3	3	26	P30298; P31924; Q43009	P30298 [149-159]; P31924 [157-167]; Q43009 [157-167]	0	1205.62731178	High	High	High	8.5e6	3.5e8	1.4e8	4.06982707977295	High	0	4.145E-05
High	[R].FNAILEELGIEQPK.[G]			0.000882039	0	1	1	2	B9EXM2	B9EXM2 [760-773]	0	1600.85809894	High	Not Found	Not Found	7.3e6			3.44746494293213	High	0	1.419E-05
High	[R].HTLIIYDDLSK.[Q]			0.00147391	0	1	1	15	P0C2Z4	P0C2Z4 [256-266]	0	1317.70489291	High	High	High	1.7e8	6.0e7	2.7e7	3.22984576225281	High	0	5.421E-05
High	[K].FSTAGDIGTANIVCR.[Q]	1xCarbamidomethyl [C14]		6.24422E-05	0	1	1	9	P17070	P17070 [169-183]	0	1581.76896668	High	High	High	8.0e7	6.9e7	5.5e7	3.57194018363953	High	0	3.88E-06
High	[K].DDVSKPCHLTSFVGYK.[A]	1xCarbamidomethyl [C7]		0.000605243	0	1	1	6	P35684	P35684 [35-50]	0	1852.88980999	High	High	Not Found	2.0e8	1.8e8		3.62795329093933	High	0	9.303E-06
High	[K].CGIAVEPSYPLK.[K]	1xCarbamidomethyl [C1]		0.00277554	0	1	1	7	P25776	P25776 [334-345]	0	1333.68204932	High	High	High		2.4e8		2.99405169487	High	0.001649	0.01792
High	[K].DAAGVAVELDEEARPR.[V]			0.000176435	0	1	1	22	P14717	P14717 [62-77]	0	1697.84530231	High	High	High	1.3e8	2.2e8	6.0e7	3.76910185813904	High	0	7.551E-06
High	[K].VVSTQAPVQLGSLR.[A]			0.00141622	0	1	2	6	A2Z7B3	A2Z7B3 [359-372]	0	1454.83255296	High	Not Found	High	1.0e8		1.8e8	3.28542494773865	High	0	3.966E-05
High	[K].TASVLCLTTVK.[N]	1xCarbamidomethyl [C6]		0.00298901	0	1	1	25	P0DKK7	P0DKK7 [190-200]	0	1192.66058563	High	High	High		4.8e8	4.1e8	3.18768525123596	High	3.584E-05	0.0001168
High	[K].FDDLKELGSESAVK.[A]			0.0014489	0	1	2	8	Q6Z1J6	Q6Z1J6 [349-362]	1	1537.77442887	High	High	Not Found	6.6e7	8.0e7		2.86794114112854	High	0.0004655	0.004275
High	[R].CNLEGHGGYVNAVAVSPDGSLCASGGK.[D]	2xCarbamidomethyl [C1; C22]; 1xDeamidated [N]		1.41586E-05	0	1	1	3	P49027	P49027 [203-229]	0	2677.19808987	Not Found	High	High				5.29942750930786	High	0	1.353E-07
High	[R].CNLEGHGGYVNAVAVSPDGSLCASGGK.[D]	2xCarbamidomethyl [C1; C22]		7.40512E-07	0	1	1	11	P49027	P49027 [203-229]	0	2676.21407387	High	High	High	1.2e8		3.0e7	6.11073780059814	High	0	2.976E-06
High	[R].VNNVFIDGANDVR.[G]			0.000847504	0	1	1	5	Q8GT95	Q8GT95 [72-84]	0	1432.71791714	High	High	High	3.5e7	3.8e7	3.4e7	3.72046828269959	High	0	2.121E-05
High	[R].IIGATRPWEAAPGTIR.[A]			9.97071E-05	0	1	2	74	A6N0M9	A6N0M9 [87-102]	0	1708.94931398	High	High	High	1.2e8	2.5e9	5.2e8	3.11011528968811	High	0	1.61E-05
High	[R].GLLASPDGSTVYETSR.[T]			0.000155617	0	1	1	5	Q6H6D2	Q6H6D2 [310-325]	0	1652.81260522	High	Not Found	High	6.7e7		5.2e7	3.30035090446472	High	0	5.793E-06
High	[K].VVQTQAPVQLGSLR.[A]			0.000670716	0	1	1	10	Q2R1V8	Q2R1V8 [352-365]	0	1495.85910205	High	High	High	4.1e7	1.7e8	7.3e7	3.27206134796143	High	5.803E-05	0.0004179
High	[K].LVDVTECLAGR.[I]	1xCarbamidomethyl [C7]		0.00113373	0	1	1	6	Q6F2U9	Q6F2U9 [127-137]	0	1232.63034811	High	High	High	4.4e7	1.9e8	1.5e7	3.57693338394165	High	0	5.499E-05
High	[R].GIYAYGFEKPSAIQQR.[GA]			8.16534E-05	0	3	7	11	Q6Z2Z4; Q10I26; P35683	Q6Z2Z4 [55-70]; Q10I26 [45-60]; P35683 [55-70]	0	1827.93880881	High	High	High	3.9e8	3.9e8		4.20791006088257	High	0	2.784E-06
High	[R].TEEGKPLVLNVVR.[R]			0.000437182	0	1	1	12	P37833	P37833 [43-55]	0	1453.83730399	High	High	Not Found	2.7e8	3.5e8		3.94767308235168	High	0	6.48E-06
High	[R].FYQTVIGSDDEPPSR.[C]			0.000877021	0	1	1	4	Q69Q02	Q69Q02 [822-836]	0	1710.79695516	High	High	Not Found	1.5e7	2.1e7		3.50011563301086	High	0	1.411E-05
High	[R].KVDMLEGVTILR.[S]			0.000608707	0	1	1	21	P49210	P49210 [124-135]	1	1373.78209737	High	High	High	8.7e7	2.9e7		3.64436197280884	High	3.584E-05	8.445E-05
High	[R].MKEGQSEIYYITGESK.[K]			0.000362138	0	1	2	4	Q07078	Q07078 [457-472]	1	1862.88405554	High	High	Not Found	4.4e7	1.5e7		3.61331272125244	High	3.584E-05	7.992E-05
High	[R].LIESPAPGIISR.[R]			0.000351951	0	1	1	19	P0C2Z4	P0C2Z4 [129-140]	0	1252.72596274	High	High	High	2.7e8	1.1e9	5.8e8	3.50440311431885	High	5.803E-05	0.0002423
High	[K].FAVAAPVAADSGAAAPSAAK.[E]			1.62777E-06	0	1	1	8	P41095	P41095 [278-297]	0	1742.90717432	High	High	Not Found	1.8e8	2.4e8		4.80365562438965	High	0	1.176E-08
High	[K].LKDGAFEDVLR.[S]			0.00153395	0	1	1	23	P31924	P31924 [67-77]	1	1262.67392716	High	High	High	3.2e8	3.9e8	6.7e7	3.67540764808655	High	3.584E-05	0.0002032
High	[K].KVSPEVIAEYTVR.[T]			0.000372621	0	1	1	42	P17784	P17784 [237-249]	1	1490.82131956	High	High	High	2.8e8	5.8e8	1.0e7	4.5185923576355	High	0	2.125E-05
High	[K].YGQDATNVGDEGGFAPNIQENK.[E]	1xDeamidated [N/Q]		7.30283E-06	0	1	1	5	Q42971	Q42971 [206-227]	0	2325.02657381	High	Not Found	High	2.7e8			5.05600786209106	High	0	1.941E-07
High	[K].GILGYVEEDLVSTDFQGDNR.[S]			1.75314E-06	0	1	1	67	Q7FAH2	Q7FAH2 [274-293]	0	2227.05133164	High	High	High	1.4e8	3.5e7	1.6e7	6.04855632781982	High	0	5.655E-08
High	[K].GILGYVEEDLVSTDFQGDNR.[S]	1xDeamidated [Q/N]		0.000234699	0	1	1	10	Q7FAH2	Q7FAH2 [274-293]	0	2228.03534764	High	High	High				4.6396427154541	High	0	3.218E-06
High	[R].FASINVENVEENR.[R]			6.95941E-05	0	2	2	12	P17784; Q5N725	P17784 [40-52]; Q5N725 [40-52]	0	1520.73396106	High	High	High	5.2e8	5.5e8	7.6e7	4.4793004989624	High	0	3.835E-06
High	[K].SAGILCSYDPNVR.[L]	1xCarbamidomethyl [C6]		0.000424884	0	1	1	13	Q0J8G4	Q0J8G4 [171-183]	0	1451.69473918	High	High	High		4.7e8	1.7e7	4.3603572845459	High	0	1.756E-05
High	[K].ALHGGNFQGTPIGVSMDNAR.[L]			0.000157403	0	1	1	8	P14717	P14717 [381-400]	0	2041.98723221	High	High	High	3.8e8	4.0e8	1.2e8	4.27649116516113	High	0	2.044E-06
High	[K].YGQDATNVGDEGGFAPNIQENK.[E]			4.86623E-08	0	1	1	45	Q42971	Q42971 [206-227]	0	2324.04255781	High	High	High	1.8e9	3.1e9	1.4e9	5.52845478057861	High	0	2.231E-10
High	[K].IWGTSPDSIDAAEDR.[K]			0.000198899	0	1	1	4	B9EXM2	B9EXM2 [743-757]	0	1632.75000498	High	High	Not Found	4.7e7	6.4e7		3.58231925964355	High	0	2.668E-06
High	[K].LDRPAEDEAMAGQEVAAAE.[-]			0.000107386	0	1	1	15	P49397	P49397 [244-262]	0	1972.89166	High	High	High	3.5e8	3.9e8	2.9e8	4.30725717544556	High	0	8.811E-06
High	[K].YGAGIGPGVYDIHSPR.[I]			3.45765E-06	0	2	2	115	Q2QLY5; Q2QLY4	Q2QLY5 [690-705]; Q2QLY4 [690-705]	0	1658.82853016	High	High	High	3.8e9	4.3e9	1.6e7	4.73492956161499	High	0	2.747E-08
High	[R].ETPAIDVCHGLLGDK.[A]	1xCarbamidomethyl [C8]		0.00025422	0	1	3	4	Q9AUV6	Q9AUV6 [343-357]	0	1624.79993243	High	High	Not Found	6.5e7	1.0e8		3.64462018013	High	0	3.523E-06
High	[K].VYITVQLADAK.[D]			0.00320059	0	1	2	8	Q6YYB0	Q6YYB0 [16-26]	0	1220.68851462	High	High	Not Found		1.7e7		3.87092685699463	High	0	5.652E-05
High	[R].GELQCIGATTLDEYRK.[H]	1xCarbamidomethyl [C5]		0.00120029	0	2	3	4	Q7F9I1; Q2QVG9	Q7F9I1 [395-410]; Q2QVG9 [396-411]	1	1853.90618828	High	High	Not Found	7.2e7	9.1e7		2.74263334274292	High	5.803E-05	0.0002536
High	[K].LFEIGAGTSEIR.[R]			0.00174896	0	1	1	17	Q75IM9	Q75IM9 [386-397]	0	1292.68449182	High	High	High			2.5e7	3.54914832115173	High	0	3.111E-05
High	[K].EGVIQHSTINNLAIGR.[S]	1xDeamidated [Q/N]		0.000415295	0	1	1	6	Q6ER94	Q6ER94 [198-213]	0	1722.91332275	Not Found	High	High		1.1e8	1.8e8	3.66838550567627	High	0	6.272E-06
High	[K].EGVIQHSTINNLAIGR.[S]			2.68979E-06	0	1	1	91	Q6ER94	Q6ER94 [198-213]	0	1721.92930675	High	High	High	3.1e9	2.1e9	2.3e8	4.33154392242432	High	0	1.592E-07
High	[R].VTSPLLEPSSVEK.[I]			0.00218455	0	1	1	15	Q9LSU1	Q9LSU1 [54-66]	0	1385.75223695	High	High	High		3.9e8	2.1e8	3.12288761138916	High	5.803E-05	0.000254
High	[K].VSSSYDASSQTFSLK.[F]			7.75652E-05	0	1	1	6	B7EA73	B7EA73 [453-467]	0	1606.75950704	High	Not Found	High	8.7e7		7.7e7	3.99820971488953	High	0	9.232E-07
High	[R].VGNLLKPLNSEYGK.[V]			6.61096E-05	0	1	1	6	P0C422	P0C422 [19-32]	0	1531.84786865	High	High	High	1.5e8	9.4e7		3.73510789871216	High	0	7.701E-07
High	[R].GELQCIGATTINEYRK.[H]	1xCarbamidomethyl [C5]; 1xDeamidated [N12]		0.00120029	0	0	1	2			1	1853.90618871	High	High	Not Found	7.2e7	9.1e7		2.74263334274292	High	5.803E-05	0.0002536
High	[R].MGHAGAIVSGGK.[G]			0.0018306	0	1	1	8	Q6ZL94	Q6ZL94 [281-292]	0	1084.55678904	High	High	Not Found	2.8e8	2.7e8		3.75566816329956	High	0	3.148E-05
High	[R].GDPDAVQDFCVPDAGR.[G]	1xCarbamidomethyl [C10]		0.000308658	0	1	1	2	Q6ESF0	Q6ESF0 [23-38]	0	1718.74387405	Not Found	High	Not Found		1.7e7		3.41395163536072	High	0	4.39E-06
High	[K].AIELDGESDGSELQSALAEWTGQR.[T]	1xDeamidated [Q]		0.00193802	0	1	1	2	P55142	P55142 [42-65]	0	2563.17944547	Not Found	Not Found	High				4.12439250946045	High	0	3.344E-05
High	[K].AIELDGESDGSELQSALAEWTGQR.[T]			4.44472E-06	0	1	1	12	P55142	P55142 [42-65]	0	2562.19542947	High	High	High	3.0e7		5.0e6	4.91397953033447	High	0	1.425E-07
High	[K].FDSDGNLIDAQIR.[E]			0.00143247	0	1	1	4	Q941Z0	Q941Z0 [164-176]	0	1463.71249737	High	High	Not Found	3.2e7	4.5e7		3.32682371139526	High	0	3.559E-05
High	[K].NAIIWGNHSSTQYPDVNHATVK.[T]	2xDeamidated [Q/N]		5.57064E-05	0	1	1	7	Q7XDC8	Q7XDC8 [181-202]	0	2454.16842789	High	Not Found	High			4.4e6	4.05394697189331	High	0	1.328E-05
High	[K].NAIIWGNHSSTQYPDVNHATVK.[T]	1xDeamidated [N/Q]		1.60014E-06	0	1	1	26	Q7XDC8	Q7XDC8 [181-202]	0	2453.18441189	High	High	High			1.6e7	5.13991117477417	High	0	1.215E-08
High	[K].EAFVSSSEEPFTVDGK.[E]			0.000663105	0	1	1	2	P52712	P52712 [357-372]	0	1728.79628642	Not Found	High	Not Found		8.2e7		4.40476417541504	High	0	1.03E-05
High	[R].VADHAGVALAGLTADGR.[V]			9.38759E-06	0	1	1	10	P52428	P52428 [66-82]	0	1593.83434379	High	High	High	7.5e7	6.4e7	1.1e8	4.18791437149048	High	0	3.135E-07
High	[K].GDITTNHFLPIHR.[E]			0.000401316	0	1	1	15	Q01859	Q01859 [177-189]	0	1520.79683618	High	High	High	1.5e8	3.2e8	3.3e7	3.7310962677002	High	0	5.868E-06
High	[K].ELQEFKPVDASANA.[-]			0.00178931	0	1	1	16	P09229	P09229 [127-140]	0	1518.74346312	High	High	High	4.0e8	5.7e8	3.1e8	4.22382688522339	High	5.803E-05	0.0002114
High	[K].VVEVVESSPPEIK.[A]			0.000686201	0	1	1	7	Q0JPA6	Q0JPA6 [53-65]	0	1411.76788701	High	High	High	2.6e8	3.9e8	1.6e8	3.66335344314575	High	3.584E-05	0.0001742
High	[R].VVSTNITENIVK.[I]			0.000971879	0	1	1	14	P0C493	P0C493 [26-37]	0	1316.74200666	High	High	High		2.8e8	8.4e7	3.44216299057007	High	3.584E-05	6.455E-05
High	[K].LSVETTANQDPLVTK.[G]			3.00752E-05	0	1	1	14	Q43008	Q43008 [167-181]	0	1615.85374177	High	High	High	2.0e8		2.4e8	4.24398851394653	High	0	4.071E-07
High	[K].KIPLYQHIANLAGNK.[Q]			0.000434695	0	1	1	6	Q42971	Q42971 [133-147]	1	1679.95915041	High	High	Not Found	1.4e7			3.33249497413635	High	0	3.241E-05
High	[K].VVDLDLPNTTESYK.[L]			0.001927	0	1	1	4	Q6ZJW9	Q6ZJW9 [245-258]	0	1593.80064359	High	High	Not Found	3.6e7	4.0e7		3.40687656402588	High	3.584E-05	0.0001803
High	[R].GVAFMVDNCSTTAR.[L]	1xCarbamidomethyl [C9]		0.000152975	0	1	1	10	Q65XK0	Q65XK0 [491-504]	0	1528.68827357	High	High	High	1.2e8	7.9e7	8.8e7	4.79311656951904	High	0	1.996E-06
High	[R].NMAVTQFEAADAR.[R]			0.00154272	0	1	1	5	Q0J5V5	Q0J5V5 [129-141]	0	1423.66343875	Not Found	High	High		4.9e7		3.39208245277405	High	0	2.623E-05
High	[R].SPDEITGPYKDDPAPTSFVPAAGYHK.[M]			0.000659332	0	1	1	7	Q0JMH0	Q0JMH0 [499-524]	1	2760.31515069	High	High	Not Found	1.2e8	2.0e8		3.89924263954163	High	3.584E-05	0.0001671
High	[K].DADEDDDDLDLFGDETEEDKKAADER.[A]			0.000674554	0	1	1	4	P29545	P29545 [96-121]	2	2971.2082978	High	High	Not Found		8.0e6		3.61847138404846	High	0	1.054E-05
High	[K].NAIIWGNHSSTQYPDVNHATVK.[T]			5.05195E-07	0	1	1	35	Q7XDC8	Q7XDC8 [181-202]	0	2452.20039589	High	High	High	1.5e9	1.4e9	7.5e7	4.88312721252441	High	0	1.754E-08
High	[K].MPNSYILQQFENPANPK.[I]	1xDeamidated [Q/N]		0.000422466	0	1	1	5	Q9XEA8	Q9XEA8 [142-158]	0	1991.95313858	High	Not Found	Not Found				2.29906725883484	High	3.584E-05	0.0001299
High	[K].IGIMPGYIHKPGR.[V]			0.000622761	0	1	1	6	Q6ZL94	Q6ZL94 [170-182]	0	1438.79875054	High	High	Not Found	5.6e7	8.7e7		3.41349077224731	High	0	9.648E-06
High	[K].EHVIKPVIPEQYLDEK.[T]			0.000897267	0	1	2	4	A2Y053	A2Y053 [215-230]	0	1937.03785406	High	High	Not Found	3.9e7	1.8e8		3.59896779060364	High	0	1.445E-05
High	[K].DHASVQINIGHVDENGLYDGR.[F]	1xDeamidated [N15]		0.0007518	0	1	1	2	P35687	P35687 [28-48]	0	2310.0745271	High	Not Found	Not Found				3.70292568206787	High	0	1.183E-05
High	[K].IYGVEPTESAILSGGRPGPHK.[I]			0.000644452	0	1	1	4	Q9XEA8	Q9XEA8 [205-225]	0	2165.13494222	High	High	Not Found		1.2e8		3.35927367210388	High	0	3.651E-05
High	[K].LNTDENPDIASQYGVR.[S]			4.00076E-05	0	1	1	8	Q7X8R5	Q7X8R5 [129-144]	0	1791.85078157	High	High	High	4.9e7	2.2e7	1.2e7	4.12606048583984	High	3.584E-05	0.0001098
High	[K].ILDVIDCTGSGDVDTSK.[V]	1xCarbamidomethyl [C7]		0.00156934	0	1	1	2	Q6ESI7	Q6ESI7 [146-162]	0	1794.84258493	Not Found	High	Not Found				2.85324740409851	High	0	2.673E-05
High	[R].LSELSDAEVGGLK.[A]			0.000887086	0	1	1	6	Q5NAY4	Q5NAY4 [44-56]	0	1317.68963671	High	High	High	5.2e7	5.9e7	5.0e7	4.01189613342285	High	0	4.475E-05
High	[K].AIDLIDEAGSR.[VA]			0.00172912	0	2	4	12	Q7F9I1; Q2QVG9	Q7F9I1 [479-489]; Q2QVG9 [480-490]	0	1159.59534249	High	High	High	1.6e8	2.2e8	7.1e7	3.90681314468384	High	0	2.966E-05
High	[K].DLEYSAGPTVEVAQK.[I]			0.000203492	0	1	1	12	Q8SAY0	Q8SAY0 [112-126]	0	1606.79589256	High	High	High	2.2e8	8.4e7		5.39492750167847	High	0	1.691E-05
High	[K].VFAAVPSKPGAEFPNAAR.[W]			0.000104962	0	1	1	15	P29545	P29545 [39-56]	0	1828.9704433	High	High	High	5.2e8	9.0e8	1.2e8	3.96304965019226	High	0	1.302E-06
High	[K].VNTDDSPNIATNYGIR.[S]	1xDeamidated [N]		9.20503E-05	0	1	1	2	Q9ZP20	Q9ZP20 [121-136]	0	1750.82423291	Not Found	Not Found	High				4.87326431274414	High	0	1.121E-06
High	[K].VNTDDSPNIATNYGIR.[S]			4.66731E-05	0	1	1	14	Q9ZP20	Q9ZP20 [121-136]	0	1749.84021691	High	High	High	1.5e8	2.0e8	5.9e7	4.45893001556396	High	0	3.312E-05
High	[R].ASDFDSLGSDGGPGPVR.[S]			4.22217E-06	0	1	1	12	B7FAL5	B7FAL5 [80-96]	0	1633.74525395	High	High	High	9.0e7	6.7e7	2.9e7	4.69752836227417	High	0	6.734E-08
High	[K].AVGVNLPGGGAASSAAAAAPAAK.[D]			1.3517E-07	0	1	1	18	P29545	P29545 [73-95]	0	1879.00319988	High	High	High	6.8e8	8.2e8	6.4e8	5.427414894104	High	0	2.15E-09
High	[K].SDYQNVMVFQSSTYGK.[V]			4.09315E-05	0	1	1	5	Q9SMB1	Q9SMB1 [60-75]	0	1853.83743973	High	High	High	3.0e7	3.9e7		4.28144121170044	High	0	4.479E-07
High	[K].HVGVVGLGGLGHVAVK.[F]			3.12787E-07	0	2	3	4	Q6ERW7; Q6ERW9	Q6ERW7 [259-274]; Q6ERW9 [256-271]	0	1498.88525728	High	High	Not Found	7.3e8			4.45112705230713	High	0	1.829E-09
High	[K].SDVVIETHKEDDLI.[-]			0.00140816	0	1	1	27	A2YQD9	A2YQD9 [126-139]	1	1612.80645722	High	High	High	1.1e9	1.7e9	4.8e8	3.98008990287781	High	3.584E-05	8.12E-05
High	[K].AATAGVSSAPVASGQAPPSYVVR.[A]	1xDeamidated [Q15]		0.000140424	0	1	1	2	Q6F4N5	Q6F4N5 [60-82]	0	2144.09822276	Not Found	Not Found	High				3.77659940719604	High	0	1.802E-06
High	[K].AATAGVSSAPVASGQAPPSYVVR.[A]			0.000756102	0	1	1	18	Q6F4N5	Q6F4N5 [60-82]	0	2143.11420676	High	High	High	1.8e7	1.1e8	5.1e7	4.03661441802979	High	0	1.93E-05
High	[K].LVAEAGIGTVASGVSK.[G]			5.91261E-06	0	1	1	15	Q69RJ0	Q69RJ0 [1126-1141]	0	1458.81623416	High	High	High	2.5e8	3.2e8	1.1e8	4.86873483657837	High	0	5.032E-08
High	[K].KPEDWDDKEYIPDPEDK.[K]			1.04628E-05	0	1	1	8	Q9SLY8	Q9SLY8 [225-241]	1	2118.95022068	High	High	High	1.8e8	1.9e8	2.0e7	4.69888257980347	High	0	6.419E-07
High	[K].FAPHIQQLSMESNGK.[G]	1xDeamidated [N13]		0.000955386	0	2	2	5	P42862; P42863	P42862 [350-364]; P42863 [350-364]	0	1687.81083158	High	Not Found	High	1.1e8		3.5e7	3.12013339996338	High	3.584E-05	0.0001057
High	[K].DHASVQINIGHVDENGLYDGR.[F]			0.00209907	0	1	1	4	P35687	P35687 [28-48]	0	2309.0905111	High	High	Not Found	5.4e7	5.2e7		3.68714022636414	High	3.584E-05	0.000137
High	[K].NGVNAEGCLFDEHAR.[T]	1xCarbamidomethyl [C8]; 1xDeamidated [N]		0.000392259	0	1	1	33	Q0J8G4	Q0J8G4 [88-102]	0	1689.72855879	High	High	High	4.1e7	2.2e8	8.8e7	4.28885126113892	High	0	9.903E-06
High	[K].IKDEEGNPAFALVNK.[A]			9.47149E-05	0	1	1	12	Q10M12	Q10M12 [74-88]	1	1644.85916154	High	High	High	1.6e8	1.3e8	2.1e7	4.48394680023193	High	0	2.307E-06
High	[K].DGKPFVDVLK.[E]			0.000644452	0	2	3	30	P17784; Q5N725	P17784 [85-94]; Q5N725 [85-94]	0	1117.62518615	High	High	High	2.8e8	3.2e8	4.9e6	4.07358026504517	High	0	1.002E-05
High	[R].EQAVWALGNVAGDSPK.[C]			8.99727E-05	0	2	2	4	Q9SLX0; Q71VM4	Q9SLX0 [182-197]; Q71VM4 [176-191]	0	1641.82311039	Not Found	High	High		8.1e7		3.67570233345032	High	3.584E-05	6.785E-05
High	[K].GDAPAIVHLQSAIK.[F]			7.32623E-05	0	1	1	22	Q43008	Q43008 [81-94]	0	1419.79543921	High	High	High	2.2e8	3.4e8	4.6e7	4.10038089752197	High	0	5.404E-06
High	[K].VVSIDGFEDVPQNDEK.[S]			3.59859E-06	0	1	1	18	P25777	P25777 [247-262]	0	1790.8442992	High	High	High	1.0e8	3.0e8		4.96128511428833	High	0	8.252E-08
High	[K].VVSIDGFEDVPQNDEK.[S]	1xDeamidated [Q/N]		0.000214217	0	1	1	11	P25777	P25777 [247-262]	0	1791.8283152	High	High	High		4.4e7	1.6e7	3.91530084609985	High	0	1.544E-05
High	[K].TPGLDDVTGEPLIQR.[K]			0.000128169	0	1	1	4	Q08479	Q08479 [174-188]	0	1610.83842608	High	Not Found	High	6.9e7		2.0e7	2.63057923316956	High	0	3.53E-05
High	[R].ESYLEEQDKLQQQISSAR.[S]			0.000383406	0	1	2	6	A2XIK9	A2XIK9 [308-325]	1	2152.05166601	High	High	Not Found	2.8e7	2.9e7		4.17078161239624	High	0	5.922E-06
High	[R].VATVQCLSGTGSLR.[V]	1xCarbamidomethyl [C6]		0.000131129	0	1	1	3	P37833	P37833 [101-114]	0	1448.75258839	High	High	Not Found	1.5e8	1.4e8		3.9269495010376	High	0	1.016E-05
High	[R].TIAMDGTEGLVR.[G]			0.00179954	0	1	1	11	Q01859	Q01859 [131-142]	0	1262.64091246	High	High	High	3.3e8	5.2e8	2.3e8	3.55786061286926	High	3.584E-05	0.0001683
High	[K].FLEDHPGGDDVLLSSTGK.[D]			0.00196025	0	1	1	2	P49100	P49100 [37-54]	0	1886.91304744	Not Found	High	Not Found		2.7e7		3.24172472953796	High	5.803E-05	0.0007031
High	[R].TAISHVQNLITGVTK.[G]			4.05681E-06	0	1	1	56	P49210	P49210 [71-85]	0	1581.89588143	High	High	High	6.3e8	5.6e8	4.6e7	4.75474262237549	High	0	1.372E-07
High	[R].SIPSAEDEDFNYR.[F]			0.00293834	0	1	1	4	Q5Z5A8	Q5Z5A8 [125-137]	0	1542.67069208	High	High	Not Found		9.0e7		3.09791350364685	High	0	5.174E-05
High	[K].TVDVEELTVEER.[N]			0.000387807	0	1	1	21	Q6ZKC0	Q6ZKC0 [32-43]	0	1418.7009296	High	High	High		6.0e8	2.8e8	4.20146942138672	High	0	5.656E-06
High	[R].SLPLSAPNATQQASSR.[S]			0.000344008	0	1	1	4	Q8W1L6	Q8W1L6 [708-723]	0	1627.83982305	High	High	Not Found	5.5e7	4.9e7		3.37401628494263	High	0	4.942E-06
High	[R].VCENIPIVLCGNK.[V]	2xCarbamidomethyl [C2; C10]		0.000237393	0	1	2	10	A2Y7R5	A2Y7R5 [114-126]	0	1515.76579595	High	High	High		2.7e8	4.1e7	3.71717691421509	High	3.584E-05	5.699E-05
High	[R].EFQLYHSGVFSGR.[C]			0.00167095	0	1	1	12	P25777	P25777 [283-295]	0	1526.7386526	High	High	High	1.8e8	1.6e8	1.8e7	3.55544114112854	High	0	2.859E-05
High	[K].VDGLVSGIGTGGTITGAGR.[Y]			6.6063E-07	0	1	1	22	Q9XEA6	Q9XEA6 [173-191]	0	1687.89733789	High	High	High	5.7e8	6.2e8	1.5e7	4.60290288925171	High	0	4.96E-08
High	[R].GGVIMDVVTPEQAR.[I]			0.0018306	0	1	2	17	Q69LA6	Q69LA6 [44-57]	0	1471.75733911	High	High	High	1.2e8	1.8e8		3.65453577041626	High	0	3.143E-05
High	[K].LGDLSQTQIFAK.[I]			0.000321238	0	2	2	20	Q2QXR8; B8BJ39	Q2QXR8 [245-256]; B8BJ39 [245-256]	0	1320.71579194	High	High	High	2.6e8	4.3e8	1.7e8	3.83141779899597	High	3.584E-05	6.433E-05
High	[R].YLAVEPSTPYNTTTMPK.[V]	1xDeamidated [N11]		0.00302328	0	1	1	3	P42863	P42863 [550-566]	0	1913.92010712	Not Found	High	High		3.6e7	1.7e7	3.88982129096985	High	0	5.336E-05
High	[R].YLAVEPSTPYNTTTMPK.[V]			0.000157403	0	1	1	3	P42863	P42863 [550-566]	0	1912.93609112	Not Found	High	High			8.0e6	3.67305135726929	High	0	2.055E-06
High	[R].LKVPPALNQFTR.[T]			0.00017846	0	1	1	61	P0DKK7	P0DKK7 [67-78]	1	1383.81069541	High	High	High	3.0e8	2.0e8	6.4e6	4.78221797943115	High	0	1.667E-05
High	[K].SVEMHHEALQEALPGDNVGFNVK.[N]			0.000244264	0	1	1	2	O64937	O64937 [279-301]	0	2521.213997	Not Found	High	Not Found		8.0e7		4.17367458343506	High	0	3.364E-06
High	[R].YSADAAGGDASVELTR.[R]			0.00215978	0	1	1	2	Q2QM47	Q2QM47 [390-405]	0	1582.73435492	Not Found	High	Not Found		5.0e6		3.74354600906372	High	0	3.758E-05
High	[K].SLTNDWEEHLAVK.[H]			8.21208E-05	0	2	3	20	Q0J4P2; Q07078	Q0J4P2 [288-300]; Q07078 [288-300]	0	1541.75944755	High	High	High	5.4e8	5.8e8	1.3e8	4.17467546463013	High	0	1.89E-06
High	[R].LPEFTPEQSAMVK.[G]	1xOxidation [M11]		0.00172912	0	1	1	6	Q0J0N4	Q0J0N4 [315-327]	0	1492.73520708	High	High	Not Found	6.8e7	8.6e7		3.14455986022949	High	0	2.969E-05
High	[R].LPEFTPEQSAMVK.[G]			0.000298268	0	1	1	14	Q0J0N4	Q0J0N4 [315-327]	0	1476.74029208	High	High	High	2.0e8	3.7e8	1.2e8	3.73120737075806	High	0	7.091E-06
High	[K].LIEAYNELVSQGK.[SN]			0.000237393	0	2	2	17	Q7Y0F2; Q7Y0E8	Q7Y0F2 [63-75]; Q7Y0E8 [56-68]	0	1463.77403501	High	High	High	3.0e8	4.2e8	1.3e8	3.8208155632019	High	0	2.309E-05
High	[R].FHLPGETEEEFATR.[L]			0.000338169	0	1	3	14	Q01K11	Q01K11 [242-255]	0	1662.77582584	High	High	High	1.9e8	1.9e8	8.5e6	4.63795900344849	High	0	5.242E-05
High	[K].LGPPPPPSGGLPGTLNSDQAR.[D]			2.25361E-06	0	1	1	44	P83646	P83646 [76-96]	0	2028.05087829	High	High	High	1.3e9	1.7e9	4.7e8	4.69923877716064	High	0	1.667E-06
High	[K].MIEYSYVNAPLQK.[E]			0.000203492	0	2	2	12	Q6Z0I4; Q6H5J0	Q6Z0I4 [316-328]; Q6H5J0 [312-324]	0	1555.78249123	High	High	High	3.4e8	3.9e8	1.3e8	3.89430069923401	High	0	1.397E-05
High	[K].FPDVIHAFKPNPR.[S]			0.00054616	0	1	1	40	Q0E4K1	Q0E4K1 [151-163]	0	1537.82740807	High	High	High		5.7e6	7.8e7	3.30492925643921	High	0	1.389E-05
High	[R].LPTKPDPPQWR.[C]			0.00151655	0	1	2	5	A2WK50	A2WK50 [132-142]	0	1334.72154608	High	High	Not Found	3.3e8	4.0e8		2.62833666801453	High	3.584E-05	0.0001279
High	[K].AYITALNEDPEQYR.[A]			0.000171471	0	1	1	7	Q84PB7	Q84PB7 [133-146]	0	1682.80204056	High	High	High	8.0e6	3.4e7	4.1e7	4.53139448165894	High	0	5.688E-06
High	[R].NPSYGALTDYQFTRPR.[G]			0.00114674	0	1	1	9	Q75HE6	Q75HE6 [359-374]	0	1885.91913595	High	High	High	2.1e8	2.4e8	3.7e7	2.79830241203308	High	0.00364	0.04551
High	[K].SQLRPEIQVAAQNCWVK.[K]	1xCarbamidomethyl [C14]; 1xDeamidated [Q/N]		0.000747522	0	1	1	9	P48494	P48494 [54-70]	0	2028.03312053	Not Found	High	High		1.0e8	3.2e8	4.20533847808838	High	0	1.482E-05
High	[K].SQLRPEIQVAAQNCWVK.[K]	1xCarbamidomethyl [C14]		2.16535E-06	0	1	1	85	P48494	P48494 [54-70]	0	2027.04910453	High	High	High	1.7e9	1.7e9	1.2e7	5.17303657531738	High	0	6.942E-08
High	[R].EILHIQGGQCGNQIGAK.[F]	1xCarbamidomethyl [C10]		6.31591E-05	0	2	6	6	Q8H7U1; Q40665	Q8H7U1 [3-19]; Q40665 [3-19]	0	1822.92284145	High	High	Not Found	3.6e7	2.5e8		4.22837162017822	High	0	7.31E-07
High	[R].DNGVDDGGVVFDAGAR.[T]			0.00065558	0	1	2	4	A2WXV8	A2WXV8 [76-91]	0	1563.70338917	High	High	Not Found	2.2e7	9.7e6		3.49460172653198	High	0	1.017E-05
High	[R].SLASAVPLAVDGESTSK.[-]			1.49902E-05	0	1	1	11	P30298	P30298 [792-808]	0	1631.84865637	High	High	High	1.1e8	3.8e8	1.5e8	3.91320133209229	High	0	1.7E-06
High	[K].DSSVPEGAVAAAAIENR.[A]			0.000110495	0	1	1	7	Q84T92	Q84T92 [167-183]	0	1656.81875322	High	High	High		2.5e8	1.7e8	3.76436376571655	High	0	1.376E-06
High	[K].VPGVTDVQLKPR.[K]			0.00229957	0	1	1	4	Q8W1L6	Q8W1L6 [296-307]	0	1308.76341086	High	High	Not Found	9.6e7	8.4e7		2.34317088127136	High	0	5.19E-05
High	[K].AFAGSPIVGEIR.[G]			0.001315	0	1	2	14	Q01K11	Q01K11 [417-428]	0	1216.6684479	High	High	High	2.3e8	2.6e8		3.21269202232361	High	0	2.206E-05
High	[K].LGPPPPPSGGLPGTLNSDQAR.[D]	1xDeamidated [Q/N]		8.47105E-06	0	1	1	8	P83646	P83646 [76-96]	0	2029.03489429	High	High	High	1.3e8	2.7e8		4.1993088722229	High	0	1.406E-06
High	[R].EAYPGDVFYLHSR.[L]			0.000598375	0	1	1	26	P0C2Z4	P0C2Z4 [285-297]	0	1553.73831823	High	High	High	2.8e8	4.9e8		3.43192076683044	High	0	1.412E-05
High	[K].GNADIIQISGHDGGTGASPISSIK.[H]			3.01504E-06	0	1	1	6	Q69RJ0	Q69RJ0 [1142-1165]	0	2295.157528	High	High	High	6.8e7	6.7e7		5.84393692016602	High	0	2.363E-08
High	[K].GNADIIQISGHDGGTGASPISSIK.[H]	1xDeamidated [N/Q]		3.16604E-05	0	1	1	8	Q69RJ0	Q69RJ0 [1142-1165]	0	2296.141544	High	Not Found	High	1.3e7		6.6e6	4.2386155128479	High	0.0008119	0.006964
High	[K].VVVVECVLPESSDATAR.[E]	1xCarbamidomethyl [C6]		8.18588E-06	0	1	1	14	Q6ZD89	Q6ZD89 [298-314]	0	1830.92658937	High	High	High	2.9e8	3.2e8	1.2e8	4.5522985458374	High	0	1.095E-07
High	[R].TTSYEDFTSSLPEGDCR.[F]	1xCarbamidomethyl [C16]		2.38598E-06	0	1	1	17	Q84TB3	Q84TB3 [50-66]	0	1964.81782667	High	High	High	2.5e8	3.2e8	2.1e8	5.06428194046021	High	0	5.705E-08
High	[K].YLESVDVDDSKDVK.[S]			0.00144066	0	1	2	6	B8AEC1	B8AEC1 [108-121]	1	1611.77482273	High	High	Not Found	1.0e8	1.3e8		4.14834594726563	High	0	2.429E-05
High	[R].GELQCIGATTINEYR.[K]	1xCarbamidomethyl [C5]; 1xDeamidated [N12]		0.000152104	0	0	1	4			0	1725.81122575	High	High	Not Found	2.6e7	2.8e7		3.67625117301941	High	0	4.763E-06
High	[R].VIDLVSSADVVK.[Q]			0.00110815	0	1	1	9	P35686	P35686 [97-108]	0	1244.70964394	High	High	High	3.3e8	3.2e8	3.9e7	3.87805557250977	High	0	1.818E-05
High	[R].LTGQSTVPNVFIGGK.[H]			6.31591E-05	0	1	1	12	Q0J3L4	Q0J3L4 [119-133]	0	1517.83221859	High	High	High	1.6e8	2.0e8	7.6e7	4.05437755584717	High	5.803E-05	0.0002304
High	[R].AAEDPEFETFYTK.[N]			0.000552429	0	1	1	12	P0C436	P0C436 [306-318]	0	1547.69003057	High	High	High	1.1e8	2.1e8	9.4e7	3.66352438926697	High	0	2.027E-05
High	[K].SIAVQTEIGGVPIK.[I]			0.00316431	0	1	1	4	B8AL33	B8AL33 [214-227]	0	1411.81550593	Not Found	Not Found	High			2.3e7	2.69021773338318	High	0.0001128	0.0008649
High	[K].IGPWGGNGGSAQDISVPPK.[K]	2xDeamidated [N7; Q12]		0.000568419	0	1	1	1	Q0JMY8	Q0JMY8 [6-24]	0	1838.89191898	Not Found	Not Found	High				3.2911901473999	High	0	8.67E-06
High	[K].IGPWGGNGGSAQDISVPPK.[K]	1xDeamidated [N/Q]		1.74752E-07	0	1	1	103	Q0JMY8	Q0JMY8 [6-24]	0	1837.90790298	High	High	High				5.27598190307617	High	0	1.824E-08
High	[K].IGPWGGNGGSAQDISVPPK.[K]			0.000481721	0	1	1	6	Q0JMY8	Q0JMY8 [6-24]	0	1836.92388698	High	Not Found	High			3.9e6	3.05492997169495	High	0	3.624E-05
High	[K].LTVSPAATQEHLGGGEER.[A]			0.000507109	0	1	2	2	A3AHG5	A3AHG5 [274-291]	0	1851.91952981	Not Found	High	Not Found		4.3e7		3.84712100028992	High	0	7.667E-06
High	[K].VFQGDFSSNLPVDK.[A]			8.25908E-05	0	1	1	18	Q9LI00	Q9LI00 [306-319]	0	1552.76419858	High	High	High	4.9e8	7.1e8	2.3e8	3.9490430355072	High	0	2.35E-06
High	[K].VVTIDSYEDVTPNSETSLQK.[A]	1xDeamidated [N/Q]		7.68775E-06	0	1	1	4	P25776	P25776 [234-253]	0	2226.06597902	High	High	Not Found	3.6e7			5.65734100341797	High	0	6.8E-08
High	[K].VVTIDSYEDVTPNSETSLQK.[A]			1.55512E-06	0	1	1	20	P25776	P25776 [234-253]	0	2225.08196302	High	High	High	4.8e8	5.9e8	3.5e8	5.80871295928955	High	0	4.117E-08
High	[R].SVQMEGLTWGASK.[L]			0.00156934	0	1	1	8	P29545	P29545 [160-172]	0	1393.67802621	High	High	High	1.8e8			4.62991809844971	High	0	2.666E-05
High	[K].LGNYTEAVADANK.[A]			0.000387807	0	1	1	4	Q0JL44	Q0JL44 [53-65]	0	1365.66448459	High	High	Not Found	5.9e7	1.2e8		3.57059049606323	High	0	1.002E-05
High	[R].AATGVGVMMNDR.[K]			0.00307541	0	1	2	2	A2XAZ3	A2XAZ3 [120-131]	0	1221.57145275	High	Not Found	Not Found	2.1e7			2.81510353088379	High	0	5.43E-05
High	[R].ILGSLASCPDPDVVR.[D]	1xCarbamidomethyl [C8]		0.000447277	0	1	1	10	Q6Z6L4	Q6Z6L4 [743-757]	0	1598.82066789	High	High	High	4.6e6	1.1e8	7.4e6	3.33250784873962	High	5.803E-05	0.0002553
High	[R].HETADINTFSWGVANR.[G]			7.15583E-07	0	1	1	24	P14656	P14656 [296-311]	0	1817.85653571	High	High	High	6.2e8	4.4e8	2.2e7	4.93076038360596	High	0	1.842E-08
High	[K].VNQIGSVTESIEAVK.[M]			5.47607E-05	0	1	1	85	Q42971	Q42971 [355-369]	0	1573.84317711	High	High	High	3.2e9	4.7e9	1.0e9	4.61392402648926	High	0	1.518E-06
High	[K].VNQIGSVTESIEAVK.[M]	1xDeamidated [Q/N]		8.32724E-06	0	1	1	12	Q42971	Q42971 [355-369]	0	1574.82719311	High	High	Not Found	2.5e8	3.2e8		4.74846982955933	High	0	4.981E-07
High	[K].VACIGAWHPAR.[V]	1xCarbamidomethyl [C3]		0.00135304	0	1	1	12	P35684	P35684 [252-262]	0	1237.62587196	High	High	Not Found	3.9e7	1.7e8		3.12633347511292	High	3.584E-05	0.0001391
High	[R].SDSTSVGWGGPGGYVYQK.[A]			1.96023E-05	0	1	1	15	Q75HE6	Q75HE6 [450-467]	0	1844.84496794	High	High	High	1.4e8	2.2e8	9.3e7	4.12192916870117	High	0	2.332E-05
High	[K].GFLTINSQPAVNGER.[S]	1xDeamidated [N/Q]		0.000403613	0	1	1	11	Q75HE6	Q75HE6 [435-449]	0	1603.80746076	High	High	High		1.2e8	6.7e7	3.91130590438843	High	0	3.781E-05
High	[K].KGQMPSQIGVVLR.[D]			1.37603E-05	0	2	2	8	Q69UI2; Q69UI1	Q69UI2 [43-55]; Q69UI1 [43-55]	1	1412.8042298	High	High	Not Found	4.6e8	5.2e8		4.56643009185791	High	0	3.578E-06
High	[K].YIIEAANHPTDPEADEILSK.[K]			0.000149522	0	1	1	15	A2XMV1	A2XMV1 [306-325]	0	2226.09246819	High	High	High	3.1e8	4.6e8	6.2e7	3.49745845794678	High	0	1.154E-05
High	[K].YIIEAANHPTDPEADEILSK.[K]	1xDeamidated [N7]		7.12012E-05	0	1	1	2	A2XMV1	A2XMV1 [306-325]	0	2227.07648419	High	High	Not Found				3.18764305114746	High	0	8.367E-07
High	[K].SDVLVYTSSFNPMK.[N]			0.000294883	0	1	1	8	P48642	P48642 [396-409]	0	1587.77232043	High	High	Not Found	4.9e7	6.0e7		3.87298989295959	High	0	5.421E-05
High	[R].EAIWCGSTNSSTEEGK.[E]	1xCarbamidomethyl [C5]		0.00177914	0	1	2	2	B8AU84	B8AU84 [89-104]	0	1755.74901894	Not Found	High	Not Found				3.10148119926453	High	3.584E-05	0.000148
High	[K].AAQDIALAELPPTHPIR.[L]			1.59615E-05	0	2	2	71	Q7XTE8; Q6EUP4	Q7XTE8 [161-177]; Q6EUP4 [161-177]	0	1812.99665802	High	High	High	3.4e8	2.0e8	2.3e7	4.95800733566284	High	0	5.061E-07
High	[K].GYENYCPTMVITSNGK.[D]	1xCarbamidomethyl [C6]; 1xDeamidated [N14]		0.000809688	0	1	1	11	Q6ERW9	Q6ERW9 [182-197]	0	1834.79861214	High	High	High	1.5e7	1.7e7	2.3e7	3.61747860908508	High	5.803E-05	0.0003421
High	[R].TNTGVGMVFLPQDENSMEEAK.[A]			0.000190022	0	1	1	8	Q69RJ0	Q69RJ0 [166-186]	0	2297.04242322	High	High	High	9.1e6	4.3e7	6.4e6	3.66941356658936	High	0	2.536E-06
High	[R].SPTGEVIFGGETMR.[F]			8.84454E-05	0	1	1	6	P0C367	P0C367 [344-357]	0	1480.71005456	High	Not Found	High	7.0e7			4.21559047698975	High	0	1.067E-06
High	[R].SSGVTAEGEGVKVESTACSVSPTADQK.[A]	1xCarbamidomethyl [C18]		5.44491E-05	0	1	1	6	Q40682	Q40682 [67-93]	1	2681.25704367	High	High	Not Found		3.2e7		4.94160032272339	High	0	6.17E-07
High	[K].EIDGLESNGISCEGR.[I]	1xCarbamidomethyl [C12]; 1xDeamidated [N8]		0.000209382	0	1	1	2	Q851S8	Q851S8 [147-161]	0	1636.71190562	Not Found	High	Not Found		1.9e7		3.96171593666077	High	0	2.835E-06
High	[K].AIKFEFEPVDK.[L]			0.000447277	0	1	1	58	P0C511	P0C511 [464-474]	1	1322.69907928	High	High	High	2.0e8	6.9e8	1.7e7	3.86904501914978	High	3.584E-05	9.246E-05
High	[R].VLNTGSPITVPVGR.[A]	1xDeamidated [N3]		0.00320059	0	1	1	3	Q01859	Q01859 [146-159]	0	1410.79510527	High	High	Not Found	2.4e7			2.48364949226379	High	0	5.645E-05
High	[R].VLNTGSPITVPVGR.[A]			0.00250487	0	1	1	18	Q01859	Q01859 [146-159]	0	1409.81108927	High	High	High	1.3e8	9.9e8	2.9e8	3.11730623245239	High	3.584E-05	0.0001344
High	[R].SNLCDLLGADPSVVNLK.[A]	1xCarbamidomethyl [C4]		0.000786914	0	1	1	3	Q6EPN6	Q6EPN6 [179-195]	0	1814.93167477	High	High	Not Found		1.6e7		3.59519505500793	High	0	1.246E-05
High	[K].FDFHGQPAELK.[H]			0.00282341	0	1	1	4	Q6YZX6	Q6YZX6 [419-429]	0	1288.63206238	High	High	Not Found	1.6e8	2.3e8		2.64675951004028	High	0	4.955E-05
High	[K].GLAYDISDDQQDITR.[G]			2.50548E-05	0	1	1	37	P93431	P93431 [64-78]	0	1709.79768339	High	High	High	1.3e9	2.2e9	1.1e9	5.30230665206909	High	0	4.053E-07
High	[R].IEEELGAAAVYAGAK.[F]			5.76471E-05	0	1	1	88	Q42971	Q42971 [424-438]	0	1491.76894961	High	High	High	1.5e9	2.4e9	3.3e8	5.06064939498901	High	0	1.722E-06
High	[R].GGLDFTKDDENVNSQPFMR.[W]	1xDeamidated [Q/N]; 1xOxidation [M18]		0.000698049	0	1	1	16	P0C511	P0C511 [195-213]	1	2186.96588833	High	High	High	1.6e7	9.7e6	3.5e7	4.15453147888184	High	5.803E-05	0.0002217
High	[R].GGLDFTKDDENVNSQPFMR.[W]	1xOxidation [M18]		5.57064E-05	0	1	1	39	P0C511	P0C511 [195-213]	1	2185.98187233	High	High	High	4.2e8	8.8e8	1.6e8	5.6222505569458	High	0	9.483E-06
High	[R].GGLDFTKDDENVNSQPFMR.[W]	2xDeamidated [N13; N/Q]		0.000247068	0	1	1	2	P0C511	P0C511 [195-213]	1	2171.95498933	High	Not Found	Not Found				4.07336187362671	High	0	3.402E-06
High	[R].GGLDFTKDDENVNSQPFMR.[W]	1xDeamidated [Q/N]		5.26161E-05	0	1	1	57	P0C511	P0C511 [195-213]	1	2170.97097333	High	High	High	3.4e8	3.2e8	1.9e7	5.18322849273682	High	0.0004655	0.004242
High	[R].GGLDFTKDDENVNSQPFMR.[W]			4.73271E-06	0	1	1	254	P0C511	P0C511 [195-213]	1	2169.98695733	High	High	High	8.8e8	7.9e9	1.0e9	5.47457599639893	High	0	4.37E-06
High	[R].EGQSIGVIADGVDK.[N]			0.000273798	0	1	1	8	P41344	P41344 [120-133]	0	1387.70634937	High	High	Not Found	1.9e8	1.6e8		3.68145251274109	High	0	1.765E-05
High	[R].APISNLTGVQGAVNVQGEDQK.[K]			9.22161E-08	0	1	1	16	O64422	O64422 [111-131]	0	2125.0883859	High	High	High	1.5e8	2.2e8	7.9e7	5.18517446517944	High	0	7.907E-10
High	[K].LFATIDGLDHAAK.[I]			0.000412932	0	1	1	66	P83646	P83646 [179-191]	0	1371.72669097	High	High	High	6.2e8	1.8e9	5.4e8	3.39300084114075	High	0	2.639E-05
High	[R].VVAIIAEGVPESDTK.[Q]			4.96972E-05	0	1	1	18	Q93VT8	Q93VT8 [106-120]	0	1527.82646445	High	High	High	7.0e7	1.4e8	4.7e7	5.00104808807373	High	0	5.581E-07
High	[K].HEVCNAYTELNDPVVQR.[Q]	1xCarbamidomethyl [C4]		5.7319E-05	0	1	1	6	Q6F2U9	Q6F2U9 [518-534]	0	2043.95526366	High	High	Not Found	1.0e8	1.9e7		4.17921876907349	High	0	6.57E-07
High	[K].IYGDQVAKPGAIIIR.[Q]			4.459E-05	0	1	1	9	O65037	O65037 [84-98]	0	1613.93735235	High	High	High	1.3e8	2.2e8	1.5e7	4.00156497955322	High	0	4.952E-07
High	[K].KLPSILVDETSVQK.[I]			0.000238751	0	1	1	16	Q10KF0	Q10KF0 [51-64]	1	1556.88939906	High	High	High	2.9e8	3.0e8	1.5e7	3.84111285209656	High	0	1.491E-05
High	[K].SDLVNNLGTIAR.[S]			0.00169979	0	2	3	12	Q0J4P2; Q07078	Q0J4P2 [89-100]; Q07078 [89-100]	0	1272.69063982	High	High	High	6.8e8	7.2e8	2.7e8	3.96736717224121	High	3.584E-05	9.776E-05
High	[R].EGNWDLLGNNFPVFFIR.[D]			0.000261578	0	1	1	18	Q0E4K1	Q0E4K1 [130-146]	0	2038.01812171	High	High	High		1.3e8	1.5e8	4.2214732170105	High	0	3.932E-06
High	[K].ICSYAQGMNIIK.[A]	1xCarbamidomethyl [C2]		0.000718252	0	1	1	2	Q9LI00	Q9LI00 [335-346]	0	1397.69156814	Not Found	Not Found	High				3.72286438941956	High	0	1.126E-05
High	[K].GATSETLTAPYNDVEAVK.[K]			5.44491E-05	0	1	1	8	Q6YZE2	Q6YZE2 [224-241]	0	1865.91271307	High	High	High		7.0e7	2.4e7	3.62590074539185	High	0	6.172E-07
High	[K].NYPVVSAEYQEAVEK.[A]			7.28453E-05	0	1	2	18	Q10N21	Q10N21 [4-18]	0	1725.83300631	High	High	High	7.9e6	1.6e8	1.2e7	4.04078483581543	High	0	2.124E-06
High	[K].GGIGCAPGELSTSELER.[L]	1xCarbamidomethyl [C5]		3.22072E-05	0	1	1	12	Q33E23	Q33E23 [103-119]	0	1732.81703895	High	High	High	1.3e8	2.0e8	2.9e7	4.48690271377563	High	0	1.088E-06
High	[R].NQYDTDVTTWSPAGR.[L]			0.000108001	0	1	1	4	P52428	P52428 [4-18]	0	1710.77180304	Not Found	High	High		3.6e8	1.8e8	4.6806697845459	High	0	4.566E-06
High	[R].HLNAGIFGTGSDGHTLPSETVR.[A]			1.15289E-05	0	1	1	13	P14717	P14717 [123-144]	0	2266.12108299	High	High	High	3.6e8	4.2e8	3.5e7	4.32933664321899	High	0	2.598E-07
High	[R].VGLIGLGQNAPSTTTACK.[G]	1xCarbamidomethyl [C17]		1.19603E-06	0	1	1	20	Q6K669	Q6K669 [173-190]	0	1787.93200914	High	High	High		3.1e8	1.5e8	4.71741151809692	High	0	4.808E-08
High	[K].SQIHEIVLVGGSTR.[I]			8.64491E-05	0	1	1	4	Q6Z7B0	Q6Z7B0 [358-371]	0	1495.82271653	High	High	Not Found	4.3e7	3.8e7		3.62251877784729	High	0	1.043E-06
High	[R].GEGAAATESEAYLEGEAVR.[E]			1.64646E-06	0	1	2	8	B8BKI7	B8BKI7 [9-27]	0	1909.87739015	High	High	High	6.4e7	1.1e8	2.4e7	4.9935827255249	High	0	4.47E-08
High	[R].GNPTVEVDVCCSDGTFAR.[A]	2xCarbamidomethyl [C10; C11]		5.24477E-06	0	1	1	77	Q42971	Q42971 [18-35]	0	1983.85350103	High	High	High	3.6e8	8.3e8	2.7e8	4.96771001815796	High	0	4.728E-08
High	[K].ATGEQSAEMVTDEGAIYVTSNR.[G]	1xDeamidated [Q/N]		0.000487251	0	1	1	4	Q5Z5A8	Q5Z5A8 [185-206]	0	2330.04526032	High	Not Found	Not Found	1.8e7			3.84725880622864	High	0	7.315E-06
High	[R].ELAAFFGQTSHETTGGTR.[G]			0.000106775	0	1	1	6	Q7XCK6	Q7XCK6 [87-104]	0	1909.90387975	High	High	Not Found	1.0e8	1.1e8		4.15930318832397	High	0	1.323E-06
High	[R].HQSQAQQQVQEAQPQPLAQQAPAAAGLSR.[Y]	1xDeamidated [Q]		0.00140015	0	1	1	22	Q5W659	Q5W659 [39-67]	0	3067.53039727	High	High	Not Found				4.91828727722168	High	0	2.362E-05
High	[K].GNAYAQVAIGTEDVYK.[S]			1.05227E-05	0	1	1	92	Q948T6	Q948T6 [222-237]	0	1698.83334068	High	High	High		4.7e8	1.1e8	5.32573366165161	High	0	9.683E-08
High	[R].YTGYANAAFDQDR.[S]			0.00295513	0	1	1	4	Q6AVI0	Q6AVI0 [155-167]	0	1491.64989713	High	High	Not Found	3.2e7	3.4e7		3.02674221992493	High	3.584E-05	9.861E-05
High	[K].SIPPPNSNELSYDLDNR.[A]			0.000444732	0	1	1	17	Q0J0N4	Q0J0N4 [345-361]	0	1930.91411004	High	High	High		1.1e8		3.29650807380676	High	0	2.917E-05
High	[R].SLLGESNEFVGDK.[V]			0.00178931	0	1	1	45	P48494	P48494 [101-113]	0	1394.67980028	High	High	High	5.0e8	1.8e9	8.4e8	4.05022859573364	High	3.584E-05	0.0001933
High	[R].EAIDAEDSVAELER.[A]			3.02473E-05	0	1	1	12	Q7XDY9	Q7XDY9 [250-263]	0	1546.72312152	High	High	High		2.0e8	1.3e8	4.48650121688843	High	0	3.182E-07
High	[R].NNIPLSTAATANFTR.[G]			0.000171471	0	1	1	11	Q9LST6	Q9LST6 [71-85]	0	1590.82344476	High	High	High		2.2e8	1.2e8	4.50949573516846	High	0	8.44E-06
High	[R].LVSQNCLATVGQVGNVGVNQK.[S]	1xCarbamidomethyl [C6]; 1xDeamidated [Q/N]		0.000301692	0	1	1	4	P0C495	P0C495 [181-201]	0	2186.12339195	High	Not Found	Not Found				3.35893201828003	High	0	1.093E-05
High	[R].LVSQNCLATVGQVGNVGVNQK.[S]	1xCarbamidomethyl [C6]		1.20675E-05	0	1	1	14	P0C495	P0C495 [181-201]	0	2185.13937595	High	High	High	5.0e7		3.6e7	3.66147470474243	High	5.803E-05	0.0002156
High	[K].VLEQLSGQSPVFSK.[A]			2.28682E-05	0	1	1	9	A2YDY2	A2YDY2 [38-51]	0	1518.81623416	High	High	High	2.5e7	1.0e9	4.9e8	4.40242385864258	High	0	4.925E-06
High	[R].VAPEEHPVLLTEAPLNPK.[A]			1.07657E-05	0	1	1	49	Q10DV7	Q10DV7 [98-115]	0	1954.06440315	High	High	High	1.7e9	1.7e9	4.4e8	4.09617757797241	High	0	4.195E-06
High	[K].VLVNIEQQSPDIAQGVHGHFTK.[R]			2.0687E-06	0	2	3	29	A2Y053; P93438	A2Y053 [95-116]; P93438 [94-115]	0	2417.2571825	High	High	High	4.9e8	2.5e8	6.2e7	5.02665853500366	High	0	3.99E-08
High	[K].IENLNQNIGALSVK.[L]			0.000444732	0	1	2	4	A2XRZ0	A2XRZ0 [292-305]	0	1512.83803222	High	Not Found	High	3.9e7		2.8e7	3.79809737205505	High	0	1.32E-05
High	[K].SMREDGGFEVIK.[K]			0.000892162	0	1	1	2	P14655	P14655 [312-323]	1	1367.66237615	High	Not Found	Not Found	1.1e8			4.0260009765625	High	0	1.438E-05
High	[K].IYGVEPVESAVLSGGKPGPHK.[I]			7.24308E-05	0	1	1	24	Q9XEA6	Q9XEA6 [202-222]	0	2121.13387962	High	High	High		6.4e8	3.7e7	4.23632955551147	High	0	1.882E-06
High	[K].QEGMSYVGLHVPVGR.[V]			0.00197146	0	1	1	3	Q42997	Q42997 [395-409]	0	1628.82133632	High	High	High		1.1e8	2.2e7	3.47121477127075	High	3.584E-05	6.301E-05
High	[K].ETVASAPVVVYSK.[S]			0.00100572	0	1	1	4	P55142	P55142 [8-20]	0	1349.73110763	High	High	Not Found		3.6e7		3.03094720840454	High	0.002264	0.02615
High	[K].VIAISDVTGAVK.[N]			0.00187283	0	1	1	11	A2XMV1	A2XMV1 [232-243]	0	1172.68851462	High	High	High	2.0e8	3.4e8	4.8e7	3.42673754692078	High	0	3.228E-05
High	[R].LDTGNYSWGSEAVTR.[K]			1.04033E-05	0	1	1	17	P49199	P49199 [61-75]	0	1655.76598941	High	High	High	4.9e8	1.1e9	5.6e8	4.73129034042358	High	0	2.216E-07
High	[K].YNDENTVSFVTMNK.[V]			0.000694077	0	3	3	2	Q9ZRI7; Q5Z627; Q6YW46	Q9ZRI7 [312-325]; Q5Z627 [310-323]; Q6YW46 [312-325]	0	1661.74756217	Not Found	High	Not Found		5.0e7		3.97450232505798	High	0	1.085E-05
High	[K].IDHDANPQLIEEYK.[V]			0.000476254	0	1	1	2	Q7XKD0	Q7XKD0 [123-136]	0	1684.81769062	Not Found	High	Not Found		1.9e7		2.83092188835144	High	0	7.105E-06
High	[K].VGNGLEESTSQGPLINEAAVQK.[V]	1xDeamidated [N/Q]		8.07267E-05	0	1	1	7	B9F3B6	B9F3B6 [361-382]	0	2242.11974594	Not Found	High	High		4.7e7	3.3e7	4.36002063751221	High	0	9.646E-07
High	[K].LDELLAEEAAAGR.[E]			0.000134925	0	1	1	14	Q9XGP7	Q9XGP7 [146-158]	0	1357.69578471	High	High	High		2.2e8	1.8e8	4.52604007720947	High	0	3.078E-06
High	[R].QSFLNAAHSYSGFAR.[D]			0.00126352	0	1	1	9	Q7Y1Z0	Q7Y1Z0 [116-130]	0	1655.79247901	High	High	High	8.1e7	3.0e8		3.52727484703064	High	8.586E-05	0.0008223
High	[K].FAVAAPVAADSGAAAPSAAKEEEK.[K]			0.00143247	0	1	1	2	P41095	P41095 [278-301]	1	2258.12991631	High	High	Not Found	7.8e7	5.7e7		3.22522616386414	High	3.584E-05	7.867E-05
High	[K].EENNGNVGSDYCVQSSQWPCAAGK.[K]	2xCarbamidomethyl [C12; C20]; 1xDeamidated [N/Q]		0.000424884	0	1	1	32	Q42993	Q42993 [165-188]	0	2658.08311968	High	High	High	1.7e7	4.4e7		3.56462907791138	High	0	6.269E-06
High	[K].VSLAGHEEYIVR.[G]			0.0013764	0	1	1	6	Q65XK0	Q65XK0 [80-91]	0	1372.72193994	High	High	Not Found	1.0e8	2.9e8		3.5514395236969	High	3.584E-05	0.0001361
High	[K].MPWLAVPFSDSEALAK.[L]			0.00119346	0	1	1	9	Q7Y0F2	Q7Y0F2 [98-113]	0	1761.88801885	High	Not Found	High	2.7e7		9.2e6	3.94809412956238	High	0	1.982E-05
High	[K].QEQNPPSDYCQPSPEWPCAPGR.[K]	2xCarbamidomethyl [C10; C18]		1.66536E-06	0	1	1	27	Q7DNA1	Q7DNA1 [175-196]	0	2600.09289619	High	High	High	3.8e8	4.9e8	1.0e8	5.21607637405396	High	0	2.811E-08
High	[K].QEQNPPSDYCQPSPEWPCAPGR.[K]	2xCarbamidomethyl [C10; C18]; 1xDeamidated [N/Q]		0.000437182	0	1	1	14	Q7DNA1	Q7DNA1 [175-196]	0	2601.07691219	High	High	High			5.6e6	3.52641344070435	High	0	8.882E-06
High	[R].IMNVIGEPIDEK.[G]			0.00133009	0	1	1	15	Q01859	Q01859 [165-176]	0	1357.70317833	High	High	High	2.0e8	3.2e8	1.8e8	4.38797330856323	High	3.584E-05	0.0001152
High	[K].SAIVQVDAAPFK.[Q]			0.00212315	0	1	1	16	P49199	P49199 [100-111]	0	1245.68376359	High	High	High		2.0e8	2.1e8	3.78499960899353	High	3.584E-05	6.315E-05
High	[R].EVAVEEEKKEEEAAPAEPAAAAAEAAAPSTEVVEEK.[K]			5.22795E-07	0	1	1	8	Q0JPA6	Q0JPA6 [150-185]	2	3679.77086496	High	High	High	4.0e8	3.7e8	5.2e7	5.5462474822998	High	0	1.48E-05
High	[R].AVLVEHALTSGDAEPEASVFSK.[I]			1.63709E-06	0	1	1	46	P14717	P14717 [582-603]	0	2257.13466734	High	High	High	4.9e8	6.6e8	6.2e6	4.92936992645264	High	0	1.59E-07
High	[R].VSDGLAENLSLSEAWSK.[I]			6.93718E-06	0	1	2	10	P0C362	P0C362 [288-304]	0	1805.89158375	High	High	High	7.4e7	4.7e7	1.2e7	4.81005144119263	High	0	6.412E-07
High	[R].LGVSAAAFAPAAVVAAPGAGGAGAAADEAPAEK.[T]			3.21842E-07	0	1	1	41	O22386	O22386 [83-115]	0	2806.43699711	High	High	High	6.0e7	3.8e8	8.5e7	6.41346454620361	High	0	2.586E-09
High	[K].IHYETTGPEIWK.[AG]			0.000524773	0	2	2	31	Q9XEA8; Q9XEA6	Q9XEA8 [159-170]; Q9XEA6 [156-167]	0	1473.73725563	High	High	High	3.7e8	5.1e8	1.2e7	3.79808783531189	High	3.584E-05	8.083E-05
High	[R].IGVQPHVIELDQLGAQGPQLQK.[V]			0.00123502	0	1	1	6	Q0J3L4	Q0J3L4 [93-114]	0	2368.29831905	Not Found	Not Found	High				3.00648021697998	High	0	2.057E-05
High	[K].LLIDNVEELLPVVYTPTVGEACQK.[Y]	1xCarbamidomethyl [C22]		3.54887E-05	0	1	1	23	P43279	P43279 [174-197]	0	2700.41644498	High	High	High	6.6e6	5.5e6	9.9e7	5.00483703613281	High	0	2.551E-06
High	[R].VFEVSLADLQNDEDQAYRK.[I]			0.000332428	0	1	1	10	P49397	P49397 [65-83]	1	2240.08296613	High	High	High	2.0e8	1.0e8	1.0e7	4.0586314201355	High	0	1.001E-05
High	[K].LGWAIDEDFGSFEALVK.[K]			3.56918E-05	0	1	1	17	Q43008	Q43008 [125-141]	0	1896.9378057	High	High	High			1.4e8	4.65554761886597	High	0	1.763E-06
High	[K].EIALWFPEGLAEWR.[S]			0.000163818	0	1	2	55	A6N0M9	A6N0M9 [126-139]	0	1716.87441774	High	High	High		2.1e8	2.7e8	4.31743860244751	High	0	2.148E-06
High	[R].FDGALNVDVNEFQTNLVPYPR.[I]			0.000128169	0	1	1	15	Q53M52	Q53M52 [244-264]	0	2408.18809989	High	High	High	2.1e7	1.7e7	7.7e6	3.81150388717651	High	0	5.424E-06
High	[R].MLSPHVLGEDHYNTAR.[G]			5.63459E-05	0	1	1	8	Q01859	Q01859 [430-445]	0	1839.88064199	High	High	High	1.5e8	2.7e8		4.36210346221924	High	0	3.751E-06
High	[R].LPVVNPATESPIGEIPAGTAEDVDAAVAAAR.[E]	1xDeamidated [N5]		5.23167E-05	0	1	1	8	B3VMC0	B3VMC0 [25-55]	0	3002.53168562	High	High	High		1.9e7	1.1e7	4.63104152679443	High	0	5.923E-07
High	[R].LPVVNPATESPIGEIPAGTAEDVDAAVAAAR.[E]			1.14633E-05	0	1	1	5	B3VMC0	B3VMC0 [25-55]	0	3001.54766962	High	High	High	4.5e7			5.90811252593994	High	0	2.936E-07
High	[K].LGVTQCTIAHALEK.[T]	1xCarbamidomethyl [C6]		0.000188941	0	1	1	10	P30298	P30298 [424-437]	0	1540.81518863	High	High	High	2.7e8	3.8e8	5.9e6	4.0525541305542	High	0	2.511E-06
High	[K].ISEDEYVSAIKEEISK.[V]			5.11358E-05	0	1	1	17	Q2QLY4	Q2QLY4 [459-474]	1	1839.92221513	High	High	High	4.8e8	4.5e8		3.93057179450989	High	0	5.764E-07
High	[R].IGLAGLAVMGQNLALNIAEK.[G]			4.09023E-07	0	1	1	23	Q9LI00	Q9LI00 [6-25]	0	1996.12595755	High	High	High	7.2e6	1.5e8	9.2e7	4.9574818611145	High	0	2.469E-09
High	[K].MDATANDVPSEFDVQGYPTLYFVTPSGK.[M]	1xDeamidated [Q15]		3.86608E-05	0	1	1	4	Q53LQ0	Q53LQ0 [442-469]	0	3050.39755996	High	Not Found	High				4.30208730697632	High	0	4.217E-07
High	[R].ILGLGDLGCQGMGIPVGK.[L]	1xCarbamidomethyl [C9]		5.41392E-05	0	1	1	8	P43279	P43279 [241-258]	0	1784.93973713	High	Not Found	High			7.5e6	3.59616661071777	High	0	6.15E-07
High	[R].TSDDFVYVASEVGVIPMDESK.[V]			0.000128903	0	1	1	10	Q69RJ0	Q69RJ0 [458-478]	0	2288.06387015	High	High	High	5.9e6	1.5e7	4.7e6	4.50339937210083	High	5.803E-05	0.0003258
High	[K].QSQANPLPVEEQIATIYIGTR.[G]			1.77897E-05	0	1	1	36	P0C2Z4	P0C2Z4 [423-443]	0	2328.21940001	High	High	High	9.0e7	2.7e7	3.3e6	4.46083498001099	High	0	2.489E-05
High	[K].WVVQGAIDVDIGANPSAEGGGDDEGVDDQAVK.[V]	1xDeamidated [N/Q]		0.00250487	0	1	1	8	P35681	P35681 [35-66]	0	3184.45528564	Not Found	High	High		4.6e6	4.6e6	5.26807880401611	High	3.584E-05	0.0001568
High	[R].TTGIVLDSGDGVSHTVPIYEGYALPHAILR.[L]			6.12949E-09	0	2	2	28	Q10DV7; A3C6D7	Q10DV7 [150-179]; A3C6D7 [150-179]	0	3151.64223872	High	High	High	1.0e8	3.8e7	2.4e8	5.80275821685791	High	0	2.156E-11
High	[K].SLLVWDLTNPVQNVGEGAGASEYGVPFR.[R]			0.000204657	0	1	1	5	P49027	P49027 [42-69]	0	2975.48976092	Not Found	High	High			6.2e7	3.77895545959473	High	0	1.132E-05
High	[R].SGETEDTFIADLAVGLATGQIK.[T]	1xDeamidated [Q20]		2.35301E-05	0	1	1	5	Q42971	Q42971 [384-405]	0	2237.11834897	High	High	Not Found		1.7e7		4.67731332778931	High	0	3.185E-06
High	[R].SGETEDTFIADLAVGLATGQIK.[T]			1.10694E-07	0	1	1	93	Q42971	Q42971 [384-405]	0	2236.13433297	High	High	High	5.9e7	5.6e8	6.4e8	6.01581192016602	High	0	2.493E-08
High	[K].VKDELVLDGNDIELVSR.[S]	1xDeamidated [N10]		0.000462857	0	1	1	1	P49210	P49210 [139-155]	1	1915.00186283	Not Found	Not Found	High				4.05300617218018	High	0	6.881E-06
High	[K].VKDELVLDGNDIELVSR.[S]			1.34497E-05	0	1	1	21	P49210	P49210 [139-155]	1	1914.01784683	High	High	High		6.8e7		5.29000473022461	High	0	3.065E-06
High	[K].VEGNLPVYGFHDPASFVNSIQKPR.[V]			2.578E-05	0	1	1	10	Q9LI00	Q9LI00 [48-71]	0	2671.36271012	High	High	Not Found		2.6e7		3.19094896316528	High	0	2.042E-06
High	[K].VEGNLPVYGFHDPASFVNSIQKPR.[V]	1xDeamidated [N/Q]		0.0025773	0	1	1	2	Q9LI00	Q9LI00 [48-71]	0	2672.34672612	Not Found	High	High			5.1e7	3.10609006881714	High	0	4.518E-05
High	[R].VRFPCIQIIK.[T]	1xCarbamidomethyl [C5]		0.00233924	0	1	1	6	Q943F3	Q943F3 [118-127]	1	1273.74492444	High	High	High	8.4e7	7.7e7		4.49069929122925	High	0	5.595E-05
High	[R].GPLQISWNFNYGPAGK.[N]			7.01682E-06	0	1	1	63	O04138	O04138 [185-200]	0	1748.87548034	High	High	High		7.6e7	6.7e6	4.68217897415161	High	0	6.134E-08
High	[K].NLLSPSTPFFFNTLYDPYR.[E]			0.000273798	0	1	1	26	Q8H8T0	Q8H8T0 [133-151]	0	2292.13354525	High	High	High	5.5e6	1.9e8	1.9e8	3.98909664154053	High	0	9.118E-06
High	[K].YTIAMLGYADEDK.[T]			0.00065185	0	1	1	2	Q948T6	Q948T6 [192-204]	0	1489.68792213	Not Found	High	Not Found		4.9e7		4.08869171142578	High	0	1.011E-05
High	[K].QSQANPLPVEEQIATIYIGTR.[G]	1xDeamidated [N/Q]		8.84454E-05	0	1	1	11	P0C2Z4	P0C2Z4 [423-443]	0	2329.20341601	High	Not Found	High				3.78151440620422	High	0	1.07E-06
High	[R].ILGLGDLGCQGMGIPVGK.[L]	1xCarbamidomethyl [C9]; 1xDeamidated [Q10]		0.00153395	0	1	1	7	P43279	P43279 [241-258]	0	1785.92375313	High	High	High	2.4e7	5.7e7	7.6e6	3.46282029151917	High	0	2.605E-05
High	[K].KGSITSVQAIYVPADDLTDPAPATTFAHLDATTVLSR.[Q]	1xDeamidated [Q8]		0.000182581	0	1	1	6	Q01859	Q01859 [374-410]	1	3843.96508899	High	High	High		6.3e6	1.3e8	4.229163646698	High	5.803E-05	0.0004743
High	[K].YGQDATNVGDEGGFAPNIQENKEGLELLK.[T]	2xDeamidated [N/Q]		5.7319E-05	0	1	1	6	Q42971	Q42971 [206-234]	1	3108.46439427	High	Not Found	Not Found	1.4e7			3.76770520210266	High	0	6.538E-07
High	[R].EVAAFAQFGSDLDAATQALLNR.[G]			3.72396E-06	0	1	1	7	P0C520	P0C520 [402-423]	0	2308.15679977	High	High	High		6.9e7	9.0e7	5.25332593917847	High	0	2.994E-08
High	[K].SGEIYTEDGVELVHEYGTEAYPFTTER.[I]			0.000158304	0	1	1	7	Q7Y0F2	Q7Y0F2 [133-159]	0	3092.40073057	High	Not Found	High	1.1e8		1.8e6	4.10681200027466	High	0	2.066E-06
High	[R].QLFHPEQLISGK.[E]			0.0008005	0	2	2	17	Q53M52; P28752	Q53M52 [85-96]; P28752 [85-96]	0	1396.75832546	High	High	High	2.0e8	2.4e8	9.5e6	3.0801990032196	High	0	1.272E-05
High	[K].YNVEAMPTFLFIK.[D]			0.00162398	0	1	1	18	Q0D840	Q0D840 [77-89]	0	1572.81306312	High	High	Not Found	2.0e7	2.1e7		3.58615350723267	High	0	3.282E-05
High	[R].EVAAFAQFGSDLDAATQALLNR.[G]	1xDeamidated [Q7]		7.09737E-06	0	1	1	1	P0C520	P0C520 [402-423]	0	2309.14081577	Not Found	High	Not Found				5.15937280654907	High	0	6.212E-08
High	[K].DGESFSNIPTNAVNAVTWGVFPGK.[E]	1xDeamidated [N]		0.00112728	0	1	1	8	Q75HE6	Q75HE6 [500-523]	0	2508.20414424	High	High	Not Found				3.60802149772644	High	0	1.863E-05
High	[K].IQVGVFSATMPPEALEITR.[K]			5.53894E-05	0	2	4	10	Q6Z2Z4; P35683	Q6Z2Z4 [215-233]; P35683 [215-233]	0	2059.08923766	High	High	Not Found	1.8e7	2.6e7		4.00795745849609	High	3.584E-05	6.364E-05
High	[K].ILNEGQIASTDVVEVVVSPPYVFLPVVK.[S]			5.3966E-06	0	1	1	32	P48494	P48494 [26-53]	0	3011.67035104	High	High	High	3.5e7	1.1e8	9.4e7	5.13305950164795	High	0	4.54E-08
High	[K].YPMVPGHEVVGEVVEVGPEVTK.[Y]			0.00256265	0	1	1	1	Q6ZHS4	Q6ZHS4 [63-84]	0	2351.19515914	Not Found	Not Found	High			6.7e6	3.88139653205872	High	0	4.493E-05
High	[K].WTVQQAAELSVAAPTIEASLDSR.[F]	1xDeamidated [Q]		0.00172912	0	1	1	23	Q9LI00	Q9LI00 [269-291]	0	2444.23035896	High	High	High	2.3e6	9.1e6		4.76176786422729	High	0	4.861E-05
High	[K].WTVQQAAELSVAAPTIEASLDSR.[F]			1.1728E-05	0	1	1	65	Q9LI00	Q9LI00 [269-291]	0	2443.24634296	High	High	High	6.7e6	6.8e6	1.4e7	4.90228319168091	High	0	2.82E-06
High	[K].FQAHFSEYLK.[K]			0.0022096	0	2	3	23	Q8L4L4; A2WXX3	Q8L4L4 [219-228]; A2WXX3 [219-228]	0	1269.62624875	High	High	High	2.0e8	2.5e8	5.5e6	3.45333480834961	High	5.803E-05	0.0004407
High	[R].EVAAFLGQTSHETTGGWPTAPDGPFSWGYCFK.[Q]	1xCarbamidomethyl [C30]		0.00105871	0	1	1	8	Q7DNA1	Q7DNA1 [143-174]	0	3501.58446607	High	High	Not Found	3.0e6			4.76880216598511	High	0	1.73E-05
High	[R].VYGLNEIQAGEMVEFASGVK.[G]			3.52867E-05	0	1	1	16	P0C520	P0C520 [43-62]	0	2141.0583314	High	High	High	6.3e6	5.2e6	3.3e6	4.47407722473145	High	0	3.794E-07
High	[R].EVAAFLGQTSHETTGGWPTAPDGPFSWGYCFK.[Q]	1xCarbamidomethyl [C30]; 1xDeamidated [Q8]		9.04877E-05	0	1	1	11	Q7DNA1	Q7DNA1 [143-174]	0	3502.56848207	High	High	High	3.7e6	3.2e6	6.9e7	5.34125757217407	High	0	1.099E-06
High	[K].DLYGNIVLSGGSTMFPGIADR.[M]			0.00109558	0	1	1	4	A3C6D7	A3C6D7 [294-314]	0	2183.08012946	High	Not Found	High	2.0e7		4.8e6	4.1931414604187	High	0	1.802E-05
High	[K].GDNPDSVVPGLMAAGEAACASVHGANR.[L]	1xCarbamidomethyl [C19]		1.71908E-05	0	1	1	3	Q6ZDY8	Q6ZDY8 [411-437]	0	2623.19875787	Not Found	High	High		1.3e8	9.4e6	4.08908605575562	High	0	1.678E-07
High	[K].SAQASSAAIVFASVGGIQEDFK.[L]			0.000113693	0	1	1	17	Q6K669	Q6K669 [202-223]	0	2183.09788796	High	High	High		6.2e6	4.1e6	4.46796989440918	High	0	1.974E-06
High	[R].SIAFNYIGVDGQEYAIGPWGGGEGTSTEIK.[L]			1.28494E-05	0	1	2	21	Q0JMY8	Q0JMY8 [39-68]	0	3116.48473501	High	High	High	1.1e8	5.7e6	1.0e7	5.41661548614502	High	0	5.966E-07
High	[R].SIAFNYIGVDGQEYAIGPWGGGEGTSTEIK.[L]	1xDeamidated [N/Q]		7.20186E-05	0	1	2	20	Q0JMY8	Q0JMY8 [39-68]	0	3117.46875101	High	High	High	6.7e6		7.5e6	6.11247158050537	High	0	8.503E-07
High	[K].KGSITSVQAIYVPADDLTDPAPATTFAHLDATTVLSR.[Q]			1.59103E-06	0	1	1	9	Q01859	Q01859 [374-410]	1	3842.98107299	High	High	Not Found	5.2e7	1.2e7		4.06280136108398	High	0	1.146E-08
High	[K].KGSITSIQAVYVPADDLTDPAPATTFAHLDATTVLSR.[G]	1xDeamidated [Q8]		0.000125277	0	1	1	3	P12085	P12085 [318-354]	1	3843.96508899	High	High	High		6.3e6	1.3e8	4.38348484039307	High	5.803E-05	0.0003306
High	[K].GDILAIAVTENDLVK.[G]			0.00208714	0	1	1	3	Q6K669	Q6K669 [108-122]	0	1570.8686636	Not Found	Not Found	High			6.6e6	2.95643305778503	High	0	3.615E-05
High	[K].VPIPTGQVYAINDALSAEGAADDYETCLK.[Q]	1xCarbamidomethyl [C27]; 1xDeamidated [N/Q]		0.00185159	0	1	2	5	A2Z3C4	A2Z3C4 [166-194]	0	3082.45613771	High	Not Found	High	2.4e7		4.3e6	4.232750415802	High	0	3.298E-05
High	[K].KGSITSIQAVYVPADDLTDPAPATTFAHLDATTVLSR.[G]			9.62837E-07	0	1	1	12	P12085	P12085 [318-354]	1	3842.98107299	High	High	High	5.2e7	1.2e7	5.1e7	4.0549430847168	High	0	1.142E-08
High	[K].NILSNSEVIAVNQDSLGVQGK.[K]			0.000222948	0	1	1	2	Q9FXT4	Q9FXT4 [314-334]	0	2185.14590074	Not Found	High	Not Found		2.1e7		3.10096430778503	High	0	4.307E-06
High	[K].NILSNSEVIAVNQDSLGVQGK.[K]	1xDeamidated [N/Q]		2.38003E-05	0	1	1	6	Q9FXT4	Q9FXT4 [314-334]	0	2186.12991674	High	Not Found	Not Found	1.0e7			4.30908107757568	High	0	2.433E-07
High	[K].TQKPVVAFIAGLTAPPGR.[R]			0.000345977	0	1	1	19	Q6ZL94	Q6ZL94 [262-279]	0	1823.053779	High	High	High	5.6e7	4.8e6	6.0e7	3.68181109428406	High	0	4.985E-06
High	[K].IQEELDIDVLVHGEPER.[N]			3.54887E-05	0	2	2	55	Q2QLY5; Q2QLY4	Q2QLY5 [478-494]; Q2QLY4 [478-494]	0	1991.0080104	High	High	High	1.6e7	1.5e7	9.7e6	4.64022827148438	High	0	5.308E-07
High	[R].GFQLILSGELDGLPEQAFYLVGNIDEASTK.[A]			5.30498E-06	0	1	1	3	P12085	P12085 [457-486]	0	3224.63615021	High	Not Found	High	5.7e7			5.02990627288818	High	0	4.467E-08
High	[R].WEGSEAGLGAVATGSHVDAIPFSGK.[Y]			0.000782437	0	1	1	2	Q2QMN7	Q2QMN7 [133-157]	0	2443.18882812	High	Not Found	Not Found	3.1e7			3.05360412597656	High	0	1.243E-05
High	[R].AASAAGTIMTLSSWATSSVEEVASTGPGIR.[F]			1.99906E-06	0	2	2	36	Q10CE4; B8B7C5	Q10CE4 [96-125]; B8B7C5 [96-125]	0	2908.43567639	High	High	High	1.5e7	1.6e8	1.2e8	5.56570148468018	High	0	1.485E-08
High	[K].HLYAQVIDDTK.[S]			0.00122799	0	1	1	4	Q8SAY0	Q8SAY0 [85-95]	0	1302.66884176	High	High	Not Found	2.9e8	3.6e8		3.37770867347717	High	0	2.045E-05
High	[R].DVGVNSFVLFPK.[V]			0.00153395	0	1	1	25	Q5Z8V9	Q5Z8V9 [165-176]	0	1321.71506371	High	High	High	5.3e6	3.7e7	5.0e6	4.01194715499878	High	0	2.802E-05
High	[K].EGLLVGISSGAAAAAAVR.[L]			4.12687E-06	0	1	1	60	Q9XEA6	Q9XEA6 [262-279]	0	1612.90169506	High	High	High	5.1e6	7.8e6	5.4e6	4.75511980056763	High	0	1.041E-07
High	[K].ALGVDTVPVLVGPVSYLLLSKPAK.[G]			2.4691E-06	0	2	2	37	Q2QLY5; Q2QLY4	Q2QLY5 [146-169]; Q2QLY4 [146-169]	0	2436.44760905	High	High	High	1.9e6	6.4e8	7.3e8	4.9689507484436	High	0	3.111E-07
High	[R].TVPAAVPAIVFLSGGQSEEEATLNLNAMNK.[L]	1xDeamidated [N/Q]		0.000238751	0	1	1	44	P17784	P17784 [254-283]	0	3072.5557919	High	High	High	1.9e6		1.3e7	4.18019914627075	High	0	7.678E-06
High	[R].TVPAAVPAIVFLSGGQSEEEATLNLNAMNK.[L]			3.16604E-05	0	1	1	55	P17784	P17784 [254-283]	0	3071.5717759	High	High	High	3.2e6	6.9e6		4.27596759796143	High	0	8.569E-06
High	[K].GIIGYVEEDLVSTDFVGDSR.[S]			3.29274E-07	0	1	1	74	A2YQT7	A2YQT7 [274-293]	0	2171.05026904	High	High	High	1.8e8	4.3e7	8.2e6	5.67873287200928	High	0	1.174E-08
High	[K].VVSQVPWFGIEQEYTLLQR.[D]	1xDeamidated [Q]		6.88043E-05	0	1	1	14	P14655	P14655 [175-193]	0	2293.18630949	High	High	High		6.7e6	2.9e7	4.94846248626709	High	3.584E-05	0.0001608
High	[K].VVSQVPWFGIEQEYTLLQR.[D]			1.79939E-05	0	1	1	114	P14655	P14655 [175-193]	0	2292.20229349	High	High	High	9.2e6	1.1e7	1.3e8	4.62317037582397	High	0	1.889E-06
High	[R].NPEEIPWAAAGAEYVVESTGVFTDKDK.[A]			3.66725E-09	0	1	1	17	Q6K5G8	Q6K5G8 [83-109]	1	2923.39960848	High	High	High	7.0e7	8.7e7	4.1e8	5.89283466339111	High	0	1.205E-11
High	[R].LTSLHPEIEELLYSEVDNNEHK.[F]			3.52867E-05	0	1	1	21	P31924	P31924 [546-567]	0	2609.27295154	High	High	High	1.5e8	9.0e7	1.3e8	4.28831958770752	High	0	1.295E-05
High	[R].VPIIVTGNDFSTLYAPLIR.[D]	1xDeamidated [N8]		2.87329E-05	0	1	1	11	P93431	P93431 [269-287]	0	2090.15321854	High	High	High	4.2e6	7.5e6	5.1e7	4.27932119369507	High	0	3.013E-07
High	[R].VPIIVTGNDFSTLYAPLIR.[D]			1.51137E-06	0	1	1	130	P93431	P93431 [269-287]	0	2089.16920254	High	High	High	1.5e8	1.6e7	5.4e8	4.45397090911865	High	0	2.937E-05
High	[K].VAILGASGGIGQPLALLMK.[M]			0.00320059	0	1	1	39	Q42972	Q42972 [47-65]	0	1809.06665188	High	High	High	8.0e7		4.1e8	3.2837541103363	High	0.0002031	0.001889
High	[K].SFVSEYPIVSIEDPFDQDDWEHYAK.[M]	1xDeamidated [Q17]		5.96553E-05	0	1	1	13	Q42971	Q42971 [291-315]	0	3017.33633993	High	High	High		1.2e8	5.9e7	3.83904004096985	High	0	3.307E-06
High	[K].SFVSEYPIVSIEDPFDQDDWEHYAK.[M]			1.49421E-06	0	1	1	67	Q42971	Q42971 [291-315]	0	3016.35232393	High	High	High	5.1e6	7.3e6	1.2e9	4.74366807937622	High	0	8.849E-08
High	[K].NMITGTSQADCAVLIIDSTTGGFEAGISK.[D]	1xCarbamidomethyl [C11]; 1xDeamidated [Q/N]		0.000198899	0	1	1	15	O64937	O64937 [101-129]	0	2958.40707909	High	Not Found	High			2.9e6	4.69433307647705	High	3.584E-05	5.685E-05
High	[K].NMITGTSQADCAVLIIDSTTGGFEAGISK.[D]	1xCarbamidomethyl [C11]		5.60253E-05	0	1	1	23	O64937	O64937 [101-129]	0	2957.42306309	High	High	High		1.6e7		5.3191032409668	High	0	3.066E-05
High	[R].YAIICQENGLVPIVEPEILVDGPHDIDR.[C]	1xCarbamidomethyl [C5]; 2xDeamidated [Q6; N8]		0.000192204	0	1	1	5	P17784	P17784 [169-196]	0	3176.58200736	High	High	High		7.7e6	9.2e6	5.28768730163574	High	0	2.564E-06
High	[R].YAIICQENGLVPIVEPEILVDGPHDIDR.[C]	1xCarbamidomethyl [C5]; 1xDeamidated [Q/N]		2.18318E-07	0	1	1	25	P17784	P17784 [169-196]	0	3175.59799136	High	High	High			5.3e6	5.43758392333984	High	0	1.138E-08
High	[K].GILGYVEEDLVSTDFQGDSR.[S]	1xDeamidated [Q16]		4.92562E-06	0	1	1	6	Q6K5G8	Q6K5G8 [274-293]	0	2201.02444861	High	Not Found	High	8.4e6		5.5e6	5.2597131729126	High	0	4.104E-08
High	[R].SNLGAVQIDHDLR.[V]			0.00145719	0	1	2	2	A2XIK9	A2XIK9 [326-338]	0	1437.74446623	High	Not Found	Not Found	1.2e8			3.11711740493774	High	0	2.464E-05
High	[R].VTPQPGVPPEEAGAAVAAESSTGTWTTVWTDGLTSLDR.[Y]			3.14577E-07	0	1	1	242	P0C511	P0C511 [42-79]	0	3854.87191643	High	High	High	3.8e8	8.4e8	9.0e7	6.04176378250122	High	0	2.139E-09
High	[R].VTPQPGVPPEEAGAAVAAESSTGTWTTVWTDGLTSLDR.[Y]	1xDeamidated [Q4]		2.33795E-07	0	1	1	94	P0C511	P0C511 [42-79]	0	3855.85593243	High	High	High	1.4e8	1.7e7	1.2e7	6.21250629425049	High	0	1.86E-08
High	[K].IVDSFPGQSIDFFGALR.[A]			1.24168E-05	0	1	1	76	P93431	P93431 [324-340]	0	1868.9541245	High	High	High		1.2e8	7.2e7	4.39600086212158	High	0	2.697E-07
High	[K].IVDSFPGQSIDFFGALR.[A]	1xDeamidated [Q8]		0.000515865	0	1	1	11	P93431	P93431 [324-340]	0	1869.9381405	High	High	Not Found		4.8e6		3.40835213661194	High	0	4.892E-05
High	[R].DVNWPLGWPVGGYPGPQGPYYCAVGSDK.[S]	1xCarbamidomethyl [C22]		9.01993E-06	0	1	1	38	P14655	P14655 [194-221]	0	3036.39850346	High	High	High	1.6e7		6.0e6	5.00095653533936	High	0	8.113E-08
High	[K].EISGTHGPVYDLADIVTYLK.[I]			1.47357E-05	0	1	2	66	Q0JMY8	Q0JMY8 [77-96]	0	2191.12812548	High	High	High	1.7e8	3.3e8	3.7e8	4.86722421646118	High	0	1.416E-07
High	[K].LNLPVLPTTTIGSFPQTVELR.[R]	1xDeamidated [Q/N]		0.000225507	0	2	2	4	Q2QLY5; Q2QLY4	Q2QLY5 [428-448]; Q2QLY4 [428-448]	0	2297.27512445	Not Found	High	Not Found				3.82058191299438	High	0.004909	0.05999
High	[R].TVPAAVPAIVFLSGGQSEEEATVNLNAMNK.[L]			0.000219163	0	1	1	50	Q5N725	Q5N725 [254-283]	0	3057.55612584	High	High	High			5.7e6	4.04442977905273	High	5.803E-05	0.0003989
High	[R].TVPAAVPAIVFLSGGQSEEEATVNLNAMNK.[L]	1xDeamidated [N/Q]		0.000470849	0	1	1	80	Q5N725	Q5N725 [254-283]	0	3058.54014184	High	High	High	5.1e6	5.9e6	1.3e7	4.84344291687012	High	0	7.027E-06
High	[K].AFGAELILTDPLLGMK.[G]			0.00065558	0	1	1	7	Q9XEA6	Q9XEA6 [111-126]	0	1688.9291554	High	Not Found	High	4.9e6		8.4e7	3.91224765777588	High	0	1.017E-05
High	[K].KISEEEYISAIKEEISK.[V]			2.33962E-05	0	1	1	31	Q2QLY5	Q2QLY5 [458-474]	2	1996.04847821	High	High	High	1.1e8		1.2e8	4.72528219223022	High	0	6.227E-07
High	[K].DVTELIGNTPLVYLNR.[V]			0.000429761	0	1	1	59	Q9XEA6	Q9XEA6 [8-23]	0	1816.98033922	High	High	High	7.0e7		2.0e7	3.66726398468018	High	0	5.5E-05
High	[K].LNLPVLPTTTIGSFPQTVELR.[R]			5.18524E-06	0	2	2	102	Q2QLY5; Q2QLY4	Q2QLY5 [428-448]; Q2QLY4 [428-448]	0	2296.29110845	High	High	High	8.0e7	2.5e7	1.0e7	3.7764253616333	High	0	1.17E-06
High	[R].GPIQISYNYNYGPAGQAIGSNLLSNPDLVASDATVSFK.[T]	1xDeamidated [N/Q]		0.000102593	0	1	1	26	Q42993	Q42993 [194-231]	0	3942.9396025	High	High	High	5.1e6	7.0e6	1.2e7	5.61127328872681	High	0	1.266E-06
High	[R].DVNWPLGWPVGGYPGPQGPYYCAVGSDK.[S]	1xCarbamidomethyl [C22]; 1xDeamidated [Q/N]		0.000674554	0	1	1	26	P14655	P14655 [194-221]	0	3037.38251946	High	High	High	2.3e6	2.0e7	1.5e7	4.6974663734436	High	3.584E-05	0.0001917
High	[K].IFSSPEVASEEPWYGIEQEYTLLQK.[D]	1xDeamidated [Q]		2.35301E-05	0	1	1	35	P14656	P14656 [113-137]	0	2944.413862	High	High	High		8.5e6	7.6e6	5.80192995071411	High	0	4.934E-06
High	[K].NLLSPSTPFFFNTLYDPYR.[E]	1xDeamidated [N]		0.000527776	0	1	1	4	Q8H8T0	Q8H8T0 [133-151]	0	2293.11756125	High	Not Found	Not Found				3.59911203384399	High	0.0001393	0.0009349
High	[R].WYDTVAAALASR.[F]			0.00237959	0	1	1	6	P29545	P29545 [57-68]	0	1323.66917613	High	High	High		1.7e8	2.0e6	3.75751829147339	High	0	4.16E-05
High	[R].GVMLGADQPVILHMLDIPPATESLNGLK.[M]	1xDeamidated [N/Q]		2.33962E-05	0	1	1	22	Q7XDC8	Q7XDC8 [28-55]	0	2930.53657694	High	High	High			2.4e8	5.08678770065308	High	0	2.389E-07
High	[K].FETLSYLPPLTVEDLLK.[Q]			5.45855E-06	0	1	2	35	P18566	P18566 [59-75]	0	1978.07832187	High	High	High	2.6e6	9.8e8	9.7e8	3.58142638206482	High	0	4.597E-08
High	[R].GVMLGADQPVILHMLDIPPATESLNGLK.[M]	2xDeamidated [Q8; N25]		0.00107699	0	1	1	10	Q7XDC8	Q7XDC8 [28-55]	0	2931.52059294	High	High	Not Found				3.76616740226746	High	0	1.771E-05
High	[K].AMSIMNSFINDIFEK.[L]			0.000224224	0	2	14	31	Q6F362; Q94JE1	Q6F362 [86-100]; Q94JE1 [89-103]	0	1759.83935409	High	High	High	2.1e7	1.3e8	1.3e8	4.13648080825806	High	0	5.118E-05
High	[R].IHFMLSSYAPVISAEK.[A]			0.00207527	0	2	2	32	Q53M52; P28752	Q53M52 [265-280]; P28752 [265-280]	0	1792.930218	High	High	High	9.8e7	4.9e7	6.4e7	3.05311441421509	High	3.584E-05	9.409E-05
High	[R].VDHVDISGLPLLNTDLETADGGFPPAVEAFR.[D]			2.09918E-05	0	1	1	17	Q941Z0	Q941Z0 [45-75]	0	3265.63754718	High	High	High	8.6e6	2.0e8	1.4e8	4.72309875488281	High	0	4.125E-06
High	[K].YTIGGDLGGGEGHNGWVSCVR.[F]	1xCarbamidomethyl [C19]; 1xDeamidated [N14]		7.84556E-05	0	1	1	23	P49027	P49027 [152-172]	0	2191.98254141	High	High	High	2.3e8	2.7e8		4.2040810585022	High	0	1.373E-06
High	[K].YTIGGDLGGGEGHNGWVSCVR.[F]	1xCarbamidomethyl [C19]		5.50742E-05	0	1	1	6	P49027	P49027 [152-172]	0	2190.99852541	High	High	Not Found	1.4e8	9.5e7		3.7891321182251	High	0	6.25E-07
High	[R].VDHVDISGLPLLNTDLETADGGFPPAVEAFR.[D]	1xDeamidated [N13]		0.00275976	0	1	1	9	Q941Z0	Q941Z0 [45-75]	0	3266.62156318	High	Not Found	Not Found	4.6e6			4.59394979476929	High	0	4.858E-05
High	[K].NSSYFVEWIPNNVK.[S]			0.000183626	0	4	8	11	Q43594; Q8H7U1; Q40665; Q76FS3	Q43594 [337-350]; Q8H7U1 [337-350]; Q40665 [337-350]; Q76FS3 [337-350]	0	1696.83294682	High	High	High				4.07895278930664	High	0	8.169E-06
High	[K].YLLQSGLQEYLNK.[Q]			0.00054616	0	1	1	24	Q6YZX6	Q6YZX6 [485-497]	0	1568.83188422	High	High	High	1.3e8	1.1e8	9.9e6	4.03317880630493	High	0	3.112E-05
High	[K].INPLVPVDLVIDHSVQVDVAR.[S]			0.000119004	0	1	1	5	Q6YZX6	Q6YZX6 [118-138]	0	2298.28160639	High	High	High		1.8e8	1.3e8	2.86118602752686	High	0	1.5E-06
High	[R].FETCYQIALAIK.[K]	1xCarbamidomethyl [C4]		0.000555591	0	2	2	85	Q2QLY5; Q2QLY4	Q2QLY5 [578-589]; Q2QLY4 [578-589]	0	1456.75046319	High	High	High		3.1e7	3.5e6	3.92234659194946	High	0	1.212E-05
High	[K].TPAELSHAANAGLDIAVR.[M]			9.93896E-06	0	1	2	32	Q10N21	Q10N21 [62-79]	0	1805.95043607	High	High	High	8.6e6	2.4e8	1.2e7	4.62487983703613	High	0	3.548E-07
High	[R].ICDGILALLDSHLVPSAGAAESK.[V]	1xCarbamidomethyl [C2]		2.38003E-05	0	1	1	6	Q2R2W2	Q2R2W2 [106-128]	0	2337.21187211	High	High	High		1.6e8	7.8e7	4.72850894927979	High	0	2.436E-07
High	[R].NPDEIPWAEAGAEYVVESTGVFTDKEK.[A]			2.95435E-07	0	1	1	42	A2YQT7	A2YQT7 [83-109]	1	2981.40508774	High	High	High		5.5e6	1.4e9	5.44657325744629	High	0	1.708E-09
High	[R].NPDEIPWAEAGAEYVVESTGVFTDKEK.[A]	1xDeamidated [N1]		0.000492844	0	1	1	6	A2YQT7	A2YQT7 [83-109]	1	2982.38910374	High	High	Not Found				2.80017113685608	High	5.803E-05	0.0007084
High	[K].LVSWYDNEWGYSSR.[V]			0.000710102	0	1	1	10	Q7FAH2	Q7FAH2 [312-325]	0	1761.78672487	High	High	High	3.5e7	1.5e8		3.31543064117432	High	0	2.976E-05
High	[K].KFETLSYLPPLTVEDLLK.[Q]			1.1398E-05	0	1	2	132	P18566	P18566 [58-75]	1	2106.17328483	High	High	High	7.0e7	2.7e9	1.7e9	4.58493137359619	High	0	3.754E-07
High	[K].GFVDSLFQAPTGDGTHEAVLSSYEYLSQGLR.[T]	1xDeamidated [Q]		1.96023E-05	0	1	1	18	P93431	P93431 [81-111]	0	3345.59099129	High	High	Not Found	2.1e7	1.1e8		5.37882423400879	High	0	7.589E-07
High	[K].GFVDSLFQAPTGDGTHEAVLSSYEYLSQGLR.[T]			4.15049E-06	0	1	1	22	P93431	P93431 [81-111]	0	3344.60697529	High	High	High	3.6e6	9.0e7	2.6e8	4.20588445663452	High	0	3.391E-08
High	[K].IFSSPEVASEEPWYGIEQEYTLLQK.[D]			4.3444E-06	0	1	1	85	P14656	P14656 [113-137]	0	2943.429846	High	High	High		6.9e6	8.4e6	5.82461500167847	High	0	4.988E-07
High	[K].LLNVSTNDILIQSTGVIGQR.[I]	1xDeamidated [N/Q]		0.000222948	0	1	1	6	B8AL33	B8AL33 [155-174]	0	2142.17647306	High	High	Not Found	7.2e6	8.9e6		3.57283353805542	High	0	1.615E-05
High	[R].KEWGVPADLFGTLPGR.[Q]			0.00159643	0	1	1	39	P0C5D5	P0C5D5 [167-182]	1	1742.92243052	High	High	High	1.0e8	3.6e7	8.7e7	3.42357230186462	High	3.584E-05	6.454E-05
High	[K].TAVSHGLWLNIPDYDAPTQMVKPR.[E]			1.13332E-05	0	1	1	26	Q8H8T0	Q8H8T0 [170-193]	0	2709.381731	High	High	High		5.9e6	1.4e8	4.34581804275513	High	0	1.803E-07
High	[K].GIFWQEDIIPFFQNATIPK.[E]			0.00280736	0	1	1	8	Q8H8T0	Q8H8T0 [289-307]	0	2264.17501617	High	Not Found	High	2.0e6		1.4e8	3.59177279472351	High	0	4.936E-05
High	[R].ATQVALQAIQCLGGNGYINEYPTGR.[L]	1xCarbamidomethyl [C11]; 1xDeamidated [N/Q]		1.3682E-05	0	1	1	9	Q75IM9	Q75IM9 [355-379]	0	2695.31443996	High	High	Not Found	4.3e7	3.4e7		4.30913257598877	High	0	4.539E-07
High	[R].ATQVALQAIQCLGGNGYINEYPTGR.[L]	1xCarbamidomethyl [C11]; 2xDeamidated [N19; Q/N]		0.000174432	0	1	1	2	Q75IM9	Q75IM9 [355-379]	0	2696.29845596	Not Found	High	High		2.6e7		4.39766693115234	High	0	2.295E-06
High	[R].AKESAQDIINLKPLIEK.[K]			3.88821E-05	0	1	1	13	P83646	P83646 [120-136]	1	1910.09570327	High	High	High	1.9e8	4.7e8	1.2e8	5.37956237792969	High	0	4.235E-07
High	[R].SLAIGQCDVALVVGAR.[L]	1xCarbamidomethyl [C7]		0.000690128	0	1	1	4	Q0JMH0	Q0JMH0 [275-290]	0	1628.87885147	Not Found	Not Found	High			6.7e6	2.89623379707336	High	0	1.076E-05
High	[K].GILGYVEEDLVSTDFQGDSR.[S]			5.09722E-06	0	1	1	46	Q6K5G8	Q6K5G8 [274-293]	0	2200.04043261	High	High	High	7.0e7	7.3e6	1.1e7	5.40025806427002	High	0	2.816E-07
High	[K].SVLIEPTSGNTGIGLAFMAAAK.[G]			3.75731E-05	0	2	2	32	Q9XEA8; Q9XEA6	Q9XEA8 [71-92]; Q9XEA6 [68-89]	0	2148.13691607	High	High	High		1.5e7	3.3e6	3.91515970230103	High	0	2.804E-06
High	[K].KGAIPALPTVAVAQELISK.[A]			3.04205E-05	0	1	1	18	Q0J8G4	Q0J8G4 [315-333]	1	1906.13717419	High	High	Not Found	9.2e7	5.0e6		5.67030048370361	High	0	9.897E-07
High	[K].YIPSNTFSYYDQVLDTTAMLGAVPER.[Y]			3.56918E-05	0	1	1	81	Q2QLY4	Q2QLY4 [56-81]	0	2951.4131501	High	High	High	1.1e7	2.3e7	1.7e7	4.41607809066772	High	0	3.841E-07
High	[R].GIDVQQVSLVINYDLPTQPENYLHR.[I]			8.49816E-05	0	2	2	8	Q6Z2Z4; P35683	Q6Z2Z4 [343-367]; P35683 [343-367]	0	2911.49484632	High	Not Found	High	1.6e7		1.1e7	4.53743743896484	High	0	9.178E-06
High	[K].YLGPFSEQTPSYLTGEFPGDYGWDTAGLSADPETFAR.[N]	1xDeamidated [Q8]		0.000229402	0	1	1	21	A2XJ35	A2XJ35 [55-91]	0	4043.81339891	High	High	High	9.4e6		1.7e7	5.16111946105957	High	0	3.125E-06
High	[K].YLGPFSEQTPSYLTGEFPGDYGWDTAGLSADPETFAR.[N]			0.0024484	0	1	1	5	A2XJ35	A2XJ35 [55-91]	0	4042.82938291	High	High	Not Found		7.1e6		3.86711716651917	High	0.0001847	0.001435
High	[R].IDYAPGGLNPPHTHPR.[A]			0.000429761	0	1	1	2	Q6I544	Q6I544 [99-114]	0	1741.87687731	High	Not Found	Not Found				3.6865246295929	High	0	5.223E-05
High	[R].NVDNFFNENEQLAFGPGLVVPGIYYSDDK.[M]	1xDeamidated [Q/N]		2.51982E-05	0	1	1	60	Q0E4K1	Q0E4K1 [311-339]	0	3262.52151482	High	High	High	2.4e7	7.0e6		5.24166059494019	High	0	1.296E-06
High	[R].NVDNFFNENEQLAFGPGLVVPGIYYSDDK.[M]			6.72039E-07	0	1	1	49	Q0E4K1	Q0E4K1 [311-339]	0	3261.53749882	High	High	High	4.9e6	9.0e6	2.1e7	5.6932897567749	High	0	1.133E-07
High	[K].LDAQPELFIHIVPDK.[A]			0.000264581	0	2	3	51	Q0J4P2; Q07078	Q0J4P2 [58-72]; Q07078 [58-72]	0	1734.94249724	High	High	High		2.2e8	1.1e7	3.02975463867188	High	3.584E-05	0.0001644
High	[K].YGDYFGITVAGYPEAHPDAIQSTEGATPEAYSNDLAYLK.[Q]	2xDeamidated [Q21; N33]		0.000169525	0	1	1	4	Q75HE6	Q75HE6 [142-180]	0	4196.91350719	High	Not Found	High	1.6e7		1.1e7	4.59173250198364	High	0	2.231E-06
High	[R].DVPCAVFSIPPLSVVGLSEQQALEEAK.[S]	1xCarbamidomethyl [C4]		0.000102009	0	1	1	5	P48642	P48642 [369-395]	0	2883.48083605	Not Found	High	High				3.64800071716309	High	0	1.257E-06
High	[R].INLTPVALMEATCFSK.[T]	1xCarbamidomethyl [C13]		0.000457604	0	1	1	10	P48642	P48642 [340-355]	0	1794.91285367	High	High	High	4.4e7	9.6e6	1.5e7	3.48893976211548	High	3.584E-05	0.0001953
High	[R].KPEEITKEEYAAFYK.[S]			1.39182E-05	0	2	3	13	Q0J4P2; Q07078	Q0J4P2 [273-287]; Q07078 [273-287]	1	1845.92690667	High	High	High	3.2e8		1.3e7	4.50151824951172	High	0	1.599E-05
High	[R].VDMPGSFHTEWFK.[I]			0.00279141	0	1	1	13	Q9LI00	Q9LI00 [461-473]	0	1580.72022536	Not Found	High	High		1.4e8	6.8e6	3.17517066001892	High	0	4.894E-05
High	[K].VAPALAAGCTAVLKPSELASVTCLELADVCK.[E]	3xCarbamidomethyl [C9; C23; C30]		5.15573E-06	0	1	1	18	B3VMC0	B3VMC0 [172-202]	0	3214.65201774	High	High	High	2.5e7	6.5e6		5.1887001991272	High	0	2.732E-07
High	[K].YIPSNTFSYYDQVLDTTAMLGAVPER.[Y]	1xDeamidated [N/Q]		0.000278526	0	1	1	35	Q2QLY4	Q2QLY4 [56-81]	0	2952.3971661	High	High	High	5.5e6	6.2e6	1.1e7	4.10982799530029	High	0	1.77E-05
High	[R].GPLQISWNYNYGPAGQNIGFDGLRDPDR.[V]	1xDeamidated [N/Q]		0.00282341	0	1	1	29	Q7Y1Z0	Q7Y1Z0 [188-215]	1	3121.47623649	High	High	High	3.7e6	4.2e6		4.53768825531006	High	3.584E-05	0.0001347
High	[R].HMDGFGVNTYTFVTR.[D]			3.59859E-06	0	1	1	16	Q0E4K1	Q0E4K1 [201-215]	0	1744.81116552	High	High	High	1.4e8	1.2e8	1.4e7	3.77779459953308	High	3.584E-05	6.021E-05
High	[R].SGTLIDAIGIYVHP.[-]			0.000637139	0	1	2	21	Q0JMY8	Q0JMY8 [132-145]	0	1455.78420581	High	High	High		1.1e7		3.72226142883301	High	0	1.081E-05
High	[R].QLDYVPATISALEEVVK.[A]			0.000266095	0	1	1	8	B8B7C5	B8B7C5 [259-275]	0	1875.0109706	High	Not Found	High			6.1e7	3.20858407020569	High	0.0002756	0.002306
High	[K].VAVKPLDLESANEPPLNTYKPK.[E]			4.56197E-05	0	1	1	9	P41345	P41345 [72-93]	0	2423.3180514	High	High	High	5.7e7	6.6e7		3.62003016471863	High	0	9.46E-07
High	[R].KPAVINVIIDPYAGAESGR.[M]			0.000146148	0	1	1	20	Q0JMH0	Q0JMH0 [554-572]	0	1970.07055115	High	High	High	5.5e7	1.2e8	1.3e7	4.51284503936768	High	0	3.589E-06
High	[K].FHGYSPAVVTGKPVDLGGSLGR.[D]			6.61096E-05	0	1	1	9	A2XMV1	A2XMV1 [160-181]	0	2214.16657671	High	High	High	2.0e8	1.1e8	1.2e7	3.57078504562378	High	0	9.478E-07
High	[R].FDFSWGDAEYHQETLENLK.[VL]			0.0013377	0	2	2	6	Q2QXR8; B8BJ39	Q2QXR8 [59-77]; B8BJ39 [59-77]	0	2329.04076698	High	High	Not Found		5.2e6		2.42979598045349	High	0.000399	0.003463
High	[K].APGETCHIVIDHGGNVPYWEGQSYGVIPPGENPK.[K]	1xCarbamidomethyl [C6]; 1xDeamidated [N/Q]		0.00086707	0	1	1	6	O23877	O23877 [111-144]	0	3675.71727144	High	Not Found	High	7.1e6			3.86661076545715	High	0	1.388E-05
High	[K].APGETCHIVIDHGGNVPYWEGQSYGVIPPGENPK.[K]	1xCarbamidomethyl [C6]		0.000100852	0	1	1	4	O23877	O23877 [111-144]	0	3674.73325544	High	Not Found	High	8.7e6			4.3183970451355	High	0	1.244E-06
High	[K].KEVEDLEAGGIQVIQIDEAALR.[E]	1xDeamidated [Q15]		3.77882E-05	0	2	2	1	Q2QLY5; Q2QLY4	Q2QLY5 [590-611]; Q2QLY4 [590-611]	1	2397.25076005	High	Not Found	Not Found	1.6e7			4.65055131912231	High	0	4.095E-07
High	[K].KEVEDLEAGGIQVIQIDEAALR.[E]			5.76471E-05	0	2	2	5	Q2QLY5; Q2QLY4	Q2QLY5 [590-611]; Q2QLY4 [590-611]	1	2396.26674405	High	High	High		2.5e6	7.9e6	3.9533166885376	High	0	6.606E-07
High	[R].IVNNEIIILGNDAELGSDIDPEEAQQALEIAEANVSR.[A]	3xDeamidated [Q/N]		0.00161474	0	1	1	5	P0C2Z1	P0C2Z1 [70-106]	0	3965.93497131	High	High	Not Found		3.0e6		4.56332159042358	High	3.584E-05	0.0001184
High	[R].IVNNEIIILGNDAELGSDIDPEEAQQALEIAEANVSR.[A]	2xDeamidated [N/Q]		9.60437E-06	0	1	1	12	P0C2Z1	P0C2Z1 [70-106]	0	3964.95095531	High	High	Not Found	4.6e6			5.85579633712769	High	0	8.743E-08
High	[R].IVNNEIIILGNDAELGSDIDPEEAQQALEIAEANVSR.[A]	1xDeamidated [Q/N]		6.47796E-06	0	1	1	60	P0C2Z1	P0C2Z1 [70-106]	0	3963.96693931	High	High	High	5.6e6		1.2e7	6.21944427490234	High	3.584E-05	0.000103
High	[R].GPLQISWNYNYGPAGQNIGFDGLRDPDR.[V]			0.00197146	0	1	1	10	Q7Y1Z0	Q7Y1Z0 [188-215]	1	3120.49222049	High	High	High	3.9e6	3.9e6		3.94000029563904	High	0	3.4E-05
High	[R].SLLTEECDVLIPAALGGVINK.[D]	1xCarbamidomethyl [C7]		0.00211108	0	1	1	7	A2XMV1	A2XMV1 [276-296]	0	2212.18934582	Not Found	Not Found	High			6.4e6	3.98976397514343	High	3.584E-05	8.447E-05
High	[R].NGKPIGPQEFTPIFFNYPPGLR.[E]	1xDeamidated [Q/N]		0.000134157	0	1	2	60	Q0J0N4	Q0J0N4 [369-390]	0	2490.28160682	High	High	High	7.7e6			5.03850507736206	High	0	1.71E-06
High	[R].NGKPIGPQEFTPIFFNYPPGLR.[E]	2xDeamidated [N16; N/Q]		0.000487251	0	1	2	10	Q0J0N4	Q0J0N4 [369-390]	0	2491.26562282	High	High	High			1.4e7	3.82936930656433	High	5.803E-05	0.0007217
High	[R].DLIGPAMYFGLMGDGQPIGR.[Y]			2.17232E-05	0	2	2	21	Q6Z4G3; Q8H8T0	Q6Z4G3 [222-241]; Q8H8T0 [224-243]	0	2108.03034261	High	High	High	5.4e6	5.2e6	4.4e7	4.70956373214722	High	0	4.239E-07
High	[R].SYHPDIVHEPAIYR.[L]			0.000351951	0	1	1	13	Q9FWK4	Q9FWK4 [81-94]	0	1696.84418022	High	High	High	1.3e8	8.8e6	1.2e7	4.31274080276489	High	0	1.56E-05
High	[K].FNIVSPGADMSVYFPYTEADKR.[L]			0.00223494	0	1	1	5	P30298	P30298 [516-537]	1	2507.19113634	High	Not Found	High	1.3e8		4.6e6	3.24813270568848	High	0	3.904E-05
High	[R].ISITGAGGFIASHIAR.[R]			0.000286588	0	1	1	11	Q2R1V8	Q2R1V8 [25-40]	0	1570.87000108	High	High	High	3.2e7	3.8e7	1.4e7	3.15699863433838	High	0	4.04E-06
High	[R].KTFYTPDPVVGYTDYPFLGQPK.[S]			0.000706061	0	1	1	2	Q6Z965	Q6Z965 [370-391]	1	2533.26495322	Not Found	High	Not Found				4.07781314849854	High	0.0004655	0.004098
High	[K].DINWPLGWPVGGFPGPQGPYYCGIGADK.[S]	1xCarbamidomethyl [C22]; 1xDeamidated [N/Q]		0.00224772	0	1	1	16	P14656	P14656 [138-165]	0	3019.40834032	High	High	High		3.0e6	6.9e6	4.4476580619812	High	8.586E-05	0.0007648
High	[K].DINWPLGWPVGGFPGPQGPYYCGIGADK.[S]	1xCarbamidomethyl [C22]		9.01993E-06	0	1	1	26	P14656	P14656 [138-165]	0	3018.42432432	High	High	High	6.7e6	6.1e6	8.2e7	4.70529460906982	High	0	5.957E-06
High	[R].YALSYQEPIPVEQLVQSLCDTK.[Q]	1xCarbamidomethyl [C19]		0.00204007	0	1	2	8	P0C8Y9	P0C8Y9 [97-118]	0	2581.28543087	High	High	High		4.6e6	1.8e7	3.36983776092529	High	3.584E-05	0.0001952
High	[R].QLDYVPATISALEEVVTAAAGR.[I]			6.75885E-07	0	1	1	5	Q10CE4	Q10CE4 [259-280]	0	2274.19760195	High	High	Not Found	1.8e8	1.1e8		5.3544487953186	High	0	7.374E-09
High	[R].LVLEVAQHLGENMVR.[T]			3.22072E-05	0	1	1	54	Q01859	Q01859 [116-130]	0	1707.92105031	High	High	High	7.6e7	1.5e8	1.5e7	3.23827219009399	High	0	1.693E-06
High	[K].AAVAWEAAKPLVIEEVEVAPPQAMEVR.[V]			0.000791417	0	1	1	2	Q2R8Z5	Q2R8Z5 [12-38]	0	2903.53354006	High	High	Not Found	3.7e7	2.9e7		3.65211534500122	High	0	1.254E-05
High	[K].YDIGAGFGHFAIATEDVYK.[L]			0.000207006	0	1	1	46	Q948T6	Q948T6 [88-106]	0	2073.99163211	High	High	High	1.1e8	8.2e7	1.3e7	3.95834589004517	High	3.584E-05	6.393E-05
High	[K].NVRPDYLSNIWK.[V]			6.24422E-05	0	1	1	4	Q43008	Q43008 [204-215]	0	1504.79068818	High	Not Found	High	1.3e8			3.69108271598816	High	0	7.246E-07
High	[R].IGDSLSAHPNELVAVFTR.[L]			4.95381E-06	0	1	1	34	P31924	P31924 [20-37]	0	1926.00795091	High	High	High	2.2e8	1.7e8	5.3e7	4.6376519203186	High	0	4.126E-08
High	[R].GPNGAAAGVGAQHSQCYAAWYAHVPGLK.[V]	1xCarbamidomethyl [C16]; 2xDeamidated [N3; Q12]		0.000492844	0	1	2	1	Q0J0H4	Q0J0H4 [156-183]	0	2840.32092276	High	Not Found	Not Found				3.62584114074707	High	0	7.423E-06
High	[R].GPNGAAAGVGAQHSQCYAAWYAHVPGLK.[V]	1xCarbamidomethyl [C16]; 1xDeamidated [N/Q]		0.000111127	0	1	2	4	Q0J0H4	Q0J0H4 [156-183]	0	2839.33690676	High	High	Not Found	1.1e8	2.9e7		4.29034376144409	High	0	9.353E-06
High	[R].DFAVVAADTSAVQSILVHK.[T]			3.44903E-05	0	1	1	14	Q9LST6	Q9LST6 [11-29]	0	1971.05456672	High	High	High	1.8e7	3.5e7		4.14090919494629	High	3.584E-05	6.432E-05
High	[K].ITDEFTGAGAVGQVCQVIGAVVDVR.[F]	1xCarbamidomethyl [C15]		5.66684E-05	0	1	1	20	Q01859	Q01859 [71-95]	0	2561.30281227	High	High	High	5.1e6	2.3e6	1.1e7	4.33011054992676	High	0	1.333E-06
High	[K].THINIVVIGHVDSGK.[S]			8.32724E-06	0	1	1	181	O64937	O64937 [6-20]	0	1588.88056574	High	High	High	7.2e6	3.4e6	4.4e7	4.63851737976074	High	0	7.408E-08
High	[K].NDWGNAMYPVVPGHEIVGVVTGVGAGVTK.[F]			5.15573E-06	0	2	2	9	Q6ERW7; Q6ERW9	Q6ERW7 [129-157]; Q6ERW9 [129-157]	0	2923.47708782	High	Not Found	High	2.8e7		2.4e7	4.15179443359375	High	0	4.314E-08
High	[K].NDWGNAMYPVVPGHEIVGVVTGVGAGVTK.[F]	1xDeamidated [N5]		0.000104365	0	2	2	4	Q6ERW7; Q6ERW9	Q6ERW7 [129-157]; Q6ERW9 [129-157]	0	2924.46110382	High	Not Found	High	1.3e7			3.33992862701416	High	5.803E-05	0.0004298
High	[K].NDWGNAMYPVVPGHEIVGVVTGVGAGVTK.[F]	2xDeamidated [N1; N5]		0.000376898	0	2	2	3	Q6ERW7; Q6ERW9	Q6ERW7 [129-157]; Q6ERW9 [129-157]	0	2925.44511982	Not Found	Not Found	High				3.24964594841003	High	0	5.465E-06
High	[R].GLPGLEFISDHGPYK.[S]			0.00102894	0	1	1	1	Q7G764	Q7G764 [297-311]	0	1629.82713319	High	Not Found	Not Found	6.8e6			3.56182456016541	High	0	1.68E-05
High	[R].IVNNEIIILGNDAELGSDIDPEEAQQALEIAEANVSR.[A]			2.2738E-05	0	1	1	14	P0C2Z1	P0C2Z1 [70-106]	0	3962.98292331	High	High	High			9.7e6	5.4394474029541	High	0	2.303E-07
High	[K].GFFECTHDVTDITCADFLR.[S]	2xCarbamidomethyl [C5; C14]		1.47357E-05	0	1	1	20	Q0E4K1	Q0E4K1 [73-91]	0	2304.00597883	High	High	High	2.2e8		4.3e7	4.2116847038269	High	0	1.412E-07
High	[K].NPFAPTLHFNYR.[Y]			0.00120029	0	1	1	7	Q7XPL2	Q7XPL2 [192-203]	0	1476.73825874	High	High	High				2.64708542823792	High	0	1.991E-05
High	[K].YLDSLAGLWCTALGGSEPR.[L]	1xCarbamidomethyl [C10]		0.000601799	0	1	2	4	Q01K11	Q01K11 [102-120]	0	2066.00115124	High	Not Found	High				2.65017914772034	High	0	9.244E-06
High	[R].NPDEIPWAEAGAEYVVESTGVFTDK.[E]			6.89276E-08	0	1	1	116	A2YQT7	A2YQT7 [83-107]	0	2724.26753177	High	High	High	1.3e7	4.7e6	1.2e8	6.32080888748169	High	0	4.953E-09
High	[R].NPDEIPWAEAGAEYVVESTGVFTDK.[E]	1xDeamidated [N1]		2.10443E-06	0	1	1	15	A2YQT7	A2YQT7 [83-107]	0	2725.25154777	High	High	High	2.9e6		3.3e6	6.00726222991943	High	0	9.179E-08
High	[R].VHTVLISTQHDETVTNDEIAADLK.[E]			6.06426E-07	0	2	3	9	A2Y053; P93438	A2Y053 [191-214]; P93438 [190-213]	0	2649.33661438	High	High	High	2.1e8	1.9e8		4.77415227890015	High	0	1.186E-08
High	[R].VHTVLISTQHDETVTNDEIAADLK.[E]	1xDeamidated [Q9]		0.000852354	0	2	3	1	A2Y053; P93438	A2Y053 [191-214]; P93438 [190-213]	0	2650.32063038	Not Found	High	Not Found				4.1056432723999	High	0	1.366E-05
High	[K].GSTVAIFGLGAVGLAAAEGAR.[I]			5.68105E-06	0	1	1	5	Q2R8Z5	Q2R8Z5 [195-215]	0	1888.02868637	High	Not Found	High	1.1e7			4.82296562194824	High	0	4.819E-08
High	[R].TYDFDNTMGGFYIAPAFMDK.[L]			0.000148671	0	1	1	10	P93431	P93431 [112-131]	0	2303.99876761	High	High	High	1.3e7			3.19940781593323	High	3.584E-05	8.14E-05
High	[K].APMIDNPDFKDDPYIYAFDSLK.[Y]			4.12687E-06	0	1	1	28	Q9SLY8	Q9SLY8 [302-323]	1	2575.20611766	High	High	High	1.3e8	2.7e6	1.2e8	5.23905420303345	High	0	3.364E-08
High	[K].VYPGGAFDPLGLADDPDTFAELK.[V]			1.71908E-05	0	1	1	37	A2XJ35	A2XJ35 [186-208]	0	2408.16563309	High	High	High	2.1e7	2.1e7	8.5e6	4.63233757019043	High	0	4.986E-06
High	[K].LYQLGIDWTTPEHGPINSAK.[R]			0.00211108	0	1	2	4	B8BKI7	B8BKI7 [236-255]	0	2240.13460785	High	High	Not Found	1.9e7	2.4e7		2.71560645103455	High	0	3.675E-05
High	[R].FSYGEPMTVESTTQAICDLALR.[F]	1xCarbamidomethyl [C17]		0.00016856	0	1	1	10	Q9LSU1	Q9LSU1 [101-122]	0	2489.16868661	High	Not Found	High	6.0e6		6.6e6	3.88551998138428	High	0	2.211E-06
High	[R].AEATDVANAVLDGSDAILLGAETLR.[G]			3.10232E-06	0	2	2	24	Q2QXR8; B8BJ39	Q2QXR8 [328-352]; B8BJ39 [328-352]	0	2485.27803694	High	High	High	1.9e7	7.6e7	7.0e7	5.39669609069824	High	0	2.43E-08
High	[K].ISEEEYISAIKEEISK.[V]			6.57334E-05	0	1	1	18	Q2QLY5	Q2QLY5 [459-474]	1	1867.95351525	High	High	High	2.9e8	3.3e7		3.72116494178772	High	0	4.735E-05
High	[R].DDPDFTWEVVKPLK.[W]			0.000175431	0	1	1	8	A2Y053	A2Y053 [377-390]	0	1688.85301354	High	High	High	4.6e7	5.0e7		3.11154055595398	High	0	9.01E-06
High	[K].ATFDSTVGIHPSAAEEFVTMR.[T]			0.000581543	0	1	1	9	P48642	P48642 [460-480]	0	2266.08085769	High	High	High	9.1e7	1.1e7	5.1e6	3.12415146827698	High	0	1.318E-05
High	[K].DHDKPVQQVLAEMTNGGVDR.[S]	1xDeamidated [N/Q]		0.000498501	0	1	1	7	Q2R8Z5	Q2R8Z5 [248-267]	0	2210.0506206	High	High	High	5.1e7	2.1e7	6.4e6	3.35971570014954	High	0	7.506E-06
High	[R].LFQVEYAIEAIK.[L]			0.00139219	0	1	1	8	Q9LSU1	Q9LSU1 [21-32]	0	1423.78314321	High	Not Found	High	2.3e7			3.08380198478699	High	3.584E-05	0.0001303
High	[K].SGTLFDNFLITDDPELAK.[T]			2.69844E-05	0	1	1	42	Q9SLY8	Q9SLY8 [334-351]	0	1995.99096337	High	High	High	1.7e8	8.2e7	5.1e6	4.91504859924316	High	0	9.483E-07
High	[K].IPAEITAALEPIKDNEEAVK.[A]			0.00105269	0	1	1	4	Q75HE6	Q75HE6 [241-260]	1	2151.1543402	High	Not Found	High	7.5e7			3.28000354766846	High	5.803E-05	0.0003473
High	[R].QGLAGIIDLPNDAASEVDISHGSEDPR.[G]			0.00202848	0	1	1	2	B9FK36	B9FK36 [68-94]	0	2776.33840521	High	Not Found	Not Found	9.2e6			3.18764066696167	High	0	3.504E-05
High	[R].AEATDVANAVLDGSDAILLGAETLR.[G]	1xDeamidated [N8]		5.32201E-05	0	2	2	8	Q2QXR8; B8BJ39	Q2QXR8 [328-352]; B8BJ39 [328-352]	0	2486.26205294	High	High	Not Found	1.1e7	1.1e7		4.6694507598877	High	0	6.403E-07
High	[K].LGEIVTTIPTIGFNVETVEYK.[N]			0.00122101	0	1	2	18	P51823	P51823 [39-59]	0	2323.24315516	High	High	High		1.3e7	5.8e6	3.18097591400146	High	0	4.785E-05
High	[K].ALNEHHVLLEGTLLKPNMVTPGSDAK.[K]	1xDeamidated [N]		0.00027069	0	1	2	5	P17784	P17784 [211-236]	0	2785.45529019	High	High	Not Found		5.9e6		3.71073150634766	High	0.002664	0.03244
High	[K].ALNEHHVLLEGTLLKPNMVTPGSDAK.[K]			4.0438E-07	0	1	2	12	P17784	P17784 [211-236]	0	2784.47127419	High	High	Not Found	2.2e7	1.7e8		5.2256817817688	High	0	2.783E-06
High	[R].TKDGPALQVELLR.[H]			0.00302328	0	1	1	8	P14717	P14717 [110-122]	1	1439.82165393	High	High	Not Found	1.4e8	1.3e8		3.24182534217834	High	0.0003589	0.003374
High	[K].DANFYGGHGIVGAQVPLGCGLAFAQK.[Y]	1xCarbamidomethyl [C19]		0.00207527	0	1	1	11	Q6Z5N4	Q6Z5N4 [158-183]	0	2647.30856641	High	High	High		7.3e6		4.07013607025146	High	3.584E-05	6.217E-05
High	[K].LQSFPGDLDILEQVQVK.[Y]			0.000347957	0	1	1	8	A2XD35	A2XD35 [417-433]	0	1929.03276866	High	High	High	1.2e7	7.9e6		3.46108961105347	High	0	4.997E-06
High	[R].QEALEHLGADEFLVSR.[D]			0.000113693	0	1	1	12	Q6ERW7	Q6ERW7 [294-309]	0	1813.90790255	High	High	High	1.9e8	1.6e8	2.3e7	4.25746393203735	High	0	1.565E-06
High	[K].EVGLPSGVLNIVTGLGSEAGAPLSSHPGVDK.[V]			1.49421E-06	0	1	1	17	B3VMC0	B3VMC0 [203-233]	0	2957.55784042	High	High	High	3.6e7	1.1e7	2.1e8	4.77948188781738	High	0	1.066E-08
High	[R].CVAVLEEAGAEYEIVPLDFSK.[G]	1xCarbamidomethyl [C1]		0.000216676	0	1	1	29	O82451	O82451 [18-38]	0	2339.14754053	High	High	High	5.1e6	3.8e6	6.8e6	4.21313858032227	High	0	4.792E-05
High	[K].FNIVSPGADMSIYFPYSESR.[K]			1.67072E-05	0	1	1	27	P31924	P31924 [524-543]	0	2280.06414503	High	High	High		2.1e6	7.5e6	4.59322452545166	High	0	6.424E-07
High	[K].VVVADNVHDFVFK.[S]			0.000682297	0	1	1	17	Q53LQ0	Q53LQ0 [388-400]	0	1488.78454018	High	High	High	2.8e8	3.3e8		3.0310378074646	High	0	2.945E-05
High	[R].DVTTTPAELLTFFR.[D]			0.00103483	0	1	1	39	Q6Z5N4	Q6Z5N4 [52-65]	0	1610.84244888	High	High	High	4.4e7	7.8e6	1.5e8	3.13712048530579	High	5.803E-05	0.0004814
High	[RK].EGVAFYNSLINDVIAK.[G]	1xDeamidated [N]		2.54874E-05	0	2	2	78	Q53NF0; Q0J0N4	Q53NF0 [126-141]; Q0J0N4 [124-139]	0	1753.90069238	High	High	High		2.4e7	9.8e6	4.24617338180542	High	0	2.878E-06
High	[R].SAEYMTHAPLGSLNSVGGVATEINAVNYVSPR.[S]	1xDeamidated [N]		8.16534E-05	0	1	1	9	P0C367	P0C367 [392-423]	0	3305.61068091	High	High	High	3.2e6	7.2e6		4.21936941146851	High	0	4.976E-06
High	[K].SVPCDELAPIVADILVER.[F]	1xCarbamidomethyl [C4]		0.000190022	0	1	1	18	Q42997	Q42997 [566-583]	0	1996.04195342	High	High	High	1.3e7	2.9e6	2.8e7	3.33887314796448	High	0	2.53E-06
High	[R].YALQALEPTWITAR.[Q]			0.00012037	0	1	2	8	P0C441	P0C441 [32-45]	0	1632.87441774	High	High	High	4.3e7	3.5e7	6.6e6	4.41866302490234	High	0	9.91E-06
High	[K].LVQIEHALTAVGSGQTSLGIK.[A]			1.19603E-06	0	1	1	36	Q10KF0	Q10KF0 [19-39]	0	2122.18664343	High	High	High	1.8e7	8.4e6		3.86032342910767	High	0	1.556E-08
High	[K].LVQIEHALTAVGSGQTSLGIK.[A]	1xDeamidated [Q]		0.00190515	0	1	1	5	Q10KF0	Q10KF0 [19-39]	0	2123.17065943	High	Not Found	High	1.2e7			3.39027857780457	High	3.584E-05	5.713E-05
High	[K].NAIELGLLETLQSAAVAGGGGK.[A]			2.75878E-07	0	1	1	26	Q6ZD89	Q6ZD89 [35-56]	0	2069.12370882	High	High	High	1.8e7	5.5e6	2.6e7	5.0744776725769	High	0	4.157E-06
High	[R].LYSLDAGSIIHSLCFSPNR.[Y]	1xCarbamidomethyl [C14]		0.000106167	0	1	1	16	P49027	P49027 [244-262]	0	2150.06989948	High	High	High	9.3e7	5.0e7	1.1e8	3.66760277748108	High	0	1.218E-05
High	[K].SVLIEPTSGNTGIGLAFMAAAK.[G]	1xDeamidated [N10]		0.000107386	0	2	2	2	Q9XEA8; Q9XEA6	Q9XEA8 [71-92]; Q9XEA6 [68-89]	0	2149.12093207	High	Not Found	Not Found				3.26893019676209	High	0	1.329E-06
High	[K].WLQTITTLPILVK.[G]			0.000276941	0	1	1	22	B8B7C5	B8B7C5 [219-231]	0	1525.93522715	High	High	High	1.8e7		1.5e8	4.2481861114502	High	0	6.093E-06
High	[K].LMDIDSEHLGIPDSEYQAIVR.[M]			0.00027224	0	1	1	6	P17070	P17070 [118-138]	0	2401.17040088	High	Not Found	High			5.9e6	3.57880544662476	High	3.584E-05	7.706E-05
High	[K].LVVVVFPSFGER.[Y]			0.00116654	0	1	1	22	Q9XEA8	Q9XEA8 [293-304]	0	1348.76234826	High	High	High		2.8e7		3.17575430870056	High	0	1.927E-05
High	[K].GMLQAHQIIAEYNNAISEADR.[E]			2.13544E-05	0	1	1	12	P31924	P31924 [44-64]	0	2344.13501847	High	High	High	7.9e7	6.2e7	8.4e6	4.71482610702515	High	0	2.156E-07
High	[R].YGLEVGLTNYAAAYCTGLLLAR.[R]	1xCarbamidomethyl [C15]; 1xDeamidated [N9]		0.00015385	0	2	3	2	Q8L4L4; A2WXX3	Q8L4L4 [87-108]; A2WXX3 [87-108]	0	2390.20605891	Not Found	Not Found	High				4.07126092910767	High	0	2.002E-06
High	[R].FAIYDFDFLTAEDVPK.[S]			0.00017846	0	1	1	17	Q84TB3	Q84TB3 [67-82]	0	1890.91600764	High	High	High	1.4e7		6.3e7	4.33358526229858	High	0	2.367E-06
High	[R].LAVHSGAAGIIVSNHGAR.[Q]			2.38003E-05	0	1	1	9	Q10CE4	Q10CE4 [241-258]	0	1729.94562555	High	High	High	1.7e8	3.8e8		4.11522674560547	High	0	2.429E-07
High	[R].ILGNSGVTMIEGAGSLVDAHTVEVTKPDGSK.[Q]			1.88816E-06	0	1	1	4	P48642	P48642 [130-160]	0	3082.57250413	High	High	High	2.0e8		5.2e7	4.81372880935669	High	0	1.387E-08
High	[K].IMLLPEDDPNATHIMIATGTGVAPYR.[G]			0.00154272	0	1	1	1	O23877	O23877 [218-243]	0	2796.40589677	High	Not Found	Not Found				2.45197319984436	High	0	2.617E-05
High	[R].IEDLVGVPVHYIGVGPGR.[D]			0.000533834	0	1	1	7	A2XD35	A2XD35 [464-481]	0	1877.02795814	Not Found	Not Found	High			1.1e7	3.45704102516174	High	0	8.083E-06
High	[K].LLDGGAHIYFCGLK.[G]	1xCarbamidomethyl [C11]		0.00197146	0	2	2	9	O23877; P41345	O23877 [326-339]; P41345 [326-339]	0	1563.79881034	Not Found	High	High		5.5e6	1.1e7	3.3777277469635	High	3.584E-05	6.552E-05
High	[K].HHATYVANYNK.[A]			0.000298268	0	1	1	11	Q43008	Q43008 [59-69]	0	1317.63345935	High	High	High	6.4e8	5.0e8	5.3e6	4.2031397819519	High	0	7.306E-06
High	[R].NILEVGPENADQVTLSSPVLNEGELESLLNDSK.[L]	2xDeamidated [N]		0.000818981	0	1	1	7	Q69RJ0	Q69RJ0 [627-659]	0	3525.73302384	Not Found	Not Found	High				4.42394304275513	High	0	1.306E-05
High	[R].NILEVGPENADQVTLSSPVLNEGELESLLNDSK.[L]	1xDeamidated [N/Q]		6.24422E-05	0	1	1	42	Q69RJ0	Q69RJ0 [627-659]	0	3524.74900784	High	High	High	3.8e6	2.1e6	2.8e7	5.45440149307251	High	0	1.08E-05
High	[R].NILEVGPENADQVTLSSPVLNEGELESLLNDSK.[L]			2.88973E-05	0	1	1	10	Q69RJ0	Q69RJ0 [627-659]	0	3523.76499184	Not Found	High	High		1.1e7		6.16046476364136	High	0	1.002E-06
High	[R].VGLTGLTVAEHFR.[D]			8.35389E-05	0	1	1	95	Q01859	Q01859 [305-317]	0	1399.76922449	High	High	High	8.1e8	7.8e8	1.9e7	3.97973132133484	High	0	1.985E-06
High	[K].YIPSNTFSYYDQVLDTAAMLGAVPER.[Y]	1xOxidation [M19]		0.000175431	0	1	1	43	Q2QLY5	Q2QLY5 [56-81]	0	2937.39750044	High	High	High	3.1e7	8.8e6	9.9e6	4.06417608261108	High	3.584E-05	0.0001663
High	[K].YAADEDAFFADYAEAHLK.[L]			0.00166145	0	1	1	10	Q9FE01	Q9FE01 [225-242]	0	2046.90796204	High	High	High	4.3e7	1.8e7	1.4e7	3.52443528175354	High	0	2.84E-05
High	[R].ILGNSGVTMIEGAGSLVDAHTVEVTKPDGSK.[Q]	1xDeamidated [N4]		3.97799E-05	0	1	1	7	P48642	P48642 [130-160]	0	3083.55652013	High	High	Not Found		1.3e8		4.80009174346924	High	0	1.307E-06
High	[K].VFTDEGLEVLGWR.[T]			0.00027069	0	1	1	22	Q69RJ0	Q69RJ0 [192-204]	0	1520.77436938	High	High	High		2.8e7		3.51479291915894	High	0	3.774E-06
High	[K].LITPDGEVELQVPDDVYILDQAEEEGIDLPYSCR.[A]	1xCarbamidomethyl [C33]		8.66667E-06	0	1	1	28	A2YQD9	A2YQD9 [50-83]	0	3890.85282076	High	High	High	8.4e6	3.1e6		5.4040789604187	High	0	1.215E-06
High	[K].LITPDGEVELQVPDDVYILDQAEEEGIDLPYSCR.[A]	1xCarbamidomethyl [C33]; 1xDeamidated [Q]		1.73882E-05	0	1	1	23	A2YQD9	A2YQD9 [50-83]	0	3891.83683676	High	High	High	1.2e7	9.8e6	6.2e6	5.03249549865723	High	0	7.707E-07
High	[K].LITPDGEVELQVPDDVYILDQAEEEGIDLPYSCR.[A]	1xCarbamidomethyl [C33]; 2xDeamidated [Q11; Q21]		4.69402E-05	0	1	1	2	A2YQD9	A2YQD9 [50-83]	0	3892.82085276	Not Found	Not Found	High				4.81402921676636	High	0	5.229E-07
High	[R].VLSPSESFIHELDEK.[T]			0.000197767	0	1	1	9	Q2QNG7	Q2QNG7 [242-256]	0	1729.86430643	High	High	High	1.6e8	1.1e8	1.2e7	3.65980553627014	High	0	2.654E-06
High	[R].VGLVAPVDVVVPPGNTGLDPSQTSFFQVLNIPTK.[I]	1xDeamidated [Q/N]		0.00177914	0	1	1	17	P41095	P41095 [116-149]	0	3506.87811214	High	High	Not Found		4.5e6		3.51040387153625	High	5.803E-05	0.0005218
High	[K].ASSEWILNCIAHGGDIYGVTTGFGGTSHR.[R]	1xCarbamidomethyl [C9]		3.37118E-05	0	1	1	5	P14717	P14717 [80-108]	0	3063.43774241	High	High	Not Found	1.0e7	2.7e7		4.87416315078735	High	0	3.594E-07
High	[R].VGLVAPVDVVVPPGNTGLDPSQTSFFQVLNIPTK.[I]			4.80242E-05	0	1	1	29	P41095	P41095 [116-149]	0	3505.89409614	High	High	High	1.5e7	1.4e7	3.7e8	3.58924317359924	High	0	1.093E-06
High	[K].SSLSPDLYKPTFAGFVDTDISSGK.[I]			0.000362138	0	1	2	7	A2X5P7	A2X5P7 [487-510]	0	2532.25042525	High	Not Found	High	7.6e7		4.5e6	3.78653955459595	High	0	5.232E-06
High	[R].VLYLGPLSGEPPSYLTGEFPGDYGWDTAGLSADPETFAK.[N]			2.66782E-05	0	2	2	30	P12330; P12331	P12330 [55-93]; P12331 [51-89]	0	4117.95933442	High	High	High	1.9e7	8.8e6	3.5e8	5.35402011871338	High	0	9.817E-06
High	[K].LYRPDMSVEEAVDLVDK.[C]			2.92291E-05	0	1	1	18	Q9LST6	Q9LST6 [145-161]	0	1978.9790185	High	High	High	1.3e8	8.1e7		5.69700717926025	High	0	3.058E-07
High	[K].FAQETIAPHAAAIDASNHFPK.[D]			0.000204657	0	1	1	7	Q75IM9	Q75IM9 [45-65]	0	2236.11454113	High	High	Not Found	1.4e8	2.1e8		3.93507170677185	High	0	1.045E-05
High	[R].ISITGAGGFIGSHIAR.[R]			0.000103181	0	1	2	15	A2Z7B3	A2Z7B3 [32-47]	0	1556.85435102	High	High	High	2.4e8	2.0e8		3.78747272491455	High	0	1.271E-06
High	[K].LTAAAAIASGTVLGLHEDSR.[Y]			1.28815E-06	0	1	1	64	Q6K669	Q6K669 [224-243]	0	1953.03997926	High	High	High	4.6e7	1.0e7	3.2e6	5.00991630554199	High	0	9.001E-09
High	[K].ATSSIFPLQNVFVR.[K]			8.25908E-05	0	1	1	101	P49397	P49397 [200-213]	0	1578.86385308	High	High	High	1.7e8	2.1e8		3.85046195983887	High	0	9.615E-06
High	[R].IAEEAGACAVMALER.[V]	1xCarbamidomethyl [C8]		0.00307541	0	1	2	6	Q69LA6	Q69LA6 [58-72]	0	1590.76143847	Not Found	High	High			5.9e6	3.63496065139771	High	0.0001393	0.0009845
High	[K].YRPTMPVLSVVIPR.[L]			0.00158735	0	2	2	28	Q2QXR8; B8BJ39	Q2QXR8 [429-442]; B8BJ39 [429-442]	0	1627.93524391	High	High	High	8.5e7	7.2e7	5.2e7	3.76796984672546	High	3.584E-05	8.632E-05
High	[K].GSITSVQAIYVPADDLTDPAPATTFAHLDATTVLSR.[Q]			0.000507109	0	1	1	17	Q01859	Q01859 [375-410]	0	3714.88611003	High	High	High	3.1e6	5.9e6	3.3e7	4.23983573913574	High	0	7.655E-06
High	[K].GTVEIITPVELIK.[K]			0.0011599	0	1	1	42	P41095	P41095 [153-165]	0	1411.84065805	High	High	High	4.8e7	3.5e8	2.4e7	3.53901624679565	High	3.584E-05	0.0001124
High	[K].LPDATLSYFDPADGELK.[T]			3.63082E-05	0	1	1	14	Q7F8S5	Q7F8S5 [69-85]	0	1851.90108581	High	High	High		5.7e7	8.6e6	4.90958642959595	High	0	6.641E-07
High	[R].QISELGIYPAVDPLDSTSR.[M]			4.98217E-06	0	1	1	17	Q01859	Q01859 [411-429]	0	2061.04987518	High	High	High	5.3e8	2.5e8	2.3e7	4.19129657745361	High	0	4.144E-08
High	[K].ESPMPDTSELFTNVYVK.[G]			0.000103181	0	1	1	11	Q6Z5N4	Q6Z5N4 [355-371]	0	1956.92592032	High	High	High	7.8e7	5.2e7	4.0e6	3.23369789123535	High	0	1.273E-06
High	[K].LAGIEGGFFTLNPK.[E]			0.000303419	0	1	1	18	P14717	P14717 [227-240]	0	1463.78929121	High	High	High	2.8e8	1.4e8	2.2e7	4.04252672195435	High	0	5.201E-06
High	[K].VLNLEEGGAFTTSSAEEMLK.[A]	1xOxidation [M18]		3.73593E-05	0	2	2	2	Q7F8S5; Q69TY4	Q7F8S5 [204-223]; Q69TY4 [211-230]	0	2142.02709117	High	Not Found	Not Found				3.61563277244568	High	0	4.04E-07
High	[K].VLNLEEGGAFTTSSAEEMLK.[A]			7.6631E-07	0	2	2	26	Q7F8S5; Q69TY4	Q7F8S5 [204-223]; Q69TY4 [211-230]	0	2126.03217617	Not Found	High	High		1.2e8	1.7e7	5.56067276000977	High	0	2.195E-08
High	[K].CGVSIPYTISPSIDCSSVN.[-]	2xCarbamidomethyl [C1; C15]		0.00105269	0	1	2	19	Q7XJ39	Q7XJ39 [100-118]	0	2055.93616799	High	High	High				4.81625080108643	High	0	1.723E-05
High	[R].EAPAFVEQATEQQILVTGIK.[V]	2xDeamidated [Q12; Q]		0.000561968	0	1	1	4	Q01859	Q01859 [190-209]	0	2174.12270657	Not Found	High	Not Found				2.71582198143005	High	5.803E-05	0.0003039
High	[R].EAPAFVEQATEQQILVTGIK.[V]	1xDeamidated [Q]		0.000666899	0	1	1	5	Q01859	Q01859 [190-209]	0	2173.13869057	Not Found	High	High				4.47761344909668	High	0	1.042E-05
High	[R].EAPAFVEQATEQQILVTGIK.[V]			1.23373E-07	0	1	1	73	Q01859	Q01859 [190-209]	0	2172.15467457	High	High	High		2.0e8	1.7e7	5.70951890945435	High	0	1.676E-08
High	[K].WSPELAAACEIWK.[A]	1xCarbamidomethyl [C9]		5.27479E-06	0	1	1	215	P0C511	P0C511 [451-463]	0	1560.75152579	High	High	High	5.0e9	5.7e9	7.7e8	5.53229475021362	High	0	4.423E-08
High	[R].GSDTCELVFENCFVPHENVLGEEGK.[G]	2xCarbamidomethyl [C5; C12]		6.42044E-07	0	1	1	10	Q75IM9	Q75IM9 [234-258]	0	2866.26583457	High	High	High	1.0e8		1.2e7	4.78816652297974	High	0	3.677E-08
High	[R].SMAEEEPEKFQAHFSEYLK.[K]			0.000481721	0	2	3	6	Q8L4L4; A2WXX3	Q8L4L4 [210-228]; A2WXX3 [210-228]	1	2300.05397423	High	High	Not Found	1.3e8	1.4e8		3.46941828727722	High	3.584E-05	6.368E-05
High	[K].EYLPITGLADFNK.[L]			0.00235261	0	1	1	11	P37833	P37833 [70-82]	0	1480.76822138	High	High	High	3.7e7	3.3e7	8.7e6	3.30619120597839	High	0	4.118E-05
High	[K].NDIIVSPSILSANFSK.[L]			0.000301692	0	1	1	23	Q9ZTP5	Q9ZTP5 [49-64]	0	1704.91667638	High	High	High	2.1e8	1.3e8	1.1e7	3.55236577987671	High	3.584E-05	0.0002082
High	[K].KFETLSYLPPLTVEDLLKQIEYLLR.[S]			7.42895E-06	0	1	2	9	P18566	P18566 [58-82]	2	3021.6910865	High	High	High	8.2e7	8.8e7	8.4e7	4.72441291809082	High	0	6.512E-08
High	[K].DAGAVVPTSYEALETAIK.[E]			0.000112403	0	1	1	22	Q93VT8	Q93VT8 [294-311]	0	1834.94328496	High	High	High	1.2e8	9.9e7	3.0e7	3.39841866493225	High	0	2.293E-06
High	[K].LAVNLIPFPR.[L]			0.00290503	0	4	8	26	Q43594; Q8H7U1; Q40665; Q76FS3	Q43594 [253-262]; Q8H7U1 [253-262]; Q40665 [253-262]; Q76FS3 [253-262]	0	1139.69354053	High	High	High	1.6e8	1.2e8	1.7e7	3.51285219192505	High	3.584E-05	6.681E-05
High	[K].KFETLSYLPPLTVEDLLKQIEYLLR.[S]	1xDeamidated [Q19]		0.000122449	0	1	2	2	P18566	P18566 [58-82]	2	3022.6751025	High	Not Found	High	1.0e7			4.41590690612793	High	3.584E-05	0.000137
High	[K].GVNPDEAVAYGAAVQGSILSGEGGDETK.[D]	1xDeamidated [Q/N]		0.000200038	0	1	1	3	Q6Z7B0	Q6Z7B0 [391-418]	0	2692.258424	High	Not Found	Not Found	2.1e7			5.42247152328491	High	0	2.693E-06
High	[K].SFALLSLLSSILPVYKEVIAELK.[A]			0.001315	0	2	2	4	Q2QLY5; Q2QLY4	Q2QLY5 [174-196]; Q2QLY4 [174-196]	1	2533.48913946	High	High	Not Found	1.2e7	2.4e7		3.09080076217651	High	3.584E-05	8.415E-05
High	[K].IPVLETPEGAVFESNAIAR.[Y]			6.13822E-05	0	1	1	7	Q5Z627	Q5Z627 [54-72]	0	2013.06513138	High	High	High				3.7188413143158	High	0	9.651E-07
High	[K].TILASETMEIPEGVTVQVAAK.[V]			0.000237393	0	1	1	13	P49210	P49210 [3-23]	0	2187.15771102	High	Not Found	High				3.49039268493652	High	0	2.614E-05
High	[R].VETGVLKPGMVVTFGPSGLTTEVK.[S]			1.75188E-08	0	1	1	109	O64937	O64937 [255-278]	0	2446.32617325	High	High	High	1.9e7	2.4e8	1.8e7	6.02116107940674	High	0	4.447E-09
High	[K].KLDGQLGGLLSEASAEEDFTGK.[A]			2.31885E-06	0	1	1	32	Q6K669	Q6K669 [135-156]	1	2265.12449654	High	High	High	2.3e8	1.3e8	1.7e7	5.58515548706055	High	0	1.004E-07
High	[R].VFEVSLADLQNDEDQAYR.[K]	2xDeamidated [Q10; N/Q]		5.63459E-05	0	1	1	2	P49397	P49397 [65-82]	0	2113.95603517	Not Found	High	Not Found		8.3e6		4.06043672561646	High	0	6.442E-07
High	[R].VFEVSLADLQNDEDQAYR.[K]	1xDeamidated [N/Q]		9.5257E-05	0	1	1	11	P49397	P49397 [65-82]	0	2112.97201917	High	High	High	1.9e7	1.7e7		4.21080255508423	High	0	2.476E-06
High	[R].VFEVSLADLQNDEDQAYR.[K]			6.75885E-07	0	1	1	71	P49397	P49397 [65-82]	0	2111.98800317	High	High	High	1.8e8	2.1e8	8.1e7	5.86723470687866	High	0	4.357E-09
High	[R].MFVADGGELLMAQSYAK.[N]			2.68309E-05	0	1	1	5	P37833	P37833 [237-253]	0	1830.87646784	High	High	High			5.5e6	4.11950588226318	High	0	2.778E-07
High	[K].DLDPETTLVVVVSK.[T]			0.000344008	0	2	2	29	P42862; P42863	P42862 [200-213]; P42863 [200-213]	0	1514.83121548	High	High	High		2.8e7	6.5e6	3.84259009361267	High	0	1.066E-05
High	[R].TGYSAQGTGSALIMPVLDNQLK.[S]			2.29253E-06	0	1	1	11	O64464	O64464 [137-158]	0	2264.15910799	High	High	Not Found	5.9e7	3.6e7		4.53287029266357	High	0	2.207E-07
High	[R].WSPLADVEDGYSPTLPHLK.[G]			9.8824E-06	0	1	1	23	Q69RJ0	Q69RJ0 [1003-1021]	0	2125.06004598	High	High	High	2.3e8			4.25242519378662	High	0	4.574E-07
High	[R].LPIYVVQPQDGLDAIAR.[N]			1.12045E-05	0	1	1	85	Q8H8C7	Q8H8C7 [110-126]	0	1868.02762377	High	High	High	2.8e8	2.0e8	1.3e7	4.06677484512329	High	0	1.101E-05
High	[R].DTTLNGAVEQMYTEMASR.[H]	1xDeamidated [N/Q]		3.96525E-06	0	1	1	25	Q943F3	Q943F3 [98-115]	0	2017.88413222	High	High	High	9.7e7	1.0e8	2.6e7	5.07679462432861	High	0	3.218E-08
High	[R].DTTLNGAVEQMYTEMASR.[H]			0.000221679	0	1	1	4	Q943F3	Q943F3 [98-115]	0	2016.90011622	Not Found	High	High		1.5e7		3.68510866165161	High	0	3.008E-06
High	[R].QVQLISFIAYKPPGCEESGGN.[-]	1xCarbamidomethyl [C15]; 1xDeamidated [Q/N]		0.00145719	0	1	2	25	P18566	P18566 [155-175]	0	2295.09617412	High	High	High				3.58002042770386	High	3.584E-05	0.0001231
High	[R].QVQLISFIAYKPPGCEESGGN.[-]	1xCarbamidomethyl [C15]		1.3682E-05	0	1	2	153	P18566	P18566 [155-175]	0	2294.11215812	High	High	High	1.7e7	5.5e8	8.1e7	4.64554166793823	High	0	7.795E-06
High	[K].FITHSVPFSEINTAFDLMHK.[G]			0.000366295	0	1	1	9	Q2R8Z5	Q2R8Z5 [348-367]	0	2334.15871413	High	High	Not Found	3.3e7	1.7e7		4.41155338287354	High	0	2.523E-05
High	[K].ELAITSDEALSLEELPK.[R]			4.98217E-06	0	1	1	23	P48642	P48642 [185-201]	0	1857.96916531	High	High	High	2.9e7	4.0e7	7.9e6	4.61458683013916	High	0	9.272E-08
High	[R].DNLTLWTSDLTEDGGDEVK.[E]	1xDeamidated [N2]		0.000939172	0	1	1	2	Q6ZKC0	Q6ZKC0 [227-245]	0	2108.95061497	Not Found	Not Found	High			4.8e6	3.72120094299316	High	0	1.517E-05
High	[R].DNLTLWTSDLTEDGGDEVK.[E]			7.32108E-07	0	1	1	30	Q6ZKC0	Q6ZKC0 [227-245]	0	2107.96659897	High	High	High		1.3e8	5.1e7	5.74123048782349	High	0	4.754E-09
High	[K].EVAVNEFLPAEDAINAIK.[Y]			7.98105E-05	0	1	1	20	A2X8Q3	A2X8Q3 [181-198]	0	1943.0120332	High	High	High	7.9e7	3.3e7	8.5e6	4.28172302246094	High	3.584E-05	0.0001804
High	[R].AFIAGVADDNGYGWAIAK.[A]	1xDeamidated [N10]		4.03373E-06	0	2	2	22	Q6Z0I4; Q6H5J0	Q6Z0I4 [87-104]; Q6H5J0 [83-100]	0	1839.89119032	High	High	High	6.6e7	2.6e7	5.4e6	5.19693994522095	High	0	3.281E-08
High	[R].AFIAGVADDNGYGWAIAK.[A]			0.00136857	0	2	2	5	Q6Z0I4; Q6H5J0	Q6Z0I4 [87-104]; Q6H5J0 [83-100]	0	1838.90717432	Not Found	High	High		1.6e7	3.9e6	3.81843042373657	High	0	2.292E-05
High	[R].LAYGGAQEYFGITPDVSTLGK.[I]	1xDeamidated [Q7]		0.000119685	0	1	1	1	Q6YZE2	Q6YZE2 [298-318]	0	2188.08084136	High	Not Found	Not Found				3.82270097732544	High	0	1.501E-06
High	[R].LAYGGAQEYFGITPDVSTLGK.[I]			0.000106167	0	1	1	10	Q6YZE2	Q6YZE2 [298-318]	0	2187.09682536	High	High	High	5.7e7	5.0e7	7.1e6	3.71538162231445	High	3.584E-05	0.0002084
High	[R].AIWVNYLSQCDESLGVK.[I]	1xCarbamidomethyl [C10]; 1xDeamidated [N5]		3.73593E-05	0	1	1	3	Q0E4K1	Q0E4K1 [465-481]	0	1982.95280452	High	Not Found	Not Found	1.3e7			4.54559183120728	High	0	4.057E-07
High	[R].AIWVNYLSQCDESLGVK.[I]	1xCarbamidomethyl [C10]		2.25361E-06	0	1	1	53	Q0E4K1	Q0E4K1 [465-481]	0	1981.96878852	High	High	High	1.7e8	8.3e7	2.2e7	5.51657342910767	High	0	1.765E-07
High	[R].GPIQLSFNFNYGPAGR.[A]			6.11859E-06	0	1	1	98	Q7DNA1	Q7DNA1 [202-217]	0	1737.87072931	High	High	High	1.9e8	6.4e7	1.7e7	4.68768215179443	High	0	1.662E-06
High	[K].TEDLWAALEEGSGEPVK.[T]			1.97145E-05	0	1	1	10	Q6Z6L4	Q6Z6L4 [436-452]	0	1830.87559932	High	High	High	3.9e7	4.4e7	1.2e7	4.93754291534424	High	0	2.771E-06
High	[K].AGAPVDQTIATLAAHLEQGDCIIDGGNEWYENTER.[R]	1xCarbamidomethyl [C21]		5.05555E-05	0	1	1	15	Q9LI00	Q9LI00 [79-113]	0	3814.76132048	High	High	High	1.1e7	2.0e8	5.9e7	5.55384063720703	High	0	5.693E-07
High	[K].AGAPVDQTIATLAAHLEQGDCIIDGGNEWYENTER.[R]	1xCarbamidomethyl [C21]; 1xDeamidated [Q/N]		0.00226057	0	1	1	16	Q9LI00	Q9LI00 [79-113]	0	3815.74533648	High	High	High	4.4e6		2.3e8	4.69061422348022	High	5.803E-05	0.0005952
High	[K].AGAPVDQTIATLAAHLEQGDCIIDGGNEWYENTER.[R]	1xCarbamidomethyl [C21]; 2xDeamidated [N/Q]		0.000174432	0	1	1	3	Q9LI00	Q9LI00 [79-113]	0	3816.72935248	High	Not Found	Not Found	1.5e7			5.02080965042114	High	0	2.299E-06
High	[K].SFGVLIPDQGIALR.[G]			0.000236042	0	1	1	105	Q6ER94	Q6ER94 [177-190]	0	1485.84238939	High	High	High	1.1e9	1.5e9		3.87974405288696	High	5.803E-05	0.0004099
High	[R].FQSHAVLALQEAAEAYLVGLFEDTNLCAIHAK.[R]	1xCarbamidomethyl [C27]		5.0232E-07	0	1	1	2	Q0JCT1	Q0JCT1 [85-116]	0	3529.77841479	High	Not Found	Not Found	4.9e7			5.01558685302734	High	0	3.119E-09
High	[K].QLVLPVPAFNVINGGSHAGNK.[L]			6.33175E-06	0	1	1	3	Q42971	Q42971 [148-168]	0	2132.16109745	High	High	Not Found	5.8e7			4.84962511062622	High	0	5.463E-08
High	[R].GVDLDALLDMSTDDLVQLFPAR.[A]	1xDeamidated [Q17]		0.00158735	0	1	1	2	P31674	P31674 [28-49]	0	2405.19046803	Not Found	High	Not Found		4.0e7		4.22116136550903	High	0	2.707E-05
High	[K].QLVLPVPAFNVINGGSHAGNK.[L]	1xDeamidated [N/Q]		4.02079E-07	0	1	1	138	Q42971	Q42971 [148-168]	0	2133.14511345	High	High	High	1.4e8	3.5e8	1.1e7	5.37163782119751	High	0	1.998E-06
High	[K].GGEYADKNPNFVGCVEGALGIR.[E]	1xCarbamidomethyl [C14]; 1xDeamidated [N]		7.20186E-05	0	1	1	10	Q9SXP2	Q9SXP2 [37-58]	1	2324.09757109	High	High	High				5.24599313735962	High	0	8.478E-07
High	[K].LVPLLTEAGAIASSAK.[T]			0.000387807	0	1	1	14	P55142	P55142 [92-107]	0	1540.89448446	High	High	Not Found		1.5e8		3.88942408561707	High	0	6.13E-06
High	[R].SQDVHSNGPVLDETILADPDISDAIENEK.[E]			0.000180509	0	1	1	5	Q69RJ0	Q69RJ0 [1328-1356]	0	3121.4807717	High	High	High	4.3e7		2.8e6	4.13947582244873	High	8.586E-05	0.0007702
High	[R].SQDVHSNGPVLDETILADPDISDAIENEK.[E]	1xDeamidated [N/Q]		1.99408E-05	0	1	1	22	Q69RJ0	Q69RJ0 [1328-1356]	0	3122.4647877	High	High	High	7.6e7	1.2e7	1.0e7	4.4004111289978	High	0	1.99E-07
High	[R].SQDVHSNGPVLDETILADPDISDAIENEK.[E]	2xDeamidated [N27; Q/N]		0.00064814	0	1	1	10	Q69RJ0	Q69RJ0 [1328-1356]	0	3123.4488037	High	High	High		4.9e7		4.58745145797729	High	0	3.106E-05
High	[K].FLNASVGFGGSCFQK.[D]	1xCarbamidomethyl [C12]		0.00169979	0	1	4	2	Q9AUV6	Q9AUV6 [261-275]	0	1618.76823845	High	Not Found	Not Found	5.8e7			2.86795234680176	High	0	2.909E-05
High	[K].GGEYADKNPNFVGCVEGALGIR.[E]	1xCarbamidomethyl [C14]		7.03435E-07	0	1	1	46	Q9SXP2	Q9SXP2 [37-58]	1	2323.11355509	High	High	High	2.3e8	7.1e7	2.7e6	5.23718357086182	High	0	1.963E-08
High	[R].GVDLDALLDMSTDDLVQLFPAR.[A]			3.68169E-06	0	1	1	8	P31674	P31674 [28-49]	0	2404.20645203	High	High	High	1.2e8	4.5e7	7.1e7	4.7037878036499	High	0	3.028E-07
High	[R].EHALLAFTLGVK.[Q]			0.00127802	0	1	1	44	O64937	O64937 [135-146]	0	1298.7466982	High	High	High	2.4e7	7.6e6	5.0e6	3.90088629722595	High	0	2.597E-05
High	[K].VVTAAAAGGGGELTVEER.[N]			0.000217916	0	1	1	6	Q84J55	Q84J55 [36-53]	0	1686.8657034	High	High	High		1.1e7	5.6e6	4.60027647018433	High	5.803E-05	0.0003385
High	[R].LNLEAAGVEVDNIGAIK.[V]			1.37603E-05	0	1	1	24	P48642	P48642 [302-318]	0	1725.93814007	High	High	High	1.5e8			4.49894618988037	High	0	1.306E-07
High	[R].DQGVFPEIPYEVGGK.[K]			0.000291537	0	1	1	11	Q9ZST0	Q9ZST0 [208-222]	0	1634.80606336	High	High	High	1.1e8	1.2e8		3.60372614860535	High	0.0001847	0.001298
High	[R].AGAADTEASTESDNR.[S]			0.000415295	0	1	1	4	Q762B4	Q762B4 [524-538]	0	1494.63028376	High	High	Not Found	9.7e5	1.1e6		3.58094763755798	High	0	1.79E-05
High	[K].TLLLGEKPVTVFGIR.[N]			9.46491E-07	0	1	1	169	A2YQT7	A2YQT7 [68-82]	0	1642.98905356	High	High	High	2.6e9	6.4e8	8.7e8	5.08864784240723	High	0	9.31E-08
High	[K].IASFLDPDGWK.[V]			0.00283955	0	1	1	38	Q948T6	Q948T6 [267-277]	0	1248.62591438	High	High	High	4.5e8	1.5e8	7.0e7	3.68233609199524	High	3.584E-05	6.894E-05
High	[K].SNYNFEKPFLYLAR.[K]			7.66848E-05	0	1	3	43	A2Y7R5	A2Y7R5 [156-169]	0	1761.89588143	High	High	High	1.8e8	6.7e7	7.8e7	3.62171077728271	High	0	6.764E-06
High	[R].MIGTDAFQETPIVEVTR.[S]			0.000702044	0	1	1	3	Q6K2E8	Q6K2E8 [174-190]	0	1906.95788918	High	Not Found	High				3.58600163459778	High	0	1.102E-05
High	[K].ISPVTEITPPPIPEDLK.[T]			0.000897267	0	1	1	25	Q93VT8	Q93VT8 [323-339]	0	1846.02080703	High	High	High			5.1e6	3.57071328163147	High	5.803E-05	0.0006222
High	[K].EQVVAGTLHHLTLEALEAGR.[K]			0.000379055	0	1	1	2	Q0JNR2	Q0JNR2 [92-111]	0	2144.14584125	High	Not Found	Not Found	3.5e7			2.87623691558838	High	0	5.522E-06
High	[R].IPSAVGYQPTLATDLGGLQER.[I]	1xDeamidated [Q]		0.00158735	0	1	1	14	Q01859	Q01859 [348-368]	0	2187.12918851	High	Not Found	High			2.9e6	3.8682975769043	High	0	2.694E-05
High	[R].IPSAVGYQPTLATDLGGLQER.[I]			6.16899E-07	0	1	1	54	Q01859	Q01859 [348-368]	0	2186.14517251	High	High	High	4.6e8	2.3e8	7.3e6	4.79232120513916	High	0	5.355E-07
High	[K].ALNEHHVLLEGSLLKPNMVTPGSESK.[K]			4.29201E-08	0	1	1	20	Q5N725	Q5N725 [211-236]	0	2800.46618879	High	High	High	2.2e7	1.5e8	2.6e6	5.91390180587769	High	0	9.275E-08
High	[K].LPYIYNALVVK.[S]			0.00269755	0	1	1	50	P12085	P12085 [40-50]	0	1292.76128566	High	High	High	1.7e8	1.1e8		3.13031768798828	High	0	4.736E-05
High	[R].VVVGDPFNSDPDDPEVMGPEVR.[E]	1xDeamidated [N8]		0.000118327	0	1	2	1	A2XIK9	A2XIK9 [132-153]	0	2371.07583221	High	Not Found	Not Found	1.6e7			3.29027414321899	High	0	1.482E-06
High	[R].VVVGDPFNSDPDDPEVMGPEVR.[E]			6.31591E-05	0	1	2	7	A2XIK9	A2XIK9 [132-153]	0	2370.09181621	High	High	High	3.9e7	2.0e7	4.9e6	3.64993000030518	High	0	7.332E-07
High	[R].YTIDLPTNVSEIRPGQDITVTTDNGK.[S]	2xDeamidated [N24; N/Q]		0.000442201	0	1	1	15	Q6YZX6	Q6YZX6 [840-865]	0	2849.4050886	High	High	High			9.4e6	3.44037485122681	High	0	6.879E-06
High	[R].YTIDLPTNVSEIRPGQDITVTTDNGK.[S]	1xDeamidated [Q/N]		7.84556E-05	0	1	1	15	Q6YZX6	Q6YZX6 [840-865]	0	2848.4210726	High	High	High	2.1e8	1.4e8	5.9e6	3.08494734764099	High	0	1.097E-06
High	[K].ASDSANLDSTAELLLR.[S]			8.16534E-05	0	1	1	31	Q69RJ0	Q69RJ0 [368-383]	0	1675.84971897	High	High	High		1.2e8	2.1e7	4.05056381225586	High	0	1.674E-06
High	[K].ISMPIMIAPSAMQK.[M]			0.000897267	0	2	2	11	Q10CE4; B8B7C5	Q10CE4 [70-83]; B8B7C5 [70-83]	0	1517.78883901	High	High	High	5.2e6		9.7e6	3.72746014595032	High	5.803E-05	0.0004155
High	[K].MDQASDSGLASYVAGQIDR.[T]	1xOxidation [M1]		0.00149935	0	1	1	2	B8B7C5	B8B7C5 [192-210]	0	1999.90255943	High	Not Found	Not Found				2.50546193122864	High	3.584E-05	6.506E-05
High	[K].YVFTIDDDCFVAK.[D]	1xCarbamidomethyl [C9]		0.000216676	0	1	1	59	Q8H8T0	Q8H8T0 [105-117]	0	1592.73012159	High	High	High	2.3e7	8.6e7	1.4e7	3.81028175354004	High	0	2.938E-06
High	[K].VYPLDAVYDSPEDVPEDVK.[G]			2.51174E-06	0	1	1	26	Q6Z0I4	Q6Z0I4 [151-169]	0	2150.01757195	High	High	High	1.0e8	1.9e7	2.5e7	4.51231908798218	High	0	1.716E-06
High	[K].LAYVALDYEQELETAK.[S]			3.48862E-05	0	1	1	37	A3C6D7	A3C6D7 [218-233]	0	1855.93238593	High	High	High	5.0e7	2.4e7	1.2e7	4.95441007614136	High	0	8.5E-07
High	[K].TVGGGDDAFNTFFSETGAGK.[H]			2.0687E-06	0	1	1	65	Q53M52	Q53M52 [41-60]	0	1977.88247555	High	High	High	6.5e6	2.6e8	5.5e7	5.01667785644531	High	0	7.38E-08
High	[R].TSPQWLGPQIEVIR.[A]			0.000323077	0	1	3	58	P14717	P14717 [342-355]	0	1623.88531677	High	High	High		2.6e8	1.1e7	3.67079067230225	High	3.584E-05	0.0001671
High	[R].VPTVDVSVVDLTVR.[LI]			3.86608E-05	0	3	3	177	Q7FAH2; Q6K5G8; A2YQT7	Q7FAH2 [237-250]; Q6K5G8 [237-250]; A2YQT7 [237-250]	0	1498.84753428	High	High	High	3.5e8	2.4e8	3.3e7	4.50400590896606	High	0	2.065E-06
High	[R].DAILAEGNPAPVVVSEGANTMDVGR.[A]			1.1728E-05	0	1	1	10	Q0JMH0	Q0JMH0 [393-417]	0	2482.22422729	High	High	High	4.4e7	5.2e7	1.8e7	4.88271331787109	High	0	5.069E-05
High	[R].KDAADATLAAYQAAQDIAMK.[E]			0.000706061	0	1	1	4	Q84J55	Q84J55 [153-172]	1	2066.02228025	High	High	Not Found	2.9e7	5.9e7		4.6577320098877	High	3.584E-05	5.987E-05
High	[R].FSPNTFQPTIVSGSWDR.[T]			1.26313E-05	0	1	1	44	P49027	P49027 [173-189]	0	1938.93445164	High	High	High		3.6e8	3.4e7	3.94143748283386	High	0	5.083E-07
High	[R].FSPNTFQPTIVSGSWDR.[T]	1xDeamidated [Q/N]		0.00154272	0	1	1	3	P49027	P49027 [173-189]	0	1939.91846764	Not Found	High	High		8.0e6		3.89104509353638	High	0	2.617E-05
High	[R].YTIDLPTNVSEIRPGQDITVTTDNGK.[S]			0.000608707	0	1	1	1	Q6YZX6	Q6YZX6 [840-865]	0	2847.4370566	High	Not Found	Not Found	3.8e7			3.176438331604	High	0	9.384E-06
High	[R].VCCLSIIDPGDSDIIK.[T]	2xCarbamidomethyl [C2; C3]		3.77882E-05	0	1	1	11	Q9SDG6	Q9SDG6 [91-106]	0	1804.88194772	High	High	High	1.9e8	1.7e8		4.18979263305664	High	0	1.045E-06
High	[R].VDIGQVLLSVR.[C]			0.00120029	0	2	2	23	A2ZCQ7; A2Y0T4	A2ZCQ7 [129-139]; A2Y0T4 [129-139]	0	1198.71539808	High	High	High	1.9e8	3.5e8		3.31205630302429	High	0	3.895E-05
High	[K].MIPTKPMVVETFSEYPPLGR.[F]			8.16534E-05	0	1	1	64	O64937	O64937 [392-411]	0	2292.17667241	High	High	High		5.2e7	1.3e8	4.08812618255615	High	0	2.21E-06
High	[R].KGNAGGANAGGVTSTGGTGR.[R]			0.0008005	0	1	1	6	Q2QX45	Q2QX45 [487-506]	1	1689.82629819	High	High	Not Found	1.6e7	1.8e7		4.37701892852783	High	3.584E-05	7.088E-05
High	[K].SDCTLLEINPLAETADNK.[L]	1xCarbamidomethyl [C3]		4.17425E-06	0	1	1	34	Q6K9N6	Q6K9N6 [226-243]	0	2003.95901158	High	High	High	1.1e8	1.1e8	1.1e7	5.77133131027222	High	0	5.795E-08
High	[K].DFIFGTGSAAYQYEGAYK.[E]	1xDeamidated [Q12]		2.85693E-05	0	2	2	2	Q53NF0; Q0J0N4	Q53NF0 [37-54]; Q0J0N4 [35-52]	0	1988.89124981	Not Found	Not Found	High				4.77989816665649	High	0	2.99E-07
High	[K].DFIFGTGSAAYQYEGAYK.[E]			1.06701E-06	0	2	2	11	Q53NF0; Q0J0N4	Q53NF0 [37-54]; Q0J0N4 [35-52]	0	1987.90723381	High	High	High	3.3e7	6.6e6	4.0e6	5.32297611236572	High	0	3.422E-08
High	[K].IITHPNFNGNTLDNDIMLIK.[L]	1xDeamidated [N]		0.000608707	0	1	1	21	P00761	P00761 [78-97]	0	2284.16419382	High	High	High				3.59091877937317	High	0	1.713E-05
High	[K].ANLINATSISLEQLEK.[S]			0.000244264	0	1	1	10	P0C2Z0	P0C2Z0 [108-123]	0	1743.94870473	High	High	High	5.3e7	5.4e7	7.1e6	3.70579266548157	High	0	2.105E-05
High	[R].TLDSTHHDDFHQPNFATASIK.[K]			0.00219704	0	1	1	4	Q43007	Q43007 [379-399]	0	2382.11091219	High	High	Not Found	3.6e7	7.1e7		3.48758363723755	High	0	3.817E-05
High	[R].SQDVHSNGPVLDETILADPDISDAIENEKEVSK.[T]	1xDeamidated [N/Q]		2.69844E-05	0	1	1	7	Q69RJ0	Q69RJ0 [1328-1360]	1	3565.70278589	High	High	Not Found	4.8e7	6.7e7		3.99893999099731	High	0	3.967E-06
High	[K].AAVTPAFVGQFPGVNGLGISAAR.[L]	2xDeamidated [Q10; N15]		4.09315E-05	0	1	1	8	Q6ZBZ2	Q6ZBZ2 [70-92]	0	2202.15534417	Not Found	High	High				4.49104785919189	High	0	2.183E-05
High	[K].AAVTPAFVGQFPGVNGLGISAAR.[L]	1xDeamidated [Q/N]		1.62255E-07	0	1	1	142	Q6ZBZ2	Q6ZBZ2 [70-92]	0	2201.17132817	High	High	High		7.7e7	1.7e7	5.36140394210815	High	0	1.421E-08
High	[K].AAVTPAFVGQFPGVNGLGISAAR.[L]			0.000108619	0	1	1	4	Q6ZBZ2	Q6ZBZ2 [70-92]	0	2200.18731217	High	Not Found	High			3.5e6	4.19354772567749	High	0	1.121E-05
High	[K].LIGAGAATIALAGAAVGIGNVFSSLIHSVAR.[N]			1.91461E-07	0	1	1	3	P0C519	P0C519 [7-37]	0	2877.63088634	High	Not Found	High			6.5e6	5.75346994400024	High	0	1.163E-09
High	[R].VGAGAPVYLAAVLEYLAAEVLELAGNAAR.[D]			2.53243E-07	0	1	5	15	Q6ZL42	Q6ZL42 [45-73]	0	2871.56146936	High	High	High	5.4e7	6.9e7	1.0e7	4.91220712661743	High	0	1.441E-09
High	[R].CGLNNELNGVDEPSR.[C]	1xCarbamidomethyl [C1]; 1xDeamidated [N8]		0.000162886	0	1	2	4	A2WNF5	A2WNF5 [563-577]	0	1674.73878908	High	High	Not Found				3.64974188804626	High	0	2.128E-06
High	[R].IGTGAPVYLAAVLEYLAAEVLELAGNAAR.[D]			3.16378E-07	0	1	2	15	A2Y5G8	A2Y5G8 [55-83]	0	2915.58768408	High	High	High	9.1e7	9.5e7		5.84528923034668	High	0	1.842E-09
High	[R].IGTGAPVYLAAVLEYLAAEVLELAGNAAR.[D]	1xDeamidated [N26]		0.000180509	0	1	2	3	A2Y5G8	A2Y5G8 [55-83]	0	2916.57170008	High	High	Not Found				3.51339483261108	High	0	2.398E-06
High	[K].VSPNYHLYTPAEVEAVIAR.[L]			5.3966E-06	0	1	1	55	Q9LSU1	Q9LSU1 [218-236]	0	2129.1025795	High	High	High	7.0e7	7.6e6	2.0e7	4.55668592453003	High	0	6.918E-08
High	[K].MFVLDEADEMLSR.[G]			0.000347957	0	2	5	16	Q6Z2Z4; P35683	Q6Z2Z4 [186-198]; P35683 [186-198]	0	1555.71309101	Not Found	High	High		8.7e6		3.68409585952759	High	0	1.31E-05
High	[R].LAPPLSISPEELAEASK.[A]			1.94907E-05	0	1	1	10	Q10G56	Q10G56 [420-436]	0	1751.94255673	High	High	High	4.5e7	4.4e7	1.2e7	3.78261184692383	High	0	1.943E-07
High	[K].NGTFHTEQAIEYGTTMVGGVTPK.[K]	1xDeamidated [N/Q]		3.55775E-06	0	1	1	16	Q6ZL94	Q6ZL94 [54-76]	0	2439.14966585	High	High	High	1.4e8	3.1e7		5.41549491882324	High	0	6.775E-08
High	[K].AGVNVSVVYGVMPPDAYR.[A]			0.00260685	0	1	1	3	Q7XPL2	Q7XPL2 [139-156]	0	1893.95274429	High	Not Found	High				3.83602571487427	High	0	4.566E-05
High	[R].VVDSPCCLVTGEYGWTANMER.[I]	2xCarbamidomethyl [C6; C7]		4.61434E-05	0	2	3	16	Q0J4P2; Q07078	Q0J4P2 [565-585]; Q07078 [565-585]	0	2444.06792709	High	High	High	1.3e7	2.0e7	5.8e6	4.51112794876099	High	0	5.145E-07
High	[R].VVDSPCCLVTGEYGWTANMER.[I]	2xCarbamidomethyl [C6; C7]; 1xDeamidated [N18]		0.00015921	0	2	3	3	Q0J4P2; Q07078	Q0J4P2 [565-585]; Q07078 [565-585]	0	2445.05194309	Not Found	High	High				3.68642711639404	High	0.0003202	0.002406
High	[R].GILLGAVHGIVEALFR.[R]			4.72089E-05	0	1	1	6	Q65XK0	Q65XK0 [303-318]	0	1664.9846369	High	High	High	3.4e6	4.3e6	1.4e7	5.1501202583313	High	0	5.252E-07
High	[K].AHLMEIQINGGTIADK.[V]	1xDeamidated [N9]		0.000208191	0	1	1	2	P35684	P35684 [179-194]	0	1711.86834642	High	Not Found	Not Found	2.5e7			3.0915162563324	High	0	8.655E-06
High	[K].MGINPIMMSAGELESGNAGEPAK.[L]			1.40679E-07	0	1	1	21	P93431	P93431 [173-195]	0	2304.06686387	High	High	High	9.2e7	9.3e7	1.7e7	5.80444431304932	High	0	2.94E-08
High	[K].MGINPIMMSAGELESGNAGEPAK.[L]	1xOxidation [M]		0.000955386	0	1	1	10	P93431	P93431 [173-195]	0	2320.06177887	High	High	Not Found	1.6e7	1.3e7		4.24595308303833	High	0	1.816E-05
High	[K].MGINPIMMSAGELESGNAGEPAK.[L]	1xDeamidated [N]; 1xOxidation [M]		0.000351951	0	1	1	6	P93431	P93431 [173-195]	0	2321.04579487	High	High	Not Found				4.35916662216187	High	3.584E-05	0.000139
High	[K].IPVLETPDGPVFESNAIAR.[Y]			6.91981E-05	0	1	1	10	Q6YW46	Q6YW46 [54-72]	0	2025.06513138	High	High	High		3.6e6	5.3e6	3.78193140029907	High	0	1.648E-05
High	[K].VPILETPDGPVFESNAIAR.[Y]			0.000195523	0	1	1	6	Q9ZRI7	Q9ZRI7 [54-72]	0	2025.06513138	High	High	High		3.6e6	5.3e6	3.55711388587952	High	0	3.768E-05
High	[K].LHGGTPANFLDVGGSASEGQVVEAFK.[I]			5.69116E-09	0	1	1	51	Q6K9N6	Q6K9N6 [313-338]	0	2587.27870568	High	High	High	2.2e8	1.1e8		6.88003015518188	High	0	1.981E-11
High	[K].KPWSLSFSFGR.[A]			0.00166145	0	1	2	32	P17784	P17784 [288-298]	0	1311.68443233	High	High	High	8.5e6	2.5e6	4.3e5	4.33605146408081	High	0	2.997E-05
High	[K].MGINPIMMSAGELESGNAGEPAK.[L]	1xDeamidated [N]		0.00147391	0	1	1	7	P93431	P93431 [173-195]	0	2305.05087987	Not Found	High	High				4.53594636917114	High	0	2.83E-05
High	[K].GSITSVQAIYVPADDLTDPAPATTFAHLDATTVLSR.[Q]	1xDeamidated [Q7]		0.000263075	0	1	1	12	Q01859	Q01859 [375-410]	0	3715.87012603	High	High	Not Found	3.5e7	2.3e7		4.24132013320923	High	5.803E-05	0.0002571
High	[K].LVVSTSCSLMHTAVDLVNETK.[L]	1xCarbamidomethyl [C7]		3.44903E-05	0	2	2	29	Q2QLY5; Q2QLY4	Q2QLY5 [323-343]; Q2QLY4 [323-343]	0	2304.15739372	High	High	High	2.5e8	1.7e8	6.5e6	4.18818092346191	High	3.584E-05	9.259E-05
High	[K].IWHHTFYNELR.[V]			0.00091798	0	4	4	26	A2XNS1; Q10DV7; P0C542; A3C6D7	A2XNS1 [87-97]; Q10DV7 [87-97]; P0C542 [86-96]; A3C6D7 [87-97]	0	1515.74915777	High	High	High		2.5e8	7.1e7	3.81771898269653	High	0	3.273E-05
High	[K].LNTEILGVSIDSVFSHLAWVQTDR.[K]			1.75878E-05	0	1	1	9	Q6ER94	Q6ER94 [131-154]	0	2700.39915513	High	High	High	3.4e8	2.5e8	2.3e8	4.74597644805908	High	0	1.73E-07
High	[K].LNTEILGVSIDSVFSHLAWVQTDR.[K]	1xDeamidated [Q21]		1.98273E-05	0	1	1	4	Q6ER94	Q6ER94 [131-154]	0	2701.38317113	High	Not Found	Not Found				4.10156393051147	High	3.584E-05	0.0001182
High	[R].ELVADDEWLNTEFISTVQQR.[G]	1xDeamidated [N/Q]		1.34497E-05	0	1	1	19	Q7XDC8	Q7XDC8 [212-231]	0	2394.14596066	High	High	High		6.9e6	1.0e7	4.63562488555908	High	0	2.188E-07
High	[R].ELVADDEWLNTEFISTVQQR.[G]			2.62908E-06	0	1	1	142	Q7XDC8	Q7XDC8 [212-231]	0	2393.16194466	High	High	High	2.1e8	2.7e7	2.1e7	5.68471002578735	High	0	2.019E-08
High	[K].EFSTEEEAIELANDTHYGLAGAVLSGDR.[E]	1xDeamidated [N13]		0.00188354	0	1	1	3	B3VMC0	B3VMC0 [403-430]	0	2995.38032991	High	High	High	3.0e7			3.28073763847351	High	0	3.242E-05
High	[K].EFSTEEEAIELANDTHYGLAGAVLSGDR.[E]			0.000128169	0	1	1	38	B3VMC0	B3VMC0 [403-430]	0	2994.39631391	High	High	High		9.4e7	2.0e7	4.45061206817627	High	0	3.787E-05
High	[K].WNYDGSSTGQAPGEDSEVILYPQAIFK.[D]	1xDeamidated [Q/N]		8.49816E-05	0	3	3	44	P14655; P14654; P14656	P14655 [109-135]; P14654 [53-79]; P14656 [53-79]	0	2973.37887345	High	High	High		8.5e7	4.7e6	4.95754766464233	High	0	3.619E-05
High	[K].WNYDGSSTGQAPGEDSEVILYPQAIFK.[D]			4.48452E-05	0	3	3	84	P14655; P14654; P14656	P14655 [109-135]; P14654 [53-79]; P14656 [53-79]	0	2972.39485745	High	High	High	1.5e8	7.6e7	3.1e7	4.51515197753906	High	0	4.973E-07
High	[R].QLEEAEIDEYVAEIEAEK.[A]	1xDeamidated [Q1]		4.67899E-06	0	1	1	18	A2Z3I9	A2Z3I9 [218-235]	0	2108.97576709	High	High	High	7.9e7	2.5e7	2.1e7	5.60909795761108	High	0	6.277E-08
High	[R].QLEEAEIDEYVAEIEAEK.[A]			4.73271E-06	0	1	1	6	A2Z3I9	A2Z3I9 [218-235]	0	2107.99175109	High	High	High	1.6e7	2.3e7		4.95574378967285	High	0	1.322E-05
High	[R].ELEEAEIDEYVAEIEAEK.[A]			4.67899E-06	0	1	1	18	A2YXU2	A2YXU2 [218-235]	0	2108.97576666	High	High	High	7.9e7	2.5e7	2.1e7	5.60909795761108	High	0	6.277E-08
High	[R].ELLFTTPGALQHLSGVILFEETLYQK.[T]			1.02852E-05	0	1	1	6	Q5N725	Q5N725 [57-82]	0	2947.58153608	High	High	Not Found	4.7e8	2.0e8		3.60725569725037	High	0	1.908E-06
High	[R].ELLFTTPGALQHLSGVILFEETLYQK.[T]	1xDeamidated [Q]		9.63506E-05	0	1	1	6	Q5N725	Q5N725 [57-82]	0	2948.56555208	High	Not Found	High	1.2e7			4.04449844360352	High	0	1.179E-06
High	[K].ELAAKPDVDGFLVGGASLKPEFIDIINSATVK.[S]			4.53277E-07	0	1	1	20	P48494	P48494 [220-251]	0	3314.78823415	High	High	High	1.2e7	5.8e8	3.3e8	4.91202545166016	High	0	1.613E-06
High	[K].WLQSITSLPILVK.[G]			0.000245662	0	1	1	71	Q10CE4	Q10CE4 [219-231]	0	1497.90392703	High	High	High	1.7e8	9.6e6	2.7e8	4.02561378479004	High	0	6.165E-06
High	[R].FGVTPTFLVNAEQIEIK.[I]			4.27064E-06	0	1	1	32	Q69RJ0	Q69RJ0 [1041-1057]	0	1906.03204043	High	High	High		3.6e7	6.1e6	3.80427479743958	High	0	1.856E-07
High	[K].QAFDEAISELDSLGEESYK.[D]			9.79464E-07	0	1	1	19	Q2R2W2	Q2R2W2 [207-225]	0	2130.97135	High	High	High	1.2e8	5.7e7	6.9e6	5.64813375473022	High	0	6.611E-09
High	[R].DNLTLWTSDISEDAAEEIKEAPK.[G]			3.76671E-06	0	1	1	28	Q6EUP4	Q6EUP4 [233-255]	1	2575.24098268	High	High	High	2.0e8	6.1e7	2.3e7	4.4584436416626	High	0	6.657E-08
High	[K].QAFDEAISELDTLGEESYK.[D]	1xDeamidated [Q1]		1.92695E-05	0	2	2	1	Q6ZKC0; Q84J55	Q6ZKC0 [198-216]; Q84J55 [208-226]	0	2145.97101606	Not Found	High	Not Found				5.18109893798828	High	0	1.915E-07
High	[K].QAFDEAISELDTLGEESYK.[D]			2.50368E-07	0	2	2	55	Q6ZKC0; Q84J55	Q6ZKC0 [198-216]; Q84J55 [208-226]	0	2144.98700006	High	High	High	2.1e8	1.1e8	2.0e7	6.07655954360962	High	0	1.42E-09
High	[K].ELAAKPDVDGFLVGGASLKPEFIDIINSATVK.[S]	1xDeamidated [N27]		1.3682E-05	0	1	1	10	P48494	P48494 [220-251]	0	3315.77225015	High	Not Found	High			5.0e8	4.75071573257446	High	0	3.191E-06
High	[K].LLAGVTIAHGGVLPNINPVLLPK.[K]			1.3179E-06	0	2	3	34	A2Y5G8; Q75L11	A2Y5G8 [108-130]; Q75L11 [107-129]	0	2306.39584835	High	High	High	2.1e8	1.7e6	5.0e8	4.98561763763428	High	0	2.24E-07
High	[K].IQGIGAGFVPGVLDVNLLDEVVQVSSDEAISMAK.[Q]			5.89782E-05	0	1	1	2	Q9XEA8	Q9XEA8 [226-259]	0	3470.80871149	High	Not Found	Not Found				4.56360960006714	High	0	6.754E-07
High	[K].KLNLPVLPTTTIGSFPQTVELR.[R]			2.13544E-05	0	2	2	82	Q2QLY5; Q2QLY4	Q2QLY5 [427-448]; Q2QLY4 [427-448]	1	2424.38607141	High	High	High	4.1e8	1.7e8	7.1e8	5.73860263824463	High	0	8.724E-07
High	[K].VIIDQDSDPDATIVEITLGDR.[L]			0.000155617	0	1	1	11	Q0J709	Q0J709 [79-99]	0	2285.15071126	High	High	High		1.4e7	5.3e6	4.37928438186646	High	0	3.058E-06
High	[R].TLLVTAPGLGQYISGAILFEETLYQSTVDGK.[K]			1.26313E-05	0	1	1	8	Q40677	Q40677 [90-120]	0	3284.73005057	High	High	High	3.1e8	1.3e8		5.02962017059326	High	0	1.186E-07
High	[K].LVPYNPGYQDESVLWTESR.[D]			4.51019E-05	0	1	1	3	Q10M12	Q10M12 [275-293]	0	2253.0822379	High	Not Found	High			2.0e7	4.29824256896973	High	0	8.949E-07
High	[K].EVEDLEAGGIQVIQIDEAALR.[E]	1xDeamidated [Q]		7.97545E-07	0	2	2	22	Q2QLY5; Q2QLY4	Q2QLY5 [591-611]; Q2QLY4 [591-611]	0	2269.15579709	High	High	High	9.0e6		6.9e6	5.2555890083313	High	0	5.246E-09
High	[K].EVEDLEAGGIQVIQIDEAALR.[E]			2.18318E-07	0	2	2	127	Q2QLY5; Q2QLY4	Q2QLY5 [591-611]; Q2QLY4 [591-611]	0	2268.17178109	High	High	High	1.5e8	1.1e8	2.6e7	6.2732515335083	High	0	1.214E-09
High	[R].IFNVLGEPVDNLGPVDTSATFPIHR.[S]	1xDeamidated [N11]		1.83047E-05	0	1	1	8	P12085	P12085 [110-134]	0	2709.38825653	High	High	Not Found		3.0e6		4.10682010650635	High	0	1.802E-07
High	[K].QAFDEAISELDSLGEESYK.[D]	1xDeamidated [Q1]		0.000584871	0	1	1	7	Q2R2W2	Q2R2W2 [207-225]	0	2131.955366	Not Found	High	High		2.0e6	6.3e6	3.81592082977295	High	0	8.959E-06
High	[R].ACPTDVLEMIPWDGCK.[A]	2xCarbamidomethyl [C2; C15]		0.000422466	0	1	1	8	P0C359	P0C359 [20-35]	0	1891.83870273	High	High	High	2.0e7	5.1e6		3.34284281730652	High	5.803E-05	0.0003132
High	[K].APDFDAEAVFDQEFINVK.[L]			4.33046E-07	0	1	1	157	Q6ER94	Q6ER94 [74-91]	0	2054.97056228	High	High	High		2.0e8	1.2e7	5.45582103729248	High	0	3.861E-08
High	[K].APDFDAEAVFDQEFINVK.[L]	1xDeamidated [Q/N]		7.80091E-05	0	1	1	13	Q6ER94	Q6ER94 [74-91]	0	2055.95457828	High	High	High			5.0e6	5.15052843093872	High	0	4.009E-05
High	[K].GSITSIQAVYVPADDLTDPAPATTFAHLDATTVLSR.[G]	1xDeamidated [Q7]		0.000608707	0	1	1	10	P12085	P12085 [319-354]	0	3715.87012603	High	High	Not Found	3.5e7	1.1e7		4.24395799636841	High	0	5.069E-05
High	[K].GSITSIQAVYVPADDLTDPAPATTFAHLDATTVLSR.[G]			0.000160121	0	1	1	16	P12085	P12085 [319-354]	0	3714.88611003	High	High	High	3.1e6	5.9e6	3.3e7	4.31977510452271	High	0	2.087E-06
High	[R].VASDSTTVLADAVVVATGAVAR.[R]			1.90984E-06	0	1	1	16	Q6ZFU6	Q6ZFU6 [106-127]	0	2073.11862342	High	High	High		2.7e7	1.1e7	5.09987306594849	High	0	1.403E-08
High	[K].DLYGNIVLSGGTTMFPGIADR.[M]	1xDeamidated [N5]		0.000960852	0	2	2	6	A2XNS1; Q10DV7	A2XNS1 [294-314]; Q10DV7 [294-314]	0	2198.07979552	Not Found	Not Found	High			3.9e6	4.01029634475708	High	5.803E-05	0.0007517
High	[K].DLYGNIVLSGGTTMFPGIADR.[M]			0.000381224	0	2	2	8	A2XNS1; Q10DV7	A2XNS1 [294-314]; Q10DV7 [294-314]	0	2197.09577952	Not Found	Not Found	High			9.5e6	3.84171938896179	High	0	1.83E-05
High	[R].YAIICQENGLVPIVEPEILVDGSHDIER.[C]	1xCarbamidomethyl [C5]; 2xDeamidated [Q6; N8]		3.89793E-06	0	1	1	21	Q5N725	Q5N725 [169-196]	0	3180.57692196	High	High	High				6.92132472991943	High	0	8.224E-08
High	[R].YAIICQENGLVPIVEPEILVDGSHDIER.[C]	1xCarbamidomethyl [C5]; 1xDeamidated [Q/N]		3.08245E-08	0	1	1	57	Q5N725	Q5N725 [169-196]	0	3179.59290596	High	High	High		2.6e6		6.68506193161011	High	0	1.482E-10
High	[R].YAIICQENGLVPIVEPEILVDGSHDIER.[C]	1xCarbamidomethyl [C5]		7.6631E-07	0	1	1	27	Q5N725	Q5N725 [169-196]	0	3178.60888996	High	High	High	7.7e7	2.5e7	1.5e9	5.17223024368286	High	0	5.032E-09
High	[K].LFVQVIDPEEEERFDFDPLDDTK.[T]			0.000208191	0	1	1	45	Q0E4K1	Q0E4K1 [269-291]	1	2796.32504661	High	High	High	4.5e8	1.3e8	9.9e8	3.44723439216614	High	5.803E-05	0.0002384
High	[K].LAMQEFMILPTGAASFK.[E]			9.8824E-06	0	1	1	75	Q42971	Q42971 [169-185]	0	1854.94923888	High	High	High		4.8e6		5.31429433822632	High	0	1.813E-07
High	[R].YAAISQDNGLVPIVEPEILLDGEHGIDR.[T]	2xDeamidated [Q6; N8]		2.76766E-06	0	1	1	33	Q40677	Q40677 [201-228]	0	3035.52078702	High	High	High		1.4e7	3.7e7	5.26645517349243	High	0	2.482E-08
High	[R].YAAISQDNGLVPIVEPEILLDGEHGIDR.[T]	1xDeamidated [Q/N]		3.93986E-08	0	1	1	66	Q40677	Q40677 [201-228]	0	3034.53677102	High	High	High		3.9e7	1.7e9	5.46454954147339	High	0	1.763E-10
High	[R].YAAISQDNGLVPIVEPEILLDGEHGIDR.[T]			9.82615E-06	0	1	1	17	Q40677	Q40677 [201-228]	0	3033.55275502	High	High	High	3.9e8	1.0e8	1.7e7	4.05586290359497	High	0	3.696E-06
High	[K].QAFDDAIAELDTLGEESYK.[D]	1xDeamidated [Q1]		0.000121059	0	1	1	1	Q06967	Q06967 [203-221]	0	2115.9604514	Not Found	Not Found	High				4.66529655456543	High	0	1.525E-06
High	[K].QAFDDAIAELDTLGEESYK.[D]			2.82249E-07	0	1	1	4	Q06967	Q06967 [203-221]	0	2114.9764354	High	High	High	1.7e8	7.1e7	2.3e7	5.38343238830566	High	0	1.628E-09
High	[R].IKDWTNVVVAYEPVWAIGTGK.[V]	1xDeamidated [N6]		0.000837888	0	1	1	11	P48494	P48494 [155-175]	1	2347.23325967	High	High	High		2.6e6		3.98285698890686	High	5.803E-05	0.0004906
High	[R].IKDWTNVVVAYEPVWAIGTGK.[V]			1.77897E-05	0	1	1	93	P48494	P48494 [155-175]	1	2346.24924367	High	High	High	2.4e8	7.0e6	1.6e8	4.41244602203369	High	0	2.17E-06
High	[K].VLELGDAIAGLTLEEAR.[G]			3.04965E-06	0	1	1	115	O22386	O22386 [57-73]	0	1769.96435479	High	High	High	3.1e8	6.0e7	3.7e7	5.26445913314819	High	0	7.466E-08
High	[K].HAGGPWELGLSETHQTLIQNGLR.[E]	2xDeamidated [Q15; Q/N]		0.00173901	0	1	1	2	Q69RJ0	Q69RJ0 [1166-1188]	0	2516.25282619	High	Not Found	Not Found	2.1e7			3.78120613098145	High	0	2.983E-05
High	[R].FVIDVAGSSLGGSGDDKI.[-]			4.77509E-05	0	1	1	8	Q6ERW9	Q6ERW9 [419-436]	1	1736.87012006	High	High	High		9.1e7	8.4e6	3.4717960357666	High	0	5.322E-07
High	[K].HAGGPWELGLSETHQTLIQNGLR.[E]	1xDeamidated [Q/N]		2.88047E-06	0	1	1	10	Q69RJ0	Q69RJ0 [1166-1188]	0	2515.26881019	High	Not Found	High	3.7e7		6.2e7	4.71441268920898	High	0	9.191E-08
High	[K].QAFDEAISELDTLSEESYK.[D]			7.6631E-07	0	2	2	56	Q7XTE8; Q6EUP4	Q7XTE8 [204-222]; Q6EUP4 [204-222]	0	2174.99756472	High	High	High	2.2e8	8.3e7	4.0e7	5.3133807182312	High	0	8.102E-09
High	[K].QAFDEAISELDTLSEESYK.[D]	1xDeamidated [Q1]		0.000193304	0	2	2	9	Q7XTE8; Q6EUP4	Q7XTE8 [204-222]; Q6EUP4 [204-222]	0	2175.98158072	Not Found	High	High		5.8e6		4.14009571075439	High	0	9.237E-06
High	[R].IFNVLGEPVDNLGPVDTSATFPIHR.[S]			6.32721E-08	0	1	1	82	P12085	P12085 [110-134]	0	2708.40424053	High	High	High	4.3e8	3.8e8	1.4e9	5.29087066650391	High	0	8.295E-10
High	[K].GAIPALPTVAVAQELISK.[A]			0.000504223	0	1	1	39	Q0J8G4	Q0J8G4 [316-333]	0	1778.04221123	High	High	High	1.1e8	3.4e7	1.1e7	2.97829270362854	High	0.0002031	0.001958
High	[K].TLTSLNSVTAYGFDLIR.[G]			7.68775E-06	0	2	2	58	Q2QLY5; Q2QLY4	Q2QLY5 [254-270]; Q2QLY4 [254-270]	0	1870.99090388	High	High	High	2.4e8	4.6e7	2.1e7	5.26886177062988	High	0	1.501E-07
High	[K].TLTSLNSVTAYGFDLIR.[G]	1xDeamidated [N6]		6.84127E-05	0	2	2	20	Q2QLY5; Q2QLY4	Q2QLY5 [254-270]; Q2QLY4 [254-270]	0	1871.97491988	High	High	High	4.7e7	1.9e7	7.4e6	3.60610365867615	High	0	7.982E-07
High	[K].VFSPEEVSAMILGK.[M]			0.000362138	0	1	1	44	Q6Z7B0	Q6Z7B0 [143-156]	0	1506.78724226	High	High	High	2.0e7	7.5e6	3.1e7	3.65066266059875	High	0	5.245E-06
High	[K].ELTLQEAETIALSILK.[Q]			3.22877E-06	0	1	1	12	Q9LSU1	Q9LSU1 [186-201]	0	1772.00515697	High	High	High	1.7e8	7.2e7	1.1e8	4.88391780853271	High	0	2.537E-07
High	[R].AIGVDLLSNPDLVATDATVSFK.[T]			5.89365E-07	0	1	1	88	Q7DNA1	Q7DNA1 [218-239]	0	2246.19145395	High	High	High	3.2e6	3.2e7	2.3e7	5.39735078811646	High	0	2.064E-08
High	[R].AIGVDLLSNPDLVATDATVSFK.[T]	1xDeamidated [N9]		3.17396E-06	0	1	1	5	Q7DNA1	Q7DNA1 [218-239]	0	2247.17546995	High	High	High		1.0e7	2.7e7	5.95348501205444	High	0	4.047E-08
High	[K].GMLTGPVTILNWSFVR.[N]			0.000167601	0	2	2	31	Q2QLY5; Q2QLY4	Q2QLY5 [557-572]; Q2QLY4 [557-572]	0	1790.96218686	High	High	High	1.9e7	9.0e7	8.8e7	3.69034790992737	High	0	8.75E-06
High	[R].ELGVPIVMHDYLTGGFTANTSLAHYCR.[D]	1xCarbamidomethyl [C26]; 1xOxidation [M8]		2.90627E-05	0	1	1	9	P0C511	P0C511 [259-285]	0	3038.44988746	High	High	Not Found	4.4e7	3.7e6		3.75861477851868	High	0	6.289E-07
High	[R].ELGVPIVMHDYLTGGFTANTSLAHYCR.[D]	1xCarbamidomethyl [C26]; 1xDeamidated [N19]		1.48094E-07	0	1	1	43	P0C511	P0C511 [259-285]	0	3023.43898846	High	High	High	6.7e7	9.3e8	4.2e6	4.8948392868042	High	0	2.221E-09
High	[R].ELGVPIVMHDYLTGGFTANTSLAHYCR.[D]	1xCarbamidomethyl [C26]		4.2433E-08	0	1	1	114	P0C511	P0C511 [259-285]	0	3022.45497246	High	High	High	1.8e8	1.4e9	9.5e8	6.05277872085571	High	0	4.566E-09
High	[R].VGALSIVCGSADVAVR.[V]	1xCarbamidomethyl [C8]		0.00102309	0	1	1	25	P37833	P37833 [262-277]	0	1573.83665232	High	High	High			7.9e6	3.99522995948792	High	0	4.972E-05
High	[R].SPAEAMMILVPEAYK.[N]			0.000376898	0	1	1	7	Q69RJ0	Q69RJ0 [387-401]	0	1649.82772683	High	High	High		3.6e7	9.2e6	4.10659170150757	High	0	4.254E-05
High	[R].TLTAVHDGILEDVVYPAEIVGK.[R]			2.59924E-06	0	1	1	34	Q8LJU5	Q8LJU5 [118-139]	0	2339.24930316	High	High	High	5.0e8	7.6e6	4.8e8	4.63756561279297	High	0	3.438E-07
High	[K].VIHDNFGIIEGLMTTVHAITATQK.[T]			8.48614E-09	0	1	1	29	A2YQT7	A2YQT7 [165-188]	0	2609.375583	High	High	High	2.7e8	2.6e8	4.4e8	6.74447774887085	High	0	3.096E-11
High	[K].VIHDNFGIIEGLMTTVHAITATQK.[T]	1xDeamidated [N/Q]		3.06491E-08	0	1	1	7	A2YQT7	A2YQT7 [165-188]	0	2610.359599	High	Not Found	Not Found	2.7e6			6.25689363479614	High	0	1.321E-10
High	[R].RLPVVNPATESPIGEIPAGTAEDVDAAVAAAR.[E]	1xDeamidated [N6]		1.09438E-07	0	1	1	14	B3VMC0	B3VMC0 [24-55]	1	3158.63279658	High	High	High	4.9e6	1.1e7	8.3e6	5.23452138900757	High	0	5.566E-10
High	[R].RLPVVNPATESPIGEIPAGTAEDVDAAVAAAR.[E]			3.42695E-07	0	1	1	49	B3VMC0	B3VMC0 [24-55]	1	3157.64878058	High	High	High	2.6e8	1.1e8	2.4e7	6.0413932800293	High	0	7.163E-07
High	[K].EEPKPEPEAEAAAETTSR.[E]			2.54874E-05	0	1	1	6	Q0JPA6	Q0JPA6 [132-149]	0	1941.90360487	High	High	Not Found	3.3e8	1.1e8		5.08050298690796	High	0	2.631E-07
High	[K].TQVTVEYLNDAGAMVPVR.[V]			0.000317592	0	1	1	4	P93438	P93438 [172-189]	0	1962.9953373	High	High	Not Found	1.7e7	1.0e7		3.70570635795593	High	0	2.786E-05
High	[R].DNLTLWTSDISEDAAEEIK.[E]	1xDeamidated [N2]		0.00120029	0	1	1	3	Q6EUP4	Q6EUP4 [233-251]	0	2150.99756515	Not Found	Not Found	High				3.52266335487366	High	3.584E-05	0.0001349
High	[R].DNLTLWTSDISEDAAEEIK.[E]			6.76362E-05	0	1	1	15	Q6EUP4	Q6EUP4 [233-251]	0	2150.01354915	High	High	High	3.6e7	1.4e7	3.8e6	4.42464685440063	High	0	7.882E-07
High	[K].KPWALSFSFGR.[A]			0.000515865	0	1	1	29	Q5N725	Q5N725 [288-298]	0	1295.68951773	High	High	High	4.1e7	1.2e7	2.4e6	4.23128843307495	High	0	7.803E-06
High	[K].LDGQLGGLLSEASAEEDFTGK.[A]			2.00549E-05	0	1	1	8	Q6K669	Q6K669 [136-156]	0	2137.02953358	High	High	High		1.5e7		4.09441900253296	High	0	7.657E-07
High	[K].DPTSQAELDNFMVQQLDGTK.[N]	2xDeamidated [Q5; Q14]		0.000882039	0	1	1	1	Q42971	Q42971 [83-102]	0	2239.0070844	Not Found	High	Not Found		2.8e6		4.00079584121704	High	0	1.42E-05
High	[K].DPTSQAELDNFMVQQLDGTK.[N]	1xDeamidated [Q/N]		5.83089E-05	0	1	1	11	Q42971	Q42971 [83-102]	0	2238.0230684	Not Found	High	High			7.2e6	5.58428859710693	High	0	6.212E-06
High	[K].DPTSQAELDNFMVQQLDGTK.[N]			1.34066E-06	0	1	1	50	Q42971	Q42971 [83-102]	0	2237.0390524	High	High	High	5.4e8	3.6e8	1.3e8	6.20920705795288	High	0	9.443E-09
High	[R].FGIVEGLMTTVHAITATQK.[T]			9.28104E-06	0	2	2	42	Q7FAH2; Q6K5G8	Q7FAH2 [170-188]; Q6K5G8 [170-188]	0	2017.078673	High	High	High		4.6e8	4.6e8	4.50422811508179	High	0	2.808E-07
High	[K].HIEDMHVLITTPFHPAYVSAER.[I]			3.04965E-06	0	1	1	12	Q9SXP2	Q9SXP2 [84-105]	0	2563.27620338	High	High	High	1.8e8	3.9e7		4.51481008529663	High	0	1.077E-06
High	[K].MELVDAAFPLLK.[G]			0.00019441	0	1	1	84	Q7XDC8	Q7XDC8 [56-67]	0	1346.73883562	High	High	High	3.0e8	1.1e8	1.3e8	4.46417140960693	High	0	1.194E-05
High	[K].MELVDAAFPLLK.[G]	1xOxidation [M1]		0.00259203	0	1	1	8	Q7XDC8	Q7XDC8 [56-67]	0	1362.73375062	High	High	Not Found		1.6e7		3.15418863296509	High	0	5.355E-05
High	[K].AVLFAVPGAFTPTCSQK.[H]	1xCarbamidomethyl [C14]		0.00259203	0	1	1	2	Q7F8S5	Q7F8S5 [98-114]	0	1793.92546728	High	Not Found	Not Found				3.34916543960571	High	0	4.539E-05
High	[K].GLVPLAGSNNESWCQGLDGLASR.[E]	1xCarbamidomethyl [C14]		8.58971E-07	0	1	1	119	Q40677	Q40677 [140-162]	0	2401.15648247	High	High	High		2.5e8	6.0e7	4.6342511177063	High	0	2.491E-07
High	[K].GLVPLAGSNNESWCQGLDGLASR.[E]	1xCarbamidomethyl [C14]; 1xDeamidated [N/Q]		0.000119004	0	1	1	42	Q40677	Q40677 [140-162]	0	2402.14049847	High	High	High	1.0e7		4.4e6	4.54897880554199	High	0	4.113E-05
High	[R].LTLADALVYACNQGVDK.[I]	1xCarbamidomethyl [C11]		0.000193304	0	1	1	4	Q6K669	Q6K669 [457-473]	0	1850.93167477	High	High	Not Found	2.5e7	2.8e7		4.39311838150024	High	0	3.888E-06
High	[K].GLVPLAGSNNESWCQGLDGLASR.[E]	1xCarbamidomethyl [C14]; 2xDeamidated [N10; N/Q]		5.86426E-05	0	1	1	2	Q40677	Q40677 [140-162]	0	2403.12451447	Not Found	High	Not Found		2.9e7		4.27097368240356	High	0	3.994E-06
High	[R].FGIVEGLMTTVHAITATQK.[T]	1xOxidation [M8]		4.33355E-05	0	2	2	7	Q7FAH2; Q6K5G8	Q7FAH2 [170-188]; Q6K5G8 [170-188]	0	2033.073588	High	High	Not Found	2.3e7			3.89600872993469	High	0	4.779E-07
High	[K].AVIELENYGLPFSR.[T]			0.000323077	0	1	1	12	Q6ZDY8	Q6ZDY8 [133-146]	0	1607.84278325	High	High	High	2.3e7	1.1e7		3.69570469856262	High	0	8.968E-06
High	[R].NYLNLPSEIVPATLK.[K]			0.000131879	0	1	1	58	P0DKK8	P0DKK8 [78-92]	0	1671.93159821	High	High	High	4.9e7	7.0e7		4.33602476119995	High	3.584E-05	0.0001022
High	[R].AYLPVQELLNGEEIDR.[W]	1xDeamidated [N10]		0.00015921	0	1	1	8	Q43007	Q43007 [113-128]	0	1859.93853436	High	High	High		2.5e7		3.75536322593689	High	0	4.806E-06
High	[R].QAITAAGSGCMAALDAEHYLQEVGAQEGK.[A]	1xCarbamidomethyl [C10]; 1xDeamidated [Q]		0.00134535	0	1	1	4	Q6ZFU6	Q6ZFU6 [301-329]	0	2977.36661128	High	Not Found	Not Found	3.7e7			3.79553866386414	High	0	2.254E-05
High	[K].QINVTCEVQQLLGNNR.[V]	1xCarbamidomethyl [C6]		2.31885E-06	0	1	1	16	P12085	P12085 [58-73]	0	1885.9548698	High	High	High	4.2e7	9.6e7	8.1e6	4.70800399780273	High	0	1.747E-08
High	[R].AVFVDLEPTVIDEVR.[T]			5.17229E-05	0	1	1	57	Q53M52	Q53M52 [65-79]	0	1701.90577735	High	High	High	1.5e8	1.2e8		4.52945947647095	High	0	5.828E-07
High	[K].NHSHATQDLYDSIAAGNFPEWK.[L]			3.17396E-06	0	1	1	32	Q0E4K1	Q0E4K1 [247-268]	0	2501.14802594	High	High	High	1.5e7	6.3e6	2.8e7	5.01693487167358	High	0	2.494E-08
High	[R].DGIKFPDVIHAFKPNPR.[S]			1.14633E-05	0	1	1	39	Q0E4K1	Q0E4K1 [147-163]	1	1951.0548416	High	High	High	2.1e7	1.6e8	2.3e8	3.91702675819397	High	0	1.405E-07
High	[R].NIWADDLAASLTTLESLEAIVGK.[D]			2.29089E-08	0	2	2	12	Q2QLY5; Q2QLY4	Q2QLY5 [298-320]; Q2QLY4 [298-320]	0	2430.27624611	High	High	High	1.3e8	1.0e8	1.3e8	6.62123346328735	High	0	9.498E-11
High	[K].DFDEPGSLAPTGLFLGGTK.[Y]			2.51982E-05	0	1	1	9	P83647	P83647 [53-71]	0	1921.95418399	High	High	High	2.7e7	9.2e6	1.5e7	4.09647941589355	High	0	5.973E-06
High	[R].TLLVTAPGLGQYISGAILFEETLYQSTVDGK.[K]	1xDeamidated [Q]		2.72067E-06	0	1	1	7	Q40677	Q40677 [90-120]	0	3285.71406657	High	High	High	7.8e5			4.30262660980225	High	0	8.414E-08
High	[R].IDQIIGPVLDVTFPPGK.[L]			0.000107386	0	1	1	154	P12085	P12085 [23-39]	0	1809.01566214	High	High	High	1.2e7	1.4e7	1.5e7	3.78927731513977	High	3.584E-05	7.235E-05
High	[R].FQSSAVAALQEAAEAYLVGLFEDTNLCAIHAK.[R]	1xCarbamidomethyl [C27]		6.10329E-05	0	1	1	6	Q2RAD9	Q2RAD9 [85-116]	0	3437.70458115	High	High	High	1.0e8		1.5e8	5.31749534606934	High	0	7.058E-07
High	[R].QADCFLFGSPEYNYSIATPLK.[N]	1xCarbamidomethyl [C4]		0.000756102	0	1	1	12	Q941Z0	Q941Z0 [80-100]	0	2421.14312387	High	High	High	3.7e7	2.3e7		3.69005990028381	High	5.803E-05	0.0003953
High	[K].LQMGQILDVPLPVCR.[S]	1xCarbamidomethyl [C14]; 1xOxidation [M3]		4.3833E-05	0	1	1	8	Q8H8C7	Q8H8C7 [211-225]	0	1754.92917287	High	High	Not Found	8.1e6	5.6e7		3.76516342163086	High	0	3.417E-05
High	[K].LQMGQILDVPLPVCR.[S]	1xCarbamidomethyl [C14]		0.000347957	0	1	1	15	Q8H8C7	Q8H8C7 [211-225]	0	1738.93425787	High	High	High	1.1e8	6.8e7	1.8e7	3.87580680847168	High	0	1.443E-05
High	[K].EIILSTNSGQIGVLPNHAPINTAVDMGPLR.[I]	1xDeamidated [Q/N]		0.000432221	0	1	1	13	P0C2Z1	P0C2Z1 [21-50]	0	3128.64085894	High	High	High		1.5e6	1.8e7	5.45459604263306	High	3.584E-05	0.0001643
High	[K].EIILSTNSGQIGVLPNHAPINTAVDMGPLR.[I]			0.00015921	0	1	1	10	P0C2Z1	P0C2Z1 [21-50]	0	3127.65684294	High	High	High	1.7e7	3.5e6		3.79454684257507	High	0	2.084E-06
High	[K].DAPMFVCGVNEDKYTSDIDIVSNASCTTNCLAPLAK.[V]	3xCarbamidomethyl [C7; C26; C30]; 3xDeamidated [N10; N23; N29]		0.00217213	0	1	1	2	A2YQT7	A2YQT7 [129-164]	1	3979.75919834	Not Found	High	Not Found		5.6e6		4.69798421859741	High	0	3.782E-05
High	[K].DAPMFVCGVNEDKYTSDIDIVSNASCTTNCLAPLAK.[V]	3xCarbamidomethyl [C7; C26; C30]; 2xDeamidated [N23; N]		0.000501354	0	1	1	20	A2YQT7	A2YQT7 [129-164]	1	3978.77518234	High	High	High	1.6e7	1.8e7	5.7e6	5.54632091522217	High	0	7.565E-06
High	[K].DAPMFVCGVNEDKYTSDIDIVSNASCTTNCLAPLAK.[V]	3xCarbamidomethyl [C7; C26; C30]; 1xDeamidated [N]		2.53424E-05	0	1	1	29	A2YQT7	A2YQT7 [129-164]	1	3977.79116634	High	High	High		4.6e7		5.49952507019043	High	0	2.899E-06
High	[K].DAPMFVCGVNEDKYTSDIDIVSNASCTTNCLAPLAK.[V]	3xCarbamidomethyl [C7; C26; C30]		3.21039E-06	0	1	1	9	A2YQT7	A2YQT7 [129-164]	1	3976.80715034	High	High	High	1.3e8	1.3e7		5.27058553695679	High	0	2.532E-08
High	[K].MTAEIGEQVQIVGDDLLVTNPTR.[V]	1xDeamidated [Q/N]		9.54971E-06	0	1	1	164	Q42971	Q42971 [316-338]	0	2500.2599445	High	High	High	4.4e6	9.8e6	5.5e6	4.83922719955444	High	0	3.391E-07
High	[K].MTAEIGEQVQIVGDDLLVTNPTR.[V]			4.47016E-06	0	1	1	218	Q42971	Q42971 [316-338]	0	2499.2759285	High	High	High	1.1e7	1.0e7	5.3e6	5.33411455154419	High	0	1.047E-07
High	[K].ESLGVGDEVLLLSDGNGELAR.[A]	1xDeamidated [N16]		1.08893E-05	0	1	1	12	Q69TY4	Q69TY4 [158-178]	0	2144.07173316	High	High	High		2.8e7	3.6e6	4.53051900863647	High	0	1.006E-07
High	[K].ESLGVGDEVLLLSDGNGELAR.[A]			0.00140816	0	1	1	3	Q69TY4	Q69TY4 [158-178]	0	2143.08771716	High	Not Found	High	1.2e7		8.0e6	3.23503708839417	High	0	2.366E-05
High	[R].NIWADDLAASLTTLESLEAIVGK.[D]	1xDeamidated [N1]		0.0011533	0	2	2	2	Q2QLY5; Q2QLY4	Q2QLY5 [298-320]; Q2QLY4 [298-320]	0	2431.26026211	High	Not Found	High	7.3e5		4.8e6	2.6107292175293	High	0	1.911E-05
High	[K].AGPVPFFAAGISSVLHPK.[N]			6.91981E-05	0	1	1	6	Q7XPL2	Q7XPL2 [174-191]	0	1794.99011616	High	High	High		5.7e7	4.4e7	4.20437288284302	High	0	8.114E-07
High	[R].EGAPTAVSHGLWLNIPDYDAPTQLVKPLER.[N]			0.000196642	0	1	1	1	Q6Z4G3	Q6Z4G3 [164-193]	0	3287.70590156	Not Found	High	Not Found		5.9e6		5.11218070983887	High	0	2.637E-06
High	[R].EGAPTAVSHGLWLNIPDYDAPTQLVKPLER.[N]	1xDeamidated [Q/N]		0.00130752	0	1	1	4	Q6Z4G3	Q6Z4G3 [164-193]	0	3288.68991756	Not Found	High	Not Found		2.4e7		4.67128849029541	High	0	2.191E-05
High	[R].DSLVADEGGFPAELLR.[Y]			0.00012744	0	1	1	22	Q7XDY9	Q7XDY9 [155-170]	0	1688.84899074	High	High	High	8.1e6	1.2e7	5.7e6	4.10928344726563	High	3.584E-05	0.0002063
High	[K].LAPFNPEYPDESVLWTESGDVGK.[S]			0.00019111	0	1	1	15	Q10M12	Q10M12 [106-128]	0	2550.20347507	High	High	High	4.1e7	1.0e7	7.3e6	3.86336541175842	High	0	2.56E-06
High	[K].WFDTNYHFIVPELGPNTK.[F]			3.73593E-05	0	2	2	40	Q2QLY5; Q2QLY4	Q2QLY5 [112-129]; Q2QLY4 [112-129]	0	2178.06546575	High	High	High	1.1e7	1.3e7	1.1e7	3.79992485046387	High	0	4.038E-07
High	[R].SPIFLGSFEDVEEIK.[G]			5.7319E-05	0	1	1	11	A2WXB2	A2WXB2 [317-331]	0	1709.86324383	High	Not Found	High	3.4e7		4.2e6	4.0056791305542	High	0	4.323E-06
High	[R].VYSSYLELDLNEVEPCISGPK.[R]	1xCarbamidomethyl [C16]		0.00277554	0	1	1	6	Q6YZX6	Q6YZX6 [358-378]	0	2412.16391882	High	Not Found	High	1.2e7		6.5e6	3.10784578323364	High	0	4.885E-05
High	[K].TVLIMELINNIAK.[A]			0.000923233	0	1	1	16	P12085	P12085 [179-191]	0	1471.85526227	High	High	High		1.4e8	1.2e8	3.32587265968323	High	3.584E-05	9.865E-05
High	[K].VVSGEIDQSDQSFLDDDQVAAGWVLTCHAYPK.[S]	1xCarbamidomethyl [C27]		1.88076E-09	0	1	1	68	A2YQD9	A2YQD9 [94-125]	0	3550.643103	High	High	High	4.7e6	1.7e8		7.21845865249634	High	0	3.435E-10
High	[K].VVSGEIDQSDQSFLDDDQVAAGWVLTCHAYPK.[S]	1xCarbamidomethyl [C27]; 1xDeamidated [Q]		8.14026E-10	0	1	1	41	A2YQD9	A2YQD9 [94-125]	0	3551.627119	High	High	High	5.6e6		2.0e7	6.47529983520508	High	0	4.193E-09
High	[R].FQSSAVAALQEAAEAYLVGLFEDTNLCAIHAK.[R]	1xCarbamidomethyl [C27]; 1xDeamidated [N/Q]		9.85755E-05	0	1	1	6	Q2RAD9	Q2RAD9 [85-116]	0	3438.68859715	High	High	High	2.9e7	7.8e7		3.94010210037231	High	0	3.408E-05
High	[K].VYPLDAVFDSPEDVPDDVK.[A]			1.44031E-05	0	1	1	16	Q6H5J0	Q6H5J0 [147-165]	0	2120.00700729	High	High	High		1.1e8		4.55464792251587	High	0	1.63E-05
High	[R].LKPFNCNLLYHDR.[L]	1xCarbamidomethyl [C6]		0.000710102	0	1	1	14	Q9SXP2	Q9SXP2 [208-220]	0	1689.85297112	High	High	High	4.1e8	4.1e8	6.2e7	3.60138916969299	High	0.001283	0.01214
High	[R].GQNCWADKPAAIVSAGGGFGGGR.[S]	1xCarbamidomethyl [C4]		5.32201E-05	0	1	1	5	Q941Z0	Q941Z0 [109-131]	0	2233.05670899	High	High	Not Found	2.4e8	1.8e8		4.61034488677979	High	0	6.041E-07
High	[R].VQGEVCAALEEADGSGAR.[F]	1xCarbamidomethyl [C6]		7.34463E-06	0	1	1	4	Q7XPL2	Q7XPL2 [94-111]	0	1818.82866621	Not Found	High	High		6.8e7	1.2e7	4.44021701812744	High	0	6.814E-08
High	[R].NVAAGMTGGLAYILDEDDTLVPK.[V]			0.000640785	0	1	1	7	Q69RJ0	Q69RJ0 [1510-1532]	0	2363.17990294	High	High	Not Found	1.6e7			4.50933933258057	High	0	9.937E-06
High	[R].RAEQMLINNPSR.[V]			0.00157832	0	1	1	9	P37833	P37833 [56-67]	1	1428.73760676	High	High	High	6.8e7	9.4e7	6.8e7	3.73881387710571	High	3.584E-05	0.0001033
High	[R].VLLQDFTGVPAVVDLAAMR.[D]			0.00277554	0	1	1	4	Q6YZX6	Q6YZX6 [87-105]	0	2015.09940846	Not Found	High	Not Found				4.05265235900879	High	0	4.869E-05
High	[R].KQSSALSAASSACDHIR.[D]	1xCarbamidomethyl [C13]		2.71872E-08	0	1	1	17	Q7XDC8	Q7XDC8 [240-256]	1	1788.86572047	High	High	High	1.0e9	1.3e9	7.5e8	7.01381587982178	High	0	2.597E-10
High	[K].NAPEGTYDAVIVDSSDPIGPAQELFEKPFFQSVAR.[A]	2xDeamidated [Q22; Q31]		0.00136078	0	1	1	2	Q9SMB1	Q9SMB1 [176-210]	0	3796.82284191	Not Found	High	Not Found				3.91046714782715	High	3.584E-05	6.46E-05
High	[K].FHWKPTCGVSCLMDDEATLVGGK.[N]	2xCarbamidomethyl [C7; C11]		0.000637139	0	1	1	11	Q0E4K1	Q0E4K1 [224-246]	0	2608.19927557	High	High	Not Found	5.3e7	7.7e6		4.26896619796753	High	0	9.851E-06
High	[R].NMIIVPEMIGSIVGVYNGK.[T]	1xDeamidated [N17]		0.00171929	0	1	1	4	P31674	P31674 [91-109]	0	2035.06024619	Not Found	High	Not Found		6.8e6		3.77277636528015	High	0	2.945E-05
High	[K].TLNDDIADIIDEHGPDAWEGFPFSAEK.[L]			0.00215978	0	1	1	1	Q7Y0F2	Q7Y0F2 [296-322]	0	3002.36903659	Not Found	High	Not Found		1.6e6		2.94495630264282	High	0	3.757E-05
High	[K].KGDDEAEAEADPACEGGVCR.[K]	2xCarbamidomethyl [C14; C19]		9.1757E-06	0	1	1	9	Q7Y0E8	Q7Y0E8 [548-567]	1	2135.86043675	High	High	High	2.7e7	5.3e7	6.0e7	4.61480760574341	High	0	1.33E-06
High	[R].AGLPLQDLEFVQFHPTGIYGAGCLITEGSR.[G]	1xCarbamidomethyl [C23]		0.00174896	0	1	1	5	Q6ZDY8	Q6ZDY8 [268-297]	0	3246.62520876	High	High	Not Found	2.7e6			3.36108803749084	High	0.0001662	0.001041
High	[K].FSNACGAICTTK.[K]	2xCarbamidomethyl [C5; C9]		0.00064814	0	1	1	14	Q0J8G4	Q0J8G4 [303-314]	0	1329.59258269	High	High	High	2.5e8	3.4e8	2.6e8	3.79722285270691	High	0	1.115E-05
High	[R].GGDLVSAFAELMGR.[Q]			0.000434695	0	1	1	6	Q6Z5N4	Q6Z5N4 [127-140]	0	1422.7045753	High	High	Not Found	1.4e7	1.1e7		4.28390645980835	High	0	6.426E-06
High	[K].IGFESSQEVQHR.[I]			0.000424884	0	1	1	10	P35686	P35686 [17-28]	0	1416.68661702	High	High	High	4.3e8	5.4e8	3.4e8	3.78072285652161	High	0	6.287E-06
High	[K].AGEDDDDLDDEDAEDEDKADEK.[A]			9.89999E-09	0	1	1	9	Q9SLY8	Q9SLY8 [384-405]	1	2453.90703063	High	High	High	1.6e8	2.4e8	2.0e7	5.57597970962524	High	0	6.323E-10
High	[R].YTEDMELDDAIHTAILTLK.[E]			0.00114022	0	1	1	2	Q10KF0	Q10KF0 [178-196]	0	2192.07912635	Not Found	High	Not Found		4.3e7		2.97635197639465	High	0	1.879E-05
High	[R].MTNFYTNFQVDEIGR.[V]			0.000101429	0	1	1	9	P0C520	P0C520 [18-32]	0	1834.8428595	High	High	High	4.8e7	3.2e7		4.23870754241943	High	0	2.138E-06
High	[R].IVQDPSSLQDQK.[K]			0.00127802	0	1	2	12	A2WXV8	A2WXV8 [273-284]	0	1357.69578471	High	High	High	3.9e7	1.6e8	1.2e8	3.49943542480469	High	0.0001847	0.001249
High	[R].KEAAENTLVAYK.[S]			0.000251335	0	1	1	8	Q06967	Q06967 [148-159]	1	1336.71070654	High	High	High	1.0e8	1.2e8	2.3e7	4.56696701049805	High	0	3.469E-06
High	[R].CNDELEPSQCTAACK.[S]	3xCarbamidomethyl [C1; C10; C14]		6.66549E-06	0	1	2	14	A2WK50	A2WK50 [143-157]	0	1782.70914539	High	High	High	1.9e8	3.3e8	2.4e8	5.36652231216431	High	0	2.417E-07
High	[K].VDATEDTDLAQK.[Y]			0.00108315	0	1	1	4	Q67IX6	Q67IX6 [131-142]	0	1305.61686567	Not Found	High	High		7.0e7	5.3e7	4.18831157684326	High	0	1.781E-05
High	[K].GTIEVAGTEKETTTQGHDDLGKR.[C]			0.000150378	0	1	1	4	P17784	P17784 [107-129]	2	2443.20593464	High	High	High	1.7e8	1.8e8		3.57402515411377	High	0	1.756E-05
High	[K].DKYPNISYADLFQLASATAIEEAGGPK.[I]			8.51954E-06	0	1	1	10	Q7XJ02	Q7XJ02 [166-192]	1	2869.42542934	High	High	Not Found	1.2e7	3.0e7		5.61143493652344	High	0	7.623E-08
High	[K].AAAAAEAASSSSSNEPAVDAQAK.[Q]			5.27479E-06	0	1	1	6	Q10RI7	Q10RI7 [28-50]	0	2103.97889497	High	High	High	4.6e6	1.7e7	2.2e7	5.45062303543091	High	0	4.421E-08
High	[R].ETEQNGKGYFEDR.[R]	1xDeamidated [N5]		0.000324926	0	1	1	5	P14656	P14656 [320-332]	1	1573.67650614	High	High	High		7.1e7	5.0e6	3.45918989181519	High	0	4.748E-05
High	[K].DKYPNISYADLFQLASATAIEEAGGPK.[I]	1xDeamidated [N/Q]		0.00143247	0	1	1	21	Q7XJ02	Q7XJ02 [166-192]	1	2870.40944534	High	Not Found	Not Found	4.8e6			4.36539030075073	High	0	2.459E-05
High	[R].VPAGLPLDSAAPLLCAGVTVYSPMVIHGLNAPGK.[H]	1xCarbamidomethyl [C15]		0.000103181	0	1	1	2	Q6ERW7	Q6ERW7 [225-258]	0	3385.80106461	Not Found	High	Not Found		8.9e7		4.45795011520386	High	3.584E-05	6.039E-05
High	[R].LEKPASYDQIK.[A]			0.000240118	0	2	2	21	Q7FAH2; Q6K5G8	Q7FAH2 [251-261]; Q6K5G8 [251-261]	0	1291.68924285	High	High	High	2.7e9	3.3e9	2.7e9	3.7344765663147	High	0	4.759E-06
High	[R].MTNFYTNFQVDEIGR.[V]	1xDeamidated [N/Q]		0.00149935	0	1	1	4	P0C520	P0C520 [18-32]	0	1835.8268755	High	Not Found	Not Found				4.12417125701904	High	0	3.2E-05
High	[K].TIEVDNTDAEGR.[L]			0.00268222	0	0	1	10			0	1319.60736361	High	High	High		6.7e7	4.4e7	3.83336973190308	High	3.584E-05	0.0001867
High	[K].AETESGETGPLVNEADIQHIVSSWTGIPVEK.[V]			0.00108315	0	1	1	1	Q2QVG9	Q2QVG9 [555-585]	0	3293.61720558	High	Not Found	Not Found				3.29981350898743	High	0	1.784E-05
High	[K].DKLVVSTSCSLMHTAVDLVNETK.[L]	1xCarbamidomethyl [C9]		0.000190022	0	2	2	9	Q2QLY5; Q2QLY4	Q2QLY5 [321-343]; Q2QLY4 [321-343]	1	2547.27929963	High	High	Not Found	9.1e6	8.7e6		4.75666856765747	High	0	2.542E-06
High	[K].HGANAGLVNALK.[L]			0.00180984	0	1	1	4	Q7XJ02	Q7XJ02 [148-159]	0	1164.64838118	High	Not Found	High	1.4e8		9.4e7	3.10712122917175	High	0	3.106E-05
High	[K].VAICELPFHPISSDWQGGHGGTCVIR.[G]	2xCarbamidomethyl [C4; C23]		0.000678414	0	1	1	4	P48642	P48642 [48-73]	0	2893.38722764	High	High	Not Found	3.5e7			2.8627872467041	High	0	1.058E-05
High	[R].FLEGTTTGGGPSR.[E]			0.0031824	0	1	1	2	Q67UX7	Q67UX7 [328-340]	0	1279.62770521	Not Found	Not Found	High			2.4e7	2.96412467956543	High	3.584E-05	8.068E-05
High	[R].EGQSIGVIADGVDKNGKPHK.[L]	1xDeamidated [N15]		7.47147E-06	0	1	1	14	P41344	P41344 [120-139]	1	2050.05635798	High	High	High	1.0e8	1.2e8	7.7e7	4.79156827926636	High	0	4.501E-06
High	[R].QAQLKPETAPALR.[A]			0.0013764	0	1	1	6	Q9FWK4	Q9FWK4 [48-60]	0	1422.80633824	High	High	High	3.5e8	3.9e8	2.3e8	3.0533983707428	High	3.584E-05	7.612E-05
High	[R].NSDLANLLVDPEFAQEIMDR.[Q]			0.000702044	0	1	1	5	Q9LI00	Q9LI00 [386-405]	0	2290.10198701	High	High	Not Found	1.0e7	3.4e6		3.79745984077454	High	0	1.101E-05
High	[R].AVYYDPETGKEDPSK.[N]			0.00280736	0	1	1	9	P41345	P41345 [178-192]	1	1698.78572176	High	High	High	3.2e8	5.4e7	2.1e8	3.58761215209961	High	5.803E-05	0.0007305
High	[R].VTSGEQQVVSGMNYR.[L]	1xOxidation [M12]		6.6488E-05	0	1	1	5	Q10J94	Q10J94 [70-84]	0	1670.78025966	High	High	High	3.7e7		4.3e7	5.03475999832153	High	0	7.764E-07
High	[K].EEGSNVMHLAYSVGK.[G]			0.00161474	0	1	1	2	Q8H8C7	Q8H8C7 [167-181]	0	1620.768632	Not Found	High	Not Found				3.38367056846619	High	0	2.748E-05
High	[K].AAGVYTDAEGAAADK.[F]			6.20869E-05	0	1	1	8	Q84T92	Q84T92 [120-134]	0	1409.65431379	High	High	High	1.7e8	2.7e8	2.0e8	4.59834003448486	High	0	7.19E-07
High	[K].GTIEVAGTEKETTTQGHDDLGK.[R]			5.47607E-05	0	1	1	6	P17784	P17784 [107-128]	1	2287.10482368	High	High	High	6.9e7	7.9e7	6.1e7	3.73646116256714	High	0	6.234E-07
High	[K].LGVSYNQPDGQK.[L]			0.00124919	0	1	2	10	A2XD35	A2XD35 [405-416]	0	1305.64335527	High	High	High	1.4e8	1.8e8	1.2e8	3.83685398101807	High	0	2.082E-05
High	[K].FHGHSPAVVTGKPIDLGGSLGR.[D]			5.38311E-05	0	1	2	3	Q33E23	Q33E23 [160-181]	0	2202.17781011	High	High	Not Found	1.3e7			2.57365536689758	High	0	6.1E-07
High	[K].NISFTVWDVGGQDK.[I]			0.000527776	0	1	2	18	P51823	P51823 [60-73]	0	1565.75944755	High	High	High	2.5e7		7.1e6	4.04312181472778	High	0	8.012E-06
High	[K].VLGTEHTHILR.[V]			0.00212315	0	2	2	14	P31924; Q43009	P31924 [359-369]; Q43009 [359-369]	0	1275.71679505	High	High	High	4.5e8	1.4e8	3.0e8	3.05460262298584	High	3.584E-05	0.0001296
High	[R].LNIHEYQGAELMGK.[Y]			7.20186E-05	0	1	1	8	Q6K9N6	Q6K9N6 [28-41]	0	1602.79445286	High	High	Not Found	3.9e8	3.6e8		4.36545133590698	High	0	2E-06
High	[K].NAVGLVRPVSVAFQVINGFR.[M]			8.30635E-05	0	1	1	19	P25778	P25778 [269-288]	0	2143.2134674	High	Not Found	Not Found	4.7e6			4.1793212890625	High	0	5.982E-06
High	[R].ATSGGLLVTEATGVSDTAQGYPDTPGIWTQQQVEAWKPIVDAVHR.[K]	2xDeamidated [Q]		0.00232594	0	1	1	11	Q69TH8	Q69TH8 [59-103]	0	4752.34276878	High	High	Not Found	2.2e7	6.2e6		3.68776369094849	High	0	4.068E-05
High	[K].LPMFGCTDATQVLK.[E]	1xCarbamidomethyl [C6]; 1xOxidation [M3]		1.57803E-05	0	1	2	46	P18566	P18566 [118-131]	0	1596.77602633	High	High	High	8.4e8	1.5e9	1.2e8	4.40011930465698	High	0	3.135E-06
High	[K].LPMFGCTDATQVLK.[E]	1xCarbamidomethyl [C6]		7.55724E-06	0	1	2	149	P18566	P18566 [118-131]	0	1580.78111133	High	High	High	6.0e9	9.5e9	2.1e9	4.85937690734863	High	0	2.923E-07
High	[R].HDLHISAYGEGNER.[R]			1.5076E-05	0	1	1	20	P14655	P14655 [333-346]	0	1597.73535803	High	High	High	3.8e8	3.9e8		4.96088790893555	High	0	8.598E-07
High	[K].GHYLNATAGTCEEMIKR.[A]	1xCarbamidomethyl [C11]; 1xDeamidated [N5]; 1xOxidation [M14]		7.34463E-06	0	1	1	8	P0C511	P0C511 [237-253]	1	1967.89497247	High	High	High	1.0e8	5.0e7	5.4e7	4.51727724075317	High	0	6.447E-08
High	[K].GHYLNATAGTCEEMIKR.[A]	1xCarbamidomethyl [C11]; 1xOxidation [M14]		2.34547E-06	0	1	1	13	P0C511	P0C511 [237-253]	1	1966.91095647	High	High	High	6.0e8	6.6e8	4.3e8	5.11580848693848	High	0	2.707E-07
High	[K].GHYLNATAGTCEEMIKR.[A]	1xCarbamidomethyl [C11]; 1xDeamidated [N5]		2.20274E-06	0	1	1	14	P0C511	P0C511 [237-253]	1	1951.90005747	High	High	High	5.8e8	6.0e8	2.5e8	5.51784133911133	High	0	1.655E-08
High	[K].GHYLNATAGTCEEMIKR.[A]	1xCarbamidomethyl [C11]		1.13615E-06	0	1	1	74	P0C511	P0C511 [237-253]	1	1950.91604147	High	High	High	3.4e9	3.4e9	7.4e8	5.86077690124512	High	0	7.825E-09
High	[R].YVPDNPAGDYHR.[L]			0.00094995	0	1	2	3	A2X5P7	A2X5P7 [293-304]	0	1403.63385321	Not Found	High	High		3.6e7	7.9e7	3.04655838012695	High	0	1.536E-05
High	[R].EAGVTVVESPAK.[I]			0.00151655	0	1	1	9	Q6ZL94	Q6ZL94 [304-315]	0	1186.63139364	High	High	High	5.1e8	7.4e8	2.9e8	3.05654144287109	High	5.803E-05	0.0005948
High	[K].HAANAGLVNALK.[L]			0.000281723	0	1	1	7	P0C0L1	P0C0L1 [99-110]	0	1178.66403124	High	High	High	1.1e8	1.5e8	9.2e7	3.45287799835205	High	0	3.961E-06
High	[K].GPLENLADHLADPVNNNAWAYATNFVPGK.[-]	1xDeamidated [N]		0.000484478	0	2	2	5	P12330; P12331	P12330 [237-265]; P12331 [233-261]	0	3109.50138861	Not Found	High	Not Found		2.3e7		4.34078788757324	High	0	4.223E-05
High	[K].HAGVTYADLFQLASATAIEEAGGPK.[I]			0.000135697	0	1	1	6	P0C0L1	P0C0L1 [119-143]	0	2517.26199302	High	High	Not Found	3.4e6			4.29506540298462	High	0	1.739E-06
High	[K].DLVSSLVSGLLTIGPR.[F]			0.000315785	0	1	1	4	Q93VT8	Q93VT8 [432-447]	0	1626.94249724	High	High	Not Found	1.1e7	6.2e6		3.61790442466736	High	0	2.199E-05
High	[R].FVVEVIDAIVAEVGAHR.[V]			1.72892E-05	0	1	1	5	Q69TH8	Q69TH8 [215-231]	0	1824.00140905	High	High	Not Found	2.6e7	2.6e7		3.69519019126892	High	0	1.698E-07
High	[K].VATPDQAQEVHDGLRK.[W]			0.000432221	0	1	1	13	P48494	P48494 [176-191]	1	1763.90348589	High	High	High	1.0e9	1.5e9	8.9e8	3.49400234222412	High	5.803E-05	0.0002321
High	[R].LAIANIGKLMFAQFSELVNEFYNNGLTSNLAGSR.[N]			0.000112403	0	1	1	4	P14717	P14717 [401-434]	1	3702.89484113	High	High	Not Found	1.0e7	4.2e7		4.44547462463379	High	0	1.193E-05
High	[R].VGATAAVYSAAILEYLTAEVLELAGNASK.[D]			1.08544E-06	0	1	2	2	Q8H7Y8	Q8H7Y8 [60-88]	0	2895.53497976	High	High	Not Found	3.6e7	3.2e7		4.47850847244263	High	0	7.456E-09
High	[R].VGATAAVYSAAILEYLTAEVLELAGNASK.[D]	1xDeamidated [N26]		0.000155617	0	1	2	2	Q8H7Y8	Q8H7Y8 [60-88]	0	2896.51899576	High	High	Not Found				4.7294864654541	High	0	2.024E-06
High	[R].YEEEYTHGSNAGLK.[I]			0.000264581	0	1	1	6	Q6ZJJ1	Q6ZJJ1 [60-73]	0	1597.71289123	High	High	High		1.4e7	9.3e6	3.70841002464294	High	0	6.717E-06
High	[R].DAEGQDVLLFIDNIFR.[F]			0.000462857	0	1	1	2	Q01859	Q01859 [318-333]	0	1864.9439537	High	Not Found	Not Found	5.6e6			4.05504322052002	High	0	6.924E-06
High	[R].TIGHTVTSPDDTAEQCR.[S]	1xCarbamidomethyl [C16]		2.62253E-05	0	1	1	8	Q259G4	Q259G4 [226-242]	0	1887.8501299	High	High	High	1.5e8	4.0e7	1.6e8	4.2726788520813	High	0	2.304E-05
High	[R].VGATAAVYTAAILEYLTAEVLELAGNASK.[D]			0.000902401	0	1	1	2	Q8S857	Q8S857 [61-89]	0	2909.55062982	Not Found	High	Not Found		7.6e6		4.53982782363892	High	0	3.497E-05
High	[R].ELISNSSDALDK.[I]			0.0030061	0	2	3	9	Q0J4P2; Q07078	Q0J4P2 [35-46]; Q07078 [35-46]	0	1291.63760113	High	High	High	1.7e8	6.2e8	1.8e8	3.68670272827148	High	3.584E-05	0.0001014
High	[R].VGAGAPVYLSAVLEYLAAEVLELAGNAAR.[D]			0.00271297	0	1	2	2	Q2QPG9	Q2QPG9 [47-75]	0	2887.55638396	Not Found	High	Not Found		5.9e6		4.47666120529175	High	0	4.757E-05
High	[K].NMAVTQFEPADAR.[R]			0.00105269	0	1	1	5	Q6Z6L4	Q6Z6L4 [138-150]	0	1449.67908881	High	High	High	5.5e7	5.7e7	3.2e7	3.49040007591248	High	3.584E-05	0.0001258
High	[R].TCYAQASQIR.[Q]	1xCarbamidomethyl [C2]		0.00292164	0	1	1	20	P49397	P49397 [153-162]	0	1197.56808224	High	High	High	6.9e8	1.3e9	5.2e8	4.33007097244263	High	3.584E-05	0.0001701
High	[K].ASDASQEVDSQENHETVQEDESK.[V]			1.33303E-06	0	1	2	5	A2WNF5	A2WNF5 [221-243]	0	2562.07101671	High	High	High	9.2e7		2.2e7	4.72765874862671	High	0	9.365E-09
High	[R].VGTGAPVYLAAVLEYLAAEVLELAGNAAR.[D]			2.71195E-07	0	1	1	4	Q75L11	Q75L11 [54-82]	0	2901.57203402	High	High	Not Found	1.4e7	1.5e7		5.527419090271	High	0	1.555E-09
High	[R].VGTGAPVYLAAVLEYLAAEVLELAGNAAR.[D]	1xDeamidated [N26]		0.00206347	0	1	1	1	Q75L11	Q75L11 [54-82]	0	2902.55605002	High	Not Found	Not Found				4.52183103561401	High	0	3.58E-05
High	[R].QSGTTPGYSYSTANK.[N]			2.1112E-05	0	1	1	11	A2Y4S9	A2Y4S9 [48-62]	0	1561.71289123	High	High	High	1.5e8	2.0e8	1.4e8	4.16916370391846	High	0	2.59E-06
High	[R].ASHQVYQPNGAAPISSTDKPISAR.[W]	1xDeamidated [N9]		0.000116318	0	1	1	1	Q6Z965	Q6Z965 [117-140]	0	2496.24774036	High	Not Found	Not Found	3.6e7			3.75500154495239	High	0	1.462E-06
High	[K].FRPSSSFDTK.[T]			0.00149935	0	1	1	13	Q0E4K1	Q0E4K1 [6-15]	0	1171.57421317	High	High	High	6.2e8	9.5e8	4.7e8	3.37365961074829	High	5.803E-05	0.0002487
High	[K].SARPPGRPFGSGPPGDRPR.[G]			0.000238751	0	1	1	17	P0DKK8	P0DKK8 [94-112]	0	1961.02125002	High	High	High	3.4e8	6.8e8	1.7e8	3.34438562393188	High	3.584E-05	6.571E-05
High	[R].VAVANGTAPVANR.[I]	1xDeamidated [N]		0.000204657	0	1	1	28	P14717	P14717 [624-636]	0	1240.66442553	High	High	High	2.9e8	7.1e8	2.7e8	4.08935546875	High	0	3.814E-05
High	[R].HETADINTFK.[W]			0.0023932	0	1	1	2	P14654	P14654 [296-305]	0	1175.56912777	High	Not Found	Not Found	1.0e8			3.16911220550537	High	0	4.173E-05
High	[R].TKGEAGTGNVVEAVR.[H]			0.000344008	0	1	2	15	Q69LA6	Q69LA6 [173-187]	1	1487.78124561	High	High	High	3.3e8	4.4e8	3.1e8	4.12922239303589	High	0	9.642E-06
High	[K].EQESTPADSEGLSR.[E]			0.000439684	0	1	2	8	A2WNF5	A2WNF5 [299-312]	0	1505.67142031	High	High	High	2.5e7	2.4e7	1.3e7	3.27267289161682	High	0	5.569E-05
High	[R].QITPDDSGIVYSKPR.[R]			0.00176902	0	1	1	2	Q69TH8	Q69TH8 [137-151]	0	1675.86497517	High	Not Found	Not Found	1.0e7			2.8574435710907	High	0	3.043E-05
High	[K].ASDASQEVDSQENHETVQEDESK.[V]	1xDeamidated [N/Q]		9.12348E-06	0	1	2	3	A2WNF5	A2WNF5 [221-243]	0	2563.05503271	Not Found	Not Found	High			5.5e7	4.44166088104248	High	0	4.731E-07
High	[R].IFGHEAGGIVESVGEGVTDLAPGDHVLPVFTGECK.[E]	1xCarbamidomethyl [C34]		3.17396E-06	0	1	1	5	Q2R8Z5	Q2R8Z5 [66-100]	0	3593.75807319	High	High	Not Found	4.0e7	9.1e6		4.27193832397461	High	0	4.999E-07
High	[R].RPASNMDPYVVTALLAETTILWEPTLEAEVLAAK.[K]	1xDeamidated [N5]		0.00177914	0	1	1	1	P14655	P14655 [389-422]	0	3713.93464063	High	Not Found	Not Found	3.0e7			3.56828022003174	High	0	3.052E-05
High	[K].EVAAASEISGEK.[F]			0.00218455	0	1	1	8	Q6K669	Q6K669 [505-516]	0	1190.58992272	High	High	High	4.2e8	7.1e8	4.6e8	3.66957831382751	High	3.584E-05	6.3E-05
High	[K].HAGVTYADLFQLASATAIEEAGGPK.[I]	1xDeamidated [Q11]		0.00125634	0	1	1	5	P0C0L1	P0C0L1 [119-143]	0	2518.24600902	High	High	Not Found		5.1e7		4.09827184677124	High	0	2.091E-05
High	[R].LLGTVTIASGGVMPNIHNLLLPK.[K]			9.63506E-05	0	1	1	3	Q6ZL42	Q6ZL42 [98-120]	0	2358.35774825	High	High	Not Found	2.7e7	5.1e7		4.0734224319458	High	0	2.471E-05
High	[K].EGLKLDESEDEK.[K]			0.000902401	0	2	3	4	Q0J4P2; Q07078	Q0J4P2 [520-531]; Q07078 [520-531]	1	1391.65364505	High	High	High	4.3e6	1.4e8	4.2e7	3.85196042060852	High	0	1.455E-05
High	[R].SLLVVETADRPGLLVDLVK.[I]			0.00103483	0	1	1	2	Q0J709	Q0J709 [205-223]	0	2037.19541726	Not Found	High	Not Found		6.6e6		2.74927568435669	High	0	1.694E-05
High	[K].AETESGEVGPLVTEADIQHIVSSWTGIPVEK.[V]			0.000960852	0	1	1	4	Q7F9I1	Q7F9I1 [554-584]	0	3278.64269207	High	Not Found	Not Found				3.73866176605225	High	0	1.555E-05
High	[K].IGATGVVSQECK.[T]	1xCarbamidomethyl [C11]		0.00148234	0	1	1	10	Q42456	Q42456 [310-321]	0	1248.62526271	High	High	High	6.7e7	1.2e8	9.5e7	3.99934387207031	High	0	2.507E-05
High	[R].IAGGPLGEVVDPLYPGGAFDPLGLADDPEAFAELK.[V]			2.2999E-05	0	1	1	10	P12330	P12330 [176-210]	0	3510.76789255	High	Not Found	Not Found	2.6e6			4.6315803527832	High	0	2.156E-05
High	[R].NLNMGNAASIPSK.[C]	1xDeamidated [N]; 1xOxidation [M4]		0.00107086	0	1	1	11	Q2QYL3	Q2QYL3 [90-102]	0	1333.64164152	High	High	High	7.0e6	3.9e7	4.9e7	3.67929625511169	High	0	1.974E-05
High	[R].NLNMGNAASIPSK.[C]	1xOxidation [M4]		0.000420062	0	1	1	12	Q2QYL3	Q2QYL3 [90-102]	0	1332.65762552	High	High	High	3.4e8	6.0e8	3.9e8	4.48680877685547	High	0	1.841E-05
High	[R].NLNMGNAASIPSK.[C]	1xDeamidated [N]		0.0011533	0	1	1	8	Q2QYL3	Q2QYL3 [90-102]	0	1317.64672652	High	High	High		1.6e8	5.7e7	4.39145565032959	High	0	1.907E-05
High	[R].NLNMGNAASIPSK.[C]			0.000201183	0	1	1	12	Q2QYL3	Q2QYL3 [90-102]	0	1316.66271052	High	High	High	1.3e9	1.9e9	1.3e9	4.32804298400879	High	0	6.961E-06
High	[R].GFYTYEAFLAAAAAFPAFGGTGNTETR.[K]	1xDeamidated [N23]		1.01685E-05	0	1	1	19	Q7DNA1	Q7DNA1 [114-140]	0	2802.30458646	High	High	Not Found	1.2e6	1.3e7		4.92734670639038	High	0	9.297E-08
High	[K].FDVGNVVMVTGGR.[N]			0.000351951	0	1	1	7	P49398	P49398 [175-187]	0	1350.68344598	High	High	Not Found		4.4e8		3.88193559646606	High	0	5.081E-06
High	[K].AHGLAPEIPEDLYFLIK.[K]			0.000837888	0	2	2	25	Q69UI2; Q69UI1	Q69UI2 [77-93]; Q69UI1 [77-93]	0	1926.03712583	High	High	Not Found	3.7e6	1.5e8		3.59277248382568	High	0	1.342E-05
High	[R].IIGLGEIMSGELVEFAEGTR.[G]			1.44031E-05	0	1	1	12	P0C2Z4	P0C2Z4 [42-61]	0	2121.08963152	High	High	Not Found	2.5e6	7.3e7		4.69160556793213	High	0	1.382E-07
High	[R].TNPTTSRPGVSTIEEK.[S]			0.00025861	0	1	1	17	P12085	P12085 [3-18]	0	1716.87626806	High	High	High	1.9e9	2.3e9	2.2e9	4.10497951507568	High	0	2.332E-05
High	[R].ELLFCTPGALQYLSGVILFEETLYQK.[T]	1xCarbamidomethyl [C5]		0.00017344	0	1	1	4	P17784	P17784 [57-82]	0	3032.56892278	High	High	Not Found	4.3e7			4.63735103607178	High	0	8.162E-06
High	[K].ALDVIPLLTPEVVDKIEAVVQSKPK.[R]			7.89046E-05	0	1	1	2	Q40648	Q40648 [298-322]	1	2701.57499422	High	Not Found	Not Found	6.7e7			3.44799542427063	High	0	9.406E-07
High	[K].QVHPDIGISSK.[A]			0.00180984	0	2	14	13	Q6F362; Q94JE1	Q6F362 [75-85]; Q94JE1 [78-88]	0	1180.63206238	High	High	High	1.2e9	1.5e9	9.2e8	3.32806468009949	High	3.584E-05	0.0001461
High	[R].VNVSELAVELLTVPEYLQFK.[E]			3.91046E-05	0	1	1	4	P31924	P31924 [105-124]	0	2291.25332596	High	High	Not Found	9.8e7	5.6e7		3.88445854187012	High	0	1.326E-06
High	[R].MVGESTEAVGAGVGGGSSGQK.[M]			3.42695E-07	0	1	1	8	Q7F9I1	Q7F9I1 [227-247]	0	1864.87053068	High	High	High	4.5e7	5.7e7	4.3e7	5.39386034011841	High	0	1.697E-08
High	[R].SEALEPTRPAIPILLAVGAIHQHLIQNGLR.[M]			5.52122E-06	0	1	1	2	Q69RJ0	Q69RJ0 [707-736]	0	3227.83752492	High	Not Found	Not Found	8.3e7			2.93576335906982	High	0	6.905E-07
High	[K].DAGVIAGLNVAR.[I]			0.00139219	0	1	1	14	Q6Z7B0	Q6Z7B0 [190-201]	0	1155.64804681	High	High	High	2.3e7		1.1e8	3.79973483085632	High	0	3.38E-05
High	[R].SEALEPTRPAIPILLAVGAIHQHLIQNGLR.[M]	1xDeamidated [N/Q]		0.00015921	0	1	1	5	Q69RJ0	Q69RJ0 [707-736]	0	3228.82154092	Not Found	High	Not Found		2.1e7		3.06289196014404	High	0	2.613E-05
High	[R].LVQNSIASSDPGK.[L]			0.000633514	0	1	1	8	P0C487	P0C487 [147-159]	0	1315.68522005	High	High	High	5.7e7	1.3e8	8.9e7	4.3078293800354	High	0	1.648E-05
High	[R].LPDATQGSDHLR.[Q]			0.000939172	0	1	1	9	Q9FE01	Q9FE01 [132-143]	0	1309.64950327	High	High	High	2.4e8	4.0e7	2.5e7	3.78895235061646	High	3.584E-05	5.926E-05
High	[K].SPCGEGTNTWDR.[F]	1xCarbamidomethyl [C3]		0.000182581	0	1	1	12	P35686	P35686 [77-88]	0	1379.5644533	High	High	High	1.7e8	2.2e8	1.4e8	3.40015816688538	High	0	2.427E-06
High	[K].AGEDDDDLDDEDAEDEDK.[A]			9.33416E-06	0	1	1	6	Q9SLY8	Q9SLY8 [384-401]	0	2010.70541796	High	High	High	1.1e7	7.3e6	1.3e7	4.34422826766968	High	0	2.526E-05
High	[K].EAASFTSQVIIMNHPGQIGNGYAPVLDCHTSHIAVK.[F]	1xCarbamidomethyl [C28]; 2xDeamidated [N/Q]		0.000129641	0	1	1	12	O64937	O64937 [324-359]	0	3864.86836946	Not Found	High	Not Found		1.1e7		6.19264268875122	High	0	2.124E-06
High	[K].VATPDQAQEVHDGLR.[K]			1.97145E-05	0	1	1	16	P48494	P48494 [176-190]	0	1635.80852293	High	High	High	2.4e8	2.3e8	2.6e9	4.39660882949829	High	0	1.052E-06
High	[R].VAAAGVLEAEGMPSGLLETINVDKK.[M]			1.10143E-05	0	1	1	2	Q2R480	Q2R480 [321-345]	1	2512.33271511	High	High	Not Found	2.1e7	8.2e6		4.73436069488525	High	0	1.017E-07
High	[R].VAAAGVLEAEGMPSGLLETINVDKK.[M]	1xDeamidated [N21]		0.00320059	0	1	1	3	Q2R480	Q2R480 [321-345]	1	2513.31673111	High	High	Not Found		9.7e6		4.11432838439941	High	0	5.635E-05
High	[R].AVSASAPAAATIAVGDKLPDATLSYFDSPDGELK.[T]			0.000892162	0	1	1	4	Q69TY4	Q69TY4 [60-93]	1	3348.68455685	High	High	Not Found		7.7e6		3.94228339195251	High	5.803E-05	0.0003771
High	[K].LVDTTGIPFLPTPMGK.[G]			0.00311067	0	1	1	8	Q0JMH0	Q0JMH0 [244-259]	0	1686.91350534	High	High	Not Found		1.5e7		3.28445196151733	High	0.002064	0.02383
High	[K].HIGGCDDTLALNNEGK.[L]	1xCarbamidomethyl [C5]		9.62837E-07	0	1	1	4	P55142	P55142 [76-91]	0	1713.7860732	High	Not Found	High	8.0e7		2.6e7	4.2285041809082	High	0	3.069E-05
High	[R].SIDGGAAFGFPDTPEEAAK.[A]			0.00262175	0	1	1	2	Q43007	Q43007 [471-489]	0	1879.87084829	High	Not Found	Not Found	9.9e7			3.81684803962708	High	0	4.606E-05
High	[R].VALEACVQAR.[N]	1xCarbamidomethyl [C6]		0.000710102	0	1	1	468	P0C511	P0C511 [422-431]	0	1116.58300407	High	High	High	2.8e7	2.2e9	1.4e7	4.37391805648804	High	3.584E-05	9.158E-05
High	[R].AIFVDLEPTVIDEVR.[T]			0.000165699	0	1	1	8	P28752	P28752 [65-79]	0	1715.92142741	High	High	Not Found		3.6e7		3.76063513755798	High	0	2.172E-06
High	[R].TEEELIEAIATATGAK.[K]			0.00013804	0	1	2	5	A2Y5L9	A2Y5L9 [552-567]	0	1646.848322	High	High	Not Found		1.9e7		4.38778305053711	High	0	2.092E-06
High	[R].LTAFHPEIEELLYSEVENDEHK.[F]			0.00172912	0	1	1	2	P30298	P30298 [538-559]	0	2642.26205251	High	High	Not Found		2.3e7		3.36686563491821	High	0.0003202	0.002581
High	[K].YGRPLLGCTIKPK.[L]	1xCarbamidomethyl [C8]		2.69844E-05	0	1	1	241	P0C511	P0C511 [165-177]	0	1502.85118029	High	High	High	4.1e9	4.8e9	3.3e9	4.51932525634766	High	0	4.434E-06
High	[R].LGATFSSHPNELIALFSR.[Y]			1.71908E-05	0	1	1	6	P30298	P30298 [15-32]	0	1960.02868637	High	High	Not Found	1.1e8	2.7e7		4.35547208786011	High	0	1.408E-06
High	[R].EVIEGQAAVNR.[C]			0.00140816	0	1	2	4	Q851L5	Q851L5 [286-296]	0	1185.62222595	Not Found	High	Not Found		2.7e7		4.1348180770874	High	0	2.365E-05
High	[K].VTVANIEEGGQFTISGAEEILK.[A]			8.94607E-05	0	1	1	4	Q9FR35	Q9FR35 [139-160]	0	2305.19218218	High	High	Not Found	2.4e7	1.0e7		4.40338611602783	High	3.584E-05	0.000143
High	[R].NCDNFQVNQNDVEK.[I]	1xCarbamidomethyl [C2]; 1xDeamidated [N/Q]		0.000145316	0	1	1	12	Q6YZX6	Q6YZX6 [53-66]	0	1724.71805362	High	Not Found	High	1.9e7		1.5e7	4.33009576797485	High	0	1.876E-06
High	[R].NCDNFQVNQNDVEK.[I]	1xCarbamidomethyl [C2]		7.03931E-05	0	1	1	8	Q6YZX6	Q6YZX6 [53-66]	0	1723.73403762	High	High	High	1.4e8	1.7e8	1.3e8	5.17756986618042	High	0	2.482E-06
High	[K].ELLFSDGHPVAK.[D]			0.00189431	0	1	1	2	Q10MQ2	Q10MQ2 [325-336]	0	1312.68957722	High	Not Found	Not Found	7.8e7			3.24291706085205	High	0	3.269E-05
High	[R].VNVYYNEASCGR.[F]	1xCarbamidomethyl [C10]		0.000543052	0	3	4	10	Q43594; Q8H7U1; Q76FS3	Q43594 [47-58]; Q8H7U1 [47-58]; Q76FS3 [47-58]	0	1431.63213894	High	High	High	1.3e8	2.1e8	1.3e8	3.88794445991516	High	0	8.232E-06
High	[K].AGAEVIGISGDDAASHK.[E]			1.50277E-06	0	1	1	14	P0C5D5	P0C5D5 [129-145]	0	1597.78163947	High	High	High	1.9e8	2.2e8	5.9e8	5.59690999984741	High	0	1.074E-08
High	[K].ALADEIGIPFLETSAK.[D]			0.00316431	0	1	1	8	P40392	P40392 [138-153]	0	1674.89487832	High	High	Not Found	4.1e7	1.6e7		3.51487565040588	High	3.584E-05	0.0001973
High	[K].LPDAGPSAPADHLR.[K]			9.10056E-05	0	1	1	8	Q7XJ02	Q7XJ02 [214-227]	0	1416.72300254	High	High	High	7.6e7	8.5e7	3.8e8	3.90261793136597	High	0	4.496E-06
High	[R].TAGGPLQITSYDYDAPIDEYGILR.[Q]			0.00202848	0	1	1	2	Q0INM3	Q0INM3 [339-362]	0	2628.28278797	High	Not Found	Not Found	9.0e6			3.33055973052979	High	0	3.521E-05
High	[R].SYPTYACSPATTGSTK.[A]	1xCarbamidomethyl [C7]		0.000156507	0	1	1	12	Q6H5X0	Q6H5X0 [63-78]	0	1691.75812714	High	High	High	9.6e7	6.9e7	9.2e7	3.83388543128967	High	0	4.031E-06
High	[R].TAGGPLQITSYDYDAPIDEYGILR.[Q]	1xDeamidated [Q7]		0.00123502	0	1	1	3	Q0INM3	Q0INM3 [339-362]	0	2629.26680397	High	High	Not Found		4.9e6		3.26104688644409	High	0	2.059E-05
High	[R].NLSQEPQSASSAEDLK.[V]			9.85755E-05	0	1	1	8	B9FXV5	B9FXV5 [644-659]	0	1703.80824805	High	High	High	6.7e6	1.6e7	8.0e6	4.42238426208496	High	0	1.331E-06
High	[K].LGIYSDAGSQTCSNK.[M]	1xCarbamidomethyl [C12]		1.90508E-05	0	1	1	6	Q9FXT4	Q9FXT4 [145-159]	0	1600.72716139	High	High	High	4.3e7	9.0e7	5.6e7	4.63133955001831	High	0	1.857E-06
High	[R].GHGPLVGGWSPITDVGDPHIQELGGWAVER.[H]			0.00124919	0	1	1	3	Q10J94	Q10J94 [27-56]	0	3136.55990613	High	High	Not Found	7.5e6	4.5e6		3.30536675453186	High	0	2.084E-05
High	[R].YGGGANTLAAGYSK.[G]			5.57064E-05	0	1	1	12	Q8H5N9	Q8H5N9 [159-172]	0	1329.64335527	High	High	High	5.9e7	8.4e7	9.1e7	4.85565042495728	High	0	2.07E-06
High	[R].SFDDGFPNLFINNAHDIR.[G]			0.000187866	0	1	1	5	Q6ZFT5	Q6ZFT5 [46-63]	0	2091.98827805	High	High	Not Found	1.0e7	3.0e7		3.66718626022339	High	0	1.394E-05
High	[R].STGGPFIATSYDYDAPIDEYGMVR.[Q]			0.0025336	0	1	1	3	Q10NX8	Q10NX8 [308-331]	0	2625.1813594	High	High	Not Found		8.5e6		3.53928065299988	High	0.0001847	0.001467
High	[K].TFTTAETMLNAR.[T]			0.00235261	0	2	2	4	P42862; P42863	P42862 [214-225]; P42863 [214-225]	0	1355.66237615	High	High	Not Found	1.9e8	3.3e8		3.672034740448	High	0	4.116E-05
High	[K].WTVQQAAELAIAAPTIAASLDGR.[Y]			0.000644452	0	1	1	16	Q2R480	Q2R480 [289-311]	0	2353.2510345	High	Not Found	Not Found	2.1e6			4.09081315994263	High	3.584E-05	6.522E-05
High	[R].AFNPTQAEETYSMVTANR.[F]			4.88535E-05	0	1	1	2	P0C436	P0C436 [235-252]	0	2029.92837989	Not Found	High	Not Found		2.2e7		4.3623309135437	High	0	5.484E-07
High	[R].ALCEAVLDSIIGEHGVSPAAK.[R]	1xCarbamidomethyl [C3]		3.50859E-05	0	1	1	6	Q84T92	Q84T92 [184-204]	0	2137.09577983	High	High	Not Found	2.6e8	1.2e8		4.14509248733521	High	0	3.758E-07
High	[K].ISSSVDLPAEVDIFGQK.[I]			0.00117321	0	1	1	2	Q7XBW5	Q7XBW5 [282-298]	0	1804.9327203	High	Not Found	Not Found	5.1e7			2.24051380157471	High	0	1.982E-05
High	[K].IPFSSFDILTDDEVR.[Q]			0.000162886	0	1	1	4	Q0IWL9	Q0IWL9 [327-341]	0	1753.86430643	High	Not Found	High	2.3e7		1.2e7	3.82209372520447	High	0	9.117E-06
High	[R].SSEAYTFNHDSMAR.[R]	1xDeamidated [N8]		0.000219163	0	1	1	9	B7EA73	B7EA73 [681-694]	0	1616.66456127	High	High	High	7.2e7	1.4e7	4.8e7	3.53374671936035	High	0	2.612E-05
High	[K].EDPLNWGAAAAEMAGSHLDEVKR.[M]			9.85755E-05	0	1	1	5	P14717	P14717 [10-32]	1	2467.16704682	High	High	Not Found	2.2e7	2.3e7		3.88872694969177	High	3.584E-05	8.18E-05
High	[K].EDPLNWGAAAAEMAGSHLDEVKR.[M]	1xDeamidated [N5]		3.13011E-05	0	1	1	3	P14717	P14717 [10-32]	1	2468.15106282	High	High	Not Found		9.2e6		4.65261888504028	High	0	3.317E-07
High	[K].SASWADELYFCSLSSR.[T]	1xCarbamidomethyl [C11]		0.000116318	0	1	1	13	Q69RJ0	Q69RJ0 [257-272]	0	1878.83268901	High	High	Not Found	9.6e6	1.4e7		3.98847961425781	High	0	1.459E-06
High	[K].AVAHQPVSVAIEAGGR.[E]			0.000299975	0	1	1	12	P25777	P25777 [267-282]	0	1561.84451459	High	High	High		1.3e8	4.5e7	2.92896795272827	High	3.584E-05	8.461E-05
High	[R].LLTLLGMPFAEHIK.[S]			0.0003856	0	1	1	8	Q9ZST0	Q9ZST0 [243-256]	0	1582.90254682	High	High	Not Found	5.4e7	1.0e7		3.63532853126526	High	0	5.606E-06
High	[K].YGVSGYPTIQWFPK.[G]			0.000574943	0	1	2	8	Q75M08	Q75M08 [99-112]	0	1642.82640496	High	High	Not Found				3.6036913394928	High	3.584E-05	0.0001767
High	[K].SNNTVYNATSTGVVR.[K]			0.000119685	0	1	1	8	P0C388	P0C388 [201-215]	0	1582.78197384	High	High	High	4.0e7	5.4e7	3.3e7	3.80889630317688	High	0	8.373E-06
High	[K].VIGTEHTDILR.[V]			0.00064814	0	1	1	11	P30298	P30298 [351-361]	0	1253.68482619	High	High	High	9.3e7	1.3e8	2.1e8	3.37645506858826	High	3.584E-05	6.808E-05
High	[K].VLNFAIDDSILEER.[I]			0.000857231	0	1	1	3	Q08480	Q08480 [140-153]	0	1633.84317711	Not Found	High	Not Found		9.5e6		3.49468994140625	High	0	1.878E-05
High	[R].TISKPVEDPSELPK.[W]			0.000210581	0	1	1	25	P14655	P14655 [95-108]	0	1539.82646445	High	High	High	9.8e8	1.8e9	1.5e9	3.49379730224609	High	0	8.009E-06
High	[K].IAVQDPSYPAYVDSSVIMGQTGLYQEDVQK.[Y]			0.00206347	0	1	1	4	Q10MQ2	Q10MQ2 [183-212]	0	3301.59329908	High	Not Found	Not Found	2.3e7			4.74304151535034	High	0	4.509E-05
High	[K].HSEFISYPISLWTEK.[T]			0.000581543	0	2	3	22	Q0J4P2; Q07078	Q0J4P2 [199-213]; Q07078 [199-213]	0	1836.91667638	High	High	Not Found		4.0e7		3.45068049430847	High	0	2.576E-05
High	[K].IQSLTPNIGVVYSGMGPDFR.[V]			0.000584871	0	1	1	6	Q10KF0	Q10KF0 [65-84]	0	2151.09030026	High	High	Not Found	2.2e7			5.09004974365234	High	0	8.962E-06
High	[K].IQSLTPNIGVVYSGMGPDFR.[V]	1xDeamidated [N/Q]		0.00156934	0	1	1	2	Q10KF0	Q10KF0 [65-84]	0	2152.07431626	High	Not Found	Not Found				3.84173035621643	High	3.584E-05	5.864E-05
High	[K].QSSALSAASSACDHIR.[D]	1xCarbamidomethyl [C12]		2.53424E-05	0	1	1	11	Q7XDC8	Q7XDC8 [241-256]	0	1660.77075751	High	High	High	6.4e8	6.2e8	5.4e8	4.4664478302002	High	0	4.874E-07
High	[R].CVKPPIIYGDVSRPNPMTVFWSK.[L]	1xCarbamidomethyl [C1]		0.00163327	0	1	1	4	Q2QLY5	Q2QLY5 [523-545]	0	2691.37856027	Not Found	High	Not Found		1.5e7		2.70624089241028	High	0	2.878E-05
High	[R].IDVTGPEQCPPEGK.[L]	1xCarbamidomethyl [C9]		2.06355E-05	0	1	1	9	Q7XJ02	Q7XJ02 [200-213]	0	1526.71553413	High	High	High	2.4e8	3.5e8	2.0e8	4.75448369979858	High	0	5.156E-07
High	[K].MELPEWVDIVK.[T]			0.00213529	0	1	1	47	P40978	P40978 [31-41]	0	1358.7024501	High	High	High	1.0e8	8.0e7	1.6e7	3.35432887077332	High	3.584E-05	9.854E-05
High	[K].LVYSAAANATHYR.[D]			0.000698049	0	1	1	4	P0C445	P0C445 [85-97]	0	1436.72808794	High	High	High	2.4e8	2.8e8	1.5e8	3.61123585700989	High	0	1.958E-05
High	[R].EAELANSFIGTTK.[R]			0.000605243	0	1	2	2	A2XD35	A2XD35 [181-193]	0	1380.70053574	High	Not Found	Not Found	1.9e7			3.49103045463562	High	0	9.346E-06
High	[R].ALVFFYPLAGR.[I]			0.00240688	0	1	1	6	Q9LGQ6	Q9LGQ6 [67-77]	0	1253.70410519	High	High	Not Found	1.8e7	5.6e6		3.05430912971497	High	3.584E-05	0.0001145
High	[K].GHYLNATAGTCEEMIK.[R]	1xCarbamidomethyl [C11]; 1xOxidation [M14]		2.58445E-06	0	1	1	13	P0C511	P0C511 [237-252]	0	1810.80984551	High	High	High	3.7e8	3.6e8	2.1e8	4.96735334396362	High	0	1.672E-07
High	[K].GHYLNATAGTCEEMIK.[R]	1xCarbamidomethyl [C11]; 1xDeamidated [N5]		1.07926E-06	0	1	1	30	P0C511	P0C511 [237-252]	0	1795.79894651	High	High	High	1.8e8	3.6e8	1.6e8	5.29144525527954	High	0	4.062E-08
High	[R].GILAMDESNATCGK.[R]	1xCarbamidomethyl [C12]; 1xOxidation [M5]		0.00162398	0	1	1	4	Q40677	Q40677 [58-71]	0	1482.65630511	High	Not Found	High	1.3e8		6.2e7	3.69542169570923	High	3.584E-05	0.0001284
High	[R].GILAMDESNATCGK.[R]	1xCarbamidomethyl [C12]		0.000326785	0	1	1	20	Q40677	Q40677 [58-71]	0	1466.66139011	High	High	High	6.4e6	9.3e8	4.2e8	4.5737886428833	High	0	2.035E-05
High	[R].SPGAQTPVIVR.[F]			0.00123502	0	1	1	12	Q0E4K1	Q0E4K1 [92-102]	0	1124.64223318	High	High	High	1.6e9	2.5e9	1.4e9	3.29705858230591	High	0.0001128	0.0009118
High	[R].MGLDDKEIVVLSGAHTLGR.[S]			0.000109241	0	1	1	2	Q7XJ02	Q7XJ02 [233-251]	1	2011.06408554	High	Not Found	Not Found	7.6e7			2.50219416618347	High	3.584E-05	8.514E-05
High	[R].ADEGYCVAVR.[E]	1xCarbamidomethyl [C6]		0.00226057	0	1	1	2	Q10M12	Q10M12 [37-46]	0	1139.51498406	Not Found	Not Found	High				3.79110074043274	High	0	3.929E-05
High	[R].IVSDEEEEVTTDR.[N]			0.000584871	0	1	1	3	Q53JI9	Q53JI9 [103-115]	0	1521.69148703	High	Not Found	High	2.0e7			3.26310801506042	High	0	8.946E-06
High	[K].AGEDADSLGLTGHER.[Y]			1.56905E-05	0	1	1	12	Q6YZX6	Q6YZX6 [825-839]	0	1527.70338917	High	High	High	3.8e8	4.3e8	1.7e8	4.81434297561646	High	0	1.515E-07
High	[K].AINQQPPFEVLSLAGSIADALQI.[-]			0.000372621	0	1	1	2	Q6ZFT5	Q6ZFT5 [303-325]	0	2395.28675128	High	Not Found	Not Found	2.5e7			3.90832901000977	High	3.584E-05	0.0001067
High	[R].IVTIEYDPNR.[N]			0.00304056	0	1	1	12	P0C495	P0C495 [76-85]	0	1219.63172801	High	High	High	1.4e8	1.8e8	7.8e7	3.19674849510193	High	0.0003589	0.00291
High	[R].EDRPQGPRPGGGAPAPGGAAAPAPNVAR.[T]			0.000501354	0	1	1	8	P49216	P49216 [105-132]	0	2591.31855388	High	High	High	1.5e8	1.6e8	5.7e7	2.89514565467834	High	0	2.561E-05
High	[K].AAVLASNSGTPVVITSGFENR.[S]			1.07657E-05	0	1	1	2	O04226	O04226 [245-265]	0	2090.08765767	High	Not Found	Not Found	1.4e7			4.06254768371582	High	0	9.933E-08
High	[K].MDATAQELSEEK.[T]			0.000301692	0	1	1	12	Q7XDC8	Q7XDC8 [313-324]	0	1351.60458643	High	High	High	5.4e8	8.8e8	4.5e8	4.74390840530396	High	0	8.355E-06
High	[K].ALLPFFDSAYQGFASGSLDQDAQSVR.[M]			0.000434695	0	1	1	2	P37833	P37833 [211-236]	0	2790.33694875	High	Not Found	Not Found				4.0382080078125	High	0	6.424E-06
High	[K].AEYDESGPSIVHR.[K]			0.00122799	0	1	1	11	Q10DV7	Q10DV7 [362-374]	0	1459.68119725	High	High	High	5.5e8	5.3e8	3.1e8	3.53037691116333	High	0	2.044E-05
High	[K].DTVGQYESHIAFTLPGLYR.[V]	1xDeamidated [Q5]		0.00297202	0	1	1	2	P30298	P30298 [486-504]	0	2168.06586004	High	Not Found	Not Found				3.77789855003357	High	0	5.226E-05
High	[R].AGLAASHTQQVLVEK.[S]			2.84067E-05	0	1	1	4	B9EXM2	B9EXM2 [265-279]	0	1551.84893125	High	Not Found	High	1.7e7		1.2e7	3.96806669235229	High	0	2.967E-07
High	[R].LLPDATGTTCGQR.[L]	1xCarbamidomethyl [C10]		0.00122101	0	1	1	11	P31924	P31924 [343-355]	0	1389.67908912	High	High	High	3.3e8	5.5e8	4.2e8	3.53471326828003	High	0	3.992E-05
High	[R].FVYAHFPINASITNSNTAIEIR.[N]			0.00140816	0	1	1	3	P49210	P49210 [93-114]	0	2478.27758359	High	High	Not Found		1.5e7		3.60786247253418	High	0	3.183E-05
High	[R].DSVVALGGPSWTVLLGR.[R]			8.44979E-05	0	1	2	8	A2YPX3	A2YPX3 [125-141]	0	1726.94864524	High	High	Not Found	3.1e7			4.31672239303589	High	0	1.014E-06
High	[R].EIENGILWEVDGK.[W]	1xDeamidated [N4]		0.00219704	0	1	1	18	P35681	P35681 [22-34]	0	1502.73731555	High	High	High	7.3e7	1.4e8	2.5e7	4.01158761978149	High	3.584E-05	0.0001035
High	[K].LADMYTSLQSSR.[S]			0.00226057	0	1	1	4	Q75IM9	Q75IM9 [313-324]	0	1371.65729075	Not Found	High	Not Found		1.8e8		3.66248440742493	High	3.584E-05	5.712E-05
High	[K].ASACLLGVPLGHNSSFLQGPAFAPPR.[I]	1xCarbamidomethyl [C4]		0.000536889	0	1	2	6	B8AU84	B8AU84 [61-86]	0	2664.37150102	High	High	Not Found		5.5e6		4.01370334625244	High	0	8.152E-06
High	[K].LGANAILAVSLAICK.[A]	1xCarbamidomethyl [C14]		0.00140816	0	1	1	4	Q42971	Q42971 [112-126]	0	1513.87706064	Not Found	High	Not Found				4.04244327545166	High	0	2.375E-05
High	[R].LAGGGGGAEETAR.[L]			0.000184677	0	1	1	4	Q7XKU5	Q7XKU5 [11-23]	0	1145.55454031	High	High	Not Found	3.7e6			3.75698685646057	High	0	2.585E-06
High	[R].AAGGASGGEELTVEER.[N]			6.36799E-06	0	1	1	20	Q2R2W2	Q2R2W2 [37-52]	0	1532.71870486	High	High	High	3.6e7	2.6e8	1.2e7	5.22905826568604	High	0	2.856E-07
High	[K].IQSNETSNVVQVR.[T]			0.000332428	0	1	1	8	Q10MJ1	Q10MJ1 [277-289]	0	1473.76559555	High	High	High	4.2e7	5.5e7		3.4403281211853	High	0	1.254E-05
High	[K].DTVGQYESHIAFTLPGLYR.[V]			0.000427316	0	1	1	5	P30298	P30298 [486-504]	0	2167.08184404	High	High	Not Found	5.5e7	7.2e6		4.29444265365601	High	0	6.303E-06
High	[R].AINGALECNGKNPGAVNAR.[V]	1xCarbamidomethyl [C8]; 1xDeamidated [N]		3.80044E-05	0	2	2	15	O04138; Q7Y1Z0	O04138 [246-264]; Q7Y1Z0 [249-267]	1	1926.9450338	High	High	High	1.3e8	2.0e8	7.5e7	4.78986787796021	High	0	9.007E-07
High	[R].AINGALECNGKNPGAVNAR.[V]	1xCarbamidomethyl [C8]; 2xDeamidated [N]		2.49122E-05	0	2	2	27	O04138; Q7Y1Z0	O04138 [246-264]; Q7Y1Z0 [249-267]	1	1927.9290498	High	High	High	3.7e8	4.0e8	2.2e8	5.66269111633301	High	0	2.553E-07
High	[K].VLCDEADAAVR.[N]	1xCarbamidomethyl [C3]		0.000344008	0	1	1	12	Q69RJ0	Q69RJ0 [685-695]	0	1218.57831253	High	High	High	4.3e8	5.0e8	3.2e8	4.45988655090332	High	0	6.986E-06
High	[K].GHYLNATAGTCEEMIK.[R]	1xCarbamidomethyl [C11]		1.8246E-06	0	1	1	164	P0C511	P0C511 [237-252]	0	1794.81493051	High	High	High	2.0e9	2.7e9	1.6e9	5.56437253952026	High	0	5.732E-07
High	[R].ESGSTMDVVAAQTK.[A]			5.63459E-05	0	1	1	17	P48494	P48494 [136-149]	0	1423.67333467	High	High	High	1.4e9	1.9e9	1.5e9	4.33897399902344	High	0	4.315E-06
High	[K].APQAAGTIHTDFER.[G]			0.000305155	0	1	2	8	Q6Z1J6	Q6Z1J6 [326-339]	0	1513.73938083	High	Not Found	High	4.6e7		6.8e7	3.72132086753845	High	0	4.33E-06
High	[K].NDFGTIDILVHSLANGPEVK.[N]			0.0024624	0	1	1	2	Q6H5J0	Q6H5J0 [187-206]	0	2139.10805876	Not Found	High	Not Found				3.68905925750732	High	0	4.322E-05
High	[K].ALSSAYVPIGAIMVSPEISDVIHSQSNK.[L]			0.000128169	0	1	2	7	Q01K11	Q01K11 [341-368]	0	2913.5026338	High	High	Not Found	5.7e7	4.4e6		4.4658055305481	High	0	1.624E-06
High	[R].LSGVTADGQGVK.[V]			0.000955386	0	1	1	6	Q40680	Q40680 [67-78]	0	1131.60042789	High	High	Not Found	3.2e8	4.5e8		4.21371698379517	High	0	1.918E-05
High	[K].DDENVNSQPFMR.[W]	1xOxidation [M11]		0.00100572	0	1	1	17	P0C511	P0C511 [202-213]	0	1467.61688283	High	High	High	1.9e8	3.2e8	2.0e8	3.67641115188599	High	0	1.758E-05
High	[K].DDENVNSQPFMR.[W]	1xDeamidated [Q/N]		0.00282341	0	1	1	19	P0C511	P0C511 [202-213]	0	1452.60598383	High	High	High	3.2e7	8.7e7	3.7e7	3.11687302589417	High	3.584E-05	0.0001374
High	[K].DDENVNSQPFMR.[W]			0.000543052	0	1	1	20	P0C511	P0C511 [202-213]	0	1451.62196783	High	High	High	3.1e9	4.2e9	3.1e9	4.37943744659424	High	0	8.246E-06
High	[R].IIYGGSVTGANCK.[E]	1xCarbamidomethyl [C12]; 1xDeamidated [N11]		0.000167601	0	1	1	8	P48494	P48494 [207-219]	0	1340.65147786	High	High	High		6.7e7	2.3e8	4.54842329025269	High	0	2.397E-06
High	[R].IIYGGSVTGANCK.[E]	1xCarbamidomethyl [C12]		0.000172453	0	1	1	13	P48494	P48494 [207-219]	0	1339.66746186	High	High	High	1.5e9	1.9e9	1.4e9	4.90581607818604	High	0	2.271E-06
High	[R].NPEEIPWGETGAEFVVESTGVFTDKDK.[A]			1.16904E-06	0	1	1	29	Q7FAH2	Q7FAH2 [83-109]	1	2981.40508774	High	High	Not Found	6.0e7	4.8e7		4.31942653656006	High	0	8.087E-09
High	[K].AGADIVSVHCEQSSTIHLHR.[T]	1xCarbamidomethyl [C10]; 1xDeamidated [Q12]		0.00113373	0	1	1	1	Q9ZTP5	Q9ZTP5 [130-149]	0	2218.06693971	High	Not Found	Not Found				3.91455316543579	High	0	1.869E-05
High	[K].LQQVSVHGLAAGK.[K]			0.00213529	0	1	1	4	Q9FR35	Q9FR35 [24-36]	0	1307.74300977	Not Found	Not Found	High			2.0e8	3.0177173614502	High	0.0008481	0.007534
High	[K].VPAGSFAFDAATGAGTVVDSGTVITR.[W]			0.000726496	0	1	1	3	Q6F4N5	Q6F4N5 [295-320]	0	2467.24634296	High	Not Found	Not Found	1.7e7			2.92748117446899	High	0	1.144E-05
High	[R].LLINPEEHPMLIAEPSTNTGQQR.[E]			0.00172912	0	1	1	2	Q6ZJW9	Q6ZJW9 [121-143]	0	2588.31371099	High	Not Found	Not Found	2.8e7			3.02674746513367	High	0	2.965E-05
High	[R].TASNEAVQVNIGK.[K]			0.000555591	0	1	1	6	P48600	P48600 [161-173]	0	1330.69611908	High	High	High	5.3e7	5.5e7	3.8e7	4.09683465957642	High	3.584E-05	7.557E-05
High	[R].AWMAAQDQPHENLIFPEEVLPR.[G]			3.22072E-05	0	1	1	2	P0C436	P0C436 [328-349]	0	2591.27111798	High	Not Found	Not Found	6.2e7			3.712078332901	High	0	4.322E-06
High	[K].SQGATILTGGVRPK.[H]			0.000481721	0	1	1	10	B3VMC0	B3VMC0 [354-367]	0	1384.79068818	High	High	High	1.5e8	3.3e8	1.9e8	3.85167026519775	High	0	1.773E-05
High	[R].AASSAAVEDGSSSNTDTVPTPK.[V]	1xDeamidated [N14]		1.21366E-05	0	1	1	2	Q0J709	Q0J709 [57-78]	0	2092.95167757	Not Found	Not Found	High			6.2e6	4.56267929077148	High	0	1.138E-07
High	[R].AASSAAVEDGSSSNTDTVPTPK.[V]			4.41942E-06	0	1	1	10	Q0J709	Q0J709 [57-78]	0	2091.96766157	High	High	High	2.7e7	2.2e7	3.9e7	5.31022262573242	High	0	3.627E-08
High	[K].DGVTLLWDLAEGK.[R]			0.000805081	0	1	1	26	P49027	P49027 [230-242]	0	1416.73692126	High	High	Not Found		1.6e7		3.87581944465637	High	3.584E-05	6.582E-05
High	[K].HLGGSDDTVEAYESGK.[L]			6.3839E-07	0	1	1	7	Q0DAE4	Q0DAE4 [108-123]	0	1664.73983418	High	High	High	9.0e7	6.5e7	3.3e7	4.42365407943726	High	0	4.074E-09
High	[R].NPFGQVPALQDGDLFLWESR.[A]			0.000347957	0	1	1	8	O82451	O82451 [50-69]	0	2289.12985682	High	High	Not Found	3.3e6			4.27915525436401	High	0	5.42E-06
High	[R].VDVAAPEQCPPEGR.[L]	1xCarbamidomethyl [C9]		0.000877021	0	1	1	11	P0C0L1	P0C0L1 [151-164]	0	1524.71111747	High	High	High		2.1e8	1.6e8	3.7686026096344	High	0	1.406E-05
High	[K].NVTISNSEGVQEADR.[T]	1xDeamidated [N6]		8.25908E-05	0	1	1	2	Q6AVT2	Q6AVT2 [471-485]	0	1619.75073364	Not Found	Not Found	High			1.7e7	4.17072343826294	High	0	9.903E-07
High	[K].NVTISNSEGVQEADR.[T]			3.14802E-05	0	1	1	15	Q6AVT2	Q6AVT2 [471-485]	0	1618.76671764	High	High	High	8.6e7	1.2e8	9.4e7	4.80731105804443	High	0	5.225E-07
High	[R].TVVSIPNGPSELAVK.[E]	1xDeamidated [N7]		0.00217213	0	1	1	69	Q40677	Q40677 [178-192]	0	1511.83155028	High	High	High	1.6e9	1.5e9	4.1e8	3.25720906257629	High	0.0002031	0.001906
High	[R].LPAAGPPSPAEHLR.[E]			0.000332428	0	1	1	4	P0C0L1	P0C0L1 [165-178]	0	1412.76447346	Not Found	High	High		1.7e8	1.3e8	3.22265076637268	High	0	6.755E-06
High	[K].KAGAEVIGISGDDAASHK.[E]			0.00140816	0	1	1	2	P0C5D5	P0C5D5 [128-145]	1	1725.87660243	Not Found	Not Found	High			1.4e8	4.6323709487915	High	0	3.699E-05
High	[R].TDEYGGSLSNR.[C]			0.001	0	1	1	6	Q6Z965	Q6Z965 [208-218]	0	1198.53347048	High	High	High	4.9e7		3.4e7	3.2858293056488	High	0	1.627E-05
High	[K].DAPMFVVGVNEK.[E]			0.000601799	0	2	2	28	Q7FAH2; Q6K5G8	Q7FAH2 [129-140]; Q6K5G8 [129-140]	0	1305.65074889	High	High	High	6.5e8	9.1e8	2.9e8	4.12286520004272	High	0	3.222E-05
High	[K].TVLIMELINNVAK.[A]			0.00157832	0	1	1	6	Q01859	Q01859 [234-246]	0	1457.83961221	High	Not Found	Not Found	2.0e7			3.34976029396057	High	0	5.305E-05
High	[R].DQDLLVLPTDAALFEDPTFK.[V]			8.32724E-06	0	1	1	7	Q7XJ02	Q7XJ02 [299-318]	0	2248.13835577	High	Not Found	Not Found				4.29005527496338	High	0	1.411E-07
High	[K].MVEIMANQASSCDLK.[E]	1xCarbamidomethyl [C12]		4.00076E-05	0	1	1	11	P49397	P49397 [168-182]	0	1696.77028855	Not Found	High	High		7.5e7	3.7e7	5.23431921005249	High	0	4.53E-07
High	[K].VMDVVLPFFESLK.[L]			0.0025773	0	1	1	4	Q7FAY6	Q7FAY6 [283-295]	0	1523.81781415	High	Not Found	Not Found	4.8e6			2.61630439758301	High	0.0002031	0.001922
High	[K].DAPAGEKPEPVR.[T]			0.000518817	0	1	1	14	P31674	P31674 [75-86]	0	1265.64844067	High	High	High	6.6e8	1.5e9	2.1e8	2.96316695213318	High	0	2.969E-05
High	[K].VGGIHDAPAGR.[E]			0.00140015	0	1	1	11	P20907	P20907 [56-66]	0	1049.54866719	High	High	High	4.2e8	4.8e8	1.9e8	2.93676543235779	High	0.00179	0.02025
High	[K].QAEASTAENNATASPK.[D]			1.55124E-05	0	1	1	6	Q69LE7	Q69LE7 [875-890]	0	1589.74016855	High	High	High	2.6e7	2.5e7	1.6e7	4.6239709854126	High	0	1.923E-07
High	[R].HKEHISAYGEGNER.[R]			0.00168051	0	1	1	8	P14656	P14656 [277-290]	1	1626.76190712	High	High	High		5.7e7		3.71796894073486	High	3.584E-05	6.373E-05
High	[R].ELCSETGAAQDDVLAR.[V]	1xCarbamidomethyl [C3]		1.06435E-05	0	1	1	5	Q6AVA8	Q6AVA8 [713-728]	0	1734.79630349	High	High	High	4.0e7			4.61108255386353	High	0	9.82E-08
High	[R].SFSGVSEHPKPK.[G]			0.00177914	0	1	2	12	P0C454	P0C454 [39-50]	0	1299.66917613	High	High	High	1.1e8	2.9e8	2.4e8	3.28131890296936	High	0	3.689E-05
High	[K].VAKEDNADDIER.[E]			0.000539962	0	1	1	12	Q69RJ0	Q69RJ0 [231-242]	1	1374.64956276	High	High	High	3.2e8	3.6e8	1.9e8	4.17913770675659	High	3.584E-05	7.595E-05
High	[K].QILIEPIFAQWIQSAHGK.[T]			0.000351951	0	1	1	1	P0C358	P0C358 [452-469]	0	2079.13857116	High	Not Found	Not Found	3.6e6			3.70038628578186	High	0	5.08E-06
High	[K].AGGALNMIDEEK.[V]			0.000510011	0	1	1	6	Q5Z8V9	Q5Z8V9 [380-391]	0	1247.59362791	High	High	High	1.0e8	1.1e8	3.2e7	4.20916032791138	High	0	7.683E-06
High	[K].NLQDIIAILGMDELSEDDKLTVAR.[A]			0.000119685	0	1	1	7	Q01859	Q01859 [456-479]	1	2672.38112175	High	Not Found	Not Found	2.8e6			4.32447814941406	High	0	1.502E-06
High	[K].MAHPDGEYATAR.[A]			0.00208714	0	2	2	14	Q10CE4; B8B7C5	Q10CE4 [84-95]; B8B7C5 [84-95]	0	1318.58446022	High	High	High	6.5e8	6.5e8	6.2e8	3.38303375244141	High	0	5.031E-05
High	[K].TALWFWMNNVHQVMSQGFGATIR.[A]			3.55775E-06	0	1	1	1	O04138	O04138 [223-245]	0	2694.30679203	High	Not Found	Not Found	7.7e7			4.58114242553711	High	0	2.839E-08
High	[K].TALWFWMNNVHQVMSQGFGATIR.[A]	1xDeamidated [N/Q]		7.82052E-06	0	1	1	5	O04138	O04138 [223-245]	0	2695.29080803	High	Not Found	Not Found				6.26699304580688	High	0	7.64E-08
High	[K].AAPAAAAHSAVTR.[E]			0.000236042	0	1	1	4	Q7XTJ3	Q7XTJ3 [63-75]	0	1193.63854475	High	High	High	1.1e8	1.3e8	1.0e7	3.75768232345581	High	0	3.235E-06
High	[R].KKMDATAQELSEEK.[T]	1xOxidation [M3]		0.000892162	0	1	1	5	Q7XDC8	Q7XDC8 [311-324]	2	1623.78942735	High	High	High	7.1e7	8.3e7	1.1e7	4.55506134033203	High	0	1.439E-05
High	[K].TNEVLSEEIQER.[D]			0.00108315	0	1	2	8	Q5VND6	Q5VND6 [144-155]	0	1446.7070776	High	High	High	1.4e8	1.8e8		4.37228679656982	High	0	1.783E-05
High	[R].ETFSWQYYYWYLTNDGIEHLR.[N]			0.000293205	0	1	1	4	P0DKK8	P0DKK8 [57-77]	0	2784.27289205	High	Not Found	Not Found	2.7e6			3.08842039108276	High	0	4.143E-06
High	[R].IAGGPLGEVVDPLYPGGSFDPLGLADDPEAFAELK.[V]			0.00166145	0	1	1	8	P12331	P12331 [172-206]	0	3526.76280715	High	Not Found	Not Found				4.04447364807129	High	0	3.094E-05
High	[R].AIGLMPMIDQGEKDDK.[I]			0.0031824	0	1	1	1	A2X8Q3	A2X8Q3 [124-139]	1	1760.85573238	High	Not Found	Not Found	7.9e7			2.79408240318298	High	0	5.623E-05
High	[K].AVEKPEEEEEAPKPKPK.[N]			0.000102593	0	1	1	3	Q6YW46	Q6YW46 [243-259]	0	1935.0069478	High	High	Not Found	1.8e8	2.4e8		3.16927003860474	High	0	1.264E-06
High	[R].RIPPAVPGIMFLSGGQSEVEATQNLNAMNQGPNPWHVSFSYAR.[A]	2xDeamidated [Q/N]		0.000462857	0	1	1	5	Q40677	Q40677 [287-329]	1	4670.25549108	High	Not Found	Not Found	5.5e6			6.16609334945679	High	0	4.48E-05
High	[R].DHTVSATHGDMDQNTR.[D]			4.10339E-06	0	2	5	15	Q6Z2Z4; P35683	Q6Z2Z4 [304-319]; P35683 [304-319]	0	1784.761649	High	High	High	3.2e8	3.7e8	3.2e8	4.52881956100464	High	0	3.328E-08
High	[K].EGLPAFPMGNIDQTR.[M]	1xOxidation [M8]		0.000988657	0	1	1	2	Q65XK0	Q65XK0 [408-422]	0	1661.79518149	High	Not Found	Not Found	2.4e7			3.521151304245	High	0	1.613E-05
High	[R].GTLLTALAELGHEATINEAVR.[R]			0.0013764	0	1	1	2	Q6Z6L4	Q6Z6L4 [666-686]	0	2179.1717216	High	Not Found	Not Found	1.9e7			3.8917191028595	High	0	2.311E-05
High	[R].GGSGPSAACCSGVR.[S]	2xCarbamidomethyl [C9; C10]		3.48862E-05	0	1	2	16	Q7XJ39	Q7XJ39 [46-59]	0	1322.55759414	High	High	High	3.0e9	4.1e9	2.1e9	4.59757947921753	High	0	4.332E-06
High	[K].WVSDTGVENIGK.[R]			0.000578233	0	1	1	26	P93431	P93431 [351-362]	0	1304.6481063	High	High	High	5.0e8	1.0e9	8.7e8	3.78534126281738	High	0	9.718E-06
High	[R].MSGGDHIHAGTVVGK.[L]	1xOxidation [M1]		0.000323077	0	1	1	25	P0C511	P0C511 [320-334]	0	1481.71653733	High	High	High	3.0e9	3.1e9	2.2e9	3.87311768531799	High	0	1.856E-05
High	[R].MSGGDHIHAGTVVGK.[L]			3.96525E-06	0	1	1	116	P0C511	P0C511 [320-334]	0	1465.72162233	High	High	High	3.9e9	1.5e10	4.9e9	4.81490087509155	High	0	3.211E-08
High	[R].SLNSAASTTADR.[R]	1xDeamidated [N3]		0.00026915	0	1	1	10	Q7XJ39	Q7XJ39 [60-71]	0	1194.55968563	Not Found	High	High		1.4e8	8.9e7	4.33390426635742	High	0	1.096E-05
High	[R].SLNSAASTTADR.[R]			0.000225507	0	1	1	13	Q7XJ39	Q7XJ39 [60-71]	0	1193.57566963	High	High	High		2.3e9	1.9e9	4.90477132797241	High	0	2E-05
High	[K].QDLPNAMNAAEITDK.[L]			0.000176435	0	1	2	6	P51823	P51823 [128-142]	0	1630.77411126	High	Not Found	High	8.0e7		7.0e7	3.63996171951294	High	0	3.402E-06
High	[R].GQESENTQEAIR.[V]			0.00172912	0	1	1	6	Q9SDG8	Q9SDG8 [193-204]	0	1361.62916167	High	High	High	1.9e7	3.8e7	2.1e7	3.82500791549683	High	0	2.956E-05
High	[K].LGIHEDSTNR.[NT]			0.00249063	0	2	3	14	Q0J4P2; Q07078	Q0J4P2 [420-429]; Q07078 [420-429]	0	1141.55962571	High	High	High	1.8e8	1.1e8	2.8e8	2.95332741737366	High	5.803E-05	0.0004898
High	[R].FTGHPGPVCKPR.[A]	1xCarbamidomethyl [C9]		0.000862136	0	1	2	14	A2WK50	A2WK50 [240-251]	0	1352.68920043	High	High	High	3.3e8	2.9e8	2.8e8	3.55068111419678	High	3.584E-05	6.623E-05
High	[R].STADVAADGYHK.[Y]			0.00229957	0	1	1	3	Q5JK35	Q5JK35 [74-85]	0	1234.569856	Not Found	High	High		1.9e8	8.2e7	3.73116135597229	High	0	4.009E-05
High	[R].KQAAESTMNAYK.[A]			0.00104075	0	1	1	6	Q2R2W2	Q2R2W2 [152-163]	1	1341.64672609	High	High	High		2.1e7	3.0e6	4.32528448104858	High	0	1.836E-05
High	[R].YHPEVDPDEVNALAQLMTWK.[T]			0.000429761	0	1	2	2	Q33E23	Q33E23 [71-90]	0	2356.12780787	High	Not Found	Not Found	1.4e7			3.46164345741272	High	0	6.367E-06
High	[R].GAFGKPQGTCAR.[V]	1xCarbamidomethyl [C10]		0.000944546	0	2	2	8	A2ZCQ7; A2Y0T4	A2ZCQ7 [117-128]; A2Y0T4 [117-128]	0	1249.61061576	High	High	High	6.4e8	7.7e8	1.7e7	3.09872603416443	High	0	1.528E-05
High	[K].KYQAHDPDNQFK.[V]			0.000960852	0	1	1	7	Q9ZST1	Q9ZST1 [75-86]	1	1490.70226708	High	High	High	1.0e8	1.3e8	5.9e7	4.21620273590088	High	0	1.555E-05
High	[R].ETTENESANEGYR.[F]			7.24308E-05	0	1	1	8	P0C433	P0C433 [226-238]	0	1499.62447013	High	High	High	1.8e8	2.5e8	1.3e8	4.14338874816895	High	0	8.552E-07
High	[R].GYVASNSKDDPAK.[E]	1xDeamidated [N6]		0.00107086	0	1	1	8	O64937	O64937 [311-323]	1	1352.63285053	High	High	High	4.8e7	8.8e7	4.0e7	3.96359086036682	High	0.001	0.009561
High	[R].GYVASNSKDDPAK.[E]			0.00028012	0	1	1	7	O64937	O64937 [311-323]	1	1351.64883453	High	High	Not Found	4.5e8	5.7e8		4.12510633468628	High	0	3.927E-06
High	[K].FVQVAGGFACALDLVQHIR.[A]	1xCarbamidomethyl [C10]		9.20503E-05	0	1	1	2	Q75HE6	Q75HE6 [121-139]	0	2101.10114011	High	Not Found	Not Found	7.6e6			2.78698921203613	High	0	1.122E-06
High	[R].VSAANSRPPNPQ.[-]			0.000571672	0	2	6	12	A2XFI3; A2Y5L9	A2XFI3 [595-606]; A2Y5L9 [594-605]	0	1237.62837395	High	High	High		5.4e8	2.8e8	4.27124834060669	High	0	1.554E-05
High	[K].DAEGQDAEATTEEAKK.[S]			1.39182E-05	0	1	1	12	P49199	P49199 [134-149]	1	1692.7558781	High	High	High	2.0e8	2.8e8	1.7e8	5.10213232040405	High	0	1.491E-06
High	[R].NVIHGSDSVDNGK.[K]	1xDeamidated [N11]		0.000524773	0	1	2	12	A6N0M9	A6N0M9 [112-124]	0	1342.62334847	High	High	High	3.6e7	4.8e7	4.3e7	3.73992919921875	High	0	3.213E-05
High	[R].NVIHGSDSVDNGK.[K]			0.000115656	0	1	2	4	A6N0M9	A6N0M9 [112-124]	0	1341.63933247	High	High	Not Found	3.2e7	4.7e7		3.78617143630981	High	0	3.545E-05
High	[K].GNNQQQQQEHTTTTTGGAYGPQGHDTK.[I]			1.76884E-05	0	1	1	4	Q2R4Z8	Q2R4Z8 [90-116]	0	2884.28407817	Not Found	High	High		7.9e7	1.4e7	3.66927528381348	High	0	1.734E-07
High	[R].TTTDGTTASSPAPATRPAK.[G]			0.000154731	0	1	2	5	A2X0R4	A2X0R4 [161-179]	0	1830.91919544	High	High	High	3.7e7	3.7e7	1.0e7	3.08433055877686	High	0	2.011E-06
High	[K].IATGAHGGTAATTADAGGEK.[K]			8.91755E-06	0	1	1	7	Q2R4Z8	Q2R4Z8 [117-136]	0	1756.84603054	High	High	High		6.3e6	5.6e7	4.95647048950195	High	0	8.02E-08
High	[K].VDKGTVEVAGTNK.[E]			9.10056E-05	0	1	1	16	Q5N725	Q5N725 [104-116]	1	1317.70087011	High	High	High	1.1e9	1.3e9	5.9e8	4.18771076202393	High	0	1.104E-06
High	[R].AITVFSPDGHLFQVEYALEAVR.[K]			0.00120029	0	2	2	4	A2YXU2; A2Z3I9	A2YXU2 [7-28]; A2Z3I9 [7-28]	0	2462.27143559	High	Not Found	Not Found	1.8e7			3.93696808815002	High	0	1.99E-05
High	[K].KEEEKPAEAAAPAAEPEKQ.[-]			2.21535E-06	0	1	1	23	Q0JPA6	Q0JPA6 [186-204]	2	2022.9978396	High	High	High	4.7e8	4.9e8	3.4e8	5.24833202362061	High	0	1.66E-08
High	[K].EGLPAFPMGNIDQTR.[M]			0.00076478	0	1	1	8	Q65XK0	Q65XK0 [408-422]	0	1645.80026649	High	High	High	1.6e8	1.0e8	1.2e7	3.42785310745239	High	0	1.211E-05
High	[R].KAEHAFYLDWAVHSFR.[I]			0.0014489	0	2	2	18	Q2QLY5; Q2QLY4	Q2QLY5 [618-633]; Q2QLY4 [618-633]	1	1976.9765913	High	Not Found	Not Found	3.2e6			4.04657554626465	High	3.584E-05	8.007E-05
High	[K].KDAEGQDAEATTEEAKK.[S]			5.56669E-07	0	1	1	12	P49199	P49199 [133-149]	2	1820.85084106	High	High	High	5.4e8	6.9e8	1.2e8	7.05704259872437	High	0	6.423E-09
High	[K].GANLVPLLGIDVWEHAYYLQYK.[N]			0.000326785	0	1	1	2	Q43008	Q43008 [182-203]	0	2562.33912123	High	Not Found	Not Found	3.2e7			3.782794713974	High	0	4.681E-06
High	[R].LVQNSIASSDPGKLPK.[H]			0.00237959	0	1	1	5	P0C487	P0C487 [147-162]	1	1653.91701075	High	High	High	7.9e7	1.6e8	7.8e7	3.3693163394928	High	3.584E-05	0.0002098
High	[K].ETTTQGHDDLGKR.[C]			0.00209907	0	2	2	7	P17784; Q5N725	P17784 [117-129]; Q5N725 [117-129]	1	1457.69790991	High	High	High	1.0e7	2.1e7	1.5e7	3.39832997322083	High	5.803E-05	0.0005186
High	[K].NFMTLPNIKVPLILGIWGGK.[G]			7.45274E-05	0	1	1	2	P93431	P93431 [139-158]	1	2211.27222786	High	Not Found	Not Found	1.0e8			4.51565647125244	High	0	8.84E-07
High	[K].MCCLFINDLDAGAGR.[M]	2xCarbamidomethyl [C2; C3]; 1xOxidation [M1]		0.000267618	0	1	1	6	P93431	P93431 [213-227]	0	1728.75022254	High	High	High	3.2e7	2.0e7		3.7535982131958	High	0	3.736E-06
High	[K].MCCLFINDLDAGAGR.[M]	2xCarbamidomethyl [C2; C3]; 1xDeamidated [N7]		0.00188354	0	1	1	4	P93431	P93431 [213-227]	0	1713.73932354	High	Not Found	High	1.1e7			3.71747159957886	High	0	4.668E-05
High	[K].MCCLFINDLDAGAGR.[M]	2xCarbamidomethyl [C2; C3]		3.16604E-05	0	1	1	23	P93431	P93431 [213-227]	0	1712.75530754	High	High	High	1.7e8	1.6e8	1.5e7	4.86748313903809	High	0	8.87E-07
High	[K].GMIPFVTIFHWDTPLALESK.[Y]			0.00297202	0	1	1	2	Q0J0N4	Q0J0N4 [140-159]	0	2302.19403705	High	Not Found	Not Found	3.0e7			3.47385144233704	High	0	5.242E-05
High	[R].GLDFQGLLEDLGSAPSGAIVLLHACAHNPTGVDPTLDQWEQIR.[Q]	1xCarbamidomethyl [C25]; 1xDeamidated [Q/N]		0.000278526	0	1	1	2	P37833	P37833 [162-204]	0	4612.27766612	High	Not Found	Not Found				3.92849516868591	High	0	3.895E-06
High	[K].KPAEEEPAAEK.[A]			0.00145719	0	2	11	11	Q6F362; Q94JE1	Q6F362 [13-23]; Q94JE1 [13-23]	0	1198.59500812	High	High	High	1.6e6	4.9e6	1.1e7	3.2609167098999	High	0	2.46E-05
High	[K].FQSVPVQAGQTPPLLQYFGTLLTR.[G]	1xDeamidated [Q]		0.00124209	0	1	2	6	Q2QYW2	Q2QYW2 [414-437]	0	2662.42391382	High	Not Found	Not Found	8.2e6			2.97795128822327	High	0	2.072E-05
High	[K].AAEKPEEEEEAPKPKPK.[N]			5.63459E-05	0	1	1	9	Q9ZRI7	Q9ZRI7 [243-259]	0	1906.97564768	High	High	High	1.3e8	1.5e8	1.2e8	4.04866027832031	High	3.584E-05	6.414E-05
High	[K].LNTEILGVSIDSVFSHLAWVQTDRK.[S]			1.32214E-05	0	1	1	2	Q6ER94	Q6ER94 [131-155]	1	2828.49411809	High	Not Found	Not Found	3.9e7			2.70626735687256	High	3.584E-05	9.511E-05
High	[R].LGLALNFSVFYYEILNSPDR.[A]			0.000197767	0	5	5	3	Q84J55; Q2R2W2; Q7XTE8; Q06967; Q6EUP4	Q84J55 [182-201]; Q2R2W2 [181-200]; Q7XTE8 [178-197]; Q06967 [177-196]; Q6EUP4 [178-197]	0	2331.20195912	High	Not Found	Not Found	3.6e7			4.13226461410522	High	0	2.657E-06
High	[K].FVDDPQTEGIVLIGEIGGTAEEDAAAFIQESK.[T]			3.36038E-06	0	1	1	4	Q6ZL94	Q6ZL94 [230-261]	0	3349.6321869	High	Not Found	Not Found	1.5e8			6.08324909210205	High	0	2.667E-08
High	[K].LQNGVTATDLVLTVTQMLR.[K]	1xDeamidated [Q/N]		2.6076E-05	0	1	1	4	Q6YZX6	Q6YZX6 [255-273]	0	2074.12126644	High	Not Found	Not Found	5.4e7			3.73979449272156	High	0	5.356E-07
High	[K].EHIPIYITNPMVGR.[K]			0.000769157	0	1	1	8	P12153	P12153 [55-68]	0	1639.86247287	High	High	Not Found		1.1e8		3.33038735389709	High	0	5.617E-05
High	[R].DIWPSTEEIAEVVQSSVLPDMFK.[S]			0.00288852	0	1	1	1	Q6YZX6	Q6YZX6 [592-614]	0	2620.28509619	High	Not Found	Not Found	2.2e7			1.97618699073792	High	0	5.069E-05
High	[K].SPEDATNLIDDKK.[I]			0.00055877	0	1	1	14	Q53LQ0	Q53LQ0 [159-171]	1	1445.71182863	High	High	High	5.1e8	6.6e8	5.0e8	4.32206010818481	High	0	3.6E-05
High	[K].GSDWLGDQDSIQYMCR.[E]	1xCarbamidomethyl [C15]		0.000103181	0	1	1	10	Q6ZDY8	Q6ZDY8 [113-128]	0	1930.80582231	High	High	High	4.6e7	7.1e7	1.1e7	3.87325048446655	High	0	1.275E-06
High	[K].EVDEQMINVQNK.[N]			0.000151239	0	4	8	20	Q43594; Q8H7U1; Q40665; Q76FS3	Q43594 [325-336]; Q8H7U1 [325-336]; Q40665 [325-336]; Q76FS3 [325-336]	0	1446.6893191	High	High	High	1.4e8	1.7e8	9.3e7	4.53078079223633	High	0	5.739E-06
High	[K].VVTDKGEEIIADVVLFATGR.[T]			0.00122799	0	1	1	2	P48642	P48642 [276-295]	1	2132.15975997	High	Not Found	Not Found	1.7e7			3.5443229675293	High	0	2.041E-05
High	[R].FDEGLPPILTALEVLDHNIR.[L]			4.15049E-06	0	1	1	5	Q01859	Q01859 [96-115]	0	2262.21285815	High	High	High	3.0e8	1.8e8	2.5e8	4.56856298446655	High	0	3.38E-08
High	[K].ELVNSPANVLTPAVLAEEASNIASTYSDVFTATILDVEK.[C]	2xDeamidated [N8; N]		4.91332E-05	0	1	1	3	Q6K669	Q6K669 [286-324]	0	4094.05910876	High	Not Found	Not Found	2.9e7			5.11824512481689	High	0	5.512E-07
High	[R].DNSALPIAAYQVSGEYSMIK.[A]			0.000710102	0	1	1	4	Q5Z8V9	Q5Z8V9 [360-379]	0	2157.053246	High	Not Found	High			4.6e6	3.03707504272461	High	0	1.111E-05
High	[K].SLADGVQDEVAEIIKEDLWPNPLK.[Y]			0.00164261	0	1	2	2	B8AEC1	B8AEC1 [198-221]	1	2679.38758736	High	Not Found	Not Found	7.1e7			3.759840965271	High	0	2.809E-05
High	[K].AAATAAASGEPPK.[E]			0.00120716	0	1	1	6	Q6F2U9	Q6F2U9 [56-68]	0	1141.58477783	High	High	High	7.5e6		3.2e6	3.40614104270935	High	3.584E-05	0.0001239
High	[K].ETTTQGHDDLGK.[RQ]			0.000437182	0	2	3	7	P17784; Q5N725	P17784 [117-128]; Q5N725 [117-128]	0	1301.59679895	High	High	High	4.2e6	1.0e7	2.5e7	3.8350818157196	High	0	6.47E-06
High	[K].KVNEMDPLLKPK.[Q]			0.00151655	0	1	1	4	P14717	P14717 [323-334]	1	1411.79774743	High	High	Not Found	2.6e8	3.1e8		2.92839670181274	High	0	2.563E-05
High	[K].DGAEADKVVGAR.[K]			0.00101148	0	1	1	10	Q0D840	Q0D840 [90-101]	1	1187.60149049	High	Not Found	High	1.4e8		1.5e8	3.84869813919067	High	0	5.275E-05
High	[K].RGYVASNSKDDPAK.[E]	1xDeamidated [N7]		0.000161038	0	1	1	2	O64937	O64937 [310-323]	2	1508.73396149	High	Not Found	Not Found	7.6e7			4.20420074462891	High	0	2.108E-06
High	[K].RGYVASNSKDDPAK.[E]			0.00292164	0	1	1	4	O64937	O64937 [310-323]	2	1507.74994549	High	High	Not Found	5.9e7	7.4e7		4.22404146194458	High	0	5.142E-05
High	[K].KDAEGQDAEATTEEAK.[K]			2.65073E-07	0	1	1	14	P49199	P49199 [133-148]	1	1692.7558781	High	High	High	4.4e8	4.0e8	2.3e8	6.42003345489502	High	0	1.511E-09
High	[R].NAGESSGTQQATGAPGR.[G]			1.1398E-05	0	1	1	7	Q6EU14	Q6EU14 [27-43]	0	1588.73100086	High	High	High	1.3e7	1.6e7	1.1e7	3.80665564537048	High	0	1.058E-07
High	[R].SRDHTVSATHGDMDQNTR.[D]			6.80233E-05	0	1	4	5	Q6Z2Z4	Q6Z2Z4 [302-319]	1	2027.89478831	Not Found	High	High		8.6e7	3.7e7	3.91560530662537	High	0	4.527E-06
High	[R].IIAAERPDALLPTMGGQTALNLAVSLADSGALDR.[L]	1xDeamidated [Q17]		0.0019491	0	1	1	2	B9EXM2	B9EXM2 [147-180]	0	3421.79954423	High	Not Found	Not Found	1.5e6			3.42426991462708	High	0	3.375E-05
High	[R].LVLASPETATDGDYAAILGVVGHEYFHNWTGNR.[V]	1xDeamidated [N]		0.00190515	0	1	1	4	B7EA73	B7EA73 [278-310]	0	3574.72373674	High	Not Found	Not Found	4.8e6			3.58573889732361	High	0.0009666	0.008774
High	[R].GRDHTVSATHGDMDQNTR.[D]			2.40735E-05	0	1	1	7	P35683	P35683 [302-319]	1	1997.88422365	Not Found	High	High		2.8e7	1.2e8	4.4556040763855	High	0	2.315E-06
High	[K].GEGEKEAGEDEGAAPAR.[Y]			1.04628E-05	0	1	1	6	Q6Z7V2	Q6Z7V2 [157-173]	1	1672.74089678	High	High	High	1.8e7	2.1e7	9.6e6	5.4969367980957	High	0	9.587E-08
High	[K].VEASEEEEAPKPKPK.[N]			6.35206E-05	0	1	1	13	Q5Z627	Q5Z627 [243-257]	0	1667.84865637	High	High	High	1.2e8	1.2e8	6.3e7	4.36078977584839	High	0	7.375E-07
High	[R].ESSPSSSCCSGVR.[T]	2xCarbamidomethyl [C8; C9]		0.000313988	0	1	1	16	Q2QYL3	Q2QYL3 [50-62]	0	1399.55765363	High	High	High	1.5e9	2.1e9	1.2e7	3.05353975296021	High	0	4.478E-06
High	[K].KDAPAGEKPEPVR.[T]			0.00132252	0	1	1	12	P31674	P31674 [74-86]	1	1393.74340363	High	High	High	8.7e7	1.1e9		2.98935842514038	High	3.584E-05	0.0001133
High	[K].KMDATAQELSEEK.[T]			7.20186E-05	0	1	1	9	Q7XDC8	Q7XDC8 [312-324]	1	1479.69954939	High	High	High	1.2e8	1.7e8	1.4e8	4.61332130432129	High	0	9.205E-07
High	[K].ILNNDNGDVANDFYHR.[Y]	1xDeamidated [N]		3.70276E-06	0	1	1	24	Q0J0N4	Q0J0N4 [71-86]	0	1877.84127994	High	High	High	3.2e7	1.7e8		5.08699750900269	High	0	5.54E-07
High	[K].ILNNDNGDVANDFYHR.[Y]			2.32631E-05	0	1	1	4	Q0J0N4	Q0J0N4 [71-86]	0	1876.85726394	High	High	Not Found	1.4e8	1.3e8		4.699059009552	High	0	4.299E-07
High	[K].ALTNVVSVGIGGSFLGPLFVHAALQTDPEAAESAK.[G]	1xDeamidated [Q25]		0.000983033	0	2	2	7	P42862; P42863	P42862 [145-179]; P42863 [145-179]	0	3467.80567547	High	Not Found	Not Found	1.6e6			4.40791320800781	High	0	1.819E-05
High	[R].FVIQGFGNVGSWAAQLISEAGGK.[V]			0.000476254	0	1	1	8	A2XMV1	A2XMV1 [209-231]	0	2336.20335609	High	Not Found	Not Found	3.2e6			4.04254579544067	High	0	7.104E-06
High	[K].KPAEEEPAAEKAPAAGK.[K]			2.42113E-05	0	1	1	4	Q6F362	Q6F362 [13-29]	1	1693.87553983	Not Found	High	High		3.5e7	1.9e7	4.39941644668579	High	0	2.479E-07
High	[R].TSSPQQTEVCQAIFQK.[L]	1xCarbamidomethyl [C10]		0.0022096	0	1	1	2	Q9ZTS1	Q9ZTS1 [109-124]	0	1851.89053822	Not Found	Not Found	High			8.8e6	2.6384129524231	High	3.584E-05	0.0001919
High	[K].SVASANPYGSWLQQSTR.[S]			2.25361E-06	0	1	1	24	Q69RJ0	Q69RJ0 [509-525]	0	1851.89840049	High	High	High	2.3e8	2.1e8	1.7e7	5.35858535766602	High	0	1.844E-07
High	[R].NVIHGSDSVDNGKK.[E]	1xDeamidated [N11]		6.42498E-05	0	1	2	18	A6N0M9	A6N0M9 [112-125]	1	1470.71831143	High	High	High	1.7e9	2.0e9	4.3e6	4.61361885070801	High	0	7.473E-07
High	[K].SAEKPAPVQKPAPSSSAEK.[L]			0.000988657	0	1	1	3	Q2QQ99	Q2QQ99 [26-44]	0	1909.00253114	Not Found	Not Found	High			1.4e7	3.45874691009521	High	0	1.605E-05
High	[K].IATGAHGGTAATTADAGGEKK.[G]			5.35247E-05	0	1	1	6	Q2R4Z8	Q2R4Z8 [117-137]	1	1884.9409935	High	Not Found	High	2.8e6		4.3e7	4.78550291061401	High	0	6.058E-07
High	[R].MSCPAMAQLLSNTLYYK.[R]	1xCarbamidomethyl [C3]		0.000524773	0	1	1	2	O64464	O64464 [87-103]	0	1990.94350181	High	Not Found	Not Found	1.4e7			3.58246564865112	High	0	2.965E-05
High	[R].LDIAVGGVVPLHTHPAASELLFVTQGTVAAGFITSSSNTVYTR.[T]	2xDeamidated [Q25; N38]		0.00173901	0	1	1	2	Q6ZBZ2	Q6ZBZ2 [93-135]	0	4399.28200665	High	Not Found	Not Found	9.2e6			4.29840660095215	High	0	2.971E-05
High	[K].ILNNDNGDVANDFYHR.[Y]	2xDeamidated [N6; N11]		0.00126352	0	1	1	2	Q0J0N4	Q0J0N4 [71-86]	0	1878.82529594	Not Found	High	Not Found		3.3e7		3.05773973464966	High	0	2.105E-05
High	[R].HTGVMVGMGQK.[D]			0.00114022	0	4	4	11	A2XNS1; Q10DV7; P0C542; A3C6D7	A2XNS1 [42-52]; Q10DV7 [42-52]; P0C542 [41-51]; A3C6D7 [42-52]	0	1144.56015986	High	High	High	9.0e7	2.9e8	1.1e8	3.47709846496582	High	0	4.643E-05
High	[R].VGGLSNSEIADVFAEWNR.[G]			0.000422466	0	1	1	2	Q2R480	Q2R480 [227-244]	0	1963.95082993	High	Not Found	Not Found				3.86322402954102	High	0	6.212E-06
High	[R].GGAGPSAACCSGVR.[S]	2xCarbamidomethyl [C9; C10]		5.08448E-05	0	1	1	18	Q0IQK9	Q0IQK9 [44-57]	0	1306.56267954	High	High	High	1.4e9	2.0e9	1.3e9	4.70818090438843	High	0	7.621E-07
High	[K].YLATAVQVDPERPVLVDK.[Y]	1xDeamidated [Q7]		0.00236607	0	1	1	2	B9EXM2	B9EXM2 [819-836]	0	2014.0855329	High	Not Found	Not Found				3.47400283813477	High	0	4.142E-05
High	[K].SGATPILVATDVAAR.[G]			0.00134535	0	1	2	3	Q75HJ0	Q75HJ0 [481-495]	0	1441.80091847	High	Not Found	Not Found	4.0e7			3.00169014930725	High	0	2.257E-05
High	[R].EGDGGEALAHAPR.[R]			0.000498501	0	1	1	12	Q7XDY9	Q7XDY9 [335-347]	0	1279.60255309	High	High	High	1.4e8	2.2e8	1.1e8	3.78881001472473	High	0	7.484E-06
High	[R].VAPEEHPILLTEAPLNPK.[A]			0.000718252	0	2	2	4	A2XNS1; A3C6D7	A2XNS1 [98-115]; A3C6D7 [98-115]	0	1968.08005321	High	Not Found	Not Found	2.0e8			2.6391282081604	High	0	4.327E-05
High	[K].HVGVLGLGGLGHVAVK.[F]			8.27985E-06	0	1	2	2	Q337Y2	Q337Y2 [189-204]	0	1512.90090734	High	Not Found	Not Found				4.47003889083862	High	0	7.37E-08
High	[R].RAEEAQQSGPNAAAQSNGTGYQASR.[L]	2xDeamidated [N/Q]		0.000184677	0	1	2	3	B8AM21	B8AM21 [120-144]	1	2551.14037506	Not Found	Not Found	High			6.5e6	5.14680957794189	High	0	2.454E-06
High	[R].RAEEAQQSGPNAAAQSNGTGYQASR.[L]	1xDeamidated [Q/N]		2.63754E-05	0	1	2	21	B8AM21	B8AM21 [120-144]	1	2550.15635906	High	High	High	1.2e7	8.7e6		6.0013256072998	High	0	2.733E-07
High	[R].LLSSGNVYTQEEILTR.[I]			0.000777985	0	1	1	2	Q75KR1	Q75KR1 [653-668]	0	1822.95451836	High	Not Found	Not Found	2.5e7			3.63431644439697	High	0	1.232E-05
High	[R].KLILAHDLATAAELK.[D]			0.00321888	0	1	1	2	Q6Z5N4	Q6Z5N4 [322-336]	1	1606.95266804	High	Not Found	Not Found				2.82963132858276	High	0	5.666E-05
High	[R].DNLTLWTSDANDDGGDEIKEAAAPK.[E]			0.00073904	0	1	1	1	Q2R2W2	Q2R2W2 [236-260]	1	2646.21655879	High	Not Found	Not Found	2.0e8			3.999351978302	High	0	1.164E-05
High	[K].DTSATAAATETTAR.[D]			0.000208191	0	1	2	6	A2Y720	A2Y720 [185-198]	0	1366.64447736	Not Found	High	High		7.9e7	4.3e7	4.48289775848389	High	0	2.811E-06
High	[K].CALASSGFQGDIK.[A]	1xCarbamidomethyl [C1]		0.00184106	0	1	1	8	O64464	O64464 [54-66]	0	1353.6467264	High	High	Not Found	1.2e8	1.5e8		3.73118662834167	High	3.584E-05	8.72E-05
High	[R].VGQVAAVAQAK.[D]			0.00293834	0	1	1	6	P14717	P14717 [51-61]	0	1041.60511943	High	High	High	3.2e8	9.0e8		3.87857341766357	High	3.584E-05	8.91E-05
High	[R].IYATEGCVGEAVAEAVR.[R]	1xCarbamidomethyl [C7]		0.000372621	0	1	1	2	Q7G764	Q7G764 [54-70]	0	1794.86907453	High	Not Found	Not Found	1.2e7			2.80156970024109	High	0	5.407E-06
High	[K].SFVESNGTVLSTNWK.[D]	1xDeamidated [N6]		0.000847504	0	1	1	2	Q0JL44	Q0JL44 [331-345]	0	1669.80679202	High	Not Found	Not Found	1.6e7			3.78966927528381	High	0	1.356E-05
High	[K].VIADGYADLVAYGR.[H]			0.000245662	0	1	1	2	Q69TH8	Q69TH8 [315-328]	0	1482.75871932	High	Not Found	Not Found				3.86332869529724	High	0	8.416E-06
High	[K].TAASDVEEMIMK.[A]			0.000795946	0	1	1	2	Q69UI1	Q69UI1 [28-39]	0	1324.61231442	High	Not Found	Not Found	2.6e8			4.38888788223267	High	0	1.266E-05
High	[R].VVFWSSAGTCGFK.[S]	1xCarbamidomethyl [C10]		0.000415295	0	1	1	3	P0C464	P0C464 [58-70]	0	1445.68819732	High	Not Found	Not Found	7.4e7			3.76441264152527	High	0	6.125E-06
High	[R].HPAESTNATNESVLK.[V]			1.49421E-06	0	1	1	8	Q2QXR8	Q2QXR8 [476-490]	0	1597.78163947	High	High	High	7.4e7	5.3e7	1.3e7	4.5586895942688	High	0	1.012E-07
High	[R].YTAYGQTESGQHGSAEEESR.[L]	1xDeamidated [Q]		3.59859E-06	0	1	1	4	Q6Z965	Q6Z965 [287-306]	0	2187.90612436	High	Not Found	Not Found				4.5978856086731	High	0	2.883E-08
High	[R].YTAYGQTESGQHGSAEEESR.[L]			3.59859E-06	0	1	1	9	Q6Z965	Q6Z965 [287-306]	0	2186.92210836	High	High	High	1.4e8	1.6e8	1.6e8	4.39924573898315	High	0	1.728E-07
High	[R].AALDAEGFHDVSIMSYTAK.[Y]			0.000415295	0	1	1	4	Q5Z8V9	Q5Z8V9 [275-293]	0	2025.95861741	High	Not Found	Not Found	4.8e7			4.72437000274658	High	0	6.096E-06
High	[K].DSSQDEAGTAAIK.[T]			0.00259203	0	1	1	6	Q10L71	Q10L71 [73-85]	0	1292.59646458	High	High	High	1.2e7	5.7e6		3.52993273735046	High	0	4.559E-05
High	[R].GLLYLGMGVSGGEEGAR.[N]			0.000139625	0	2	2	4	Q2R480; Q9LI00	Q2R480 [140-156]; Q9LI00 [122-138]	0	1665.82648121	High	Not Found	Not Found	1.8e7			3.77305507659912	High	0	1.791E-06
High	[K].DLAMITGQWPVK.[T]			0.000637139	0	1	1	9	Q9ZST0	Q9ZST0 [130-141]	0	1358.7136835	High	High	High			2.2e7	3.88512015342712	High	0	9.897E-06
High	[R].HPAESTSATNESVLK.[V]			1.67072E-05	0	1	1	14	B8BJ39	B8BJ39 [476-490]	0	1570.77074044	High	High	High	1.0e8	1.7e8	8.5e7	3.91089487075806	High	0	1.629E-07
High	[R].IQNGGTEVVEAK.[A]	1xDeamidated [N/Q]		0.00105269	0	1	1	21	Q42972	Q42972 [250-261]	0	1245.6321223	High	High	High	1.8e7	4.1e8	3.2e7	4.00005578994751	High	0	2.23E-05
High	[R].IVSSIEQKEEGR.[G]			0.00290503	0	2	2	10	Q6ZKC0; Q84J55	Q6ZKC0 [63-74]; Q84J55 [73-84]	1	1374.7223338	High	High	High	1.2e8	1.4e8	1.1e8	3.6340172290802	High	5.803E-05	0.0004053
High	[K].IVTSANNTYEAGVPNGK.[E]			1.43569E-06	0	1	2	14	Q0JMY8	Q0JMY8 [97-113]	0	1734.8657034	High	High	High	2.7e8	3.6e8	2.9e8	5.12989807128906	High	0	8.194E-08
High	[K].IVTSANNTYEAGVPNGK.[E]	2xDeamidated [N7; N15]		3.32224E-06	0	1	2	16	Q0JMY8	Q0JMY8 [97-113]	0	1736.8337354	High	High	High	8.2e7	2.8e8	1.6e8	5.18572902679443	High	0	2.636E-08
High	[RK].SDCLATEDGSTAPK.[E]	1xCarbamidomethyl [C3]		0.00266697	0	1	2	2	B8AM21	B8AM21 [91-104]	0	1451.63186406	Not Found	Not Found	High				3.12844133377075	High	0	4.672E-05
High	[R].AGGVDDAPLVGNK.[A]			0.000561968	0	1	1	14	Q6ER94	Q6ER94 [61-73]	0	1212.62189158	High	High	High	2.4e9	4.2e9	1.7e9	4.70101642608643	High	0	2.829E-05
High	[K].HLTSTYSSDETKEDIK.[L]			4.36926E-06	0	1	2	6	B8BKI7	B8BKI7 [308-323]	1	1853.87632755	High	High	High	1.5e8	1.8e8	1.1e8	3.95607781410217	High	0	3.576E-08
High	[K].VQKPVVAWVSGTCAR.[L]	1xCarbamidomethyl [C13]		0.000150378	0	1	1	2	Q93VT8	Q93VT8 [249-263]	0	1657.88427124	High	Not Found	Not Found	7.4e7			2.74062085151672	High	0	3.198E-06
High	[K].GTVEVAGTNKETTTQGHDDLGK.[R]			0.000104365	0	1	1	2	Q5N725	Q5N725 [107-128]	1	2258.08950799	Not Found	Not Found	High			1.1e7	3.9079966545105	High	0	1.288E-06
High	[RK].NGHVEIIANDQGNR.[I]			0.00102309	0	1	3	10	Q6Z7B0	Q6Z7B0 [52-65]	0	1536.75134246	High	High	High	1.0e8	1.3e8	6.2e7	4.17918825149536	High	0	1.671E-05
High	[R].CTSPFLDNDAAAVR.[E]	1xCarbamidomethyl [C1]		0.00193802	0	1	2	2	Q7XR61	Q7XR61 [206-219]	0	1536.71111747	High	Not Found	Not Found	3.0e7			3.07806944847107	High	0	3.34E-05
High	[R].IEVEYYGTPVNLK.[S]			0.000248482	0	1	1	19	A3BLC3	A3BLC3 [121-133]	0	1524.7944361	High	High	High	4.9e8	5.5e8		4.36636877059937	High	0	6.648E-06
High	[R].IINEPTAAAIAYGLDK.[K]			6.15361E-06	0	2	3	124	Q6Z7B0; Q75HQ0	Q6Z7B0 [202-217]; Q75HQ0 [226-241]	0	1659.89521269	High	High	High	1.1e9	1.2e9	1.8e8	4.38735198974609	High	0	5.267E-08
High	[R].TPFYLYSKPQVVR.[N]			0.000877021	0	1	1	1	Q6ZG77	Q6ZG77 [97-109]	0	1597.87368951	High	Not Found	Not Found	2.8e7			3.23629188537598	High	0	1.405E-05
High	[K].SDNAYTVYQQHLASRPVNVLR.[D]			0.0028721	0	1	1	1	Q69RJ0	Q69RJ0 [915-935]	0	2431.24768044	High	Not Found	Not Found	2.0e7			2.31433749198914	High	0	5.055E-05
High	[R].LVCVLYTSPTCGPCR.[T]	3xCarbamidomethyl [C3; C11; C14]		0.00285578	0	1	1	2	Q70G58	Q70G58 [430-444]	0	1782.83355815	High	Not Found	Not Found				3.1001980304718	High	5.803E-05	0.0005435
High	[K].IVTSANNTYEAGVPNGK.[E]	1xDeamidated [N]		3.44657E-07	0	1	2	26	Q0JMY8	Q0JMY8 [97-113]	0	1735.8497194	High	High	High	4.9e8	1.3e9	9.7e8	5.74639225006104	High	0	6.644E-09
High	[R].GSSDQFQWGYCFK.[E]	1xCarbamidomethyl [C11]		0.0030061	0	1	1	6	Q7XCK6	Q7XCK6 [105-117]	0	1609.67400372	High	High	Not Found	1.9e7	1.3e7		3.35179710388184	High	0	5.281E-05
High	[K].TIEVNNTDAEGR.[L]			0.00158735	0	1	1	17	Q6K669	Q6K669 [445-456]	0	1318.62334804	High	High	High	1.2e8	4.4e8	2.8e8	4.06248617172241	High	0	4.271E-05
High	[K].TLHLYTLNMEK.[S]			0.00096635	0	1	1	2	Q75HE6	Q75HE6 [281-291]	0	1362.7085981	High	Not Found	Not Found	4.1e7			3.06716346740723	High	0	1.566E-05
High	[R].ILYEMGGVSETVAR.[VA]			0.000872031	0	1	2	2	P0C441	P0C441 [102-115]	0	1524.7726548	High	Not Found	Not Found	5.4e7			4.12255525588989	High	3.584E-05	0.0001507
High	[K].SQASALEAHAAPNCK.[V]	1xCarbamidomethyl [C14]; 1xDeamidated [N13]		2.66782E-05	0	1	1	6	Q7XDC8	Q7XDC8 [112-126]	0	1555.71693153	High	High	High	2.6e7	1.6e7	1.4e8	5.17452669143677	High	0	2.763E-07
High	[K].SQASALEAHAAPNCK.[V]	1xCarbamidomethyl [C14]		5.4898E-06	0	1	1	20	Q7XDC8	Q7XDC8 [112-126]	0	1554.73291553	High	High	High	1.8e9	1.2e9	7.0e8	5.58039236068726	High	0	1.278E-07
High	[R].NIGFVSADVGLDADHCK.[V]	1xCarbamidomethyl [C16]		7.58145E-05	0	1	1	2	A2Y053	A2Y053 [78-94]	0	1817.84867344	High	Not Found	Not Found	3.2e7			4.46292161941528	High	0	8.971E-07
High	[K].AGTDDGANKDTSATAAATETTAR.[D]	1xDeamidated [N8]		5.98049E-06	0	1	1	3	A2Y720	A2Y720 [176-198]	1	2196.98510289	High	Not Found	Not Found	1.5e7			5.12687301635742	High	0	5.12E-08
High	[K].AGTDDGANKDTSATAAATETTAR.[D]			4.31967E-06	0	1	1	17	A2Y720	A2Y720 [176-198]	1	2196.00108689	High	High	High	3.4e8	4.2e8	3.1e8	5.8440728187561	High	0	3.542E-08
High	[R].TIPHLADAIHAAVTK.[L]			0.00260685	0	1	1	4	P37833	P37833 [391-405]	0	1557.87475211	High	Not Found	Not Found	1.7e8			2.12452149391174	High	5.803E-05	0.0002927
High	[R].AVAGEQFSHQPAIELIK.[K]			0.00110815	0	1	1	1	B9FK36	B9FK36 [2227-2243]	0	1837.98067359	High	Not Found	Not Found	5.4e7			2.47530913352966	High	0	1.829E-05
High	[K].NAAYIGTPGK.[G]			0.00283955	0	2	3	18	P17784; Q5N725	P17784 [15-24]; Q5N725 [15-24]	0	991.52072113	High	High	High		1.7e9		3.50463724136353	High	0	5.001E-05
High	[K].VDKGTIEVAGTEK.[E]			0.000275365	0	1	1	14	P17784	P17784 [104-116]	1	1346.7161858	High	High	High	1.3e8	3.8e8	1.9e8	3.80455732345581	High	0	1.535E-05
High	[K].TIEVNNTDAEGR.[L]	1xDeamidated [N]		0.00268222	0	1	1	20	Q6K669	Q6K669 [445-456]	0	1319.60736404	High	High	High		6.7e7	4.4e7	3.83336973190308	High	3.584E-05	0.0001867
High	[R].VEIIANDQGNR.[I]	1xDeamidated [N/Q]		0.00256265	0	1	1	16	Q75HQ0	Q75HQ0 [78-88]	0	1229.61205558	High	High	High		3.5e8		3.66215777397156	High	5.803E-05	0.0002588
High	[R].VEIIANDQGNR.[I]			0.000706061	0	1	1	16	Q75HQ0	Q75HQ0 [78-88]	0	1228.62803958	High	High	High	1.3e9	1.9e9		3.86767482757568	High	0	1.177E-05
High	[K].QAAESTMNAYK.[A]			0.00272848	0	1	1	8	Q2R2W2	Q2R2W2 [153-163]	0	1213.55176313	High	High	High	8.8e7	1.3e8	7.3e7	4.04167032241821	High	3.584E-05	6.075E-05
High	[R].KDAAENTMVAYK.[A]			0.000134157	0	2	2	5	Q7XTE8; Q6EUP4	Q7XTE8 [149-160]; Q6EUP4 [149-160]	1	1340.65147712	High	High	High	7.2e7	8.1e7	3.0e7	4.90453624725342	High	0	1.713E-06
High	[K].YPEVIDFYDYYK.[G]			0.000539962	0	1	1	2	Q69RJ0	Q69RJ0 [410-421]	0	1614.73625252	High	Not Found	Not Found	2.4e7			4.49067544937134	High	0	8.181E-06
High	[K].IQDKEGIPPDQQR.[L]			0.000605243	0	3	6	51	P0C030; P51431; Q9ARZ9	P0C030 [30-42]; P51431 [30-42]; Q9ARZ9 [30-42]	1	1523.78124561	High	High	High		6.7e7	2.2e7	4.26103734970093	High	0	9.339E-06
High	[R].CKPNNAVHASEALR.[R]	1xCarbamidomethyl [C1]		0.000157403	0	1	1	14	A2Y0T4	A2Y0T4 [140-153]	0	1566.78053445	High	High	High	1.8e8	2.2e8	1.7e8	3.28291058540344	High	3.584E-05	7.218E-05
High	[R].VPGGSSGGSASAVSAR.[Q]			0.000113046	0	1	2	6	Q25A68	Q25A68 [194-209]	0	1346.66588156	High	High	High	9.1e6	2.1e7	2.9e7	3.7949423789978	High	0	2.482E-05
High	[K].FDLPAPFVLHTDCPHYWR.[F]	1xCarbamidomethyl [C13]		0.00218455	0	1	5	1	Q01K11	Q01K11 [224-241]	0	2271.08040465	High	Not Found	Not Found	1.0e7			3.93161344528198	High	0	3.799E-05
High	[K].DAYVGDEAQSK.[R]			0.00285578	0	4	4	14	A2XNS1; Q10DV7; P0C542; A3C6D7	A2XNS1 [53-63]; Q10DV7 [53-63]; P0C542 [52-62]; A3C6D7 [53-63]	0	1182.52732248	High	High	High		7.3e8	6.6e8	3.44383263587952	High	3.584E-05	0.0001393
High	[K].KVVLFGVPGAFTPTCSNQHVPGFINQAEQLK.[A]	1xCarbamidomethyl [C15]		0.00102309	0	1	1	2	Q9FR35	Q9FR35 [37-67]	1	3383.75689161	High	Not Found	Not Found	1.0e7			2.80789494514465	High	3.584E-05	9.603E-05
High	[R].IVGNEHYETAQR.[V]	1xDeamidated [N4]		0.00125634	0	1	1	4	P12085	P12085 [379-390]	0	1417.67063302	High	High	Not Found	1.1e7	2.8e7		3.23750281333923	High	3.584E-05	0.0002033
High	[R].IVGNEHYETAQR.[V]			0.000128169	0	1	1	21	P12085	P12085 [379-390]	0	1416.68661702	High	High	High	3.0e9	3.4e9	2.6e9	4.5844988822937	High	0	4.521E-06
High	[K].VESTACSVSPTADQK.[A]	1xCarbamidomethyl [C6]		9.74567E-05	0	1	1	4	Q40682	Q40682 [79-93]	0	1579.72682702	High	Not Found	High	3.0e7		1.8e7	4.69671106338501	High	0	2.418E-06
High	[R].LIAPVVDWAAEEYEGR.[L]			0.00107086	0	1	1	2	Q7XKD0	Q7XKD0 [102-117]	0	1817.90683995	High	Not Found	Not Found	1.7e7			3.75270485877991	High	3.584E-05	7.81E-05
High	[R].TTGIVLDSGDGVTHTVPIYEGYALPHAILR.[L]			0.000501354	0	1	1	2	A2XNS1	A2XNS1 [150-179]	0	3165.65788878	High	Not Found	Not Found	1.7e7			3.02966403961182	High	0	7.542E-06
High	[K].SNSGEGGEDPIR.[W]			0.00114674	0	1	1	10	Q69RJ0	Q69RJ0 [991-1002]	0	1217.53928411	High	High	High	8.2e7	2.2e8	2.3e8	3.83634185791016	High	3.584E-05	8.437E-05
High	[R].EAAYYQQGAR.[F]			0.00175896	0	1	1	24	Q40677	Q40677 [163-172]	0	1156.53816202	High	High	High	5.6e6	8.7e8	1.5e9	3.7912266254425	High	0	3.633E-05
High	[K].EHISAYGEGNER.[R]			0.000730654	0	1	1	14	P14656	P14656 [279-290]	0	1361.60803235	High	High	High	1.3e8	3.4e8	2.6e8	3.83932280540466	High	0	1.897E-05
High	[R].CQGGANAGHTIYNSEGK.[K]	1xCarbamidomethyl [C1]		5.17229E-05	0	2	3	8	A2XD35; Q851S8	A2XD35 [95-111]; Q851S8 [97-113]	0	1763.77657114	High	High	High	8.8e7	9.1e7	8.5e7	4.54417181015015	High	0	3.936E-05
High	[R].SDETVAMIEAYLR.[A]			0.00285578	0	1	1	4	Q6YZX6	Q6YZX6 [330-342]	0	1497.72537025	High	Not Found	Not Found	1.8e7			3.24186873435974	High	0	5.147E-05
High	[K].SAWSEAYDHLVAAIK.[Q]			0.000257138	0	1	1	1	O04986	O04986 [145-159]	0	1660.83294682	High	Not Found	Not Found	2.3e7			3.45023059844971	High	0	3.57E-06
High	[R].AASFNIIPSSTGAAK.[A]			0.000442201	0	3	3	41	Q7FAH2; Q6K5G8; A2YQT7	Q7FAH2 [203-217]; Q6K5G8 [203-217]; A2YQT7 [203-217]	0	1434.75871932	High	High	High		4.5e9	2.6e9	4.15662431716919	High	0	8.421E-06
High	[R].TTGDIADNWGSMTSR.[A]			0.000106167	0	1	1	4	Q9FXT4	Q9FXT4 [237-251]	0	1611.70675999	High	High	Not Found	4.4e7	4.0e7		3.8348445892334	High	0	1.311E-06
High	[K].GLNAGNAASIPSK.[C]	1xDeamidated [N]		0.00288852	0	1	1	21	Q0IQK9	Q0IQK9 [85-97]	0	1200.62189201	High	High	High	2.0e8	2.8e8	2.1e8	3.80006909370422	High	3.584E-05	8.739E-05
High	[K].GLNAGNAASIPSK.[C]			0.0028721	0	1	1	9	Q0IQK9	Q0IQK9 [85-97]	0	1199.63787601	High	High	High	2.1e9	2.7e9	1.9e9	3.90033221244812	High	3.584E-05	0.0001185
High	[R].EDKPAPPPEGR.[L]			0.00295513	0	1	2	15	Q10N21	Q10N21 [120-130]	0	1192.59567686	High	High	Not Found	3.1e7	2.9e8		3.07061910629272	High	0.0001128	0.0008892
High	[K].ASQVEGHSTTSLGR.[W]			0.00136857	0	1	2	6	A2WNF5	A2WNF5 [517-530]	0	1429.70299531	High	High	High	1.7e7	6.1e7	3.1e7	4.02088308334351	High	0	2.295E-05
High	[R].EIQSQHDDLEAK.[F]			4.16383E-05	0	1	2	10	B8AW64	B8AW64 [66-77]	0	1412.66521282	High	High	High	2.6e7	5.4e7	2.2e8	4.68624544143677	High	0	4.565E-07
High	[K].ISVCSIDNPVEASFFESYEGAHSLR.[D]	1xCarbamidomethyl [C4]		0.000515865	0	1	1	2	Q2QWT4	Q2QWT4 [218-242]	0	2814.30393436	High	Not Found	Not Found	5.4e6			3.31386709213257	High	0	7.774E-06
High	[K].SGQESHAACTEFDRTEK.[D]	1xCarbamidomethyl [C9]		1.52491E-05	0	1	1	4	P35684	P35684 [291-307]	1	1952.84029347	High	High	High	5.1e7	5.7e7	3.4e7	5.34121179580688	High	0	1.469E-07
High	[R].HQLLAEFDALIEADKEK.[Y]	1xDeamidated [Q2]		0.000447277	0	1	1	1	P30298	P30298 [44-60]	1	1971.00694823	High	Not Found	Not Found				5.15696382522583	High	0	6.633E-06
High	[R].HQLLAEFDALIEADKEK.[Y]			3.25769E-05	0	1	1	9	P30298	P30298 [44-60]	1	1970.02293223	High	Not Found	Not Found	5.0e6			5.36167812347412	High	0	3.645E-07
High	[K].AEDAVAAEGEADGK.[A]			0.000118327	0	1	2	4	A2YQ56	A2YQ56 [71-84]	0	1332.59137918	High	Not Found	High	4.6e6		1.1e7	4.44958448410034	High	0	1.488E-06
High	[R].ICHTNNCPVGVASQR.[E]	2xCarbamidomethyl [C2; C7]; 1xDeamidated [N/Q]		0.00105871	0	1	1	13	Q69RJ0	Q69RJ0 [1233-1247]	0	1713.77954884	High	High	High	1.9e8		5.8e7	3.95416474342346	High	3.584E-05	0.0001681
High	[R].ICHTNNCPVGVASQR.[E]	2xCarbamidomethyl [C2; C7]		7.26127E-06	0	1	1	8	Q69RJ0	Q69RJ0 [1233-1247]	0	1712.79553284	High	High	High	4.1e8	5.8e7	3.7e7	4.38664579391479	High	0	2.345E-07
High	[R].VSSEQEAAPAVR.[A]			0.000181542	0	1	1	10	Q5Z8V9	Q5Z8V9 [46-57]	0	1243.62770521	High	High	High	1.1e8	1.6e8	1.3e8	4.07716512680054	High	0	2.416E-06
High	[R].YQWDQGYFQQEIYR.[R]			0.00215978	0	1	2	1	P0C362	P0C362 [273-286]	0	1923.86603777	High	Not Found	Not Found				3.14609503746033	High	0	3.748E-05
High	[K].ILAQVAVLNSNNLYTISNK.[I]			0.001652	0	1	1	2	P12139	P12139 [96-114]	0	2075.14952968	High	Not Found	Not Found	2.0e7			3.16134476661682	High	0	3.282E-05
High	[R].IVSFVGGLDLCDGR.[Y]	1xCarbamidomethyl [C11]		0.0024624	0	1	2	2	Q43007	Q43007 [355-368]	0	1507.75733942	High	Not Found	Not Found				2.91223430633545	High	0	4.308E-05
High	[R].VEDAMGAAER.[T]			0.00285578	0	1	1	6	Q6ZG77	Q6ZG77 [87-96]	0	1048.4727846	High	High	High			6.6e7	3.4978301525116	High	0	5.026E-05
High	[K].LGSFAHGFTYSGHPVACAVAIEALK.[I]	1xCarbamidomethyl [C17]		0.00178931	0	1	2	2	Q01K11	Q01K11 [369-393]	0	2603.30750381	High	Not Found	Not Found	3.0e7			2.96889281272888	High	0	3.074E-05
High	[R].STSESTENVQEVGK.[S]			0.0010467	0	1	1	5	B9FXV5	B9FXV5 [712-725]	0	1494.6918214	High	High	High	2.0e7	1.1e7	7.8e6	3.50568151473999	High	0	2.931E-05
High	[K].VVDECDSLHGCDK.[E]	2xCarbamidomethyl [C5; C11]		0.00123502	0	1	1	4	Q6H5X0	Q6H5X0 [140-152]	0	1533.63081853	Not Found	High	High		6.2e7	1.5e7	3.27739524841309	High	0	2.058E-05
High	[K].SELEQYLDESLTPR.[I]			0.00154272	0	1	2	2	Q6AVI0	Q6AVI0 [616-629]	0	1679.81227085	High	Not Found	Not Found	1.4e7			3.45372533798218	High	0	2.617E-05
High	[K].ELQGVVFDDVPEALK.[H]			0.00105871	0	1	2	2	B8BKI7	B8BKI7 [390-404]	0	1658.8635782	High	Not Found	Not Found	4.8e7			3.07084178924561	High	0	1.736E-05
High	[K].DAEGQDAEATTEEAK.[K]			5.14285E-05	0	1	1	12	P49199	P49199 [134-148]	0	1564.66091514	High	High	High	1.2e8	1.6e8	9.8e7	5.28009557723999	High	0	9.109E-07
High	[K].VLEDAIVHGAAVLGVPVK.[A]			0.00156934	0	1	1	2	Q5N8G1	Q5N8G1 [189-206]	0	1787.0425456	High	Not Found	Not Found	2.1e7			3.66174364089966	High	0	2.667E-05
High	[K].FALLETSSVDDDLAQMK.[K]			0.000504223	0	1	1	2	Q8S0J7	Q8S0J7 [254-270]	0	1882.91027026	High	Not Found	Not Found	3.8e7			3.91161680221558	High	0	3.742E-05
High	[R].VGSDSHLAGAYK.[K]			0.000726496	0	1	1	8	Q42997	Q42997 [553-564]	0	1204.59567686	High	High	High	3.0e8	3.4e8	1.8e8	4.05886030197144	High	3.584E-05	6.365E-05
High	[K].AAVAWEAGKPLSIEEVEVAPPQAMEVR.[V]			0.0024624	0	1	1	1	Q0ITW7	Q0ITW7 [12-38]	0	2877.48150448	High	Not Found	Not Found	2.4e7			3.03540086746216	High	0	4.299E-05
High	[R].SPNAVQSNMELEFK.[R]			0.00316431	0	1	1	3	Q6YZX6	Q6YZX6 [139-152]	0	1593.75773297	High	High	Not Found	7.4e7	5.4e6		3.3158586025238	High	0	5.572E-05
High	[K].GLQNGDTATSAIK.[Q]	1xDeamidated [N/Q]		0.00169979	0	1	1	13	Q69RJ0	Q69RJ0 [1022-1034]	0	1276.63793593	High	High	High	2.4e8	3.9e8	2.0e8	3.79133701324463	High	0	2.961E-05
High	[K].MYVQDKIEEYSDEIFK.[L]			0.00142432	0	2	2	3	O23877; P41345	O23877 [310-325]; P41345 [310-325]	1	2036.95213504	High	Not Found	Not Found	3.4e7			3.69934558868408	High	0	2.404E-05
High	[R].KSPCGEGTNTWDR.[F]	1xCarbamidomethyl [C4]		0.000186797	0	1	1	14	P35686	P35686 [76-88]	1	1507.65941626	High	High	High	6.9e8	7.6e8	5.5e8	4.19139814376831	High	3.584E-05	0.0001968
High	[K].ENVTSEALEAAR.[I]			0.000492844	0	1	1	18	A2Y0T4	A2Y0T4 [58-69]	0	1289.63318447	High	High	High	7.4e8	1.0e9	4.3e8	4.35797929763794	High	0	7.412E-06
High	[R].LNALQQQSGR.[L]			0.00222224	0	1	1	12	Q6Z965	Q6Z965 [267-276]	0	1114.5963456	High	High	High	6.6e7	6.2e7	9.7e7	3.56178784370422	High	0	4.045E-05
High	[K].VQWMHIDMAGPVWNDK.[K]			8.51954E-06	0	1	1	2	Q6K669	Q6K669 [562-577]	0	1926.89893464	High	Not Found	Not Found	4.8e7			4.6624436378479	High	0	7.6E-08
High	[K].SGQESHAACTEFDR.[T]	1xCarbamidomethyl [C9]		2.85693E-05	0	1	1	17	P35684	P35684 [291-304]	0	1594.65505909	High	High	High	7.8e8	8.4e8	8.2e8	5.36653804779053	High	0	2.995E-07
High	[K].ITADDAPGETWHMVFSTEGEIPYR.[E]			0.000195523	0	1	1	7	P41344	P41344 [96-119]	0	2722.24535661	High	Not Found	Not Found	1.2e8			3.91700434684753	High	0	2.613E-06
High	[R].FVNSGTEACMGALR.[L]	1xCarbamidomethyl [C9]		4.25998E-05	0	1	1	4	Q6YZE2	Q6YZE2 [164-177]	0	1512.69335897	High	Not Found	Not Found	5.0e7			4.43521690368652	High	0	4.688E-07
High	[R].AVAMSATDGLMR.[G]			0.00065558	0	1	1	17	P12085	P12085 [76-87]	0	1222.59185384	High	High	High		3.9e8	1.6e8	4.25569438934326	High	0	2.784E-05
High	[K].VGTPEENVAHFFEVAK.[G]			0.000237393	0	1	1	7	Q10LR9	Q10LR9 [371-386]	0	1773.88062523	High	High	High	7.3e7	6.6e7		4.0738787651062	High	0	1.1E-05
High	[K].AVFPSVVGSIEQTGETDEAK.[A]			7.66848E-05	0	1	1	4	Q6ZJW9	Q6ZJW9 [31-50]	0	2064.01315529	High	High	Not Found	1.0e7	2.3e7		3.89358997344971	High	0	2.24E-06
High	[R].LFQVEYAMEAVK.[Q]			0.0024484	0	1	1	2	P52428	P52428 [19-30]	0	1427.72391379	High	Not Found	Not Found	4.8e7			4.14436769485474	High	0	4.279E-05
High	[K].VAYALSQGLK.[V]			0.0030061	0	1	1	25	P48494	P48494 [114-123]	0	1049.59897143	High	High	High	1.2e9	8.9e8	1.3e9	3.55031275749207	High	5.803E-05	0.0003643
High	[R].VTMILPLTGEQYSDK.[V]			0.00134535	0	1	1	8	Q84T92	Q84T92 [95-109]	0	1694.86694902	High	High	Not Found	4.2e7	3.3e7		2.88228821754456	High	3.584E-05	0.0001982
High	[K].MVGYALQAADILSK.[E]			6.53593E-05	0	1	1	10	Q0J0H4	Q0J0H4 [255-268]	0	1479.78757663	High	High	Not Found		3.3e7		4.17224884033203	High	0	7.595E-07
High	[K].GICSNFLCDSKPGDK.[V]	2xCarbamidomethyl [C3; C8]		0.00142432	0	1	1	8	O23877	O23877 [194-208]	0	1697.76216701	High	High	High	9.2e7	8.9e7	7.5e6	3.24016237258911	High	5.803E-05	0.0002478
High	[R].YEIVNGVVEVDGVTK.[E]	1xDeamidated [N5]		0.00027069	0	1	2	2	B8AW64	B8AW64 [101-115]	0	1621.83194414	High	Not Found	Not Found	2.5e7			3.42438626289368	High	0	3.775E-06
High	[R].LGANVGSAQGPTGLGK.[Y]			0.000690128	0	1	1	8	P0C367	P0C367 [324-339]	0	1426.76486732	High	High	High	3.5e8	5.6e8	1.7e8	3.83960008621216	High	0	1.08E-05
High	[K].SQSGDEAYNDNGLVPR.[T]			0.000147825	0	1	1	6	Q5Z8V9	Q5Z8V9 [183-198]	0	1721.77253127	High	High	High	9.6e7	7.3e7		3.54258346557617	High	0	1.908E-06
High	[R].FASINVENVEENRR.[S]			0.00158735	0	2	2	36	P17784; Q5N725	P17784 [40-53]; Q5N725 [40-53]	1	1676.83507202	High	High	High	7.7e9	6.9e9	2.9e9	2.97601819038391	High	5.803E-05	0.000716
High	[R].ISEGAVKPAAATPEETLPLAWVDR.[Y]			0.000706061	0	1	1	4	Q9LGQ6	Q9LGQ6 [12-35]	0	2521.32967866	High	High	Not Found	6.9e7	6.1e7		3.30133199691772	High	3.584E-05	8.426E-05
High	[R].EAVFSYADDPCSANYPLMQK.[L]	1xCarbamidomethyl [C11]		5.38311E-05	0	1	1	8	P14717	P14717 [560-579]	0	2306.01039518	High	High	High	2.3e7	7.4e7	1.9e7	3.93367648124695	High	3.584E-05	0.0001252
High	[R].NKPIAVIGGGDSAMEESNFLTK.[Y]			2.62908E-06	0	1	1	3	Q6ZFU6	Q6ZFU6 [157-178]	0	2278.13837253	High	High	Not Found	1.3e8	8.7e7		4.42322254180908	High	0	2.015E-08
High	[R].LFQVEYAMEAVK.[Q]	1xOxidation [M8]		0.00189431	0	1	1	2	P52428	P52428 [19-30]	0	1443.71882879	Not Found	High	Not Found		1.1e8		3.26105260848999	High	0	3.275E-05
High	[K].VYPLDAVYDSPEDVPEDVKGNK.[R]			0.000730654	0	1	1	1	Q6Z0I4	Q6Z0I4 [151-172]	1	2449.17692598	High	Not Found	Not Found	2.0e7			2.55778551101685	High	0	1.15E-05
High	[K].SQSGDEAYNDNGLVPR.[T]	1xDeamidated [N]		1.20675E-05	0	1	1	23	Q5Z8V9	Q5Z8V9 [183-198]	0	1722.75654727	High	High	High	8.1e7	1.2e8	5.2e7	4.77113580703735	High	0	4.355E-07
High	[K].HLNLDFQLLEGGR.[K]			0.0024624	0	1	1	14	P49210	P49210 [40-52]	0	1511.79650181	High	High	Not Found	4.8e7	3.8e6		3.49425172805786	High	0.0002031	0.001611
High	[R].DEEVDYYPSR.[H]			0.00295513	0	1	1	18	Q0E4K1	Q0E4K1 [387-396]	0	1272.53788714	High	High	High	6.1e8	8.8e8	6.5e8	3.52895951271057	High	5.803E-05	0.0003605
High	[K].IYDTCIGCTQCVR.[A]	3xCarbamidomethyl [C5; C8; C11]		0.000690128	0	1	1	4	P0C359	P0C359 [7-19]	0	1645.7131087	High	Not Found	High	4.4e7		2.8e7	3.67082476615906	High	0	1.152E-05
High	[K].TVTANTATVSDYVGYLTK.[G]			8.30635E-05	0	1	1	4	B9FK36	B9FK36 [663-680]	0	1903.96474865	High	High	Not Found	2.4e7	9.5e6		3.59050679206848	High	3.584E-05	0.000148
High	[K].MLNSDSAVIAETGDSWFNCQK.[L]	1xCarbamidomethyl [C19]		8.21208E-05	0	1	2	3	A2XFI3	A2XFI3 [420-440]	0	2373.04857153	High	High	Not Found		1.1e7		3.79808020591736	High	0	9.812E-07
High	[K].AAAVGANSQAAQSMLK.[Q]			9.8824E-06	0	1	2	17	P0C8Y9	P0C8Y9 [161-176]	0	1517.77405177	High	High	High	6.1e7	6.2e7	1.5e8	4.98939609527588	High	0	9.008E-08
High	[K].AAAVGANSQAAQSMLK.[Q]	1xDeamidated [N/Q]		0.000543052	0	1	2	5	P0C8Y9	P0C8Y9 [161-176]	0	1518.75806777	Not Found	High	Not Found		2.5e7		4.27087879180908	High	0	2.555E-05
High	[K].LTSSNCTVAIVGR.[K]	1xCarbamidomethyl [C6]		0.00065558	0	1	1	15	P52428	P52428 [204-216]	0	1377.71547464	High	High	High	2.3e8	3.7e8	1.6e8	3.48056149482727	High	0	2.074E-05
High	[K].NGVVQYIYNNQFQPEK.[H]	1xDeamidated [N/Q]		0.00122799	0	1	1	23	P0C5D5	P0C5D5 [190-205]	0	1941.9341177	Not Found	High	High			2.0e7	3.5844521522522	High	5.803E-05	0.0002955
High	[R].AKVEGNLPVYGFHDPASFVNSIQKPR.[V]			0.000308658	0	1	1	5	Q9LI00	Q9LI00 [46-71]	1	2870.49478683	Not Found	High	Not Found		8.1e6		3.08274078369141	High	5.803E-05	0.0002596
High	[K].KVSPQLIAEYTVR.[A]			0.000119004	0	1	1	68	Q5N725	Q5N725 [237-249]	1	1503.85295405	High	High	High	5.6e8	6.9e8	1.7e7	4.58679723739624	High	0	4.388E-06
High	[K].GNKPWVSLPK.[G]			0.00222224	0	1	1	23	P49398	P49398 [231-240]	0	1125.64150495	High	High	High	1.5e8	4.2e8	1.0e8	4.02707147598267	High	0	5.615E-05
High	[K].VCMLGDAQHVEEAEK.[I]	1xCarbamidomethyl [C2]		8.47105E-06	0	1	1	13	B7F845	B7F845 [64-78]	0	1715.77273136	High	High	High	8.8e8	7.1e8	4.9e8	4.68585920333862	High	0	2.684E-07
High	[R].YTEQGMDEEMAYK.[N]			0.000267618	0	1	1	4	Q65XK0	Q65XK0 [320-332]	0	1594.6399856	High	Not Found	High	6.5e7		1.3e7	3.52927231788635	High	0	9.845E-06
High	[K].IYAFNEGNYALWDDK.[L]			0.000852354	0	1	1	9	O64422	O64422 [282-296]	0	1818.83334068	High	High	Not Found	2.7e6	3.4e7		3.93717908859253	High	3.584E-05	0.0001481
High	[R].INPDVDPQVHPYVATGNK.[T]			2.18475E-05	0	1	1	3	Q6ZG77	Q6ZG77 [219-236]	0	1963.98721545	High	High	High	5.9e7	8.0e7	6.3e7	3.5635883808136	High	0	6.517E-06
High	[K].SAQDIALADLPTTHPIR.[L]			2.87329E-05	0	1	1	30	Q06967	Q06967 [160-176]	0	1818.97083716	High	High	High	1.4e9	9.8e8	2.3e8	3.90311408042908	High	0	3.704E-07
High	[K].YSGDSDLQLER.[I]			0.0024484	0	1	2	8	Q40665	Q40665 [36-46]	0	1282.59098532	High	High	High	2.3e8	2.5e8	1.3e8	3.83674097061157	High	3.584E-05	6.864E-05
High	[R].GELQCIGATTLDEYR.[K]	1xCarbamidomethyl [C5]		0.000152104	0	2	3	8	Q7F9I1; Q2QVG9	Q7F9I1 [395-409]; Q2QVG9 [396-410]	0	1725.81122532	High	High	Not Found	2.6e7	2.8e7		3.67625117301941	High	0	4.763E-06
High	[K].VPPQTSAIITNDGVGINPQQSAGNVFLK.[H]			0.000113693	0	1	1	3	Q94DM8	Q94DM8 [55-82]	0	2865.51049638	High	High	Not Found	2.1e7	1.1e7		3.70997476577759	High	0	1.418E-06
High	[K].LQAGYLFPEIAR.[R]			0.00213529	0	1	1	8	Q10MQ2	Q10MQ2 [71-82]	0	1377.75251183	High	High	Not Found		3.7e6		3.21477794647217	High	3.584E-05	0.0001824
High	[K].TVDSEELTVEER.[N]			0.000598375	0	2	2	17	Q7XTE8; Q6EUP4	Q7XTE8 [38-49]; Q6EUP4 [38-49]	0	1406.66454408	High	High	High	6.5e8	9.8e8	4.0e8	4.04277420043945	High	0	1.941E-05
High	[R].LITTAADPVTEIDVTR.[R]			0.000190022	0	1	1	2	Q0J716	Q0J716 [901-916]	0	1714.92215564	Not Found	High	Not Found		2.3e7		3.43505167961121	High	5.803E-05	0.0002625
High	[K].YPIEHGIVNNWDDMEK.[I]			0.000492844	0	2	2	2	A2XNS1; P0C542	A2XNS1 [71-86]; P0C542 [70-85]	0	1959.89053791	High	Not Found	Not Found	1.1e7			3.43815898895264	High	0	7.419E-06
High	[K].VLEQGEVMVFPR.[A]			0.00307541	0	1	1	2	Q6ESF0	Q6ESF0 [146-157]	0	1403.73514719	Not Found	High	Not Found		9.8e7		3.44053554534912	High	0	5.419E-05
High	[K].SIAQINTPDATSLLIQPYDK.[S]			9.20503E-05	0	1	1	26	A3BLC3	A3BLC3 [134-153]	0	2188.14958917	High	High	High	8.8e6	1.5e8		4.10244369506836	High	0	1.17E-05
High	[K].SIAQINTPDATSLLIQPYDK.[S]	1xDeamidated [Q/N]		0.000476254	0	1	1	6	A3BLC3	A3BLC3 [134-153]	0	2189.13360517	Not Found	High	High		7.3e6		3.50032496452332	High	0	7.115E-06
High	[R].VGGGPLGEGLDK.[V]			0.00097744	0	1	1	15	A2XJ35	A2XJ35 [174-185]	0	1098.5789642	High	High	High	3.0e8	2.1e8	1.5e8	4.32015371322632	High	0	1.586E-05
High	[K].NGGIDTEDDYPYK.[A]	1xDeamidated [N1]		0.000521787	0	1	1	16	P25777	P25777 [220-232]	0	1487.61725996	High	High	High	6.5e7	1.0e8	4.7e7	3.50877785682678	High	0	7.918E-06
High	[R].DVQEACVHDGYVLPK.[L]	1xCarbamidomethyl [C6]		5.52122E-06	0	1	1	24	P49216	P49216 [52-66]	0	1729.82139612	High	High	High	5.4e8	7.1e8	3.6e8	4.85974740982056	High	0	4.675E-08
High	[K].GSASSSLISLQTPVTLVPGK.[N]			0.000212998	0	1	1	9	Q10NX8	Q10NX8 [536-555]	0	1942.08553247	High	High	Not Found	8.3e6	2.4e7		3.56751751899719	High	5.803E-05	0.0004253
High	[K].SAPQSIWYGPDRPK.[Y]			0.000293205	0	1	1	17	A2XJ35	A2XJ35 [41-54]	0	1601.80706647	High	High	High	3.0e8	4.2e8	9.5e7	3.83667707443237	High	5.803E-05	0.0002281
High	[R].IEELVGIPVHYIGVGPGR.[D]			0.00065185	0	1	1	3	Q851S8	Q851S8 [466-483]	0	1905.05925826	High	High	Not Found	1.6e7	5.6e7		2.68443655967712	High	0	1.012E-05
High	[R].KWVSDTGVENIGK.[R]			6.68686E-05	0	1	1	11	P93431	P93431 [350-362]	1	1432.74306926	High	High	High	1.1e8	1.5e8	4.2e7	4.08738565444946	High	5.803E-05	0.0003902
High	[K].AGGAYTMNTASAVTVR.[S]			0.000130383	0	1	1	14	P0DKK2	P0DKK2 [65-80]	0	1569.76896637	High	High	High	3.1e8	2.7e8	9.1e7	4.72960138320923	High	0	1.415E-05
High	[R].LIGPNCPGIIKPGECK.[I]	2xCarbamidomethyl [C6; C15]		1.56905E-05	0	1	1	10	Q6ZL94	Q6ZL94 [154-169]	0	1752.91352272	High	High	High	3.0e8	2.5e7	2.5e8	3.31668210029602	High	0	1.52E-07
High	[R].GVLFATEALLAEHGK.[G]			0.000306902	0	1	1	4	A2XMV1	A2XMV1 [188-202]	0	1555.84786865	High	High	Not Found	7.7e7	4.5e7		3.22033262252808	High	0	4.338E-06
High	[R].EADVDGDGQINYEEFVK.[V]			0.00015385	0	1	2	4	Q0JNS6	Q0JNS6 [128-144]	0	1927.85559209	High	High	Not Found	2.4e7	3.9e7		3.9938530921936	High	0	1.249E-05
High	[R].ETPSVAGIINPGSDGFQK.[L]			0.00012037	0	1	1	8	Q93VT8	Q93VT8 [36-53]	0	1816.90756818	High	High	Not Found	1.9e8	2.2e8		3.89619588851929	High	0	1.514E-06
High	[K].ASNTLSIIDSGVGMTK.[S]			0.000132634	0	1	2	6	Q07078	Q07078 [73-88]	0	1593.81524781	High	High	Not Found		9.0e6		4.6416597366333	High	0	2.484E-05
High	[K].IGIVEDSYSLSVAR.[K]			0.00101727	0	1	1	4	Q0J5V5	Q0J5V5 [568-581]	0	1508.7954987	High	High	Not Found	4.1e7	2.0e7		3.38498997688293	High	0	5.639E-05
High	[K].EGDSAIVDVDSEGK.[V]			7.84556E-05	0	2	2	5	Q7F9I1; Q2QVG9	Q7F9I1 [885-898]; Q2QVG9 [886-899]	0	1420.64380862	High	High	High	2.3e8	3.0e8	3.2e8	4.25288009643555	High	0	3.976E-06
High	[R].INVYYNEASGGR.[YF]			0.00154272	0	1	3	4	Q40665	Q40665 [47-58]	0	1342.63860424	Not Found	High	High		3.2e8	1.6e8	3.69903612136841	High	0	4.312E-05
High	[K].NGVVQYIYNNQFQPEK.[H]			0.000791417	0	1	1	3	P0C5D5	P0C5D5 [190-205]	0	1940.9501017	High	Not Found	High	4.5e7		1.3e7	3.45509266853333	High	0	1.382E-05
High	[K].LCDQVSDAVLDACLAEDPDSK.[V]	2xCarbamidomethyl [C2; C13]		3.6399E-06	0	1	1	8	A2Y053	A2Y053 [22-42]	0	2321.02716764	High	High	Not Found	3.0e7	1.5e7		5.02157497406006	High	0	4.01E-07
High	[R].LNALNSSAGADDDDEEEDDE.[-]			1.15866E-07	0	2	3	13	Q8L4L4; A2WXX3	Q8L4L4 [285-304]; A2WXX3 [285-304]	0	2123.80071529	High	High	High	8.3e7	1.1e8	1.0e8	5.50874996185303	High	0	5.958E-10
High	[K].VALVYGQMNEPPGAR.[M]	1xOxidation [M8]		0.000470849	0	1	1	9	P12085	P12085 [232-246]	0	1617.80535229	High	High	High		1.6e7		3.46694231033325	High	0	1.256E-05
High	[K].YIGLLATGLTADAR.[S]			8.44979E-05	0	1	1	12	Q9LSU3	Q9LSU3 [75-88]	0	1434.79510484	High	High	Not Found	4.2e7	6.9e7		4.77636337280273	High	0	1.249E-06
High	[R].VSTNEYQPDGQAPISSTDR.[Q]			2.59276E-05	0	1	1	12	Q69TH8	Q69TH8 [118-136]	0	2064.94686662	High	High	High	9.4e7	2.1e8	2.1e8	4.64120721817017	High	0	4.694E-06
High	[K].GILAADESTGTIGK.[R]			0.000171471	0	2	3	46	P17784; Q5N725	P17784 [25-38]; Q5N725 [25-38]	0	1332.70053574	High	High	High	3.4e9	1.8e9	3.5e9	4.7508397102356	High	0	2.262E-06
High	[K].STGNFCTQCEAEGFR.[K]	2xCarbamidomethyl [C6; C9]		0.000211786	0	1	1	6	B7EA73	B7EA73 [115-129]	0	1763.71119403	High	High	High	5.5e7	6.2e7	3.2e7	3.84107661247253	High	0	2.988E-05
High	[K].AIETVQNNFNTVR.[T]	1xDeamidated [N/Q]		0.00105269	0	1	1	20	A3BLC3	A3BLC3 [97-109]	0	1506.75469695	High	High	Not Found	6.2e7	1.5e8		3.93509674072266	High	0.000399	0.003729
High	[K].GALDGGLDIPHSDKR.[F]			0.000166647	0	2	3	26	Q8L4L4; A2WXX3	Q8L4L4 [165-179]; A2WXX3 [165-179]	1	1550.79214464	High	High	High	7.9e8	1.1e9	3.8e8	4.38196086883545	High	0	3.206E-06
High	[K].AIETVQNNFNTVR.[T]			0.000396762	0	1	1	19	A3BLC3	A3BLC3 [97-109]	0	1505.77068095	High	High	High	3.8e8	5.0e8	4.1e8	3.95203113555908	High	3.584E-05	0.0001114
High	[R].LGSNIAVQGNVDPGVLFGSK.[E]			8.5683E-06	0	1	1	8	Q10LR9	Q10LR9 [323-342]	0	1972.04981569	High	High	Not Found	5.1e7	3.0e7		4.6819953918457	High	0	7.673E-08
High	[K].SPEDATNLIDDK.[K]			0.000394504	0	1	1	4	Q53LQ0	Q53LQ0 [159-170]	0	1317.61686567	High	Not Found	High	1.0e8			3.81891536712646	High	0	2.265E-05
High	[K].VESTAVPSASTPDVADAK.[A]			4.3833E-05	0	1	1	14	Q40680	Q40680 [79-96]	0	1744.85994926	High	High	High	2.0e8	2.4e8	3.4e8	3.95632410049438	High	0	8.139E-07
High	[K].NPGEQSHAANAGLDIAVR.[L]			1.49902E-05	0	1	1	10	Q9FE01	Q9FE01 [63-80]	0	1819.90454849	High	High	High	1.7e8	1.9e8		4.16702079772949	High	0	1.444E-07
High	[K].LPDATLSYFDSPDGELK.[T]			3.80044E-05	0	1	1	8	Q69TY4	Q69TY4 [77-93]	0	1867.89600041	High	High	Not Found	1.2e8	1.2e8		4.70222568511963	High	0	5.191E-07
High	[K].TAVATDTILNQK.[G]			0.00105871	0	1	1	17	P0C2Z4	P0C2Z4 [177-188]	0	1274.69505648	High	High	High	6.3e8	9.6e8	6.5e8	3.55637168884277	High	3.584E-05	0.0001267
High	[K].LCDQVSDAVLDACLAQDPDSK.[V]	2xCarbamidomethyl [C2; C13]		6.74201E-06	0	1	1	6	P93438	P93438 [21-41]	0	2320.04315207	High	High	Not Found	1.9e7	2.0e7		5.29209899902344	High	0	1.502E-07
High	[R].VPEPTVDETIEILR.[G]			0.000330536	0	1	1	6	Q2QVG9	Q2QVG9 [428-441]	0	1610.8635782	High	High	Not Found	4.6e7	5.6e7		3.18416500091553	High	0	4.776E-05
High	[R].TMASTVPLAVEGEPSNK.[-]			3.25769E-05	0	1	1	20	P31924	P31924 [800-816]	0	1730.86292622	High	High	High	1.9e8	2.5e8	1.8e8	4.40886688232422	High	0	3.459E-07
High	[K].VICDHLSLGVK.[T]	1xCarbamidomethyl [C3]		0.00202848	0	1	1	18	Q8H8T0	Q8H8T0 [255-265]	0	1240.67181903	High	High	High	6.1e8	6.0e8	2.3e7	3.12128782272339	High	0	3.508E-05
High	[R].AVSASAPAAATIAVGDK.[L]			0.000571672	0	1	1	8	Q69TY4	Q69TY4 [60-76]	0	1499.80639773	High	High	High	1.9e7	3.5e7	3.1e7	3.0620596408844	High	3.584E-05	0.000157
High	[K].NNAGFPHNVVFDEDAVPSGVDVSK.[I]			3.50859E-05	0	1	1	2	A2Y886	A2Y886 [88-111]	0	2514.18955635	High	Not Found	Not Found	3.5e7			4.96117496490479	High	0	3.763E-07
High	[K].WGNIQFPLPFGR.[V]			0.0025773	0	1	1	4	Q2QNG7	Q2QNG7 [230-241]	0	1431.75318057	High	Not Found	Not Found	7.6e6			3.17386269569397	High	0	4.519E-05
High	[K].TGSVLQQASEQVK.[S]			0.000495664	0	1	2	2	A2Y720	A2Y720 [143-155]	0	1374.7223338	Not Found	Not Found	High			2.1e8	3.43797039985657	High	0	7.448E-06
High	[K].LCDQVSDAVLDACLAQDPDSK.[V]	2xCarbamidomethyl [C2; C13]; 1xDeamidated [Q16]		3.6399E-06	0	1	1	8	P93438	P93438 [21-41]	0	2321.02716807	High	High	Not Found	3.0e7	1.5e7		5.02157497406006	High	0	4.01E-07
High	[K].IGGIGTVPVGR.[V]			0.00290503	0	1	1	29	O64937	O64937 [244-254]	0	1025.61020483	High	High	High		3.6e9	2.0e9	3.3691840171814	High	3.584E-05	0.0001331
High	[R].EMTLGFVDLLR.[D]			0.00113373	0	1	1	124	P0C511	P0C511 [340-350]	0	1293.68713441	High	High	High	1.2e9		1.9e9	3.88994169235229	High	0	1.869E-05
High	[K].DKTGSVLQQASEQVK.[S]			8.89516E-05	0	1	2	10	A2Y720	A2Y720 [141-155]	1	1617.84423971	High	High	High	9.6e7	4.4e7	1.9e7	4.17667865753174	High	0	1.961E-05
High	[K].LLDSHLVPSSTAPESK.[V]			0.000351951	0	1	1	11	Q6EUP4	Q6EUP4 [110-125]	0	1680.88029086	High	High	High	8.4e7	5.7e8	2.8e8	3.72839283943176	High	0	3.947E-05
High	[R].LNALNSSAGADDDDEEEDDE.[-]	1xDeamidated [N]		8.23273E-06	0	2	3	4	Q8L4L4; A2WXX3	Q8L4L4 [285-304]; A2WXX3 [285-304]	0	2124.78473129	Not Found	High	High			6.6e6	6.02321147918701	High	0	7.349E-08
High	[K].VALVYGQMNEPPGAR.[M]			2.13544E-05	0	1	1	31	P12085	P12085 [232-246]	0	1601.81043729	High	High	High		3.4e8	2.7e7	4.61355257034302	High	0	1.728E-06
High	[K].LLDSHLVPSSTAAESK.[V]			5.29173E-05	0	1	1	11	Q6ZKC0	Q6ZKC0 [104-119]	0	1654.8646408	High	High	High	3.9e8	3.8e8	3.0e8	3.80262923240662	High	0	3.121E-05
High	[R].EVNSVNDNPVIDVHR.[G]	1xDeamidated [N]		0.00114022	0	1	1	6	P14717	P14717 [364-378]	0	1707.82965268	Not Found	High	High		6.0e7		3.41201853752136	High	0	1.887E-05
High	[R].EVNSVNDNPVIDVHR.[G]			6.46175E-05	0	1	1	24	P14717	P14717 [364-378]	0	1706.84563668	High	High	High	5.4e8	5.4e8	2.4e8	3.9966459274292	High	0	3.208E-06
High	[R].IMNVIGEPIDEKGDITTNHFLPIHR.[E]			0.00013804	0	1	1	8	Q01859	Q01859 [165-189]	1	2859.48217322	High	High	Not Found	3.8e7	7.0e7		3.98848867416382	High	0	1.367E-05
High	[K].QAGEYQPEEQPEADTDYSR.[A]			1.67072E-05	0	1	1	10	Q43007	Q43007 [633-651]	0	2212.92652502	High	High	High	8.1e7	1.1e8	1.1e8	4.27466583251953	High	0	8.35E-07
High	[K].QAGEYQPEEQPEADTDYSR.[A]	1xDeamidated [Q]		0.000107386	0	1	1	10	Q43007	Q43007 [633-651]	0	2213.91054102	High	Not Found	High				3.9823637008667	High	0	3.95E-06
High	[R].NTGDATTFTNADLGAK.[K]			4.91332E-05	0	1	1	11	Q0JNR2	Q0JNR2 [135-150]	0	1596.75000498	High	High	High	1.5e8	1.8e8	1.2e8	4.30162763595581	High	0	7.542E-07
High	[R].GGPTSVVIYDIHALQER.[F]			0.000308658	0	1	1	6	Q6ZFT5	Q6ZFT5 [136-152]	0	1854.97083716	High	High	Not Found		2.8e7		4.544753074646	High	0	4.368E-06
High	[K].ISSASSASTISPLPHMFVIK.[D]			0.000209382	0	1	1	5	Q9S827	Q9S827 [126-145]	0	2073.10488772	High	High	Not Found	6.0e7	4.8e7		3.81286811828613	High	0	2.822E-06
High	[R].CEYVAVLSTPALCDEQK.[L]	2xCarbamidomethyl [C1; C13]		0.0011533	0	1	2	4	A2WNF5	A2WNF5 [578-594]	0	1982.9197897	High	High	Not Found	1.2e7	6.8e6		3.51766300201416	High	0	4.759E-05
High	[K].APGGAPANVACAISK.[L]	1xCarbamidomethyl [C11]		7.21994E-06	0	1	1	12	Q0J8G4	Q0J8G4 [47-61]	0	1383.70490998	High	High	High	7.7e7		3.3e8	4.38258838653564	High	0	6.309E-08
High	[R].LVYTNDQGEIVK.[G]	1xDeamidated [N/Q]		0.00162398	0	1	1	11	P41344	P41344 [166-177]	0	1379.7052872	High	High	Not Found	7.1e7	5.4e7		3.75340223312378	High	0.0001847	0.001485
High	[K].TYAFADDGTTTINATCIK.[W]	1xCarbamidomethyl [C16]		4.15049E-06	0	1	1	8	B8AEC1	B8AEC1 [144-161]	0	1962.91133317	High	High	High	5.2e7	6.2e7	5.9e6	4.70413637161255	High	0	3.388E-08
High	[R].ASAAPAVDEEAPASPPPSDLGK.[G]			0.000960852	0	1	1	5	Q70G58	Q70G58 [46-67]	0	2077.00840426	Not Found	High	High			3.0e7	4.07264995574951	High	3.584E-05	9.395E-05
High	[R].LLPDAVGTTCGQR.[V]	1xCarbamidomethyl [C10]		0.00125634	0	1	1	6	P30298	P30298 [335-347]	0	1387.69982458	High	High	High	4.0e7	9.0e7	2.2e8	3.19050335884094	High	3.584E-05	0.0001045
High	[R].AHALSTVDGYSGYGAEQGEK.[K]			1.23066E-06	0	1	1	17	Q10MQ2	Q10MQ2 [120-139]	0	2039.93048833	High	High	High	8.3e7	1.3e8	9.7e7	5.52847003936768	High	0	8.584E-09
High	[R].VSNNTFQPNGQAPISSTNK.[S]	1xDeamidated [N/Q]		0.00259203	0	1	1	19	B9FSC8	B9FSC8 [108-126]	0	2004.96212325	High	High	High	1.6e7	3.0e7	3.7e7	3.55653667449951	High	0	4.537E-05
High	[R].LGPVVSEGQYEK.[I]			0.00236607	0	1	1	16	B3VMC0	B3VMC0 [333-344]	0	1305.66850739	High	High	High	1.5e8	3.8e8	2.3e8	3.71288442611694	High	0	4.128E-05
High	[K].LADQIDQNAGITR.[L]			0.00113373	0	1	1	7	Q8S2G0	Q8S2G0 [75-87]	0	1414.7284818	High	High	High	8.3e7	1.2e8	2.9e7	3.45041441917419	High	3.584E-05	8.95E-05
High	[R].LAVENGAAGIIVSNHGAR.[Q]	1xDeamidated [N]		5.17229E-05	0	1	1	6	B8B7C5	B8B7C5 [241-258]	0	1749.92422178	High	High	High	2.5e8	3.1e8		3.62777924537659	High	0	3.158E-06
High	[K].YCCEINGFSSLNLTK.[L]	2xCarbamidomethyl [C2; C3]; 1xDeamidated [N]		0.000524773	0	1	2	6	A2XD35	A2XD35 [379-393]	0	1806.80369785	High	High	Not Found	3.3e7	2.4e7		3.04988121986389	High	0	1.155E-05
High	[K].IADAEENLGESEVR.[E]			4.88535E-05	0	1	1	9	Q8W425	Q8W425 [88-101]	0	1531.72345589	High	High	High	6.8e7	8.7e7	5.7e7	4.98079919815063	High	0	6.801E-07
High	[K].MGNISPLTGTQGQIR.[L]			7.16087E-05	0	1	2	19	A2YPX3	A2YPX3 [293-307]	0	1572.81625092	High	High	High	3.9e8	5.1e8	2.5e8	4.06235313415527	High	0	1.65E-05
High	[K].VVGNENPSTLICFASK.[T]	1xCarbamidomethyl [C12]		0.000344008	0	1	2	2	Q2QYW2	Q2QYW2 [216-231]	0	1735.8683463	Not Found	High	Not Found		2.0e7		2.61635494232178	High	5.803E-05	0.0002299
High	[K].DNQTVQSVLGTPTR.[D]			0.00103483	0	1	1	2	Q7Y0E8	Q7Y0E8 [165-178]	0	1515.77616021	Not Found	Not Found	High			9.7e6	3.57961940765381	High	0	1.689E-05
High	[R].TGGAPGGGADGEGGVDDEHDEL.[-]			2.51174E-06	0	1	1	8	Q6Z7B0	Q6Z7B0 [644-665]	0	2011.81116097	High	High	High	2.0e8	3.1e8	1.9e8	5.07433605194092	High	0	7.829E-08
High	[R].LVYTNDQGEIVK.[G]			0.000892162	0	1	1	12	P41344	P41344 [166-177]	0	1378.7212712	High	High	High	6.7e8	6.5e8	2.6e8	3.6108250617981	High	0	1.439E-05
High	[K].GHHYIVTDDKEGLNSELEK.[H]			2.39194E-07	0	1	1	24	Q9SXP2	Q9SXP2 [65-83]	1	2184.05675141	High	High	High	5.9e8	5.1e8	2.8e6	4.61151361465454	High	0	2.392E-06
High	[K].LLDHTSVTHLFPITK.[Y]			2.12328E-05	0	1	1	31	Q9LSU3	Q9LSU3 [60-74]	0	1721.95848167	High	High	Not Found		1.9e8		3.78139281272888	High	0	2.135E-07
High	[K].TYDLNFKEENNDGSQK.[I]	1xDeamidated [N/Q]		2.578E-05	0	1	1	59	Q42971	Q42971 [264-279]	1	1902.83519143	High	High	High	9.5e7	4.4e8	1.4e8	4.82517099380493	High	0	3.475E-07
High	[K].GTIAGGGVIPHIHK.[S]			0.000303419	0	2	3	12	Q8H7Y8; Q8S857	Q8H7Y8 [116-129]; Q8S857 [117-130]	0	1356.77464426	High	High	High	1.4e7	1.6e7	5.8e7	4.7627739906311	High	0	4.302E-06
High	[R].EDPDFTWEVVKPLK.[YW]			0.00226057	0	1	2	2	P93438	P93438 [375-388]	0	1702.8686636	High	High	Not Found	9.1e7	1.9e7		3.06452465057373	High	0	3.934E-05
High	[K].GVDEFSHCVHLVSWEK.[E]	1xCarbamidomethyl [C8]		0.000263075	0	1	1	5	A2Y0T4	A2Y0T4 [42-57]	0	1928.89595799	High	High	Not Found	1.4e8	1.1e8		3.51983976364136	High	0	3.656E-06
High	[K].HIVQDLKPEIPVSK.[N]			1.24168E-05	0	1	1	30	P49027	P49027 [282-295]	0	1602.92136792	High	High	High	1.1e7	1.3e9	2.1e7	4.33750915527344	High	0	1.165E-07
High	[R].TIEECEADAVAGR.[F]	1xCarbamidomethyl [C5]		0.000306902	0	1	1	2	Q5Z8V9	Q5Z8V9 [63-75]	0	1420.63728383	Not Found	Not Found	High				4.25563287734985	High	0	4.348E-06
High	[K].EALEWLDENQTAEKEEYEEK.[L]	1xDeamidated [N/Q]		0.000786914	0	1	1	4	Q6Z7B0	Q6Z7B0 [606-625]	1	2484.0936502	Not Found	High	Not Found				3.68211603164673	High	3.584E-05	5.985E-05
High	[R].AAALLDVSPVTDVTSISEPR.[V]			9.04877E-05	0	1	1	4	A2XNR6	A2XNR6 [140-159]	0	2041.0811753	High	High	Not Found	1.2e7	2.1e7		3.96358013153076	High	0	1.656E-06
High	[R].EEVTQDDIAEIVSR.[W]			0.00223494	0	1	1	4	Q75GT3	Q75GT3 [616-629]	0	1603.78097073	High	High	Not Found				3.61304068565369	High	0	5.405E-05
High	[K].GDAVLGEGASESLHVK.[D]			2.13544E-05	0	1	1	20	P17784	P17784 [339-354]	0	1568.7914759	High	High	High	8.6e8	9.9e8	2.4e8	5.10973310470581	High	0	4.793E-07
High	[K].TFQGPPHGIQVER.[D]			0.00013804	0	1	1	302	P0C511	P0C511 [147-159]	0	1465.75463703	High	High	High	1.0e10	1.8e10	2.3e10	3.76301503181458	High	0	7.548E-06
High	[R].LASIGLENTEANR.[Q]			0.000135697	0	1	1	17	Q40677	Q40677 [73-85]	0	1387.71758277	High	High	High	2.4e9	3.5e9	2.0e9	4.51645469665527	High	0	4.035E-06
High	[R].YFWTMVNQPNFK.[K]			0.0030061	0	3	3	5	Q9ZRI7; Q5Z627; Q6YW46	Q9ZRI7 [189-200]; Q5Z627 [189-200]; Q6YW46 [189-200]	0	1574.74604622	High	High	Not Found		2.8e7		3.21246147155762	High	0	5.29E-05
High	[K].NNPCLIGEPGVGK.[T]	1xCarbamidomethyl [C4]		0.0024624	0	2	4	6	Q7F9I1; Q2QVG9	Q7F9I1 [290-302]; Q2QVG9 [291-303]	0	1354.67836089	High	High	High	6.5e7	8.5e7	5.5e7	3.27460885047913	High	5.803E-05	0.0002381
High	[R].VMQGHAGANLVPLVASNR.[I]			0.000501354	0	1	1	6	Q93XI4	Q93XI4 [204-221]	0	1833.97521109	High	High	Not Found	1.6e8	1.6e8		3.25767874717712	High	0	7.529E-06
High	[K].MFVDYNEPQTER.[V]			0.000578233	0	1	1	14	Q6YZX6	Q6YZX6 [346-357]	0	1528.67366904	High	High	High	3.0e7	5.6e7	5.0e7	3.9369204044342	High	0	1.8E-05
High	[R].DNGLLLHIHR.[A]			0.000852354	0	1	1	163	P0C511	P0C511 [286-295]	0	1187.66436561	High	High	High	1.8e8	4.2e9	2.3e9	3.50558161735535	High	3.584E-05	0.0001552
High	[R].LANNLEELILK.[E]			0.00312845	0	1	2	6	Q01K11	Q01K11 [256-266]	0	1269.74127843	High	High	Not Found	6.6e7	8.9e7		3.12076592445374	High	0	5.528E-05
High	[K].SGVADMVNTGGR.[Q]			0.00107699	0	1	1	10	Q6K669	Q6K669 [532-543]	0	1163.54734647	High	High	High	1.4e8	3.1e8	1.3e8	4.26464653015137	High	0	1.767E-05
High	[R].GISACAVCDGAAPIFR.[N]	2xCarbamidomethyl [C5; C8]		2.62253E-05	0	1	2	6	Q6ZFU6	Q6ZFU6 [141-156]	0	1664.78832224	High	High	Not Found	1.3e8	1.1e8		4.51106595993042	High	0	3.224E-07
High	[K].AADLTYWESAAR.[MI]			0.00309299	0	1	5	6	Q9AUV6	Q9AUV6 [100-111]	0	1353.64335527	High	High	Not Found	2.3e8	1.9e8		4.78750896453857	High	3.584E-05	0.0001125
High	[K].YVGEPMTHLESIASSAVR.[A]			0.000379055	0	1	1	3	B8BJ39	B8BJ39 [386-403]	0	1946.96403718	High	High	Not Found	7.4e7	8.1e7		2.92024254798889	High	0.0001847	0.001396
High	[K].YYCTVIDAPGHR.[D]	1xCarbamidomethyl [C3]		9.20503E-05	0	1	1	20	O64937	O64937 [85-96]	0	1451.67360986	High	High	High	1.7e9	2.0e9	1.7e9	3.93145775794983	High	0	3.307E-06
High	[R].DNGLLLHIHR.[A]	1xDeamidated [N2]		0.000722363	0	1	1	70	P0C511	P0C511 [286-295]	0	1188.64838161	High	High	High	9.4e8	1.8e9	6.8e8	3.42260313034058	High	5.803E-05	0.0002523
High	[K].DLYGNVVLSGGSTMFPGIGDR.[M]			0.00226057	0	1	1	2	P0C542	P0C542 [293-313]	0	2155.04882934	High	Not Found	Not Found				2.40151047706604	High	0.000399	0.003836
High	[K].GLDVIQQAQSGTGK.[T]			0.000198899	0	2	5	15	Q6Z2Z4; P35683	Q6Z2Z4 [78-91]; P35683 [78-91]	0	1401.73323283	High	High	High	5.4e8	7.6e8	4.6e8	4.63931703567505	High	0	2.663E-06
High	[K].IAVSPGTEGTSSPLTLHGR.[D]			3.73593E-05	0	1	1	7	B7EA73	B7EA73 [39-57]	0	1879.98721545	High	High	High	2.7e8	2.8e8	1.3e8	3.61079382896423	High	0	4.915E-07
High	[K].LLDSHLVPSATAAESK.[V]			1.10774E-05	0	1	1	16	Q06967	Q06967 [109-124]	0	1638.8697262	High	High	High	8.5e8	8.7e8	3.0e8	4.46752023696899	High	0	5.364E-06
High	[K].AVAESMLGEANVK.[L]			0.000791417	0	1	1	6	Q851L5	Q851L5 [326-338]	0	1318.66712718	High	High	High	6.9e7	6.7e7	1.8e7	4.58940553665161	High	0	1.256E-05
High	[K].KYGQDATNVGDEGGFAPNIQENK.[E]			4.74454E-07	0	1	1	20	Q42971	Q42971 [205-227]	1	2452.13752077	High	High	High	3.7e8	4.5e8	1.4e7	6.27380418777466	High	0	1.364E-08
High	[K].LTYYTPEYETK.[D]			0.00123502	0	1	1	80	P0C511	P0C511 [22-32]	0	1407.66783865	High	High	High	9.7e9	1.3e10	2.4e10	3.74371242523193	High	0	5.506E-05
High	[R].EVDAVISSGVTPAER.[L]			3.50859E-05	0	1	4	11	A2YL07	A2YL07 [460-474]	0	1529.78057687	High	High	High	1.5e8	1.6e8	7.8e7	4.21392822265625	High	0	3.535E-05
High	[R].DLANLVIVCGDHGNQSK.[D]	1xCarbamidomethyl [C9]		0.00064814	0	1	1	18	P30298	P30298 [597-613]	0	1839.90177162	High	High	High	1.2e8	1.9e8		3.88707637786865	High	0	3.831E-05
High	[K].AGDTVGVGYFVASCR.[G]	1xCarbamidomethyl [C14]		3.50859E-05	0	1	1	2	Q6ERW7	Q6ERW7 [160-174]	0	1558.73185293	High	Not Found	Not Found	5.6e7			3.85806155204773	High	0	3.777E-07
High	[R].DYNPEQNEDNVLAR.[M]			0.00179954	0	1	1	8	P0C358	P0C358 [397-410]	0	1676.75106758	High	High	High	1.7e7	2.4e7	4.7e7	2.90841007232666	High	0	3.093E-05
High	[K].IVVVDHELPNQGSQQR.[R]			0.000230714	0	1	1	5	Q43007	Q43007 [338-353]	0	1818.94568504	High	High	High	2.6e7	2.6e7	1.2e8	3.448575258255	High	5.803E-05	0.0002285
High	[R].SSISDTSADHNLMLLPDGTYGFTAGNCIR.[C]	1xCarbamidomethyl [C27]		0.000119004	0	1	1	7	Q8H8C7	Q8H8C7 [226-254]	0	3113.43027369	High	High	Not Found	1.4e8	2.2e7		4.52087879180908	High	0	1.324E-05
High	[K].MIYDYYASGAEDEWTLK.[E]			5.17229E-05	0	1	1	4	Q10CE4	Q10CE4 [21-37]	0	2054.90518486	High	High	Not Found	9.5e6			4.10618257522583	High	0	5.984E-07
High	[K].IIAVCADDPEYR.[H]	1xCarbamidomethyl [C5]		0.00100572	0	1	1	2	A2X8Q3	A2X8Q3 [140-151]	0	1421.67294112	Not Found	Not Found	High			9.7e7	3.97091150283813	High	0	1.634E-05
High	[R].AVLINAGQANAATGDAGYQDTVDSADAVAK.[L]	1xDeamidated [N/Q]		0.00178931	0	1	1	12	B8AL33	B8AL33 [125-154]	0	2878.37009962	High	High	Not Found	1.3e7			4.03992509841919	High	0.0001847	0.001192
High	[R].SSISDTSADHNLMLLPDGTYGFTAGNCIR.[C]	1xCarbamidomethyl [C27]; 1xDeamidated [N26]		0.000105563	0	1	1	3	Q8H8C7	Q8H8C7 [226-254]	0	3114.41428969	High	Not Found	Not Found	7.4e6			4.74757957458496	High	0	1.311E-06
High	[R].TLDAHIEEQFGSGR.[L]			1.36041E-05	0	1	1	22	P49199	P49199 [165-178]	0	1559.74486009	High	High	High	3.1e8	9.4e7	5.5e7	3.80580139160156	High	5.803E-05	0.0003912
High	[K].YIGLSEASASTIR.[R]			0.0013377	0	2	4	6	A2XRZ0; A2XRZ6	A2XRZ0 [160-172]; A2XRZ6 [164-176]	0	1367.71652017	High	High	Not Found		1.4e8		3.28027868270874	High	0	2.238E-05
High	[K].KYGQDATNVGDEGGFAPNIQENK.[E]	1xDeamidated [N/Q]		5.69928E-05	0	1	1	7	Q42971	Q42971 [205-227]	1	2453.12153677	High	Not Found	Not Found	3.0e7			4.51948070526123	High	0	1.401E-06
High	[K].VIACVGETLEQR.[E]	1xCarbamidomethyl [C4]		0.000484478	0	1	1	35	P48494	P48494 [124-135]	0	1374.70457561	High	High	High	2.3e9	2.5e9	1.7e9	4.27947092056274	High	0	4.343E-05
High	[R].LNWLLHFGEPPK.[W]			0.00148234	0	1	1	24	Q0JMH0	Q0JMH0 [291-302]	0	1450.78414632	High	High	Not Found	5.5e7	1.9e7		3.76346015930176	High	3.584E-05	0.0001577
High	[R].YDDNAAVIIDQK.[G]			0.000484478	0	1	1	12	P0C438	P0C438 [80-91]	0	1364.66923562	High	High	High	1.8e8	2.3e8	9.0e7	4.1439414024353	High	0	7.256E-06
High	[K].ENVSSEALEAAR.[I]			0.000452411	0	1	1	7	A2ZCQ7	A2ZCQ7 [58-69]	0	1275.61753441	High	High	High	1.9e8	2.2e8	1.8e8	4.56952810287476	High	0	6.707E-06
High	[K].FDMGGSAAVFGAAK.[A]			0.00232594	0	1	1	4	Q6K669	Q6K669 [391-404]	0	1328.6303478	High	High	Not Found	7.3e7	5.7e7		3.65472865104675	High	3.584E-05	0.0001883
High	[K].AVANQPVSVAIEAGGR.[A]			7.05698E-06	0	1	1	30	P25776	P25776 [254-269]	0	1538.82853016	High	High	High	1.3e8	7.7e8	3.8e8	4.1316499710083	High	0	4.381E-06
High	[R].VPGYGVVTNIINGGVECGHGADSR.[V]	1xCarbamidomethyl [C17]; 1xDeamidated [N]		2.72747E-07	0	1	1	16	Q42993	Q42993 [267-290]	0	2429.1513975	High	High	Not Found	2.7e8	2.9e8		4.75914716720581	High	0	1.155E-08
High	[K].NFEGLDLAEMDK.[S]			0.000718252	0	1	1	8	Q10CE4	Q10CE4 [183-194]	0	1381.63040729	High	High	Not Found	2.0e8	1.7e8		3.68585109710693	High	0	3.965E-05
High	[K].AIGSGSEGADSSLQEQYNK.[E]			1.33636E-07	0	1	1	12	Q9LSU1	Q9LSU1 [167-185]	0	1940.88320378	High	High	High	4.5e8	4.9e8	3.9e8	5.40478706359863	High	0	2.03E-08
High	[K].ATEIEVGVVR.[K]			0.00215978	0	1	1	12	Q9LSU3	Q9LSU3 [212-221]	0	1072.59969966	High	High	High	1.7e8	3.1e8	1.0e8	4.09421634674072	High	3.584E-05	0.00015
High	[K].GHHYIVTDDKEGLNSELEK.[H]	1xDeamidated [N14]		6.99925E-05	0	1	1	2	Q9SXP2	Q9SXP2 [65-83]	1	2185.04076741	High	Not Found	Not Found	1.3e8			3.81653618812561	High	0	8.24E-07
High	[R].HMFGVVGIPVTSLASR.[A]			0.000417672	0	1	1	13	Q0JMH0	Q0JMH0 [30-45]	0	1670.90467202	High	High	Not Found	7.5e6	1.7e8		3.35990643501282	High	3.584E-05	6.089E-05
High	[K].LIGLAGETNVQGEEQK.[K]			1.6899E-05	0	1	1	16	A2WXB2	A2WXB2 [59-74]	0	1685.87045443	High	High	High		6.7e6	4.4e7	4.78254270553589	High	0	1.774E-07
High	[K].VFFTNSGSEANDSQVK.[LI]			6.81941E-06	0	1	4	12	Q01K11	Q01K11 [165-180]	0	1729.80276879	High	High	High	1.8e8	2.3e8	2.2e7	5.0765380859375	High	0	2.44E-07
High	[R].AYFSATSAHTCTGDGNAMVAR.[A]	1xCarbamidomethyl [C11]		5.91261E-06	0	1	1	8	Q6ZDY8	Q6ZDY8 [247-267]	0	2187.95461168	High	High	High	1.6e8	2.1e8	1.2e8	3.66614580154419	High	0	5.029E-08
High	[K].DAPMFVCGVNEDK.[Y]	1xCarbamidomethyl [C7]		0.000470849	0	1	1	13	A2YQT7	A2YQT7 [129-141]	0	1481.63992642	High	High	High		2.7e8	1.5e8	4.28611516952515	High	0	4.354E-05
High	[K].VFFTNSGSEANDSQVK.[LI]	1xDeamidated [N/Q]		0.000103771	0	1	4	7	Q01K11	Q01K11 [165-180]	0	1730.78678479	High	High	Not Found	1.1e7	3.9e7		3.98634052276611	High	0	3.22E-06
High	[K].LIGLAGETNVQGEEQK.[K]	1xDeamidated [N/Q]		0.000344008	0	1	1	2	A2WXB2	A2WXB2 [59-74]	0	1686.85447043	Not Found	Not Found	High				4.5069785118103	High	0	4.946E-06
High	[K].EALEWLDENQTAEKEEYEEK.[L]			0.000234699	0	1	1	6	Q6Z7B0	Q6Z7B0 [606-625]	1	2483.1096342	High	High	Not Found	3.6e7	2.5e7		4.28474044799805	High	0	3.209E-06
High	[K].NPNFVGCVEGALGIR.[E]	1xCarbamidomethyl [C7]		0.00206347	0	1	1	4	Q9SXP2	Q9SXP2 [44-58]	0	1602.80568657	Not Found	Not Found	High				2.80332803726196	High	5.803E-05	0.0006615
High	[R].AVAMSATDGLMR.[G]	1xOxidation [M]		0.000773558	0	1	1	6	P12085	P12085 [76-87]	0	1238.58676884	High	High	High	7.0e7	7.4e7	6.1e7	3.64565682411194	High	0	1.222E-05
High	[K].TYDLNFKEENNDGSQK.[I]			1.73882E-05	0	1	1	21	Q42971	Q42971 [264-279]	1	1901.85117543	High	High	High	6.5e8	1.6e9	9.2e8	4.3962140083313	High	0	1.703E-07
High	[R].AYFSATSAHTCTGDGNAMVAR.[A]	1xCarbamidomethyl [C11]; 1xDeamidated [N16]		0.00262175	0	1	1	2	Q6ZDY8	Q6ZDY8 [247-267]	0	2188.93862768	High	Not Found	Not Found				3.05617213249207	High	3.584E-05	7.74E-05
High	[K].YNGGLDTEEAYPYTGVNGICHYKPENVGVK.[V]	1xCarbamidomethyl [C20]; 2xDeamidated [N2; N17]		0.000167601	0	1	1	3	P25778	P25778 [223-252]	0	3346.52086358	High	High	Not Found	9.4e7	8.7e7		3.65019774436951	High	0	2.194E-06
High	[K].IYVLTQFNSASLNR.[H]			0.000228096	0	2	2	8	Q69T99; P15280	Q69T99 [119-132]; P15280 [133-146]	0	1625.86458131	High	High	Not Found	5.3e7	6.3e7		3.68222761154175	High	0	3.106E-06
High	[K].LLESHLVPSSTAPESK.[V]			0.000177444	0	1	1	10	Q7XTE8	Q7XTE8 [110-125]	0	1694.89594092	High	High	High	4.0e8	3.4e8	3.6e7	3.68165946006775	High	0	2.89E-05
High	[R].AAVDAGFVPNELQVGQTGK.[I]			0.00169012	0	1	1	4	A2XNR6	A2XNR6 [274-292]	0	1900.97631642	High	High	Not Found	1.4e7	3.0e7		4.15822315216064	High	8.586E-05	0.0008003
High	[K].FPTLVTHQESLESK.[V]			1.36041E-05	0	1	1	30	B7F845	B7F845 [133-146]	0	1615.83261245	High	High	High	6.9e8	1.1e9	5.9e7	4.38595581054688	High	0	7.758E-07
High	[K].KLSVETTANQDPLVTK.[G]			9.71463E-06	0	1	1	14	Q43008	Q43008 [166-181]	1	1743.94870473	High	High	High	4.7e8	5.9e8	2.7e8	3.82386827468872	High	0	1.157E-05
High	[K].KLDVLSNEVFVK.[A]			0.00293834	0	1	1	9	A2WXB2	A2WXB2 [75-86]	1	1390.79404224	High	High	Not Found	6.5e7	6.7e7		3.259361743927	High	3.584E-05	0.0001678
High	[R].ATNTILATGGYGR.[A]			0.00163327	0	1	1	7	Q6ZDY8	Q6ZDY8 [234-246]	0	1294.67498976	High	High	High	4.6e8	4.3e8	2.7e8	3.59300780296326	High	0	2.787E-05
High	[R].SENPVVLFEHVLLYNLK.[E]			3.6516E-05	0	1	2	1	Q10G39	Q10G39 [240-256]	0	2014.10078867	High	Not Found	Not Found				3.30719232559204	High	0	3.937E-07
High	[K].DEAYFAANAAAQASR.[R]			2.62253E-05	0	1	1	51	Q2QLY5	Q2QLY5 [374-388]	0	1555.71355997	High	High	High	1.5e7	2.8e8	1.1e8	5.83500194549561	High	0	4.866E-07
High	[K].TQVEAICSQTVSCADILAVAAR.[D]	2xCarbamidomethyl [C7; C13]; 1xDeamidated [Q]		0.00148234	0	1	2	9	A2YPX3	A2YPX3 [103-124]	0	2364.15337166	High	High	Not Found		4.3e7		3.12373447418213	High	0	2.505E-05
High	[K].DEAYFAANAAAQASR.[R]	1xDeamidated [Q/N]		0.000187866	0	1	1	5	Q2QLY5	Q2QLY5 [374-388]	0	1556.69757597	High	Not Found	High	2.9e7		4.2e7	4.56079626083374	High	0	2.51E-06
High	[K].SVYYGAAEEFKDK.[E]			0.00190515	0	1	1	8	Q53LQ0	Q53LQ0 [296-308]	1	1506.7111004	High	High	High	2.0e8	1.6e8	6.4e7	3.77499938011169	High	0	3.283E-05
High	[R].FHNIYGPFGTWK.[G]			0.00280736	0	2	3	8	A2Z7B3; Q2R1V8	A2Z7B3 [202-213]; Q2R1V8 [195-206]	0	1466.72154608	High	High	Not Found		4.7e7		3.892174243927	High	0	4.948E-05
High	[R].FNQEDTSSFNDLDEHSK.[N]			0.000670716	0	1	1	4	Q69Q02	Q69Q02 [695-711]	0	2012.84681826	High	High	High	6.0e7	6.9e7	1.4e7	3.58718943595886	High	0	1.048E-05
High	[K].IVVNCGLGAEAGNSK.[G]	1xCarbamidomethyl [C5]		8.61735E-06	0	1	1	12	Q9ZST0	Q9ZST0 [108-122]	0	1488.74750299	High	High	High	1.3e8	2.1e8	9.1e7	5.06049919128418	High	0	2.871E-06
High	[R].AAAGVCEESIPGLR.[V]	1xCarbamidomethyl [C6]		0.000197767	0	1	1	15	Q941Z0	Q941Z0 [31-44]	0	1429.71038924	High	High	High	1.3e8	4.2e8	6.3e7	4.17967081069946	High	0	6.247E-06
High	[R].AIVQAVTHYSDPK.[I]			0.00136857	0	1	2	16	Q69LA6	Q69LA6 [275-287]	0	1428.74815466	High	High	High	4.7e7	1.7e8	3.8e8	3.43511939048767	High	0	2.3E-05
High	[R].VAHWITIDEPNVASIGSYDSGQLAPGR.[C]			0.000106775	0	1	1	2	Q5JK35	Q5JK35 [184-210]	0	2853.41659602	High	Not Found	Not Found	1.6e7			4.02993679046631	High	0	1.326E-06
High	[K].YMTSLFHDSLGFGSAK.[M]			0.00809613	0.000383538	1	2	1	Q7XR61	Q7XR61 [355-370]	0	1760.83123224	High	Not Found	Not Found				3.10590934753418	High	3.584E-05	0.0001444
High	[K].IENVEGLNHFDEILQEADGIILSR.[G]	1xDeamidated [Q/N]		0.00814228	0.000383538	1	1	9	B8BJ39	B8BJ39 [257-280]	0	2725.36791493	High	Not Found	Not Found	1.6e6			3.79309463500977	High	0.0007387	0.006098
High	[K].LPFYHSFWNR.[T]			0.00702319	0.000383538	1	4	2	Q01K11	Q01K11 [132-141]	0	1366.66911664	High	Not Found	Not Found	2.5e7			2.7454559803009	High	3.584E-05	0.0001353
High	[K].EIPLPHEFILNR.[D]			0.00927922	0.000383538	1	1	2	P0C355	P0C355 [233-244]	0	1477.81617467	High	Not Found	Not Found	5.0e7			2.58151197433472	High	5.803E-05	0.0002245
High	[K].IGLFGGAGVGK.[T]			0.00837702	0.000383538	2	2	18	P12085; Q01859	P12085 [168-178]; Q01859 [223-233]	0	975.56219205	High	High	High		9.7e8	6.0e8	3.24901700019836	High	0.0003202	0.00257
High	[K].LFVQVIDPEEEERFDFDPLDDTK.[T]	1xDeamidated [Q4]		0.00917439	0.000383538	1	1	5	Q0E4K1	Q0E4K1 [269-291]	1	2797.30906261	High	High	Not Found		2.7e7		4.21146440505981	High	5.803E-05	0.0003587
High	[R].YDTQYHSLFR.[T]			0.00917439	0.000383538	1	2	2	Q43007	Q43007 [369-378]	0	1329.62222595	High	Not Found	Not Found	4.3e7			2.24271655082703	High	3.584E-05	0.0001654
High	[K].IGPWGGNGGSAQDISVPPKK.[L]	1xDeamidated [N/Q]		0.00876669	0.000383538	1	1	3	Q0JMY8	Q0JMY8 [6-25]	1	1966.00286594	Not Found	Not Found	High			5.6e6	3.26226663589478	High	3.584E-05	0.0001568
High	[K].KISEDEYVSAIK.[E]			0.00949249	0.000383538	1	1	4	Q2QLY4	Q2QLY4 [458-469]	1	1381.72093683	High	Not Found	Not Found	7.8e7			3.57920575141907	High	3.584E-05	0.000172
High	[R].DNLTLWTSDLTEDGGDEVKEASK.[G]	1xDeamidated [N2]		0.00922666	0.000383538	1	1	1	Q6ZKC0	Q6ZKC0 [227-249]	1	2524.15731304	High	Not Found	Not Found	5.2e7			2.35286045074463	High	3.584E-05	0.0001661
High	[K].TPEEAVAHFFDVTR.[S]			0.00471504	0.000383538	1	1	4	Q9AXB0	Q9AXB0 [369-382]	0	1618.78599664	High	Not Found	Not Found	3.9e6			3.40512537956238	High	5.803E-05	0.00024
High	[R].AINGALECDGK.[N]	1xCarbamidomethyl [C8]		0.00743423	0.000383538	0	1	13			0	1147.54119878	High	High	High		4.9e7	5.3e7	4.00763559341431	High	5.803E-05	0.0002129
High	[K].TGLPYIWHSK.[A]			0.00440353	0.000383538	2	2	38	Q6Z4G3; Q8H8T0	Q6Z4G3 [264-273]; Q8H8T0 [266-275]	0	1201.63641955	High	High	High	5.9e7	1.0e8	4.3e7	3.23974561691284	High	3.584E-05	7.828E-05
High	[K].TTTTNAGAPVWNDNEALTVGPR.[G]	2xDeamidated [N5; N12]		0.00445398	0.000383538	1	1	2	Q0E4K1	Q0E4K1 [16-37]	0	2287.08369522	Not Found	Not Found	High			4.7e6	4.0783052444458	High	3.584E-05	7.838E-05
High	[K].LQIWDTAGQER.[F]			0.00965563	0.000383538	1	1	16	P40392	P40392 [59-69]	0	1316.6593397	High	High	High	6.1e7	1.7e8	9.7e7	3.32745313644409	High	0.006359	0.07936
High	[R].GAIMDTQAVADACSSGQVAGYGGDVWFPQPAPK.[D]	1xCarbamidomethyl [C13]; 1xDeamidated [Q]		0.00592103	0.000383538	1	1	8	Q9SXP2	Q9SXP2 [283-315]	0	3352.52490271	High	High	High	8.1e6		7.7e6	5.02958250045776	High	3.584E-05	0.0001037
High	[R].RFAGELAHPK.[V]			0.00474197	0.000383538	1	1	6	Q0E4K1	Q0E4K1 [449-458]	1	1125.61635283	High	Not Found	High	3.3e8		2.7e8	3.58256673812866	High	3.584E-05	0.0001061
High	[R].TVVSIPNGPSELAVK.[E]			0.00496301	0.000383538	1	1	9	Q40677	Q40677 [178-192]	0	1510.84753428	High	High	High	7.3e8		4.8e8	2.53531908988953	High	0.0006567	0.00538
High	[K].ASALLVEFFEK.[C]			0.00445398	0.000383538	2	2	18	P31924; Q43009	P31924 [723-733]; Q43009 [723-733]	0	1253.67761559	High	High	High	1.4e7	1.7e7	1.4e7	3.89831805229187	High	3.584E-05	9.451E-05
High	[K].SGTTPLSPAIAFILEK.[V]			0.00399707	0.000383538	1	1	11	Q0JPA6	Q0JPA6 [109-124]	0	1644.92069918	High	High	High	4.5e6	2.4e7	8.4e7	2.88681602478027	High	0.001	0.00943
High	[K].GCPSVPLCNGTLK.[L]	2xCarbamidomethyl [C2; C8]; 1xDeamidated [N9]		0.00354631	0.000383538	1	1	1	Q8H8C7	Q8H8C7 [273-285]	0	1403.66574802	High	Not Found	Not Found	1.1e8			2.94856524467468	High	3.584E-05	6.251E-05
High	[K].GVAQYCDNVEMCR.[L]	2xCarbamidomethyl [C6; C12]		0.0104546	0.000383538	1	1	2	Q7XR61	Q7XR61 [175-187]	0	1601.65050815	High	Not Found	Not Found	1.9e7			2.4879298210144	High	5.803E-05	0.0004573
High	[R].MMLTFSVFPSPK.[V]			0.00730847	0.000383538	4	8	2	Q43594; Q8H7U1; Q40665; Q76FS3	Q43594 [163-174]; Q8H7U1 [163-174]; Q40665 [163-174]; Q76FS3 [163-174]	0	1384.70034166	High	Not Found	Not Found				2.48302006721497	High	3.584E-05	0.0001289
High	[K].LPALQDDGPATDSYGR.[F]			0.00927922	0.000383538	1	1	4	Q0DM51	Q0DM51 [628-643]	0	1675.79220413	High	High	Not Found	7.9e6	6.5e6		3.01359009742737	High	0.0001393	0.0009881
High	[R].EMTLGFVDLLRDDFIEK.[D]			0.00354631	0.000383538	1	1	15	P0C511	P0C511 [340-356]	1	2041.03105408	High	High	Not Found	2.4e6	5.8e7		3.37833547592163	High	0.0009491	0.008461
High	[K].TNPFVAHHLLAK.[I]			0.005224	0.000383538	1	1	2	P12153	P12153 [6-17]	0	1347.75318057	High	Not Found	Not Found	4.7e7			2.98884153366089	High	3.584E-05	9.179E-05
High	[R].EMTLGFVDLLRDDFIEK.[D]	1xOxidation [M2]		0.00371171	0.000383538	1	1	1	P0C511	P0C511 [340-356]	1	2057.02596908	Not Found	High	Not Found				3.31319832801819	High	3.584E-05	6.542E-05
High	[R].APGVQTPVIVR.[F]			0.00588742	0.000383538	1	2	14	A2YH64	A2YH64 [92-102]	0	1136.6786187	High	High	High	3.2e8	2.1e8	3.7e8	2.68484902381897	High	3.584E-05	0.0001032
High	[R].DNLTLWTSDMQDDGGDEMR.[D]	1xDeamidated [Q11]		0.00399707	0.000383538	1	1	2	Q84J55	Q84J55 [237-255]	0	2199.88050328	Not Found	High	Not Found				3.70141530036926	High	3.584E-05	7.029E-05
High	[R].TLADNPVVIYSK.[S]			0.00671072	0.000383538	1	1	2	Q0J3L4	Q0J3L4 [66-77]	0	1319.72054297	Not Found	Not Found	High			8.9e7	2.97715163230896	High	5.803E-05	0.0002257
High	[K].QADSVPQVQK.[K]			0.0112552	0.000383538	1	1	5	Q9ZRI7	Q9ZRI7 [208-217]	0	1099.57421317	High	High	High	2.7e7	7.2e7	3.2e7	3.20376133918762	High	5.803E-05	0.0002677
High	[K].TLVANNVIPANWSPNSNYR.[S]			0.00384079	0.000383538	1	1	3	Q7XCA7	Q7XCA7 [251-269]	0	2130.07267635	High	High	Not Found	3.2e6			3.59697604179382	High	3.584E-05	6.779E-05
High	[R].RSQLGEIFELDR.[A]			0.00960094	0.000383538	1	2	2	P0C362	P0C362 [423-434]	1	1462.76486732	Not Found	High	Not Found		3.2e7		2.99574971199036	High	3.584E-05	0.0001734
High	[R].ITEQAGVVLTLDPKPIQGDWNGAGCHTNYSTK.[S]	1xCarbamidomethyl [C25]; 1xDeamidated [N21]		0.00354631	0.000383538	1	1	1	P14655	P14655 [280-311]	0	3471.68490872	High	Not Found	Not Found	3.7e7			3.37947463989258	High	3.584E-05	6.24E-05
High	[K].GITGNCVGGIR.[D]	1xCarbamidomethyl [C6]		0.0111282	0.000383538	2	2	6	Q6ERW7; Q6ERW9	Q6ERW7 [370-380]; Q6ERW9 [367-377]	0	1103.56260298	High	High	High	3.8e8	4.2e8	2.6e8	3.51420450210571	High	5.803E-05	0.0002944
High	[K].AGIALNDNFVK.[L]			0.0034467	0.000383538	2	2	37	Q7FAH2; A2YQT7	Q7FAH2 [301-311]; A2YQT7 [301-311]	0	1161.62624875	High	High	High		3.3e9	1.9e9	3.69576835632324	High	5.803E-05	0.0003418
High	[K].YEVLPGWQSDISSVR.[S]			0.00876669	0.000383538	1	2	1	A2XD35	A2XD35 [434-448]	0	1735.86497517	High	Not Found	Not Found	1.3e8			2.51555991172791	High	3.584E-05	0.0001569
High	[R].TLLYGGIYGYPR.[D]			0.00350613	0.000383538	1	1	8	O64422	O64422 [329-340]	0	1372.72596274	High	High	Not Found	4.7e7	3.5e7		3.42744159698486	High	3.584E-05	0.0001417
High	[K].AGFAGDDAPR.[A]			0.00460883	0.000383538	4	4	8	A2XNS1; Q10DV7; P0C542; A3C6D7	A2XNS1 [21-30]; Q10DV7 [21-30]; P0C542 [20-29]; A3C6D7 [21-30]	0	976.44828446	High	High	High	8.4e8	1.9e9	6.1e8	3.56436014175415	High	3.584E-05	8.098E-05
High	[K].ESVNSFQGVLDGK.[Y]			0.00588742	0.000383538	1	1	2	Q01859	Q01859 [509-521]	0	1379.68013465	High	High	Not Found	4.1e7			2.76452207565308	High	0.0001662	0.001058
High	[K].SWLEEHITATGK.[A]			0.00510636	0.000383538	1	1	2	Q2QX01	Q2QX01 [137-148]	0	1371.69030545	High	Not Found	Not Found	3.5e7			3.06093144416809	High	3.584E-05	8.956E-05
High	[R].EQFGRPIGEFQFIQGK.[L]			0.00756215	0.000383538	1	1	2	Q75IM9	Q75IM9 [297-312]	0	1880.9653579	Not Found	High	Not Found		7.6e7		2.38600540161133	High	0.0001847	0.00111
High	[K].ADEGFSVTVR.[G]			0.00519434	0.000383538	1	1	6	Q10M12	Q10M12 [206-215]	0	1080.53201402	High	High	High		1.5e8	4.0e7	3.44574189186096	High	3.584E-05	9.13E-05
High	[R].IDAWNSEQLPIYEPGLDEVVK.[E]			0.00686519	0.000383538	1	2	4	Q9AUV6	Q9AUV6 [39-59]	0	2415.20783224	High	Not Found	Not Found	1.0e7			3.61514854431152	High	5.803E-05	0.0004055
High	[R].VFDAVVVVK.[A]			0.00809613	0.000383538	1	1	4	A2XS65	A2XS65 [125-133]	0	975.58734417	High	Not Found	Not Found				3.10777020454407	High	3.584E-05	0.0001439
High	[R].LNADDWENDENLKK.[I]			0.00598882	0.000383538	1	1	3	A2XCT8	A2XCT8 [52-65]	1	1703.78711873	Not Found	High	High		9.2e7		2.67571043968201	High	0.0009299	0.008223
High	[K].VTTPDDLLLAER.[L]			0.0103365	0.000383538	1	1	4	Q5N8G1	Q5N8G1 [281-292]	0	1342.7212712	High	Not Found	High	3.9e7			2.5013325214386	High	0.000399	0.003579
High	[K].SDLVNNLGTIAR.[S]	1xDeamidated [N]		0.00516484	0.000383538	2	3	8	Q0J4P2; Q07078	Q0J4P2 [89-100]; Q07078 [89-100]	0	1273.67465582	High	Not Found	High			4.1e7	3.38349413871765	High	3.584E-05	9.036E-05
High	[K].DSTLIMQLLR.[D]			0.00519434	0.000383538	6	7	60	Q6ZKC0; Q84J55; Q2R2W2; Q7XTE8; Q06967; Q6EUP4	Q6ZKC0 [217-226]; Q84J55 [227-236]; Q2R2W2 [226-235]; Q7XTE8 [223-232]; Q06967 [222-231]; Q6EUP4 [223-232]	0	1189.66091969	High	High	High	1.3e8	1.1e8	2.2e7	3.44769430160522	High	3.584E-05	9.611E-05
High	[K].KLNLPVLPTTTIGSFPQTVELR.[R]	1xDeamidated [N/Q]		0.0081887	0.000383538	2	2	7	Q2QLY5; Q2QLY4	Q2QLY5 [427-448]; Q2QLY4 [427-448]	1	2425.37008741	High	Not Found	High				5.36428880691528	High	5.803E-05	0.0002576
High	[R].AADLVASAAIR.[A]			0.00847279	0.000383538	1	1	4	P0C482	P0C482 [80-90]	0	1057.60003403	Not Found	Not Found	High			5.0e7	3.57734131813049	High	3.584E-05	0.0002048
High	[K].CQEDPSHWTK.[I]	1xCarbamidomethyl [C1]		0.00342711	0.000383538	1	1	5	P31924	P31924 [734-743]	0	1287.54226138	High	High	High	4.8e7	6.5e7	2.1e7	3.29649424552917	High	3.584E-05	0.0001264
High	[K].ISEAGVSSLEFGPNR.[E]			0.00710355	0.000383538	1	1	2	Q69Q02	Q69Q02 [221-235]	0	1562.78091124	High	Not Found	Not Found	1.1e7			3.04661846160889	High	3.584E-05	0.0001651
High	[R].ATPEQVSDYTLK.[L]			0.00842477	0.000383538	1	1	26	Q40677	Q40677 [271-282]	0	1351.67398665	High	High	High	2.8e9	4.3e9	3.8e9	3.30176973342896	High	5.803E-05	0.0002655
High	[K].VSAYVTHAVFPK.[Q]			0.00425556	0.000383538	1	1	8	Q6ZFT5	Q6ZFT5 [259-270]	0	1318.71539808	High	High	Not Found	1.9e8	1.7e8		2.95269989967346	High	5.803E-05	0.000423
High	[K].SAATTQEAEAWEAAK.[K]			0.00960094	0.000383538	1	1	2	Q6K9C1	Q6K9C1 [344-358]	0	1563.72854129	Not Found	Not Found	High				3.22695589065552	High	3.584E-05	0.0001736
High	[K].SHIPDGPGYQEK.[F]			0.00327438	0.000383538	1	1	8	Q93XI4	Q93XI4 [124-135]	0	1327.62770521	High	Not Found	High	1.0e8		3.3e7	2.60359358787537	High	3.584E-05	5.765E-05
High	[K].VPLILGIWGGK.[G]			0.00471504	0.000383538	1	1	18	P93431	P93431 [148-158]	0	1152.71394162	High	High	High	1.8e7	1.0e7	4.2e7	3.2267951965332	High	5.803E-05	0.0002557
High	[R].EAGAATEVVAATVGPSQSADTLR.[T]			0.00896823	0.000383538	1	1	2	A2XQV4	A2XQV4 [51-73]	0	2201.10442982	High	Not Found	Not Found	1.2e7			3.21207475662231	High	3.584E-05	0.0001608
High	[R].NSLGQAVVEGTGDHCCEYMTGGCVVVLGK.[V]	3xCarbamidomethyl [C15; C16; C23]; 1xDeamidated [Q/N]		0.00528383	0.000383538	1	1	5	Q69RJ0	Q69RJ0 [1478-1506]	0	3098.36860251	High	High	Not Found	4.0e7			2.93932628631592	High	3.584E-05	0.0002079
High	[K].VSSVIYLDSPAGVGLSYSK.[N]			0.00501986	0.000383538	1	1	2	P37890	P37890 [135-153]	0	1942.01678423	High	Not Found	Not Found	2.7e7			3.69739174842834	High	3.584E-05	8.81E-05
High	[K].GIDADGMEALYK.[K]			0.0109403	0.000383538	1	2	2	A2WXX3	A2WXX3 [230-241]	0	1282.59837894	High	Not Found	Not Found	3.9e7			3.45504117012024	High	5.803E-05	0.0005329
High	[R].AAQVFSDPK.[V]			0.0081887	0.000383538	1	1	14	P14655	P14655 [166-174]	0	962.49417204	High	High	High		1.2e9	5.1e8	3.90380430221558	High	3.584E-05	0.0001841
High	[R].SGSWVGATGK.[A]			0.00965563	0.000383538	2	2	8	P42862; P42863	P42862 [135-144]; P42863 [135-144]	0	949.47377095	High	High	High		2.5e8	4.4e7	4.18810749053955	High	3.584E-05	0.0001752
High	[K].DDGTLASFIGFR.[V]			0.00769227	0.000383538	1	1	8	Q33E23	Q33E23 [44-55]	0	1298.63754164	Not Found	High	High		2.6e7	7.4e6	3.88697695732117	High	3.584E-05	0.0001364
High	[R].WFTHIDALLR.[L]			0.00718482	0.000383538	1	1	6	Q40680	Q40680 [57-66]	0	1271.68951773	High	High	Not Found		1.2e7		2.58615255355835	High	3.584E-05	0.0001265
High	[R].DLAEEILQLSK.[N]			0.00442868	0.000383538	1	4	13	A2YL07	A2YL07 [434-444]	0	1258.68890848	High	High	High	8.3e6	2.8e7	2.1e7	3.77392530441284	High	5.803E-05	0.0004702
High	[K].AADILVNFFEK.[C]			0.00659715	0.000383538	1	1	3	P30298	P30298 [715-725]	0	1266.67286456	High	High	Not Found		2.3e7		2.55094575881958	High	0.0001128	0.0008665
High	[K].AHVVTTPGSGFGPGGEGFVR.[V]			0.0065225	0.000383538	1	1	6	Q10MQ2	Q10MQ2 [423-442]	0	1928.9613351	High	High	High	1.1e8	2.6e7	1.6e7	3.0481858253479	High	0.0002031	0.001864
High	[R].FDDSFSAASLK.[A]			0.00493483	0.000383538	1	1	6	Q5Z6F0	Q5Z6F0 [10-20]	0	1187.55789437	High	High	High		4.6e7	3.3e7	3.36125659942627	High	3.584E-05	8.658E-05
High	[R].MGAFTLGVNR.[V]			0.0101044	0.000383538	2	3	6	Q33E23; A2XMV1	Q33E23 [390-399]; A2XMV1 [390-399]	0	1065.55097541	High	High	High				3.00532245635986	High	5.803E-05	0.0002155
High	[K].SAESNMCDLLR.[I]	1xCarbamidomethyl [C7]		0.00437851	0.000383538	1	1	12	Q2R8Z5	Q2R8Z5 [107-117]	0	1295.57184692	High	High	High	9.1e7	1.3e8	5.1e7	3.07481074333191	High	3.584E-05	7.672E-05
High	[R].HFLANPDLPK.[R]			0.00588742	0.000383538	1	1	5	Q69TH8	Q69TH8 [329-338]	0	1151.62076949	High	High	High		1.3e8	1.1e8	3.39146876335144	High	3.584E-05	0.000103
High	[R].GSASVGQSTLTR.[F]			0.00463516	0.000383538	1	1	6	P0C315	P0C315 [171-182]	0	1163.60149049	Not Found	High	High		6.0e7	3.4e7	3.36275577545166	High	3.584E-05	8.158E-05
High	[K].VIPIFNENDAISTR.[K]			0.0111915	0.000383538	1	1	3	O04226	O04226 [149-162]	0	1588.83294682	High	High	Not Found	2.9e7	3.0e7		2.70781016349792	High	0.001502	0.01593
High	[R].QATAQVLASQK.[R]			0.00837702	0.000383538	1	1	2	Q8S0J7	Q8S0J7 [102-112]	0	1144.63206238	Not Found	Not Found	High			1.6e7	3.05739426612854	High	3.584E-05	0.0001494
High	[R].GDDQQGPYQEHDR.[V]	1xDeamidated [Q9]		0.0065225	0.000383538	0	1	6			0	1545.6200539	High	High	Not Found	2.7e7	3.2e7		3.49035692214966	High	3.584E-05	0.0001145
High	[R].IQNGGTEVVEAK.[A]			0.005314	0.000383538	1	1	6	Q42972	Q42972 [250-261]	0	1244.6481063	Not Found	High	High		6.7e7	2.0e7	2.95984840393066	High	3.584E-05	9.309E-05
High	[R].SGIYYYTAEQEK.[A]			0.00578774	0.000383538	1	1	2	Q7XUP7	Q7XUP7 [119-130]	0	1451.66890125	Not Found	Not Found	High			2.2e7	3.84317255020142	High	3.584E-05	0.0001014
High	[K].YIYTIDDDCFVAK.[D]	1xCarbamidomethyl [C9]		0.00386274	0.000383538	1	1	2	Q6Z4G3	Q6Z4G3 [103-115]	0	1622.74068625	High	Not Found	Not Found	2.6e7			2.75952434539795	High	3.584E-05	6.813E-05
High	[R].HSSVEQIDICEIDK.[M]	1xCarbamidomethyl [C10]		0.00630356	0.000383538	1	1	2	Q9SMB1	Q9SMB1 [128-141]	0	1672.78467623	High	Not Found	Not Found				3.3599898815155	High	3.584E-05	0.0001104
High	[R].DTLDFMLSPEVR.[N]			0.00690435	0.000383538	1	1	2	Q6Z6L4	Q6Z6L4 [758-769]	0	1422.6933419	Not Found	High	Not Found		1.6e7		3.54740309715271	High	3.584E-05	0.0001217
High	[K].SEGHYIIASDWK.[K]			0.00406597	0.000383538	2	3	2	A2Z7B3; Q2R1V8	A2Z7B3 [51-62]; Q2R1V8 [44-55]	0	1405.67465539	High	Not Found	Not Found	1.1e8			3.73897862434387	High	3.584E-05	7.14E-05
High	[R].YLSSVLFQSIKK.[E]			0.00415969	0.000383538	1	1	1	Q9XEA6	Q9XEA6 [302-313]	1	1412.8147777	High	Not Found	Not Found	1.5e7			3.20517468452454	High	3.584E-05	7.33E-05
High	[K].TAVAVSYCKPGR.[G]	1xCarbamidomethyl [C8]		0.00371171	0.000383538	1	1	13	A2ZB00	A2ZB00 [21-32]	0	1308.67288163	High	High	High	2.6e8	1.8e8	8.7e7	3.44324636459351	High	3.584E-05	7.172E-05
High	[K].TYHMVDEDEPILEK.[A]			0.00572222	0.000383538	1	2	2	Q5VND6	Q5VND6 [197-210]	0	1718.79417798	High	Not Found	Not Found	2.7e7			3.34404134750366	High	3.584E-05	0.0001005
High	[R].YIGSLVGDFHR.[T]			0.00384079	0.000383538	1	1	12	O64422	O64422 [318-328]	0	1263.64804681	High	High	High		1.4e8	3.4e7	3.06098508834839	High	3.584E-05	0.0001082
High	[K].LNFDDNAAFR.[Q]			0.00714407	0.000383538	1	1	8	Q6K9N6	Q6K9N6 [251-260]	0	1182.55381208	High	High	High	4.1e8	4.8e8	1.7e8	3.233802318573	High	5.803E-05	0.0002322
High	[K].VVTFDKNPDNHPYLLK.[F]			0.0037757	0.000383538	1	1	1	Q53LQ0	Q53LQ0 [256-271]	1	1899.99632365	High	Not Found	Not Found	2.8e8			1.58340501785278	High	3.584E-05	6.653E-05
High	[R].AINGALECNGK.[N]	1xCarbamidomethyl [C8]; 1xDeamidated [N]		0.00743423	0.000383538	2	2	19	O04138; Q7Y1Z0	O04138 [246-256]; Q7Y1Z0 [249-259]	0	1147.54119921	High	High	High	5.6e6	4.9e7	5.3e7	4.00763559341431	High	5.803E-05	0.0002129
High	[R].AINGALECNGK.[N]	1xCarbamidomethyl [C8]; 2xDeamidated [N3; N9]		0.00714407	0.000383538	2	2	18	O04138; Q7Y1Z0	O04138 [246-256]; Q7Y1Z0 [249-259]	0	1148.52521521	High	High	High	8.9e6	1.3e8	5.8e7	3.80166053771973	High	5.803E-05	0.0002873
High	[K].VSGAEVILDQI.[-]			0.00458265	0.000383538	1	1	10	Q9SDD6	Q9SDD6 [188-198]	0	1143.62558001	Not Found	High	High		7.3e7	1.6e7	3.4953784942627	High	5.803E-05	0.0003881
High	[K].EIVVLSGAHTLGR.[S]			0.00442868	0.000383538	1	1	2	Q7XJ02	Q7XJ02 [239-251]	0	1351.76922449	High	Not Found	Not Found	2.4e7			2.46382188796997	High	5.803E-05	0.0006042
High	[R].RYALLADDGVVK.[V]			0.00671072	0.000383538	1	1	2	Q7F8S5	Q7F8S5 [192-203]	1	1319.73177637	High	Not Found	Not Found	2.7e7			3.03842401504517	High	3.584E-05	0.0001181
High	[R].QIGITCPIVPGIMPINNYK.[G]	1xCarbamidomethyl [C6]		0.00832954	0.000383538	1	1	5	Q75HE6	Q75HE6 [210-228]	0	2128.12932868	High	High	Not Found	1.2e7			3.30973291397095	High	0.002562	0.03053
High	[R].GVVMNPVDHPHGGGEGK.[A]			0.00338828	0.000383538	1	1	7	P0C495	P0C495 [220-236]	0	1686.80166346	High	High	High	6.0e7	1.8e8	1.1e8	3.1186420917511	High	3.584E-05	8.132E-05
High	[K].DGTTLLWDLTEGK.[M]			0.00901933	0.000383538	1	1	4	Q6L4F8	Q6L4F8 [231-243]	0	1448.72675046	High	High	Not Found		1.5e7		3.80098032951355	High	5.803E-05	0.0002177
High	[K].WFDTNYHFIVPELGPNTK.[F]	1xDeamidated [N5]		0.00427987	0.000383538	2	2	4	Q2QLY5; Q2QLY4	Q2QLY5 [112-129]; Q2QLY4 [112-129]	0	2179.04948175	High	High	Not Found	9.7e6			3.62069129943848	High	5.803E-05	0.0002287
High	[K].LLAGVTIAHGGVLPNINPVLLPK.[K]	1xDeamidated [N17]		0.00881665	0.000383538	2	3	1	A2Y5G8; Q75L11	A2Y5G8 [108-130]; Q75L11 [107-129]	0	2307.37986435	High	Not Found	Not Found				3.40495443344116	High	3.584E-05	0.0001578
High	[K].EAAATSESNDGAISR.[G]			0.00588742	0.000383538	1	1	2	Q2R237	Q2R237 [209-223]	0	1478.67175468	Not Found	Not Found	High				2.96227741241455	High	0.0001393	0.0009839
High	[R].NPEEIPWAAAGAEYVVESTGVFTDKDK.[A]	1xDeamidated [N1]		0.00616169	0.000383538	1	1	2	Q6K5G8	Q6K5G8 [83-109]	1	2924.38362448	Not Found	High	Not Found				3.09156131744385	High	3.584E-05	0.0001084
High	[R].DEEVNYFPSR.[F]			0.00832954	0.000383538	1	2	4	A2YH64	A2YH64 [387-396]	0	1255.55895697	High	High	Not Found	5.9e7	1.0e8		3.31138277053833	High	5.803E-05	0.0002343
High	[K].NRHNTPGQLELR.[K]			0.0072258	0.000383538	1	1	2	P0C457	P0C457 [38-49]	1	1434.756034	High	Not Found	Not Found	2.1e7			2.81255006790161	High	3.584E-05	0.0001276
High	[R].DHTVSATHGDMDQNTR.[D]	1xOxidation [M11]		0.00674901	0.000383538	2	5	3	Q6Z2Z4; P35683	Q6Z2Z4 [304-319]; P35683 [304-319]	0	1800.756564	High	High	Not Found	5.8e6	8.7e6		2.67129421234131	High	3.584E-05	0.0001185
High	[R].VSEQFTAMFR.[R]			0.00381897	0.000383538	4	8	4	Q43594; Q8H7U1; Q40665; Q76FS3	Q43594 [381-390]; Q8H7U1 [381-390]; Q40665 [381-390]; Q76FS3 [381-390]	0	1215.58266939	High	High	Not Found	7.7e7	5.8e7		3.6184515953064	High	3.584E-05	0.000111
High	[K].MAHPDGEYATAR.[A]	1xOxidation [M1]		0.00633954	0.000383538	2	2	10	Q10CE4; B8B7C5	Q10CE4 [84-95]; B8B7C5 [84-95]	0	1334.57937522	High	High	High	1.2e8	1.4e8	1.0e7	2.8598198890686	High	5.803E-05	0.0002582
High	[R].SLIANTCCFVNR.[V]	2xCarbamidomethyl [C7; C8]		0.00718482	0.000383538	1	1	2	Q6ZG77	Q6ZG77 [349-360]	0	1454.68788002	Not Found	High	Not Found		7.0e7		2.65428638458252	High	0.0003589	0.002789
High	[R].EYFDLGLPVIK.[K]			0.00982155	0.000383538	1	1	6	Q7F8T6	Q7F8T6 [160-170]	0	1293.70891571	High	Not Found	High	4.8e6		4.5e6	3.06740093231201	High	0.0001128	0.0008768
High	[R].GNATVPAMEMTK.[W]			0.00413606	0.000383538	2	2	17	Q2QLY5; Q2QLY4	Q2QLY5 [100-111]; Q2QLY4 [100-111]	0	1249.59151947	High	High	High	4.1e8	5.8e8	1.8e8	3.39420986175537	High	5.803E-05	0.0002789
High	[K].IINQDPPALSDK.[S]			0.0109403	0.000383538	1	1	7	Q2QMN7	Q2QMN7 [395-406]	0	1310.69505648	High	High	High	3.0e7	5.9e7	1.3e7	2.8059196472168	High	5.803E-05	0.0003246
High	[K].NIGFDGLRDPDK.[V]			0.0111282	0.000383538	1	1	8	O04138	O04138 [201-212]	1	1346.66990436	High	High	High	1.9e8	3.7e8	9.5e7	3.20814371109009	High	5.803E-05	0.0003901
High	[K].YIPSNTFSYYDQVLDTAAMLGAVPER.[Y]	1xDeamidated [Q/N]; 1xOxidation [M19]		0.0100472	0.000383538	1	1	25	Q2QLY5	Q2QLY5 [56-81]	0	2938.38151644	High	High	High	1.3e7			3.12445640563965	High	5.803E-05	0.0006816
High	[K].ESLGLGDADVLLLSDGNLELTR.[A]			0.00556164	0.000383538	1	1	5	Q7F8S5	Q7F8S5 [150-171]	0	2300.19799581	High	Not Found	High			7.1e6	2.92786765098572	High	3.584E-05	9.758E-05
High	[K].GGTSIEDLAEKYPDMIIK.[V]			0.00388481	0.000383538	1	1	7	Q6K9N6	Q6K9N6 [164-181]	1	1979.99941959	High	High	High		9.5e6		3.58697700500488	High	3.584E-05	0.0001992
High	[K].HVAAHPWHDLEIGPGAPAVFNCVVEIPR.[G]	1xCarbamidomethyl [C22]		0.00971062	0.000383538	1	1	2	A2X8Q3	A2X8Q3 [32-59]	0	3088.55740414	High	Not Found	Not Found	3.0e6			2.76628065109253	High	3.584E-05	0.0001864
High	[K].HVAAHPWHDLEIGPGAPAVFNCVVEIPR.[G]	1xCarbamidomethyl [C22]; 1xDeamidated [N21]		0.00415969	0.000383538	1	1	5	A2X8Q3	A2X8Q3 [32-59]	0	3089.54142014	High	Not Found	Not Found	2.4e6			3.14245939254761	High	3.584E-05	7.304E-05
High	[R].EGNDLYMEMK.[E]			0.00938525	0.000383538	1	1	6	P12085	P12085 [208-217]	0	1229.51768583	High	High	High	8.0e7	1.8e8	6.9e7	2.93653988838196	High	3.584E-05	0.000169
High	[R].NTAGPLIIACSK.[G]	1xCarbamidomethyl [C10]		0.00678752	0.000383538	1	1	5	Q6K9N6	Q6K9N6 [152-163]	0	1244.66673363	High	High	High		1.6e8		3.34825277328491	High	3.584E-05	0.0001425
High	[R].DEEVNYFPSR.[F]	1xDeamidated [N5]		0.00907073	0.000383538	1	2	8	A2YH64	A2YH64 [387-396]	0	1256.54297297	High	Not Found	High			8.6e7	2.96322441101074	High	3.584E-05	0.0001635
High	[R].KLPDGSLMEIVK.[V]			0.0105141	0.000383538	1	1	5	Q6Z0I4	Q6Z0I4 [139-150]	1	1329.74464925	High	High	Not Found	6.8e7	7.3e7		3.93143558502197	High	5.803E-05	0.0006884
High	[K].IINVDNVQEAAR.[E]			0.00871701	0.000383538	1	1	4	P15280	P15280 [477-488]	0	1341.71210351	High	High	Not Found		2.5e8		2.8487594127655	High	0.0008481	0.007687
High	[R].SLNSAASTTADRR.[T]			0.00528383	0.000383538	1	1	12	Q7XJ39	Q7XJ39 [60-72]	1	1349.67678059	High	High	High	5.2e9	5.6e9	3.8e9	2.94091773033142	High	3.584E-05	9.283E-05
High	[K].QVVSGVAYYLK.[V]			0.00543641	0.000383538	1	1	6	A2XS65	A2XS65 [96-106]	0	1226.67794996	High	High	High	6.9e7	1.6e8		3.16317272186279	High	5.803E-05	0.0003479
High	[R].YFDSYGGPELLYELR.[F]			0.00891742	0.000383538	1	1	4	Q7XDY9	Q7XDY9 [171-185]	0	1821.86939183	Not Found	Not Found	High				3.18918657302856	High	0.001486	0.01521
High	[R].IVHGIDVFDPK.[F]			0.00735015	0.000383538	1	1	4	Q10LP5	Q10LP5 [508-518]	0	1239.67319893	High	High	Not Found	2.5e7	6.7e7		2.09807562828064	High	3.584E-05	0.0001297
High	[K].TGPGCSIELMK.[F]	1xCarbamidomethyl [C5]		0.00896823	0.000383538	1	1	8	Q6K669	Q6K669 [380-390]	0	1192.57005609	High	High	High	1.1e8	2.1e8	1.1e8	3.57842397689819	High	0.0001128	0.0008495
High	[K].NGGIDTEDDYPYK.[A]			0.0034664	0.000383538	1	1	2	P25777	P25777 [220-232]	0	1486.63324396	High	Not Found	Not Found				2.88614869117737	High	3.584E-05	9.165E-05
High	[K].DAPMFVVGVNEK.[E]	1xDeamidated [N10]		0.00381897	0.000383538	2	2	6	Q7FAH2; Q6K5G8	Q7FAH2 [129-140]; Q6K5G8 [129-140]	0	1306.63476489	High	High	High	1.3e7		1.8e7	3.50344181060791	High	3.584E-05	6.719E-05
High	[K].LELAQFAELQAFAQFASALDK.[T]			0.00714407	0.000383538	1	1	2	P0C2Z4	P0C2Z4 [385-405]	0	2311.19687372	High	Not Found	Not Found	2.6e7			2.8461594581604	High	3.584E-05	0.0001258
High	[K].LNVNQTGFYR.[V]	1xDeamidated [Q/N]		0.00637572	0.000383538	1	1	9	Q6Z6L4	Q6Z6L4 [538-547]	0	1212.60076269	High	High	High	5.2e7	5.5e7		3.3445737361908	High	5.803E-05	0.0003154
High	[R].TPALAAWEER.[F]			0.00769227	0.000383538	1	1	2	Q06398	Q06398 [193-202]	0	1143.57929857	Not Found	Not Found	High				3.20806264877319	High	3.584E-05	0.0001366
High	[K].KIVDILTEQK.[I]			0.00814228	0.000383538	1	1	9	Q40677	Q40677 [121-130]	1	1186.70416468	High	High	High		8.1e8	7.9e7	2.789710521698	High	3.584E-05	0.0001451
High	[R].AVFPSIVGRPR.[H]			0.0109403	0.000383538	4	4	5	A2XNS1; Q10DV7; P0C542; A3C6D7	A2XNS1 [31-41]; Q10DV7 [31-41]; P0C542 [30-40]; A3C6D7 [31-41]	0	1198.70550216	High	High	High		3.1e8		2.01824569702148	High	3.584E-05	0.0002023
High	[K].EPGPSGKPYSAR.[Y]			0.00553006	0.000383538	1	1	3	O64422	O64422 [306-317]	0	1245.62222595	High	High	High	2.9e7	6.1e7	1.8e7	3.11236333847046	High	3.584E-05	9.693E-05
High	[R].FSYGEPMTVESTTQAICDLALR.[F]	1xCarbamidomethyl [C17]; 1xDeamidated [Q14]		0.00371171	0.000383538	1	1	3	Q9LSU1	Q9LSU1 [101-122]	0	2490.15270261	High	Not Found	Not Found	4.3e6			3.38832497596741	High	3.584E-05	0.0001396
High	[K].LVLPEGVQDGDVVEIR.[D]			0.00549867	0.000383538	1	1	4	Q69Q02	Q69Q02 [96-111]	0	1737.93814007	High	High	Not Found	2.2e7	1.6e7		3.35757374763489	High	5.803E-05	0.0002681
High	[K].QAEASTAENNATASPK.[D]	1xDeamidated [N]		0.00619686	0.000383538	1	1	7	Q69LE7	Q69LE7 [875-890]	0	1590.72418455	High	High	Not Found	3.0e6	2.5e6		3.70594334602356	High	5.803E-05	0.0004093
High	[R].KTLEAVDILK.[L]			0.00582078	0.000383538	1	1	3	P14717	P14717 [487-496]	1	1129.68270099	High	Not Found	High	3.9e7			3.15799188613892	High	3.584E-05	0.0001022
High	[R].SLNSAASTTADRR.[T]	1xDeamidated [N3]		0.00540555	0.000383538	1	1	5	Q7XJ39	Q7XJ39 [60-72]	1	1350.66079659	High	High	High	6.7e8	7.2e8	4.0e8	2.48040318489075	High	0.009431	0.1194
High	[K].ANLEYAVEAAADFLNK.[A]			0.0112552	0.000383538	1	2	1	A2Y5L9	A2Y5L9 [235-250]	0	1738.8646408	Not Found	Not Found	High			1.6e7	3.8866138458252	High	3.584E-05	0.0002083
High	[K].GMLQAHQIIAEYNNAISEADR.[E]	1xDeamidated [N]		0.00384079	0.000383538	1	1	6	P31924	P31924 [44-64]	0	2345.11903447	Not Found	Not Found	High			5.2e6	3.57519817352295	High	0.0001847	0.001141
High	[R].SIGLIGHTFDQK.[R]			0.00800459	0.000383538	1	1	9	Q93VT8	Q93VT8 [579-590]	0	1315.70047625	High	High	High	2.8e7	1.3e8	6.2e7	2.93746948242188	High	0.0001847	0.001478
High	[R].TSELEDNEFIK.[F]			0.00907073	0.000383538	1	1	4	Q6F2U9	Q6F2U9 [168-178]	0	1324.6267021	Not Found	High	High		1.2e8	9.2e7	2.92638850212097	High	0.0001662	0.001024
High	[K].ITDEFTGAGAVGQVCQVIGAVVDVR.[F]	1xCarbamidomethyl [C15]; 1xDeamidated [Q]		0.00553006	0.000383538	1	1	3	Q01859	Q01859 [71-95]	0	2562.28682827	Not Found	High	Not Found				3.98985624313354	High	3.584E-05	0.0001395
High	[K].IFHYGSISLITEPCR.[S]	1xCarbamidomethyl [C14]		0.0108784	0.000383538	1	1	9	Q0J8G4	Q0J8G4 [145-159]	0	1792.90506619	High	High	High	4.3e7	8.3e7	9.6e6	3.1711745262146	High	0.0001847	0.0015
High	[R].YVDAVMTVPK.[G]			0.0108784	0.000383538	1	1	6	Q8H8T0	Q8H8T0 [199-208]	0	1122.58635782	High	High	High		3.1e8	4.1e8	3.8269190788269	High	3.584E-05	0.0002005
High	[K].YHEQLLQLVR.[V]			0.00743423	0.000383538	1	1	12	Q9XGP7	Q9XGP7 [177-186]	0	1298.72154608	High	High	High	1.1e8	1.1e8	3.2e6	3.15275430679321	High	3.584E-05	0.0001317
High	[R].FPGQLNSDLR.[K]			0.00595483	0.000383538	4	8	19	Q43594; Q8H7U1; Q40665; Q76FS3	Q43594 [242-251]; Q8H7U1 [242-251]; Q40665 [242-251]; Q76FS3 [242-251]	0	1146.5901976	High	High	High	2.1e7	2.4e7	4.4e7	2.99513483047485	High	3.584E-05	0.0001046
High	[R].MIITLQPGYSIPLLDR.[E]			0.00418345	0.000383538	1	1	6	P0C449	P0C449 [75-90]	0	1830.01936733	High	Not Found	High	2.3e7		1.2e7	3.33105158805847	High	3.584E-05	7.354E-05
High	[K].HAVSEGTK.[A]			0.0101044	0.000383538	2	14	5	Q6F362; Q94JE1	Q6F362 [137-144]; Q94JE1 [140-147]	0	828.42100714	High	High	High	1.4e6	4.6e6	5.7e7	2.79747700691223	High	5.803E-05	0.0006289
High	[K].MDYVNTAMER.[L]			0.00415969	0.000383538	2	2	4	Q6ERW7; Q6ERW9	Q6ERW7 [403-412]; Q6ERW9 [400-409]	0	1229.52891923	Not Found	High	High		7.4e7	4.0e7	2.76768636703491	High	5.803E-05	0.000416
High	[K].MFDLIEQYNLNGHIR.[W]	1xDeamidated [N/Q]		0.00507736	0.000383538	1	1	6	P31924	P31924 [632-646]	0	1863.90579454	High	Not Found	High	3.7e7		9.1e6	3.14411282539368	High	0.0001393	0.001009
High	[R].YIEPPHIILR.[K]			0.00698335	0.000383538	1	2	8	Q7XR61	Q7XR61 [126-135]	0	1250.72556888	High	High	Not Found	6.0e7	7.3e7		2.05303502082825	High	5.803E-05	0.0006245
High	[R].KMEVPYCIVK.[G]	1xCarbamidomethyl [C7]		0.00659715	0.000383538	1	1	4	P0DKK7	P0DKK7 [168-177]	1	1266.65847719	High	High	Not Found	6.2e7	6.9e7		3.56418323516846	High	0.0001662	0.001039
High	[R].ENDLTTVELAR.[F]			0.0106947	0.000383538	1	1	11	P20907	P20907 [67-77]	0	1260.6430209	High	High	High		1.3e8	6.8e7	2.83617305755615	High	0.0004655	0.004347
High	[K].KAVENSPFLEK.[L]			0.00432891	0.000383538	2	3	3	Q0J4P2; Q07078	Q0J4P2 [473-483]; Q07078 [473-483]	1	1261.67867819	Not Found	High	High		2.0e8	1.1e8	3.7370707988739	High	3.584E-05	0.0001376
High	[R].YALSYQEPIPVEQLVQSLCDTK.[Q]	1xCarbamidomethyl [C19]; 1xDeamidated [Q]		0.00559339	0.000383538	1	2	4	P0C8Y9	P0C8Y9 [97-118]	0	2582.26944687	High	Not Found	High			7.7e6	3.78012871742249	High	3.584E-05	9.782E-05
High	[K].EVDEQMINVQNK.[N]	1xOxidation [M6]		0.00362807	0.000383538	4	8	20	Q43594; Q8H7U1; Q40665; Q76FS3	Q43594 [325-336]; Q8H7U1 [325-336]; Q40665 [325-336]; Q76FS3 [325-336]	0	1462.6842341	High	High	High	6.4e6	1.6e7	1.1e7	3.71792817115784	High	3.584E-05	7.415E-05
High	[R].AAGFTEESGTLGDIWETVSGSDLVLLLISDAAQADNYEK.[I]			0.00837702	0.000383538	1	1	2	Q65XK0	Q65XK0 [155-193]	0	4085.97135554	High	Not Found	Not Found	1.9e7			3.13444089889526	High	5.803E-05	0.0003631
High	[R].VKEYLPITGLADFNK.[L]			0.00982155	0.000383538	1	1	8	P37833	P37833 [68-82]	1	1707.93159821	High	High	High	7.6e7	2.1e7	1.5e7	3.61938166618347	High	5.803E-05	0.000483
High	[K].IQGIGAGFVPGVLDVDLINETVQVSSDEAIEMAK.[A]			0.00334988	0.000383538	1	1	2	Q9XEA6	Q9XEA6 [223-256]	0	3514.79854069	High	Not Found	Not Found	1.1e7			3.31601524353027	High	3.584E-05	6.377E-05
High	[K].DAVLDGGIPFNK.[A]			0.005224	0.000383538	1	1	4	Q6ZD89	Q6ZD89 [149-160]	0	1245.64737807	High	High	Not Found		1.5e8		3.01202583312988	High	3.584E-05	0.0001027
High	[R].YLASVIEAYGK.[E]			0.00388481	0.000383538	1	1	8	Q42997	Q42997 [158-168]	0	1213.64631547	High	High	Not Found	1.2e8	1.4e8		3.88813972473145	High	3.584E-05	7.207E-05
High	[R].ELPIHHIPGPEGVR.[G]			0.00399707	0.000383538	1	2	4	A2Z7B3	A2Z7B3 [292-305]	0	1550.84378636	High	High	High	1.1e8	5.8e6	1.1e7	2.95234298706055	High	5.803E-05	0.0005493
High	[K].AIALTVDTPR.[L]			0.00726702	0.000383538	2	3	14	Q10CE4; B8B7C5	Q10CE4 [152-161]; B8B7C5 [152-161]	0	1056.60478506	High	High	High	4.5e8	8.6e8	6.4e8	3.29229545593262	High	5.803E-05	0.0005835
High	[R].EVVEDGIYVVER.[E]			0.00476905	0.000383538	1	1	1	Q7XDY9	Q7XDY9 [414-425]	0	1406.7161858	Not Found	High	Not Found		1.5e8		3.2474479675293	High	3.584E-05	8.389E-05
High	[K].ALTNVVSVGIGGSFLGPLFVHAALQTDPEAAESAK.[G]			0.00943872	0.000383538	2	2	1	P42862; P42863	P42862 [145-179]; P42863 [145-179]	0	3466.82165947	High	Not Found	Not Found				2.82150197029114	High	3.584E-05	0.0001702
High	[R].TANLANNQIINYR.[C]			0.00442868	0.000383538	1	2	4	Q2QYW2	Q2QYW2 [151-163]	0	1504.78666538	Not Found	High	High			1.5e7	3.22076869010925	High	5.803E-05	0.0005058
High	[R].FKELPPYDPDWYYTR.[A]			0.00800459	0.000383538	1	1	14	P40978	P40978 [45-59]	1	1989.93814007	High	High	High	1.2e8			3.03747892379761	High	0.0001847	0.001447
High	[R].FTTFALSGFIR.[A]			0.00342711	0.000383538	1	1	23	P35687	P35687 [49-59]	0	1259.67828433	High	High	High	3.1e7	2.7e7	1.3e7	3.77646851539612	High	3.584E-05	6.046E-05
High	[R].EGLQAQAPVPASAATGVDK.[K]			0.00730847	0.000383538	1	1	8	Q71VM4	Q71VM4 [51-69]	0	1809.93411727	High	High	High	3.1e7	2.5e7		3.93878102302551	High	5.803E-05	0.000232
High	[K].TLNNNVADIIDEHGQDAWEGFPFTAEK.[M]	1xDeamidated [Q/N]		0.00795921	0.000383538	1	1	4	Q7Y0E8	Q7Y0E8 [289-315]	0	3032.39083508	High	Not Found	High			8.6e6	2.70611023902893	High	0.006359	0.07946
High	[K].DAYVGDEAQSKR.[G]			0.00453074	0.000383538	4	4	6	A2XNS1; Q10DV7; P0C542; A3C6D7	A2XNS1 [53-64]; Q10DV7 [53-64]; P0C542 [52-63]; A3C6D7 [53-64]	1	1338.62843344	High	High	High	2.7e7	3.4e7	8.9e6	3.28306651115417	High	3.584E-05	7.948E-05
High	[R].NPEEIPWGETGAEFVVESTGVFTDK.[D]			0.00671072	0.000383538	1	1	1	Q7FAH2	Q7FAH2 [83-107]	0	2738.28318183	Not Found	Not Found	High			6.9e6	3.39099597930908	High	3.584E-05	0.0001181
High	[R].LDIAVGGVVPLHTHPAASELLFVTQGTVAAGFITSSSNTVYTR.[T]	1xDeamidated [Q25]		0.00487894	0.000383538	1	1	2	Q6ZBZ2	Q6ZBZ2 [93-135]	0	4398.29799065	High	Not Found	Not Found	9.9e5			3.38410782814026	High	3.584E-05	8.555E-05
High	[R].QDKPEPPPEGR.[L]			0.00404287	0.000383538	1	1	16	Q9FE01	Q9FE01 [121-131]	0	1249.61714055	High	High	High	1.4e8	3.6e8	1.2e7	3.28887677192688	High	3.584E-05	0.0001068
High	[K].VIATGLPASPGAAVGQIVFTADDAEAWHAQGK.[S]	1xDeamidated [Q]		0.0108168	0.000383538	1	1	2	Q75KR1	Q75KR1 [405-436]	0	3149.59020357	Not Found	Not Found	High				4.39733266830444	High	3.584E-05	0.0001994
High	[R].VVHGIDVFDPK.[F]			0.00384079	0.000383538	3	3	12	P30298; P31924; Q43009	P30298 [505-515]; P31924 [513-523]; Q43009 [513-523]	0	1225.65754887	High	High	High		7.1e8	8.9e7	2.47284173965454	High	3.584E-05	6.765E-05
High	[K].QLPIHHIPGPEGVR.[G]	1xDeamidated [Q1]		0.00399707	0.000383538	1	1	4	Q2R1V8	Q2R1V8 [285-298]	0	1550.84378679	High	High	High	1.1e8	5.8e6	1.1e7	2.95234298706055	High	5.803E-05	0.0005492
High	[R].GVTLPDVPAILDGLNAVGLTSLQSGMDNVR.[N]			0.00809613	0.000383538	1	1	6	Q42997	Q42997 [184-213]	0	3022.58776033	High	Not Found	Not Found	3.5e6			2.82399439811707	High	5.803E-05	0.0006938
High	[K].GGAPAEFQPSFR.[S]			0.0036488	0.000383538	1	1	13	P0DKK8	P0DKK8 [146-157]	0	1263.61166129	High	High	High	7.2e8	9.9e8	4.9e8	3.87486624717712	High	8.586E-05	0.0008093
High	[R].GVTLPDVPAILDGLNAVGLTSLQSGMDNVR.[N]	1xDeamidated [N/Q]		0.00993375	0.000383538	1	1	2	Q42997	Q42997 [184-213]	0	3023.57177633	High	Not Found	Not Found				3.89429783821106	High	0.0002262	0.002201
High	[K].LNVDQTGFYR.[V]			0.00637572	0.000383538	1	1	6	Q0J5V5	Q0J5V5 [533-542]	0	1212.60076226	High	High	High	5.2e7	5.5e7		3.3445737361908	High	5.803E-05	0.0003155
High	[K].NAFAFWDWVGGR.[Y]			0.00633954	0.000383538	2	2	2	P42862; P42863	P42862 [263-274]; P42863 [263-274]	0	1425.66984487	High	Not Found	Not Found				3.74539256095886	High	3.584E-05	0.0001116
High	[R].FIAPVFAEYAK.[K]			0.00726702	0.000383538	1	1	46	Q0D840	Q0D840 [45-55]	0	1255.67213633	High	High	High		1.3e8	4.7e7	3.03343033790588	High	3.584E-05	0.0001279
High	[R].AITVFSPDGHLFQVEYALEAVR.[K]	1xDeamidated [Q13]		0.00778024	0.000383538	2	2	2	A2YXU2; A2Z3I9	A2YXU2 [7-28]; A2Z3I9 [7-28]	0	2463.25545159	High	Not Found	Not Found				4.04323673248291	High	0.0002756	0.002304
High	[K].MPTLEEYGTNLTK.[L]			0.0040199	0.000383538	2	2	2	Q7F9I1; Q2QVG9	Q7F9I1 [248-260]; Q2QVG9 [249-261]	0	1496.73012128	Not Found	High	Not Found		4.3e7		2.97261548042297	High	0.0001393	0.0009664
High	[K].ALEQLDAAVAK.[G]			0.00340764	0.000383538	1	1	10	Q43008	Q43008 [70-80]	0	1128.62591438	High	High	High	5.1e8	8.0e7	6.5e8	3.77181553840637	High	3.584E-05	0.0001821
High	[K].NFTSEFPHVER.[Y]			0.00404287	0.000383538	1	1	2	Q9ZRI7	Q9ZRI7 [178-188]	0	1362.64368964	High	High	Not Found	7.3e7	8.2e7		3.19716191291809	High	3.584E-05	0.0001078
High	[K].GLQYYNDIIDGLVK.[N]			0.00922666	0.000383538	1	1	2	Q5JK35	Q5JK35 [122-135]	0	1610.84244888	Not Found	High	Not Found		7.0e6		2.67904353141785	High	3.584E-05	0.000166
High	[R].IVDNLDLPLPVGCPPIGAR.[-]	1xCarbamidomethyl [C13]		0.00373292	0.000383538	1	1	2	B6RGY0	B6RGY0 [242-260]	0	2016.09465774	High	Not Found	Not Found	1.3e7			3.81788539886475	High	3.584E-05	6.566E-05
High	[K].SNSGEGGEDPIR.[W]	1xDeamidated [N2]		0.00773613	0.000383538	1	1	8	Q69RJ0	Q69RJ0 [991-1002]	0	1218.52330011	High	High	High		1.2e7	1.4e7	2.54026961326599	High	0.0001393	0.001014
High	[R].SSGSDTATVGAEAEAVAVTGQVTEVNK.[D]			0.00876669	0.000383538	1	1	4	Q8S091	Q8S091 [61-87]	0	2578.24785891	High	High	Not Found	1.0e7			3.3839967250824	High	0.0006567	0.00518
High	[K].LADAMVTWIEAWDELNPSTAAVENGK.[A]	2xDeamidated [N16; N24]		0.00411256	0.000383538	1	1	7	Q8H8T0	Q8H8T0 [337-362]	0	2833.32366726	High	Not Found	High			1.4e7	3.73431754112244	High	3.584E-05	7.214E-05
High	[R].SFTFIDECVEGVLR.[L]	1xCarbamidomethyl [C8]		0.00543641	0.000383538	2	3	2	A2Z7B3; Q2R1V8	A2Z7B3 [245-258]; Q2R1V8 [238-251]	0	1671.80468346	High	Not Found	Not Found				3.0700376033783	High	3.584E-05	9.519E-05
High	[R].TLGVISMSCDNDATR.[G]	1xCarbamidomethyl [C9]		0.005224	0.000383538	1	1	2	Q10G56	Q10G56 [180-194]	0	1639.74143124	Not Found	Not Found	High			9.7e6	2.39765739440918	High	3.584E-05	9.154E-05
High	[K].DINALEQHIK.[N]			0.00786922	0.000383538	2	2	14	Q6Z4G3; Q8H8T0	Q6Z4G3 [121-130]; Q8H8T0 [123-132]	0	1180.63206238	High	High	High	8.2e8	7.8e8	3.9e8	3.20403099060059	High	3.584E-05	0.0001396
High	[R].SESDALSIASEVGYPVVVRPSYVLGGR.[A]			0.00350613	0.000383538	1	1	2	B9EXM2	B9EXM2 [779-805]	0	2807.4573982	High	Not Found	Not Found	3.0e7			3.24380445480347	High	3.584E-05	9.562E-05
High	[K].IVGVDLISGVTCDAPYEWSDK.[T]	1xCarbamidomethyl [C12]		0.00605738	0.000383538	1	1	2	Q6YV23	Q6YV23 [224-244]	0	2324.11148938	High	Not Found	Not Found	1.1e7			3.06379771232605	High	0.0002031	0.001584
[truncated: 1,730 more rows]
