# Supplementary material for: Sodium lignosulfonate improves shoot growth of Oryza sativa via enhancement of photosynthetic activity and reduced accumulation of reactive oxygen species
Source: Sci Rep. 2021 Jun 24;11:13226. doi: 10.1038/s41598-021-92401-x (PMC8225820; doi:10.1038/s41598-021-92401-x)
Supplement: Supplementary file 1 — Supplementary Information 1. [file 41598_2021_92401_MOESM1_ESM.zip › Control/MSO1_060418_01_ProteinGroups.txt]

Protein FDR Confidence	Master	Accession	Description	Exp. q-value	Sum PEP Score	Coverage	# Peptides	# PSMs	# Unique Peptides	# Protein Groups	# AAs	MW [kDa]	calc. pI	Found in Sample: [S6] F6: Sample	Found in Sample: [S5] F5: Sample	Found in Sample: [S4] F4: Sample	Area: F6: Sample	Area: F5: Sample	Area: F4: Sample	emPAI	Score Sequest HT
High	IsMasterProtein	P0C511	Ribulose bisphosphate carboxylase large chain OS=Oryza sativa subsp. indica GN=rbcL PE=1 SV=1	0	406.306344960065	54.9266247379455	27	4017	27	1	477	52.847	6.68	High	High	High	1.0e10	1.6e10	2.3e10	914.247	11253.2642062902
High	IsMasterProtein	Q2QLY5	5-methyltetrahydropteroyltriglutamate--homocysteine methyltransferase 1 OS=Oryza sativa subsp. japonica GN=Os12g0623900 PE=2 SV=1	0	324.013886185294	55.0913838120104	31	1334	7	1	766	84.531	6.3	High	High	High	3.7e8	2.0e8	1.3e8	21.999	3971.50532078743
High	IsMasterProtein	Q42971	Enolase OS=Oryza sativa subsp. japonica GN=ENO1 PE=1 SV=2	0	320.188360981745	76.6816143497758	25	1656	25	1	446	47.942	5.57	High	High	High	2.5e9	3.9e9	1.3e9	67.978	5100.72469615936
High	IsMasterProtein	Q69RJ0	Ferredoxin-dependent glutamate synthase, chloroplastic OS=Oryza sativa subsp. japonica GN=GLU PE=2 SV=2	0	314.18961633469	43.343653250774	47	591	47	1	1615	174.934	6.84	High	High	High	4.2e8	5.3e8	3.1e8	4.024	1553.65939414501
High	IsMasterProtein	Q2QLY4	5-methyltetrahydropteroyltriglutamate--homocysteine methyltransferase 2 OS=Oryza sativa subsp. japonica GN=Os12g0624000 PE=2 SV=1	0	301.425890043088	52.3498694516971	29	1290	5	1	766	84.612	6.3	High	High	High	5.2e8	5.0e8	2.5e7	17.002	3787.94368350506
High	IsMasterProtein	Q5N725	Fructose-bisphosphate aldolase 3, cytoplasmic OS=Oryza sativa subsp. japonica GN=FBA3 PE=2 SV=1	0	245.187530918847	76.8156424581006	22	1012	11	1	358	38.799	8.16	High	High	High	1.1e9	1.1e9	1.0e9	192.07	3171.67980933189
High	IsMasterProtein	P12085	ATP synthase subunit beta, chloroplastic OS=Oryza sativa subsp. japonica GN=atpB PE=1 SV=2	0	245.183477443188	68.4738955823293	24	910	23	1	498	53.921	5.5	High	High	High	2.4e9	2.8e9	2.4e9	47.939	2503.67390847206
High	IsMasterProtein	Q0E4K1	Catalase isozyme A OS=Oryza sativa subsp. japonica GN=CATA PE=2 SV=1	0	243.378300969859	63.2113821138211	24	826	22	1	492	56.662	7.01	High	High	High	1.8e9	2.5e9	1.7e9	77.805	2019.25051987171
High	IsMasterProtein	Q01859	ATP synthase subunit beta, mitochondrial OS=Oryza sativa subsp. japonica GN=ATPB PE=1 SV=2	0	239.957864158626	70.1086956521739	26	620	25	1	552	58.898	6.37	High	High	High	8.0e8	1.0e9	3.2e8	29.539	1715.37560343742
High	IsMasterProtein	P17784	Fructose-bisphosphate aldolase 1, cytoplasmic OS=Oryza sativa subsp. japonica GN=FBA1 PE=1 SV=2	0	234.382958688406	76.8156424581006	26	709	15	1	358	38.839	7.33	High	High	High	8.2e8	9.1e8	3.7e8	186.382	2078.71211588383
High	IsMasterProtein	A2YQT7	Glyceraldehyde-3-phosphate dehydrogenase, cytosolic OS=Oryza sativa subsp. indica GN=GAPC PE=2 SV=1	0	218.374236727905	74.1839762611276	20	1121	11	1	337	36.39	7.11	High	High	High	1.6e9	6.4e8	1.1e9	110.034	3326.99879097939
High	IsMasterProtein	P93431	Ribulose bisphosphate carboxylase/oxygenase activase, chloroplastic OS=Oryza sativa subsp. japonica GN=RCA PE=1 SV=2	0	218.321125989098	65.6652360515021	21	624	21	1	466	51.421	5.62	High	High	High	1.2e9	2.4e9	1.4e9	27.072	2076.02768540382
High	IsMasterProtein	Q7XDC8	Malate dehydrogenase, cytoplasmic OS=Oryza sativa subsp. japonica GN=Os10g0478200 PE=1 SV=3	0	182.529131564005	53.9156626506024	15	557	15	1	332	35.546	6.09	High	High	High	1.7e9	1.7e9	7.6e8	99	1831.63190937042
High	IsMasterProtein	P14717	Phenylalanine ammonia-lyase OS=Oryza sativa subsp. japonica GN=PAL PE=1 SV=2	0	181.603029136969	58.4878744650499	25	356	25	1	701	75.451	6.49	High	High	High	5.2e8	8.0e8	2.5e8	7.483	1018.79420864582
High	IsMasterProtein	Q9LI00	6-phosphogluconate dehydrogenase, decarboxylating 1 OS=Oryza sativa subsp. japonica GN=G6PGH1 PE=2 SV=1	0	181.185453731317	62.7083333333333	21	334	19	1	480	52.688	6.18	High	High	High	4.4e8	8.2e8	3.3e8	24.929	890.563180088997
High	IsMasterProtein	P14655	Glutamine synthetase, chloroplastic OS=Oryza sativa subsp. japonica GN=GLN2 PE=1 SV=1	0	168.641287538405	60.0467289719626	16	514	15	1	428	46.613	6.34	High	High	High	6.9e8	1.5e9	1.0e9	40.596	1539.28947269917
High	IsMasterProtein	P30298	Sucrose synthase 2 OS=Oryza sativa subsp. japonica GN=SUS2 PE=1 SV=2	0	160.95127734853	46.039603960396	27	215	20	1	808	92.071	6.39	High	High	High	2.7e8	3.8e8	2.1e8	6.356	536.229559898376
High	IsMasterProtein	P31924	Sucrose synthase 1 OS=Oryza sativa subsp. japonica GN=SUS1 PE=1 SV=1	0	159.440377910275	43.8725490196078	28	342	12	1	816	92.849	6.38	High	High	High	3.3e8	4.7e8	3.0e8	7.149	863.898047685623
High	IsMasterProtein	Q6Z7B0	Heat shock 70 kDa protein BIP1 OS=Oryza sativa subsp. japonica GN=BIP1 PE=1 SV=1	0	152.726416153538	47.218045112782	26	306	23	1	665	73.345	5.19	High	High	High	1.2e9	1.4e9	2.3e8	6.943	919.809950470924
High	IsMasterProtein	Q40677	Fructose-bisphosphate aldolase, chloroplastic OS=Oryza sativa subsp. japonica GN=ALDP PE=1 SV=2	0	151.36440963399	70.1030927835051	20	633	20	1	388	41.98	6.8	High	High	High	2.6e9	3.9e9	2.9e9	17.588	1750.68984556198
High	IsMasterProtein	P48494	Triosephosphate isomerase, cytosolic OS=Oryza sativa subsp. japonica GN=TPI PE=1 SV=3	0	150.284628188095	78.6561264822134	13	802	13	1	253	27.046	5.49	High	High	High	2.0e9	2.2e9	2.2e9	137.95	2504.46275067329
High	IsMasterProtein	Q7FAH2	Glyceraldehyde-3-phosphate dehydrogenase 2, cytosolic OS=Oryza sativa subsp. japonica GN=GAPC2 PE=1 SV=1	0	149.962052981027	69.1394658753709	20	787	7	1	337	36.75	6.81	High	High	High	2.0e8	3.9e8	6.8e7	27.73	2149.04151284695
High	IsMasterProtein	Q07078	Heat shock protein 81-3 OS=Oryza sativa subsp. japonica GN=HSP81-3 PE=1 SV=2	0	147.592230318446	39.6280400572246	25	304	5	1	699	80.134	5.06	High	High	High	1.1e8	1.8e8	3.9e7	5.641	822.019319415092
High	IsMasterProtein	Q6K5G8	Glyceraldehyde-3-phosphate dehydrogenase 3, cytosolic OS=Oryza sativa subsp. japonica GN=GAPC3 PE=2 SV=1	0	144.185640838762	70.0296735905044	20	670	7	1	337	36.545	7.88	High	High	High	1.2e8	6.1e8	3.4e8	25.102	1772.6736934185
High	IsMasterProtein	O64937	Elongation factor 1-alpha OS=Oryza sativa subsp. japonica GN=REFA1 PE=2 SV=2	0	143.817338580094	55.2572706935123	17	587	17	1	447	49.262	9.06	High	High	High	1.9e9	3.4e9	2.3e9	11.69	1826.73378777504
High	IsMasterProtein	Q0J4P2	Heat shock protein 81-1 OS=Oryza sativa subsp. japonica GN=HSP81-1 PE=3 SV=2	0	142.709993716404	36.7668097281831	23	293	3	1	699	80.144	5.07	High	High	High	3.6e7	6.1e7	4.2e7	4.995	806.142039179802
High	IsMasterProtein	Q6K669	Leucine aminopeptidase 2, chloroplastic OS=Oryza sativa subsp. japonica GN=Os02g0794700 PE=2 SV=1	0	142.361008424766	54.6822742474916	23	292	23	1	598	61.78	8.1	High	High	High	3.7e8	5.8e8	3.7e8	7.111	907.286956906319
High	IsMasterProtein	Q6YZX6	Putative aconitate hydratase, cytoplasmic OS=Oryza sativa subsp. japonica GN=Os08g0191100 PE=3 SV=1	0	136.490070617137	45.8797327394209	28	183	28	1	898	98.021	6.01	High	High	High	3.2e8	4.1e8	2.0e8	3.642	455.648131251335
High	IsMasterProtein	Q53LQ0	Protein disulfide isomerase-like 1-1 OS=Oryza sativa subsp. japonica GN=PDIL1-1 PE=2 SV=1	0	129.50839888088	55.859375	28	276	28	1	512	56.819	5.12	High	High	High	4.2e8	6.3e8	3.9e8	6.848	732.93265748024
High	IsMasterProtein	P14656	Glutamine synthetase cytosolic isozyme 1-1 OS=Oryza sativa subsp. japonica GN=GLN1-1 PE=1 SV=1	0	126.160142175998	63.2022471910112	14	378	13	1	356	39.176	5.73	High	High	High	6.7e8	1.1e9	3.9e8	63.938	1065.57962036133
High	IsMasterProtein	Q10DV7	Actin-1 OS=Oryza sativa subsp. japonica GN=ACT1 PE=2 SV=1	0	122.74016245327	52.5198938992042	15	343	3	1	377	41.786	5.49	High	High	High	1.1e9	1.1e9	3.8e8	9	1011.04735147953
High	IsMasterProtein	A3C6D7	Actin-2 OS=Oryza sativa subsp. japonica GN=ACT2 PE=2 SV=1	0	122.107489179226	56.763925729443	16	317	5	1	377	41.653	5.49	High	High	High	1.9e8	3.3e8	1.4e8	10.007	943.021845698357
High	IsMasterProtein	Q6ER94	2-Cys peroxiredoxin BAS1, chloroplastic OS=Oryza sativa subsp. japonica GN=BAS1 PE=1 SV=1	0	121.89736092737	54.4061302681992	13	649	13	1	261	28.079	6	High	High	High	2.7e9	3.2e9	1.1e9	15.238	2079.32349181175
High	IsMasterProtein	Q06967	14-3-3-like protein GF14-F OS=Oryza sativa subsp. japonica GN=GF14F PE=1 SV=2	0	121.340906912209	69.6153846153846	16	278	8	1	260	29.16	4.88	High	High	High	1.1e9	9.3e8	3.9e8	18.307	745.401835799217
High	IsMasterProtein	Q10CE4	Peroxisomal (S)-2-hydroxy-acid oxidase GLO1 OS=Oryza sativa subsp. japonica GN=GLO1 PE=1 SV=1	0	117.732357082823	62.059620596206	17	278	12	1	369	40.358	8.47	High	High	High	4.2e8	6.9e8	1.5e8	11.115	828.80778324604
High	IsMasterProtein	Q7XTE8	14-3-3-like protein GF14-B OS=Oryza sativa subsp. japonica GN=GF14B PE=1 SV=2	0	116.283691717073	70.9923664122137	17	371	4	1	262	29.845	4.81	High	High	High	2.4e8	2.0e8	2.2e7	21.387	1092.24204897881
High	IsMasterProtein	P49027	Guanine nucleotide-binding protein subunit beta-like protein A OS=Oryza sativa subsp. japonica GN=RACK1A PE=1 SV=1	0	115.469451159433	59.5808383233533	14	244	10	1	334	36.209	6.44	High	High	High	4.6e8	1.0e9	1.3e8	17.33	680.864423513412
High	IsMasterProtein	Q6EUP4	14-3-3-like protein GF14-E OS=Oryza sativa subsp. japonica GN=GF14E PE=2 SV=1	0	115.081378687231	67.557251908397	16	369	3	1	262	29.674	4.77	High	High	High	1.4e8	3.2e8	1.5e8	18.953	1059.90380191803
High	IsMasterProtein	Q9SLY8	Calreticulin OS=Oryza sativa subsp. japonica GN=Os07g0246200 PE=1 SV=2	0	114.959177678921	53.3018867924528	17	238	17	1	424	48.279	4.63	High	High	High	5.2e8	6.6e8	3.5e8	6.88	795.427806854248
High	IsMasterProtein	Q7DNA1	Chitinase 2 OS=Oryza sativa subsp. japonica GN=Cht2 PE=1 SV=1	0	113.254002020519	44.7058823529412	7	379	7	1	340	35.564	7.4	High	High	High	7.2e8	7.0e8	1.2e8	12.335	1316.2551035881
High	IsMasterProtein	P18566	Ribulose bisphosphate carboxylase small chain A, chloroplastic OS=Oryza sativa subsp. japonica GN=RBCS-A PE=2 SV=2	0	112.266900419122	58.2857142857143	14	1093	14	1	175	19.618	8.85	High	High	High	8.4e9	2.0e10	1.6e10	45.416	2612.05211114883
High	IsMasterProtein	B3VMC0	Betaine aldehyde dehydrogenase 2 OS=Oryza sativa subsp. indica GN=BADH2 PE=2 SV=1	0	108.446672404656	46.9184890656064	15	236	15	1	503	54.648	5.45	High	High	High	2.1e8	3.6e8	2.2e8	5.31	797.783764481544
High	IsMasterProtein	Q6ZKC0	14-3-3-like protein GF14-C OS=Oryza sativa subsp. japonica GN=GF14C PE=1 SV=1	0	107.837786779893	66.796875	17	345	8	1	256	28.808	4.84	High	High	High	3.4e8	4.9e8	2.9e8	16.783	1003.90267455578
High	IsMasterProtein	Q9XEA6	Cysteine synthase OS=Oryza sativa subsp. japonica GN=RCS1 PE=2 SV=2	0	106.311089581033	76.3239875389408	16	401	13	1	321	33.817	5.43	High	High	High	4.2e8	6.3e8	1.6e8	9	1139.43750941753
High	IsMasterProtein	Q6K9N6	Succinate--CoA ligase [ADP-forming] subunit beta, mitochondrial OS=Oryza sativa subsp. japonica GN=Os02g0621700 PE=1 SV=1	0	103.410533389263	50	17	203	17	1	422	45.063	6.32	High	High	High	4.2e8	6.3e8	2.6e8	3.642	694.576971530914
High	IsMasterProtein	Q7F9I1	Chaperone protein ClpC1, chloroplastic OS=Oryza sativa subsp. japonica GN=CLPC1 PE=2 SV=2	0	102.959336352841	33.442265795207	22	120	8	1	918	101.739	6.51	High	High	High	7.2e7	5.7e7	3.2e7	1.745	348.34062063694
High	IsMasterProtein	Q0J8G4	Fructokinase-2 OS=Oryza sativa subsp. japonica GN=FRK2 PE=1 SV=1	0	102.607401328761	65.4761904761905	18	290	18	1	336	35.494	5.17	High	High	High	4.2e8	5.7e8	3.0e8	12.895	789.563395500183
High	IsMasterProtein	Q8L4L4	60S ribosomal protein L5-2 OS=Oryza sativa subsp. japonica GN=RPL5B PE=2 SV=2	0	102.460411374358	46.7105263157895	12	205	2	1	304	34.716	9.1	High	High	High	1.4e8	1.8e8	8.8e7	9	486.572679638863
High	IsMasterProtein	Q2R2W2	14-3-3-like protein GF14-D OS=Oryza sativa subsp. japonica GN=GF14D PE=1 SV=1	0	102.2826283785	71.3207547169811	17	259	11	1	265	29.244	4.91	High	High	High	1.6e8	2.1e8	7.6e7	14.849	729.841873764992
High	IsMasterProtein	Q8H8T0	UDP-arabinopyranose mutase 1 OS=Oryza sativa subsp. japonica GN=UAM1 PE=1 SV=1	0	102.073327969269	62.3626373626374	16	302	8	1	364	41.322	6.19	High	High	High	3.2e8	4.5e8	3.0e8	10.007	781.875239491463
High	IsMasterProtein	Q75HE6	Probable methylenetetrahydrofolate reductase OS=Oryza sativa subsp. japonica GN=Os03g0815200 PE=2 SV=1	0	101.440465569365	45.7912457912458	18	122	18	1	594	66.388	5.57	High	High	High	2.0e8	2.3e8	8.0e7	3.642	324.510435938835
High	IsMasterProtein	Q9SXP2	Formate dehydrogenase 1, mitochondrial OS=Oryza sativa subsp. japonica GN=Os06g0486800 PE=1 SV=2	0	100.323360497452	43.8829787234043	14	219	14	1	376	41.315	7.17	High	High	High	5.0e8	6.9e8	2.3e8	7.254	613.426173448563
High	IsMasterProtein	P49199	40S ribosomal protein S8 OS=Oryza sativa subsp. japonica GN=RPS8 PE=2 SV=2	0	96.8814544908308	43.1818181818182	10	208	10	1	220	24.814	10.4	High	High	High	5.2e8	8.7e8	3.9e8	13.678	716.190658211708
High	IsMasterProtein	P48642	Glutathione reductase, cytosolic OS=Oryza sativa subsp. japonica GN=GRC2 PE=2 SV=2	0	94.3858656208722	50.2016129032258	15	124	15	1	496	53.473	6.67	High	High	High	3.5e8	1.1e9	4.7e8	3.417	355.517763972282
High	IsMasterProtein	Q0J0N4	Beta-glucosidase 30 OS=Oryza sativa subsp. japonica GN=BGLU30 PE=2 SV=1	0	94.1205235128823	33.8	12	286	8	1	500	57.351	8.02	High	High	High	3.4e8	4.2e8	7.7e7	2.875	724.295223355293
High	IsMasterProtein	P35683	Eukaryotic initiation factor 4A-1 OS=Oryza sativa subsp. japonica GN=Os06g0701100 PE=2 SV=2	0	93.5688366229805	42.0289855072464	16	141	3	1	414	47.058	5.57	High	High	High	7.6e6	2.0e7	1.2e8	6.017	387.507477998734
High	IsMasterProtein	Q0JMY8	Salt stress-induced protein OS=Oryza sativa subsp. japonica GN=SALT PE=2 SV=1	0	93.1196397737108	84.1379310344828	8	306	8	1	145	15.163	5.15	High	High	High	3.3e8	8.1e8	6.7e8	132.352	947.040128827095
High	IsMasterProtein	B8BJ39	Pyruvate kinase 1, cytosolic OS=Oryza sativa subsp. indica GN=OsI_35105 PE=3 SV=1	0	90.7660420317135	40.607210626186	14	178	3	1	527	57.284	6.76	High	High	High	8.8e7	1.3e8	8.5e7	2.831	488.282954692841
High	IsMasterProtein	Q6ZL94	Succinate--CoA ligase [ADP-forming] subunit alpha, mitochondrial OS=Oryza sativa subsp. japonica GN=Os07g0577700 PE=1 SV=1	0	89.0672385988365	59.214501510574	10	114	10	1	331	34.225	8.22	High	High	High	4.1e8	5.0e8	2.7e8	10.45	303.51658976078
High	IsMasterProtein	P0C2Z4	ATP synthase subunit alpha, chloroplastic OS=Oryza sativa GN=atpA PE=3 SV=1	0	88.772079438156	43.3925049309665	17	327	16	1	507	55.63	6.25	High	High	High	8.8e8	1.3e9	7.4e8	4.736	809.097494840622
High	IsMasterProtein	P35684	60S ribosomal protein L3 OS=Oryza sativa subsp. japonica GN=RPL3 PE=2 SV=2	0	88.2308489737174	40.6169665809769	15	169	15	1	389	44.436	10.08	High	High	High	8.2e8	7.9e8	6.5e8	6.586	462.535422086716
High	IsMasterProtein	P0C520	ATP synthase subunit alpha, mitochondrial OS=Oryza sativa GN=ATPA PE=3 SV=1	0	88.1811047902631	38.5068762278978	16	200	15	1	509	55.339	6.1	High	High	High	4.1e8	5.2e8	2.6e8	3.037	511.923860549927
High	IsMasterProtein	A2WXX3	60S ribosomal protein L5-1 OS=Oryza sativa subsp. indica GN=RPL5A PE=3 SV=2	0	87.7633604098402	46.7105263157895	12	185	2	1	304	34.734	9.16	High	High	High	3.5e7	2.8e7	7.7e6	7.031	400.450059771538
High	IsMasterProtein	Q42997	Ferredoxin--nitrite reductase, chloroplastic OS=Oryza sativa subsp. japonica GN=Os01g0357100 PE=2 SV=1	0	87.6415407053335	39.0939597315436	15	141	15	1	596	66.101	7.23	High	High	High	2.5e8	3.1e8	1.4e8	2.932	350.825595259666
High	IsMasterProtein	Q40665	Tubulin beta-3 chain OS=Oryza sativa subsp. japonica GN=TUBB3 PE=2 SV=2	0	85.8793891538259	44.6188340807175	15	144	3	1	446	50.089	4.83	High	High	High	1.2e8	2.8e8	1.5e8	8.085	407.848854541779
High	IsMasterProtein	Q65XK0	Ketol-acid reductoisomerase, chloroplastic OS=Oryza sativa subsp. japonica GN=Os05g0573700 PE=1 SV=1	0	85.5332806601932	38.5813148788927	13	165	13	1	578	62.338	6.43	High	High	High	3.0e8	2.9e8	1.6e8	3.52	420.014826893806
High	IsMasterProtein	Q2QVG9	Chaperone protein ClpC2, chloroplastic OS=Oryza sativa subsp. japonica GN=CLPC2 PE=2 SV=2	0	85.047729143247	27.6387377584331	19	82	5	1	919	101.954	7.06	High	High	High	3.2e7	5.6e7	2.4e7	1.27	239.200491905212
High	IsMasterProtein	P93438	S-adenosylmethionine synthase 2 OS=Oryza sativa subsp. japonica GN=SAM2 PE=2 SV=1	0	84.0578503241623	47.4619289340102	11	104	5	1	394	42.874	6.05	High	High	High	1.2e8	1.5e8	6.7e7	6.197	305.406341552734
High	IsMasterProtein	B8B7C5	Peroxisomal (S)-2-hydroxy-acid oxidase GLO5 OS=Oryza sativa subsp. indica GN=GLO5 PE=3 SV=1	0	83.5737295833381	52.0325203252033	14	182	9	1	369	40.219	8.48	High	High	High	2.2e8	3.2e8	2.1e8	5.31	506.348259568214
High	IsMasterProtein	Q84J55	14-3-3-like protein GF14-A OS=Oryza sativa subsp. japonica GN=GF14A PE=2 SV=1	0	83.2504594164931	63.6363636363636	13	220	5	1	264	28.982	4.94	High	High	High	2.4e7	2.8e8	6.0e7	9	632.115394711494
High	IsMasterProtein	Q2QXR8	Pyruvate kinase 2, cytosolic OS=Oryza sativa subsp. japonica GN=Os12g0145700 PE=2 SV=1	0	83.1109667526603	34.5351043643264	13	161	2	1	527	57.406	6.76	High	High	High	7.6e7	7.2e7	1.3e7	2.371	456.770230531693
High	IsMasterProtein	P42862	Glucose-6-phosphate isomerase, cytosolic A OS=Oryza sativa subsp. japonica GN=Os03g0776000 PE=2 SV=2	0	82.6002601636473	39.8589065255732	16	118	4	1	567	62.484	7.28	High	High	High	1.6e8	1.1e8	3.8e7	2.932	327.539203763008
High	IsMasterProtein	A2Y053	S-adenosylmethionine synthase 1 OS=Oryza sativa subsp. indica GN=SAM1 PE=2 SV=2	0	80.1576743574447	44.4444444444444	10	87	4	1	396	43.193	6.14	High	High	High	4.3e7	1.1e8		5.062	227.380342960358
High	IsMasterProtein	P37833	Aspartate aminotransferase, cytoplasmic OS=Oryza sativa subsp. japonica GN=Os01g0760600 PE=2 SV=1	0	79.8963331995713	57.7395577395577	16	99	16	1	407	44.479	7.94	High	High	High	2.2e8	2.4e8	7.6e7	4.878	267.232839226723
High	IsMasterProtein	Q8H7U1	Tubulin beta-2 chain OS=Oryza sativa subsp. japonica GN=TUBB2 PE=2 SV=1	0	79.8801696841702	34.675615212528	13	141	1	1	447	50.15	4.83	High	Not Found	Not Found				6.499	394.496255636215
High	IsMasterProtein	Q6Z2Z4	Eukaryotic initiation factor 4A-3 OS=Oryza sativa subsp. japonica GN=Os02g0146600 PE=1 SV=1	0	79.7366679433987	38.1642512077295	14	130	1	1	414	47.108	5.67	Not Found	High	High		8.6e7	3.7e7	4.38	364.227906227112
High	IsMasterProtein	Q43594	Tubulin beta-1 chain OS=Oryza sativa subsp. japonica GN=TUBB1 PE=2 SV=2	0	78.8881004828817	44.2953020134228	15	145	1	1	447	50.253	4.83	High	High	Not Found	1.7e8	1.3e8		7.254	400.917064189911
High	IsMasterProtein	A2XNS1	Actin-3 OS=Oryza sativa subsp. indica GN=ACT3 PE=3 SV=2	0	78.5117113363316	50.3978779840849	14	241	2	1	377	41.679	5.49	High	High	Not Found	3.4e7	7.1e7		5.19	704.525402545929
High	IsMasterProtein	Q76FS3	Tubulin beta-6 chain OS=Oryza sativa subsp. japonica GN=TUBB6 PE=2 SV=1	0	78.227583981356	44.5945945945946	15	145	1	1	444	49.854	4.91	High	High	High	3.2e7		2.1e7	7.254	398.0374366045
High	IsMasterProtein	Q6ERW7	Probable cinnamyl alcohol dehydrogenase 8C OS=Oryza sativa subsp. japonica GN=CAD8C PE=2 SV=2	0	76.9822045711267	44.1913439635535	12	91	5	1	439	45.823	7.52	High	High	High	1.2e8	1.3e8	1.5e7	4.179	270.421592116356
High	IsMasterProtein	P83646	Oxygen-evolving enhancer protein 3, chloroplastic OS=Oryza sativa subsp. indica GN=OsI_025465 PE=1 SV=2	0	76.4249355725225	40.5529953917051	8	361	8	1	217	22.967	9.8	High	High	High	1.3e9	1.8e9	5.1e8	13.251	880.937754034996
High	IsMasterProtein	O04138	Chitinase 4 OS=Oryza sativa subsp. japonica GN=Cht4 PE=2 SV=2	0	76.3680864188529	34.0350877192982	9	194	5	1	285	30.431	8.09	High	High	High	2.2e8	4.6e8	2.1e8	15.379	559.379530072212
High	IsMasterProtein	A2XMV1	Glutamate dehydrogenase 1, mitochondrial OS=Oryza sativa subsp. indica GN=GDH1 PE=3 SV=2	0	75.860249733027	43.7956204379562	12	118	10	1	411	44.314	6.61	High	High	High	2.6e8	4.0e8	9.9e7	3.924	332.952781200409
High	IsMasterProtein	Q7XJ02	Probable L-ascorbate peroxidase 7, chloroplastic OS=Oryza sativa subsp. japonica GN=APX7 PE=2 SV=1	0	75.1800850967787	47.6323119777159	13	89	11	1	359	38.302	8.65	High	High	High	3.4e8	3.3e8	3.2e8	3.125	254.272108793259
High	IsMasterProtein	Q53M52	Tubulin alpha-2 chain OS=Oryza sativa subsp. japonica GN=TUBA PE=2 SV=1	0	74.8474840673408	45.0110864745011	14	228	7	1	451	49.705	4.96	High	High	High	8.7e7	1.9e8	3.2e7	4.623	646.996623277664
High	IsMasterProtein	Q93VT8	ATP-citrate synthase beta chain protein 1 OS=Oryza sativa subsp. japonica GN=ACLB-1 PE=2 SV=1	0	74.297279754623	35.1973684210526	16	125	16	1	608	66.028	7.68	High	High	High	2.2e8	2.0e8	1.4e8	1.88	363.697048783302
High	IsMasterProtein	P42863	Glucose-6-phosphate isomerase, cytosolic B OS=Oryza sativa subsp. japonica GN=Os06g0256500 PE=2 SV=2	0	74.2715794643048	35.626102292769	14	110	2	1	567	62.329	6.93	High	High	High	1.2e8	8.1e7	1.7e7	2.36	313.196876883507
High	IsMasterProtein	Q0JMH0	2-hydroxyacyl-CoA lyase OS=Oryza sativa subsp. japonica GN=Os01g0505400 PE=3 SV=3	0	74.0875058419971	37.0883882149047	15	128	15	1	577	60.787	6.35	High	High	High	2.1e8	2.7e8	1.6e8	2.268	347.298481583595
High	IsMasterProtein	Q6ZDY8	Succinate dehydrogenase [ubiquinone] flavoprotein subunit, mitochondrial OS=Oryza sativa subsp. japonica GN=SDH1 PE=1 SV=1	0	73.755828167507	30.952380952381	13	95	13	1	630	68.81	7.08	High	High	High	3.3e8	3.6e8	2.0e8	1.783	251.830080628395
High	IsMasterProtein	P29545	Elongation factor 1-beta OS=Oryza sativa subsp. japonica GN=Os07g0662500 PE=1 SV=3	0	73.7550652876095	58.9285714285714	9	102	9	1	224	23.785	4.77	High	High	High	6.0e8	8.6e8	4.3e8	13.678	318.901513338089
High	IsMasterProtein	P49398	40S ribosomal protein S4 OS=Oryza sativa subsp. japonica GN=RPS4 PE=2 SV=3	0	73.7428329136087	53.2075471698113	13	210	13	1	265	29.846	10.13	High	High	High	6.3e8	1.0e9	3.8e8	6.197	521.451358675957
High	IsMasterProtein	Q5Z8V9	Delta-aminolevulinic acid dehydratase, chloroplastic OS=Oryza sativa subsp. japonica GN=HEMB PE=2 SV=1	0	73.6611917795259	54.4600938967136	14	118	14	1	426	46.256	6.15	High	High	High	1.1e8	1.4e8	1.3e8	4.248	312.829780340195
High	IsMasterProtein	Q01K11	Gamma-aminobutyrate transaminase 1, mitochondrial OS=Oryza sativa subsp. indica GN=OsI_17385 PE=3 SV=1	0	72.4701266634268	42.2480620155039	13	94	13	1	516	56.335	6.8	High	High	High	2.1e8	2.4e8	1.5e7	3.047	256.842711210251
High	IsMasterProtein	B7EA73	Puromycin-sensitive aminopeptidase OS=Oryza sativa subsp. japonica GN=Os08g0562700 PE=2 SV=1	0	72.4098804306697	29.3122886133033	17	65	17	1	887	99.461	5.59	High	High	High	2.3e8	2.8e8	1.0e8	1.448	148.194141030312
High	IsMasterProtein	Q9XEA8	Cysteine synthase OS=Oryza sativa subsp. japonica GN=RCS3 PE=2 SV=1	0	72.3295372638444	60.3076923076923	12	147	9	1	325	34.285	5.41	High	High	High	1.2e8	2.5e8	2.6e7	4.623	431.203001618385
High	IsMasterProtein	Q9LSU1	Proteasome subunit alpha type-5 OS=Oryza sativa subsp. japonica GN=PAE1 PE=2 SV=1	0	69.7334432265773	59.4936708860759	10	137	10	1	237	25.977	4.75	High	High	High	3.8e8	4.8e8	3.0e8	9	434.497829318047
High	IsMasterProtein	P49210	60S ribosomal protein L9 OS=Oryza sativa subsp. japonica GN=RPL9 PE=2 SV=3	0	69.7275661007105	68.4210526315789	10	157	10	1	190	21.335	9.61	High	High	High	6.2e8	7.0e8	3.9e8	13.251	469.061616659164
High	IsMasterProtein	Q69TH8	Putative 12-oxophytodienoate reductase 4 OS=Oryza sativa subsp. japonica GN=OPR4 PE=2 SV=1	0	69.1745981110914	60.2631578947368	13	59	12	1	380	42.405	6.34	High	High	High	6.0e7	1.7e8	1.6e8	3.962	171.282640099525
High	IsMasterProtein	P49397	40S ribosomal protein S3a OS=Oryza sativa subsp. japonica GN=RPS3A PE=2 SV=2	0	68.8146294591181	42.7480916030534	11	293	11	1	262	29.709	9.8	High	High	High	7.5e8	1.1e9	4.6e8	5.813	846.37532377243
High	IsMasterProtein	Q43009	Sucrose synthase 3 OS=Oryza sativa subsp. japonica GN=SUS3 PE=1 SV=2	0	67.021454900622	16.5441176470588	14	143	1	1	816	93.053	6.61	High	Not Found	High	3.7e7		1.3e7	1.644	303.317231893539
High	IsMasterProtein	A6N0M9	Nucleoside diphosphate kinase 1 OS=Oryza sativa subsp. indica GN=NDKR PE=1 SV=1	0	65.1339577960481	73.1543624161074	9	358	9	1	149	16.835	6.8	High	High	High	1.6e9	2.2e9	5.2e8	30.623	802.035525679588
High	IsMasterProtein	P41344	Ferredoxin--NADP reductase, leaf isozyme, chloroplastic OS=Oryza sativa subsp. japonica GN=Os06g0107700 PE=2 SV=1	0	64.8506693560183	43.0939226519337	14	119	14	1	362	39.982	8.51	High	High	High	6.1e8	5.9e8	1.9e8	3.125	359.19053709507
High	IsMasterProtein	Q43008	Superoxide dismutase [Mn], mitochondrial OS=Oryza sativa subsp. japonica GN=SODA PE=2 SV=2	0	64.5324536808961	49.3506493506493	9	95	9	1	231	24.982	7.02	High	High	High	5.7e8	5.5e8	4.6e8	9	302.045818567276
High	IsMasterProtein	Q75IM9	Isovaleryl-CoA dehydrogenase, mitochondrial OS=Oryza sativa subsp. japonica GN=Os05g0125500 PE=2 SV=2	0	62.7308867165966	34.2298288508557	9	76	9	1	409	44.502	6.96	High	High	High	1.5e8	1.9e8	6.7e7	2.631	188.944721102715
High	IsMasterProtein	Q948T6	Lactoylglutathione lyase OS=Oryza sativa subsp. japonica GN=GLYI-11 PE=1 SV=2	0	61.729951827192	59.4501718213058	13	382	13	1	291	32.533	5.67	High	High	High	1.2e9	2.1e9	1.8e8	4.78	1122.27080357075
High	IsMasterProtein	P31674	40S ribosomal protein S15 OS=Oryza sativa subsp. japonica GN=RPS15 PE=2 SV=2	0	61.5425005319165	48.7012987012987	6	46	6	1	154	17.404	10.2	High	High	High	3.9e8	1.3e9	1.4e8	70.969	120.978702783585
High	IsMasterProtein	Q43007	Phospholipase D alpha 1 OS=Oryza sativa subsp. japonica GN=PLD1 PE=1 SV=2	0	60.9472347395966	23.0295566502463	13	59	13	1	812	92.161	5.96	High	High	High	1.6e8	1.9e8	1.2e8	0.995	148.519037127495
High	IsMasterProtein	P52428	Proteasome subunit alpha type-1 OS=Oryza sativa subsp. japonica GN=PAF1 PE=2 SV=1	0	60.2684249225286	46.2962962962963	10	63	10	1	270	29.612	5.54	High	High	High	2.7e8	3.6e8	1.7e8	6.499	198.781205534935
High	IsMasterProtein	Q6Z965	12-oxophytodienoate reductase 7 OS=Oryza sativa subsp. japonica GN=OPR7 PE=2 SV=1	0	59.7460973109494	35.5329949238579	9	51	9	1	394	43.65	8.56	High	High	High	1.2e8	1.4e8	1.3e8	2.02	146.672371149063
High	IsMasterProtein	P0C542	Actin-7 OS=Oryza sativa subsp. indica GN=ACT7 PE=3 SV=1	0	59.3288751956839	40.4255319148936	12	209	3	1	376	41.588	5.39	High	High	High	8.4e7	1.5e8	7.3e6	2.831	619.860628604889
High	IsMasterProtein	Q6ZBZ2	Germin-like protein 8-14 OS=Oryza sativa subsp. japonica GN=GER5 PE=1 SV=1	0	58.6636937722628	36.150234741784	4	191	4	1	213	21.847	6.51	High	High	High	3.1e7	2.1e9	2.0e8	99	656.66227042675
High	IsMasterProtein	Q6ERW9	Probable cinnamyl alcohol dehydrogenase 8B OS=Oryza sativa subsp. japonica GN=CAD8B PE=3 SV=2	0	58.5447755825535	30.045871559633	9	79	2	1	436	45.546	7.9	High	High	High	1.5e7	5.4e7	1.6e7	2.511	227.710646986961
High	IsMasterProtein	P41095	60S acidic ribosomal protein P0 OS=Oryza sativa subsp. japonica GN=Os08g0130500 PE=1 SV=3	0	57.5644517459292	36.9905956112853	8	189	8	1	319	34.356	5.49	High	High	High	5.8e8	7.1e8	6.1e8	6.197	572.983658909798
High	IsMasterProtein	Q10MQ2	Probable LL-diaminopimelate aminotransferase, chloroplastic OS=Oryza sativa subsp. japonica GN=AGD2 PE=2 SV=1	0	57.2705303137366	34.2672413793103	11	64	11	1	464	49.826	8.41	High	High	High	9.7e7	1.0e8	9.2e7	2.039	210.320891141891
High	IsMasterProtein	Q0JPA6	Salt stress root protein RS1 OS=Oryza sativa subsp. japonica GN=Os01g0233000 PE=2 SV=1	0	56.9076956279115	54.4117647058823	7	57	7	1	204	21.788	4.92	High	High	High	4.4e8	4.4e8	2.5e8	5.105	184.3739413023
High	IsMasterProtein	Q7XJ39	Non-specific lipid-transfer protein 2A OS=Oryza sativa subsp. japonica GN=LTP2-A PE=3 SV=2	0	56.6292127665029	55.9322033898305	5	153	5	1	118	11.494	8.53	High	High	High	4.1e9	4.8e9	3.0e9	67.129	466.992642641068
High	IsMasterProtein	Q9LSU3	Proteasome subunit alpha type-6 OS=Oryza sativa subsp. japonica GN=PAA1 PE=2 SV=1	0	55.6168348110704	52.8455284552846	12	122	12	1	246	27.556	6.65	High	High	High	4.6e8	5.5e8	2.7e8	4.995	324.245603322983
High	IsMasterProtein	A2Z7B3	GDP-mannose 3,5-epimerase 1 OS=Oryza sativa subsp. indica GN=OsI_032456 PE=2 SV=1	0	55.5672407535377	38.0952380952381	11	64	7	1	378	42.781	6.09	High	High	High	2.0e8	1.8e8	9.9e7	2.02	174.585259079933
High	IsMasterProtein	A2YQD9	Ferredoxin-1, chloroplastic OS=Oryza sativa subsp. indica GN=ADI1 PE=1 SV=1	0	55.4827592804222	57.5539568345324	4	193	4	1	139	14.941	4.56	High	High	High	5.8e8	9.2e8	2.5e8	9	746.733028054237
High	IsMasterProtein	O23877	Ferredoxin--NADP reductase, embryo isozyme, chloroplastic OS=Oryza sativa subsp. japonica GN=Os07g0147900 PE=1 SV=1	0	55.421678519121	45.7671957671958	12	64	6	1	378	41.788	8.7	High	High	High	1.1e8	8.9e7	1.6e8	3.642	153.216324090958
High	IsMasterProtein	Q6Z6L4	Aminopeptidase M1-A OS=Oryza sativa subsp. japonica GN=Os02g0218200 PE=2 SV=1	0	55.0675855836147	19.5899772209567	13	65	13	1	878	98.391	5.2	High	High	High	5.4e7	1.1e8	2.4e7	0.814	177.708466172218
High	IsMasterProtein	Q10M12	Ricin B-like lectin R40C1 OS=Oryza sativa subsp. japonica GN=R40C1 PE=1 SV=1	0	55.0026439756054	38.7931034482759	9	60	9	1	348	38.798	6.8	High	High	High	2.3e8	4.3e8	1.2e8	2.03	186.102692484856
High	IsMasterProtein	Q9ARZ9	Ubiquitin-40S ribosomal protein S27a-1 OS=Oryza sativa subsp. japonica GN=RPS27AA PE=2 SV=1	0	54.7040740731753	54.8387096774194	8	421	2	1	155	17.657	9.77	High	High	High	4.8e7		2.9e7	11.115	1349.65099537373
High	IsMasterProtein	P15280	Glucose-1-phosphate adenylyltransferase small subunit 2, chloroplastic/amyloplastic/cytosolic OS=Oryza sativa subsp. japonica GN=AGPS2 PE=1 SV=4	0	54.623171211141	31.9066147859922	12	75	7	1	514	56.069	7.03	High	High	High	8.0e7	2.0e8	5.1e7	1.683	189.209300756454
High	IsMasterProtein	Q5Z627	Elongation factor 1-gamma 3 OS=Oryza sativa subsp. japonica GN=Os06g0571400 PE=2 SV=1	0	54.4957892366888	27.1634615384615	10	62	3	1	416	47.36	6.47	High	High	High	8.6e7	1.2e8	5.3e7	2.03	163.076668024063
High	IsMasterProtein	Q6Z4G3	UDP-arabinopyranose mutase 3 OS=Oryza sativa subsp. japonica GN=UAM3 PE=1 SV=1	0	54.057330834716	40.7103825136612	11	144	3	1	366	41.253	6.43	High	High	High	2.6e7	3.6e7	2.1e7	2.631	383.499886274338
High	IsMasterProtein	Q7Y1Z0	Chitinase 5 OS=Oryza sativa subsp. japonica GN=Cht5 PE=2 SV=1	0	53.7532884140427	42.3611111111111	7	141	3	1	288	30.467	7.97	High	High	High	4.3e7	1.5e8		5.31	356.977838993073
High	IsMasterProtein	P41345	Ferredoxin--NADP reductase, root isozyme, chloroplastic OS=Oryza sativa subsp. japonica GN=Os03g0784700 PE=1 SV=1	0	53.6794745967372	37.037037037037	10	79	4	1	378	41.852	8.6	High	High	High	1.9e8	7.4e7	1.5e8	3.642	201.314024448395
High	IsMasterProtein	Q10KF0	Proteasome subunit alpha type-2 OS=Oryza sativa subsp. japonica GN=PAB1 PE=2 SV=1	0	53.4998749760625	40.4255319148936	6	90	6	1	235	25.828	5.48	High	High	High	1.7e8	3.3e8	2.2e7	6.017	230.577126145363
High	IsMasterProtein	A3BLC3	Ribosome-recycling factor, chloroplastic OS=Oryza sativa subsp. japonica GN=Os07g0570700 PE=2 SV=2	0	53.3035588472054	33.4586466165414	7	137	7	1	266	29.634	9.33	High	High	High	4.9e8	5.2e8	3.0e8	4.275	376.168963432312
High	IsMasterProtein	Q6YW46	Elongation factor 1-gamma 2 OS=Oryza sativa subsp. japonica GN=Os02g0220500 PE=2 SV=2	0	52.9844428075905	34.4497607655502	11	58	4	1	418	47.325	6.73	High	High	High	9.5e7	1.2e8	5.3e6	2.03	151.804983377457
High	IsMasterProtein	A2WNF5	Glucosidase 2 subunit beta OS=Oryza sativa subsp. indica GN=OsI_01383 PE=3 SV=1	0	52.4140559945469	18.2410423452769	8	41	8	1	614	69.305	4.86	High	High	High	6.9e7	5.6e7	4.3e7	0.968	120.989588022232
High	IsMasterProtein	Q6Z5N4	Pyruvate dehydrogenase E1 component subunit alpha-1, mitochondrial OS=Oryza sativa subsp. japonica GN=Os02g0739600 PE=2 SV=1	0	52.1970827016202	41.2820512820513	13	97	13	1	390	42.675	7.77	High	High	High	1.8e8	1.5e8	7.5e7	2.981	252.88966178894
High	IsMasterProtein	O22386	50S ribosomal protein L12, chloroplastic OS=Oryza sativa subsp. japonica GN=RPL12-2 PE=2 SV=2	0	51.9154557148164	55.6756756756757	8	265	8	1	185	18.579	5.43	High	High	High	6.3e8	6.3e8	6.2e8	9	943.3128875494
High	IsMasterProtein	A2XD35	Adenylosuccinate synthetase, chloroplastic OS=Oryza sativa subsp. indica GN=PURA PE=3 SV=2	0	51.841902431826	30.5954825462012	11	53	9	1	487	51.976	6.84	High	High	High	1.4e8	1.4e8	6.8e7	1.593	151.941375255585
High	IsMasterProtein	Q2R8Z5	Alcohol dehydrogenase 1 OS=Oryza sativa subsp. japonica GN=ADH1 PE=2 SV=2	0	51.6959327908166	49.0765171503958	10	66	9	1	379	40.958	6.65	High	High	High	9.9e7	1.3e8	7.1e7	2.511	160.504838466644
High	IsMasterProtein	Q6F2U9	Lysine--tRNA ligase OS=Oryza sativa subsp. japonica GN=Os03g0586800 PE=2 SV=1	0	51.439932320378	24.4186046511628	11	52	11	1	602	68.344	6.2	High	High	High	9.0e7	1.6e8	5.3e7	1.198	152.608909606934
High	IsMasterProtein	O64464	Proteasome subunit beta type-1 OS=Oryza sativa subsp. japonica GN=PBF1 PE=2 SV=1	0	51.0100841453643	58.3710407239819	9	77	9	1	221	24.266	6.89	High	High	High	2.8e8	3.1e8	4.5e7	4.412	221.781494498253
High	IsMasterProtein	P0DKK7	60S ribosomal protein L7a-2 OS=Oryza sativa subsp. japonica GN=RPL7A-2 PE=2 SV=1	0	50.9511416531002	39.922480620155	11	185	11	1	258	29.285	10.35	High	High	High	5.6e8	6.8e8	5.6e8	6.499	531.483249187469
High	IsMasterProtein	Q6ZFU6	Thioredoxin reductase NTRB OS=Oryza sativa subsp. japonica GN=NTRB PE=2 SV=1	0	50.9365597472678	50.1510574018127	9	54	9	1	331	34.655	6.64	High	High	High	1.7e8	1.9e8	9.3e7	3.217	171.378083229065
High	IsMasterProtein	A2YH64	Catalase isozyme B OS=Oryza sativa subsp. indica GN=CATB PE=2 SV=2	0	50.6217023546785	22.5609756097561	9	216	7	1	492	56.551	7.05	High	High	High	2.1e8	1.7e8	2.3e8	1.626	590.391126036644
High	IsMasterProtein	A2Y5G8	Probable histone H2A.4 OS=Oryza sativa subsp. indica GN=OsI_019561 PE=3 SV=1	0	50.3028180261534	41.7177914110429	4	133	1	1	163	16.961	10.68	High	High	High	9.1e7	9.5e7		11.915	334.094769358635
High	IsMasterProtein	Q6Z0I4	Enoyl-[acyl-carrier-protein] reductase [NADH] 1, chloroplastic OS=Oryza sativa subsp. japonica GN=Os08g0327400 PE=2 SV=1	0	50.1483171269108	39.2	9	103	5	1	375	39.106	8.68	High	High	High	8.5e7	4.6e7	2.5e7	2.548	322.189531683922
High	IsMasterProtein	Q6H5J0	Enoyl-[acyl-carrier-protein] reductase [NADH] 2, chloroplastic OS=Oryza sativa subsp. japonica GN=Os09g0277800 PE=2 SV=1	0	49.7525950315013	35.8490566037736	10	107	6	1	371	38.996	9.01	High	High	High	1.3e8	2.6e8	1.7e8	2.728	321.133345484734
High	IsMasterProtein	Q9AUV6	UDP-glucose 6-dehydrogenase 3 OS=Oryza sativa subsp. japonica GN=UGD3 PE=2 SV=1	0	49.4255284463394	26.4583333333333	9	77	9	1	480	52.865	6.13	High	High	High	1.9e8	2.3e8	2.3e7	1.021	220.388710856438
High	IsMasterProtein	Q6YZE2	Glutamate-1-semialdehyde 2,1-aminomutase, chloroplastic OS=Oryza sativa subsp. japonica GN=GSA PE=2 SV=1	0	49.3191582355875	28.6610878661088	9	50	9	1	478	50.206	6.95	High	High	High	1.7e8	2.1e8	4.7e7	1.754	150.191007614136
High	IsMasterProtein	A2Y720	Late embryogenesis abundant protein, group 3 OS=Oryza sativa subsp. indica GN=LEA3 PE=1 SV=1	0	49.1483998288564	24	5	46	5	1	200	20.455	6.96	High	High	High	2.2e8	2.9e8	2.6e8	3.642	158.812605619431
High	IsMasterProtein	P0C2Z1	ATP synthase epsilon chain, chloroplastic OS=Oryza sativa GN=atpE PE=3 SV=1	0	48.4789729414838	70.0729927007299	6	130	6	1	137	15.208	5.1	High	High	High	1.1e8	4.4e7	4.3e7	36.276	312.199878454208
High	IsMasterProtein	Q941Z0	Probable NADPH:quinone oxidoreductase 1 OS=Oryza sativa subsp. japonica GN=Os01g0953600 PE=2 SV=1	0	48.1736153618219	68.5279187817259	9	88	9	1	197	21.311	7.81	High	High	High	2.3e8	3.6e8	1.6e8	7.377	272.168238759041
High	IsMasterProtein	Q6ZD89	Flavone 3'-O-methyltransferase 1 OS=Oryza sativa subsp. japonica GN=COMT PE=1 SV=1	0	48.0860043435971	41.0326086956522	10	81	10	1	368	39.724	5.66	High	High	High	2.7e8	3.3e8	1.7e8	2.162	250.873546123505
High	IsMasterProtein	Q69TY4	Peroxiredoxin-2E-1, chloroplastic OS=Oryza sativa subsp. japonica GN=PRXIIE-1 PE=2 SV=1	0	47.6518529875827	40.5172413793103	7	73	6	1	232	23.674	8.79	High	High	High	1.6e8	1.7e8	2.0e7	2.981	248.669800400734
High	IsMasterProtein	P0C5D5	Peroxiredoxin Q, chloroplastic OS=Oryza sativa subsp. japonica GN=Os06g0196300 PE=2 SV=1	0	46.8482294981072	33.1797235023041	6	95	6	1	217	23.722	9.91	High	High	High	3.7e8	3.3e8	4.6e8	4.179	224.826152205467
High	IsMasterProtein	Q9ZRI7	Elongation factor 1-gamma 1 OS=Oryza sativa subsp. japonica GN=Os02g0220600 PE=2 SV=1	0	46.7184091694585	24.8803827751196	9	45	4	1	418	47.448	6.47	High	High	High	1.0e8	1.1e8	7.7e7	1.555	118.094868421555
High	IsMasterProtein	A2XJ35	Chlorophyll a-b binding protein, chloroplastic OS=Oryza sativa subsp. indica GN=OsI_012078 PE=2 SV=1	0	46.4229772861792	38.7832699619772	6	226	4	1	263	28.477	5.91	High	High	High	3.0e8	3.1e8	1.2e8	5.813	609.381713747978
High	IsMasterProtein	Q7XPL2	Oxygen-dependent coproporphyrinogen-III oxidase, chloroplastic OS=Oryza sativa subsp. japonica GN=CPX PE=2 SV=2	0	46.385714979305	40.6015037593985	12	54	12	1	399	43.844	6.67	High	High	High	1.6e8	1.8e8	1.1e8	1.593	121.537759184837
High	IsMasterProtein	Q6ZFT5	Ribose-phosphate pyrophosphokinase 4 OS=Oryza sativa subsp. japonica GN=Os02g0714600 PE=2 SV=1	0	45.4153006404632	40.6153846153846	8	34	8	1	325	36.126	6.79	High	High	High	1.2e8	1.0e8	7.4e6	2.36	95.0897035598755
High	IsMasterProtein	Q851S8	Adenylosuccinate synthetase 2, chloroplastic OS=Oryza sativa subsp. japonica GN=PURA2 PE=2 SV=1	0	45.1498947111609	29.2433537832311	11	35	9	1	489	52.641	6.92	High	High	High	8.6e7	1.1e8	5.6e7	1.438	93.106622338295
High	IsMasterProtein	B9EXM2	Carbamoyl-phosphate synthase large chain, chloroplastic OS=Oryza sativa subsp. japonica GN=CARB PE=2 SV=1	0	44.9218446342812	13.5665529010239	9	30	9	1	1172	127.687	6.01	High	High	High	4.3e7	6.8e7	1.2e7	0.389	85.2123241424561
High	IsMasterProtein	Q2R480	6-phosphogluconate dehydrogenase, decarboxylating 2, chloroplastic OS=Oryza sativa subsp. japonica GN=G6PGH2 PE=2 SV=1	0	44.6878655755187	25.9842519685039	8	53	6	1	508	54.266	6.47	High	High	High	7.8e7	9.7e6	2.8e7	1.276	143.573283910751
High	IsMasterProtein	Q10N21	L-ascorbate peroxidase 1, cytosolic OS=Oryza sativa subsp. japonica GN=APX1 PE=1 SV=1	0	44.6650737974519	40.8	7	86	6	1	250	27.139	5.66	High	High	High	1.5e8	2.7e8	1.2e7	2.36	230.687820911407
High	IsMasterProtein	A2Y0T4	60S ribosomal protein L10-2 OS=Oryza sativa subsp. indica GN=SG12 PE=2 SV=2	0	44.6265452706905	33.3333333333333	6	70	3	1	219	24.656	10.36	High	High	High	4.6e8	6.1e8	3.0e8	3.642	200.591701745987
High	IsMasterProtein	A2WXB2	Fructose-1,6-bisphosphatase, cytosolic OS=Oryza sativa subsp. indica GN=OsI_04558 PE=2 SV=2	0	44.1192978181119	27.1386430678466	8	62	8	1	339	37.012	5.77	High	High	High	1.4e8	1.7e8	1.1e8	2.34	184.528789997101
High	IsMasterProtein	Q7Y0F2	Probable nucleoredoxin 1-2 OS=Oryza sativa subsp. japonica GN=Os03g0405900 PE=2 SV=1	0	44.0059253959709	27.5387263339071	10	70	7	1	581	64.381	4.93	High	High	High	1.2e8	1.5e8	2.9e7	1.102	190.878702402115
High	IsMasterProtein	B8AW64	Nucleosome assembly protein 1;2 OS=Oryza sativa subsp. indica GN=NAP1;2 PE=1 SV=1	0	43.9571607257757	32.4175824175824	10	40	10	1	364	41.732	4.45	High	High	High	1.3e8	1.2e8	1.3e8	3.281	113.669901251793
High	IsMasterProtein	Q84T92	Chalcone--flavonone isomerase OS=Oryza sativa subsp. japonica GN=CHI PE=2 SV=1	0	43.836839420164	50.6437768240343	8	52	8	1	233	23.878	5.27	High	High	High	2.1e8	2.6e8	1.8e8	4.878	164.906371712685
High	IsMasterProtein	Q8H8C7	Chitin elicitor-binding protein OS=Oryza sativa subsp. japonica GN=CEBIP PE=1 SV=1	0	43.8290885459033	28.0898876404494	6	137	6	1	356	37.176	7.36	High	High	High	5.6e8	5.8e8	1.7e8	1.955	444.542798638344
High	IsMasterProtein	A2XFI3	Pyruvate decarboxylase 2 OS=Oryza sativa subsp. indica GN=PDC2 PE=2 SV=2	0	43.573417274845	19.8019801980198	9	67	6	1	606	64.805	5.91	High	High	High	1.5e8	1.7e8	4.4e7	1.649	181.838100910187
High	IsMasterProtein	P55142	Glutaredoxin-C6 OS=Oryza sativa subsp. japonica GN=GRXC6 PE=1 SV=2	0	43.5510385391502	81.25	7	51	7	1	112	11.767	6.04	High	High	High	8.3e7	1.1e8	1.7e7	18.307	145.104560613632
High	IsMasterProtein	Q7XDY9	Rubisco accumulation factor 1, chloroplastic OS=Oryza sativa subsp. japonica GN=RAF1 PE=2 SV=1	0	43.5306846168433	28.997867803838	9	73	9	1	469	51.528	5.62	High	High	High	1.7e8	2.1e8	1.2e8	1.61	209.564821243286
High	IsMasterProtein	Q9FE01	L-ascorbate peroxidase 2, cytosolic OS=Oryza sativa subsp. japonica GN=APX2 PE=1 SV=1	0	43.3843861367647	43.8247011952191	7	55	6	1	251	27.101	5.36	High	High	High	2.0e8	2.8e8	1.9e7	2.875	131.992502212524
High	IsMasterProtein	Q9LST6	Proteasome subunit beta type-2 OS=Oryza sativa subsp. japonica GN=PBD1 PE=2 SV=2	0	43.3471389915204	57.5471698113208	9	88	9	1	212	23.463	5.64	High	High	High	2.6e8	2.9e8	1.1e8	4.878	244.119886994362
High	IsMasterProtein	Q6F362	Histone H2B.9 OS=Oryza sativa subsp. japonica GN=H2B.9 PE=3 SV=1	0	43.2122637786603	46.0526315789474	7	97	1	1	152	16.246	10.05	Not Found	High	High		3.5e7	1.9e7	9	217.185705184937
High	IsMasterProtein	P0DKK8	40S ribosomal protein S10-1 OS=Oryza sativa subsp. japonica GN=RPS10-1 PE=2 SV=1	0	42.5946990571071	55.7377049180328	8	124	8	1	183	20.25	9.76	High	High	High	5.3e8	8.4e8	3.3e8	5.813	318.659304976463
High	IsMasterProtein	P51431	Ubiquitin-40S ribosomal protein S27a-2 OS=Oryza sativa subsp. japonica GN=RPS27AB PE=2 SV=3	0	42.409604926664	41.9354838709677	7	420	1	1	155	17.671	9.8	Not Found	Not Found	High			8.2e7	7.254	1344.55908548832
High	IsMasterProtein	A2XIK9	Magnesium-chelatase subunit ChlI, chloroplastic OS=Oryza sativa subsp. indica GN=CHLI PE=3 SV=1	0	41.7655116666305	30.8433734939759	10	40	10	1	415	44.823	5.72	High	High	High	9.5e7	6.1e7	4.9e6	1.649	108.626160264015
High	IsMasterProtein	Q9ZST0	50S ribosomal protein L5, chloroplastic OS=Oryza sativa subsp. japonica GN=RPL5 PE=2 SV=2	0	41.6931238503744	40.8602150537634	8	72	8	1	279	30.2	10.35	High	High	High	1.9e8	2.2e8	5.7e7	2.162	202.043352603912
High	IsMasterProtein	Q42993	Chitinase 1 OS=Oryza sativa subsp. japonica GN=Cht1 PE=2 SV=1	0	41.167017319286	29.7213622291022	4	100	4	1	323	33.743	7.37	High	High	High	1.5e8	1.7e8	1.2e7	6.943	179.062122941017
High	IsMasterProtein	Q2R1V8	GDP-mannose 3,5-epimerase 2 OS=Oryza sativa subsp. japonica GN=GME-2 PE=2 SV=2	0	41.0562317131132	30.7277628032345	8	51	4	1	371	42.105	6.09	High	High	High	7.5e7	1.0e8	4.4e7	1.371	133.744246721268
High	IsMasterProtein	P0C030	Ubiquitin-NEDD8-like protein RUB1 OS=Oryza sativa subsp. japonica GN=RUB1 PE=2 SV=2	0	40.4777964990167	39.8692810457516	6	403	1	1	153	17.119	6.06	High	Not Found	Not Found				4.878	1312.86225736141
High	IsMasterProtein	Q6AVT2	Glucose-1-phosphate adenylyltransferase large subunit 1, chloroplastic/amyloplastic OS=Oryza sativa subsp. japonica GN=AGPL1 PE=1 SV=1	0	39.507881887962	22.5048923679061	10	39	10	1	511	55.392	7.37	High	High	High	1.4e8	1.7e8	9.4e7	0.833	118.121866226196
High	IsMasterProtein	P25776	Oryzain alpha chain OS=Oryza sativa subsp. japonica GN=Os04g0650000 PE=1 SV=2	0	39.5076179506684	19.6506550218341	6	103	6	1	458	50.099	5.27	High	High	High	4.2e8	7.0e8	3.6e8	1.512	339.106362462044
High	IsMasterProtein	Q40680	Elongation factor 1-delta 1 OS=Oryza sativa subsp. japonica GN=Os07g0614500 PE=2 SV=3	0	39.0500789879158	46.2882096069869	9	56	7	1	229	24.847	4.53	High	High	High	2.6e8	3.7e8	2.1e8	5.813	159.047876119614
High	IsMasterProtein	Q94JE1	Histone H2B.5 OS=Oryza sativa subsp. japonica GN=H2B.5 PE=3 SV=1	0	38.9579851497654	43.2258064516129	7	96	1	1	155	16.747	10.02	High	High	Not Found	1.2e6	6.8e6		11.589	208.481550455093
High	IsMasterProtein	B7F845	60S ribosomal protein L10a OS=Oryza sativa subsp. japonica GN=RPL10A PE=1 SV=1	0	38.7236955749397	41.2037037037037	6	67	6	1	216	24.467	9.82	High	High	High	7.8e8	9.2e8	3.8e8	2.415	175.131825447083
High	IsMasterProtein	Q6Z1J6	Obg-like ATPase 1 OS=Oryza sativa subsp. japonica GN=YchF1 PE=1 SV=1	0	38.6647233242639	26.6497461928934	9	42	9	1	394	44.305	6.76	High	High	High	6.3e7	7.6e7	3.9e7	1.894	99.5391145944595
High	IsMasterProtein	Q69LA6	Probable pyridoxal 5'-phosphate synthase subunit PDX1.1 OS=Oryza sativa subsp. japonica GN=PDX11 PE=2 SV=1	0	38.5989532230674	27.0440251572327	8	81	8	1	318	33.715	6.89	High	High	High	2.2e8	3.1e8	3.5e8	1.994	209.654815912247
High	IsMasterProtein	O64422	Fructose-1,6-bisphosphatase, chloroplastic OS=Oryza sativa subsp. japonica GN=Os03g0267300 PE=2 SV=1	0	37.8630708024237	25.1231527093596	7	60	7	1	406	43.577	5.12	High	High	High	1.2e8	2.3e8	5.6e7	1.783	186.191115140915
High	IsMasterProtein	Q943F3	60S ribosomal protein L18a OS=Oryza sativa subsp. japonica GN=RPL18A PE=1 SV=1	0	37.459164577093	39.8876404494382	8	89	8	1	178	21.386	10.45	High	High	High	2.4e8	5.0e8	3.0e8	4.179	217.838770747185
High	IsMasterProtein	Q8H7Y8	Probable histone H2A variant 1 OS=Oryza sativa subsp. japonica GN=Os03g0162200 PE=2 SV=1	0	37.353545528942	44.9275362318841	4	73	1	1	138	14.547	10.32	High	High	Not Found	3.6e7	3.2e7		12.895	163.684185147285
High	IsMasterProtein	Q6ZL42	Probable histone H2A.2 OS=Oryza sativa subsp. japonica GN=Os07g0545400 PE=2 SV=1	0	37.2854767194096	50.3703703703704	4	75	2	1	135	13.968	10.23	High	High	High	4.1e7	6.0e7	1.0e7	9	163.465592741966
High	IsMasterProtein	Q75HQ0	Heat shock 70 kDa protein BIP4 OS=Oryza sativa subsp. japonica GN=BIP4 PE=2 SV=1	0	37.1135791175388	5.24017467248908	4	141	1	1	687	74.267	5.22	High	High	High	1.3e9	1.9e9		0.455	410.319760084152
High	IsMasterProtein	P40978	40S ribosomal protein S19 OS=Oryza sativa subsp. japonica GN=RPS19A PE=2 SV=1	0	36.5719150651675	54.7945205479452	9	136	9	1	146	16.377	10.04	High	High	High	9.7e8	1.4e9	7.3e8	5.105	317.456820845604
High	IsMasterProtein	Q9FR35	Peroxiredoxin-2C OS=Oryza sativa subsp. japonica GN=PRXIIC PE=1 SV=1	0	36.2944871760544	53.0864197530864	6	43	6	1	162	17.28	5.88	High	High	High	3.1e7	1.6e8	1.0e8	9	101.648444890976
High	IsMasterProtein	Q33E23	Glutamate dehydrogenase 2, mitochondrial OS=Oryza sativa subsp. japonica GN=GDH2 PE=2 SV=1	0	36.2643255828165	28.7104622871046	8	48	6	1	411	44.523	6.68	High	High	High	7.4e7	1.9e8	1.9e7	1.089	125.244348168373
High	IsMasterProtein	P0C0L1	Probable L-ascorbate peroxidase 6, chloroplastic/mitochondrial OS=Oryza sativa subsp. japonica GN=APX6 PE=2 SV=1	0	36.2330473546391	36.2459546925566	7	38	7	1	309	33.481	7.23	High	High	High	7.1e7	1.9e8	1.5e8	1.565	116.006451845169
High	IsMasterProtein	P28752	Tubulin alpha-1 chain OS=Oryza sativa subsp. japonica GN=TUBA1 PE=1 SV=1	0	34.7045916049009	21.5555555555556	8	83	1	1	450	49.622	5.06	High	High	Not Found		3.6e7		1.565	184.162078738213
High	IsMasterProtein	Q93XI4	N-carbamoylputrescine amidase OS=Oryza sativa subsp. japonica GN=CPA PE=2 SV=1	0	34.6253153565654	30.8970099667774	5	38	5	1	301	33.442	5.44	High	High	High	1.6e8	1.6e8	3.2e7	2.162	100.494031906128
High	IsMasterProtein	A2X8Q3	Soluble inorganic pyrophosphatase OS=Oryza sativa subsp. indica GN=IPP PE=2 SV=1	0	34.4594428013203	42.5233644859813	5	74	5	1	214	24.144	5.86	High	High	High	1.4e8	2.4e7	6.0e7	2.728	160.81677031517
High	IsMasterProtein	P25777	Oryzain beta chain OS=Oryza sativa subsp. japonica GN=Os04g0670200 PE=1 SV=2	0	34.3768626715047	14.1630901287554	5	75	5	1	466	49.767	5.36	High	High	High	1.4e8	2.8e8	1.1e8	0.957	211.697053670883
High	IsMasterProtein	Q7F8S5	Peroxiredoxin-2E-2, chloroplastic OS=Oryza sativa subsp. japonica GN=PRXIIE-2 PE=1 SV=1	0	33.3811554268965	39.1111111111111	5	51	4	1	225	23.165	6.58	High	High	High	2.7e7	5.7e7	7.9e6	1.894	180.746706962585
High	IsMasterProtein	Q75L11	Probable histone H2A.6 OS=Oryza sativa subsp. japonica GN=Os05g0113900 PE=2 SV=2	0	33.240229561083	43.5897435897436	4	120	1	1	156	16.49	10.59	High	High	Not Found	1.4e7	1.5e7		9	294.262846589088
High	IsMasterProtein	Q69UI1	40S ribosomal protein S13-2 OS=Oryza sativa subsp. japonica GN=Os08g0117300 PE=1 SV=1	0	33.1189570168062	40.3973509933775	6	68	1	1	151	17.135	10.54	High	High	High	1.8e8	2.9e8	1.3e8	5.31	165.850162863731
High	IsMasterProtein	Q69T99	Glucose-1-phosphate adenylyltransferase small subunit 1, chloroplastic/amyloplastic OS=Oryza sativa subsp. japonica GN=AGPS1 PE=1 SV=1	0	33.0047093723432	22	8	41	3	1	500	54.81	6.67	High	High	High	5.5e7	4.5e7	2.2e7	0.968	107.430166363716
High	IsMasterProtein	Q2QYL3	Non-specific lipid-transfer protein 3 OS=Oryza sativa subsp. japonica GN=LTP110-A PE=2 SV=1	0	32.9645013377949	35.5371900826446	3	129	3	1	121	12.137	8.91	High	High	High	1.4e9	2.0e9	6.5e8	4.623	416.878056287766
High	IsMasterProtein	P43279	NADP-dependent malic enzyme, chloroplastic OS=Oryza sativa subsp. japonica GN=ME6 PE=2 SV=2	0	32.8612793454196	11.1111111111111	4	66	4	1	639	69.822	7.14	High	High	High	1.5e7	1.7e8	5.3e7	0.565	224.962322235107
High	IsMasterProtein	Q6K8J4	4-hydroxy-3-methylbut-2-en-1-yl diphosphate synthase (ferredoxin), chloroplastic OS=Oryza sativa subsp. japonica GN=ISPG PE=2 SV=1	0	32.6460232554241	16.5322580645161	10	23	10	1	744	82.109	5.94	High	High	High	7.9e7	7.8e7	1.9e7	0.585	53.2962663173676
High	IsMasterProtein	P00761	Trypsin OS=Sus scrofa PE=1 SV=1	0	32.4087611742454	25.1082251082251	4	121	4	1	231	24.394	7.18	High	High	High	1.9e9	2.5e9	2.2e9	2.455	310.897817611694
High	IsMasterProtein	Q69UI2	40S ribosomal protein S13-1 OS=Oryza sativa subsp. japonica GN=Os08g0117200 PE=3 SV=2	0	32.3893291078968	40.3973509933775	6	70	1	1	151	17.105	10.54	High	High	High	9.7e7	2.9e8	8.2e7	5.31	171.020426392555
High	IsMasterProtein	Q2R4Z8	Dehydrin Rab16D OS=Oryza sativa subsp. japonica GN=RAB16D PE=2 SV=1	0	32.3862848032819	52.317880794702	4	18	4	1	151	15.543	9.14	High	High	High	2.8e6	4.3e7	4.9e7	6.197	54.0084655284882
High	IsMasterProtein	Q7Y0E8	Probable nucleoredoxin 1-1 OS=Oryza sativa subsp. japonica GN=Os03g0405500 PE=2 SV=1	0	32.3778933345107	18.6291739894552	7	41	4	1	569	63.249	5.06	High	High	High	1.9e7	5.3e7	3.5e7	0.812	112.640579819679
High	IsMasterProtein	Q0J709	ACT domain-containing protein DS12, chloroplastic OS=Oryza sativa subsp. japonica GN=Os08g0242700 PE=4 SV=2	0	32.0830757476564	30.3886925795053	5	33	5	1	283	30.304	6.09	High	High	High	4.1e7	3.0e7	2.3e7	1.371	113.748649597168
High	IsMasterProtein	B8BKI7	Probable bifunctional methylthioribulose-1-phosphate dehydratase/enolase-phosphatase E1 OS=Oryza sativa subsp. indica GN=OsI_36120 PE=2 SV=1	0	31.7212429939583	16.4092664092664	6	29	6	1	518	57.006	6	High	High	High	1.1e8	1.4e8	6.9e7	0.585	88.9202443361282
High	IsMasterProtein	B9FK36	Acetyl-CoA carboxylase 2 OS=Oryza sativa subsp. japonica GN=ACC2 PE=3 SV=2	0	31.5324075760876	5.6295659647615	9	21	9	1	2327	257.553	6.42	High	High	High	4.4e7	3.7e7	1.5e7	0.153	54.9054633378983
High	IsMasterProtein	Q6F4N5	Aspartyl protease 25 OS=Oryza sativa subsp. japonica GN=AP25 PE=2 SV=1	0	31.3753855305257	22.8310502283105	6	42	6	1	438	45.048	7.06	High	High	High	1.0e8	1.1e8	5.1e7	3.125	118.228033661842
High	IsMasterProtein	P0C495	50S ribosomal protein L2, chloroplastic OS=Oryza sativa GN=rpl2-A PE=3 SV=1	0	31.3607556920625	22.3443223443223	4	41	4	1	273	29.923	11.31	High	High	High	1.4e8	1.8e8	9.4e7	1.929	96.3491599559784
High	IsMasterProtein	A2Y5L9	Pyruvate decarboxylase 1 OS=Oryza sativa subsp. indica GN=PDC1 PE=2 SV=1	0	31.1486817553354	12.7272727272727	6	44	3	1	605	65.103	6.3	High	High	High	8.9e7	3.1e7	1.6e7	1.096	121.049576878548
High	IsMasterProtein	Q0J0H4	Pyruvate dehydrogenase E1 component subunit beta-2, mitochondrial OS=Oryza sativa subsp. japonica GN=Os09g0509200 PE=2 SV=1	0	30.8758622386874	28.9893617021277	6	40	6	1	376	40.226	5.49	High	High	High	2.7e8	3.2e8	4.0e7	1.448	112.391067028046
High	IsMasterProtein	Q9FXT4	Alpha-galactosidase OS=Oryza sativa subsp. japonica GN=Os10g0493600 PE=1 SV=1	0	30.7338830324787	17.0263788968825	5	23	5	1	417	45.792	7.94	High	High	High	4.3e7	7.1e7	5.6e7	0.638	64.0855433940887
High	IsMasterProtein	B9F3B6	Succinate-semialdehyde dehydrogenase, mitochondrial OS=Oryza sativa subsp. japonica GN=ALDH5F1 PE=3 SV=1	0	30.4015088963138	19.3548387096774	7	37	7	1	527	56.058	8.1	High	High	High	7.6e7	6.1e7	7.4e7	0.719	109.02759718895
High	IsMasterProtein	Q6ZG77	Probable diaminopimelate decarboxylase, chloroplastic OS=Oryza sativa subsp. japonica GN=LYSA PE=2 SV=1	0	30.3696568654876	16.530612244898	6	22	6	1	490	53.181	6.84	High	High	High	7.0e7	8.9e7	6.5e7	0.682	64.1735143661499
High	IsMasterProtein	P0C8Y9	Proteasome subunit alpha type-4-2 OS=Oryza sativa subsp. indica GN=OsI_021067 PE=1 SV=1	0	30.2955688275033	22.4	4	38	4	1	250	27.009	6.92	High	High	High	6.1e7	3.3e7	8.4e7	3.642	114.308519601822
High	IsMasterProtein	Q6H5X0	Putative ripening-related protein 2 OS=Oryza sativa subsp. japonica GN=Os02g0637000 PE=3 SV=1	0	30.2709299257255	33.8541666666667	4	28	4	1	192	20.383	6.51	High	High	High	6.7e7	6.8e7	5.4e7	2.511	89.2850223779678
High	IsMasterProtein	Q53NF0	Putative beta-glucosidase 35 OS=Oryza sativa subsp. japonica GN=BGLU35 PE=3 SV=2	0	29.8496235918426	10.4722792607803	4	124	1	1	487	55.572	9.06	High	High	Not Found	3.7e8	3.1e8		0.54	363.048892736435
High	IsMasterProtein	A2WK50	Bowman-Birk type bran trypsin inhibitor OS=Oryza sativa subsp. indica GN=RBBI3.3 PE=2 SV=2	0	29.6749862878792	18.8976377952756	5	53	5	1	254	27.737	5.57	High	High	High	3.3e8	3.7e8	2.6e8	1.448	141.288645505905
High	IsMasterProtein	Q10LR9	Uroporphyrinogen decarboxylase 2, chloroplastic OS=Oryza sativa subsp. japonica GN=Os03g0337600 PE=3 SV=1	0	29.5389938233506	20.7692307692308	7	31	7	1	390	42.817	6.57	High	High	High	1.2e8	1.4e8		1.404	91.0181258916855
High	IsMasterProtein	A2Z3I9	Proteasome subunit alpha type-7-B OS=Oryza sativa subsp. indica GN=PAD1 PE=2 SV=1	0	29.4281685958409	24.8995983935743	4	43	2	1	249	27.197	7.93	High	High	High	1.2e8	8.1e7	6.3e7	1.683	154.441278576851
High	IsMasterProtein	A2Y7R5	GTP-binding nuclear protein Ran-2 OS=Oryza sativa subsp. indica GN=RAN2 PE=2 SV=1	0	29.1981663016309	30.316742081448	6	94	6	1	221	25.023	7.12	High	High	High	6.0e8	8.8e8	4.3e8	3.329	242.524539113045
High	IsMasterProtein	P35686	40S ribosomal protein S20 OS=Oryza sativa subsp. japonica GN=RPS20 PE=2 SV=2	0	29.0093483983136	28.90625	4	45	4	1	128	14.037	9.44	High	High	High	5.6e8	6.5e8	4.5e8	4.623	135.092761993408
High	IsMasterProtein	A2YXU2	Proteasome subunit alpha type-7-A OS=Oryza sativa subsp. indica GN=OsI_029135 PE=2 SV=2	0	28.6215680366963	30.1204819277108	5	39	3	1	249	27.279	7.43	High	High	High	7.9e7	1.1e8	2.1e7	1.683	140.001283288002
High	IsMasterProtein	Q8S857	Probable histone H2A variant 2 OS=Oryza sativa subsp. japonica GN=Os10g0418000 PE=2 SV=1	0	28.3702953200916	44.6043165467626	4	71	1	1	139	14.603	10.39	High	High	High		6.5e8	1.7e8	9	154.537744879723
High	IsMasterProtein	Q6ESF0	Germin-like protein 2-4 OS=Oryza sativa subsp. japonica GN=Os02g0532500 PE=2 SV=1	0	27.9832594920077	33.6244541484716	6	30	6	1	229	24.302	8.34	High	High	High	1.5e8	1.8e8	7.2e7	2.455	77.3343901634216
High	IsMasterProtein	P12330	Chlorophyll a-b binding protein 1, chloroplastic OS=Oryza sativa subsp. japonica GN=CAB1R PE=2 SV=2	0	27.7422387222873	44.9056603773585	5	176	1	1	265	27.996	5.26	High	Not Found	Not Found	2.6e6			2.511	479.193676590919
High	IsMasterProtein	P51823	ADP-ribosylation factor 2 OS=Oryza sativa subsp. japonica GN=ARF PE=2 SV=2	0	27.4136599350885	38.121546961326	5	51	5	1	181	20.695	6.95	High	High	High	6.6e7	1.2e8	3.8e7	2.831	136.254558086395
High	IsMasterProtein	Q69Q02	4-alpha-glucanotransferase DPE2 OS=Oryza sativa subsp. japonica GN=DPE2 PE=2 SV=1	0	26.4821523909182	10.2536997885835	7	25	7	1	946	108.226	6.4	High	High	High	4.1e7	4.5e7	1.4e7	0.297	67.8111815452576
High	IsMasterProtein	Q9ZTP5	Ribulose-phosphate 3-epimerase, chloroplastic OS=Oryza sativa subsp. japonica GN=RPE PE=1 SV=2	0	26.3472425189939	44.1605839416058	5	55	5	1	274	29.016	8.43	High	High	High	2.6e8	1.7e8	1.1e7	2.162	143.234599113464
High	IsMasterProtein	P14654	Glutamine synthetase cytosolic isozyme 1-2 OS=Oryza sativa subsp. japonica GN=GLN1-2 PE=1 SV=1	0	26.1122381556723	10.3641456582633	2	130	1	1	357	39.234	6.07	High	Not Found	Not Found	1.0e8			1.054	308.341712117195
High	IsMasterProtein	Q9SLX0	Importin subunit alpha-1b OS=Oryza sativa subsp. japonica GN=Os05g0155601 PE=1 SV=2	0	25.9911249906353	14.7940074906367	6	19	5	1	534	58.53	5.31	High	High	High	5.3e7	6.3e7	7.4e6	0.743	59.6519029140472
High	IsMasterProtein	P0C362	Photosystem II CP47 reaction center protein OS=Oryza sativa GN=psbB PE=3 SV=1	0	25.9068520446436	15.1574803149606	6	24	6	1	508	56.154	6.54	High	High	High	7.4e7	7.5e7	1.2e7	0.995	80.1395287513733
High	IsMasterProtein	P12331	Chlorophyll a-b binding protein 2, chloroplastic OS=Oryza sativa subsp. japonica GN=CAB2R PE=2 SV=2	0	25.6589662772278	45.5938697318008	5	174	1	1	261	27.535	5.43	High	Not Found	Not Found				2.511	465.11947786808
High	IsMasterProtein	Q6L4F8	Guanine nucleotide-binding protein subunit beta-like protein B OS=Oryza sativa subsp. japonica GN=RACK1B PE=1 SV=1	0	25.5809691688449	33.3333333333333	8	44	4	1	336	36.429	6.54	High	High	Not Found	1.9e7	1.5e7		1.512	107.783458828926
High	IsMasterProtein	P49216	40S ribosomal protein S26 OS=Oryza sativa subsp. japonica GN=RPS26 PE=2 SV=2	0	25.2630024039933	39.0977443609023	3	37	3	1	133	14.982	11.02	High	High	High	6.8e8	1.1e9	2.1e8	9	90.9335186481476
High	IsMasterProtein	Q2QNG7	ATP-citrate synthase alpha chain protein 3 OS=Oryza sativa subsp. japonica GN=ACLA-3 PE=2 SV=1	0	25.2623742219363	14.6572104018913	5	24	5	1	423	46.765	5.58	High	High	High	1.3e8	1.3e8	4.7e7	0.874	68.8387763500214
High	IsMasterProtein	P0C482	30S ribosomal protein S2, chloroplastic OS=Oryza sativa subsp. japonica GN=rps2 PE=3 SV=1	0	25.0316014250662	24.1525423728814	5	48	5	1	236	26.975	9.91	High	High	High	8.8e7	1.2e8	3.2e7	1.254	143.173070430756
High	IsMasterProtein	Q69LE7	Probable polyribonucleotide nucleotidyltransferase 1, chloroplastic OS=Oryza sativa subsp. japonica GN=PNP1 PE=2 SV=1	0	24.6732656977111	6.87361419068736	5	19	5	1	902	97.339	5.91	High	High	High	2.9e7	1.5e7	2.2e7	0.326	55.8524483442307
High	IsMasterProtein	P0C367	Photosystem II CP43 reaction center protein OS=Oryza sativa subsp. japonica GN=psbC PE=3 SV=1	0	24.4596072737126	16.2790697674419	4	27	4	1	473	52.043	7.21	High	High	High	2.1e8	2.8e8	1.7e8	1.054	85.0556073188782
High	IsMasterProtein	Q0JNR2	Cysteine proteinase inhibitor 12 OS=Oryza sativa subsp. japonica GN=Os01g0270100 PE=2 SV=1	0	24.2014869935497	31.2	5	34	5	1	250	27.252	6.54	High	High	High	1.0e8	1.3e8	6.2e7	1.424	90.0499336719513
High	IsMasterProtein	B8AU84	Arginase 1, mitochondrial OS=Oryza sativa subsp. indica GN=B0616E02-H0507E05.7 PE=1 SV=1	0	24.032901992717	26.4705882352941	5	27	5	1	340	36.951	6.32	High	High	High	1.1e8	8.3e7	3.6e7	0.995	73.7727599143982
High	IsMasterProtein	P35681	Translationally-controlled tumor protein homolog OS=Oryza sativa subsp. japonica GN=TCTP PE=1 SV=1	0	23.971085885076	48.2142857142857	5	73	5	1	168	18.934	4.68	High	High	High	2.1e8	3.9e8	9.8e7	3.642	207.396717071533
High	IsMasterProtein	A2ZB00	40S ribosomal protein S16 OS=Oryza sativa subsp. indica GN=RPS16A PE=2 SV=1	0	23.9005540400247	44.2953020134228	5	182	5	1	149	16.808	10.56	High	High	High	3.4e8	3.9e8	2.0e8	6.499	382.190297007561
High	IsMasterProtein	Q2QYW2	Clathrin heavy chain 2 OS=Oryza sativa subsp. japonica GN=Os12g0104800 PE=3 SV=1	0	23.6891166208807	5.32786885245902	6	19	6	1	1708	193.225	5.39	High	High	High	2.5e7	2.0e7	1.5e7	0.147	36.8500974178314
High	IsMasterProtein	Q9SMB1	Spermidine synthase 1 OS=Oryza sativa subsp. japonica GN=SPDSYN1 PE=2 SV=1	0	23.4445600141763	24.4582043343653	4	20	4	1	323	35.124	5.4	High	High	High	2.4e7	3.6e7		1.683	44.6189858913422
High	IsMasterProtein	Q5Z5A8	Photosystem II stability/assembly factor HCF136, chloroplastic OS=Oryza sativa subsp. japonica GN=HCF136 PE=3 SV=1	0	23.042713141651	15.3846153846154	4	18	4	1	416	45.441	9	High	High	High	2.6e7	9.0e7	5.4e6	0.532	50.3741900920868
High	IsMasterProtein	Q5JK35	Beta-glucosidase 5 OS=Oryza sativa subsp. japonica GN=BGLU5 PE=2 SV=1	0	22.9947588633203	17.5438596491228	6	14	6	1	513	57.412	5.66	High	High	High	5.6e7	1.7e8	4.3e7	0.54	29.1258094310761
High	IsMasterProtein	Q40682	Elongation factor 1-delta 2 OS=Oryza sativa subsp. japonica GN=Os03g0406200 PE=2 SV=3	0	22.9316878977198	30.0884955752212	5	21	3	1	226	24.639	4.53	High	High	High	3.0e7	2.4e7	1.1e7	1.424	72.3524417877197
High	IsMasterProtein	A2WXV8	Fructokinase-1 OS=Oryza sativa subsp. indica GN=FRK1 PE=1 SV=1	0	22.6793051082723	19.5046439628483	5	27	5	1	323	34.707	5.27	High	High	High	3.7e7	9.4e7	6.7e7	0.823	75.2390639781952
High	IsMasterProtein	Q8LJU5	40S ribosomal protein S7 OS=Oryza sativa subsp. japonica GN=RPS7 PE=2 SV=2	0	22.6175912143484	30.7291666666667	4	50	4	1	192	22.293	9.76	High	High	High	3.1e8	6.2e7	2.5e8	1.61	151.547134876251
High	IsMasterProtein	Q2RAD9	Histone H3.2 OS=Oryza sativa subsp. japonica GN=Os01g0866200 PE=3 SV=1	0	22.5597218767729	30.1470588235294	2	32	2	1	136	15.259	11.3	High	High	High	3.4e8	3.0e8	2.6e8	4.179	68.8869850635529
High	IsMasterProtein	B8AL33	Arginine biosynthesis bifunctional protein ArgJ, chloroplastic OS=Oryza sativa subsp. indica GN=OsI_11009 PE=3 SV=1	0	22.4487781210922	17.7105831533477	5	30	5	1	463	47.823	6.92	High	High	High	3.6e7	4.3e7	2.3e7	0.738	54.1410204172134
High	IsMasterProtein	Q259G4	Phosphomannomutase OS=Oryza sativa subsp. indica GN=PMM PE=3 SV=1	0	22.4435660795618	16.5322580645161	3	20	3	1	248	28.175	5.83	High	High	High	1.1e8	4.9e7	1.0e8	1.154	65.566556930542
High	IsMasterProtein	Q0D840	Thioredoxin H1 OS=Oryza sativa subsp. japonica GN=TRXH PE=1 SV=1	0	22.3924150379705	44.2622950819672	5	84	5	1	122	13.148	5.3	High	High	High	3.4e8	4.5e8	2.4e8	2.981	206.553007364273
High	IsMasterProtein	Q7XTJ3	Pyruvate dehydrogenase E1 component subunit alpha-3, chloroplastic OS=Oryza sativa subsp. japonica GN=Os04g0119400 PE=2 SV=2	0	22.3777327350339	9.41176470588235	3	20	3	1	425	46.115	6.61	High	High	High	8.1e7	1.1e8	2.5e7	0.557	53.2712513208389
High	IsMasterProtein	Q08480	Adenylate kinase 4 OS=Oryza sativa subsp. japonica GN=ADK-B PE=2 SV=1	0	22.2870764004397	20.1646090534979	4	24	3	1	243	26.658	7.8	High	High	High	2.2e8	1.8e8	6.8e7	0.778	73.1823494434357
High	IsMasterProtein	A2YDY2	60S ribosomal protein L11 OS=Oryza sativa subsp. indica GN=RPL11 PE=2 SV=2	0	22.2528917193901	29.1208791208791	5	84	5	1	182	20.823	9.92	High	High	High	6.9e8	9.4e8	4.7e8	2.511	223.811403274536
High	IsMasterProtein	Q5VND6	Nucleosome assembly protein 1;1 OS=Oryza sativa subsp. japonica GN=NAP1;1 PE=2 SV=1	0	21.9982251371414	16.9312169312169	6	25	6	1	378	42.612	4.48	High	High	High	1.5e8	1.9e8	9.8e7	1.254	66.6280581951141
High	IsMasterProtein	Q9LGQ6	Acyl transferase 9 OS=Oryza sativa subsp. japonica GN=AT9 PE=2 SV=1	0	21.9559838525164	18.6157517899761	6	24	6	1	419	46.136	5.92	High	High	High	9.3e7	1.7e8	4.0e6	0.668	51.5687777996063
High	IsMasterProtein	A2X5P7	Beta-fructofuranosidase, insoluble isoenzyme 1 OS=Oryza sativa subsp. indica GN=CIN1 PE=2 SV=2	0	21.865721768738	11.9584055459272	5	16	5	1	577	63.954	8.5	High	High	High	5.8e7	5.8e7	5.2e7	0.562	37.6329464912415
High	IsMasterProtein	O82451	Probable glutathione S-transferase GSTF2 OS=Oryza sativa subsp. japonica GN=GSTF2 PE=1 SV=3	0	21.3096948811453	32.093023255814	5	97	5	1	215	23.961	6.13	High	High	High	2.3e8	8.4e8	7.0e8	1.848	260.428135156631
High	IsMasterProtein	A2ZCQ7	60S ribosomal protein L10-1 OS=Oryza sativa subsp. indica GN=SC34 PE=2 SV=2	0	21.2174512261783	19.1964285714286	4	40	1	1	224	25.33	10.24	High	High	High	1.9e8	2.2e8	1.8e8	1.276	110.02074432373
High	IsMasterProtein	P25778	Oryzain gamma chain OS=Oryza sativa subsp. japonica GN=Os09g0442300 PE=2 SV=2	0	21.0382910321829	20.1657458563536	4	32	4	1	362	39.089	7.15	High	High	Not Found	7.2e7	8.7e7		1.276	92.7035791873932
High	IsMasterProtein	Q0IQK9	Non-specific lipid-transfer protein 1 OS=Oryza sativa subsp. japonica GN=LTP PE=1 SV=1	0	21.0360951509578	37.9310344827586	3	83	3	1	116	11.338	9.33	High	High	High	1.8e9	2.4e9	1.6e9	3.642	249.836388349533
High	IsMasterProtein	Q9ZST1	30S ribosomal protein S17, chloroplastic OS=Oryza sativa subsp. japonica GN=RPS17 PE=2 SV=1	0	20.9795972847561	46.8965517241379	8	41	8	1	145	15.966	10.83	High	High	High	1.2e8	2.9e8	2.5e8	6.743	93.0034672021866
High	IsMasterProtein	P12153	30S ribosomal protein S19, chloroplastic OS=Oryza sativa subsp. japonica GN=rps19-A PE=3 SV=3	0	20.9611889047517	66.6666666666667	5	29	5	1	93	10.689	10.29	High	High	High	4.5e7	2.7e8	1.5e8	5.813	78.2517182826996
High	IsMasterProtein	Q7XCK6	Chitinase 8 OS=Oryza sativa subsp. japonica GN=Cht8 PE=2 SV=1	0	20.7236007921336	19.9233716475096	4	18	4	1	261	27.534	6.52	High	High	High	6.1e7	6.0e7	1.1e8	1.61	50.5760934352875
High	IsMasterProtein	Q71VM4	Importin subunit alpha-1a OS=Oryza sativa subsp. japonica GN=Os01g0253300 PE=1 SV=2	0	20.7078797285435	14.828897338403	5	20	4	1	526	57.535	5.22	High	High	High	4.8e7	4.1e7	7.4e6	0.487	58.6202951669693
High	IsMasterProtein	P42211	Aspartic proteinase OS=Oryza sativa subsp. japonica GN=RAP PE=2 SV=2	0	20.6646180244039	14.9193548387097	5	15	5	1	496	54.055	6.15	High	High	High	4.6e7	5.3e7	1.8e7	0.585	48.124906539917
High	IsMasterProtein	Q9FWK4	Cyanate hydratase OS=Oryza sativa subsp. japonica GN=CYN PE=2 SV=2	0	20.5378011319738	39.2857142857143	5	29	5	1	168	18.596	5.88	High	High	High	2.5e8	3.0e8	1.2e8	2.162	67.4008722305298
High	IsMasterProtein	B8AEC1	NAP1-related protein 2 OS=Oryza sativa subsp. indica GN=OsI_07785 PE=2 SV=1	0	20.5191376977839	22.2222222222222	3	16	3	1	252	28.601	4.32	High	High	High	8.8e7	9.4e7	5.9e6	0.848	58.3493735790253
High	IsMasterProtein	A2YL07	Glutamate--cysteine ligase B, chloroplastic OS=Oryza sativa subsp. indica GN=GSH1-2 PE=3 SV=2	0	20.4977840578455	11.8951612903226	5	31	5	1	496	56.118	7.02	High	High	High	8.5e7	9.4e7	5.0e7	0.468	97.0000312328339
High	IsMasterProtein	Q2QMN7	Probable ureidoglycolate hydrolase OS=Oryza sativa subsp. japonica GN=UAH PE=1 SV=2	0	20.4701471730155	17.9752066115703	5	18	5	1	484	51.683	5.63	High	High	High	3.1e7	6.3e7	1.1e7	0.54	45.726581454277
High	IsMasterProtein	P0C487	30S ribosomal protein S4, chloroplastic OS=Oryza sativa subsp. indica GN=rps4 PE=3 SV=1	0	20.4222123945849	29.3532338308458	7	31	7	1	201	23.408	10.98	High	High	High	1.1e8	1.5e8	8.4e7	2.162	81.2242980003357
High	IsMasterProtein	P0C436	Photosystem II D2 protein OS=Oryza sativa subsp. indica GN=psbD PE=3 SV=1	0	20.3716731709813	17.5637393767705	4	18	4	1	353	39.548	5.55	High	High	High	1.0e8	1.1e8	9.4e7	1.31	58.8984599113464
High	IsMasterProtein	Q0INM3	Beta-galactosidase 15 OS=Oryza sativa subsp. japonica GN=Os12g0429200 PE=2 SV=1	0	20.325897413353	6.09357997823721	3	13	3	1	919	100.942	5.99	High	High	High	1.6e7	4.9e6	2.2e7	0.259	35.4515843391418
High	IsMasterProtein	Q0ITW7	Alcohol dehydrogenase 2 OS=Oryza sativa subsp. japonica GN=ADH2 PE=2 SV=2	0	20.1627790879436	20.0527704485488	5	19	4	1	379	41.18	6.46	High	High	Not Found	5.3e7	3.0e8		0.874	38.7405444383621
High	IsMasterProtein	P20907	Cysteine proteinase inhibitor 2 OS=Oryza sativa subsp. japonica GN=Os05g0494200 PE=2 SV=3	0	20.0838325273343	39.7350993377483	5	44	5	1	151	16.55	8.75	High	High	High	2.7e8	3.3e8	1.4e8	2.511	106.103582859039
High	IsMasterProtein	Q9LSU0	Proteasome subunit alpha type-3 OS=Oryza sativa subsp. japonica GN=PAG1 PE=2 SV=1	0	19.7526791015775	28.1124497991968	6	27	6	1	249	27.221	6.09	High	High	High	3.0e8	3.5e8	1.5e8	1.581	66.8754950761795
High	IsMasterProtein	Q8W1L6	Peroxisomal fatty acid beta-oxidation multifunctional protein OS=Oryza sativa subsp. japonica GN=MFP PE=1 SV=2	0	19.627520042866	9.366391184573	5	13	5	1	726	78.41	8.98	High	High	Not Found	7.6e7	6.7e7		0.315	26.5397598743439
High	IsMasterProtein	Q7XR61	Methylthioribose kinase 1 OS=Oryza sativa subsp. japonica GN=MTK1 PE=2 SV=1	0	19.547812624112	14.6511627906977	5	17	5	1	430	48.382	6.54	High	High	Not Found	7.5e7	1.0e8		0.585	28.6433084011078
High	IsMasterProtein	Q9XGP7	Tricin synthase 1 OS=Oryza sativa subsp. japonica GN=ROMT-15 PE=1 SV=1	0	19.5392389709508	27.3809523809524	5	37	5	1	252	27.754	5.31	High	High	High	1.8e8	2.1e8	9.6e7	1.254	97.8026450872421
High	IsMasterProtein	Q84TB3	Actin-depolymerizing factor 4 OS=Oryza sativa subsp. japonica GN=ADF4 PE=1 SV=1	0	19.457832214712	30.2158273381295	3	45	3	1	139	15.936	6.04	High	High	High	1.4e8	2.5e8	1.3e8	1.783	140.398072957993
High	IsMasterProtein	Q852M2	Probable aldehyde oxidase 3 OS=Oryza sativa subsp. japonica GN=Os03g0790700 PE=2 SV=1	0	19.3737300027392	6.41592920353982	6	20	6	1	1356	145.245	6.49	High	High	High	2.7e7	5.3e7	4.2e7	0.205	50.828907251358
High	IsMasterProtein	Q7FAY6	Probable UDP-arabinopyranose mutase 2 OS=Oryza sativa subsp. japonica GN=UAM2 PE=1 SV=1	0	19.2972593809929	19.8847262247839	6	20	6	1	347	38.882	6.44	High	High	Not Found	4.8e7	1.7e7		0.778	54.1518038511276
High	IsMasterProtein	Q851L5	IAA-amino acid hydrolase ILR1-like 3 OS=Oryza sativa subsp. japonica GN=ILL3 PE=2 SV=1	0	19.132357470339	16.5467625899281	5	21	5	1	417	43.962	5.72	High	High	High	8.3e7	5.5e7	1.8e7	0.65	55.13754093647
High	IsMasterProtein	A2YPX3	Peroxidase 2 OS=Oryza sativa subsp. indica GN=PRX112 PE=3 SV=2	0	18.8776091512956	20.0636942675159	4	40	4	1	314	32.614	5.86	High	High	High	2.2e8	2.8e8	2.5e8	0.931	107.936699390411
High	IsMasterProtein	Q9ZP20	Thioredoxin M5, chloroplastic OS=Oryza sativa subsp. japonica GN=TRXM PE=2 SV=1	0	18.8057345526823	25	4	22	4	1	172	18.517	7.93	High	High	High	1.9e8	2.0e8	5.9e7	1.848	64.1928108930588
High	IsMasterProtein	Q9SDD6	Peroxiredoxin-2F, mitochondrial OS=Oryza sativa subsp. japonica GN=PRXIIF PE=2 SV=1	0	18.8024694464012	30.8080808080808	4	36	4	1	198	20.861	7.99	High	High	High	2.1e8	2.1e8	3.2e7	1.154	115.501099348068
High	IsMasterProtein	Q6ZJW9	Actin-related protein 4 OS=Oryza sativa subsp. japonica GN=ARP4 PE=2 SV=1	0	18.7191491917673	15.3498871331828	4	12	4	1	443	48.463	5.29	High	High	High	3.2e7	3.1e7	2.7e7	0.407	36.7033421993256
High	IsMasterProtein	P0C438	50S ribosomal protein L14, chloroplastic OS=Oryza sativa GN=rpl14 PE=3 SV=1	0	18.6971857122812	31.7073170731707	3	38	3	1	123	13.556	8.29	High	High	High	2.2e8	2.3e8	4.9e7	1.783	117.63750064373
High	IsMasterProtein	A2XAZ3	Alcohol dehydrogenase class-3 OS=Oryza sativa subsp. indica GN=ADHIII PE=3 SV=1	0	18.6329187057509	13.9107611548556	5	18	5	1	381	40.769	7.17	High	High	High	9.9e7	1.5e8	8.1e7	0.931	34.0168817043304
High	IsMasterProtein	P17070	Proliferating cell nuclear antigen OS=Oryza sativa subsp. japonica GN=Os02g0805200 PE=1 SV=2	0	18.5968269074354	20.9125475285171	3	25	3	1	263	29.252	4.75	High	High	High	4.7e7	3.7e7	3.3e7	0.668	75.5948672294617
High	IsMasterProtein	P0C359	Photosystem I iron-sulfur center OS=Oryza sativa GN=psaC PE=3 SV=1	0	17.8857042987621	62.962962962963	4	26	4	1	81	8.893	6.92	High	High	High	1.7e8	1.8e8	1.1e8	2.162	69.3549168109894
High	IsMasterProtein	P35687	40S ribosomal protein S21 OS=Oryza sativa subsp. japonica GN=RPS21 PE=3 SV=1	0	17.7190395597636	52.4390243902439	3	34	3	1	82	9.248	7.34	High	High	High	3.9e8	7.1e8	3.5e7	5.31	97.2383072376251
High	IsMasterProtein	Q0JNS6	Calmodulin-1 OS=Oryza sativa subsp. japonica GN=CAM1-1 PE=1 SV=2	0	17.5998592762685	58.3892617449664	4	12	4	1	149	16.821	4.27	High	High	High	4.1e7	5.7e7		1.512	36.8630785942078
High	IsMasterProtein	Q6ASY2	Non-specific lipid transfer protein-like 1 OS=Oryza sativa subsp. japonica GN=LTPL1 PE=1 SV=1	0	17.2277750086617	14.0449438202247	2	67	2	1	178	16.888	8.25	High	High	High	3.4e7	2.3e9	8.0e7	0.874	252.632181406021
High	IsMasterProtein	A2XNR6	Electron transfer flavoprotein subunit alpha, mitochondrial OS=Oryza sativa subsp. indica GN=ETFA PE=3 SV=1	0	17.0250267074394	20.6703910614525	4	11	4	1	358	37.329	6.55	High	High	Not Found	1.6e7	2.5e7		0.585	36.9122468233109
High	IsMasterProtein	Q0J5V5	Aminopeptidase M1-B OS=Oryza sativa subsp. japonica GN=Os08g0398700 PE=2 SV=1	0	16.6523996330884	5.48571428571429	4	16	4	1	875	97.842	5.39	High	High	High	4.7e7	5.2e7		0.172	44.6314260959625
High	IsMasterProtein	P0C441	50S ribosomal protein L16, chloroplastic OS=Oryza sativa GN=rpl16 PE=3 SV=1	0	16.5560612202458	38.2352941176471	4	17	4	1	136	15.519	11.46	High	High	High	1.3e8	2.5e7	6.6e6	2.728	43.9729969501495
High	IsMasterProtein	B8AM21	U2 small nuclear ribonucleoprotein B'' OS=Oryza sativa subsp. indica GN=OsI_11177 PE=3 SV=1	0	16.503982975812	16.8103448275862	2	26	2	1	232	26.056	9.41	High	High	High	1.2e7	8.7e6	6.5e6	0.995	57.8188626766205
High	IsMasterProtein	Q10G56	Ornithine aminotransferase, mitochondrial OS=Oryza sativa subsp. japonica GN=OAT PE=2 SV=1	0	16.3084488076221	14.1649048625793	4	18	4	1	473	51.409	7.61	High	High	High	2.9e7	4.1e7	1.1e7	0.407	37.7689814567566
High	IsMasterProtein	Q0JCT1	Histone H3.3 OS=Oryza sativa subsp. japonica GN=H3 PE=1 SV=2	0	16.2999138368057	30.1470588235294	2	13	2	1	136	15.397	11.15	High	High	High	1.2e8	4.1e8	1.1e8	1.683	26.6878533363342
High	IsMasterProtein	Q9SDG6	60S ribosomal protein L30 OS=Oryza sativa subsp. japonica GN=RPL30 PE=3 SV=1	0	16.1559294818829	52.2522522522522	4	26	4	1	111	12.356	9.58	High	High	High	1.6e8	1.5e8	4.2e7	1.683	77.344212770462
High	IsMasterProtein	P56724	60S acidic ribosomal protein P3 OS=Oryza sativa subsp. japonica GN=Os06g0701400 PE=3 SV=3	0	15.8654824684091	15.1260504201681	2	21	2	1	119	11.887	4.41	High	High	High	3.5e8	4.1e8	2.7e8	4.623	78.5069155693054
High	IsMasterProtein	Q0JL44	Protein SGT1 homolog OS=Oryza sativa subsp. japonica GN=SGT1 PE=1 SV=1	0	15.8638001846578	15.2588555858311	4	13	4	1	367	40.912	5.06	High	High	High	4.5e7	6.7e7	6.4e7	0.551	37.3772349357605
High	IsMasterProtein	Q75KR1	Pyruvate, phosphate dikinase 2 OS=Oryza sativa subsp. japonica GN=PPDK2 PE=3 SV=1	0	15.6832518346438	8.4554678692221	4	8	4	1	887	96.491	5.6	High	High	High	2.5e7	6.5e7	1.5e7	0.215	25.2636272907257
High	IsMasterProtein	Q6AVA8	Pyruvate, phosphate dikinase 1, chloroplastic OS=Oryza sativa subsp. japonica GN=PPDK1 PE=1 SV=1	0	15.6125827420675	4.64625131995776	3	12	3	1	947	102.722	6.37	High	High	High	3.5e7	4.0e7		0.118	38.4257354736328
High	IsMasterProtein	Q336T5	Expansin-B3 OS=Oryza sativa subsp. japonica GN=EXPB3 PE=2 SV=2	0	15.5652232763579	22.3880597014925	4	30	3	1	268	29.173	5.83	High	High	High	1.2e8	1.5e8	9.0e7	0.778	83.3543117046356
High	IsMasterProtein	Q9S827	Succinate dehydrogenase [ubiquinone] iron-sulfur subunit 1, mitochondrial OS=Oryza sativa subsp. japonica GN=SDH2-1 PE=1 SV=1	0	15.508183441035	20.6405693950178	4	9	4	1	281	31.099	8.48	High	High	High	6.0e7	1.3e8	6.2e7	0.585	26.9722561836243
High	IsMasterProtein	P0C490	30S ribosomal protein S7, chloroplastic OS=Oryza sativa subsp. indica GN=rps7-A PE=3 SV=1	0	15.4776979133068	28.8461538461538	5	43	5	1	156	17.618	11.81	High	High	High	2.5e8	3.5e8	1.2e8	1.848	107.441022276878
High	IsMasterProtein	Q7XUP7	Peptide methionine sulfoxide reductase A2-1 OS=Oryza sativa subsp. japonica GN=MSRA2-1 PE=2 SV=2	0	15.3573767685587	19.2513368983957	3	9	3	1	187	20.794	6.29	High	High	High	3.1e7	8.5e7	2.2e7	0.848	26.9561139345169
High	IsMasterProtein	Q40648	Probable voltage-gated potassium channel subunit beta OS=Oryza sativa subsp. japonica GN=KOB1 PE=1 SV=2	0	15.3320829730703	13.109756097561	4	8	4	1	328	36.427	7.4	High	Not Found	High	4.1e7		4.4e6	0.668	20.8813915252686
High	IsMasterProtein	Q6YXW6	Sucrose-phosphatase 2 OS=Oryza sativa subsp. japonica GN=SPP2 PE=1 SV=1	0	15.0659930546682	10.1654846335697	4	13	3	1	423	47.225	5.82	High	High	Not Found	1.3e8	6.2e7		0.688	32.0250228643417
High	IsMasterProtein	Q84VG0	Probable calcium-binding protein CML7 OS=Oryza sativa subsp. japonica GN=CML7 PE=2 SV=1	0	14.9703104943129	32.4324324324324	5	18	5	1	148	16.672	5.06	High	High	High	6.2e7	3.7e7	1.3e8	1.424	45.0910804271698
High	IsMasterProtein	Q10I26	Eukaryotic initiation factor 4A-III homolog B OS=Oryza sativa subsp. japonica GN=EIF4A3B PE=1 SV=1	0	14.8723641997282	9.40594059405941	4	22	1	1	404	45.6	6.37	High	High	Not Found		3.3e8		0.407	61.1235560178757
High	IsMasterProtein	Q0J3L4	Monothiol glutaredoxin-S10 OS=Oryza sativa subsp. japonica GN=GRXS10 PE=2 SV=2	0	14.750444274184	29.8780487804878	3	20	3	1	164	17.821	9.83	High	High	High	1.6e8	2.0e8	8.3e7	0.874	59.2028729915619
High	IsMasterProtein	Q6YYB0	Uncharacterized protein Os08g0359500 OS=Oryza sativa subsp. japonica GN=Os08g0359500 PE=2 SV=1	0	14.5742551994382	23.0046948356808	3	19	3	1	213	22.779	4.49	High	High	Not Found	1.6e7	1.8e7		1.783	54.2273443937302
High	IsMasterProtein	A3C6G9	Glycine cleavage system H protein, mitochondrial OS=Oryza sativa subsp. japonica GN=GDCSH PE=1 SV=1	0	14.4945387354725	28.0487804878049	3	29	3	1	164	17.357	5.03	High	High	High	2.0e8	1.3e8	1.1e7	1.31	79.3508014678955
High	IsMasterProtein	Q75HJ0	DEAD-box ATP-dependent RNA helicase 37 OS=Oryza sativa subsp. japonica GN=PL10A PE=2 SV=1	0	14.3966585434568	8.47723704866562	4	11	4	1	637	67.624	7.88	High	High	High	2.6e7	5.7e6	1.7e7	0.322	26.4188063144684
High	IsMasterProtein	P0C457	50S ribosomal protein L33, chloroplastic OS=Oryza sativa subsp. japonica GN=rpl33 PE=3 SV=1	0	14.3245590167564	50	4	16	4	1	66	7.638	10.17	High	High	High	1.1e8	2.0e8	9.7e7	9	41.0575981140137
High	IsMasterProtein	P37890	Serine carboxypeptidase 1 OS=Oryza sativa subsp. japonica GN=CBP1 PE=2 SV=1	0	14.1877826606789	8.62745098039216	3	9	3	1	510	55.674	7.43	High	High	Not Found	3.0e7	3.8e7		0.35	30.0117969512939
High	IsMasterProtein	Q06398	Probable glutathione S-transferase GSTU6 OS=Oryza sativa subsp. japonica GN=GSTU6 PE=2 SV=2	0	14.1045288251563	15.2542372881356	3	15	3	1	236	25.64	6.1	High	High	High	7.0e7	4.7e7	4.9e7	0.931	30.141796708107
High	IsMasterProtein	Q7XCA7	Expansin-B6 OS=Oryza sativa subsp. japonica GN=EXPB6 PE=2 SV=1	0	13.8649862763254	18.1818181818182	3	28	2	1	275	29.864	7.65	High	High	High	8.7e7	2.0e8	9.0e7	0.54	77.8244938850403
High	IsMasterProtein	P0C315	Cytochrome b6 OS=Oryza sativa GN=petB PE=3 SV=1	0	13.817659081226	11.6279069767442	2	14	2	1	215	24.167	8.76	High	High	High		5.2e7	3.4e7	1.783	37.393541097641
High	IsMasterProtein	Q6H6D2	Porphobilinogen deaminase, chloroplastic OS=Oryza sativa subsp. japonica GN=HEMC PE=2 SV=1	0	13.7691925045057	15.6424581005587	4	20	4	1	358	38.373	7.39	High	High	High	6.9e7	1.2e8	5.0e7	0.492	48.3821694850922
High	IsMasterProtein	Q8SAY0	50S ribosomal protein L18, chloroplastic OS=Oryza sativa subsp. japonica GN=RPL18 PE=2 SV=1	0	13.7290280791833	22.3529411764706	3	18	3	1	170	18.129	10.32	High	High	High	2.6e8	2.2e8		0.778	66.4087419509888
High	IsMasterProtein	A1XBB7	Protein IN2-1 homolog B OS=Oryza sativa subsp. indica GN=GSTZ5 PE=1 SV=1	0	13.5909891995287	26.6393442622951	4	16	4	1	244	27.344	5.53	High	High	High	5.5e7	4.6e7	1.0e7	0.624	45.241370677948
High	IsMasterProtein	P0C358	Photosystem I P700 chlorophyll a apoprotein A2 OS=Oryza sativa subsp. japonica GN=psaB PE=3 SV=1	0	13.38694949589	5.99455040871935	3	16	3	1	734	82.508	7.15	High	High	High	3.0e8	4.5e8	4.7e7	0.413	40.8526999950409
High	IsMasterProtein	Q10G39	Pyruvate dehydrogenase E1 component subunit beta-4, chloroplastic OS=Oryza sativa subsp. japonica GN=Os03g0645100 PE=2 SV=1	0	13.3838480042026	9.25	3	6	3	1	400	42.849	7.02	High	High	Not Found	1.7e7	2.9e7		0.35	16.196627497673
High	IsMasterProtein	A2XRZ0	Probable aldo-keto reductase 2 OS=Oryza sativa subsp. indica GN=OsI_15387 PE=3 SV=1	0	13.3834851430611	10.8262108262108	3	14	2	1	351	38.152	6.62	High	High	High	4.6e7	6.8e7	2.8e7	0.369	41.6702151298523
High	IsMasterProtein	Q688M5	Chitinase 9 OS=Oryza sativa subsp. japonica GN=Cht9 PE=2 SV=1	0	13.3650528493347	21.5568862275449	3	12	3	1	334	34.379	4.64	High	High	Not Found	5.7e6	9.4e6		1.512	28.2406506538391
High	IsMasterProtein	Q75W16	Phospho-2-dehydro-3-deoxyheptonate aldolase 2, chloroplastic OS=Oryza sativa subsp. japonica GN=DAHPS2 PE=2 SV=1	0	13.352105660229	12.430426716141	5	12	5	1	539	59.296	8.41	High	High	High	4.1e7	1.5e8		0.377	28.7423560619354
High	IsMasterProtein	Q0JM17	DEAD-box ATP-dependent RNA helicase 56 OS=Oryza sativa subsp. japonica GN=AIP1 PE=1 SV=2	0	13.3329856408779	12.7314814814815	4	27	4	1	432	48.623	5.72	High	High	High	8.2e7	1.5e8	4.0e6	0.374	44.0148140192032
High	IsMasterProtein	A2XID3	Allene oxide cyclase, chloroplastic OS=Oryza sativa subsp. indica GN=AOC PE=2 SV=1	0	13.2556649377267	21.25	4	25	4	1	240	26.034	9.23	High	High	High	6.3e7	1.0e8	8.6e7	0.778	56.4764790534973
High	IsMasterProtein	P40392	Ras-related protein RIC1 OS=Oryza sativa subsp. japonica GN=RIC1 PE=2 SV=2	0	13.230641563687	22.7722772277228	4	33	4	1	202	22.462	5.27	High	High	High	5.1e7	1.8e8	7.3e7	0.668	86.2368447780609
High	IsMasterProtein	Q42972	Malate dehydrogenase, glyoxysomal OS=Oryza sativa subsp. japonica GN=Os12g0632700 PE=1 SV=3	0	13.0445347770942	8.70786516853933	2	66	2	1	356	37.362	7.88	High	High	High	4.9e7	4.1e8	2.2e8	0.389	182.865597605705
High	IsMasterProtein	Q0DAE4	Glutaredoxin-C8 OS=Oryza sativa subsp. japonica GN=GRXC8 PE=2 SV=2	0	13.0389561227517	11.7647058823529	1	7	1	1	136	14.752	7.97	High	High	High	9.0e7	6.5e7	3.3e7	0.668	24.5060317516327
High	IsMasterProtein	O04226	Delta-1-pyrroline-5-carboxylate synthase 1 OS=Oryza sativa subsp. japonica GN=P5CS1 PE=2 SV=2	0	13.0124869335728	7.26256983240224	3	7	3	1	716	77.697	6.84	High	High	Not Found	2.2e7	3.0e7		0.151	19.2698409557343
High	IsMasterProtein	Q10J94	Cysteine proteinase inhibitor 8 OS=Oryza sativa subsp. japonica GN=Os03g0429000 PE=2 SV=1	0	12.939025010694	44.7154471544715	3	11	3	1	123	12.871	8.69	High	High	High	1.6e8	4.5e6	1.1e8	2.162	33.4487948417664
High	IsMasterProtein	Q69SV0	Probable L-ascorbate peroxidase 8, chloroplastic OS=Oryza sativa subsp. japonica GN=APX8 PE=1 SV=2	0	12.9291037969616	8.57740585774059	3	12	1	1	478	51.156	5.53	High	Not Found	Not Found				0.389	35.30965924263
High	IsMasterProtein	Q10NX8	Beta-galactosidase 6 OS=Oryza sativa subsp. japonica GN=Os03g0255100 PE=1 SV=2	0	12.9256890921039	8.97435897435897	3	18	3	1	858	92.781	5.95	High	High	Not Found	6.7e6	1.6e7		0.199	45.228137254715
High	IsMasterProtein	A2Y4S9	Cytochrome c OS=Oryza sativa subsp. indica GN=CC-1 PE=3 SV=1	0	12.7242452062882	30.3571428571429	3	43	3	1	112	12.263	9.32	High	High	High	1.9e8	2.4e8	7.4e7	1.371	108.255062460899
High	IsMasterProtein	P0C433	Photosystem II protein D1 OS=Oryza sativa subsp. indica GN=psbA PE=3 SV=1	0	12.5904224465737	6.79886685552408	2	15	2	1	353	38.938	5.36	High	High	High	1.8e8	2.5e8	1.3e8	0.778	39.2476725578308
High	IsMasterProtein	A2Z3C4	Probable 6-phosphogluconolactonase 4, chloroplastic OS=Oryza sativa subsp. indica GN=OsI_031067 PE=3 SV=2	0	12.4112559606637	20.3703703703704	4	11	4	1	324	34.54	8.59	High	Not Found	High	2.5e7		6.3e6	0.551	27.4729905128479
High	IsMasterProtein	Q94DM8	Ubiquitin-fold modifier 1 OS=Oryza sativa subsp. japonica GN=Os01g0962400 PE=3 SV=1	0	12.3778655289917	42.156862745098	2	13	2	1	102	10.356	9.61	High	High	Not Found	2.2e7	1.6e7		1.683	33.9878196716309
High	IsMasterProtein	Q67IX6	Protein disulfide isomerase-like 1-4 OS=Oryza sativa subsp. japonica GN=PDIL1-4 PE=2 SV=1	0	12.2431862523876	8.34813499111901	4	17	4	1	563	62.214	4.93	High	High	High	1.9e7	6.7e7	4.6e7	0.322	42.9811677932739
High	IsMasterProtein	Q10MJ1	Probable glutamyl endopeptidase, chloroplastic OS=Oryza sativa subsp. japonica GN=GEP PE=2 SV=1	0	12.2287165875262	4.58422174840085	3	14	3	1	938	103.83	5.95	High	High	High	2.6e7	5.7e7		0.182	30.3636825084686
High	IsMasterProtein	Q6AVI0	Zinc finger BED domain-containing protein RICESLEEPER 2 OS=Oryza sativa subsp. japonica GN=Os03g0733400 PE=2 SV=1	0	12.1431521140597	6.78670360110803	3	7	3	1	722	80.924	5.33	High	High	High	2.3e7	3.4e7	1.3e7	0.225	19.6108388900757
High	IsMasterProtein	Q75M08	Protein disulfide isomerase-like 2-1 OS=Oryza sativa subsp. japonica GN=PDIL2-1 PE=2 SV=2	0	12.0820725738267	8.7431693989071	2	18	2	1	366	39.888	6.99	High	High	High	5.9e7	7.9e7	3.3e7	0.172	72.0879101753235
High	IsMasterProtein	Q8H859	Probable cinnamyl alcohol dehydrogenase 1 OS=Oryza sativa subsp. japonica GN=CAD1 PE=2 SV=1	0	12.0483535976692	11.5819209039548	4	7	4	1	354	38.487	6.38	High	High	High	5.7e7	6.6e7	1.6e7	0.52	17.6994671821594
High	IsMasterProtein	Q2QPG9	Probable histone H2AXb OS=Oryza sativa subsp. japonica GN=Os12g0530000 PE=2 SV=1	0	11.5937011449142	32.6086956521739	3	58	1	1	138	14.331	10.2	Not Found	High	Not Found		5.9e6		2.728	107.558964133263
High	IsMasterProtein	Q9LST7	Proteasome subunit beta type-3 OS=Oryza sativa subsp. japonica GN=PBC1 PE=2 SV=1	0	11.5213977263631	11.7647058823529	3	21	3	1	204	22.787	5.27	High	High	High	1.8e8	2.9e8	1.4e8	1.371	58.8968349695206
High	IsMasterProtein	P09229	Cysteine proteinase inhibitor 1 OS=Oryza sativa subsp. japonica GN=Os01g0803200 PE=1 SV=2	0	11.4002820507794	24.2857142857143	4	23	4	1	140	15.346	5.85	High	High	High	3.2e8	4.2e8	3.1e8	2.162	65.8862903118134
High	IsMasterProtein	Q6ZJJ1	Probable L-ascorbate peroxidase 4, peroxisomal OS=Oryza sativa subsp. japonica GN=APX4 PE=2 SV=1	0	11.3584472446173	12.0274914089347	3	10	3	1	291	31.718	7.97	High	High	High	1.6e7	1.4e7	9.3e6	0.369	29.8712339401245
High	IsMasterProtein	A2XS65	Cysteine proteinase inhibitor 10 OS=Oryza sativa subsp. indica GN=OsI_014908 PE=3 SV=2	0	11.3551203171996	18.5430463576159	3	14	3	1	151	15.438	10.15	High	High	High	5.2e7	1.2e8		0.874	31.4709911346436
High	IsMasterProtein	P0C493	30S ribosomal protein S8, chloroplastic OS=Oryza sativa subsp. indica GN=rps8 PE=3 SV=1	0	11.2480753706599	24.2647058823529	3	18	3	1	136	15.601	10.98	High	High	High		2.8e8	1.3e8	0.874	50.0723896026611
High	IsMasterProtein	O65037	50S ribosomal protein L27, chloroplastic OS=Oryza sativa subsp. japonica GN=RPL27 PE=2 SV=1	0	11.0873894380826	16.4102564102564	3	18	3	1	195	21.255	10.02	High	High	High	1.5e8	2.6e8	3.3e7	0.778	43.5002882480621
High	IsMasterProtein	P46466	26S proteasome regulatory subunit 4 homolog OS=Oryza sativa subsp. japonica GN=TBP2 PE=2 SV=2	0	10.9201753749573	5.35714285714286	2	10	2	1	448	49.556	6.21	High	High	High	5.7e7	5.6e7	2.0e7	0.269	27.870787858963
High	IsMasterProtein	B9FXV5	Eukaryotic translation initiation factor 4G OS=Oryza sativa subsp. japonica GN=Os07g0555200 PE=2 SV=2	0	10.6840286055239	1.67410714285714	2	13	2	1	1792	193.414	8.09	High	High	High	1.3e7	1.3e7	7.9e6	0.047	43.5243968963623
High	IsMasterProtein	B9FSC8	Putative 12-oxophytodienoate reductase 11 OS=Oryza sativa subsp. japonica GN=OPR11 PE=2 SV=1	0	10.5632608345085	14.1689373297003	3	22	3	1	367	40.618	6.74	High	High	High	2.6e7	3.0e7	3.7e7	0.334	30.7172425985336
High	IsMasterProtein	Q7G794	Putative linoleate 9S-lipoxygenase 3 OS=Oryza sativa subsp. japonica GN=Os03g0700400 PE=3 SV=1	0	10.3517565419701	2.88683602771363	2	10	2	1	866	96.191	5.57	High	High	High	2.7e7	4.2e7	7.0e6	0.087	26.2095530033112
High	IsMasterProtein	Q7XKV2	Beta-glucosidase 13 OS=Oryza sativa subsp. japonica GN=BGLU13 PE=2 SV=2	0	10.3378612163077	12.0553359683794	4	13	4	1	506	57.1	6.92	High	High	Not Found	4.0e7	7.6e7		0.322	25.4855958223343
High	IsMasterProtein	Q0J7U6	Protein TPR2 OS=Oryza sativa subsp. japonica GN=TPR2 PE=1 SV=1	0	10.1774004682134	2.9126213592233	3	6	3	1	1133	124.699	7.28	High	High	Not Found		1.4e7		0.126	16.7842833995819
High	IsMasterProtein	Q9XJ29	Anthranilate synthase alpha subunit 2, chloroplastic OS=Oryza sativa subsp. japonica GN=OsASA2 PE=1 SV=1	0	10.131079088079	4.12541254125412	2	10	2	1	606	66.946	7.12	High	High	High	7.4e7	1.1e8	5.7e7	0.125	27.8141708374023
High	IsMasterProtein	Q7G764	Probable NAD(P)H-dependent oxidoreductase 1 OS=Oryza sativa subsp. japonica GN=Os10g0113000 PE=1 SV=1	0	10.0417343486985	9.96884735202492	2	3	2	1	321	35.69	5.45	High	Not Found	Not Found	9.7e6			0.233	8.67750072479248
High	IsMasterProtein	P0DKK2	60S ribosomal protein L37a-2 OS=Oryza sativa subsp. japonica GN=Os05g0557000 PE=1 SV=1	0	10.0391241751764	27.1739130434783	3	19	3	1	92	10.236	10.29	High	High	High	2.6e8	1.7e8	8.0e7	2.162	65.3241279125214
High	IsMasterProtein	Q7XKD0	Thioredoxin X, chloroplastic OS=Oryza sativa subsp. japonica GN=TRX-X PE=2 SV=1	0	9.90465400164272	16.6666666666667	2	4	2	1	180	19.109	8.28	High	High	Not Found	1.7e7	1.9e7		0.468	12.4148588180542
High	IsMasterProtein	Q9LDN2	Uridine 5'-monophosphate synthase OS=Oryza sativa subsp. japonica GN=UMPS1 PE=2 SV=1	0	9.80747902134955	11.3207547169811	3	6	3	1	477	50.772	7.21	High	High	Not Found	2.9e7	9.2e6		0.318	16.9805779457092
High	IsMasterProtein	Q69TI0	Putative 12-oxophytodienoate reductase 5 OS=Oryza sativa subsp. japonica GN=OPR5 PE=2 SV=1	0	9.75219851296593	13.6363636363636	3	9	2	1	374	41.659	5.48	Not Found	High	High			1.7e7	0.369	18.2495496273041
High	IsMasterProtein	Q6ZJS7	Elongation factor Ts, mitochondrial OS=Oryza sativa subsp. japonica GN=EFTS PE=2 SV=1	0	9.6503143680656	10.3825136612022	2	5	2	1	366	39.989	8.37	High	High	Not Found		4.3e7		0.318	12.3221015930176
High	IsMasterProtein	Q6ES52	TPR repeat-containing thioredoxin TDX OS=Oryza sativa subsp. japonica GN=Os09g0401200 PE=2 SV=1	0	9.53046594862304	11.98738170347	3	5	3	1	317	34.959	6.16	High	High	Not Found	4.7e7			0.369	13.2912058830261
High	IsMasterProtein	Q84QK0	12-oxophytodienoate reductase 1 OS=Oryza sativa subsp. japonica GN=OPR1 PE=2 SV=1	0	9.48213197445519	11.3157894736842	3	7	1	1	380	42.438	6.2	Not Found	High	Not Found				0.35	15.4368870258331
High	IsMasterProtein	Q653V7	Probable alpha-glucosidase Os06g0675700 OS=Oryza sativa subsp. japonica GN=Os06g0675700 PE=1 SV=1	0	9.45961042901851	2.93785310734463	2	6	2	1	885	96.275	8.59	High	High	Not Found	1.8e7	2.6e7		0.108	17.8822753429413
High	IsMasterProtein	Q7X8R5	Thioredoxin M2, chloroplastic OS=Oryza sativa subsp. japonica GN=Os04g0530600 PE=2 SV=2	0	9.26981225886392	18.8888888888889	2	12	2	1	180	19.135	8.97	High	High	High	3.5e7	1.7e7	1.2e7	0.668	37.6645605564117
High	IsMasterProtein	P83647	Profilin LP04 OS=Oryza sativa subsp. indica GN=OsI_020954 PE=1 SV=2	0	9.25729371732776	24.4274809160305	2	10	2	1	131	14.124	4.87	High	High	High	2.7e7	9.2e6	1.5e7	1.512	33.0484836101532
High	IsMasterProtein	Q2QX01	Monothiol glutaredoxin-S12, chloroplastic OS=Oryza sativa subsp. japonica GN=GRXS12 PE=2 SV=1	0	9.23949504778356	10.8771929824561	3	10	3	1	285	30.571	8.29	High	High	High	2.4e7	5.5e7		0.54	25.427346944809
High	IsMasterProtein	Q08479	Adenylate kinase 3 OS=Oryza sativa subsp. japonica GN=ADK-A PE=2 SV=1	0	9.20410796155104	9.95850622406639	2	8	1	1	241	26.389	8.28	High	Not Found	High	6.9e7		2.0e7	0.292	19.7391033172607
High	IsMasterProtein	Q0J716	Villin-5 OS=Oryza sativa subsp. japonica GN=VLN5 PE=3 SV=1	0	9.17774402413812	3.24607329842932	2	8	2	1	955	107.276	6	High	High	High	2.2e7	2.4e7	1.2e7	0.071	23.4321465492249
High	IsMasterProtein	Q70G58	Thioredoxin reductase NTRC OS=Oryza sativa subsp. japonica GN=Os07g0657900 PE=1 SV=2	0	9.10683467905498	7.18446601941748	2	7	2	1	515	56.116	6.49	High	High	High			3.0e7	0.186	24.1162428855896
High	IsMasterProtein	B6RGY0	Peptide deformylase 1A, chloroplastic OS=Oryza sativa subsp. japonica GN=PDF1A PE=2 SV=1	0	9.00129982695333	17.3076923076923	3	7	3	1	260	27.476	8.6	High	High	High	1.3e7	1.8e7	4.3e6	0.501	21.3154284954071
High	IsMasterProtein	P0C519	ATP synthase subunit 9, mitochondrial OS=Oryza sativa subsp. japonica GN=ATP9 PE=2 SV=1	0	8.97963871735229	41.8918918918919	1	3	1	1	74	7.552	8.75	High	Not Found	High			6.5e6	0.778	13.5135223865509
High	IsMasterProtein	Q8S0J7	Probable membrane-associated 30 kDa protein, chloroplastic OS=Oryza sativa subsp. japonica GN=Os01g0895100 PE=1 SV=1	0	8.945522080304	8.83280757097792	2	4	2	1	317	35.067	9.28	High	Not Found	High	3.8e7		1.6e7	0.245	13.8416247367859
High	IsMasterProtein	Q6ESI7	Tripeptidyl-peptidase 2 OS=Oryza sativa subsp. japonica GN=TPP2 PE=2 SV=1	0	8.90028673804101	3.45842531272995	3	7	3	1	1359	148.54	6.58	High	High	Not Found	1.8e7			0.091	17.217068195343
High	IsMasterProtein	Q84PB7	Protein THYLAKOID FORMATION1, chloroplastic OS=Oryza sativa subsp. japonica GN=THF1 PE=2 SV=1	0	8.87268199594104	9.40766550522648	2	11	2	1	287	32.08	8.85	High	High	High	8.0e6	3.4e7	3.7e7	0.334	33.5661721229553
High	IsMasterProtein	Q84YK7	Beta-glucosidase 27 OS=Oryza sativa subsp. japonica GN=BGLU27 PE=2 SV=1	0	8.84198801563968	10.6212424849699	4	10	3	1	499	56.768	8.41	High	High	High	2.5e7	7.0e6	3.3e7	0.374	15.5176899433136
High	IsMasterProtein	Q8S091	Thioredoxin F, chloroplastic OS=Oryza sativa subsp. japonica GN=Os01g0913000 PE=2 SV=1	0	8.76529294393376	20.855614973262	2	10	2	1	187	19.734	8.54	High	High	Not Found	1.0e7			0.425	31.884037733078
High	IsMasterProtein	A2Y886	Plastocyanin, chloroplastic OS=Oryza sativa subsp. indica GN=PETE PE=2 SV=1	0	8.70117433520255	15.5844155844156	1	4	1	1	154	15.567	5.87	High	High	Not Found	3.5e7	1.8e7		1.154	10.6728374958038
High	IsMasterProtein	P0C2Z0	ATP synthase subunit b, chloroplastic OS=Oryza sativa subsp. japonica GN=atpF PE=3 SV=1	0	8.69664775429507	13.6612021857924	2	12	2	1	183	20.943	9.42	High	High	High	5.3e7	5.4e7	7.1e6	0.468	35.6435518264771
High	IsMasterProtein	Q10LP5	Sucrose synthase 4 OS=Oryza sativa subsp. japonica GN=SUS4 PE=2 SV=1	0	8.5615247807987	3.95550061804697	3	7	3	1	809	92.159	6.54	High	High	Not Found	2.0e7	6.7e7		0.158	8.87758779525757
High	IsMasterProtein	Q8H5N9	Probable aquaporin PIP2-1 OS=Oryza sativa subsp. japonica GN=PIP2-1 PE=2 SV=1	0	8.47803761802848	8.96551724137931	2	14	2	1	290	30.266	8.43	High	High	High	5.9e7	8.4e7	4.9e7	0.52	47.775191783905
High	IsMasterProtein	Q9LD61	Aspartate carbamoyltransferase, chloroplastic OS=Oryza sativa subsp. japonica GN=PYRB PE=2 SV=1	0	8.47415055184263	9.366391184573	3	5	3	1	363	39.867	7.44	High	Not Found	High	3.8e7		2.1e7	0.304	6.65002179145813
High	IsMasterProtein	Q5N8G1	2-C-methyl-D-erythritol 4-phosphate cytidylyltransferase, chloroplastic OS=Oryza sativa subsp. japonica GN=ISPD PE=2 SV=1	0	8.29659700964287	10.1010101010101	2	6	2	1	297	32.443	7.43	High	Not Found	High	3.0e7			0.274	15.8904634714127
High	IsMasterProtein	Q8S2G0	4-diphosphocytidyl-2-C-methyl-D-erythritol kinase, chloroplastic OS=Oryza sativa subsp. japonica GN=ISPE PE=2 SV=1	0	8.16859687919303	7.73067331670823	2	10	2	1	401	43.813	6.34	High	High	High	6.5e7	7.3e7	2.9e7	0.194	26.9716247320175
High	IsMasterProtein	Q75GT3	Chaperone protein ClpB2, chloroplastic OS=Oryza sativa subsp. japonica GN=CLPB2 PE=2 SV=1	0	8.02038061439394	2.45398773006135	2	8	1	1	978	108.918	6.62	High	High	Not Found				0.077	24.1030642986298
High	IsMasterProtein	Q336R9	Peptide methionine sulfoxide reductase A4, chloroplastic OS=Oryza sativa subsp. japonica GN=MSRA4 PE=2 SV=2	0	7.94225533468491	15.9695817490494	2	6	2	1	263	28.621	8.35	High	Not Found	High			4.4e7	0.334	12.9915516376495
High	IsMasterProtein	Q0IWL9	Monothiol glutaredoxin-S11 OS=Oryza sativa subsp. japonica GN=GRXS11 PE=2 SV=2	0	7.83470720064767	8.55397148676171	2	5	2	1	491	53.121	5.25	High	Not Found	High	2.3e7		1.2e7	0.16	14.8911025524139
High	IsMasterProtein	Q6H8D5	Coatomer subunit beta'-2 OS=Oryza sativa subsp. japonica GN=Os02g0209100 PE=2 SV=1	0	7.75941960343711	2.30769230769231	2	6	2	1	910	102.613	5.06	High	High	Not Found	4.0e7	5.3e7		0.096	17.0649974346161
High	IsMasterProtein	P52712	Serine carboxypeptidase-like OS=Oryza sativa subsp. japonica GN=CBP31 PE=2 SV=2	0	7.74987043772737	7.45920745920746	2	4	2	1	429	47.759	5.29	High	High	Not Found		8.2e7		0.233	13.4899208545685
High	IsMasterProtein	Q6K2E8	Acetolactate synthase 1, chloroplastic OS=Oryza sativa subsp. japonica GN=ALS1 PE=2 SV=1	0	7.74138857460798	4.6583850931677	2	5	2	1	644	69.349	6.96	High	Not Found	High	2.5e7			0.145	11.4423632621765
High	IsMasterProtein	P0C449	50S ribosomal protein L23, chloroplastic OS=Oryza sativa GN=rpl23-A PE=3 SV=1	0	7.7269361940332	31.1827956989247	2	10	2	1	93	10.757	10.14	High	High	High	9.6e7	1.4e8	1.2e7	1.154	27.3237289190292
High	IsMasterProtein	Q8LSQ2	Probable signal recognition particle 43 kDa protein, chloroplastic OS=Oryza sativa subsp. japonica GN=Os03g0131900 PE=2 SV=1	0	7.46673699206105	6.44329896907216	2	4	2	1	388	42.113	4.72	High	Not Found	High	7.8e6		1.3e7	0.202	8.17021763324738
High	IsMasterProtein	B7FAL5	RNA-binding protein Y14A OS=Oryza sativa subsp. japonica GN=Y14A PE=1 SV=1	0	7.46205504070851	8.33333333333333	1	12	1	1	204	22.091	5.4	High	High	High	9.0e7	6.7e7	2.9e7	0.259	50.4165813922882
High	IsMasterProtein	A2ZF53	Glutamyl-tRNA(Gln) amidotransferase subunit B, chloroplastic/mitochondrial OS=Oryza sativa subsp. indica GN=GATB PE=3 SV=1	0	7.45244680436945	5.51470588235294	2	7	2	1	544	60.057	6.4	High	Not Found	High	2.7e7		2.0e7	0.133	20.2174582481384
High	IsMasterProtein	Q10RI7	DEAD-box ATP-dependent RNA helicase 38 OS=Oryza sativa subsp. japonica GN=Os03g0158200 PE=3 SV=1	0	7.35447948509413	4.55445544554455	1	6	1	1	505	55.819	5.74	High	High	High	4.6e6	1.7e7	2.2e7	0.08	28.0918407440186
High	IsMasterProtein	A2XQV4	Electron transfer flavoprotein subunit beta, mitochondrial OS=Oryza sativa subsp. indica GN=ETFB PE=3 SV=1	0	7.30417732610547	15.0197628458498	2	6	2	1	253	27.45	6.62	High	High	Not Found	2.3e7	2.3e7		0.389	19.4626889228821
High	IsMasterProtein	A3AHG5	Late embryogenesis abundant protein 1 OS=Oryza sativa subsp. japonica GN=LEA1 PE=2 SV=1	0	7.29642322510359	7.84883720930233	2	4	2	1	344	36.769	6.83	High	High	Not Found	2.5e7	4.3e7		0.212	10.9142227172852
High	IsMasterProtein	Q0JG75	Photosystem II reaction center PSB28 protein, chloroplastic OS=Oryza sativa subsp. japonica GN=PSB28 PE=2 SV=2	0	7.25619918305457	12.7777777777778	2	7	2	1	180	19.724	9.76	High	High	High	1.5e8			0.778	12.4057185649872
High	IsMasterProtein	Q94E75	Probable sucrose-phosphatase 1 OS=Oryza sativa subsp. japonica GN=SPP1 PE=2 SV=1	0	7.21470857204621	4.72813238770686	2	8	1	1	423	47.035	6.06	High	High	Not Found	4.6e7	4.4e7		0.318	10.7449816465378
High	IsMasterProtein	P0C454	50S ribosomal protein L32, chloroplastic OS=Oryza sativa subsp. japonica GN=rpl32 PE=3 SV=1	0	7.18754409606312	19.047619047619	1	12	1	1	63	7.311	11.77	High	High	High	1.1e8	2.9e8	2.4e8	3.642	21.2557814121246
High	IsMasterProtein	Q337Y2	Probable cinnamyl alcohol dehydrogenase 3 OS=Oryza sativa subsp. japonica GN=CAD3 PE=2 SV=1	0	7.13253251214095	4.37158469945355	1	2	1	1	366	38.498	6.34	High	Not Found	Not Found				0.136	7.89647006988525
High	IsMasterProtein	Q43011	Asparagine synthetase [glutamine-hydrolyzing] 2 OS=Oryza sativa subsp. japonica GN=Os06g0265000 PE=2 SV=3	0	7.13186855526945	3.04568527918782	1	4	1	1	591	66.185	6.46	High	Not Found	High	2.2e7			0.145	8.19251298904419
High	IsMasterProtein	Q8LI30	4-alpha-glucanotransferase DPE1, chloroplastic/amyloplastic OS=Oryza sativa subsp. japonica GN=DPE1 PE=2 SV=2	0	7.04669573861167	5.21885521885522	3	4	3	1	594	66.243	5.83	High	Not Found	Not Found	6.7e6			0.241	8.74053776264191
High	IsMasterProtein	P0DKK0	26S proteasome regulatory subunit 7B OS=Oryza sativa subsp. japonica GN=RPT1B PE=2 SV=1	0	7.04388067063655	5.86854460093897	2	11	2	1	426	47.651	6.29	High	High	High	6.3e8	3.5e8	9.7e7	0.166	15.9660003185272
High	IsMasterProtein	Q6AVG6	4-hydroxy-3-methylbut-2-enyl diphosphate reductase, chloroplastic OS=Oryza sativa subsp. japonica GN=ISPH PE=2 SV=1	0	7.02925175541054	10.0217864923747	3	6	3	1	459	51.032	5.67	High	High	Not Found	1.0e7	4.9e7		0.259	16.0239522457123
High	IsMasterProtein	A2XRZ6	Probable aldo-keto reductase 3 OS=Oryza sativa subsp. indica GN=H0813E03.4 PE=3 SV=1	0	7.02083227773392	6.76056338028169	2	8	1	1	355	38.207	5.97	Not Found	Not Found	High			2.6e7	0.202	20.571652173996
High	IsMasterProtein	Q6Z7V2	24.1 kDa heat shock protein, mitochondrial OS=Oryza sativa subsp. japonica GN=HSP24.1 PE=2 SV=1	0	7.01831727262871	7.72727272727273	1	6	1	1	220	24.082	7.5	High	High	High	1.8e7	2.1e7	9.6e6	0.179	28.3626890182495
High	IsMasterProtein	B8B0E2	Stromal processing peptidase, chloroplastic OS=Oryza sativa subsp. indica GN=OsI_23765 PE=1 SV=2	0	6.99825871842117	4.57463884430177	3	5	3	1	1246	138.569	6.34	High	High	Not Found	7.3e6			0.105	13.3803653717041
High	IsMasterProtein	Q2QWT4	3'(2'),5'-bisphosphate nucleotidase OS=Oryza sativa subsp. japonica GN=Os12g0183300 PE=2 SV=1	0	6.98713958543193	9.49720670391061	2	3	2	1	358	37.457	4.74	High	Not Found	High	5.4e6		2.8e7	0.222	8.02139663696289
High	IsMasterProtein	Q6ZHS4	Cinnamyl alcohol dehydrogenase 2 OS=Oryza sativa subsp. japonica GN=CAD2 PE=1 SV=1	0	6.97639571913524	8.81542699724518	2	7	2	1	363	38.618	6.39	High	High	High	1.1e8	1.1e8	3.6e7	0.259	19.2203593254089
High	IsMasterProtein	Q6EU14	Protein argonaute 1A OS=Oryza sativa subsp. japonica GN=AGO1A PE=2 SV=1	0	6.97551433230083	1.57116451016636	1	7	1	1	1082	120.373	9.39	High	High	High	1.3e7	1.6e7	1.1e7	0.037	15.7598671913147
High	IsMasterProtein	Q42456	Aspartic proteinase oryzasin-1 OS=Oryza sativa subsp. japonica GN=Os05g0567100 PE=2 SV=2	0	6.92169042475843	4.51866404715128	2	11	2	1	509	54.039	5.33	High	High	High	5.1e7	1.2e8	9.5e7	0.186	35.6042177677155
High	IsMasterProtein	Q2QMG2	Methylcrotonoyl-CoA carboxylase subunit alpha, mitochondrial OS=Oryza sativa subsp. japonica GN=MCCA PE=2 SV=2	0	6.89825292605363	2.44233378561737	1	4	1	1	737	80.234	6.8	High	High	Not Found	1.8e7	2.7e7		0.048	14.5582783222198
High	IsMasterProtein	Q655X0	Thioredoxin O, mitochondrial OS=Oryza sativa subsp. japonica GN=Os06g0665900 PE=2 SV=2	0	6.85579131391159	14.367816091954	2	5	2	1	174	18.677	9.47	High	High	Not Found	1.2e7	3.2e7		0.668	15.6062936782837
High	IsMasterProtein	P40393	Ras-related protein RIC2 OS=Oryza sativa subsp. japonica GN=RIC2 PE=2 SV=2	0	6.65105876800713	12.9032258064516	2	7	2	1	217	23.908	5.73	High	High	High		2.8e7	7.3e7	0.311	20.8055825233459
High	IsMasterProtein	Q8W425	26S proteasome non-ATPase regulatory subunit 6 OS=Oryza sativa subsp. japonica GN=RPN7 PE=2 SV=1	0	6.2611401979278	3.59897172236504	1	9	1	1	389	44.057	5.92	High	High	High	6.8e7	8.7e7	5.7e7	0.096	36.9625496864319
High	IsMasterProtein	Q10L71	Villin-2 OS=Oryza sativa subsp. japonica GN=VLN2 PE=2 SV=1	0	6.25726960693147	2.38095238095238	2	8	2	1	966	106.054	5.82	High	High	High	1.2e7	5.7e6		0.076	24.1795678138733
High	IsMasterProtein	Q6ZHZ1	Probable sucrose-phosphate synthase 4 OS=Oryza sativa subsp. japonica GN=SPS4 PE=2 SV=1	0	6.17976897533058	2.81425891181989	2	2	2	1	1066	118.651	6.39	High	High	Not Found	3.9e6			0.081	4.64516711235046
High	IsMasterProtein	Q2QQ99	Protein SPIRAL1-like 3 OS=Oryza sativa subsp. japonica GN=Os12g0502000 PE=3 SV=1	0	6.14063740518813	18.8118811881188	1	3	1	1	101	10.214	9.35	Not Found	Not Found	High			1.4e7	1.154	3.45874691009521
High	IsMasterProtein	P0C422	Photosystem II reaction center protein H OS=Oryza sativa subsp. japonica GN=psbH PE=3 SV=1	0	6.11345287660889	19.1780821917808	1	6	1	1	73	7.881	6.55	High	High	High	1.5e8	9.4e7		1.154	17.2130260467529
High	IsMasterProtein	O04985	Non-symbiotic hemoglobin 2 OS=Oryza sativa subsp. japonica GN=HB2 PE=2 SV=1	0	6.09534157117599	11.8343195266272	2	8	2	1	169	18.604	8.94	High	High	Not Found	3.8e7	3.7e7		0.468	17.2545288801193
High	IsMasterProtein	P46465	26S proteasome regulatory subunit 6A homolog OS=Oryza sativa subsp. japonica GN=TBP1 PE=2 SV=2	0	6.09084507605567	6.52680652680653	2	4	2	1	429	47.768	5.07	High	Not Found	High				0.194	10.8648529052734
High	IsMasterProtein	A2XCT8	1,2-dihydroxy-3-keto-5-methylthiopentene dioxygenase 2 OS=Oryza sativa subsp. indica GN=ARD2 PE=2 SV=2	0	6.06254133855535	7.07070707070707	1	3	1	1	198	23.483	5.2	Not Found	High	High		9.2e7		0.389	7.15878772735596
High	IsMasterProtein	Q9AY76	Actin-depolymerizing factor 2 OS=Oryza sativa subsp. japonica GN=ADF2 PE=2 SV=1	0	6.05445386920564	14.4827586206897	1	6	1	1	145	16.783	5.94	High	High	Not Found	1.0e7	9.9e6		0.778	14.1334276199341
High	IsMasterProtein	A2YCH5	Cyclin-dependent kinase F-1 OS=Oryza sativa subsp. indica GN=CDKF-1 PE=3 SV=1	0	5.96494700051783	3.75782881002088	1	4	1	1	479	52.024	4.78	High	High	Not Found	4.8e6	1.1e7		0.194	12.1107068061829
High	IsMasterProtein	Q9LD07	Expansin-B7 OS=Oryza sativa subsp. japonica GN=EXPB7 PE=2 SV=1	0	5.96311778686039	9.48012232415902	2	14	1	1	327	34.425	6.7	Not Found	High	Not Found				0.468	31.2250797748566
High	IsMasterProtein	B9F676	Probable glucan 1,3-alpha-glucosidase OS=Oryza sativa subsp. japonica GN=Os03g0216600 PE=3 SV=1	0	5.8851665218656	2.39390642002176	2	5	2	1	919	103.15	6.02	Not Found	High	High		3.7e7	3.0e7	0.091	10.175995349884
High	IsMasterProtein	P0C355	Photosystem I P700 chlorophyll a apoprotein A1 OS=Oryza sativa subsp. japonica GN=psaA PE=3 SV=1	0	5.86662724104721	2.53333333333333	2	6	2	1	750	83.115	7.11	High	Not Found	High	5.0e7			0.186	11.1653255224228
High	IsMasterProtein	Q25A68	Glutamyl-tRNA(Gln) amidotransferase subunit A, chloroplastic/mitochondrial OS=Oryza sativa subsp. indica GN=GATA PE=3 SV=1	0	5.84955059053912	2.94659300184162	1	6	1	1	543	57.295	6.18	High	High	High	9.1e6	2.1e7	2.9e7	0.086	21.1285123825073
High	IsMasterProtein	A2YQ56	Lon protease homolog, mitochondrial OS=Oryza sativa subsp. indica GN=OsI_27415 PE=2 SV=1	0	5.82739706879014	1.39720558882236	1	4	1	1	1002	109.471	5.44	High	Not Found	High	4.6e6		1.1e7	0.037	14.6090044975281
High	IsMasterProtein	Q6L5I5	Mitochondrial outer membrane protein porin 2 OS=Oryza sativa subsp. japonica GN=VDAC2 PE=2 SV=1	0	5.82712221935363	10.7142857142857	2	3	2	1	280	29.584	8.65	High	Not Found	Not Found	2.5e7			0.389	4.2193728685379
High	IsMasterProtein	P0C388	Cytochrome f OS=Oryza sativa subsp. indica GN=petA PE=3 SV=1	0	5.82188674768537	4.6875	1	8	1	1	320	35.445	8.91	High	High	High	4.0e7	5.4e7	3.3e7	0.122	23.8272604942322
High	IsMasterProtein	Q7F8T6	Tricin synthase 2 OS=Oryza sativa subsp. japonica GN=ROMT-17 PE=1 SV=1	0	5.80278264666085	6.50684931506849	2	10	2	1	292	32.012	5.71	High	High	High	4.8e6	1.2e8	4.5e6	0.274	22.3242334127426
High	IsMasterProtein	Q67UF5	Protein disulfide isomerase-like 2-3 OS=Oryza sativa subsp. japonica GN=PDIL2-3 PE=2 SV=1	0	5.78109146111437	5.89569160997732	2	3	2	1	441	47.304	5.58	Not Found	High	Not Found		9.2e6		0.194	5.16203355789185
High	IsMasterProtein	Q6K439	Probable plastid-lipid-associated protein 2, chloroplastic OS=Oryza sativa subsp. japonica GN=PAP2 PE=2 SV=1	0	5.71393789774126	4.70219435736677	1	3	1	1	319	33.899	5.1	High	High	Not Found				0.292	8.61720752716064
High	IsMasterProtein	A2X0R4	Molybdopterin synthase catalytic subunit OS=Oryza sativa subsp. indica GN=MOCS2 PE=3 SV=1	0	5.69658792940326	9.84455958549223	1	5	1	1	193	20.851	5.69	High	High	High	3.7e7	3.7e7	1.0e7	0.166	8.09271907806396
High	IsMasterProtein	Q6K548	Mitochondrial outer membrane protein porin 1 OS=Oryza sativa subsp. japonica GN=VDAC1 PE=1 SV=3	0	5.61584594463915	7.66423357664234	1	4	1	1	274	29.202	7.66	Not Found	High	Not Found		3.6e6		0.389	9.36060810089111
High	IsMasterProtein	Q7XKU5	2-oxoglutarate-dependent dioxygenase DAO OS=Oryza sativa subsp. japonica GN=DAO PE=2 SV=2	0	5.61047953415362	4.33333333333333	1	4	1	1	300	32.082	5.82	High	High	Not Found	3.7e6			0.194	14.3555171489716
High	IsMasterProtein	Q0DM51	DEAD-box ATP-dependent RNA helicase 3, chloroplastic OS=Oryza sativa subsp. japonica GN=Os03g0827700 PE=2 SV=2	0	5.57046750600758	4.61741424802111	2	5	2	1	758	81.566	6.52	High	High	Not Found	7.9e6	1.5e7		0.11	12.9815154075623
High	IsMasterProtein	B9F2U5	Translation factor GUF1 homolog, chloroplastic OS=Oryza sativa subsp. japonica GN=Os02g0157700 PE=3 SV=1	0	5.54262335896939	2.05882352941176	1	11	1	1	680	74.901	6.51	High	High	High	8.5e7		1.7e7	0.116	35.751140832901
High	IsMasterProtein	Q6Z382	Coatomer subunit gamma-2 OS=Oryza sativa subsp. japonica GN=Os07g0201100 PE=2 SV=1	0	5.51693099927437	2.47469066366704	2	2	1	1	889	98.492	5.11	High	Not Found	Not Found	2.6e7			0.084	5.0704460144043
High	IsMasterProtein	Q0JDA2	Succinate dehydrogenase subunit 5, mitochondrial OS=Oryza sativa subsp. japonica GN=SDH5 PE=1 SV=1	0	5.51095815991258	9.95670995670996	2	12	2	1	231	24.568	8.65	High	High	High	6.0e7	5.7e7	1.1e7	0.425	25.6487410068512
High	IsMasterProtein	O04986	Non-symbiotic hemoglobin 1 OS=Oryza sativa subsp. japonica GN=HB1 PE=1 SV=1	0	5.44733178388781	9.03614457831325	1	1	1	1	166	18.433	7.49	High	Not Found	Not Found	2.3e7			0.212	3.45023059844971
High	IsMasterProtein	Q8H3C9	IAA-amino acid hydrolase ILR1-like 7 OS=Oryza sativa subsp. japonica GN=ILL7 PE=2 SV=1	0	5.4156797462306	5.93406593406593	2	4	2	1	455	47.966	5.99	High	Not Found	High	9.9e6			0.202	8.47626912593842
High	IsMasterProtein	Q60DX8	Beta-glucosidase 22 OS=Oryza sativa subsp. japonica GN=BGLU22 PE=2 SV=1	0	5.38594689401278	2.4390243902439	1	9	1	1	533	59.506	5.15	High	High	High	6.0e7	2.9e7	7.9e6	0.086	27.2135806083679
High	IsMasterProtein	Q6ETK3	Probable protein phosphatase 2C 11 OS=Oryza sativa subsp. japonica GN=Os02g0180000 PE=2 SV=1	0	5.34096278095311	6.353591160221	2	3	2	1	362	39.706	5.2	High	High	Not Found		4.0e7		0.233	5.17072534561157
High	IsMasterProtein	Q7XSQ9	Probable aquaporin PIP1-2 OS=Oryza sativa subsp. japonica GN=PIP1-2 PE=2 SV=3	0	5.27851914522995	6.59722222222222	1	2	1	1	288	30.728	8.63	Not Found	Not Found	High			8.2e6	0.233	5.92969870567322
High	IsMasterProtein	Q762B4	Proton pump-interactor BIP103 OS=Oryza sativa subsp. japonica GN=BIP103 PE=1 SV=1	0	5.2143143317191	2.39234449760766	1	4	1	1	627	70.134	9.01	High	High	Not Found	9.7e5	1.1e6		0.068	13.3561859130859
High	IsMasterProtein	P0C464	30S ribosomal protein S11, chloroplastic OS=Oryza sativa subsp. japonica GN=rps11 PE=3 SV=1	0	5.21289390696343	9.09090909090909	1	3	1	1	143	15.615	12.04	High	Not Found	Not Found	7.4e7			0.334	9.668940782547
High	IsMasterProtein	Q6I544	Germin-like protein 5-1 OS=Oryza sativa subsp. japonica GN=Os05g0277500 PE=2 SV=1	0	5.19818483141856	7.23981900452489	1	2	1	1	221	23.161	8.27	High	Not Found	Not Found				0.233	6.71116590499878
High	IsMasterProtein	Q0DJ99	Coatomer subunit delta-2 OS=Oryza sativa subsp. japonica GN=Os05g0311000 PE=2 SV=1	0	5.1924696396072	6.50095602294455	2	2	2	1	523	57.466	5.86	High	Not Found	High	6.5e6		4.0e7	0.16	4.71069145202637
High	IsMasterProtein	Q852Q1	Serine/threonine protein kinase OSK4 OS=Oryza sativa subsp. japonica GN=OSK4 PE=1 SV=1	0	5.08820340956275	2.35756385068762	1	2	1	1	509	58.434	8.18	Not Found	High	Not Found		1.1e7		0.07	6.77204775810242
High	IsMasterProtein	P48600	Eukaryotic translation initiation factor isoform 4E-2 OS=Oryza sativa subsp. japonica GN=Os10g0467600 PE=2 SV=2	0	5.07175781684269	6.31067961165049	1	6	1	1	206	23.185	6.23	High	High	High	5.3e7	5.5e7	3.8e7	0.212	21.7850134372711
High	IsMasterProtein	Q53JI9	Probable sucrose-phosphate synthase 5 OS=Oryza sativa subsp. japonica GN=SPS5 PE=2 SV=1	0	5.04837110616336	1.28205128205128	1	3	1	1	1014	108.917	6.11	High	Not Found	High	2.0e7			0.044	8.28078389167786
High	IsMasterProtein	P0C445	50S ribosomal protein L22, chloroplastic OS=Oryza sativa subsp. indica GN=rpl22 PE=3 SV=1	0	4.9613798380503	8.7248322147651	1	4	1	1	149	17.672	10.9	High	High	High	2.4e8	2.8e8	1.5e8	0.334	10.1205334663391
High	IsMasterProtein	Q6EPN6	2-C-methyl-D-erythritol 2,4-cyclodiphosphate synthase, chloroplastic OS=Oryza sativa subsp. japonica GN=ISPF PE=2 SV=1	0	4.90448195767685	7.65765765765766	1	3	1	1	222	23.509	7.99	High	High	Not Found		1.6e7		0.233	8.98931789398193
High	IsMasterProtein	Q2QX45	Calcium-dependent protein kinase 28 OS=Oryza sativa subsp. japonica GN=CPK28 PE=3 SV=1	0	4.89619627904404	3.80228136882129	1	6	1	1	526	57.952	5.74	High	High	Not Found	1.6e7	1.8e7		0.096	19.5950267314911
High	IsMasterProtein	Q8GT95	Polygalacturonase inhibitor 1 OS=Oryza sativa subsp. japonica GN=FOR1 PE=2 SV=1	0	4.86678054326751	3.91566265060241	1	5	1	1	332	35.442	7.42	High	High	High	3.5e7	3.8e7	3.4e7	0.136	16.5010499954224
High	IsMasterProtein	P0C476	30S ribosomal protein S18, chloroplastic OS=Oryza sativa subsp. indica GN=rps18 PE=3 SV=1	0	4.85559954493597	14.7239263803681	2	11	2	1	163	19.644	12.04	High	High	Not Found	3.1e7	1.2e7		0.585	23.68523645401
High	IsMasterProtein	Q5NAY4	Histidinol dehydrogenase, chloroplastic OS=Oryza sativa subsp. japonica GN=HDH PE=2 SV=1	0	4.84527179255984	2.74841437632135	1	6	1	1	473	50.534	6.47	High	High	High	5.2e7	5.9e7	5.0e7	0.083	18.6097900867462
High	IsMasterProtein	Q7XBW5	Probable plastid-lipid-associated protein 3, chloroplastic OS=Oryza sativa subsp. japonica GN=PAP3 PE=3 SV=1	0	4.71242219092129	4.54545454545455	1	2	1	1	374	40.016	4.55	High	Not Found	Not Found	5.1e7			0.179	4.271808385849
High	IsMasterProtein	Q0J6P7	Probable adenylate kinase 5, chloroplastic OS=Oryza sativa subsp. japonica GN=Os08g0288200 PE=2 SV=2	0	4.64604532062829	3.28947368421053	2	4	2	1	608	66.841	7.58	High	High	Not Found	1.1e7	1.3e7		0.129	4.6935887336731
High	IsMasterProtein	Q7Y0Y8	Histone deacetylase 1 OS=Oryza sativa subsp. japonica GN=HDAC1 PE=1 SV=1	0	4.64416550411506	2.7027027027027	1	4	1	1	518	57.47	5.6	High	High	Not Found	1.9e6	2.4e6		0.08	13.6261065006256
High	IsMasterProtein	Q5W659	Protein G1-like9 OS=Oryza sativa subsp. japonica GN=G1L9 PE=1 SV=1	0	4.6267201067225	10.2112676056338	1	22	1	1	284	29.423	6.42	High	High	Not Found				0.212	17.215270280838
High	IsMasterProtein	B8B8C5	PHD finger protein ALFIN-LIKE 9 OS=Oryza sativa subsp. indica GN=OsI_26819 PE=3 SV=1	0	4.61546738450575	8.30324909747292	1	2	1	1	277	30.297	5.92	Not Found	High	Not Found		4.9e5		0.194	6.96650648117065
High	IsMasterProtein	P12139	50S ribosomal protein L20, chloroplastic OS=Oryza sativa subsp. japonica GN=rpl20 PE=3 SV=3	0.00157728706624606	4.54852059487514	15.9663865546218	1	2	1	1	119	14.337	12.13	High	Not Found	Not Found	2.0e7			0.334	5.6540744304657
High	IsMasterProtein	Q9SDG8	Protein argonaute 4A OS=Oryza sativa subsp. japonica GN=AGO4A PE=2 SV=1	0.00157728706624606	4.52929557027721	1.32743362831858	1	6	1	1	904	100.576	8.97	High	High	High	1.9e7	3.8e7	2.1e7	0.043	19.3012845516205
High	IsMasterProtein	P49100	Cytochrome b5 OS=Oryza sativa subsp. japonica GN=Os05g0108800 PE=2 SV=2	0.00157728706624606	4.46954415641532	13.1386861313869	1	2	1	1	137	15.273	5.33	Not Found	High	Not Found		2.7e7		0.259	6.39586901664734
High	IsMasterProtein	Q8H852	Coatomer subunit gamma-1 OS=Oryza sativa subsp. japonica GN=Os03g0227000 PE=2 SV=2	0.00157728706624606	4.44136401789782	3.28054298642534	2	2	1	1	884	98.544	5.21	Not Found	High	Not Found				0.089	4.54157018661499
High	IsMasterProtein	Q2QM47	Serine/threonine-protein phosphatase BSL2 homolog OS=Oryza sativa subsp. japonica GN=BSL2 PE=2 SV=2	0.00157728706624606	4.42504322423549	1.58572844400396	1	2	1	1	1009	106.359	5.86	Not Found	High	Not Found		5.0e6		0.046	6.6386878490448
High	IsMasterProtein	Q9ZTS1	Probable methionine--tRNA ligase OS=Oryza sativa subsp. japonica GN=Os06g0508700 PE=2 SV=2	0.00157728706624606	4.41600820080168	1.99750312109863	1	2	1	1	801	89.396	6.95	Not Found	Not Found	High			8.8e6	0.053	4.96060943603516
High	IsMasterProtein	Q0JG99	Esterase PIR7B OS=Oryza sativa subsp. japonica GN=PIR7B PE=2 SV=2	0.00157728706624606	4.40627100129209	5.22388059701492	1	4	1	1	268	28.816	6.28	High	High	Not Found	2.2e7	2.0e7		0.155	10.7002050876617
High	IsMasterProtein	Q0JF58	Protein argonaute 4B OS=Oryza sativa subsp. japonica GN=AGO4B PE=2 SV=1	0.00157728706624606	4.40516564441668	1.3172338090011	1	4	1	1	911	101.676	8.9	High	High	Not Found	2.8e7	3.0e7		0.039	12.5786547660828
High	IsMasterProtein	P31691	ADP,ATP carrier protein, mitochondrial OS=Oryza sativa subsp. japonica GN=Os02g0718900 PE=2 SV=1	0.00157728706624606	4.33911707470802	5.23560209424084	2	3	2	1	382	41.484	9.77	High	High	Not Found	1.3e7	6.5e7		0.233	7.94650220870972
High	IsMasterProtein	Q0IZQ2	Cysteine--tRNA ligase CPS1 homolog, chloroplastic/mitochondrial OS=Oryza sativa subsp. japonica GN=Os09g0556500 PE=2 SV=1	0.00157728706624606	4.27002571430044	2.81195079086116	1	2	1	1	569	63.906	7.34	High	Not Found	Not Found	6.8e6			0.089	5.85261034965515
High	IsMasterProtein	Q67UX7	Probable protein phosphatase 2C 10 OS=Oryza sativa subsp. japonica GN=Os02g0149800 PE=2 SV=1	0.00157728706624606	4.25111455999048	3.73563218390805	1	2	1	1	348	37.545	5.16	Not Found	Not Found	High			2.4e7	0.096	5.54358768463135
High	IsMasterProtein	P0C314	ATP-dependent Clp protease proteolytic subunit OS=Oryza sativa subsp. japonica GN=clpP PE=3 SV=1	0.00299850074962519	4.16902660267735	6.01851851851852	1	3	1	1	216	24.711	4.75	High	High	Not Found	1.6e7	1.6e7		0.292	8.44294857978821
High	IsMasterProtein	Q652Q8	Probable uridine nucleosidase 2 OS=Oryza sativa subsp. japonica GN=URH2 PE=2 SV=1	0.00299850074962519	4.13745123047521	5.04451038575668	1	4	1	1	337	36.364	5.76	High	High	Not Found	2.9e7	2.3e7		0.136	10.0873327255249
High	IsMasterProtein	Q7XTT4	Nucleolin 2 OS=Oryza sativa subsp. japonica GN=Os04g0620700 PE=2 SV=2	0.00299850074962519	4.11851628288258	4.38472418670438	2	7	2	1	707	75.209	4.97	High	High	Not Found	9.0e6	8.5e6		0.122	10.5230550765991
High	IsMasterProtein	Q0E1D7	Flowering-promoting factor 1-like protein 3 OS=Oryza sativa subsp. japonica GN=Os02g0460200 PE=2 SV=1	0.00299850074962519	4.10348546673236	25.4098360655738	2	2	2	1	122	13.57	8.81	High	Not Found	High	3.0e7		3.2e6	0.668	4.73450517654419
High	IsMasterProtein	Q8W0A1	Beta-galactosidase 2 OS=Oryza sativa subsp. japonica GN=Os01g0580200 PE=2 SV=1	0.00299850074962519	4.0963132682635	2.90205562273277	1	1	1	1	827	91.49	5.9	High	Not Found	Not Found	1.3e7			0.053	2.95184636116028
High	IsMasterProtein	Q9AXB0	Uroporphyrinogen decarboxylase 1, chloroplastic OS=Oryza sativa subsp. japonica GN=Os01g0622300 PE=2 SV=1	0.00299850074962519	4.08118360963962	3.48258706467662	1	4	1	1	402	43.954	6.46	High	Not Found	Not Found	3.9e6			0.136	12.6348609924316
High	IsMasterProtein	Q5Z6F0	Probable aquaporin TIP2-2 OS=Oryza sativa subsp. japonica GN=TIP2-2 PE=2 SV=1	0.00299850074962519	4.06258241852286	4.43548387096774	1	6	1	1	248	24.998	6.11	High	High	High		4.6e7	3.3e7	0.468	17.7816202640533
High	IsMasterProtein	Q7XPY2	Plasma membrane ATPase OS=Oryza sativa subsp. japonica GN=Os04g0656100 PE=2 SV=1	0.00299850074962519	4.02770457138886	1.57728706624606	1	1	1	1	951	104.752	6.79	Not Found	High	Not Found		1.8e7		0.045	2.59184074401855
High	IsMasterProtein	Q655S1	ATP-dependent zinc metalloprotease FTSH 2, chloroplastic OS=Oryza sativa subsp. japonica GN=FTSH2 PE=3 SV=1	0.00299850074962519	4.02328329563662	2.07100591715976	1	2	1	1	676	72.493	5.72	High	Not Found	Not Found				0.061	5.50738263130188
High	IsMasterProtein	Q6ETN3	Probable 4-coumarate--CoA ligase 3 OS=Oryza sativa subsp. japonica GN=4CL3 PE=2 SV=1	0.00299850074962519	4.00926167149246	2.34657039711191	1	2	1	1	554	59.603	5.17	Not Found	Not Found	High				0.068	6.70172739028931
High	IsMasterProtein	Q2R237	Sec-independent protein translocase protein TATB, chloroplastic OS=Oryza sativa subsp. japonica GN=TATB PE=2 SV=2	0.00299850074962519	3.98547946124208	6.07287449392713	1	2	1	1	247	26.912	9.42	Not Found	Not Found	High				0.292	5.03253483772278
High	IsMasterProtein	Q0JM76	Monothiol glutaredoxin-S4, mitochondrial OS=Oryza sativa subsp. japonica GN=GRXS4 PE=2 SV=1	0.00299850074962519	3.98380264648756	8.64864864864865	1	1	1	1	185	20.134	6.93	Not Found	Not Found	High			2.5e7	0.179	0
High	IsMasterProtein	Q6YV23	Carbamoyl-phosphate synthase small chain, chloroplastic OS=Oryza sativa subsp. japonica GN=CARA PE=2 SV=2	0.00299850074962519	3.9734667354767	4.7085201793722	1	2	1	1	446	48.405	6.9	High	Not Found	Not Found	1.1e7			0.116	5.73672771453857
High	IsMasterProtein	B8B4H5	Alanine--tRNA ligase, chloroplastic/mitochondrial OS=Oryza sativa subsp. indica GN=OsI_22356 PE=3 SV=1	0.00299850074962519	3.95663772197887	1.50602409638554	1	2	1	1	996	108.081	5.9	High	Not Found	Not Found				0.037	6.13307356834412
High	IsMasterProtein	Q6K471	Ferredoxin-thioredoxin reductase catalytic chain, chloroplastic OS=Oryza sativa subsp. japonica GN=Os09g0249900 PE=2 SV=1	0.00299850074962519	3.92546400378762	12.3287671232877	2	6	2	1	146	16.091	7.56	High	High	High	6.6e7	1.4e8	4.7e7	0.585	13.3170940876007
High	IsMasterProtein	P49030	Protein mago nashi homolog 2 OS=Oryza sativa subsp. japonica GN=MAGO2 PE=1 SV=2	0.00299850074962519	3.89318480697701	13.125	2	4	2	1	160	18.418	6.2	High	High	High	8.3e7	8.7e7	4.1e7	0.389	9.43728566169739
High	IsMasterProtein	Q0JKD0	Glutamate synthase 1 [NADH], chloroplastic OS=Oryza sativa subsp. japonica GN=Os01g0681900 PE=2 SV=1	0.00299850074962519	3.87268782692341	0.599907706506691	2	5	2	1	2167	236.745	7.09	High	High	Not Found	1.4e7	2.3e7		0.036	4.51885437965393
High	IsMasterProtein	Q851K1	Germin-like protein 3-6 OS=Oryza sativa subsp. japonica GN=Os03g0694000 PE=2 SV=1	0.00299850074962519	3.84863014975254	4.36681222707424	1	10	1	1	229	24.164	6.38	High	High	High	2.8e7	8.1e7	9.0e6	0.212	25.2690556049347
High	IsMasterProtein	Q03200	Light-regulated protein OS=Oryza sativa subsp. japonica GN=LIR1 PE=2 SV=1	0.00299850074962519	3.81445784514562	26.5625	1	3	1	1	128	13.309	4.51	High	High	Not Found		7.9e6		0.468	10.8243565559387
High	IsMasterProtein	Q53QK0	Flavonoid O-methyltransferase-like protein Os11g0303600 OS=Oryza sativa subsp. japonica GN=Os11g0303600 PE=2 SV=1	0.00299850074962519	3.77624454634276	2.40641711229947	1	6	1	1	374	40.327	6.95	High	High	High	4.3e7	4.3e7	1.1e7	0.129	14.2481093406677
High	IsMasterProtein	Q6K9C1	Protein TAB2 homolog, chloroplastic OS=Oryza sativa subsp. japonica GN=Os02g0610800 PE=2 SV=1	0.00299850074962519	3.76045027915953	3.8265306122449	1	2	1	1	392	42.663	5.02	Not Found	Not Found	High				0.105	6.05153155326843
High	IsMasterProtein	Q84P97	Mitochondrial outer membrane protein porin 5 OS=Oryza sativa subsp. japonica GN=VDAC5 PE=2 SV=1	0.00684931506849315	3.66816795556375	6.85920577617329	1	2	1	1	277	29.456	9.17	High	Not Found	Not Found				0.129	5.00370740890503
High	IsMasterProtein	Q53NI2	Probable NAD kinase 2, chloroplastic OS=Oryza sativa subsp. japonica GN=Os11g0191400 PE=2 SV=1	0.00684931506849315	3.65364702554936	1.7329255861366	1	1	1	1	981	108.544	6.71	Not Found	Not Found	High				0.038	2.84489965438843
High	IsMasterProtein	Q6YVJ0	9-cis-epoxycarotenoid dioxygenase NCED1, chloroplastic OS=Oryza sativa subsp. japonica GN=NCED1 PE=2 SV=1	0.00684931506849315	3.6351733198592	3.91849529780564	2	4	2	1	638	68.576	6.54	High	High	High		4.1e7	6.1e6	0.141	11.9828095436096
High	IsMasterProtein	Q5WA72	Protein disulfide isomerase-like 1-5 OS=Oryza sativa subsp. japonica GN=PDIL1-5 PE=2 SV=1	0.00684931506849315	3.62415356369084	3.00187617260788	1	2	1	1	533	58.995	4.94	Not Found	Not Found	High			6.2e6	0.075	6.11961150169373
High	IsMasterProtein	Q7XLR1	Probable aquaporin PIP2-6 OS=Oryza sativa subsp. japonica GN=PIP2-6 PE=2 SV=2	0.00684931506849315	3.59091263055217	4.25531914893617	1	1	1	1	282	29.944	8.97	Not Found	Not Found	High			5.4e7	0.259	2.18697690963745
High	IsMasterProtein	Q7XKA8	Serine/threonine-protein kinase SAPK5 OS=Oryza sativa subsp. japonica GN=SAPK5 PE=2 SV=1	0.00684931506849315	3.54622314030956	4.32432432432432	1	2	1	1	370	42.139	6.42	High	Not Found	Not Found	1.9e7			0.101	4.87888884544373
High	IsMasterProtein	Q8S919	Ubiquitin-conjugating enzyme E2 5B OS=Oryza sativa subsp. japonica GN=UBC5B PE=2 SV=1	0.00684931506849315	3.54561253285305	7.43243243243243	1	6	1	1	148	16.435	7.88	High	High	High	2.2e7	1.0e8	6.9e7	0.778	14.6772110462189
High	IsMasterProtein	Q69T31	Cytosolic invertase 1 OS=Oryza sativa subsp. japonica GN=CINV1 PE=1 SV=1	0.00684931506849315	3.52447408496072	2.66903914590747	1	2	1	1	562	63.41	6.8	Not Found	High	Not Found		3.3e7		0.068	6.2445068359375
High	IsMasterProtein	Q67U26	Villin-3 OS=Oryza sativa subsp. japonica GN=VLN3 PE=2 SV=2	0.00684931506849315	3.47925452848052	1.23711340206186	1	2	1	1	970	108.654	7.59	High	High	Not Found		1.0e7		0.035	4.7268590927124
High	IsMasterProtein	Q6AV34	Probable N-acetyl-gamma-glutamyl-phosphate reductase, chloroplastic OS=Oryza sativa subsp. japonica GN=Os03g0617900 PE=1 SV=1	0.00684931506849315	3.42817475095917	4.33734939759036	1	1	1	1	415	44.758	8.4	High	Not Found	Not Found	6.8e6			0.086	3.25755047798157
High	IsMasterProtein	A2ZCP0	Methylthioribose-1-phosphate isomerase OS=Oryza sativa subsp. indica GN=OsI_35550 PE=2 SV=1	0.00684931506849315	3.37903156435571	3.47593582887701	1	2	1	1	374	39.455	5.35	High	Not Found	High			1.4e7	0.11	4.25891852378845
High	IsMasterProtein	A2ZEX7	Chalcone synthase 1 OS=Oryza sativa subsp. indica GN=CHS1 PE=1 SV=1	0.00684931506849315	3.37726803483528	2.51256281407035	1	1	1	1	398	43.21	6.25	Not Found	High	Not Found				0.155	2.50901293754578
High	IsMasterProtein	Q7XUG1	Malate synthase OS=Oryza sativa subsp. japonica GN=MS PE=2 SV=1	0.00684931506849315	3.34275287011628	1.94003527336861	1	2	1	1	567	62.6	7.14	High	High	Not Found	1.1e7	1.9e7		0.07	4.07027840614319
High	IsMasterProtein	Q10S55	ATP phosphoribosyltransferase, chloroplastic OS=Oryza sativa subsp. japonica GN=Os03g0134300 PE=3 SV=1	0.00684931506849315	3.33875539104067	4.95049504950495	1	2	1	1	404	43.882	6.74	High	Not Found	Not Found	1.7e7			0.11	5.12942457199097
High	IsMasterProtein	P28757	Superoxide dismutase [Cu-Zn] 2 OS=Oryza sativa subsp. japonica GN=SODCC2 PE=1 SV=2	0.00684931506849315	3.33866065999396	7.89473684210526	1	3	1	1	152	15.071	6.42	High	High	Not Found	2.9e7	1.2e9		0.389	7.88119435310364
High	IsMasterProtein	A2XMN2	Probable glutathione S-transferase GSTU1 OS=Oryza sativa subsp. indica GN=GSTU1 PE=1 SV=1	0.00684931506849315	3.29722053095966	4.76190476190476	1	4	1	1	231	25.816	6.25	High	High	Not Found	4.9e7	1.8e7		0.274	10.0047245025635
High	IsMasterProtein	Q0IUB5	V-type proton ATPase 16 kDa proteolipid subunit OS=Oryza sativa subsp. japonica GN=VATP-P1 PE=2 SV=1	0.00684931506849315	3.28760286859329	17.5757575757576	1	1	1	1	165	16.656	8.46	Not Found	High	Not Found		9.4e5		0.468	2.72006130218506
High	IsMasterProtein	Q6ZHE5	Putative D-cysteine desulfhydrase 1, mitochondrial OS=Oryza sativa subsp. japonica GN=Os02g0773300 PE=2 SV=2	0.00684931506849315	3.27621606303467	2.58215962441315	1	1	1	1	426	45.465	7.81	High	Not Found	Not Found	1.8e7			0.101	2.92282843589783
High	IsMasterProtein	Q10NQ9	Eukaryotic translation initiation factor NCBP OS=Oryza sativa subsp. japonica GN=NCBP PE=2 SV=1	0.00684931506849315	3.24949160514865	14.0969162995595	1	2	1	1	227	26.582	6.37	Not Found	High	Not Found				0.212	3.30589151382446
High	IsMasterProtein	Q10MX3	Asparagine synthetase [glutamine-hydrolyzing] 1 OS=Oryza sativa subsp. japonica GN=Os03g0291500 PE=2 SV=1	0.00684931506849315	3.24549877061308	2.98013245033113	1	1	1	1	604	67.279	6.54	High	Not Found	Not Found	1.5e7			0.075	2.16110706329346
High	IsMasterProtein	Q6K4E7	Aminopeptidase M1-D OS=Oryza sativa subsp. japonica GN=Os09g0362800 PE=2 SV=1	0.00684931506849315	3.17037464664195	1.26002290950745	1	2	1	1	873	98.451	5.47	Not Found	High	Not Found		1.6e7		0.042	5.0398268699646
High	IsMasterProtein	P0C484	30S ribosomal protein S3, chloroplastic OS=Oryza sativa subsp. indica GN=rps3 PE=3 SV=1	0.00684931506849315	3.15745316350498	4.18410041841004	1	6	1	1	239	27.501	9.74	High	High	High	4.9e7	6.8e7		0.166	14.3939414024353
High	IsMasterProtein	Q7F8R0	Zinc finger CCCH domain-containing protein 14 OS=Oryza sativa subsp. japonica GN=Os02g0194200 PE=2 SV=1	0.00684931506849315	3.10796107965871	4	1	3	1	1	300	31.133	9.48	High	High	Not Found	8.9e6			0.116	8.2704131603241
High	IsMasterProtein	Q0D673	Probable protein phosphatase 2C 62 OS=Oryza sativa subsp. japonica GN=Os07g0507000 PE=2 SV=1	0.00684931506849315	3.08301995267962	3.44827586206897	1	4	1	1	290	31.721	6.96	High	High	High	3.2e8			0.145	7.42317509651184
High	IsMasterProtein	Q0J9V5	Thioredoxin-like protein CXXS1 OS=Oryza sativa subsp. japonica GN=Os04g0629500 PE=2 SV=1	0.00684931506849315	3.03597620715997	8.27067669172932	1	3	1	1	133	14.662	4.88	High	High	High		1.5e8	1.1e8	0.389	9.05520343780518
High	IsMasterProtein	A2YUQ6	Thioredoxin-like protein CITRX, chloroplastic OS=Oryza sativa subsp. indica GN=OsI_29059 PE=3 SV=1	0.00684931506849315	3.01037222925485	5.82010582010582	1	1	1	1	189	20.498	5.44	Not Found	High	Not Found		1.3e7		0.233	2.35489225387573
High	IsMasterProtein	Q9XGX7	Mitochondrial import inner membrane translocase subunit Tim9 OS=Oryza sativa subsp. japonica GN=TIM9 PE=3 SV=2	0.00684931506849315	2.96377045591371	11.8279569892473	1	2	1	1	93	10.832	6.11	Not Found	Not Found	High			1.7e7	0.468	2.84443640708923
High	IsMasterProtein	P48489	Serine/threonine-protein phosphatase PP1 OS=Oryza sativa subsp. japonica GN=Os03g0268000 PE=2 SV=2	0.00684931506849315	2.88672530753565	3.1055900621118	1	4	1	1	322	36.143	5.2	High	High	Not Found	3.1e7	3.4e7		0.116	9.32649612426758
High	IsMasterProtein	Q0IXP9	Acylamino-acid-releasing enzyme 1 OS=Oryza sativa subsp. japonica GN=Os10g0415600 PE=3 SV=1	0.00684931506849315	2.86232946276325	2.06451612903226	1	2	1	1	775	84.887	6.13	Not Found	Not Found	High				0.059	5.47487378120422
High	IsMasterProtein	Q69XJ4	Heme oxygenase 1, chloroplastic OS=Oryza sativa subsp. japonica GN=HO1 PE=2 SV=1	0.00684931506849315	2.84163750790475	4.49826989619377	1	1	1	1	289	31.898	6.74	High	Not Found	Not Found	1.3e7			0.122	2.75997686386108
High	IsMasterProtein	A2ZLS4	Putative diaminopimelate epimerase, chloroplastic OS=Oryza sativa subsp. indica GN=DAPF PE=3 SV=1	0.00684931506849315	2.82044820883481	4.76190476190476	1	4	1	1	357	38.051	6.68	High	High	Not Found	5.2e7	7.1e7		0.11	7.4616174697876
High	IsMasterProtein	Q6H7E4	Thioredoxin M1, chloroplastic OS=Oryza sativa subsp. japonica GN=Os02g0639900 PE=2 SV=1	0.00817438692098093	2.79263496253093	10.4046242774566	1	4	1	1	173	18.578	9	High	High	Not Found	3.1e7	2.5e7		0.292	11.8605575561523
High	IsMasterProtein	Q0IZS0	Nicotinate-nucleotide pyrophosphorylase [carboxylating], chloroplastic OS=Oryza sativa subsp. japonica GN=Os09g0553600 PE=2 SV=1	0.00817438692098093	2.7594507517174	2.96495956873315	1	1	1	1	371	39.901	7.9	High	Not Found	Not Found	1.6e7			0.083	0
High	IsMasterProtein	A2Z5S8	Ubiquitin-fold modifier-conjugating enzyme 1 OS=Oryza sativa subsp. indica GN=OsI_33008 PE=3 SV=1	0.00817438692098093	2.71354353025302	5.40540540540541	1	2	1	1	185	20.451	7.83	Not Found	High	Not Found		6.2e7		0.233	5.51130485534668
Medium	IsMasterProtein	F4INA9	ATP-dependent DNA helicase homolog RECG, chloroplastic OS=Arabidopsis thaliana GN=RECG PE=3 SV=1	0.0108548168249661	2.63864997564773	1.3360739979445	1	12	1	1	973	108.308	7.39	High	High	High	9.9e8	1.3e9		0.036	32.6530432701111
Medium	IsMasterProtein	Q69S39	Cytochrome b6-f complex iron-sulfur subunit, chloroplastic OS=Oryza sativa subsp. japonica GN=petC PE=1 SV=1	0.0108548168249661	2.63770606203577	5.33333333333333	1	4	1	1	225	23.869	8.25	Not Found	High	High		1.9e7	2.3e7	0.166	8.25318658351898
Medium	IsMasterProtein	Q0IMS9	Kinesin-like protein KIN-14Q OS=Oryza sativa subsp. japonica GN=KIN14Q PE=1 SV=1	0.0121951219512195	2.63376387628171	2.83018867924528	1	1	1	1	954	105.704	7.44	Not Found	Not Found	High				0.035	2.0080840587616
Medium	IsMasterProtein	Q8S6N5	Acetyl-CoA carboxylase 1 OS=Oryza sativa subsp. japonica GN=ACC1 PE=3 SV=1	0.0134408602150538	2.61546738450575	0.70577856197618	1	1	1	1	2267	252.65	6.4	Not Found	High	Not Found		1.4e7		0	2.4804265499115
Medium	IsMasterProtein	Q6K7H2	UMP-CMP kinase 4 OS=Oryza sativa subsp. japonica GN=Os02g0778400 PE=2 SV=1	0.0134408602150538	2.60414962398122	3.73831775700935	1	1	1	1	214	23.541	5.25	High	Not Found	Not Found	2.2e7			0.194	2.05701565742493
Medium	IsMasterProtein	Q6EU94	Aquaporin PIP1-1 OS=Oryza sativa subsp. japonica GN=PIP1-1 PE=2 SV=1	0.0134408602150538	2.60380065290426	10.7266435986159	1	1	1	1	289	30.74	8.82	High	Not Found	Not Found	3.9e7			0.233	2.6194851398468
Medium	IsMasterProtein	Q9AS33	NPL4-like protein OS=Oryza sativa subsp. japonica GN=Os01g0377700 PE=2 SV=1	0.0134408602150538	2.59192971411281	3.85542168674699	1	1	1	1	415	44.863	5.54	Not Found	High	Not Found		3.3e7		0	2.06354355812073
Medium	IsMasterProtein	Q9LGZ2	Putative L-cysteine desulfhydrase 1 OS=Oryza sativa subsp. japonica GN=Os01g0290100 PE=2 SV=1	0.0134408602150538	2.58053992721393	3.94190871369295	1	1	1	1	482	52.088	6.58	High	Not Found	Not Found	1.7e7			0.086	2.76069045066834
Medium	IsMasterProtein	Q7XKF3	Protochlorophyllide reductase A, chloroplastic OS=Oryza sativa subsp. japonica GN=PORA PE=2 SV=1	0.0158940397350993	2.55548679366596	3.10077519379845	1	1	1	1	387	41.157	9.58	Not Found	Not Found	High			8.2e6	0.086	2.47430396080017
Medium	IsMasterProtein	Q5ZCK5	Probable calcium-binding protein CML16 OS=Oryza sativa subsp. japonica GN=CML16 PE=2 SV=1	0.0158940397350993	2.55517480049025	6.62983425414365	1	1	1	1	181	19.251	4.59	Not Found	High	Not Found				0.194	2.15554070472717
Medium	IsMasterProtein	P0C469	30S ribosomal protein S15, chloroplastic OS=Oryza sativa subsp. indica GN=rps15-A PE=3 SV=1	0.0158940397350993	2.52360317327467	8.88888888888889	1	8	1	1	90	10.875	10.89	High	High	High	2.0e8	1.5e8	8.5e7	0.468	12.8472563028336
Medium	IsMasterProtein	P0C5C8	1-Cys peroxiredoxin A OS=Oryza sativa subsp. indica GN=OsI_27030 PE=2 SV=1	0.0158940397350993	2.51018209169855	4.54545454545455	1	2	1	1	220	24.057	6.43	Not Found	Not Found	High			1.8e7	0.179	3.29492664337158
Medium	IsMasterProtein	Q10G81	Histone-binding protein MSI1 homolog OS=Oryza sativa subsp. japonica GN=MSI1 PE=2 SV=1	0.0158940397350993	2.49648168727593	3.50467289719626	1	2	1	1	428	48.33	4.93	High	Not Found	Not Found	4.2e7			0.105	0
Medium	IsMasterProtein	Q8W4M7	DNA repair helicase XPD OS=Arabidopsis thaliana GN=XPD PE=1 SV=1	0.0158940397350993	2.48306819113199	1.45118733509235	1	3	1	1	758	86.18	7.46	High	High	High	7.7e8	7.1e8	5.1e8	0.044	8.71420788764954
Medium	IsMasterProtein	Q7XUA8	IAA-amino acid hydrolase ILR1-like 5 OS=Oryza sativa subsp. japonica GN=ILL5 PE=2 SV=1	0.0158940397350993	2.47391930819797	3.28638497652582	1	1	1	1	426	46.391	6.19	Not Found	Not Found	High			1.4e6	0.096	2.61457943916321
Medium	IsMasterProtein	Q2QT65	Zinc finger CCCH domain-containing protein 66 OS=Oryza sativa subsp. japonica GN=Os12g0405100 PE=2 SV=1	0.0263504611330698	2.29782804914229	3.30396475770925	1	1	1	1	454	48.632	8.18	Not Found	High	Not Found				0.11	2.68664765357971
Medium	IsMasterProtein	Q7XV13	Putative lipoxygenase 5 OS=Oryza sativa subsp. japonica GN=Os04g0447100 PE=3 SV=2	0.0288335517693316	2.29166409731774	1.66852057842047	1	2	1	1	899	100.019	6.76	Not Found	High	Not Found		2.2e6		0.047	2.38898658752441
Medium	IsMasterProtein	Q5QMN4	Probable RNA-dependent RNA polymerase 4 OS=Oryza sativa subsp. japonica GN=RDR4 PE=2 SV=2	0.0288335517693316	2.22599426974179	0.929839391377853	1	1	1	1	1183	132.315	7.08	High	Not Found	Not Found				0.03	2.16062879562378
Medium	IsMasterProtein	P49964	Signal recognition particle 19 kDa protein OS=Oryza sativa subsp. japonica GN=SRP19 PE=1 SV=1	0.0299479166666667	2.18668594105417	8.82352941176471	1	3	1	1	136	14.913	9.86	High	High	Not Found	1.9e7	1.9e7		0.292	7.4922981262207
Medium	IsMasterProtein	Q5JMR9	Thioredoxin Y, chloroplastic OS=Oryza sativa subsp. japonica GN=Os01g0963400 PE=3 SV=2	0.0311688311688312	2.18052187163788	7.73809523809524	1	2	1	1	168	18.17	9.32	High	Not Found	Not Found				0.259	4.35185289382935
Medium	IsMasterProtein	Q10S66	Chitinase 11 OS=Oryza sativa subsp. japonica GN=Cht11 PE=2 SV=1	0.0311688311688312	2.14868048735126	5.46875	1	1	1	1	256	27.73	6.89	High	Not Found	Not Found				0.166	2.3795964717865
Medium	IsMasterProtein	Q6Z234	Probable bifunctional riboflavin biosynthesis protein RIBA 1, chloroplastic OS=Oryza sativa subsp. japonica GN=RIBA1 PE=2 SV=1	0.0336787564766839	2.11821604440662	1.6728624535316	1	1	1	1	538	58.847	5.95	High	Not Found	Not Found				0.075	1.81571769714355
Medium	IsMasterProtein	Q75H81	Serpin-ZXA OS=Oryza sativa subsp. japonica GN=Os03g0610650 PE=1 SV=1	0.0336787564766839	2.1001794975729	2.52525252525253	1	2	1	1	396	42.114	6.15	High	High	Not Found	4.9e7	8.1e7		0.096	4.75774502754211
Medium	IsMasterProtein	Q1WNZ7	Putative mRNA-capping enzyme P5 OS=Rice gall dwarf virus PE=3 SV=1	0.03751617076326	2.07883394936226	1.25156445556946	1	1	1	1	799	90.816	8.84	Not Found	High	Not Found				0.048	1.93199062347412
Medium	IsMasterProtein	Q6Z690	Lysine-specific histone demethylase 1 homolog 1 OS=Oryza sativa subsp. japonica GN=Os02g0755200 PE=2 SV=1	0.0395408163265306	2.06859298644343	0.94228504122497	1	25	1	1	849	90.691	5.48	High	High	High		1.5e7	1.1e7	0.061	33.6224315166473
Medium	IsMasterProtein	Q0DXS3	Probable RNA-dependent RNA polymerase 1 OS=Oryza sativa subsp. japonica GN=RDR1 PE=2 SV=2	0.0395408163265306	2.06550154875643	1.35135135135135	1	1	1	1	740	84.202	7.05	Not Found	High	Not Found		1.1e9		0.056	0
Medium	IsMasterProtein	F4IE66	Pre-mRNA-splicing factor ATP-dependent RNA helicase DEAH10 OS=Arabidopsis thaliana GN=RID1 PE=1 SV=1	0.0395408163265306	2.05630767289398	1.53417015341702	1	2	1	1	717	80.465	8.62	Not Found	Not Found	High				0.05	3.81463396549225
Medium	IsMasterProtein	O65091	Non-specific lipid-transfer protein 4 OS=Oryza sativa subsp. japonica GN=Os12g0114500 PE=3 SV=2	0.0395408163265306	2.04234483305651	10.9243697478992	1	2	1	1	119	11.968	8.51	Not Found	Not Found	High			9.1e6	0.468	1.86773800849915
Medium	IsMasterProtein	Q6AU07	Lariat debranching enzyme OS=Oryza sativa subsp. japonica GN=DBR1 PE=2 SV=1	0.0395408163265306	2.02420069032059	2.21130221130221	1	8	1	1	407	46.651	5.78	High	High	High				0.122	16.3490586280823
Medium	IsMasterProtein	P0DO03	Chaperone protein dnaJ A8, chloroplastic OS=Oryza sativa subsp. japonica GN=DJA8 PE=1 SV=1	0.0395408163265306	1.99139982823808	3.35570469798658	1	1	1	1	447	48.185	9.61	Not Found	Not Found	High			3.9e6	0.075	2.9148850440979
Medium	IsMasterProtein	Q6YV88	Ent-cassadiene C2-hydroxylase OS=Oryza sativa subsp. japonica GN=CYP71Z7 PE=1 SV=1	0.0406607369758577	1.97674754036629	2.31660231660232	1	2	1	1	518	57.379	8.06	Not Found	Not Found	High				0.077	4.19646275043488
Medium	IsMasterProtein	Q2QYE1	Probable apyrase 3 OS=Oryza sativa subsp. japonica GN=APY3 PE=2 SV=2	0.0406607369758577	1.97633608180221	1.77383592017738	1	2	1	1	451	48.87	7.96	Not Found	Not Found	High			4.9e7	0.093	4.57899856567383
Medium	IsMasterProtein	Q2QRN7	Probable kinase CHARK OS=Oryza sativa subsp. japonica GN=CHARK PE=2 SV=1	0.0406607369758577	1.96738123914928	2.21518987341772	1	1	1	1	948	107.16	8.44	Not Found	Not Found	High				0.038	2.23154401779175
Medium	IsMasterProtein	A2XYW4	Anamorsin homolog 1 OS=Oryza sativa subsp. indica GN=H0403D02.15 PE=2 SV=1	0.0441919191919192	1.96098267800259	4.90566037735849	1	2	1	1	265	27.643	5.08	Not Found	Not Found	High				0.155	4.78606176376343
Medium	IsMasterProtein	Q6Z4A7	Probable 5'-adenylylsulfate reductase 1, chloroplastic OS=Oryza sativa subsp. japonica GN=APR1 PE=2 SV=1	0.0441919191919192	1.93967997131171	1.89473684210526	1	4	1	1	475	50.56	8.15	High	High	Not Found	2.4e7			0.086	9.91986155509949
Medium	IsMasterProtein	Q8GU87	ABC transporter G family member 31 OS=Oryza sativa subsp. japonica GN=ABCG31 PE=2 SV=3	0.0489335006273526	1.91506642506328	1.05189340813464	1	1	1	1	1426	161.576	8.03	High	Not Found	Not Found				0.03	2.06263160705566
Medium	IsMasterProtein	B9G2A8	Auxin transport protein BIG OS=Oryza sativa subsp. japonica GN=Os09g0247700 PE=2 SV=1	0.0489335006273526	1.91435271170314	0.181268882175227	1	5	1	1	4965	551.675	6.06	High	High	High	2.0e8	1.5e8	2.1e7	0.008	11.0154767036438
Medium	IsMasterProtein	Q588V7	Helicase and polymerase-containing protein TEBICHI OS=Arabidopsis thaliana GN=TEB PE=2 SV=1	0.0489335006273526	1.90938929217159	0.510677808727948	1	1	1	1	2154	238.373	7.88	Not Found	High	Not Found		5.6e7		0.017	2.0311279296875
Medium	IsMasterProtein	Q69T51	LysM domain-containing GPI-anchored protein LYP6 OS=Oryza sativa subsp. japonica GN=LYP6 PE=1 SV=1	0.0489335006273526	1.9051796196452	2.20048899755501	1	1	1	1	409	40.478	4.96	Not Found	High	Not Found		2.2e7		0.334	1.68629360198975
Low	IsMasterProtein	Q67W29	Probable 4-hydroxy-tetrahydrodipicolinate reductase 1, chloroplastic OS=Oryza sativa subsp. japonica GN=DAPB1 PE=2 SV=1	0.0538172715894869	1.85016530328422	4.08163265306122	1	1	1	1	343	37.357	7.03	Not Found	High	Not Found		1.3e7		0.136	2.73645305633545
Low	IsMasterProtein	Q7XTS4	Protein argonaute 2 OS=Oryza sativa subsp. japonica GN=AGO2 PE=2 SV=2	0.0598503740648379	1.83150251647697	3.77176015473888	1	3	1	1	1034	111.375	9.31	High	High	Not Found	1.8e6			0.038	4.92562532424927
Low	IsMasterProtein	Q5NAV3	Zinc finger CCCH domain-containing protein 5 OS=Oryza sativa subsp. japonica GN=Os01g0257400 PE=2 SV=1	0.0598503740648379	1.83003182600311	3.6480686695279	1	1	1	1	466	49.057	7.94	High	Not Found	Not Found	7.2e7			0.145	2.18235731124878
Low	IsMasterProtein	F4JRJ6	Probable pre-mRNA-splicing factor ATP-dependent RNA helicase DEAH9 OS=Arabidopsis thaliana GN=At4g18465 PE=3 SV=1	0.062111801242236	1.80382381496003	0.863309352517986	1	1	1	1	695	77.666	7.96	High	Not Found	Not Found				0.054	0
Low	IsMasterProtein	Q7XN54	Probable metal-nicotianamine transporter YSL16 OS=Oryza sativa subsp. japonica GN=YSL16 PE=2 SV=2	0.062111801242236	1.80244378684646	5.18518518518519	1	1	1	1	675	73.759	9.17	Not Found	Not Found	High			6.3e6	0.07	2.5064525604248
Low	IsMasterProtein	Q84ZL0	Formin-like protein 5 OS=Oryza sativa subsp. japonica GN=FH5 PE=2 SV=2	0.062111801242236	1.79290445958078	1.41364474492932	1	1	1	1	1627	176.243	7.01	High	Not Found	Not Found	1.4e8			0.026	0
Low	IsMasterProtein	Q84PB3	Eukaryotic translation initiation factor isoform 4G-1 OS=Oryza sativa subsp. japonica GN=Os04g0499300 PE=2 SV=2	0.0694789081885856	1.73282827159699	1.38713745271122	1	1	1	1	793	86.967	7.52	High	Not Found	Not Found				0.048	1.93573200702667
