# Supplementary material for: Sodium lignosulfonate improves shoot growth of Oryza sativa via enhancement of photosynthetic activity and reduced accumulation of reactive oxygen species
Source: Sci Rep. 2021 Jun 24;11:13226. doi: 10.1038/s41598-021-92401-x (PMC8225820; doi:10.1038/s41598-021-92401-x)
Supplement: Supplementary file 1 — Supplementary Information 1. [file 41598_2021_92401_MOESM1_ESM.zip › Control/MSO1_060418_01_PSMs.txt]

Confidence	Identifying Node	PSM Ambiguity	Annotated Sequence	Modifications	# Protein Groups	# Proteins	Master Protein Accessions	Protein Accessions	# Missed Cleavages	Charge	DeltaScore	DeltaCn	Rank	Search Engine Rank	m/z [Da]	MH+ [Da]	DeltaM [ppm]	Deltam/z [Da]	Activation Type	MS Order	Isolation Interference [%]	Ion Inject Time [ms]	RT [min]	First Scan	Spectrum File	Ions Matched	XCorr	Area	Apex RT [min]	Percolator q-Value	Percolator PEP
High	Sequest HT (A2)	Unambiguous	[K].SYELPDGQVITIGAER.[F]		4	4	A2XNS1; Q10DV7; P0C542; A3C6D7	A2XNS1; Q10DV7; P0C542; A3C6D7	0	2	0.5395	0	1	1	874.448791503906	1747.89030637781	2.40398261748746	0.00210094390627091	CID	MS2		23.05	63.4423445528	63495	MSO1_060418_01.raw	0/0	3.53995752334595			0	2.025E-06
High	Sequest HT (A2)	Unambiguous	[R].LGPNYLMLPVNAPK.[C]		2	3	Q0E4K1; A2YH64	Q0E4K1; Q0D9C4; A2YH64	0	2	0.4823	0	1	1	763.923461914063	1526.83964719813	-0.196079409442292	-0.000149690937519154	HCD	MS2	18.15432	23.98	75.156251032	75847	MSO1_060418_01.raw	0/0	3.6728298664093			0	4.665E-06
High	Sequest HT (A2)	Unambiguous	[K].EGLLVGISSGAAAAAAVR.[L]		1	1	Q9XEA6	Q9XEA6	0	2	0.6533	0	1	1	806.956604003906	1612.90593137781	2.62651953617278	0.00211815890600064	CID	MS2		33.1	76.4517189210667	76384	MSO1_060418_02.raw	0/0	3.22977352142334	7825243.9375	76.4363555908203	0	3.651E-05
High	Sequest HT (A2)	Unambiguous	[K].AAQDIALAELPPTHPIR.[L]		2	2	Q7XTE8; Q6EUP4	Q7XTE8; Q6EUP4	0	3	0.449	0	1	1	605.002685546875	1812.99350338063	-1.74001389402205	-0.00105154645825678	CID	MS2		31.915	75.1648154472	75857	MSO1_060418_01.raw	0/0	2.93894839286804			0	2.386E-05
High	Sequest HT (A2)	Unambiguous	[K].WLAANVSAEVAESTR.[I]		1	1	P48494	P48494	0	2	0.66	0	1	1	802.408630371094	1603.80998411219	1.57361918422695	0.00126189109369079	CID	MS2		42.48	76.4491236474667	76381	MSO1_060418_02.raw	0/0	3.49740886688232			0	1.294E-05
High	Sequest HT (A2)	Unambiguous	[K].WLAANVSAEVAESTR.[I]		1	1	P48494	P48494	0	2	0.5248	0	1	1	802.408630371094	1603.80998411219	1.57361918422695	0.00126189109369079	HCD	MS2	31.18426	33.1	76.4472171672	76379	MSO1_060418_02.raw	0/0	3.43046903610229			0	5.295E-05
High	Sequest HT (A2)	Unambiguous	[R].TLQALQYVQDNPDEVcPAGWKPGDK.[S]	C16(Carbamidomethyl)	1	1	Q6ER94	Q6ER94	0	3	0.5599	0	1	1	943.787902832031	2829.34915523609	-0.729380605775749	-0.00068789130200031	HCD	MS2	5.097975	33.1	75.1962033133333	75884	MSO1_060418_01.raw	0/0	5.34426927566528			0	6.738E-09
High	Sequest HT (A2)	Unambiguous	[R].GGLDFTKDDENVNSQPFMR.[W]		1	1	P0C511	P0C511	1	3	0.4475	0	1	1	724.000183105469	2169.98599605641	-0.44298588555238	-0.000320424531309982	CID	MS2		13.2195	75.1970765144	75885	MSO1_060418_01.raw	0/0	5.43069696426392			0	5.599E-06
High	Sequest HT (A2)	Unambiguous	[R].TLQALQYVQDNPDEVcPAGWKPGDK.[S]	C16(Carbamidomethyl)	1	1	Q6ER94	Q6ER94	0	3	0.6891	0	1	1	943.7880859375	2829.3497045525	-0.535231359623968	-0.00050478583325031	CID	MS2		24.80354	75.1981805848	75886	MSO1_060418_01.raw	0/0	4.75721740722656			0	4.73E-08
High	Sequest HT (A2)	Unambiguous	[K].GGEYADKNPNFVGcVEGALGIR.[E]	C14(Carbamidomethyl)	1	1	Q9SXP2	Q9SXP2	1	3	0.1429	0	1	1	775.043823242188	2323.11691646656	1.44692735952656	0.00112045885404892	HCD	MS2	36.89234	42.09	76.4463506472	76378	MSO1_060418_02.raw	0/0	3.92238783836365			0	4.437E-05
High	Sequest HT (A2)	Unambiguous	[R].FGIVEGLMTTVHAITATQK.[T]		2	2	Q7FAH2; Q6K5G8	Q7FAH2; Q6K5G8	0	3	0.0838	0	1	1	673.032470703125	2017.08285884938	2.07520382366118	0.00139528312494501	HCD	MS2	46.25535	37.5	76.3478987434667	76280	MSO1_060418_02.raw	0/0	3.33937001228333	26374020.5	76.5558013916016	0	2.556E-05
High	Sequest HT (A2)	Unambiguous	[K].APDFDAEAVFDQEFINVK.[L]		1	1	Q6ER94	Q6ER94	0	2	0.497	0	1	1	1027.99108886719	2054.97490110438	2.1113803061066	0.0021694121874134	CID	MS2		28.375	76.3458986901333	76278	MSO1_060418_02.raw	0/0	5.02854108810425			0	1.246E-07
High	Sequest HT (A2)	Unambiguous	[R].QVQLISFIAYKPPGcEESGGN.[-]	C15(Carbamidomethyl)	1	2	P18566	P18566; Q0INY7	0	2	0.5768	0	1	1	1147.55969238281	2294.11210813563	-0.021788113054281	-2.49921875301595E-05	CID	MS2		33.1	75.2438181253333	75932	MSO1_060418_01.raw	0/0	3.45437574386597			0	3.361E-06
High	Sequest HT (A2)	Unambiguous	[K].KLDGQLGGLLSEASAEEDFTGK.[A]		1	1	Q6K669	Q6K669	1	3	0.5592	0	1	1	755.714172363281	2265.12796382984	1.53072815599326	0.00115576328122794	HCD	MS2	33.72848	40.515	76.3021510018667	76235	MSO1_060418_02.raw	0/0	4.31264209747314			0	9.137E-06
High	Sequest HT (A2)	Unambiguous	[R].APGYGVITNIVnGGLEcGHGPDDR.[V]	N12(Deamidated); C17(Carbamidomethyl)	1	1	Q7DNA1	Q7DNA1	0	3	0.0911	0	1	1	823.719482421875	2469.14389400563	-0.979324053420195	-0.000806031458284432	HCD	MS2	32.81861	33.1	75.2817475309333	75975	MSO1_060418_01.raw	0/0	4.28425264358521			0	4.721E-07
High	Sequest HT (A2)	Unambiguous	[R].APGYGVITnIVnGGLEcGHGPDDR.[V]	N9(Deamidated); N12(Deamidated); C17(Carbamidomethyl)	1	1	Q7DNA1	Q7DNA1	0	3	0.5176	0	1	1	824.052856445313	2470.14401607594	5.54139827438922	0.00456265864588327	CID	MS2		42.345	75.2837643136	75977	MSO1_060418_01.raw	0/0	4.53820180892944			0	4.162E-07
High	Sequest HT (A2)	Unambiguous	[K].WSPELAAAcEIWK.[A]	C9(Carbamidomethyl)	1	1	P0C511	P0C511	0	2	0.6391	0	1	1	780.880004882813	1560.75273313563	0.773566839457411	0.000603672812491851	CID	MS2		24.355	75.2896658864	75981	MSO1_060418_01.raw	0/0	3.98919701576233			0	2.347E-06
High	Sequest HT (A2)	Unambiguous	[K].SQLRPEIQVAAQNcWVK.[K]	C14(Carbamidomethyl)	1	1	P48494	P48494	0	3	0.6052	0	1	1	676.354736328125	2027.04965572438	0.271919596786349	0.000183731458389976	HCD	MS2	0	34.795	75.2914931290667	75983	MSO1_060418_01.raw	0/0	4.66438436508179			0	2.605E-08
High	Sequest HT (A2)	Unambiguous	[K].VLELGDAIAGLTLEEAR.[G]		1	1	O22386	O22386	0	2	0.4139	0	1	1	885.487487792969	1769.96769895594	1.88939733642406	0.00167208296875287	CID	MS2		41.655	76.1210920261333	76058	MSO1_060418_02.raw	0/0	3.60202193260193			0	8.527E-07
High	Sequest HT (A2)	Unambiguous	[K].THINIVVIGHVDSGK.[S]		1	1	O64937	O64937	0	3	0.4418	0	1	1	530.298461914063	1588.88083248219	0.167880577972025	8.89140625683164E-05	HCD	MS2	45.52923	37.05	76.1588112034667	76096	MSO1_060418_02.raw	0/0	3.35436272621155			0	5.44E-05
High	Sequest HT (A2)	Unambiguous	[R].VPTVDVSVVDLTVR.[LI]		3	3	Q7FAH2; Q6K5G8; A2YQT7	Q7FAH2; Q6K5G8; A2YQT7	0	2	0.7669	0	1	1	749.927734375	1498.84819212	0.438897209346099	0.000328920000015387	CID	MS2		27.475	75.3846434013333	76080	MSO1_060418_01.raw	0/0	3.69190526008606			0	9.829E-07
High	Sequest HT (A2)	Unambiguous	[R].VPTVDVSVVDLTVR.[LI]		3	3	Q7FAH2; Q6K5G8; A2YQT7	Q7FAH2; Q6K5G8; A2YQT7	0	2	0.6904	0	1	1	749.927734375	1498.84819212	0.438897209346099	0.000328920000015387	HCD	MS2	16.56263	16.99	75.3830660221333	76078	MSO1_060418_01.raw	0/0	3.65482902526855			0	9.334E-06
High	Sequest HT (A2)	Unambiguous	[R].VETGVLKPGMVVTFGPSGLTTEVK.[S]		1	1	O64937	O64937	0	3	0.4593	0	1	1	816.114013671875	2446.32748775563	0.537338658845306	0.000438168541677442	CID	MS2		27.865	76.2057299498667	76139	MSO1_060418_02.raw	0/0	4.4152364730835			0	2.758E-07
High	Sequest HT (A2)	Unambiguous	[K].VSPNYHLYTPAEVEAVIAR.[L]		1	1	Q9LSU1	Q9LSU1	0	3	0.3756	0	1	1	710.371520996094	2129.10000972828	-1.20697412282634	-0.000856590572766436	HCD	MS2	44.9156	42.625	76.2156133176	76149	MSO1_060418_02.raw	0/0	4.10419654846191			0	2.961E-06
High	Sequest HT (A2)	Unambiguous	[K].APDFDAEAVFDQEFINVK.[L]		1	1	Q6ER94	Q6ER94	0	3	0.4196	0	1	1	685.6611328125	2054.9688451775	-0.835584962466097	-0.000572367500050556	CID	MS2		36.72	76.4528109181333	76385	MSO1_060418_02.raw	0/0	3.66729855537415			0	3.324E-06
High	Sequest HT (A2)	Unambiguous	[K].EVEDLEAGGIQVIQIDEAALR.[E]		2	2	Q2QLY5; Q2QLY4	Q2QLY5; Q2QLY4	0	2	0.5773	0	1	1	1134.59118652344	2268.17509641688	1.46167362749776	0.00165766343752694	CID	MS2		34.51	75.3558465837333	76051	MSO1_060418_01.raw	0/0	3.61967301368713			0	1.038E-05
High	Sequest HT (A2)	Unambiguous	[R].GGLDFTKDDENVNSQPFMR.[W]		1	1	P0C511	P0C511	1	2	0.6729	0	1	1	1085.49865722656	2169.99003782313	1.41959061753478	0.00154024656239926	CID	MS2		37.905	75.3484322368	76043	MSO1_060418_01.raw	0/0	4.25177383422852			0	1.434E-05
High	Sequest HT (A2)	Unambiguous	[K].LHGGTPANFLDVGGSASEGQVVEAFK.[I]		1	1	Q6K9N6	Q6K9N6	0	3	0.4487	0	1	1	863.097778320313	2587.27878170094	0.0293825854839304	2.53403125801318E-05	HCD	MS2	51.23372	42.06	76.2843412426667	76218	MSO1_060418_02.raw	0/0	4.96525287628174			0	7.583E-06
High	Sequest HT (A2)	Unambiguous	[K].GLVPLAGSNNESWcQGLDGLASR.[E]	C14(Carbamidomethyl)	1	1	Q40677	Q40677	0	3	0.5767	0	1	1	801.05712890625	2401.15683345875	0.146174875576233	0.000116996250021373	CID	MS2		42.655	75.3022634248	75994	MSO1_060418_01.raw	0/0	3.25587916374207			0	7.593E-06
High	Sequest HT (A2)	Unambiguous	[K].GLVPLAGSNNESWcQGLDGLASR.[E]	C14(Carbamidomethyl)	1	1	Q40677	Q40677	0	3	0.2448	0	1	1	801.057067871094	2401.15665035328	0.0699176761447142	5.59610937713728E-05	HCD	MS2	0	33.1	75.3002446685333	75992	MSO1_060418_01.raw	0/0	2.9030818939209			0	2.918E-05
High	Sequest HT (A2)	Unambiguous	[K].MTAEIGEQVQIVGDDLLVTNPTR.[V]		1	1	Q42971	Q42971	0	3	0.4828	0	1	1	833.764404296875	2499.27865963063	1.09276874702316	0.000910376874950695	HCD	MS2	44.15494	28.105	76.2978404624	76231	MSO1_060418_02.raw	0/0	4.07743644714355			0	2.626E-06
High	Sequest HT (A2)	Unambiguous	[K].SQLRPEIQVAAQNcWVK.[K]	C14(Carbamidomethyl)	1	1	P48494	P48494	0	3	0.6497	0	1	1	676.355163574219	2027.05093746266	0.904236928609048	0.000610977552139976	CID	MS2		25.27	75.2931496429333	75985	MSO1_060418_01.raw	0/0	3.74440121650696			0	6.731E-06
High	Sequest HT (A2)	Unambiguous	[K].VVSGEIDQSDQSFLDDDQVAAGWVLTcHAYPK.[S]	C27(Carbamidomethyl)	1	1	A2YQD9	A2YQD9	0	3	0.4878	0	1	1	1184.22119140625	3550.64902095875	1.66672869629786	0.00197265291669405	HCD	MS2	0	41.77	76.2805059685333	76214	MSO1_060418_02.raw	0/0	5.33323001861572			0	1.013E-06
High	Sequest HT (A2)	Unambiguous	[K].VLELGDAIAGLTLEEAR.[G]		1	1	O22386	O22386	0	2	0.3901	0	1	1	885.486145019531	1769.96501340906	0.37210865898138	0.000329309531252875	HCD	MS2	11.42288	33.1	76.1191325253333	76056	MSO1_060418_02.raw	0/0	3.63672971725464			0	1.505E-05
High	Sequest HT (A2)	Unambiguous	[K].WTVQQAAELSVAAPTIEASLDSR.[F]		1	1	Q9LI00	Q9LI00	0	2	0.5564	0	1	1	1222.12963867188	2443.25200071375	2.31567061017151	0.00282887687490074	CID	MS2		37.195	76.4637375546667	76397	MSO1_060418_02.raw	0/0	2.6590690612793	2491964.25	76.2447662353516	0	5.537E-05
High	Sequest HT (A2)	Unambiguous	[R].GPILLEDYHLIEK.[VL]		2	3	Q0E4K1; A2YH64	Q0E4K1; Q0D9C4; A2YH64	0	3	0.531	0	1	1	513.951721191406	1539.84061031422	-0.721071371271264	-0.000370111927016599	CID	MS2		39.865	76.4862613525333	76418	MSO1_060418_02.raw	0/0	2.5781364440918			0	4.147E-05
High	Sequest HT (A2)	Unambiguous	[K].LPMFGcTDATQVLK.[E]	C6(Carbamidomethyl)	1	2	P18566	P18566; Q0INY7	0	2	0.3995	0	1	1	790.893310546875	1580.77934446375	-1.11771720785597	-0.000883433124993616	HCD	MS2	24.87324	26.485	74.9223883458667	75606	MSO1_060418_01.raw	0/0	3.67762184143066			0	2.01E-06
High	Sequest HT (A2)	Unambiguous	[K].LPMFGcTDATQVLK.[E]	C6(Carbamidomethyl)	1	2	P18566	P18566; Q0INY7	0	2	0.4936	0	1	1	790.893310546875	1580.77934446375	-1.11771720785597	-0.000883433124993616	CID	MS2		35.865	74.9242321728	75608	MSO1_060418_01.raw	0/0	3.11559414863586			0	1.228E-05
High	Sequest HT (A2)	Unambiguous	[K].GGEYADKNPNFVGcVEGALGIR.[E]	C14(Carbamidomethyl)	1	1	Q9SXP2	Q9SXP2	1	3	0.1111	0	1	1	775.042602539063	2323.11325435719	-0.129452480785686	-0.000100244270951085	CID	MS2		41.295	76.9202318594667	76845	MSO1_060418_02.raw	0/0	2.51877570152283			0	1.799E-05
High	Sequest HT (A2)	Unambiguous	[R].GGLDFTKDDENVNSQPFMR.[W]		1	1	P0C511	P0C511	1	2	0.7095	0	1	1	1085.49694824219	2169.98661985438	-0.155519656033654	-0.000168737812600739	CID	MS2		33.1	74.9268090853333	75611	MSO1_060418_01.raw	0/0	3.89170265197754			0	2.758E-05
High	Sequest HT (A2)	Unambiguous	[K].TPAELSHAANAGLDIAVR.[M]		1	2	Q10N21	Q10N21; A2XFC7	0	3	0.4519	0	1	1	602.654357910156	1805.94852047047	-1.0607154509727	-0.000638533177076776	HCD	MS2	63.81322	33.1	74.9370210736	75622	MSO1_060418_01.raw	0/0	3.74330735206604			0	4.046E-05
High	Sequest HT (A2)	Unambiguous	[K].TPAELSHAANAGLDIAVR.[M]		1	2	Q10N21	Q10N21; A2XFC7	0	3	0.5443	0	1	1	602.654357910156	1805.94852047047	-1.0607154509727	-0.000638533177076776	CID	MS2		41.49	74.9389940525333	75624	MSO1_060418_01.raw	0/0	4.06497812271118			0	4.425E-06
High	Sequest HT (A2)	Unambiguous	[K].LTAAAAIASGTVLGLHEDSR.[Y]		1	1	Q6K669	Q6K669	0	3	0.4005	0	1	1	651.684631347656	1953.03934078297	-0.32691447070668	-0.00021282567702959	HCD	MS2	22.77103	33.1	76.9129049546667	76839	MSO1_060418_02.raw	0/0	4.07441854476929			0	8.169E-06
High	Sequest HT (A2)	Unambiguous	[K].SGTLFDNFLITDDPELAK.[T]		1	1	Q9SLY8	Q9SLY8	0	2	0.4172	0	1	1	998.499633789063	1995.99199094813	0.51482103096484	0.000513789062779324	HCD	MS2	46.24109	33.22	76.9121845173333	76838	MSO1_060418_02.raw	0/0	3.37598848342896			0	1.332E-05
High	Sequest HT (A2)	Unambiguous	[K].AAVTPAFVGQFPGVnGLGISAAR.[L]	N15(Deamidated)	1	1	Q6ZBZ2	Q6ZBZ2	0	2	0.1202	0	1	1	1101.0859375	2201.16459837	-3.05737218811338	-0.00336490000000977	CID	MS2		35.97	74.9757965453333	75661	MSO1_060418_01.raw	0/0	3.90846371650696			0	5.636E-05
High	Sequest HT (A2)	Unambiguous	[R].FLSEAcDLVFDAASQGK.[S]	C6(Carbamidomethyl)	1	1	P0C482	P0C482	0	2	0.2149	0	1	1	929.436401367188	1857.86552610438	-1.72996916055986	-0.0016070278124225	HCD	MS2	44.39409	33.1	74.9981142061333	75687	MSO1_060418_01.raw	0/0	2.41994786262512	4591638	75.0436935424805	0	3.146E-05
High	Sequest HT (A2)	Unambiguous	[R].FLSEAcDLVFDAASQGK.[S]	C6(Carbamidomethyl)	1	1	P0C482	P0C482	0	2	0.582	0	1	1	929.436401367188	1857.86552610438	-1.72996916055986	-0.0016070278124225	CID	MS2		40.395	75.0000752168	75689	MSO1_060418_01.raw	0/0	3.23010110855103	4591638	75.0436935424805	0	3.499E-05
High	Sequest HT (A2)	Unambiguous	[R].VPTVDVSVVDLTVR.[LI]		3	3	Q7FAH2; Q6K5G8; A2YQT7	Q7FAH2; Q6K5G8; A2YQT7	0	2	0.6789	0	1	1	749.926574707031	1498.84587278406	-1.10851564249819	-0.000830747968734613	HCD	MS2	18.12305	16.99	75.0069012506667	75694	MSO1_060418_01.raw	0/0	3.26988196372986			0	2.763E-06
High	Sequest HT (A2)	Unambiguous	[R].VPTVDVSVVDLTVR.[LI]		3	3	Q7FAH2; Q6K5G8; A2YQT7	Q7FAH2; Q6K5G8; A2YQT7	0	2	0.6899	0	1	1	749.926574707031	1498.84587278406	-1.10851564249819	-0.000830747968734613	CID	MS2		27.475	75.0084847509333	75696	MSO1_060418_01.raw	0/0	3.57947015762329			0	1.366E-05
High	Sequest HT (A2)	Unambiguous	[K].EYKPDIDIVSNAScTTNcLAPLAK.[V]	C14(Carbamidomethyl); C18(Carbamidomethyl)	1	1	Q7FAH2	Q7FAH2	0	3	0.253	0	1	1	894.10302734375	2680.29452877125	-0.428855204354099	-0.000383152916938911	HCD	MS2	19.48915	42.445	75.0130033424	75701	MSO1_060418_01.raw	0/0	3.35991501808167			0	2.498E-06
High	Sequest HT (A2)	Unambiguous	[K].MTAEIGEQVQIVGDDLLVTNPTR.[V]		1	1	Q42971	Q42971	0	3	0.4932	0	1	1	833.763793945313	2499.27682857594	0.360134680244085	0.000300025312450695	HCD	MS2	53.9882	33.1	76.8523680186667	76779	MSO1_060418_02.raw	0/0	4.37946748733521			0	6.458E-07
High	Sequest HT (A2)	Unambiguous	[K].GLVPLAGSNNESWcQGLDGLASR.[E]	C14(Carbamidomethyl)	1	1	Q40677	Q40677	0	2	0.6179	0	1	1	1201.08056640625	2401.1538561825	-1.09375941098842	-0.00131314374997871	HCD	MS2	0	33.1	75.0547910338667	75743	MSO1_060418_01.raw	0/0	4.03046655654907			0	3.234E-06
High	Sequest HT (A2)	Unambiguous	[K].GLVPLAGSNNESWcQGLDGLASR.[E]	C14(Carbamidomethyl)	1	1	Q40677	Q40677	0	2	0.6127	0	1	1	1201.08276367188	2401.15825071375	0.736413375368042	0.000884121875021293	CID	MS2		40.92	75.0567618586667	75745	MSO1_060418_01.raw	0/0	3.4614315032959			0	4.325E-07
High	Sequest HT (A2)	Unambiguous	[R].VTPQPGVPPEEAGAAVAAESSTGTWTTVWTDGLTSLDR.[Y]		1	1	P0C511	P0C511	0	3	0.5244	0	1	1	1285.62817382813	3854.86996822438	-0.505387900740322	-0.000649401875155794	HCD	MS2	33.7378	41.025	76.5176786784	76451	MSO1_060418_02.raw	0/0	4.70894289016724			0	1.975E-08
High	Sequest HT (A2)	Unambiguous	[R].DVNWPLGWPVGGYPGPQGPYYcAVGSDK.[S]	C22(Carbamidomethyl)	1	1	P14655	P14655	0	3	0.5246	0	1	1	1012.80157470703	3036.39017086109	-2.74423758832019	-0.00277753296877137	HCD	MS2	34.76001	33.1	76.5185264488	76452	MSO1_060418_02.raw	0/0	4.47680854797363			0	7.125E-06
High	Sequest HT (A2)	Unambiguous	[R].VTPqPGVPPEEAGAAVAAESSTGTWTTVWTDGLTSLDR.[Y]	Q4(Deamidated)	1	1	P0C511	P0C511	0	3	0.7271	0	1	1	1285.96301269531	3855.87448482594	4.81148576662217	0.00618413197901087	CID	MS2		33.1	76.5194429984	76453	MSO1_060418_02.raw	0/0	4.36372661590576			0	2.148E-07
High	Sequest HT (A2)	Unambiguous	[R].VETGVLKPGMVVTFGPSGLTTEVK.[S]		1	1	O64937	O64937	0	3	0.625	0	1	1	816.115234375	2446.331149865	2.03432193729946	0.00165887166667744	CID	MS2		27.865	76.5790468093333	76509	MSO1_060418_02.raw	0/0	4.72083234786987			0	9.18E-07
High	Sequest HT (A2)	Unambiguous	[R].DnLTLWTSDISEDAAEEIK.[E]	N2(Deamidated)	1	1	Q6EUP4	Q6EUP4	0	2	0.4947	0	1	1	1076.01220703125	2151.0171374325	9.09916534407586	0.00978614125000221	CID	MS2		42.555	75.0925018688	75785	MSO1_060418_01.raw	0/0	2.8465096950531			0	1.995E-05
High	Sequest HT (A2)	Unambiguous	[R].AIGVDLLSNPDLVATDATVSFK.[T]		1	1	Q7DNA1	Q7DNA1	0	2	0.675	0	1	1	1123.60095214844	2246.19462766688	1.41293248583842	0.00158685843734929	CID	MS2		32.29	76.6273073216	76556	MSO1_060418_02.raw	0/0	5.22650098800659			0	3.736E-09
High	Sequest HT (A2)	Unambiguous	[R].GPILLEDYHLIEK.[VL]		2	3	Q0E4K1; A2YH64	Q0E4K1; Q0D9C4; A2YH64	0	3	0.6872	0	1	1	513.951721191406	1539.84061031422	-0.721071371271264	-0.000370111927016599	HCD	MS2	7.77442	29.935	76.484467524	76416	MSO1_060418_02.raw	0/0	3.74152326583862			0	2.222E-05
High	Sequest HT (A2)	Unambiguous	[K].VLELGDAIAGLTLEEAR.[G]		1	1	O22386	O22386	0	2	0.2861	0	1	1	885.487182617188	1769.96708860438	1.54455900064163	0.00136690718750287	HCD	MS2	24.50216	28.9	76.6848899448	76614	MSO1_060418_02.raw	0/0	3.67492938041687			0	5.222E-06
High	Sequest HT (A2)	Unambiguous	[K].MTAEIGEQVQIVGDDLLVTNPTR.[V]		1	1	Q42971	Q42971	0	2	0.6181	0	1	1	1250.14099121094	2499.27470579188	-0.48922494360328	-0.000611354062584724	CID	MS2		26.47	76.6964664890667	76627	MSO1_060418_02.raw	0/0	3.43198347091675			0	6.013E-06
High	Sequest HT (A2)	Unambiguous	[K].APDFDAEAVFDQEFINVK.[L]		1	1	Q6ER94	Q6ER94	0	2	0.4948	0	1	1	1027.98962402344	2054.97197141688	0.685721197516015	0.0007045684374134	CID	MS2		25.33	76.7267466232	76650	MSO1_060418_02.raw	0/0	4.85230207443237			0	1.701E-07
High	Sequest HT (A2)	Unambiguous	[K].VVSGEIDQSDQSFLDDDQVAAGWVLTcHAYPK.[S]	C27(Carbamidomethyl)	1	1	A2YQD9	A2YQD9	0	3	0.5892	0	1	1	1184.22180175781	3550.65085201344	2.18242532769201	0.00258300447919405	CID	MS2		32.035	76.7704591138667	76695	MSO1_060418_02.raw	0/0	4.43000936508179			0	2.635E-05
High	Sequest HT (A2)	Unambiguous	[K].VSPNYHLYTPAEVEAVIAR.[L]		1	1	Q9LSU1	Q9LSU1	0	3	0.3625	0	1	1	710.372985839844	2129.10440425953	0.857055714116518	0.000608253177233564	HCD	MS2	28.50954	36.27	76.7768711890667	76701	MSO1_060418_02.raw	0/0	3.99969887733459			0	3.522E-06
High	Sequest HT (A2)	Unambiguous	[R].FETcYQIALAIK.[K]	C4(Carbamidomethyl)	2	2	Q2QLY5; Q2QLY4	Q2QLY5; Q2QLY4	0	2	0.5972	0	1	1	728.877868652344	1456.74846067469	-1.37464539248225	-0.00100125765611025	CID	MS2		29.125	75.0644616976	75753	MSO1_060418_01.raw	0/0	2.88085746765137			0	2.566E-05
High	Sequest HT (A2)	Unambiguous	[K].LHGGTPANFLDVGGSASEGQVVEAFK.[I]		1	1	Q6K9N6	Q6K9N6	0	3	0.3455	0	1	1	863.099060058594	2587.28262691578	1.5155830614158	0.00130707859383013	HCD	MS2	38.88922	32.005	76.8030599144	76729	MSO1_060418_02.raw	0/0	3.84647536277771			0	6.333E-06
High	Sequest HT (A2)	Unambiguous	[K].VLELGDAIAGLTLEEAR.[G]		1	1	O22386	O22386	0	2	0.5251	0	1	1	885.487670898438	1769.96806516688	2.09630033789351	0.00185518843750287	CID	MS2		38.935	76.6867566781333	76616	MSO1_060418_02.raw	0/0	4.38318014144897			0	2.765E-05
High	Sequest HT (A2)	Unambiguous	[K].SQLRPEIQVAAQNcWVK.[K]	C14(Carbamidomethyl)	1	1	P48494	P48494	0	3	0.6464	0	1	1	676.354248046875	2027.04819088063	-0.450728782439592	-0.000304549791610024	CID	MS2		24.4	74.9177478490667	75603	MSO1_060418_01.raw	0/0	4.27289628982544			0	1.18E-06
High	Sequest HT (A2)	Unambiguous	[R].AIGVDLLSNPDLVATDATVSFK.[T]		1	1	Q7DNA1	Q7DNA1	0	2	0.7	0	1	1	1123.599609375	2246.19194212	0.217332319932088	0.000244084999849292	CID	MS2		30.43	76.1085341208	76045	MSO1_060418_02.raw	0/0	3.99873876571655			0	3.369E-07
High	Sequest HT (A2)	Unambiguous	[K].TPAELSHAANAGLDIAVR.[M]		1	2	Q10N21	Q10N21; A2XFC7	0	3	0.3932	0	1	1	602.655151367188	1805.95090084156	0.257355657850212	0.000154923854173224	CID	MS2		33.1	75.4015818064	76099	MSO1_060418_01.raw	0/0	3.8389527797699			0	5.018E-07
High	Sequest HT (A2)	Unambiguous	[R].QVQLISFIAYKPPGcEESGGN.[-]	C15(Carbamidomethyl)	1	2	P18566	P18566; Q0INY7	0	2	0.5788	0	1	1	1147.5595703125	2294.111863995	-0.12820864011346	-0.00014706250003016	CID	MS2		17.425	75.6189600293333	76320	MSO1_060418_01.raw	0/0	3.11257576942444			0	3.755E-05
High	Sequest HT (A2)	Unambiguous	[R].GPILLEDYHLIEK.[VL]		2	3	Q0E4K1; A2YH64	Q0E4K1; Q0D9C4; A2YH64	0	3	0.604	0	1	1	513.951721191406	1539.84061031422	-0.721071371271264	-0.000370111927016599	HCD	MS2	6.422235	39.865	75.6874589824	75636	MSO1_060418_02.raw	0/0	2.98101091384888			0	2.371E-05
High	Sequest HT (A2)	Unambiguous	[R].AIGVDLLSNPDLVATDATVSFK.[T]		1	1	Q7DNA1	Q7DNA1	0	2	0.7376	0	1	1	1123.60119628906	2246.19511594813	1.63031433418502	0.00183099906234929	CID	MS2		21.13	75.6395610533333	75589	MSO1_060418_02.raw	0/0	4.23349761962891			0	5.074E-06
High	Sequest HT (A2)	Unambiguous	[R].AIGVDLLSNPDLVATDATVSFK.[T]		1	1	Q7DNA1	Q7DNA1	0	2	0.6198	0	1	1	1123.59875488281	2246.19023313563	-0.54350414928103	-0.000610407187650708	HCD	MS2	40.47075	40.905	75.6378009672	75587	MSO1_060418_02.raw	0/0	4.84428930282593			0	1.877E-08
High	Sequest HT (A2)	Unambiguous	[K].APDFDAEAVFDQEFINVK.[L]		1	1	Q6ER94	Q6ER94	0	2	0.5361	0	1	1	1027.99072265625	2054.9741686825	1.75496552895895	0.0018032012499134	CID	MS2		33.1	75.590744396	75540	MSO1_060418_02.raw	0/0	4.98195028305054			0	5.924E-08
High	Sequest HT (A2)	Unambiguous	[K].ELAITSDEALSLEELPK.[R]		1	1	P48642	P48642	0	2	0.2473	0	1	1	929.486633300781	1857.96598997156	-1.70903720936022	-0.00158766921867937	HCD	MS2	19.00731	38.965	75.6392945533333	76342	MSO1_060418_01.raw	0/0	3.64209222793579			0	3.32E-06
High	Sequest HT (A2)	Unambiguous	[R].VTPQPGVPPEEAGAAVAAESSTGTWTTVWTDGLTSLDR.[Y]		1	1	P0C511	P0C511	0	3	0.6653	0	1	1	1285.63000488281	3854.87546138844	0.919604727182637	0.00118165281234421	HCD	MS2	18.3316	40.71	75.5770867637333	75529	MSO1_060418_02.raw	0/0	5.02348327636719			0	2.032E-08
High	Sequest HT (A2)	Unambiguous	[K].WSPELAAAcEIWK.[A]	C9(Carbamidomethyl)	1	1	P0C511	P0C511	0	2	0.6247	0	1	1	780.878967285156	1560.75065794031	-0.55604602858038	-0.000433924843758149	CID	MS2		20.043	75.6654786437333	76367	MSO1_060418_01.raw	0/0	4.29107666015625			0	1.89E-06
High	Sequest HT (A2)	Unambiguous	[K].SQLRPEIQVAAQNcWVK.[K]	C14(Carbamidomethyl)	1	1	P48494	P48494	0	3	0.5676	0	1	1	676.353759765625	2027.04672603688	-1.17337716166553	-0.000792831041610024	HCD	MS2	3.609304	35.98552	75.6717094237333	76373	MSO1_060418_01.raw	0/0	4.13644409179688			0	8.015E-07
High	Sequest HT (A2)	Unambiguous	[K].SQLRPEIQVAAQNcWVK.[K]	C14(Carbamidomethyl)	1	1	P48494	P48494	0	3	0.5891	0	1	1	676.355041503906	2027.05057125172	0.723574833802562	0.000488907239639976	CID	MS2		22.93	75.6734053109333	76375	MSO1_060418_01.raw	0/0	4.20583391189575			0	2.894E-06
High	Sequest HT (A2)	Unambiguous	[K].LVAWYDNEWGYSNR.[V]		1	1	A2YQT7	A2YQT7	0	2	0.3213	0	1	1	886.904907226563	1772.80253782313	-0.0967264288007786	-8.5738437519467E-05	CID	MS2		40.365	75.7018874616	76408	MSO1_060418_01.raw	0/0	2.48938322067261			0	4.652E-05
High	Sequest HT (A2)	Unambiguous	[K].KFETLSYLPPLTVEDLLK.[Q]		1	2	P18566	P18566; Q0INY7	1	3	0.3597	0	1	1	702.730346679688	2106.17648677906	1.52026857724897	0.00106731635438943	HCD	MS2	21.57655	28.105	75.5460801690667	75497	MSO1_060418_02.raw	0/0	3.03253626823425			0	4.877E-05
High	Sequest HT (A2)	Unambiguous	[K].EVEDLEAGGIQVIQIDEAALR.[E]		2	2	Q2QLY5; Q2QLY4	Q2QLY5; Q2QLY4	0	3	0.2974	0	1	1	756.728149414063	2268.16989498219	-0.831554218313308	-0.000628702604141533	HCD	MS2	52.96018	32.185	75.7367777069333	76442	MSO1_060418_01.raw	0/0	3.42666029930115			0	3.295E-05
High	Sequest HT (A2)	Unambiguous	[K].APDFDAEAVFDQEFINVK.[L]		1	1	Q6ER94	Q6ER94	0	3	0.5484	0	1	1	685.662231445313	2054.97214107594	0.768281534698312	0.000526265312449444	CID	MS2		25.84	75.4985716498667	75450	MSO1_060418_02.raw	0/0	4.03209781646729			0	2.612E-05
High	Sequest HT (A2)	Unambiguous	[K].APDFDAEAVFDQEFINVK.[L]		1	1	Q6ER94	Q6ER94	0	3	0.4019	0	1	1	685.662231445313	2054.97214107594	0.768281534698312	0.000526265312449444	HCD	MS2	27.63139	41.325	75.4968009578667	75448	MSO1_060418_02.raw	0/0	4.13006591796875			0	4.933E-06
High	Sequest HT (A2)	Unambiguous	[K].VVIGMDVAASEFYNDKDK.[T]		1	1	Q42971	Q42971	1	3	0.278	0	1	1	667.660827636719	2000.96792965016	2.27950707563876	0.00152040338548431	HCD	MS2	9.440815	31.36	75.4659669837333	75415	MSO1_060418_02.raw	0/0	3.12679839134216			0	4.903E-05
High	Sequest HT (A2)	Unambiguous	[R].VPTVDVSVVDLTVR.[LI]		3	3	Q7FAH2; Q6K5G8; A2YQT7	Q7FAH2; Q6K5G8; A2YQT7	0	2	0.7045	0	1	1	749.92724609375	1498.8472155575	-0.212645044062024	-0.000159361249984613	HCD	MS2	22.58541	16.99	75.7600577221333	76464	MSO1_060418_01.raw	0/0	3.51999521255493			0	3.841E-06
High	Sequest HT (A2)	Unambiguous	[K].EVEDLEAGGIQVIQIDEAALR.[E]		2	2	Q2QLY5; Q2QLY4	Q2QLY5; Q2QLY4	0	2	0.6556	0	1	1	1134.58923339844	2268.17119016688	-0.260528382317742	-0.000295461562473065	CID	MS2		38.475	75.8186699237333	76527	MSO1_060418_01.raw	0/0	4.50445175170898	8903307.75	75.9000549316406	0	7.685E-09
High	Sequest HT (A2)	Unambiguous	[K].VVSGEIDQSDQSFLDDDQVAAGWVLTcHAYPK.[S]	C27(Carbamidomethyl)	1	1	A2YQD9	A2YQD9	0	3	0.5037	0	1	1	1184.21923828125	3550.64316158375	0.0164994758365507	1.95279166940547E-05	CID	MS2		33.1	75.3591505213333	75313	MSO1_060418_02.raw	0/0	4.03367471694946			0	3.496E-05
High	Sequest HT (A2)	Unambiguous	[K].EVEDLEAGGIQVIQIDEAALR.[E]		2	2	Q2QLY5; Q2QLY4	Q2QLY5; Q2QLY4	0	2	0.5781	0	1	1	1134.58923339844	2268.17119016688	-0.260528382317742	-0.000295461562473065	HCD	MS2	18.03059	29.515	75.8166678128	76525	MSO1_060418_01.raw	0/0	4.2850604057312	8903307.75	75.9000549316406	0	1.223E-07
High	Sequest HT (A2)	Unambiguous	[K].WLAANVSAEVAESTR.[I]		1	1	P48494	P48494	0	2	0.5697	0	1	1	802.409362792969	1603.81144895594	2.48697305383583	0.00199431296869079	HCD	MS2	10.49298	41.34	75.4092236258667	75358	MSO1_060418_02.raw	0/0	4.16438341140747			0	3.815E-06
High	Sequest HT (A2)	Unambiguous	[R].APGYGVITNIVnGGLEcGHGPDDR.[V]	N12(Deamidated); C17(Carbamidomethyl)	1	1	Q7DNA1	Q7DNA1	0	3	0.1979	0	1	1	823.719360351563	2469.14352779469	-1.12763885182051	-0.000928101770784432	CID	MS2		32.38	75.8119348077333	76519	MSO1_060418_01.raw	0/0	3.8911018371582			0	3.755E-07
High	Sequest HT (A2)	Unambiguous	[K].WLAANVSAEVAESTR.[I]		1	1	P48494	P48494	0	2	0.7027	0	1	1	802.409362792969	1603.81144895594	2.48697305383583	0.00199431296869079	CID	MS2		21.985	75.4109713944	75360	MSO1_060418_02.raw	0/0	3.70366668701172			0	3.395E-05
High	Sequest HT (A2)	Unambiguous	[K].LHGGTPANFLDVGGSASEGQVVEAFK.[I]		1	1	Q6K9N6	Q6K9N6	0	3	0.5177	0	1	1	863.098937988281	2587.28226070484	1.3740401589461	0.00118500828133013	HCD	MS2	46.81294	26.395	75.6882819069333	75637	MSO1_060418_02.raw	0/0	4.78571891784668			0	1.674E-06
High	Sequest HT (A2)	Unambiguous	[R].APGYGVITNIVnGGLEcGHGPDDR.[V]	N12(Deamidated); C17(Carbamidomethyl)	1	1	Q7DNA1	Q7DNA1	0	3	0.1513	0	1	1	823.719421386719	2469.14371090016	-1.05348145262035	-0.000867066614534432	HCD	MS2	0	22.675	75.8095493578667	76517	MSO1_060418_01.raw	0/0	4.88829946517944			0	6.551E-07
High	Sequest HT (A2)	Unambiguous	[K].GLVPLAGSNNESWcQGLDGLASR.[E]	C14(Carbamidomethyl)	1	1	Q40677	Q40677	0	2	0.5251	0	1	1	1201.08190917969	2401.15654172938	0.0246795140071953	2.96296875212931E-05	CID	MS2		40.92	75.8077370282667	76515	MSO1_060418_01.raw	0/0	2.99485611915588			0	7.576E-07
High	Sequest HT (A2)	Unambiguous	[K].GLVPLAGSNNESWcQGLDGLASR.[E]	C14(Carbamidomethyl)	1	1	Q40677	Q40677	0	2	0.6084	0	1	1	1201.08190917969	2401.15654172938	0.0246795140071953	2.96296875212931E-05	HCD	MS2	6.28663	33.1	75.8057766186667	76513	MSO1_060418_01.raw	0/0	3.08601689338684			0	2.659E-06
High	Sequest HT (A2)	Unambiguous	[K].MTAEIGEQVQIVGDDLLVTNPTR.[V]		1	1	Q42971	Q42971	0	2	0.618	0	1	1	1250.14245605469	2499.27763547938	0.682989563243238	0.000853489687415276	CID	MS2		33.1	75.4183896634667	75368	MSO1_060418_02.raw	0/0	3.77376651763916			0	2.095E-05
High	Sequest HT (A2)	Unambiguous	[R].ELVADDEWLNTEFISTVQQR.[G]		1	1	Q7XDC8	Q7XDC8	0	2	0.5673	0	1	1	1197.08422851563	2393.16118040125	-0.319351037621407	-0.000382129375111617	CID	MS2		33.1	75.4260620976	75376	MSO1_060418_02.raw	0/0	2.74696755409241			0	5.304E-05
High	Sequest HT (A2)	Unambiguous	[R].VETGVLKPGMVVTFGPSGLTTEVK.[S]		1	1	O64937	O64937	0	3	0.4568	0	1	1	816.114501953125	2446.32895259938	1.13613197022697	0.000926449791677442	CID	MS2		29.98	75.4488258354667	75397	MSO1_060418_02.raw	0/0	4.85903882980347			0	4.894E-06
High	Sequest HT (A2)	Unambiguous	[R].VPTVDVSVVDLTVR.[LI]		3	3	Q7FAH2; Q6K5G8; A2YQT7	Q7FAH2; Q6K5G8; A2YQT7	0	2	0.7763	0	1	1	749.92724609375	1498.8472155575	-0.212645044062024	-0.000159361249984613	CID	MS2		27.475	75.7616369469333	76466	MSO1_060418_01.raw	0/0	3.70721077919006			0	5.128E-06
High	Sequest HT (A2)	Unambiguous	[K].MTAEIGEQVQIVGDDLLVTNPTR.[V]		1	1	Q42971	Q42971	0	2	0.4371	0	1	1	1250.14245605469	2499.27763547938	0.682989563243238	0.000853489687415276	HCD	MS2	11.5567	37.98	75.4166231293333	75366	MSO1_060418_02.raw	0/0	2.85566759109497			0	6.287E-06
High	Sequest HT (A2)	Unambiguous	[K].TPAELSHAANAGLDIAVR.[M]		1	2	Q10N21	Q10N21; A2XFC7	0	3	0.3772	0	1	1	602.655151367188	1805.95090084156	0.257355657850212	0.000154923854173224	HCD	MS2	38.12749	39.015	75.3998947021333	76097	MSO1_060418_01.raw	0/0	3.95490097999573			0	1.599E-05
High	Sequest HT (A2)	Unambiguous	[K].AAQDIALAELPPTHPIR.[L]		2	2	Q7XTE8; Q6EUP4	Q7XTE8; Q6EUP4	0	3	0.411	0	1	1	605.003356933594	1812.99551754078	-0.629057540440187	-0.00038015973950678	CID	MS2		35.955	75.584405116	76288	MSO1_060418_01.raw	0/0	2.18907451629639			0	4.177E-05
High	Sequest HT (A2)	Unambiguous	[K].LHGGTPANFLDVGGSASEGQVVEAFK.[I]		1	1	Q6K9N6	Q6K9N6	0	3	0.5362	0	1	1	863.099487304688	2587.28390865406	2.01098322005975	0.00173432468758013	CID	MS2		36.655	75.6907693056	75639	MSO1_060418_02.raw	0/0	3.44955325126648			0	5.161E-06
High	Sequest HT (A2)	Unambiguous	[R].GPILLEDYHLIEK.[VL]		2	3	Q0E4K1; A2YH64	Q0E4K1; Q0D9C4; A2YH64	0	3	0.64	0	1	1	513.952087402344	1539.84170894703	-0.00760011135745703	-3.90098951659941E-06	HCD	MS2	14.40144	39.865	76.0644549357333	75998	MSO1_060418_02.raw	0/0	3.25240445137024			0	3.985E-05
High	Sequest HT (A2)	Unambiguous	[K].GLVPLAGSNNESWcQGLDGLASR.[E]	C14(Carbamidomethyl)	1	1	Q40677	Q40677	0	2	0.6571	0	1	1	1201.08020019531	2401.15312376063	-1.3987882087145	-0.00167935468747871	HCD	MS2	0	36.535	75.4336079709333	76130	MSO1_060418_01.raw	0/0	3.46735906600952			0	5.605E-06
High	Sequest HT (A2)	Unambiguous	[K].GLVPLAGSNNESWcQGLDGLASR.[E]	C14(Carbamidomethyl)	1	1	Q40677	Q40677	0	2	0.6882	0	1	1	1201.08349609375	2401.1597155575	1.3464709708202	0.00161654375002129	CID	MS2		33.1	75.4352865616	76132	MSO1_060418_01.raw	0/0	3.56447625160217			0	9.496E-07
High	Sequest HT (A2)	Unambiguous	[K].EYKPDIDIVSNAScTTNcLAPLAK.[V]	C14(Carbamidomethyl); C18(Carbamidomethyl)	1	1	Q7FAH2	Q7FAH2	0	3	0.2528	0	1	1	894.105102539063	2680.30075435719	1.89386836232763	0.00169204239556109	HCD	MS2	18.38284	33.1	75.4387799	76135	MSO1_060418_01.raw	0/0	3.5208899974823			0	8.353E-07
High	Sequest HT (A2)	Unambiguous	[R].VTPQPGVPPEEAGAAVAAESSTGTWTTVWTDGLTSLDR.[Y]		1	1	P0C511	P0C511	0	3	0.5343	0	1	1	1285.62951660156	3854.87399654469	0.539606693069848	0.000693371562344206	HCD	MS2	27.74316	37.545	76.0103115093333	75946	MSO1_060418_02.raw	0/0	4.80762100219727			0	3.158E-06
High	Sequest HT (A2)	Unambiguous	[K].TITLEVESSDTIDNVK.[A]		3	6	P0C030; P51431; Q9ARZ9	P0CH35; P0C030; Q58G87; P51431; P0C031; Q9ARZ9	0	2	0.4403	0	1	1	882.447998046875	1763.88871946375	-1.24471770412037	-0.00109777312502501	CID	MS2		41.325	75.4623939728	76161	MSO1_060418_01.raw	0/0	3.18290972709656			0	2.328E-05
High	Sequest HT (A2)	Unambiguous	[K].AAVTPAFVGqFPGVnGLGISAAR.[L]	Q10(Deamidated); N15(Deamidated)	1	1	Q6ZBZ2	Q6ZBZ2	0	2	0.5284	0	1	1	1101.58984375	2202.17241087	7.74999822113501	0.00853334999999023	CID	MS2		33.1	75.465095688	76164	MSO1_060418_01.raw	0/0	3.34585905075073			0	3.562E-06
High	Sequest HT (A2)	Unambiguous	[R].FETcYQIALAIK.[K]	C4(Carbamidomethyl)	2	2	Q2QLY5; Q2QLY4	Q2QLY5; Q2QLY4	0	2	0.472	0	1	1	728.87890625	1456.75053587	0.0498918669435912	3.63400001397451E-05	HCD	MS2	59.61382	33.1	75.4757222605333	76172	MSO1_060418_01.raw	0/0	2.50489807128906			0	3.251E-05
High	Sequest HT (A2)	Unambiguous	[R].FETcYQIALAIK.[K]	C4(Carbamidomethyl)	2	2	Q2QLY5; Q2QLY4	Q2QLY5; Q2QLY4	0	2	0.6444	0	1	1	728.87890625	1456.75053587	0.0498918669435912	3.63400001397451E-05	CID	MS2		42.405	75.4775558938667	76174	MSO1_060418_01.raw	0/0	3.14684963226318			0	3.709E-05
High	Sequest HT (A2)	Unambiguous	[K].WLAANVSAEVAESTR.[I]		1	1	P48494	P48494	0	2	0.6533	0	1	1	802.408752441406	1603.81022825281	1.72584482916176	0.00138396140619079	CID	MS2		33.1	75.9770149424	75912	MSO1_060418_02.raw	0/0	3.49254560470581			0	6.04E-06
High	Sequest HT (A2)	Unambiguous	[K].APDFDAEAVFDQEFINVK.[L]		1	1	Q6ER94	Q6ER94	0	2	0.5247	0	1	1	1027.98962402344	2054.97197141688	0.685721197516015	0.0007045684374134	CID	MS2		26.95	75.9692320192	75904	MSO1_060418_02.raw	0/0	4.86352491378784			0	3.44E-08
High	Sequest HT (A2)	Unambiguous	[K].LTAAAAIASGTVLGLHEDSR.[Y]		1	1	Q6K669	Q6K669	0	3	0.4851	0	1	1	651.68505859375	1953.04062252125	0.329364097505552	0.00021442041672041	CID	MS2		26.995	75.9344417461333	75871	MSO1_060418_02.raw	0/0	2.67747902870178			0	4.996E-05
High	Sequest HT (A2)	Unambiguous	[K].LTAAAAIASGTVLGLHEDSR.[Y]		1	1	Q6K669	Q6K669	0	3	0.5687	0	1	1	651.68505859375	1953.04062252125	0.329364097505552	0.00021442041672041	HCD	MS2	70.1609	42.58	75.9326586154667	75869	MSO1_060418_02.raw	0/0	4.22319412231445			0	8.201E-06
High	Sequest HT (A2)	Unambiguous	[K].VVSGEIDQSDQSFLDDDQVAAGWVLTcHAYPK.[S]	C27(Carbamidomethyl)	1	1	A2YQD9	A2YQD9	0	3	0.6301	0	1	1	1184.22082519531	3550.64792232594	1.35731071746136	0.00160644197919405	CID	MS2		33.1	75.8786672152	75816	MSO1_060418_02.raw	0/0	4.6496958732605			0	5.478E-06
High	Sequest HT (A2)	Unambiguous	[K].GIYPAVDPLDSTSTMLQPR.[I]		1	1	P12085	P12085	0	2	0.432	0	1	1	1031.02221679688	2061.03715696375	2.44551441449444	0.00252014187503846	HCD	MS2	10.84833	28.72	75.5341801866667	76235	MSO1_060418_01.raw	0/0	2.49637579917908			0	1.7E-05
High	Sequest HT (A2)	Unambiguous	[K].GIYPAVDPLDSTSTMLQPR.[I]		1	1	P12085	P12085	0	2	0.5986	0	1	1	1031.02319335938	2061.03911008875	3.393158550747	0.00349670437503846	CID	MS2		38.77	75.5361114994667	76237	MSO1_060418_01.raw	0/0	2.93754816055298			0	1.543E-06
High	Sequest HT (A2)	Unambiguous	[K].VVSGEIDQSDQSFLDDDQVAAGWVLTcHAYPK.[S]	C27(Carbamidomethyl)	1	1	A2YQD9	A2YQD9	0	3	0.5218	0	1	1	1184.22033691406	3550.64645748219	0.944753412346035	0.00111816072919405	HCD	MS2	4.648561	32.59	75.8770550146667	75814	MSO1_060418_02.raw	0/0	5.0417218208313			0	8.925E-06
High	Sequest HT (A2)	Unambiguous	[R].LGPNYLMLPVNAPK.[C]		2	3	Q0E4K1; A2YH64	Q0E4K1; Q0D9C4; A2YH64	0	2	0.4765	0	1	1	763.92333984375	1526.8394030575	-0.355978700489042	-0.000271761250019154	HCD	MS2	40.10483	15.685	75.5794615621333	76282	MSO1_060418_01.raw	0/0	3.18984222412109			0	4.218E-05
High	Sequest HT (A2)	Unambiguous	[R].LPIYVVQPQDGLDAIAR.[N]		1	1	Q8H8C7	Q8H8C7	0	2	0.6042	0	1	1	934.518188476563	1868.02910032313	0.79043430980174	0.000738276562742612	CID	MS2		33.505	75.5777824389333	76280	MSO1_060418_01.raw	0/0	3.3102171421051			0	1.416E-07
High	Sequest HT (A2)	Unambiguous	[K].WSPELAAAcEIWK.[A]	C9(Carbamidomethyl)	1	1	P0C511	P0C511	0	2	0.2816	0	1	1	780.881591796875	1560.75590696375	2.80709240233874	0.00219058687499185	HCD	MS2	20.39753	42.09	75.6954901448	75644	MSO1_060418_02.raw	0/0	3.16331958770752			0	4.442E-05
High	Sequest HT (A2)	Unambiguous	[R].TLQALQYVQDNPDEVcPAGWKPGDK.[S]	C16(Carbamidomethyl)	1	1	Q6ER94	Q6ER94	0	3	0.6157	0	1	1	943.78857421875	2829.35116939625	-0.0175000365525508	-1.65045832503097E-05	CID	MS2		36.66301	75.5735347874667	76276	MSO1_060418_01.raw	0/0	4.83733415603638			0	1.274E-08
High	Sequest HT (A2)	Unambiguous	[R].GGLDFTKDDENVNSQPFMR.[W]		1	1	P0C511	P0C511	1	3	0.4133	0	1	1	724.000549316406	2169.98709468922	0.0632995595231892	4.57864061900182E-05	CID	MS2		17.02797	75.572432744	76275	MSO1_060418_01.raw	0/0	4.50069427490234			0	4.52E-06
High	Sequest HT (A2)	Unambiguous	[R].TLQALQYVQDNPDEVcPAGWKPGDK.[S]	C16(Carbamidomethyl)	1	1	Q6ER94	Q6ER94	0	3	0.464	0	1	1	943.787902832031	2829.34915523609	-0.729380605775749	-0.00068789130200031	HCD	MS2	5.973237	27.79271	75.571557696	76274	MSO1_060418_01.raw	0/0	4.72324371337891			0	2.348E-08
High	Sequest HT (A2)	Unambiguous	[K].AAQDIALAELPPTHPIR.[L]		2	2	Q7XTE8; Q6EUP4	Q7XTE8; Q6EUP4	0	3	0.4379	0	1	1	605.003356933594	1812.99551754078	-0.629057540440187	-0.00038015973950678	HCD	MS2	42.87594	26.59	75.5825342706667	76286	MSO1_060418_01.raw	0/0	3.21683430671692			0	3.531E-06
High	Sequest HT (A2)	Unambiguous	[K].VLELGDAIAGLTLEEAR.[G]		1	1	O22386	O22386	0	2	0.4416	0	1	1	885.485107421875	1769.96293821375	-0.800341682678871	-0.000708288124997125	HCD	MS2	22.26216	33.1	75.6998333941333	75649	MSO1_060418_02.raw	0/0	3.85179162025452			0	8.206E-07
High	Sequest HT (A2)	Unambiguous	[R].FLSEAcDLVFDAASQGK.[S]	C6(Carbamidomethyl)	1	1	P0C482	P0C482	0	2	0.573	0	1	1	929.438354492188	1857.86943235438	0.372574423689041	0.000346097187577499	CID	MS2		33.1	75.5525356690667	76256	MSO1_060418_01.raw	0/0	3.56278133392334			0	1.997E-05
High	Sequest HT (A2)	Unambiguous	[R].FLSEAcDLVFDAASQGK.[S]	C6(Carbamidomethyl)	1	1	P0C482	P0C482	0	2	0.3817	0	1	1	929.438354492188	1857.86943235438	0.372574423689041	0.000346097187577499	HCD	MS2	57.12652	31.36	75.5509149978667	76254	MSO1_060418_01.raw	0/0	3.17308735847473			0	3.671E-06
High	Sequest HT (A2)	Unambiguous	[K].EGLLVGISSGAAAAAAVR.[L]		1	1	Q9XEA6	Q9XEA6	0	2	0.6667	0	1	1	806.954711914063	1612.90214719813	0.280325903237686	0.000226069062250644	CID	MS2		33.1	75.7115871021333	75662	MSO1_060418_02.raw	0/0	3.27265334129334			0	1.003E-05
High	Sequest HT (A2)	Unambiguous	[R].YTIDLPTNVSEIRPGQDITVTTDnGK.[S]	N24(Deamidated)	1	1	Q6YZX6	Q6YZX6	0	3	0.0818	0	1	1	950.14599609375	2848.42343502125	0.829379220997233	0.000787473750088363	HCD	MS2	53.03278	41.745	75.5439280053333	76246	MSO1_060418_01.raw	0/0	2.69392156600952			0	6.718E-06
High	Sequest HT (A2)	Unambiguous	[R].VETGVLKPGMVVTFGPSGLTTEVK.[S]		1	1	O64937	O64937	0	3	0.5894	0	1	1	816.114990234375	2446.33041744313	1.73492528160863	0.00141473104167744	CID	MS2		27.865	75.8265527941333	75765	MSO1_060418_02.raw	0/0	4.70245790481567			0	4.27E-08
High	Sequest HT (A2)	Unambiguous	[R].ELVADDEWLNTEFISTVQQR.[G]		1	1	Q7XDC8	Q7XDC8	0	2	0.532	0	1	1	1197.0810546875	2393.154832745	-2.97176503917441	-0.00355595750011162	HCD	MS2	0	33.1	75.8448460088	75784	MSO1_060418_02.raw	0/0	3.58826780319214			0	1.633E-05
High	Sequest HT (A2)	Unambiguous	[K].VLELGDAIAGLTLEEAR.[G]		1	1	O22386	O22386	0	2	0.5674	0	1	1	885.485107421875	1769.96293821375	-0.800341682678871	-0.000708288124997125	CID	MS2		42.55	75.7017855274667	75651	MSO1_060418_02.raw	0/0	3.85997986793518			0	3.939E-06
High	Sequest HT (A2)	Unambiguous	[K].SQLRPEIQVAAQNcWVK.[K]	C14(Carbamidomethyl)	1	1	P48494	P48494	0	3	0.5129	0	1	1	676.353332519531	2027.04544429859	-1.80569449348823	-0.00122007713536002	HCD	MS2	0	38.275	74.9159680266667	75601	MSO1_060418_01.raw	0/0	4.6449236869812			0	1.568E-06
High	Sequest HT (A2)	Unambiguous	[K].WSPELAAAcEIWK.[A]	C9(Carbamidomethyl)	1	1	P0C511	P0C511	0	2	0.6199	0	1	1	780.878845214844	1560.75041379969	-0.712471071878943	-0.000555995156258149	CID	MS2		19.64126	74.9140014592	75599	MSO1_060418_01.raw	0/0	3.70914673805237			0	1.527E-05
High	Sequest HT (A2)	Unambiguous	[R].VETGVLKPGMVVTFGPSGLTTEVK.[S]		1	1	O64937	O64937	0	3	0.4353	0	1	1	816.114624023438	2446.32931881031	1.28583029807239	0.00104852010417744	CID	MS2		27.865	76.9631236130667	76881	MSO1_060418_02.raw	0/0	4.25360345840454			0	3.182E-06
High	Sequest HT (A2)	Unambiguous	[K].MTAEIGEQVQIVGDDLLVTnPTR.[V]	N20(Deamidated)	1	1	Q42971	Q42971	0	2	0.0431	0	1	1	1250.6416015625	2500.275926495	6.39213335996814	0.00799099749991528	CID	MS2		33.1	78.0177999552	77925	MSO1_060418_02.raw	0/0	3.93650960922241			0	8.337E-07
High	Sequest HT (A2)	Unambiguous	[R].ALHLPAAcGADASAFSK.[C]	C8(Carbamidomethyl)	1	1	Q6ASY2	Q6ASY2	0	3	0.5914	0	1	1	562.948547363281	1686.83108882984	2.53312302318281	0.00142431328115104	HCD	MS2	89.53413	33.1	74.3013407882667	74967	MSO1_060418_01.raw	0/0	4.65018939971924			0	6.81E-06
High	Sequest HT (A2)	Unambiguous	[R].ALHLPAAcGADASAFSK.[C]	C8(Carbamidomethyl)	1	1	Q6ASY2	Q6ASY2	0	3	0.6727	0	1	1	562.948547363281	1686.83108882984	2.53312302318281	0.00142431328115104	CID	MS2		29.16587	74.3032346197333	74969	MSO1_060418_01.raw	0/0	4.43117141723633			0	3.976E-07
High	Sequest HT (A2)	Unambiguous	[K].ATSSIFPLQNVFVR.[K]		1	1	P49397	P49397	0	2	0.457	0	1	1	789.934692382813	1578.86210813563	-1.10518989442995	-0.000872472187552376	CID	MS2		33.1	78.0020445666667	77909	MSO1_060418_02.raw	0/0	2.91384530067444			0	3.704E-05
High	Sequest HT (A2)	Unambiguous	[K].APDFDAEAVFDQEFINVK.[L]		1	1	Q6ER94	Q6ER94	0	2	0.6658	0	1	1	1027.98864746094	2054.97001829188	-0.264718208211043	-0.0002719940625866	CID	MS2		33.1	77.9609170744	77868	MSO1_060418_02.raw	0/0	3.88643026351929			0	6.782E-07
High	Sequest HT (A2)	Unambiguous	[K].GLVPLAGSNNESWcQGLDGLASR.[E]	C14(Carbamidomethyl)	1	1	Q40677	Q40677	0	3	0.4012	0	1	1	801.058288574219	2401.16031246266	1.5950616647751	0.00127666421877137	CID	MS2		26.44	74.3557322613333	75022	MSO1_060418_01.raw	0/0	3.44140982627869			0	1.183E-05
High	Sequest HT (A2)	Unambiguous	[R].APGYGVITNIVnGGLEcGHGPDDR.[V]	N12(Deamidated); C17(Carbamidomethyl)	1	1	Q7DNA1	Q7DNA1	0	3	0.0771	0	1	1	823.72119140625	2469.14902095875	1.09708312418426	0.000902952916715568	HCD	MS2	6.343529	42.375	74.3564592944	75023	MSO1_060418_01.raw	0/0	4.4104962348938			0	3.844E-07
High	Sequest HT (A2)	Unambiguous	[K].APDFDAEAVFDQEFINVK.[L]		1	1	Q6ER94	Q6ER94	0	2	0.5337	0	1	1	1027.98864746094	2054.97001829188	-0.264718208211043	-0.0002719940625866	HCD	MS2	21.02523	41.52	77.9591422509333	77866	MSO1_060418_02.raw	0/0	4.15936994552612			0	3.324E-06
High	Sequest HT (A2)	Unambiguous	[R].APGYGVITNIVnGGLEcGHGPDDR.[V]	N12(Deamidated); C17(Carbamidomethyl)	1	1	Q7DNA1	Q7DNA1	0	3	0.1443	0	1	1	823.72119140625	2469.14902095875	1.09708312418426	0.000902952916715568	CID	MS2		15.355	74.3582570162667	75025	MSO1_060418_01.raw	0/0	4.09205722808838			0	5.579E-06
High	Sequest HT (A2)	Unambiguous	[K].MTAEIGEQVQIVGDDLLVTNPTR.[V]		1	1	Q42971	Q42971	0	3	0.4545	0	1	1	833.763977050781	2499.27737789234	0.579924900277807	0.000483130781200695	HCD	MS2	50.42103	32.035	77.9409285442667	77852	MSO1_060418_02.raw	0/0	3.62559962272644			0	4.989E-06
High	Sequest HT (A2)	Unambiguous	[R].DNLTLWTSDISEDTAEEIR.[E]		1	1	Q7XTE8	Q7XTE8	0	2	0.6181	0	1	1	1104.52319335938	2208.03911008875	4.00731769989963	0.00442413937503261	CID	MS2		40.485	74.3733585498667	75042	MSO1_060418_01.raw	0/0	3.43493270874023	8208757.875	74.5258331298828	0	1.956E-05
High	Sequest HT (A2)	Unambiguous	[K].TITLEVESSDTIDNVK.[A]		3	6	P0C030; P51431; Q9ARZ9	P0CH35; P0C030; Q58G87; P51431; P0C031; Q9ARZ9	0	2	0.5068	0	1	1	882.450134277344	1763.89299192469	1.17746209234158	0.00103845734372499	HCD	MS2	23.2305	33.1	74.3825414298667	75052	MSO1_060418_01.raw	0/0	3.65045094490051			0	3.844E-06
High	Sequest HT (A2)	Unambiguous	[K].TITLEVESSDTIDNVK.[A]		3	6	P0C030; P51431; Q9ARZ9	P0CH35; P0C030; Q58G87; P51431; P0C031; Q9ARZ9	0	2	0.4899	0	1	1	882.450134277344	1763.89299192469	1.17746209234158	0.00103845734372499	CID	MS2		39.615	74.3844684218667	75054	MSO1_060418_01.raw	0/0	3.45071458816528			0	5.426E-05
High	Sequest HT (A2)	Unambiguous	[R].AIGVDLLSnPDLVATDATVSFK.[T]	N9(Deamidated)	1	1	Q7DNA1	Q7DNA1	0	2	0.6977	0	1	1	1124.10034179688	2247.19340696375	7.9820263212902	0.00896850687484929	CID	MS2		40.665	77.939113976	77850	MSO1_060418_02.raw	0/0	5.68858003616333	10137232.5	77.8766174316406	0	2.498E-08
High	Sequest HT (A2)	Unambiguous	[R].AIGVDLLSNPDLVATDATVSFK.[T]		1	1	Q7DNA1	Q7DNA1	0	2	0.5464	0	1	1	1123.59802246094	2246.18876829188	-1.19564969432085	-0.00134282906265071	HCD	MS2	38.95687	33.1	77.9371285402667	77848	MSO1_060418_02.raw	0/0	4.84651947021484			0	1.209E-07
High	Sequest HT (A2)	Unambiguous	[K].IVDSFPGQSIDFFGALR.[A]		1	1	P93431	P93431	0	2	0.5406	0	1	1	934.979919433594	1868.95256223719	-0.835902172254163	-0.000781131406256463	CID	MS2		33.1	77.9117837962667	77821	MSO1_060418_02.raw	0/0	3.57382726669312			0	3.124E-06
High	Sequest HT (A2)	Unambiguous	[K].YLLQSGLQEYLNK.[Q]		1	1	Q6YZX6	Q6YZX6	0	2	0.1336	0	1	1	784.92041015625	1568.8335436825	1.05776948876457	0.000829731250064469	HCD	MS2	42.58932	23.215	74.4039799749333	75073	MSO1_060418_01.raw	0/0	2.47403335571289	5076346.5	74.3342056274414	0	1.421E-05
High	Sequest HT (A2)	Unambiguous	[R].VETGVLKPGMVVTFGPSGLTTEVK.[S]		1	1	O64937	O64937	0	3	0.4718	0	1	1	816.114501953125	2446.32895259938	1.13613197022697	0.000926449791677442	CID	MS2		21.985	77.7626111845333	77668	MSO1_060418_02.raw	0/0	4.79019355773926			0	9.847E-08
High	Sequest HT (A2)	Unambiguous	[K].AAVTPAFVGQFPGVnGLGISAAR.[L]	N15(Deamidated)	1	1	Q6ZBZ2	Q6ZBZ2	0	2	0.1521	0	1	1	1101.08740234375	2201.1675280575	-1.72640468798895	-0.00190005625000977	CID	MS2		38.865	74.4664796002667	75138	MSO1_060418_01.raw	0/0	3.55351305007935			0	1.739E-06
High	Sequest HT (A2)	Unambiguous	[K].WLAANVSAEVAESTR.[I]		1	1	P48494	P48494	0	2	0.622	0	1	1	802.40869140625	1603.8101061825	1.64973200669435	0.00132292624994079	CID	MS2		41.325	77.7671610109333	77673	MSO1_060418_02.raw	0/0	2.46368455886841	6557291.375	77.8443756103516	0	1.351E-05
High	Sequest HT (A2)	Unambiguous	[R].VTPQPGVPPEEAGAAVAAESSTGTWTTVWTDGLTSLDR.[Y]		1	1	P0C511	P0C511	0	3	0.5283	0	1	1	1285.62585449219	3854.86301021656	-2.31037856277607	-0.00296873781265579	HCD	MS2	26.91296	25.795	77.8028885952	77711	MSO1_060418_02.raw	0/0	4.40709924697876			0	2.925E-06
High	Sequest HT (A2)	Unambiguous	[K].VLELGDAIAGLTLEEAR.[G]		1	1	O22386	O22386	0	2	0.4062	0	1	1	885.482849121094	1769.95842161219	-3.35214536746883	-0.00296658890624713	HCD	MS2	20.19404	33.1	77.8927328112	77803	MSO1_060418_02.raw	0/0	3.57483291625977			0	6.945E-06
High	Sequest HT (A2)	Unambiguous	[R].FGVTPTFLVNAEQIEIK.[I]		1	1	Q69RJ0	Q69RJ0	0	2	0.2622	0	1	1	953.519287109375	1906.03129758875	-0.389731774726812	-0.000371420624901475	HCD	MS2	63.64069	33.1	77.8973491632	77807	MSO1_060418_02.raw	0/0	2.8625705242157			0	1.698E-05
High	Sequest HT (A2)	Unambiguous	[K].MTAEIGEqVQIVGDDLLVTNPTR.[V]	Q8(Deamidated)	1	1	Q42971	Q42971	0	2		0.0431	2	2	1250.6416015625	2500.275926495	6.39213335996814	0.00799099749991528	CID	MS2		33.1	78.0177999552	77925	MSO1_060418_02.raw	0/0	3.77235651016235			0	4.28E-05
High	Sequest HT (A2)	Unambiguous	[R].FGVTPTFLVNAEQIEIK.[I]		1	1	Q69RJ0	Q69RJ0	0	2	0.4549	0	1	1	953.519287109375	1906.03129758875	-0.389731774726812	-0.000371420624901475	CID	MS2		40.71	77.8993282733333	77809	MSO1_060418_02.raw	0/0	2.32511854171753			0	3.765E-05
High	Sequest HT (A2)	Unambiguous	[R].MSGGDHIHAGTVVGK.[L]		1	1	P0C511	P0C511	0	3	0.4574	0	1	1	489.246002197266	1465.7234533318	1.24921524582167	0.000610333932248371	HCD	MS2	23.33166	33.1	74.4503867488	75120	MSO1_060418_01.raw	0/0	2.8214955329895			0	8.196E-06
High	Sequest HT (A2)	Unambiguous	[R].QVQLISFIAYKPPGcEESGGN.[-]	C15(Carbamidomethyl)	1	2	P18566	P18566; Q0INY7	0	2	0.4774	0	1	1	1147.55981445313	2294.11235227625	0.0846324140048976	9.70781249698405E-05	HCD	MS2	2.539753	29.26	74.4497386445333	75119	MSO1_060418_01.raw	0/0	3.54213285446167			0	4.39E-06
High	Sequest HT (A2)	Unambiguous	[R].TLQALQYVQDNPDEVcPAGWKPGDK.[S]	C16(Carbamidomethyl)	1	1	Q6ER94	Q6ER94	0	3	0.614	0	1	1	943.789184570313	2829.35300045094	0.62966411728672	0.00059384697924969	CID	MS2		42.49	74.4444908616	75114	MSO1_060418_01.raw	0/0	4.56039524078369			0	5.954E-09
High	Sequest HT (A2)	Unambiguous	[R].GGLDFTKDDENVNSQPFMR.[W]		1	1	P0C511	P0C511	1	3	0.5098	0	1	1	724.000915527344	2169.98819332203	0.569585004598759	0.000411997343690018	CID	MS2		12.64156	74.4433928896	75113	MSO1_060418_01.raw	0/0	5.11983585357666			0	1.663E-05
High	Sequest HT (A2)	Unambiguous	[R].TLQALQYVQDNPDEVcPAGWKPGDK.[S]	C16(Carbamidomethyl)	1	1	Q6ER94	Q6ER94	0	3	0.625	0	1	1	943.7890625	2829.35263424	0.500231286518866	0.00047177666674969	HCD	MS2	2.846869	32.00179	74.4425198938667	75112	MSO1_060418_01.raw	0/0	5.27557468414307			0	1.859E-08
High	Sequest HT (A2)	Unambiguous	[K].VVSGEIDQSDQSFLDDDQVAAGWVLTcHAYPK.[S]	C27(Carbamidomethyl)	1	1	A2YQD9	A2YQD9	0	3	0.6364	0	1	1	1184.21984863281	3550.64499263844	0.532196107230709	0.000629879479194055	CID	MS2		33.1	77.9041511245333	77813	MSO1_060418_02.raw	0/0	5.06373405456543			0	3.708E-09
High	Sequest HT (A2)	Unambiguous	[R].QVQLISFIAYKPPGcEESGGN.[-]	C15(Carbamidomethyl)	1	2	P18566	P18566; Q0INY7	0	2	0.5426	0	1	1	1147.56042480469	2294.11357297938	0.61673504930079	0.00070742968746984	CID	MS2		25.285	74.45130076	75121	MSO1_060418_01.raw	0/0	4.10686922073364			0	4.887E-06
High	Sequest HT (A2)	Unambiguous	[R].nPDEIPWAEAGAEYVVESTGVFTDK.[E]	N1(Deamidated)	1	1	A2YQT7	A2YQT7	0	3	0.4989	0	1	1	909.09326171875	2725.26523189625	5.021234190743	0.00456137541667934	HCD	MS2	42.59197	41.71	77.7431746933333	77651	MSO1_060418_02.raw	0/0	4.45169115066528			0	3.871E-07
High	Sequest HT (A2)	Unambiguous	[K].MELVDAAFPLLK.[G]		1	1	Q7XDC8	Q7XDC8	0	2	0.231	0	1	1	673.873352050781	1346.73942747156	0.439470183044866	0.000295925781301776	HCD	MS2	36.85836	26.38	78.0444155933333	77951	MSO1_060418_02.raw	0/0	2.7700412273407			0	4.501E-05
High	Sequest HT (A2)	Unambiguous	[K].GLVPLAGSNNESWcQGLDGLASR.[E]	C14(Carbamidomethyl)	1	1	Q40677	Q40677	0	2	0.6117	0	1	1	1201.08410644531	2401.16093626063	1.85485230036366	0.00222689531252129	CID	MS2		30.985	74.264282248	74928	MSO1_060418_01.raw	0/0	2.90717720985413			0	2.151E-06
High	Sequest HT (A2)	Unambiguous	[K].VLELGDAIAGLTLEEAR.[G]		1	1	O22386	O22386	0	2	0.5832	0	1	1	885.487609863281	1769.96794309656	2.02733267073703	0.00179415328125287	CID	MS2		33.1	78.2869633872	78195	MSO1_060418_02.raw	0/0	4.62568664550781			0	1.119E-05
High	Sequest HT (A2)	Unambiguous	[K].VLELGDAIAGLTLEEAR.[G]		1	1	O22386	O22386	0	2	0.3576	0	1	1	885.487609863281	1769.96794309656	2.02733267073703	0.00179415328125287	HCD	MS2	17.54373	42.525	78.2852259093333	78193	MSO1_060418_02.raw	0/0	4.2531852722168			0	1.289E-06
High	Sequest HT (A2)	Unambiguous	[K].VVSGEIDQSDQSFLDDDQVAAGWVLTcHAYPK.[S]	C27(Carbamidomethyl)	1	1	A2YQD9	A2YQD9	0	3	0.6981	0	1	1	1184.22204589844	3550.65158443531	2.38870398024968	0.00282714510419405	CID	MS2		28.105	78.2799343629333	78188	MSO1_060418_02.raw	0/0	5.82681703567505			0	1.586E-10
High	Sequest HT (A2)	Unambiguous	[K].VVSGEIDQSDQSFLDDDQVAAGWVLTcHAYPK.[S]	C27(Carbamidomethyl)	1	1	A2YQD9	A2YQD9	0	3	0.5878	0	1	1	1184.22131347656	3550.64938716969	1.76986802257669	0.00209472322919405	HCD	MS2	0	17.71	78.2782384762667	78186	MSO1_060418_02.raw	0/0	5.24108409881592			0	2.064E-07
High	Sequest HT (A2)	Unambiguous	[K].WSPELAAAcEIWK.[A]	C9(Carbamidomethyl)	1	1	P0C511	P0C511	0	2	0.6052	0	1	1	780.880615234375	1560.75395383875	1.55569205595023	0.00121402437499185	CID	MS2		13.99	74.1161655653333	74772	MSO1_060418_01.raw	0/0	3.85467720031738			0	6.013E-06
High	Sequest HT (A2)	Unambiguous	[K].SQLRPEIQVAAQNcWVK.[K]	C14(Carbamidomethyl)	1	1	P48494	P48494	0	3	0.5584	0	1	1	676.356201171875	2027.05405025563	2.43986473446417	0.00164857520838998	HCD	MS2	6.40216	24.895	74.1178031853333	74774	MSO1_060418_01.raw	0/0	3.85018563270569			0	2.238E-06
High	Sequest HT (A2)	Unambiguous	[K].SQLRPEIQVAAQNcWVK.[K]	C14(Carbamidomethyl)	1	1	P48494	P48494	0	3	0.5402	0	1	1	676.355773925781	2027.05276851734	1.80754740264147	0.00122132911463998	CID	MS2		18.97	74.1193488690667	74776	MSO1_060418_01.raw	0/0	3.98101997375488			0	5.036E-06
High	Sequest HT (A2)	Unambiguous	[K].ALGVDTVPVLVGPVSYLLLSKPAK.[G]		2	2	Q2QLY5; Q2QLY4	Q2QLY5; Q2QLY4	0	3	0.7304	0	1	1	812.821228027344	2436.44913082203	0.62458639596043	0.000507257343694315	HCD	MS2	31.87054	42.655	78.2376212973333	78146	MSO1_060418_02.raw	0/0	4.9689507484436			0	3.111E-07
High	Sequest HT (A2)	Unambiguous	[R].RLPVVnPATESPIGEIPAGTAEDVDAAVAAAR.[E]	N6(Deamidated)	1	1	B3VMC0	B3VMC0	1	3	0.5593	0	1	1	1053.55883789063	3158.66196041188	9.233055487298	0.00972127729160747	CID	MS2		33.1	78.2225159648	78133	MSO1_060418_02.raw	0/0	4.12964296340942			0	3.383E-06
High	Sequest HT (A2)	Unambiguous	[R].RLPVVNPATESPIGEIPAGTAEDVDAAVAAAR.[E]		1	1	B3VMC0	B3VMC0	1	3	0.5804	0	1	1	1053.22216796875	3157.65195064625	1.00393250488109	0.0010566887499408	HCD	MS2	33.75696	40.365	78.2207661717333	78131	MSO1_060418_02.raw	0/0	4.48290300369263			0	1.095E-05
High	Sequest HT (A2)	Unambiguous	[R].VTPqPGVPPEEAGAAVAAESSTGTWTTVWTDGLTSLDR.[Y]	Q4(Deamidated)	1	1	P0C511	P0C511	0	3	0.6449	0	1	1	1285.96459960938	3855.87924556813	6.04616420661766	0.00777104604151087	CID	MS2		37.23	78.2198578858667	78130	MSO1_060418_02.raw	0/0	5.65617227554321			0	2.893E-07
High	Sequest HT (A2)	Unambiguous	[R].VTPQPGVPPEEAGAAVAAESSTGTWTTVWTDGLTSLDR.[Y]		1	1	P0C511	P0C511	0	3	0.5782	0	1	1	1285.63000488281	3854.87546138844	0.919604727182637	0.00118165281234421	HCD	MS2	21.99475	28.06	78.2179308258667	78128	MSO1_060418_02.raw	0/0	4.40744924545288			0	4.088E-07
High	Sequest HT (A2)	Unambiguous	[K].LPMFGcTDATQVLK.[E]	C6(Carbamidomethyl)	1	2	P18566	P18566; Q0INY7	0	2	0.581	0	1	1	790.894714355469	1580.78215208094	0.658377640049815	0.000520375468756384	CID	MS2		19.57	74.162615808	74821	MSO1_060418_01.raw	0/0	3.577805519104			0	3.847E-06
High	Sequest HT (A2)	Unambiguous	[K].LDAQPELFIHIVPDK.[A]		2	3	Q0J4P2; Q07078	Q0J4P2; Q69QQ6; Q07078	0	3	0.31	0	1	1	578.986755371094	1734.94571285328	1.8534408412209	0.00107187109385147	HCD	MS2	68.00452	37.57	78.1908005549333	78099	MSO1_060418_02.raw	0/0	2.71252369880676			0	1.093E-05
High	Sequest HT (A2)	Unambiguous	[K].SGTLFDNFLITDDPELAK.[T]		1	1	Q9SLY8	Q9SLY8	0	2	0.6165	0	1	1	998.500122070313	1995.99296751063	1.00408301557382	0.00100207031277932	CID	MS2		27.4	78.1883174256	78097	MSO1_060418_02.raw	0/0	4.11671352386475			0	6.23E-06
High	Sequest HT (A2)	Unambiguous	[R].LPIYVVQPQDGLDAIAR.[N]		1	1	Q8H8C7	Q8H8C7	0	2	0.3773	0	1	1	934.517944335938	1868.02861204188	0.529045643067485	0.000494135937742612	HCD	MS2	49.02948	32.38	74.1674299805333	74827	MSO1_060418_01.raw	0/0	3.26329231262207			0	1.631E-05
High	Sequest HT (A2)	Unambiguous	[R].LPIYVVQPQDGLDAIAR.[N]		1	1	Q8H8C7	Q8H8C7	0	2	0.6333	0	1	1	934.517944335938	1868.02861204188	0.529045643067485	0.000494135937742612	CID	MS2		15.685	74.1698612578667	74829	MSO1_060418_01.raw	0/0	3.60022497177124			0	7.311E-06
High	Sequest HT (A2)	Unambiguous	[R].DVNWPLGWPVGGYPGPQGPYYcAVGSDK.[S]	C22(Carbamidomethyl)	1	1	P14655	P14655	0	3	0.3151	0	1	1	1012.80444335938	3036.39877681813	0.0900270911820048	9.11193749786321E-05	HCD	MS2	4.592931	25.795	78.0662790504	77975	MSO1_060418_02.raw	0/0	3.84169745445251			0	5.426E-06
High	Sequest HT (A2)	Unambiguous	[K].VSPNYHLYTPAEVEAVIAR.[L]		1	1	Q9LSU1	Q9LSU1	0	3	0.4043	0	1	1	710.372619628906	2129.10330562672	0.341048254880804	0.000242042239733564	HCD	MS2	25.15788	27.385	78.0944591365333	78004	MSO1_060418_02.raw	0/0	3.24140858650208			0	4.361E-05
High	Sequest HT (A2)	Unambiguous	[K].GIYPAVDPLDSTSTMLQPR.[I]		1	1	P12085	P12085	0	2	0.3307	0	1	1	1031.02380371094	2061.04033079188	3.98543613590485	0.00410705593753846	HCD	MS2	4.561283	33.1	74.2579552877333	74922	MSO1_060418_01.raw	0/0	2.54173874855042			0	3.839E-06
High	Sequest HT (A2)	Unambiguous	[R].VPTVDVSVVDLTVR.[LI]		3	3	Q7FAH2; Q6K5G8; A2YQT7	Q7FAH2; Q6K5G8; A2YQT7	0	2	0.7898	0	1	1	749.927978515625	1498.84868040125	0.764668336050161	0.000573060625015387	CID	MS2		27.475	74.2564616725333	74920	MSO1_060418_01.raw	0/0	3.70537185668945			0	1.083E-06
High	Sequest HT (A2)	Unambiguous	[R].VPTVDVSVVDLTVR.[LI]		3	3	Q7FAH2; Q6K5G8; A2YQT7	Q7FAH2; Q6K5G8; A2YQT7	0	2	0.7255	0	1	1	749.927978515625	1498.84868040125	0.764668336050161	0.000573060625015387	HCD	MS2	17.63656	16.99	74.2548781408	74918	MSO1_060418_01.raw	0/0	3.57096982002258			0	2.267E-06
High	Sequest HT (A2)	Unambiguous	[K].VSPNYHLYTPAEVEAVIAR.[L]		1	1	Q9LSU1	Q9LSU1	0	3	0.393	0	1	1	710.372619628906	2129.10330562672	0.341048254880804	0.000242042239733564	CID	MS2		36.645	78.0964049968	78006	MSO1_060418_02.raw	0/0	3.69499921798706			0	5.188E-06
High	Sequest HT (A2)	Unambiguous	[K].MELVDAAFPLLK.[G]		1	1	Q7XDC8	Q7XDC8	0	2	0.4943	0	1	1	673.873352050781	1346.73942747156	0.439470183044866	0.000295925781301776	CID	MS2		36.64	78.0461012202667	77953	MSO1_060418_02.raw	0/0	3.51842570304871			0	2.474E-05
High	Sequest HT (A2)	Unambiguous	[K].GSFETIHVEDALGHQFATR.[L]		1	1	P49398	P49398	0	3	0.3219	0	1	1	705.68017578125	2115.02597408375	0.275308160577414	0.000194094583396994	HCD	MS2	54.94466	33.1	78.1212933378667	78032	MSO1_060418_02.raw	0/0	3.50967264175415			0	1.574E-05
High	Sequest HT (A2)	Unambiguous	[K].AAQDIALAELPPTHPIR.[L]		2	2	Q7XTE8; Q6EUP4	Q7XTE8; Q6EUP4	0	3	0.6023	0	1	1	605.005126953125	1813.00082759938	2.29982739173017	0.00138985979174322	HCD	MS2	38.01302	33.1	74.2203151901333	74881	MSO1_060418_01.raw	0/0	3.46517825126648			0	9.836E-06
High	Sequest HT (A2)	Unambiguous	[R].LGPNYLMLPVNAPK.[C]		2	3	Q0E4K1; A2YH64	Q0E4K1; Q0D9C4; A2YH64	0	2	0.4538	0	1	1	763.926025390625	1526.84477415125	3.16180570253946	0.00241378562498085	CID	MS2		42.405	74.2185571048	74879	MSO1_060418_01.raw	0/0	3.46430611610413			0	3.284E-05
High	Sequest HT (A2)	Unambiguous	[R].LGPNYLMLPVNAPK.[C]		2	3	Q0E4K1; A2YH64	Q0E4K1; Q0D9C4; A2YH64	0	2	0.4531	0	1	1	763.926025390625	1526.84477415125	3.16180570253946	0.00241378562498085	HCD	MS2	36.0157	33.1	74.2165882568	74877	MSO1_060418_01.raw	0/0	3.20228505134583			0	2.809E-05
High	Sequest HT (A2)	Unambiguous	[R].EAPAFVEQATEQQILVTGIK.[V]		1	1	Q01859	Q01859	0	2	0.5469	0	1	1	1086.57971191406	2172.15214719813	-1.16353218504056	-0.00126368593737425	CID	MS2		33.1	74.1950830613333	74857	MSO1_060418_01.raw	0/0	3.73032212257385			0	4.599E-06
High	Sequest HT (A2)	Unambiguous	[R].EAPAFVEQATEQQILVTGIK.[V]		1	1	Q01859	Q01859	0	2	0.5637	0	1	1	1086.57971191406	2172.15214719813	-1.16353218504056	-0.00126368593737425	HCD	MS2	45.99422	42.42	74.193291704	74855	MSO1_060418_01.raw	0/0	3.14451718330383			0	1.652E-06
High	Sequest HT (A2)	Unambiguous	[K].SGTLFDNFLITDDPELAK.[T]		1	1	Q9SLY8	Q9SLY8	0	2	0.401	0	1	1	998.500122070313	1995.99296751063	1.00408301557382	0.00100207031277932	HCD	MS2	32.29251	40.59	78.1865575509333	78095	MSO1_060418_02.raw	0/0	3.98988437652588			0	2.354E-06
High	Sequest HT (A2)	Unambiguous	[R].VETGVLKPGMVVTFGPSGLTTEVK.[S]		1	1	O64937	O64937	0	3	0.5827	0	1	1	816.115234375	2446.331149865	2.03432193729946	0.00165887166667744	CID	MS2		33.1	78.1373822781333	78046	MSO1_060418_02.raw	0/0	4.05262088775635			0	2.858E-06
High	Sequest HT (A2)	Unambiguous	[K].YGAGIGPGVYDIHSPR.[I]		2	2	Q2QLY5; Q2QLY4	Q2QLY5; Q2QLY4	0	3	0.6543	0	1	1	553.614074707031	1658.82767086109	-0.518015509292504	-0.000286432968626589	HCD	MS2	37.37683	32.53	74.4950466205333	75168	MSO1_060418_01.raw	0/0	3.4961473941803			0	1.753E-06
High	Sequest HT (A2)	Unambiguous	[R].GPILLEDYHLIEK.[VL]		2	3	Q0E4K1; A2YH64	Q0E4K1; Q0D9C4; A2YH64	0	3	0.7238	0	1	1	513.951721191406	1539.84061031422	-0.721071371271264	-0.000370111927016599	HCD	MS2	11.0313	33.1	77.6663820994667	77571	MSO1_060418_02.raw	0/0	3.61767888069153			0	3.079E-05
High	Sequest HT (A2)	Unambiguous	[K].MELVDAAFPLLK.[G]		1	1	Q7XDC8	Q7XDC8	0	2	0.3772	0	1	1	673.873474121094	1346.73967161219	0.620753011268651	0.000417996093801776	CID	MS2		41.55	77.6352234645333	77540	MSO1_060418_02.raw	0/0	3.42196917533875			0	1.42E-05
High	Sequest HT (A2)	Unambiguous	[R].RLPVVNPATESPIGEIPAGTAEDVDAAVAAAR.[E]		1	1	B3VMC0	B3VMC0	1	3	0.5377	0	1	1	1053.22216796875	3157.65195064625	1.00393250488109	0.0010566887499408	HCD	MS2	43.1881	33.1	77.3453004386667	77254	MSO1_060418_02.raw	0/0	4.77824449539185			0	1.646E-05
High	Sequest HT (A2)	Unambiguous	[R].GPILLEDYHLIEK.[VL]		2	3	Q0E4K1; A2YH64	Q0E4K1; Q0D9C4; A2YH64	0	3	0.5761	0	1	1	513.952453613281	1539.84280757984	0.70587114855635	0.000362309947983401	HCD	MS2	17.88983	41.49	77.2476236869333	77163	MSO1_060418_02.raw	0/0	3.09048509597778			0	1.412E-05
High	Sequest HT (A2)	Unambiguous	[R].DVNWPLGWPVGGYPGPQGPYYcAVGSDK.[S]	C22(Carbamidomethyl)	1	1	P14655	P14655	0	3	0.4467	0	1	1	1012.80596923828	3036.40335445484	1.5976146866619	0.00161699828122863	HCD	MS2	8.929229	33.1	77.2441028874667	77160	MSO1_060418_02.raw	0/0	4.4981894493103			0	5.101E-06
High	Sequest HT (A2)	Unambiguous	[K].LITPDGEVELQVPDDVYILDQAEEEGIDLPYScR.[A]	C33(Carbamidomethyl)	1	1	A2YQD9	A2YQD9	0	3	0.5596	0	1	1	1297.62902832031	3890.87253170094	5.06596929909094	0.00657031364575052	HCD	MS2	22.57342	40.335	77.1753038570667	77091	MSO1_060418_02.raw	0/0	4.36305475234985			0	2.234E-06
High	Sequest HT (A2)	Unambiguous	[K].GSFETIHVEDALGHQFATR.[L]		1	1	P49398	P49398	0	3	0.565	0	1	1	705.680053710938	2115.02560787281	0.102160859878421	7.20242708969939E-05	CID	MS2		38.67	77.1632981648	77078	MSO1_060418_02.raw	0/0	3.30905199050903			0	2.879E-05
High	Sequest HT (A2)	Unambiguous	[K].GSFETIHVEDALGHQFATR.[L]		1	1	P49398	P49398	0	3	0.3034	0	1	1	705.680053710938	2115.02560787281	0.102160859878421	7.20242708969939E-05	HCD	MS2	78.39782	29.74	77.1613397826667	77076	MSO1_060418_02.raw	0/0	2.89699983596802			0	3.323E-05
High	Sequest HT (A2)	Unambiguous	[R].APGYGVITNIVnGGLEcGHGPDDR.[V]	N12(Deamidated); C17(Carbamidomethyl)	1	1	Q7DNA1	Q7DNA1	0	3	0.1705	0	1	1	823.71875	2469.14169674	-1.8692128438221	-0.00153845333328443	HCD	MS2	15.78375	41.34	74.8007022154667	75484	MSO1_060418_01.raw	0/0	4.33504486083984			0	3.553E-07
High	Sequest HT (A2)	Unambiguous	[R].APGYGVITnIVnGGLEcGHGPDDR.[V]	N9(Deamidated); N12(Deamidated); C17(Carbamidomethyl)	1	1	Q7DNA1	Q7DNA1	0	3	0.6815	0	1	1	824.053955078125	2470.14731197438	6.87569970780191	0.00566129145838327	CID	MS2		33.1	74.8024853957333	75486	MSO1_060418_01.raw	0/0	4.49329805374146			0	1.09E-06
High	Sequest HT (A2)	Unambiguous	[K].APDFDAEAVFDQEFINVK.[L]		1	1	Q6ER94	Q6ER94	0	2	0.5408	0	1	1	1027.99011230469	2054.97294797938	1.16094090037954	0.0011928496874134	CID	MS2		42.525	77.1558007274667	77070	MSO1_060418_02.raw	0/0	4.28765487670898			0	1.471E-07
High	Sequest HT (A2)	Unambiguous	[K].GLVPLAGSNNESWcqGLDGLASR.[E]	C14(Carbamidomethyl); Q15(Deamidated)	1	1	Q40677	Q40677	0	3	0.0191	0	1	1	801.390258789063	2402.15622310719	6.54609386818949	0.00524154572918804	CID	MS2		33.1	74.8063038629333	75490	MSO1_060418_01.raw	0/0	4.1854190826416			0	2.005E-06
High	Sequest HT (A2)	Unambiguous	[K].GLVPLAGSNnESWcQGLDGLASR.[E]	N10(Deamidated); C14(Carbamidomethyl)	1	1	Q40677	Q40677	0	3		0.0191	2	2	801.390258789063	2402.15622310719	6.54609386819079	0.00524154572918907	CID	MS2		33.1	74.8063038629333	75490	MSO1_060418_01.raw	0/0	4.11233329772949			0	9.221E-06
High	Sequest HT (A2)	Unambiguous	[K].GLVPLAGSnNESWcQGLDGLASR.[E]	N9(Deamidated); C14(Carbamidomethyl)	1	1	Q40677	Q40677	0	3		0.0263	3	3	801.390258789063	2402.15622310719	6.54609386819079	0.00524154572918907	CID	MS2		33.1	74.8063038629333	75490	MSO1_060418_01.raw	0/0	4.07703733444214			0	6.538E-06
High	Sequest HT (A2)	Unambiguous	[K].APDFDAEAVFDQEFINVK.[L]		1	1	Q6ER94	Q6ER94	0	2	0.545	0	1	1	1027.99011230469	2054.97294797938	1.16094090037954	0.0011928496874134	HCD	MS2	19.26472	33.1	77.1532839709333	77068	MSO1_060418_02.raw	0/0	4.44266843795776			0	1.046E-07
High	Sequest HT (A2)	Unambiguous	[K].TITLEVESSDTIDNVK.[A]		3	6	P0C030; P51431; Q9ARZ9	P0CH35; P0C030; Q58G87; P51431; P0C031; Q9ARZ9	0	2	0.5196	0	1	1	882.447631835938	1763.88798704188	-1.65994852637099	-0.00146398406252501	CID	MS2		37.125	74.8181764392	75501	MSO1_060418_01.raw	0/0	3.82830762863159			0	2.778E-05
High	Sequest HT (A2)	Unambiguous	[R].TLQALQYVQDNPDEVcPAGWKPGDK.[S]	C16(Carbamidomethyl)	1	1	Q6ER94	Q6ER94	0	3	0.6189	0	1	1	943.788391113281	2829.35062007984	-0.211649282704332	-0.00019961005200031	HCD	MS2	3.613033	33.1	74.8218490376	75504	MSO1_060418_01.raw	0/0	5.50977563858032			0	5.47E-09
High	Sequest HT (A2)	Unambiguous	[R].GGLDFTKDDENVNSQPFMR.[W]		1	1	P0C511	P0C511	1	3	0.3921	0	1	1	724.000427246094	2169.98672847828	-0.105462255502001	-7.62839063099818E-05	CID	MS2		16.66674	74.8227282154667	75505	MSO1_060418_01.raw	0/0	4.81856441497803			0	3.34E-06
High	Sequest HT (A2)	Unambiguous	[R].TLQALQYVQDNPDEVcPAGWKPGDK.[S]	C16(Carbamidomethyl)	1	1	Q6ER94	Q6ER94	0	3	0.5818	0	1	1	943.788330078125	2829.35043697438	-0.276365698088259	-0.00026064520825031	CID	MS2		42.49	74.8238347733333	75506	MSO1_060418_01.raw	0/0	4.94856786727905			0	2.249E-08
High	Sequest HT (A2)	Unambiguous	[K].GSFETIHVEDALGHQFATR.[L]		1	1	P49398	P49398	0	3	0.3556	0	1	1	705.680419921875	2115.02670650563	0.6216027619754	0.000438235208396994	HCD	MS2	40.33529	41.52	76.9737690576	76891	MSO1_060418_02.raw	0/0	3.28511738777161			0	4.232E-06
High	Sequest HT (A2)	Unambiguous	[K].GSFETIHVEDALGHQFATR.[L]		1	1	P49398	P49398	0	3	0.4327	0	1	1	705.680419921875	2115.02670650563	0.6216027619754	0.000438235208396994	CID	MS2		33.1	76.9757169416	76893	MSO1_060418_02.raw	0/0	3.41520166397095			0	2.426E-06
High	Sequest HT (A2)	Unambiguous	[R].LGEHNIDVLEGNEQFINAAK.[I]		1	1	P00761	P00761	0	3	0.459	0	1	1	737.706665039063	2211.10544185719	0.63583493337801	0.000468632395798825	CID	MS2		33.1	74.8922313688	75578	MSO1_060418_01.raw	0/0	3.29163885116577			0	5.146E-05
High	Sequest HT (A2)	Unambiguous	[R].LGEHNIDVLEGNEQFINAAK.[I]		1	1	P00761	P00761	0	3	0.2366	0	1	1	737.707214355469	2211.10708980641	1.38114098499241	0.00101794880204883	HCD	MS2	46.24647	40.83	74.8904046693333	75576	MSO1_060418_01.raw	0/0	3.54968905448914			0	2.613E-05
High	Sequest HT (A2)	Unambiguous	[K].ANSEATLGTYQGDAVLGEGASESLHVK.[D]		1	1	Q5N725	Q5N725	0	3	0.326	0	1	1	902.106811523438	2704.30588131031	-0.0596011268347997	-5.37265624795206E-05	HCD	MS2	44.70495	32.995	76.9863665008	76904	MSO1_060418_02.raw	0/0	3.61998152732849	1941802.6875	76.8999862670898	0	6.049E-06
High	Sequest HT (A2)	Unambiguous	[K].EGVIQHSTINNLAIGR.[S]		1	1	Q6ER94	Q6ER94	0	3	0.4008	0	1	1	574.6474609375	1721.9278295525	-0.857873487582969	-0.000492399166584316	HCD	MS2	59.18719	35.94	74.8825447208	75568	MSO1_060418_01.raw	0/0	2.41922044754028			0	2.723E-05
High	Sequest HT (A2)	Unambiguous	[R].VTPQPGVPPEEAGAAVAAESSTGTWTTVWTDGLTSLDR.[Y]		1	1	P0C511	P0C511	0	3	0.4665	0	1	1	1285.63049316406	3854.87692623219	1.29960276129543	0.00166993406234421	HCD	MS2	29.17703	42.865	77.3712764962667	77281	MSO1_060418_02.raw	0/0	4.02536249160767			0	5.543E-06
High	Sequest HT (A2)	Unambiguous	[R].AIGVDLLSNPDLVATDATVSFK.[T]		1	1	Q7DNA1	Q7DNA1	0	2	0.6711	0	1	1	1123.60290527344	2246.19853391688	3.15198727261126	0.00353998343734929	HCD	MS2	45.10612	38.895	77.0575048906667	76973	MSO1_060418_02.raw	0/0	4.55891132354736			0	1.666E-07
High	Sequest HT (A2)	Unambiguous	[R].QVQLISFIAYKPPGcEESGGN.[-]	C15(Carbamidomethyl)	1	2	P18566	P18566; Q0INY7	0	2	0.6114	0	1	1	1147.56018066406	2294.11308469813	0.403893995182433	0.00046328906246984	CID	MS2		40.08	74.8699599093333	75555	MSO1_060418_01.raw	0/0	3.68312382698059			0	1.317E-05
High	Sequest HT (A2)	Unambiguous	[R].QVQLISFIAYKPPGcEESGGN.[-]	C15(Carbamidomethyl)	1	2	P18566	P18566; Q0INY7	0	2	0.543	0	1	1	1147.56030273438	2294.11332883875	0.510314522241612	0.00058535937496984	HCD	MS2	2.768266	33.1	74.8678741338667	75553	MSO1_060418_01.raw	0/0	3.72492623329163			0	6.222E-06
High	Sequest HT (A2)	Unambiguous	[K].EVEDLEAGGIQVIQIDEAALR.[E]		2	2	Q2QLY5; Q2QLY4	Q2QLY5; Q2QLY4	0	2	0.627	0	1	1	1134.58874511719	2268.17021360438	-0.691078884771617	-0.000783742812473065	CID	MS2		26.8	74.8511208288	75537	MSO1_060418_01.raw	0/0	2.51532459259033			0	3.376E-05
High	Sequest HT (A2)	Unambiguous	[K].EVEDLEAGGIQVIQIDEAALR.[E]		2	2	Q2QLY5; Q2QLY4	Q2QLY5; Q2QLY4	0	2	0.5602	0	1	1	1134.58874511719	2268.17021360438	-0.691078884771617	-0.000783742812473065	HCD	MS2	23.42358	40.38	74.8493750997333	75535	MSO1_060418_01.raw	0/0	3.82494568824768			0	3.244E-05
High	Sequest HT (A2)	Unambiguous	[K].MTAEIGEQVQIVGDDLLVTNPTR.[V]		1	1	Q42971	Q42971	0	2	0.5308	0	1	1	1250.14294433594	2499.27861204188	1.07372773219208	0.00134177093741528	HCD	MS2	0	41.28	77.105915368	77022	MSO1_060418_02.raw	0/0	4.54043340682983			0	1.54E-05
High	Sequest HT (A2)	Unambiguous	[K].VVSGEIDQSDQSFLDDDQVAAGWVLTcHAYPK.[S]	C27(Carbamidomethyl)	1	1	A2YQD9	A2YQD9	0	3	0.695	0	1	1	1184.22009277344	3550.64572506031	0.738474759788372	0.000874020104194055	CID	MS2		32.02	77.1503736837333	77065	MSO1_060418_02.raw	0/0	4.58703708648682			0	4.552E-07
High	Sequest HT (A2)	Unambiguous	[R].AIGVDLLSNPDLVATDATVSFK.[T]		1	1	Q7DNA1	Q7DNA1	0	2	0.7608	0	1	1	1123.59997558594	2246.19267454188	0.543405092451997	0.000610295937349292	CID	MS2		20.02	77.0593046904	76975	MSO1_060418_02.raw	0/0	4.85058069229126			0	6.625E-07
High	Sequest HT (A2)	Unambiguous	[R].VTPqPGVPPEEAGAAVAAESSTGTWTTVWTDGLTSLDR.[Y]	Q4(Deamidated)	1	1	P0C511	P0C511	0	3	0.6463	0	1	1	1285.96594238281	3855.88327388844	7.09089211738307	0.00911381947901087	CID	MS2		33.1	77.3730679552	77283	MSO1_060418_02.raw	0/0	5.40451765060425			0	4.708E-06
High	Sequest HT (A2)	Unambiguous	[R].VETGVLKPGMVVTFGPSGLTTEVK.[S]		1	1	O64937	O64937	0	3	0.5193	0	1	1	816.114074707031	2446.32767086109	0.612187822768014	0.000499203697927442	CID	MS2		27.865	77.3830070357333	77290	MSO1_060418_02.raw	0/0	4.41005325317383			0	3.685E-07
High	Sequest HT (A2)	Unambiguous	[R].LGPNYLMLPVNAPK.[C]		2	3	Q0E4K1; A2YH64	Q0E4K1; Q0D9C4; A2YH64	0	2	0.4092	0	1	1	763.924133300781	1526.84098997156	0.683366691314834	0.000521695781230846	HCD	MS2	38.82806	27.535	74.7361278909333	75412	MSO1_060418_01.raw	0/0	3.25336837768555			0	3.532E-05
High	Sequest HT (A2)	Unambiguous	[K].VVSGEIDQSDQSFLDDDQVAAGWVLTcHAYPK.[S]	C27(Carbamidomethyl)	1	1	A2YQD9	A2YQD9	0	3	0.7337	0	1	1	1184.21984863281	3550.64499263844	0.532196107230709	0.000629879479194055	CID	MS2		41.77	77.5264093317333	77432	MSO1_060418_02.raw	0/0	5.37209939956665			0	1.149E-07
High	Sequest HT (A2)	Unambiguous	[K].APDFDAEAVFDQEFINVK.[L]		1	1	Q6ER94	Q6ER94	0	2	0.5311	0	1	1	1027.98803710938	2054.96879758875	-0.858742836790453	-0.0008823456250866	HCD	MS2	6.377863	42.4	77.5727116242667	77478	MSO1_060418_02.raw	0/0	3.54480075836182			0	1.235E-06
High	Sequest HT (A2)	Unambiguous	[K].GSFETIHVEDALGHQFATR.[L]		1	1	P49398	P49398	0	3	0.3567	0	1	1	705.680297851563	2115.02634029469	0.448455461276407	0.000316164895896994	HCD	MS2	37.13823	33.1	77.5735863074667	77479	MSO1_060418_02.raw	0/0	3.28239917755127			0	1.267E-05
High	Sequest HT (A2)	Unambiguous	[K].APDFDAEAVFDQEFINVK.[L]		1	1	Q6ER94	Q6ER94	0	2	0.6676	0	1	1	1027.98803710938	2054.96879758875	-0.858742836790453	-0.0008823456250866	CID	MS2		33.1	77.5745007816	77480	MSO1_060418_02.raw	0/0	3.60818886756897			0	4.315E-07
High	Sequest HT (A2)	Unambiguous	[K].GSFETIHVEDALGHQFATR.[L]		1	1	P49398	P49398	0	3	0.289	0	1	1	705.679504394531	2115.02395992359	-0.677001993267048	-0.000477292135353006	CID	MS2		41.43	77.5761172645333	77481	MSO1_060418_02.raw	0/0	3.07842302322388			0	1.085E-05
High	Sequest HT (A2)	Unambiguous	[K].MTAEIGEQVQIVGDDLLVTNPTR.[V]		1	1	Q42971	Q42971	0	2	0.6014	0	1	1	1250.14147949219	2499.27568235438	-0.0984867746544405	-0.000123072812584724	CID	MS2		42.625	77.5876337536	77493	MSO1_060418_02.raw	0/0	4.34220361709595			0	8.135E-06
High	Sequest HT (A2)	Unambiguous	[K].VVSGEIDQSDQSFLDDDQVAAGWVLTcHAYPK.[S]	C27(Carbamidomethyl)	1	1	A2YQD9	A2YQD9	0	3	0.5496	0	1	1	1184.21948242188	3550.64389400563	0.222778128394214	0.000263668541694055	HCD	MS2	0	32.02	77.5244053512	77430	MSO1_060418_02.raw	0/0	5.63628911972046			0	5.07E-06
High	Sequest HT (A2)	Unambiguous	[K].SQLRPEIQVAAQNcWVK.[K]	C14(Carbamidomethyl)	1	1	P48494	P48494	0	3	0.6138	0	1	1	676.353454589844	2027.04581050953	-1.62503239868175	-0.00109800682286002	CID	MS2		26.485	74.5404220013333	75215	MSO1_060418_01.raw	0/0	3.3407130241394			0	3.438E-06
High	Sequest HT (A2)	Unambiguous	[K].LPMFGcTDATQVLK.[E]	C6(Carbamidomethyl)	1	2	P18566	P18566; Q0INY7	0	2	0.6125	0	1	1	790.894409179688	1580.78154172938	0.272270064418122	0.000215199687506384	CID	MS2		36.045	74.5378430642667	75212	MSO1_060418_01.raw	0/0	3.51192164421082			0	3.076E-05
High	Sequest HT (A2)	Unambiguous	[K].WSPELAAAcEIWK.[A]	C9(Carbamidomethyl)	1	1	P0C511	P0C511	0	2	0.6569	0	1	1	780.879638671875	1560.75200071375	0.30429170956172	0.000237461874991851	CID	MS2		26.98	74.5368514808	75211	MSO1_060418_01.raw	0/0	4.07977628707886			0	4.333E-06
High	Sequest HT (A2)	Unambiguous	[K].LPMFGcTDATQVLK.[E]	C6(Carbamidomethyl)	1	2	P18566	P18566; Q0INY7	0	2	0.5293	0	1	1	790.894409179688	1580.78154172938	0.272270064418122	0.000215199687506384	HCD	MS2	15.92912	26.68	74.5360824304	75210	MSO1_060418_01.raw	0/0	4.26734685897827			0	1.132E-06
High	Sequest HT (A2)	Unambiguous	[K].ATSSIFPLQNVFVR.[K]		1	1	P49397	P49397	0	2	0.4364	0	1	1	789.935424804688	1578.86357297938	-0.17740644613425	-0.000140050312552376	HCD	MS2	33.83779	39.4	77.6210095210667	77525	MSO1_060418_02.raw	0/0	2.75236010551453			0	1.489E-05
High	Sequest HT (A2)	Unambiguous	[K].VSPNYHLYTPAEVEAVIAR.[L]		1	1	Q9LSU1	Q9LSU1	0	3	0.3087	0	1	1	710.373168945313	2129.10495357594	1.11505944373438	0.000791358645983564	HCD	MS2	47.42859	42.135	77.6253445234667	77529	MSO1_060418_02.raw	0/0	3.10601711273193			0	4.21E-06
High	Sequest HT (A2)	Unambiguous	[K].TPAELSHAANAGLDIAVR.[M]		1	2	Q10N21	Q10N21; A2XFC7	0	3	0.3846	0	1	1	602.654907226563	1805.95016841969	-0.148204683326067	-8.92167708267759E-05	CID	MS2		32.65	74.5090779152	75183	MSO1_060418_01.raw	0/0	2.73318958282471			0	4.493E-05
High	Sequest HT (A2)	Unambiguous	[K].SQLRPEIQVAAQNcWVK.[K]	C14(Carbamidomethyl)	1	1	P48494	P48494	0	3	0.5796	0	1	1	676.353454589844	2027.04581050953	-1.62503239868175	-0.00109800682286002	HCD	MS2	7.977662	36.3	74.5387345565333	75213	MSO1_060418_01.raw	0/0	4.20828342437744			0	5.439E-07
High	Sequest HT (A2)	Unambiguous	[K].VVSGEIDQSDQSFLDDDQVAAGWVLTcHAYPK.[S]	C27(Carbamidomethyl)	1	1	A2YQD9	A2YQD9	0	3	0.6796	0	1	1	1184.21923828125	3550.64316158375	0.0164994758365507	1.95279166940547E-05	HCD	MS2	0	37.485	75.3573903290667	75311	MSO1_060418_02.raw	0/0	5.14951801300049			0	5.861E-07
High	Sequest HT (A2)	Unambiguous	[K].EYKPDIDIVSNAScTTNcLAPLAK.[V]	C14(Carbamidomethyl); C18(Carbamidomethyl)	1	1	Q7FAH2	Q7FAH2	0	3	0.2736	0	1	1	894.104309082031	2680.29837398609	1.00576817506697	0.000898585364311089	HCD	MS2	26.96511	33.1	74.6167748442667	75295	MSO1_060418_01.raw	0/0	2.95959091186523			0	2.478E-05
High	Sequest HT (A2)	Unambiguous	[R].AIGVDLLSNPDLVATDATVSFK.[T]		1	1	Q7DNA1	Q7DNA1	0	2	0.6528	0	1	1	1123.60009765625	2246.1929186825	0.652096016625299	0.000732366249849292	HCD	MS2	45.5293	37.485	77.513493112	77420	MSO1_060418_02.raw	0/0	5.03689002990723			0	6.989E-08
High	Sequest HT (A2)	Unambiguous	[R].LPIYVVQPQDGLDAIAR.[N]		1	1	Q8H8C7	Q8H8C7	0	2	0.517	0	1	1	934.518188476563	1868.02910032313	0.79043430980174	0.000738276562742612	CID	MS2		41.925	74.7335885370667	75410	MSO1_060418_01.raw	0/0	3.23225426673889			0	6.939E-06
High	Sequest HT (A2)	Unambiguous	[R].LPIYVVQPQDGLDAIAR.[N]		1	1	Q8H8C7	Q8H8C7	0	2	0.5339	0	1	1	934.518920898438	1868.03056516688	1.57460031000451	0.00147069843774261	HCD	MS2	21.88551	33.1	74.7315406589333	75408	MSO1_060418_01.raw	0/0	3.6877110004425			0	4.83E-07
High	Sequest HT (A2)	Unambiguous	[K].GGEYADKNPNFVGcVEGALGIR.[E]	C14(Carbamidomethyl)	1	1	Q9SXP2	Q9SXP2	1	3	0.5682	0	1	1	775.045349121094	2323.12149410328	3.41740215991688	0.00264633776029891	CID	MS2		33.1	77.4805676061333	77386	MSO1_060418_02.raw	0/0	4.90757703781128			0	1.291E-06
High	Sequest HT (A2)	Unambiguous	[K].VLELGDAIAGLTLEEAR.[G]		1	1	O22386	O22386	0	2	0.3151	0	1	1	885.486755371094	1769.96623411219	1.06178533054623	0.000939661093752875	HCD	MS2	29.12758	40.77	77.4826509848	77388	MSO1_060418_02.raw	0/0	3.64927768707275			0	4.662E-05
High	Sequest HT (A2)	Unambiguous	[K].GIYPAVDPLDSTSTMLQPR.[I]		1	1	P12085	P12085	0	2	0.4915	0	1	1	1031.0224609375	2061.037645245	2.68242544855758	0.00276428250003846	CID	MS2		37.975	74.6874676181333	75365	MSO1_060418_01.raw	0/0	2.93329071998596			0	5.572E-07
High	Sequest HT (A2)	Unambiguous	[K].GIYPAVDPLDSTSTMLQPR.[I]		1	1	P12085	P12085	0	2	0.2	0	1	1	1031.0224609375	2061.037645245	2.68242544855758	0.00276428250003846	HCD	MS2	5.216706	27.85	74.6855465757333	75363	MSO1_060418_01.raw	0/0	2.34679198265076			0	1.506E-05
High	Sequest HT (A2)	Unambiguous	[R].AIGVDLLSnPDLVATDATVSFK.[T]	N9(Deamidated)	1	1	Q7DNA1	Q7DNA1	0	2	0.6546	0	1	1	1124.10217285156	2247.19706907313	9.61167626361602	0.0107995615623493	CID	MS2		33.1	77.5151928858667	77422	MSO1_060418_02.raw	0/0	4.14132213592529			0	1.891E-07
High	Sequest HT (A2)	Unambiguous	[K].GLVPLAGSNNESWcQGLDGLASR.[E]	C14(Carbamidomethyl)	1	1	Q40677	Q40677	0	2	0.5873	0	1	1	1201.08142089844	2401.15556516688	-0.382025549627574	-0.000458651562478707	CID	MS2		38.65	74.6830426104	75361	MSO1_060418_01.raw	0/0	3.60857701301575			0	1.622E-06
High	Sequest HT (A2)	Unambiguous	[K].GLVPLAGSNNESWcQGLDGLASR.[E]	C14(Carbamidomethyl)	1	1	Q40677	Q40677	0	2	0.6519	0	1	1	1201.08325195313	2401.15922727625	1.14311843900281	0.00137240312502129	HCD	MS2	6.428308	28.585	74.6810719344	75359	MSO1_060418_01.raw	0/0	3.61589860916138			0	8.054E-06
High	Sequest HT (A2)	Unambiguous	[R].ALHLPAAcGADASAFSK.[C]	C8(Carbamidomethyl)	1	1	Q6ASY2	Q6ASY2	0	3	0.6099	0	1	1	562.947265625	1686.827243615	0.253567820759027	0.000142574999901039	HCD	MS2	61.05312	35.24215	74.6802267845333	75358	MSO1_060418_01.raw	0/0	4.46142101287842			0	6.31E-07
High	Sequest HT (A2)	Unambiguous	[K].SGTLFDNFLITDDPELAK.[T]		1	1	Q9SLY8	Q9SLY8	0	2	0.2635	0	1	1	998.499328613281	1995.99138059656	0.209032290584227	0.000208613281529324	HCD	MS2	23.52955	33.1	77.4878211786667	77393	MSO1_060418_02.raw	0/0	3.14797711372375			0	4.043E-06
High	Sequest HT (A2)	Unambiguous	[K].SGTLFDNFLITDDPELAK.[T]		1	1	Q9SLY8	Q9SLY8	0	2	0.5439	0	1	1	998.499328613281	1995.99138059656	0.209032290584227	0.000208613281529324	CID	MS2		42.21	77.4898379389333	77395	MSO1_060418_02.raw	0/0	3.53063011169434			0	1.145E-05
High	Sequest HT (A2)	Unambiguous	[R].VPTVDVSVVDLTVR.[LI]		3	3	Q7FAH2; Q6K5G8; A2YQT7	Q7FAH2; Q6K5G8; A2YQT7	0	2	0.6746	0	1	1	749.927917480469	1498.84855833094	0.683225554374145	0.000512025468765387	CID	MS2		27.475	74.6318599976	75308	MSO1_060418_01.raw	0/0	4.18120813369751			0	3.886E-06
High	Sequest HT (A2)	Unambiguous	[R].VPTVDVSVVDLTVR.[LI]		3	3	Q7FAH2; Q6K5G8; A2YQT7	Q7FAH2; Q6K5G8; A2YQT7	0	2	0.6528	0	1	1	749.927917480469	1498.84855833094	0.683225554374145	0.000512025468765387	HCD	MS2	7.771194	16.99	74.6302845109333	75306	MSO1_060418_01.raw	0/0	3.59886312484741			0	8.436E-07
High	Sequest HT (A2)	Unambiguous	[R].ALHLPAAcGADASAFSK.[C]	C8(Carbamidomethyl)	1	1	Q6ASY2	Q6ASY2	0	3	0.5739	0	1	1	562.947265625	1686.827243615	0.253567820759027	0.000142574999901039	CID	MS2		33.1	74.6819052304	75360	MSO1_060418_01.raw	0/0	3.98740005493164			0	1.254E-06
High	Sequest HT (A2)	Unambiguous	[R].AIGVDLLSNPDLVATDATVSFK.[T]		1	1	Q7DNA1	Q7DNA1	0	2	0.6158	0	1	1	1123.60290527344	2246.19853391688	3.15198727261126	0.00353998343734929	HCD	MS2	52.96028	33.1	78.3261717389333	78235	MSO1_060418_02.raw	0/0	4.19418954849243			0	1.54E-07
High	Sequest HT (A2)	Unambiguous	[R].GGLDFTKDDENVNSqPFMR.[W]	Q15(Deamidated)	1	1	P0C511	P0C511	1	2	0.0025	0	1	1	1085.99731445313	2170.98735227625	7.54452567584321	0.00818947312489926	CID	MS2		41.895	75.8443293845333	76555	MSO1_060418_01.raw	0/0	3.99238300323486			0	1.985E-05
High	Sequest HT (A2)	Unambiguous	[R].GGLDFTKDDEnVNSQPFMR.[W]	N11(Deamidated)	1	1	P0C511	P0C511	1	2		0.0426	3	3	1085.99731445313	2170.98735227625	7.54452567584321	0.00818947312489926	CID	MS2		41.895	75.8443293845333	76555	MSO1_060418_01.raw	0/0	3.82358765602112			0	3.607E-06
High	Sequest HT (A2)	Unambiguous	[R].NPEEIPWAAAGAEYVVESTGVFTDKDK.[A]		1	1	Q6K5G8	Q6K5G8	1	3	0.3877	0	1	1	975.137023925781	2923.39651851734	-1.05697580545821	-0.00102998755194979	HCD	MS2	15.80146	28.105	73.9345218181333	73865	MSO1_060418_02.raw	0/0	4.04526138305664			0	8.894E-08
High	Sequest HT (A2)	Unambiguous	[R].QVQLISFIAYKPPGcEESGGN.[-]	C15(Carbamidomethyl)	1	2	P18566	P18566; Q0INY7	0	3	0.2584	0	1	1	765.37646484375	2294.11484127125	1.1695815483407	0.000894383749987071	CID	MS2		28.705	76.849086936	77572	MSO1_060418_01.raw	0/0	2.67470479011536			0	3.916E-05
High	Sequest HT (A2)	Unambiguous	[R].VYGLNEIQAGEMVEFASGVK.[G]		1	1	P0C520	P0C520	0	2	0.3922	0	1	1	1071.03161621094	2141.05595579188	-1.10954853036063	-0.00118780406251062	CID	MS2		40.635	73.9119790114667	73843	MSO1_060418_02.raw	0/0	3.06258845329285	5186531.4375	74.035774230957	0	6.565E-06
High	Sequest HT (A2)	Unambiguous	[K].MTAEIGEQVQIVGDDLLVTNPTR.[V]		1	1	Q42971	Q42971	0	3	0.3302	0	1	1	833.766174316406	2499.28396968922	3.21740754068247	0.00268039640620069	HCD	MS2	50.36559	33.1	73.8532690368	73784	MSO1_060418_02.raw	0/0	3.18302416801453			0	3.063E-05
High	Sequest HT (A2)	Unambiguous	[R].AIGVDLLSNPDLVATDATVSFK.[T]		1	1	Q7DNA1	Q7DNA1	0	2	0.6054	0	1	1	1123.60131835938	2246.19536008875	1.73900525835833	0.00195306937484929	CID	MS2		38.895	73.8478859256	73778	MSO1_060418_02.raw	0/0	4.40565490722656			0	4.71E-07
High	Sequest HT (A2)	Unambiguous	[R].AIGVDLLSNPDLVATDATVSFK.[T]		1	1	Q7DNA1	Q7DNA1	0	2	0.5774	0	1	1	1123.59887695313	2246.19047727625	-0.434813225107728	-0.000488336875150708	HCD	MS2	39.26448	29.995	73.8457819146667	73776	MSO1_060418_02.raw	0/0	4.32929944992065			0	9.578E-06
High	Sequest HT (A2)	Unambiguous	[K].VVSQVPWFGIEQEYTLLQR.[D]		1	1	P14655	P14655	0	3	0.3631	0	1	1	764.740051269531	2292.20560054859	1.44274290429697	0.00110235286471531	HCD	MS2	17.04447	37.99	73.8396972717333	73771	MSO1_060418_02.raw	0/0	3.24631714820862	10757483.5	73.7197341918945	0	4.811E-05
High	Sequest HT (A2)	Unambiguous	[K].EVEDLEAGGIQVIQIDEAALR.[E]		2	2	Q2QLY5; Q2QLY4	Q2QLY5; Q2QLY4	0	2	0.6681	0	1	1	1134.59191894531	2268.17656126063	2.10749938117857	0.00239008531252694	HCD	MS2	59.67444	28.915	76.8818374605333	77607	MSO1_060418_01.raw	0/0	4.66739988327026			0	1.763E-07
High	Sequest HT (A2)	Unambiguous	[R].IIGATRPWEAAPGTIR.[A]		1	2	A6N0M9	A6N0M9; Q07661	0	3	0.4502	0	1	1	570.320068359375	1708.94565181813	-2.14293182642339	-0.00122072062489072	CID	MS2		33.1	76.8826832944	77608	MSO1_060418_01.raw	0/0	2.31129097938538			0	9.721E-06
High	Sequest HT (A2)	Unambiguous	[K].EVEDLEAGGIQVIQIDEAALR.[E]		2	2	Q2QLY5; Q2QLY4	Q2QLY5; Q2QLY4	0	2	0.7139	0	1	1	1134.59191894531	2268.17656126063	2.10749938117857	0.00239008531252694	CID	MS2		38.935	76.8837687693333	77609	MSO1_060418_01.raw	0/0	3.73978590965271			0	5.471E-07
High	Sequest HT (A2)	Unambiguous	[K].APDFDAEAVFDQEFINVK.[L]		1	1	Q6ER94	Q6ER94	0	3	0.5856	0	1	1	685.661743164063	2054.97067623219	0.0554519804030191	3.79840624494439E-05	CID	MS2		41.205	73.7972161997333	73729	MSO1_060418_02.raw	0/0	4.03470182418823			0	1.664E-06
High	Sequest HT (A2)	Unambiguous	[K].APDFDAEAVFDQEFINVK.[L]		1	1	Q6ER94	Q6ER94	0	3	0.3343	0	1	1	685.661743164063	2054.97067623219	0.0554519804030191	3.79840624494439E-05	HCD	MS2	15.19476	33.1	73.7945090168	73727	MSO1_060418_02.raw	0/0	3.31547331809998			0	1.36E-05
High	Sequest HT (A2)	Unambiguous	[R].VPTVDVSVVDLTVR.[LI]		3	3	Q7FAH2; Q6K5G8; A2YQT7	Q7FAH2; Q6K5G8; A2YQT7	0	2	0.5613	0	1	1	749.926635742188	1498.84599485438	-1.02707286082218	-0.000769712812484613	HCD	MS2	11.79539	16.99	76.8924348032	77616	MSO1_060418_01.raw	0/0	3.26221036911011			0	6.504E-06
High	Sequest HT (A2)	Unambiguous	[R].VPTVDVSVVDLTVR.[LI]		3	3	Q7FAH2; Q6K5G8; A2YQT7	Q7FAH2; Q6K5G8; A2YQT7	0	2	0.6489	0	1	1	749.926635742188	1498.84599485438	-1.02707286082218	-0.000769712812484613	CID	MS2		27.475	76.8940102146667	77618	MSO1_060418_01.raw	0/0	3.92589473724365			0	5.686E-06
High	Sequest HT (A2)	Unambiguous	[K].SQLRPEIQVAAQNcWVK.[K]	C14(Carbamidomethyl)	1	1	P48494	P48494	0	3	0.6307	0	1	1	676.353881835938	2027.04709224781	-0.992715066859048	-0.000670760729110024	HCD	MS2	2.991905	28.045	76.8955014533333	77620	MSO1_060418_01.raw	0/0	5.01202774047852			0	7.336E-08
High	Sequest HT (A2)	Unambiguous	[K].SQLRPEIQVAAQNcWVK.[K]	C14(Carbamidomethyl)	1	1	P48494	P48494	0	3	0.6723	0	1	1	676.353881835938	2027.04709224781	-0.992715066859048	-0.000670760729110024	CID	MS2		38.155	76.8974223533333	77622	MSO1_060418_01.raw	0/0	4.76308965682983			0	1.718E-06
High	Sequest HT (A2)	Unambiguous	[R].AVLVEHALTSGDAEPEASVFSK.[I]		1	1	P14717	P14717	0	3	0.256	0	1	1	753.048583984375	2257.13119869313	-1.53674786223345	-0.00115621562493592	HCD	MS2	35.58424	42.09	76.9024596365333	77627	MSO1_060418_01.raw	0/0	3.36114501953125			0	1.795E-05
High	Sequest HT (A2)	Unambiguous	[K].GLVPLAGSNNESWcQGLDGLASR.[E]	C14(Carbamidomethyl)	1	1	Q40677	Q40677	0	2	0.6196	0	1	1	1201.08117675781	2401.15507688563	-0.585378081444959	-0.000702792187478707	CID	MS2		36.78	76.9850708221333	77714	MSO1_060418_01.raw	0/0	3.47055840492249			0	6.624E-06
High	Sequest HT (A2)	Unambiguous	[K].GLVPLAGSNNESWcQGLDGLASR.[E]	C14(Carbamidomethyl)	1	1	Q40677	Q40677	0	2	0.6178	0	1	1	1201.08068847656	2401.15410032313	-0.992083145079728	-0.00119107343747871	HCD	MS2	0	27.535	76.9831477496	77712	MSO1_060418_01.raw	0/0	3.14496874809265			0	7.399E-06
High	Sequest HT (A2)	Unambiguous	[K].EVEDLEAGGIQVIQIDEAALR.[E]		2	2	Q2QLY5; Q2QLY4	Q2QLY5; Q2QLY4	0	2	0.7061	0	1	1	1134.59106445313	2268.17485227625	1.35403600188429	0.00153559312502694	CID	MS2		33.1	73.6260102477333	73562	MSO1_060418_02.raw	0/0	2.95903778076172			0	1.674E-05
High	Sequest HT (A2)	Unambiguous	[K].IFSSPEVASEEPWYGIEQEYTLLQK.[D]		1	1	P14656	P14656	0	3	0.3213	0	1	1	981.814208984375	2943.42807369313	-0.602123022506517	-0.000590768958469804	HCD	MS2	33.54448	40.035	73.6852973709333	73619	MSO1_060418_02.raw	0/0	3.8926568031311			0	1.171E-05
High	Sequest HT (A2)	Unambiguous	[K].MTAEIGEQVQIVGDDLLVTNPTR.[V]		1	1	Q42971	Q42971	0	2	0.3808	0	1	1	1250.14001464844	2499.27275266688	-1.27070128150096	-0.00158791656258472	HCD	MS2	67.73217	41.88	76.9640589696	77692	MSO1_060418_01.raw	0/0	3.44183874130249			0	8.586E-06
High	Sequest HT (A2)	Unambiguous	[K].GIIGYVEEDLVSTDFVGDSR.[S]		1	1	A2YQT7	A2YQT7	0	2	0.4791	0	1	1	1086.02758789063	2171.04789915125	-1.09158630921829	-0.00118494437515437	HCD	MS2	46.17737	33.1	73.6861325701333	73620	MSO1_060418_02.raw	0/0	3.11418485641479	42785816.5	73.4178848266602	0	1.796E-05
High	Sequest HT (A2)	Unambiguous	[R].VTPQPGVPPEEAGAAVAAESSTGTWTTVWTDGLTSLDR.[Y]		1	1	P0C511	P0C511	0	3	0.5306	0	1	1	1285.62915039063	3854.87289791188	0.254608167485256	0.000327160624844206	HCD	MS2	44.56632	41.37	73.9422755512	73873	MSO1_060418_02.raw	0/0	3.92263674736023			0	5.393E-07
High	Sequest HT (A2)	Unambiguous	[K].IFSSPEVASEEPWYGIEqEYTLLQK.[D]	Q18(Deamidated)	1	1	P14656	P14656	0	3	0.0086	0	1	1	982.147705078125	2944.42856197438	4.99249598173186	0.00489999145819686	CID	MS2		33.1	73.6870574181333	73621	MSO1_060418_02.raw	0/0	4.6494140625	8541624.6875	73.772216796875	0	4.934E-05
High	Sequest HT (A2)	Unambiguous	[K].IFSSPEVASEEPWYGIEQEYTLLqK.[D]	Q24(Deamidated)	1	1	P14656	P14656	0	3		0.0086	2	2	982.147705078125	2944.42856197438	4.99249598173186	0.00489999145819686	CID	MS2		33.1	73.6870574181333	73621	MSO1_060418_02.raw	0/0	4.60782670974731	8541624.6875	73.772216796875	0	2.284E-05
High	Sequest HT (A2)	Unambiguous	[K].GIIGYVEEDLVSTDFVGDSR.[S]		1	1	A2YQT7	A2YQT7	0	2	0.6977	0	1	1	1086.02758789063	2171.04789915125	-1.09158630921829	-0.00118494437515437	CID	MS2		41.625	73.6881555066667	73622	MSO1_060418_02.raw	0/0	3.9731388092041	42785816.5	73.4178848266602	0	3.444E-05
High	Sequest HT (A2)	Unambiguous	[K].APDFDAEAVFDQEFINVK.[L]		1	1	Q6ER94	Q6ER94	0	2	0.4957	0	1	1	1027.98986816406	2054.97245969813	0.923331048947779	0.0009487090624134	CID	MS2		33.1	73.6971947101333	73630	MSO1_060418_02.raw	0/0	4.64157295227051			0	1.593E-07
High	Sequest HT (A2)	Unambiguous	[K].WSPELAAAcEIWK.[A]	C9(Carbamidomethyl)	1	1	P0C511	P0C511	0	2	0.6525	0	1	1	780.879516601563	1560.75175657313	0.147866666263157	0.000115391562491851	CID	MS2		17.74	73.7446924877333	73679	MSO1_060418_02.raw	0/0	4.00427055358887			0	3.028E-06
High	Sequest HT (A2)	Unambiguous	[K].EGLLVGISSGAAAAAAVR.[L]		1	1	Q9XEA6	Q9XEA6	0	2	0.5796	0	1	1	806.954223632813	1612.90117063563	-0.325143421390727	-0.000262212187749356	CID	MS2		33.1	73.7674538621333	73703	MSO1_060418_02.raw	0/0	3.32562470436096			0	2.18E-05
High	Sequest HT (A2)	Unambiguous	[K].VVSQVPWFGIEQEYTLLQR.[D]		1	1	P14655	P14655	0	2	0.7213	0	1	1	1146.60473632813	2292.20219602625	-0.0425196981533466	-4.87318748128018E-05	CID	MS2		33.1	73.791590604	73724	MSO1_060418_02.raw	0/0	3.66168761253357			0	6.154E-06
High	Sequest HT (A2)	Unambiguous	[K].YGAGIGPGVYDIHSPR.[I]		2	2	Q2QLY5; Q2QLY4	Q2QLY5; Q2QLY4	0	3	0.5156	0	1	1	553.614074707031	1658.82767086109	-0.518015509292504	-0.000286432968626589	HCD	MS2	49.58497	38.475	76.9492491757333	77676	MSO1_060418_01.raw	0/0	3.20129895210266			0	2.208E-05
High	Sequest HT (A2)	Unambiguous	[K].AAQDIALAELPPTHPIR.[L]		2	2	Q7XTE8; Q6EUP4	Q7XTE8; Q6EUP4	0	3	0.2806	0	1	1	605.00341796875	1812.99570064625	-0.528061508296382	-0.00031912458325678	HCD	MS2	18.29285	40.725	76.985974732	77715	MSO1_060418_01.raw	0/0	3.59513187408447			0	1.771E-05
High	Sequest HT (A2)	Unambiguous	[K].GIYPAVDPLDSTSTMLQPR.[I]		1	1	P12085	P12085	0	2	0.3699	0	1	1	1031.01953125	2061.03178587	-0.160506960200096	-0.000165404999961538	HCD	MS2	23.64603	42.435	76.8154469437333	77539	MSO1_060418_01.raw	0/0	2.45919442176819			0	3.761E-05
High	Sequest HT (A2)	Unambiguous	[K].VVSGEIDQSDqSFLDDDQVAAGWVLTcHAYPK.[S]	Q11(Deamidated); C27(Carbamidomethyl)	1	1	A2YQD9	A2YQD9	0	3		0.0045	2	2	1184.5546875	3551.64950924	6.30422036150842	0.00746341333336176	CID	MS2		40.365	73.9451298573333	73876	MSO1_060418_02.raw	0/0	4.47326278686523			0	2.691E-06
High	Sequest HT (A2)	Unambiguous	[K].QAFDEAISELDTLSEESYK.[D]		2	2	Q7XTE8; Q6EUP4	Q7XTE8; Q6EUP4	0	2	0.5396	0	1	1	1088.00122070313	2174.99516477625	-1.10342364941564	-0.00119997187516674	CID	MS2		40.83	74.10684966	74043	MSO1_060418_02.raw	0/0	4.17046785354614			0	3.188E-06
High	Sequest HT (A2)	Unambiguous	[R].GGLDFTKDDENVNSQPFMR.[W]		1	1	P0C511	P0C511	1	2	0.6499	0	1	1	1085.49877929688	2169.99028196375	1.53209849421824	0.00166231687489926	CID	MS2		41.325	76.6708740208	77387	MSO1_060418_01.raw	0/0	3.9737651348114			0	2.435E-05
High	Sequest HT (A2)	Unambiguous	[K].MTAEIGEQVQIVGDDLLVTNPTR.[V]		1	1	Q42971	Q42971	0	2	0.5569	0	1	1	1250.14184570313	2499.27641477625	0.194566852057189	0.000243138124915276	HCD	MS2	29.0689	41.34	74.0928858397333	74028	MSO1_060418_02.raw	0/0	4.13471698760986			0	4.543E-05
High	Sequest HT (A2)	Unambiguous	[R].ELVADDEWLNTEFISTVQQR.[G]		1	1	Q7XDC8	Q7XDC8	0	2	0.6375	0	1	1	1197.08276367188	2393.15825071375	-1.54354211526125	-0.00184697312511162	CID	MS2		33.1	74.0907604874667	74026	MSO1_060418_02.raw	0/0	3.19856071472168			0	2.94E-05
High	Sequest HT (A2)	Unambiguous	[R].ELVADDEWLNTEFISTVQQR.[G]		1	1	Q7XDC8	Q7XDC8	0	2	0.6079	0	1	1	1197.08276367188	2393.15825071375	-1.54354211526125	-0.00184697312511162	HCD	MS2	0	41.46	74.0889919762667	74024	MSO1_060418_02.raw	0/0	4.53982400894165			0	9.192E-07
High	Sequest HT (A2)	Unambiguous	[K].WNYDGSSTGQAPGEDSEVILYPQAIFK.[D]		3	3	P14655; P14654; P14656	P14655; P14654; P14656	0	3	0.4048	0	1	1	991.470397949219	2972.39664058766	0.599899320694678	0.00059437921860687	HCD	MS2	7.762564	33.1	74.0821526498667	74017	MSO1_060418_02.raw	0/0	4.19895267486572			0	4.176E-05
High	Sequest HT (A2)	Unambiguous	[K].IFSSPEVASEEPWYGIEQEYTLLQK.[D]		1	1	P14656	P14656	0	3	0.6759	0	1	1	981.813720703125	2943.42660884938	-1.09978861218947	-0.0010790502084698	CID	MS2		42.595	74.0802947370667	74015	MSO1_060418_02.raw	0/0	5.39896249771118			0	2.233E-06
High	Sequest HT (A2)	Unambiguous	[R].APGYGVITNIVnGGLEcGHGPDDR.[V]	N12(Deamidated); C17(Carbamidomethyl)	1	1	Q7DNA1	Q7DNA1	0	3	0.1578	0	1	1	823.719787597656	2469.14480953297	-0.6085370574194	-0.000500855677034432	HCD	MS2	4.117419	41.025	76.6969707488	77416	MSO1_060418_01.raw	0/0	4.68814754486084			0	1.527E-08
High	Sequest HT (A2)	Unambiguous	[R].APGYGVITnIVnGGLEcGHGPDDR.[V]	N9(Deamidated); N12(Deamidated); C17(Carbamidomethyl)	1	1	Q7DNA1	Q7DNA1	0	3	0.6632	0	1	1	824.053833007813	2470.14694576344	6.72744399297828	0.00553922114588327	CID	MS2		29.14	76.6987350589333	77418	MSO1_060418_01.raw	0/0	4.8352108001709			0	1.251E-05
High	Sequest HT (A2)	Unambiguous	[R].TLQALQYVQDNPDEVcPAGWKPGDK.[S]	C16(Carbamidomethyl)	1	1	Q6ER94	Q6ER94	0	3	0.5094	0	1	1	943.787536621094	2829.34805660328	-1.11767909807931	-0.00105410223950031	HCD	MS2	8.340518	31.04367	76.7044912144	77422	MSO1_060418_01.raw	0/0	4.7710919380188			0	4.978E-08
High	Sequest HT (A2)	Unambiguous	[R].GGLDFTKDDENVNSQPFMR.[W]		1	1	P0C511	P0C511	1	3	0.374	0	1	1	724.000305175781	2169.98636226734	-0.274224070527191	-0.000198354218809982	CID	MS2		16.24659	76.7053661277333	77423	MSO1_060418_01.raw	0/0	5.15652418136597			0	7.841E-06
High	Sequest HT (A2)	Unambiguous	[R].TLQALQYVQDNPDEVcPAGWKPGDK.[S]	C16(Carbamidomethyl)	1	1	Q6ER94	Q6ER94	0	3	0.5654	0	1	1	943.788146972656	2829.34988765797	-0.47051494424004	-0.00044375067700031	CID	MS2		27.40072	76.7064661816	77424	MSO1_060418_01.raw	0/0	4.97250366210938			0	8.685E-10
High	Sequest HT (A2)	Unambiguous	[R].FETcYQIALAIK.[K]	C4(Carbamidomethyl)	2	2	Q2QLY5; Q2QLY4	Q2QLY5; Q2QLY4	0	2	0.4825	0	1	1	728.878662109375	1456.75004758875	-0.28529337056837	-0.000207800624860255	HCD	MS2	26.2873	31.615	76.7116072624	77429	MSO1_060418_01.raw	0/0	2.56547832489014			0	1.181E-05
High	Sequest HT (A2)	Unambiguous	[K].AAVTPAFVGQFPGVnGLGISAAR.[L]	N15(Deamidated)	1	1	Q6ZBZ2	Q6ZBZ2	0	2	0.031	0	1	1	1101.08874511719	2201.17021360438	-0.506351146208219	-0.000557282812509774	HCD	MS2	10.89983	25.12	76.7122906450667	77430	MSO1_060418_01.raw	0/0	4.18912696838379			0	3.363E-06
High	Sequest HT (A2)	Unambiguous	[K].AAVTPAFVGqFPGVNGLGISAAR.[L]	Q10(Deamidated)	1	1	Q6ZBZ2	Q6ZBZ2	0	2		0.031	2	2	1101.08874511719	2201.17021360438	-0.506351146208219	-0.000557282812509774	HCD	MS2	10.89983	25.12	76.7122906450667	77430	MSO1_060418_01.raw	0/0	4.05777597427368			0	6.116E-06
High	Sequest HT (A2)	Unambiguous	[R].FETcYQIALAIK.[K]	C4(Carbamidomethyl)	2	2	Q2QLY5; Q2QLY4	Q2QLY5; Q2QLY4	0	2	0.6122	0	1	1	728.878662109375	1456.75004758875	-0.28529337056837	-0.000207800624860255	CID	MS2		33.1	76.7130782306667	77431	MSO1_060418_01.raw	0/0	3.12066316604614			0	1.587E-05
High	Sequest HT (A2)	Unambiguous	[K].AAVTPAFVGQFPGVnGLGISAAR.[L]	N15(Deamidated)	1	1	Q6ZBZ2	Q6ZBZ2	0	2	0.1116	0	1	1	1101.08874511719	2201.17021360438	-0.506351146208219	-0.000557282812509774	CID	MS2		34.495	76.7141637394667	77432	MSO1_060418_01.raw	0/0	4.84091234207153			0	1.509E-08
High	Sequest HT (A2)	Unambiguous	[K].VVSGEIDqSDQSFLDDDQVAAGWVLTcHAYPK.[S]	Q8(Deamidated); C27(Carbamidomethyl)	1	1	A2YQD9	A2YQD9	0	3		0.0379	3	3	1184.5546875	3551.64950924	6.30422036150842	0.00746341333336176	CID	MS2		40.365	73.9451298573333	73876	MSO1_060418_02.raw	0/0	4.32365369796753			0	6.067E-06
High	Sequest HT (A2)	Unambiguous	[R].LPIYVVQPQDGLDAIAR.[N]		1	1	Q8H8C7	Q8H8C7	0	2	0.582	0	1	1	934.518249511719	1868.02922239344	0.855781476485304	0.000799311718992612	CID	MS2		36.045	76.7997517058667	77522	MSO1_060418_01.raw	0/0	3.65819573402405			0	1.143E-06
High	Sequest HT (A2)	Unambiguous	[K].WSPELAAAcEIWK.[A]	C9(Carbamidomethyl)	1	1	P0C511	P0C511	0	2	0.6498	0	1	1	780.878662109375	1560.75004758875	-0.947108636826789	-0.000739100625008149	CID	MS2		21.55211	76.7986807325333	77521	MSO1_060418_01.raw	0/0	4.33621788024902			0	4.365E-06
High	Sequest HT (A2)	Unambiguous	[R].LPIYVVQPQDGLDAIAR.[N]		1	1	Q8H8C7	Q8H8C7	0	2	0.5826	0	1	1	934.51611328125	1868.0249499325	-1.43136935743943	-0.00133691874975739	HCD	MS2	0	26.68	76.7979119645333	77520	MSO1_060418_01.raw	0/0	3.32734298706055			0	1.083E-06
High	Sequest HT (A2)	Unambiguous	[R].LGPNYLMLPVNAPK.[C]		2	3	Q0E4K1; A2YH64	Q0E4K1; Q0D9C4; A2YH64	0	2	0.3345	0	1	1	763.922973632813	1526.83867063563	-0.835676573629293	-0.000637972187519154	HCD	MS2	37.99516	33.1	76.7831295906667	77507	MSO1_060418_01.raw	0/0	2.83865642547607			0	1.008E-05
High	Sequest HT (A2)	Unambiguous	[K].EVEDLEAGGIQVIQIDEAALR.[E]		2	2	Q2QLY5; Q2QLY4	Q2QLY5; Q2QLY4	0	3	0.4919	0	1	1	756.729125976563	2268.17282466969	0.460097289048317	0.000347859895858467	CID	MS2		33.1	76.7764672154667	77500	MSO1_060418_01.raw	0/0	4.3332200050354			0	7.719E-06
High	Sequest HT (A2)	Unambiguous	[K].VVSGEIDQSDQSFLDDDqVAAGWVLTcHAYPK.[S]	Q18(Deamidated); C27(Carbamidomethyl)	1	1	A2YQD9	A2YQD9	0	3	0.0045	0	1	1	1184.5546875	3551.64950924	6.30422036150842	0.00746341333336176	CID	MS2		40.365	73.9451298573333	73876	MSO1_060418_02.raw	0/0	4.48619270324707			0	1.601E-06
High	Sequest HT (A2)	Unambiguous	[K].EVEDLEAGGIQVIQIDEAALR.[E]		2	2	Q2QLY5; Q2QLY4	Q2QLY5; Q2QLY4	0	3	0.4817	0	1	1	756.729125976563	2268.17282466969	0.460097289048317	0.000347859895858467	HCD	MS2	60.63713	32.215	76.7748465285333	77498	MSO1_060418_01.raw	0/0	4.08547687530518			0	6.595E-06
High	Sequest HT (A2)	Unambiguous	[K].GLVPLAGSNNESWcQGLDGLASR.[E]	C14(Carbamidomethyl)	1	1	Q40677	Q40677	0	3	0.6026	0	1	1	801.055297851563	2401.15134029469	-2.14154110736934	-0.00171405843747863	CID	MS2		39.235	76.7595596973333	77481	MSO1_060418_01.raw	0/0	3.854740858078			0	6.823E-06
High	Sequest HT (A2)	Unambiguous	[K].GLVPLAGSNNESWcQGLDGLASR.[E]	C14(Carbamidomethyl)	1	1	Q40677	Q40677	0	3	0.5602	0	1	1	801.056762695313	2401.15573482594	-0.311368321012882	-0.000249214687478627	HCD	MS2	4.966403	29.245	76.7576096338667	77479	MSO1_060418_01.raw	0/0	3.81904911994934			0	3.509E-06
High	Sequest HT (A2)	Unambiguous	[R].QVQLISFIAYKPPGcEESGGN.[-]	C15(Carbamidomethyl)	1	2	P18566	P18566; Q0INY7	0	2	0.6544	0	1	1	1147.55932617188	2294.11137571375	-0.341049694231817	-0.00039120312503016	CID	MS2		18.325	76.7509476405333	77472	MSO1_060418_01.raw	0/0	3.79376435279846			0	5.374E-05
High	Sequest HT (A2)	Unambiguous	[R].VALEAcVQAR.[N]	C6(Carbamidomethyl)	1	1	P0C511	P0C511	0	2	0.5613	0	1	1	558.7939453125	1116.580613995	-2.14052604341346	-0.00119503749992234	CID	MS2		42.12	74.0359027434667	73970	MSO1_060418_02.raw	0/0	3.51226615905762			0	4.18E-05
High	Sequest HT (A2)	Unambiguous	[K].APDFDAEAVFDQEFINVK.[L]		1	1	Q6ER94	Q6ER94	0	2	0.6775	0	1	1	1027.9873046875	2054.967332745	-1.57157239108575	-0.0016147675000866	CID	MS2		33.1	74.0747924730667	74010	MSO1_060418_02.raw	0/0	4.62424278259277			0	5.324E-08
High	Sequest HT (A2)	Unambiguous	[K].IFSSPEVASEEPWYGIEQEYTLLQK.[D]		1	1	P14656	P14656	0	3	0.4645	0	1	1	981.813720703125	2943.42660884938	-1.09978861218947	-0.0010790502084698	HCD	MS2	6.790474	33.1	74.0777111405333	74013	MSO1_060418_02.raw	0/0	4.37287855148315			0	2.202E-06
High	Sequest HT (A2)	Unambiguous	[R].IDQIIGPVLDVTFPPGK.[L]		1	1	P12085	P12085	0	2	0.5356	0	1	1	905.011840820313	1809.01640501063	0.410649084286416	0.000371435312558788	CID	MS2		34.495	73.9859399330667	73917	MSO1_060418_02.raw	0/0	2.66804218292236			0	2.679E-05
High	Sequest HT (A2)	Unambiguous	[K].WSPELAAAcEIWK.[A]	C9(Carbamidomethyl)	1	1	P0C511	P0C511	0	2	0.6179	0	1	1	780.878967285156	1560.75065794031	-0.55604602858038	-0.000433924843758149	HCD	MS2	11.36506	16.105	74.1194279256	74054	MSO1_060418_02.raw	0/0	3.34919452667236			0	1.944E-05
High	Sequest HT (A2)	Unambiguous	[K].AAQDIALAELPPTHPIR.[L]		2	2	Q7XTE8; Q6EUP4	Q7XTE8; Q6EUP4	0	3	0.5609	0	1	1	605.003295898438	1812.99533443531	-0.730053572583993	-0.00044119489575678	CID	MS2		33.1	76.9876938173333	77717	MSO1_060418_01.raw	0/0	3.12447047233582			0	2.014E-06
High	Sequest HT (A2)	Unambiguous	[R].GPILLEDYHLIEK.[VL]		2	3	Q0E4K1; A2YH64	Q0E4K1; Q0D9C4; A2YH64	0	3	0.5338	0	1	1	513.9521484375	1539.8418920525	0.111311765294844	5.71341667334006E-05	HCD	MS2	46.1421	33.1	73.6137359005333	73549	MSO1_060418_02.raw	0/0	2.65693974494934			0	5.333E-05
High	Sequest HT (A2)	Unambiguous	[K].GLVPLAGSNNESWcQGLDGLASR.[E]	C14(Carbamidomethyl)	1	1	Q40677	Q40677	0	3	0.4777	0	1	1	801.055480957031	2401.15188961109	-1.91276950907479	-0.00153095296872863	HCD	MS2	0	33.1	77.1726622218667	77908	MSO1_060418_01.raw	0/0	3.37404012680054			0	2.146E-05
High	Sequest HT (A2)	Unambiguous	[K].GLVPLAGSNNESWcQGLDGLASR.[E]	C14(Carbamidomethyl)	1	1	Q40677	Q40677	0	3	0.4765	0	1	1	801.055786132813	2401.15280513844	-1.53148351191719	-0.00122577718747863	CID	MS2		42.12	77.1746810418667	77910	MSO1_060418_01.raw	0/0	2.97568988800049			0	1.179E-05
High	Sequest HT (A2)	Unambiguous	[R].IINEPTAAAIAYGLDKK.[G]		1	1	Q6Z7B0	Q6Z7B0	1	3	0.4407	0	1	1	596.667907714844	1787.98916988453	-0.562511741972772	-0.000335255156111695	HCD	MS2	57.03845	39.13	77.1826933077333	77919	MSO1_060418_01.raw	0/0	3.8763542175293			0	4.449E-05
High	Sequest HT (A2)	Unambiguous	[R].IINEPTAAAIAYGIDKK.[G]		2	2	Q75HQ0	Q6Z058; Q75HQ0	1	3	0.4407	0	1	2	596.667907714844	1787.98916988453	-0.562511741972772	-0.000335255156111695	HCD	MS2	57.03845	39.13	77.1826933077333	77919	MSO1_060418_01.raw	0/0	3.8763542175293			0	4.449E-05
High	Sequest HT (A2)	Unambiguous	[R].IDQIIGPVLDVTFPPGK.[L]		1	1	P12085	P12085	0	2	0.6208	0	1	1	905.0126953125	1809.018113995	1.35535310800854	0.00122592750005879	CID	MS2		42.43	73.1828486306667	73116	MSO1_060418_02.raw	0/0	2.98470020294189			0	3.839E-05
High	Sequest HT (A2)	Unambiguous	[R].VGLTGLTVAEHFR.[D]		1	1	Q01859	Q01859	0	3	0.3504	0	1	1	467.26123046875	1399.76913814625	-0.0616842750852031	-2.87812499664142E-05	HCD	MS2	9.487793	41.4	73.17602392	73109	MSO1_060418_02.raw	0/0	2.74407458305359			0	6.964E-06
High	Sequest HT (A2)	Unambiguous	[R].LPIYVVQPQDGLDAIAR.[N]		1	1	Q8H8C7	Q8H8C7	0	2	0.5523	0	1	1	934.517333984375	1868.02739133875	-0.124426023768155	-0.000116215624757388	HCD	MS2	11.81078	26.68	77.2085065173333	77945	MSO1_060418_01.raw	0/0	3.7292754650116			0	1.021E-05
High	Sequest HT (A2)	Unambiguous	[K].WSPELAAAcEIWK.[A]	C9(Carbamidomethyl)	1	1	P0C511	P0C511	0	2	0.6923	0	1	1	780.878662109375	1560.75004758875	-0.947108636826789	-0.000739100625008149	CID	MS2		11.99209	77.2092753096	77946	MSO1_060418_01.raw	0/0	4.54590082168579			0	1.861E-06
High	Sequest HT (A2)	Unambiguous	[R].LPIYVVQPQDGLDAIAR.[N]		1	1	Q8H8C7	Q8H8C7	0	2	0.5974	0	1	1	934.517822265625	1868.02836790125	0.398351309700357	0.000372065625242612	CID	MS2		36.045	77.2103419178667	77947	MSO1_060418_01.raw	0/0	3.84933543205261			0	8.046E-07
High	Sequest HT (A2)	Unambiguous	[K].EVEDLEAGGIQVIQIDEAALR.[E]		2	2	Q2QLY5; Q2QLY4	Q2QLY5; Q2QLY4	0	2	0.7069	0	1	1	1134.59619140625	2268.1851061825	5.87481627764998	0.00666254625002694	CID	MS2		42.73	73.1440086197333	73077	MSO1_060418_02.raw	0/0	4.22894477844238			0	4.188E-07
High	Sequest HT (A2)	Unambiguous	[K].EVEDLEAGGIQVIQIDEAALR.[E]		2	2	Q2QLY5; Q2QLY4	Q2QLY5; Q2QLY4	0	2	0.6887	0	1	1	1134.59619140625	2268.1851061825	5.87481627764998	0.00666254625002694	HCD	MS2	35.58381	33.1	73.14200454	73075	MSO1_060418_02.raw	0/0	4.07974195480347			0	1.391E-06
High	Sequest HT (A2)	Unambiguous	[K].VVIGMDVAASEFYNDKDK.[T]		1	1	Q42971	Q42971	1	3	0.3543	0	1	1	667.659484863281	2000.96390132984	0.266316641452761	0.000177629947984315	HCD	MS2	23.67703	40.74	73.1411609338667	73074	MSO1_060418_02.raw	0/0	2.5446982383728			0	2.816E-05
High	Sequest HT (A2)	Unambiguous	[R].ELVADDEWLNTEFISTVQQR.[G]		1	1	Q7XDC8	Q7XDC8	0	2	0.6499	0	1	1	1197.08618164063	2393.16508665125	1.31290373256506	0.00157099562488838	CID	MS2		42.555	73.1401608698667	73073	MSO1_060418_02.raw	0/0	3.76972723007202			0	1.955E-06
High	Sequest HT (A2)	Unambiguous	[R].ELVADDEWLNTEFISTVQQR.[G]		1	1	Q7XDC8	Q7XDC8	0	2	0.6353	0	1	1	1197.08618164063	2393.16508665125	1.31290373256506	0.00157099562488838	HCD	MS2	59.76187	33.1	73.138169068	73071	MSO1_060418_02.raw	0/0	4.13767004013062			0	2.508E-06
High	Sequest HT (A2)	Unambiguous	[K].LHGGTPANFLDVGGSASEGQVVEAFK.[I]		1	1	Q6K9N6	Q6K9N6	0	3	0.2733	0	1	1	863.099792480469	2587.28482418141	2.36484047623401	0.00203950046883013	HCD	MS2	49.6554	42.67	73.1338488330667	73066	MSO1_060418_02.raw	0/0	3.21747660636902			0	2.501E-05
High	Sequest HT (A2)	Unambiguous	[K].VYPGGAFDPLGLADDPDTFAELK.[V]		1	1	A2XJ35	A2XJ35	0	2	0.4059	0	1	1	1204.58923339844	2408.17119016688	2.3075974505613	0.00277853843772391	CID	MS2		33.1	73.1311988008	73064	MSO1_060418_02.raw	0/0	3.0315797328949	20667929	73.1774978637695	0	1.615E-05
High	Sequest HT (A2)	Unambiguous	[K].VYPGGAFDPLGLADDPDTFAELK.[V]		1	1	A2XJ35	A2XJ35	0	2	0.5398	0	1	1	1204.58776855469	2408.16826047938	1.09103349842117	0.00131369468772391	HCD	MS2	10.12692	36.67	73.129517848	73062	MSO1_060418_02.raw	0/0	3.51688408851624	20667929	73.1774978637695	0	3.891E-06
High	Sequest HT (A2)	Unambiguous	[R].VPTVDVSVVDLTVR.[LI]		3	3	Q7FAH2; Q6K5G8; A2YQT7	Q7FAH2; Q6K5G8; A2YQT7	0	2	0.7054	0	1	1	749.926147460938	1498.84501829188	-1.6786151142303	-0.00125799406248461	CID	MS2		37.29	77.3399382861333	78079	MSO1_060418_01.raw	0/0	3.35511827468872			0	7.43E-06
High	Sequest HT (A2)	Unambiguous	[R].VPTVDVSVVDLTVR.[LI]		3	3	Q7FAH2; Q6K5G8; A2YQT7	Q7FAH2; Q6K5G8; A2YQT7	0	2	0.5949	0	1	1	749.926147460938	1498.84501829188	-1.6786151142303	-0.00125799406248461	HCD	MS2	38.90842	28.135	77.3381217221333	78077	MSO1_060418_01.raw	0/0	3.10642647743225			0	6.456E-06
High	Sequest HT (A2)	Unambiguous	[R].ELVADDEWLNTEFISTVQQR.[G]		1	1	Q7XDC8	Q7XDC8	0	2	0.7825	0	1	1	1197.08251953125	2393.1577624325	-1.74757396153456	-0.00209111375011162	CID	MS2		32.59	72.9899989581333	72917	MSO1_060418_02.raw	0/0	3.54440116882324			0	1.673E-07
High	Sequest HT (A2)	Unambiguous	[K].LTAAAAIASGTVLGLHEDSR.[Y]		1	1	Q6K669	Q6K669	0	3	0.5539	0	1	1	651.68505859375	1953.04062252125	0.329364097505552	0.00021442041672041	CID	MS2		40.74	72.9917258322667	72918	MSO1_060418_02.raw	0/0	3.42549419403076			0	2.727E-06
High	Sequest HT (A2)	Unambiguous	[K].WLAANVSAEVAESTR.[I]		1	1	P48494	P48494	0	2	0.6164	0	1	1	802.407470703125	1603.80766477625	0.127475557346215	0.000102223124940792	CID	MS2		42.58	73.0291308416	72958	MSO1_060418_02.raw	0/0	3.90913915634155			0	2.79E-06
High	Sequest HT (A2)	Unambiguous	[R].FETcYQIALAIK.[K]	C4(Carbamidomethyl)	2	2	Q2QLY5; Q2QLY4	Q2QLY5; Q2QLY4	0	2	0.5284	0	1	1	728.880676269531	1456.75407590906	2.47998483890531	0.00180635953138975	CID	MS2		27.835	73.0340052810667	72962	MSO1_060418_02.raw	0/0	3.34541130065918			0	2.531E-05
High	Sequest HT (A2)	Unambiguous	[R].VETGVLKPGMVVTFGPSGLTTEVK.[S]		1	1	O64937	O64937	0	3	0.2903	0	1	1	816.114074707031	2446.32767086109	0.612187822768014	0.000499203697927442	HCD	MS2	28.7854	39.27	73.18384448	73117	MSO1_060418_02.raw	0/0	4.71966695785522			0	2.511E-06
High	Sequest HT (A2)	Unambiguous	[K].SQLRPEIQVAAQNcWVK.[K]	C14(Carbamidomethyl)	1	1	P48494	P48494	0	3	0.6683	0	1	1	676.353881835938	2027.04709224781	-0.992715066859048	-0.000670760729110024	CID	MS2		24.355	77.3059772541333	78046	MSO1_060418_01.raw	0/0	4.18939685821533			0	6.242E-07
High	Sequest HT (A2)	Unambiguous	[K].EGLLVGISSGAAAAAAVR.[L]		1	1	Q9XEA6	Q9XEA6	0	2	0.7038	0	1	1	806.953796386719	1612.90031614344	-0.854929080440587	-0.000689458281499356	CID	MS2		33.1	77.2671915069333	78007	MSO1_060418_01.raw	0/0	4.75511980056763			0	1.041E-07
High	Sequest HT (A2)	Unambiguous	[K].EGLLVGISSGAAAAAAVR.[L]		1	1	Q9XEA6	Q9XEA6	0	2	0.5556	0	1	1	806.953796386719	1612.90031614344	-0.854929080440587	-0.000689458281499356	HCD	MS2	60.53978	40.995	77.2655206917333	78005	MSO1_060418_01.raw	0/0	3.78435301780701			0	1.304E-06
High	Sequest HT (A2)	Unambiguous	[K].EVEDLEAGGIQVIQIDEAALR.[E]		2	2	Q2QLY5; Q2QLY4	Q2QLY5; Q2QLY4	0	2	0.6217	0	1	1	1134.58764648438	2268.16801633875	-1.65981751529284	-0.00188237562497307	CID	MS2		31.9	77.2646998578667	78004	MSO1_060418_01.raw	0/0	5.25939083099365			0	1.832E-07
High	Sequest HT (A2)	Unambiguous	[K].EVEDLEAGGIQVIQIDEAALR.[E]		2	2	Q2QLY5; Q2QLY4	Q2QLY5; Q2QLY4	0	2	0.5732	0	1	1	1134.58862304688	2268.16996946375	-0.798716510385086	-0.000905813124973065	HCD	MS2	23.23726	22.105	77.2628870213333	78002	MSO1_060418_01.raw	0/0	5.7415599822998			0	6.376E-08
High	Sequest HT (A2)	Unambiguous	[K].EGLLVGISSGAAAAAAVR.[L]		1	1	Q9XEA6	Q9XEA6	0	2	0.6158	0	1	1	806.95361328125	1612.8999499325	-1.08198007717624	-0.000872563750249356	CID	MS2		33.1	73.1098017234667	73043	MSO1_060418_02.raw	0/0	3.67166447639465			0	2.076E-06
High	Sequest HT (A2)	Unambiguous	[K].WNYDGSSTGQAPGEDSEVILYPQAIFK.[D]		3	3	P14655; P14654; P14656	P14655; P14654; P14656	0	3	0.3688	0	1	1	991.469787597656	2972.39480953297	-0.0161206817994893	-1.59723438931299E-05	CID	MS2		25.84	73.127586348	73060	MSO1_060418_02.raw	0/0	3.01035809516907			0	2.526E-05
High	Sequest HT (A2)	Unambiguous	[K].SQLRPEIQVAAQNcWVK.[K]	C14(Carbamidomethyl)	1	1	P48494	P48494	0	3	0.5342	0	1	1	676.353210449219	2027.04507808766	-1.98635658829472	-0.00134214744786002	HCD	MS2	4.611116	30.22576	77.304267056	78044	MSO1_060418_01.raw	0/0	4.53411197662354			0	1.621E-06
High	Sequest HT (A2)	Unambiguous	[R].GPILLEDYHLIEK.[VL]		2	3	Q0E4K1; A2YH64	Q0E4K1; Q0D9C4; A2YH64	0	3	0.7203	0	1	1	513.9521484375	1539.8418920525	0.111311765294844	5.71341667334006E-05	CID	MS2		41.19	73.6156173170667	73551	MSO1_060418_02.raw	0/0	2.35818815231323			0	3.017E-05
High	Sequest HT (A2)	Unambiguous	[R].QVQLISFIAYKPPGcEESGGN.[-]	C15(Carbamidomethyl)	1	2	P18566	P18566; Q0INY7	0	2	0.5866	0	1	1	1147.55834960938	2294.10942258875	-1.19241391070525	-0.00136776562503016	CID	MS2		33.1	77.1619814589333	77897	MSO1_060418_01.raw	0/0	3.87407946586609			0	4.595E-06
High	Sequest HT (A2)	Unambiguous	[R].AIGVDLLSNPDLVATDATVSFK.[T]		1	1	Q7DNA1	Q7DNA1	0	2	0.7318	0	1	1	1123.60009765625	2246.1929186825	0.652096016625299	0.000732366249849292	CID	MS2		28.93	73.1928461229333	73127	MSO1_060418_02.raw	0/0	3.98716568946838			0	2.058E-05
High	Sequest HT (A2)	Unambiguous	[K].GIIGYVEEDLVSTDFVGDSR.[S]		1	1	A2YQT7	A2YQT7	0	2	0.4895	0	1	1	1086.02990722656	2171.05253782313	1.04501639462013	0.00113439156234563	HCD	MS2	15.59534	41.34	73.6128798704	73548	MSO1_060418_02.raw	0/0	3.82308721542358	42785816.5	73.4178848266602	0	8.795E-07
High	Sequest HT (A2)	Unambiguous	[R].ELVADDEWLNTEFISTVQQR.[G]		1	1	Q7XDC8	Q7XDC8	0	2	0.7564	0	1	1	1197.08386230469	2393.16044797938	-0.625398807031369	-0.000748340312611617	CID	MS2		33.1	73.6108150472	73546	MSO1_060418_02.raw	0/0	5.50184392929077			0	1.311E-07
High	Sequest HT (A2)	Unambiguous	[R].ELVADDEWLNTEFISTVQQR.[G]		1	1	Q7XDC8	Q7XDC8	0	2	0.6138	0	1	1	1197.08386230469	2393.16044797938	-0.625398807031369	-0.000748340312611617	HCD	MS2	0	34	73.6091816389333	73544	MSO1_060418_02.raw	0/0	4.47587871551514			0	1.035E-06
High	Sequest HT (A2)	Unambiguous	[R].VGLTGLTVAEHFR.[D]		1	1	Q01859	Q01859	0	3	0.3434	0	1	1	467.260894775391	1399.76813106617	-0.781145783814919	-0.000364474609341414	HCD	MS2	20.43395	39.27	73.6051365472	73540	MSO1_060418_02.raw	0/0	2.97358083724976			0	4.294E-05
High	Sequest HT (A2)	Unambiguous	[R].LGEHNIDVLEGNEQFINAAK.[I]		1	1	P00761	P00761	0	3	0.3719	0	1	1	737.70458984375	2211.09921627125	-2.17976570605415	-0.00160656291670117	HCD	MS2	37.3201	42.505	77.0180527432	77751	MSO1_060418_01.raw	0/0	4.05593585968018			0	4.023E-06
High	Sequest HT (A2)	Unambiguous	[R].LGEHNIDVLEGNEQFINAAK.[I]		1	1	P00761	P00761	0	3	0.557	0	1	1	737.70458984375	2211.09921627125	-2.17976570605415	-0.00160656291670117	CID	MS2		26.44	77.0212691738667	77754	MSO1_060418_01.raw	0/0	3.9484691619873			0	2.519E-05
High	Sequest HT (A2)	Unambiguous	[R].NPDEIPWAEAGAEYVVESTGVFTDKEK.[A]		1	1	A2YQT7	A2YQT7	1	3	0.2444	0	1	1	994.473815917969	2981.40689449391	0.606007520991926	0.000602251302098011	HCD	MS2	0	40.71	73.5487285904	73484	MSO1_060418_02.raw	0/0	3.1060471534729			0	8.033E-06
High	Sequest HT (A2)	Unambiguous	[R].NPEEIPWAAAGAEYVVESTGVFTDKDK.[A]		1	1	Q6K5G8	Q6K5G8	1	3	0.4433	0	1	1	975.137268066406	2923.39725093922	-0.806438084622705	-0.000785846926949792	HCD	MS2	19.28588	25.09	73.5112193352	73445	MSO1_060418_02.raw	0/0	3.87652039527893	18745680	73.5591506958008	0	6.465E-07
High	Sequest HT (A2)	Unambiguous	[R].FETcYQIALAIK.[K]	C4(Carbamidomethyl)	2	2	Q2QLY5; Q2QLY4	Q2QLY5; Q2QLY4	0	2	0.56	0	1	1	728.879821777344	1456.75236692469	1.30683650761345	0.000951867343889745	CID	MS2		30.925	73.4690297650667	73401	MSO1_060418_02.raw	0/0	3.75374031066895			0	4.048E-05
High	Sequest HT (A2)	Unambiguous	[R].FETcYQIALAIK.[K]	C4(Carbamidomethyl)	2	2	Q2QLY5; Q2QLY4	Q2QLY5; Q2QLY4	0	2	0.4136	0	1	1	728.879821777344	1456.75236692469	1.30683650761345	0.000951867343889745	HCD	MS2	49.16312	42.165	73.4673777832	73399	MSO1_060418_02.raw	0/0	2.95006966590881			0	5.228E-05
High	Sequest HT (A2)	Unambiguous	[K].MTAEIGEQVQIVGDDLLVTNPTR.[V]		1	1	Q42971	Q42971	0	2	0.5079	0	1	1	1250.1435546875	2499.279832745	1.56215044337813	0.00195212249991528	HCD	MS2	21.84056	42.58	73.4321250805333	73362	MSO1_060418_02.raw	0/0	3.82008099555969	4166760	73.3408584594727	0	6.952E-07
High	Sequest HT (A2)	Unambiguous	[R].APGYGVITNIVnGGLEcGHGPDDR.[V]	N12(Deamidated); C17(Carbamidomethyl)	1	1	Q7DNA1	Q7DNA1	0	3	0.1807	0	1	1	823.719848632813	2469.14499263844	-0.534379658219241	-0.000439820520784432	HCD	MS2	5.368392	33.1	77.0687459696	77804	MSO1_060418_01.raw	0/0	4.1506404876709			0	9.51E-10
High	Sequest HT (A2)	Unambiguous	[R].APGYGVITNIVnGGLEcGHGPDDR.[V]	N12(Deamidated); C17(Carbamidomethyl)	1	1	Q7DNA1	Q7DNA1	0	3	0.1927	0	1	1	823.719848632813	2469.14499263844	-0.534379658219241	-0.000439820520784432	CID	MS2		41.52	77.0707608472	77806	MSO1_060418_01.raw	0/0	3.8369836807251			0	1.002E-07
High	Sequest HT (A2)	Unambiguous	[K].APDFDAEAVFDQEFINVK.[L]		1	1	Q6ER94	Q6ER94	0	3	0.5774	0	1	1	685.662109375	2054.971774865	0.590074146124489	0.000404194999949444	CID	MS2		41.115	73.4152590536	73345	MSO1_060418_02.raw	0/0	4.78008556365967			0	7.246E-07
High	Sequest HT (A2)	Unambiguous	[K].AAVTPAFVGQFPGVnGLGISAAR.[L]	N15(Deamidated)	1	1	Q6ZBZ2	Q6ZBZ2	0	2	0.0827	0	1	1	1101.08996582031	2201.17265501063	0.602788437228807	0.000663420312490226	CID	MS2		33.1	73.3824753008	73313	MSO1_060418_02.raw	0/0	3.74636292457581			0	3.525E-05
High	Sequest HT (A2)	Unambiguous	[R].DNLTLWTSDISEDAAEEIK.[E]		1	1	Q6EUP4	Q6EUP4	0	2	0.6338	0	1	1	1075.51354980469	2150.01982297938	2.91804178512492	0.00313691468750221	CID	MS2		40.5	77.1048634242667	77841	MSO1_060418_01.raw	0/0	3.13706994056702	2014336.6875	76.9922866821289	0	9.55E-06
High	Sequest HT (A2)	Unambiguous	[R].TLQALQYVQDNPDEVcPAGWKPGDK.[S]	C16(Carbamidomethyl)	1	1	Q6ER94	Q6ER94	0	3	0.558	0	1	1	943.788818359375	2829.35190181813	0.241365624983158	0.00022763604174969	HCD	MS2	9.640084	33.1	77.1126126336	77847	MSO1_060418_01.raw	0/0	4.57108068466187			0	2.207E-08
High	Sequest HT (A2)	Unambiguous	[R].VPIIVTGNDFSTLYAPLIR.[D]		1	1	P93431	P93431	0	2	0.6642	0	1	1	1045.08984375	2089.17241087	1.53569658019021	0.00160416499988969	CID	MS2		29.95	73.2220301618667	73156	MSO1_060418_02.raw	0/0	3.98744058609009			0	1.175E-07
High	Sequest HT (A2)	Unambiguous	[K].APDFDAEAVFDQEFINVK.[L]		1	1	Q6ER94	Q6ER94	0	2	0.4567	0	1	1	1027.98950195313	2054.97172727625	0.566916271800132	0.0005824981249134	CID	MS2		33.1	73.3223801173333	73252	MSO1_060418_02.raw	0/0	4.2691535949707			0	6.645E-08
High	Sequest HT (A2)	Unambiguous	[R].ELVADDEWLNTEFISTVQQR.[G]		1	1	Q7XDC8	Q7XDC8	0	3	0.2345	0	1	1	798.393981933594	2393.16739254078	2.27643632442195	0.00181596026034943	HCD	MS2	50.69266	26.68	73.3660903178667	73296	MSO1_060418_02.raw	0/0	2.89798378944397			0	4.728E-06
High	Sequest HT (A2)	Unambiguous	[K].WSPELAAAcEIWK.[A]	C9(Carbamidomethyl)	1	1	P0C511	P0C511	0	2	0.5714	0	1	1	780.880615234375	1560.75395383875	1.55569205595023	0.00121402437499185	CID	MS2		33.1	73.3668612165333	73297	MSO1_060418_02.raw	0/0	4.48173522949219			0	1.49E-06
High	Sequest HT (A2)	Unambiguous	[R].GGLDFTKDDENVNSQPFMR.[W]		1	1	P0C511	P0C511	1	2	0.6317	0	1	1	1085.49951171875	2169.9917468075	2.207145754319	0.00239473874989926	CID	MS2		28.69	77.1322389365333	77868	MSO1_060418_01.raw	0/0	3.34020590782166			0	4.998E-05
High	Sequest HT (A2)	Unambiguous	[R].ELVADDEWLNTEFISTVQQR.[G]		1	1	Q7XDC8	Q7XDC8	0	3	0.4695	0	1	1	798.393981933594	2393.16739254078	2.27643632442195	0.00181596026034943	CID	MS2		36.045	73.3679570738667	73298	MSO1_060418_02.raw	0/0	3.10671639442444			0	5.6E-05
High	Sequest HT (A2)	Unambiguous	[R].AIGVDLLSNPDLVATDATVSFK.[T]		1	1	Q7DNA1	Q7DNA1	0	2	0.6084	0	1	1	1123.60009765625	2246.1929186825	0.652096016625299	0.000732366249849292	HCD	MS2	42.42846	32.38	73.1911731810667	73125	MSO1_060418_02.raw	0/0	4.74527835845947			0	3.911E-07
High	Sequest HT (A2)	Unambiguous	[K].DVTELIGNTPLVYLNR.[V]		1	1	Q9XEA6	Q9XEA6	0	2	0.4094	0	1	1	908.996276855469	1816.98527708094	2.71761935505368	0.00246893046880814	CID	MS2		38.77	73.3760214253333	73306	MSO1_060418_02.raw	0/0	3.20140838623047			0	3.462E-05
High	Sequest HT (A2)	Unambiguous	[K].AAVTPAFVGQFPGVnGLGISAAR.[L]	N15(Deamidated)	1	1	Q6ZBZ2	Q6ZBZ2	0	2	0.0889	0	1	1	1101.08935546875	2201.1714343075	0.0482186455102939	5.3068749990226E-05	CID	MS2		33.1	77.1250996184	77860	MSO1_060418_01.raw	0/0	4.60894727706909			0	2.362E-07
High	Sequest HT (A2)	Unambiguous	[K].AAVTPAFVGQFPGVnGLGISAAR.[L]	N15(Deamidated)	1	1	Q6ZBZ2	Q6ZBZ2	0	2	0.0843	0	1	1	1101.08935546875	2201.1714343075	0.0482186455102939	5.3068749990226E-05	HCD	MS2	14.28378	34.495	77.1234438466667	77858	MSO1_060418_01.raw	0/0	4.50530242919922			0	1.478E-08
High	Sequest HT (A2)	Unambiguous	[R].FETcYQIALAIK.[K]	C4(Carbamidomethyl)	2	2	Q2QLY5; Q2QLY4	Q2QLY5; Q2QLY4	0	2	0.5799	0	1	1	728.879760742188	1456.75224485438	1.22304019823546	0.000890832187639745	CID	MS2		39.71697	77.1224437085333	77857	MSO1_060418_01.raw	0/0	3.38108015060425			0	1.79E-05
High	Sequest HT (A2)	Unambiguous	[R].FETcYQIALAIK.[K]	C4(Carbamidomethyl)	2	2	Q2QLY5; Q2QLY4	Q2QLY5; Q2QLY4	0	2	0.5063	0	1	1	728.879760742188	1456.75224485438	1.22304019823546	0.000890832187639745	HCD	MS2	20.11291	33.1	77.1205563021333	77855	MSO1_060418_01.raw	0/0	3.16062092781067			0	2.316E-05
High	Sequest HT (A2)	Unambiguous	[R].TLQALQYVQDNPDEVcPAGWKPGDK.[S]	C16(Carbamidomethyl)	1	1	Q6ER94	Q6ER94	0	3	0.5747	0	1	1	943.789489746094	2829.35391597828	0.953246194206356	0.00089902276049969	CID	MS2		26.29483	77.1145902090667	77849	MSO1_060418_01.raw	0/0	4.42158460617065			0	6.869E-08
High	Sequest HT (A2)	Unambiguous	[R].GGLDFTKDDENVNSQPFMR.[W]		1	1	P0C511	P0C511	1	3	0.4314	0	1	1	724.0009765625	2169.9883764275	0.653965912111354	0.000473032499940018	CID	MS2		15.90152	77.1134877122667	77848	MSO1_060418_01.raw	0/0	5.47457599639893			0	4.37E-06
High	Sequest HT (A2)	Unambiguous	[K].AAVTPAFVGQFPGVnGLGISAAR.[L]	N15(Deamidated)	1	1	Q6ZBZ2	Q6ZBZ2	0	2	0.1356	0	1	1	1101.09094238281	2201.17460813563	1.49010010397843	0.00163998281249023	HCD	MS2	8.453659	42.49	73.3806878728	73311	MSO1_060418_02.raw	0/0	3.17249155044556			0	3.134E-05
High	Sequest HT (A2)	Unambiguous	[K].WSPELAAAcEIWK.[A]	C9(Carbamidomethyl)	1	1	P0C511	P0C511	0	2	0.6488	0	1	1	780.878967285156	1560.75065794031	-0.55604602858038	-0.000433924843758149	CID	MS2		26.725	74.1210031266667	74056	MSO1_060418_02.raw	0/0	4.29925537109375			0	2.226E-05
High	Sequest HT (A2)	Unambiguous	[R].VGLTGLTVAEHFR.[D]		1	1	Q01859	Q01859	0	3	0.4464	0	1	1	467.260528564453	1399.76703243336	-1.56601288424734	-0.000730685546841414	HCD	MS2	0	29.95	74.1224968757333	74058	MSO1_060418_02.raw	0/0	2.88869285583496			0	3.415E-05
High	Sequest HT (A2)	Unambiguous	[K].WLAANVSAEVAESTR.[I]		1	1	P48494	P48494	0	2	0.7229	0	1	1	802.406982421875	1603.80668821375	-0.48142702239304	-0.000386058125059208	CID	MS2		21.265	74.1311691784	74067	MSO1_060418_02.raw	0/0	3.13739514350891			0	1.74E-05
High	Sequest HT (A2)	Unambiguous	[K].LTAAAAIASGTVLGLHEDSR.[Y]		1	1	Q6K669	Q6K669	0	3	0.4563	0	1	1	651.684814453125	1953.03989009938	-0.0456522271871524	-2.97202082795896E-05	HCD	MS2	36.19601	32.275	75.0804066168	75035	MSO1_060418_02.raw	0/0	3.66491746902466			0	2.064E-06
High	Sequest HT (A2)	Unambiguous	[K].MTAEIGEQVQIVGDDLLVTnPTR.[V]	N20(Deamidated)	1	1	Q42971	Q42971	0	2	0.1308	0	1	1	1250.6435546875	2500.279832745	7.95447091154667	0.00994412249991528	HCD	MS2	34.52219	41.335	75.0725442333333	75027	MSO1_060418_02.raw	0/0	4.12717437744141			0	3.878E-06
High	Sequest HT (A2)	Unambiguous	[K].SQLRPEIQVAAQNcWVK.[K]	C14(Carbamidomethyl)	1	1	P48494	P48494	0	3	0.6289	0	1	1	676.355651855469	2027.05240230641	1.62688530783499	0.00109925880213998	HCD	MS2	0	41.995	76.095388552	76810	MSO1_060418_01.raw	0/0	5.11572551727295			0	2.527E-07
High	Sequest HT (A2)	Unambiguous	[K].SQLRPEIQVAAQNcWVK.[K]	C14(Carbamidomethyl)	1	1	P48494	P48494	0	3	0.6667	0	1	1	676.356384277344	2027.05459957203	2.7108578766739	0.00183168067713998	CID	MS2		24.355	76.0971719752	76812	MSO1_060418_01.raw	0/0	4.47199869155884			0	2.313E-07
High	Sequest HT (A2)	Unambiguous	[K].AAQDIALAELPPTHPIR.[L]		2	2	Q7XTE8; Q6EUP4	Q7XTE8; Q6EUP4	0	3	0.2809	0	1	1	605.004699707031	1812.99954586109	1.59285516672354	0.00096261369799322	HCD	MS2	46.28214	19.045	76.0998427885333	76815	MSO1_060418_01.raw	0/0	3.87710571289063			0	2.144E-05
High	Sequest HT (A2)	Unambiguous	[K].AAQDIALAELPPTHPIR.[L]		2	2	Q7XTE8; Q6EUP4	Q7XTE8; Q6EUP4	0	3	0.3739	0	1	1	605.004699707031	1812.99954586109	1.59285516672354	0.00096261369799322	CID	MS2		29.26	76.10155326	76817	MSO1_060418_01.raw	0/0	2.38362050056458			0	8.44E-06
High	Sequest HT (A2)	Unambiguous	[K].WLAANVSAEVAESTR.[I]		1	1	P48494	P48494	0	2	0.5223	0	1	1	802.408020019531	1603.80876340906	0.812490959552877	0.000651539531190792	CID	MS2		22	75.0239052256	74978	MSO1_060418_02.raw	0/0	3.13554644584656			0	2.497E-05
High	Sequest HT (A2)	Unambiguous	[K].WLAANVSAEVAESTR.[I]		1	1	P48494	P48494	0	2	0.4491	0	1	1	802.408020019531	1603.80876340906	0.812490959552877	0.000651539531190792	HCD	MS2	11.21496	42.495	75.0222114986667	74976	MSO1_060418_02.raw	0/0	3.83388257026672			0	1.084E-05
High	Sequest HT (A2)	Unambiguous	[R].VGLTGLTVAEHFR.[D]		1	1	Q01859	Q01859	0	3	0.3178	0	1	1	467.261322021484	1399.76941280445	0.134532500022901	6.27714844085858E-05	HCD	MS2	23.08058	41.34	75.0006521776	74957	MSO1_060418_02.raw	0/0	2.36383461952209			0	3.446E-05
High	Sequest HT (A2)	Unambiguous	[R].VLYSSVVYPHNYGFIPR.[T]		1	1	A2X8Q3	A2X8Q3	0	3	0.1485	0	1	1	671.019958496094	2011.04532222828	0.852307863650303	0.000571342760470846	CID	MS2		33.1	74.9573515277333	74916	MSO1_060418_02.raw	0/0	2.28682589530945			0	3.142E-05
High	Sequest HT (A2)	Unambiguous	[K].DGVTLLWDLAEGK.[R]		1	1	P49027	P49027	0	2	0.396	0	1	1	708.872985839844	1416.73869504969	1.25202474839104	0.000886894843688424	HCD	MS2	29.53448	40.935	74.8809841714667	74837	MSO1_060418_02.raw	0/0	3.51273560523987	16480822	74.5815963745117	0	3.006E-05
High	Sequest HT (A2)	Unambiguous	[R].VPTVDVSVVDLTVR.[LI]		3	3	Q7FAH2; Q6K5G8; A2YQT7	Q7FAH2; Q6K5G8; A2YQT7	0	2	0.638	0	1	1	749.927001953125	1498.84672727625	-0.538416170766085	-0.000403501874984613	HCD	MS2	14.65136	16.99	76.1336120685333	76852	MSO1_060418_01.raw	0/0	3.25545644760132			0	1.372E-06
High	Sequest HT (A2)	Unambiguous	[R].VPTVDVSVVDLTVR.[LI]		3	3	Q7FAH2; Q6K5G8; A2YQT7	Q7FAH2; Q6K5G8; A2YQT7	0	2	0.6558	0	1	1	749.927001953125	1498.84672727625	-0.538416170766085	-0.000403501874984613	CID	MS2		27.475	76.1351873045333	76854	MSO1_060418_01.raw	0/0	3.68949317932129			0	2.901E-06
High	Sequest HT (A2)	Unambiguous	[K].WSPELAAAcEIWK.[A]	C9(Carbamidomethyl)	1	1	P0C511	P0C511	0	2	0.6304	0	1	1	780.880126953125	1560.75297727625	0.929991882755975	0.000725743124991851	CID	MS2		33.1	74.8790133048	74835	MSO1_060418_02.raw	0/0	4.14101123809814			0	4.469E-06
High	Sequest HT (A2)	Unambiguous	[R].LGEHNIDVLEGNEQFINAAK.[I]		1	1	P00761	P00761	0	3	0.2222	0	1	1	737.707458496094	2211.10782222828	1.71238811904325	0.00126208942704883	HCD	MS2	39.33377	33.1	76.1659877896	76888	MSO1_060418_01.raw	0/0	3.14901733398438			0	1.567E-05
High	Sequest HT (A2)	Unambiguous	[K].WSPELAAAcEIWK.[A]	C9(Carbamidomethyl)	1	1	P0C511	P0C511	0	2	0.564	0	1	1	780.880126953125	1560.75297727625	0.929991882755975	0.000725743124991851	HCD	MS2	25.45264	42.595	74.8773303208	74833	MSO1_060418_02.raw	0/0	3.67146468162537			0	5.303E-06
High	Sequest HT (A2)	Unambiguous	[K].LHGGTPANFLDVGGSASEGQVVEAFK.[I]		1	1	Q6K9N6	Q6K9N6	0	3	0.6156	0	1	1	863.097717285156	2587.27859859547	-0.0413888657509204	-3.56948436698682E-05	CID	MS2		36.64	74.8380360917333	74791	MSO1_060418_02.raw	0/0	3.72466611862183			0	1.534E-05
High	Sequest HT (A2)	Unambiguous	[R].VTPQPGVPPEEAGAAVAAESSTGTWTTVWTDGLTSLDR.[Y]		1	1	P0C511	P0C511	0	3	0.6957	0	1	1	1285.63037109375	3854.87656002125	1.20460325276723	0.00154786374984421	CID	MS2		18.56415	74.7824488378667	74733	MSO1_060418_02.raw	0/0	4.69965028762817	835931074	74.5913543701172	0	1.612E-07
High	Sequest HT (A2)	Unambiguous	[R].VTPQPGVPPEEAGAAVAAESSTGTWTTVWTDGLTSLDR.[Y]		1	1	P0C511	P0C511	0	4	0.6167	0	1	1	964.474731445313	3854.87709589125	1.34361435654414	0.00129486531238854	CID	MS2		26.76926	74.7835553234667	74734	MSO1_060418_02.raw	0/0	4.53877210617065	172073110	74.6115798950195	0	8.556E-09
High	Sequest HT (A2)	Unambiguous	[K].KFETLSYLPPLTVEDLLK.[Q]		1	2	P18566	P18566; Q0INY7	1	3	0.6357	0	1	1	702.730041503906	2106.17557125172	1.08558100887831	0.000762140573139429	HCD	MS2	11.86967	24.84256	74.7845197965333	74735	MSO1_060418_02.raw	0/0	3.98145508766174			0	6.702E-06
High	Sequest HT (A2)	Unambiguous	[K].KFETLSYLPPLTVEDLLK.[Q]		1	2	P18566	P18566; Q0INY7	1	3	0.6765	0	1	1	702.730529785156	2106.17703609547	1.78108111827136	0.00125042182313943	CID	MS2		30.07665	74.7862901253333	74737	MSO1_060418_02.raw	0/0	2.03534626960754			0	1.692E-05
High	Sequest HT (A2)	Unambiguous	[R].ELVADDEWLNTEFISTVQQR.[G]		1	1	Q7XDC8	Q7XDC8	0	2	0.4661	0	1	1	1197.08544921875	2393.1636218075	0.700808193745133	0.000838573749888383	HCD	MS2	15.10601	39.385	74.7962045544	74747	MSO1_060418_02.raw	0/0	3.68544816970825			0	5.58E-06
High	Sequest HT (A2)	Unambiguous	[K].APDFDAEAVFDQEFINVK.[L]		1	1	Q6ER94	Q6ER94	0	2	0.6506	0	1	1	1027.98852539063	2054.96977415125	-0.383523133926925	-0.0003940643750866	CID	MS2		33.1	74.8288404714667	74782	MSO1_060418_02.raw	0/0	5.37680530548096			0	2.717E-08
High	Sequest HT (A2)	Unambiguous	[K].LTAAAAIASGTVLGLHEDSR.[Y]		1	1	Q6K669	Q6K669	0	3	0.5291	0	1	1	651.684814453125	1953.03989009938	-0.0456522271871524	-2.97202082795896E-05	CID	MS2		31.915	75.0820129666667	75037	MSO1_060418_02.raw	0/0	3.61447381973267			0	8.062E-06
High	Sequest HT (A2)	Unambiguous	[R].AIGVDLLSNPDLVATDATVSFK.[T]		1	1	Q7DNA1	Q7DNA1	0	2	0.5758	0	1	1	1123.60119628906	2246.19511594813	1.63031433418502	0.00183099906234929	HCD	MS2	47.61361	30.43	74.8317759469333	74785	MSO1_060418_02.raw	0/0	4.21623659133911			0	1.853E-07
High	Sequest HT (A2)	Unambiguous	[K].GLVPLAGSNNESWcQGLDGLASR.[E]	C14(Carbamidomethyl)	1	1	Q40677	Q40677	0	2	0.6866	0	1	1	1201.0810546875	2401.154832745	-0.687054347353651	-0.000824862499978707	CID	MS2		35.635	76.1842057952	76903	MSO1_060418_01.raw	0/0	3.50512862205505			0	5.588E-07
High	Sequest HT (A2)	Unambiguous	[K].LHGGTPANFLDVGGSASEGQVVEAFK.[I]		1	1	Q6K9N6	Q6K9N6	0	3	0.4322	0	1	1	863.096984863281	2587.27640132984	-0.89064628056913	-0.000768116718669868	HCD	MS2	25.68806	26.38	74.8361465885333	74789	MSO1_060418_02.raw	0/0	4.71765995025635			0	1.853E-05
High	Sequest HT (A2)	Unambiguous	[K].GLVPLAGSNNESWcQGLDGLASR.[E]	C14(Carbamidomethyl)	1	1	Q40677	Q40677	0	2	0.6299	0	1	1	1201.08190917969	2401.15654172938	0.0246795140071953	2.96296875212931E-05	HCD	MS2	4.437158	25.27	76.1823121221333	76901	MSO1_060418_01.raw	0/0	3.35292100906372			0	2.736E-06
High	Sequest HT (A2)	Unambiguous	[R].MSGGDHIHAGTVVGK.[L]		1	1	P0C511	P0C511	0	3	0.3534	0	1	1	489.245300292969	1465.72134761891	-0.187423784772438	-9.1570364626629E-05	HCD	MS2	30.67873	40.92	76.1814642845333	76900	MSO1_060418_01.raw	0/0	2.8289487361908			0	4.735E-05
High	Sequest HT (A2)	Unambiguous	[R].LGEHNIDVLEGnEQFINAAK.[I]	N12(Deamidated)	1	1	P00761	P00761	0	3		0.0449	3	3	738.039978027344	2212.10538082203	7.83371259376063	0.00577628734371549	CID	MS2		41.76	76.1679902698667	76890	MSO1_060418_01.raw	0/0	3.1934449672699			0	4.101E-05
High	Sequest HT (A2)	Unambiguous	[R].LGEHNIDVLEGNEqFINAAK.[I]	Q14(Deamidated)	1	1	P00761	P00761	0	3		0.015	2	2	738.039978027344	2212.10538082203	7.83371259376063	0.00577628734371549	CID	MS2		41.76	76.1679902698667	76890	MSO1_060418_01.raw	0/0	3.29200220108032			0	2.018E-05
High	Sequest HT (A2)	Unambiguous	[R].AIGVDLLSNPDLVATDATVSFK.[T]		1	1	Q7DNA1	Q7DNA1	0	2	0.6836	0	1	1	1123.60119628906	2246.19511594813	1.63031433418502	0.00183099906234929	CID	MS2		39.27	74.8343549709333	74787	MSO1_060418_02.raw	0/0	4.13905429840088			0	3.114E-07
High	Sequest HT (A2)	Unambiguous	[R].VTPQPGVPPEEAGAAVAAESSTGTWTTVWTDGLTSLDR.[Y]		1	1	P0C511	P0C511	0	4	0.5652	0	1	1	964.474731445313	3854.87709589125	1.34361435654414	0.00129486531238854	HCD	MS2	15.55915	33.1	74.7815758256	74732	MSO1_060418_02.raw	0/0	4.60036897659302	172073110	74.6115798950195	0	3.034E-07
High	Sequest HT (A2)	Unambiguous	[R].AVLVEHALTSGDAEPEASVFSK.[I]		1	1	P14717	P14717	0	3	0.2744	0	1	1	753.049377441406	2257.13357906422	-0.482149247364254	-0.000362758593685915	CID	MS2		40.045	76.0558971288	76768	MSO1_060418_01.raw	0/0	2.66118383407593			0	9.057E-06
High	Sequest HT (A2)	Unambiguous	[K].KFETLSYLPPLTVEDLLK.[Q]		1	2	P18566	P18566; Q0INY7	1	3	0.5724	0	1	1	702.729370117188	2106.17355709156	0.129268358462851	9.07538543894286E-05	HCD	MS2	11.50771	33.1	75.1607070394667	75118	MSO1_060418_02.raw	0/0	2.9715633392334			0	1.264E-05
High	Sequest HT (A2)	Unambiguous	[K].WLAANVSAEVAESTR.[I]		1	1	P48494	P48494	0	2	0.3633	0	1	1	802.409362792969	1603.81144895594	2.48697305383583	0.00199431296869079	HCD	MS2	35.31709	31.615	75.864472432	76573	MSO1_060418_01.raw	0/0	3.10914826393127			0	5.035E-05
High	Sequest HT (A2)	Unambiguous	[K].WLAANVSAEVAESTR.[I]		1	1	P48494	P48494	0	2	0.5484	0	1	1	802.407653808594	1603.80803098719	0.355814024748436	0.000285328593690792	CID	MS2		33.1	75.8659780397333	76575	MSO1_060418_01.raw	0/0	3.71830058097839			0	3.925E-06
High	Sequest HT (A2)	Unambiguous	[K].LHGGTPANFLDVGGSASEGQVVEAFK.[I]		1	1	Q6K9N6	Q6K9N6	0	3	0.6194	0	1	1	863.097961425781	2587.27933101734	0.241696939188483	0.000208445781330132	CID	MS2		36.64	75.2669423626667	75222	MSO1_060418_02.raw	0/0	4.23151683807373			0	8.429E-06
High	Sequest HT (A2)	Unambiguous	[K].AAVTPAFVGQFPGVnGLGISAAR.[L]	N15(Deamidated)	1	1	Q6ZBZ2	Q6ZBZ2	0	2	0.0725	0	1	1	1101.08813476563	2201.16899290125	-1.06092093792673	-0.00116763437500977	HCD	MS2	32.28794	36.345	75.8938063346667	76605	MSO1_060418_01.raw	0/0	4.55437135696411			0	1.194E-06
High	Sequest HT (A2)	Unambiguous	[K].AAVTPAFVGQFPGVnGLGISAAR.[L]	N15(Deamidated)	1	1	Q6ZBZ2	Q6ZBZ2	0	2	0.1071	0	1	1	1101.08813476563	2201.16899290125	-1.06092093792673	-0.00116763437500977	CID	MS2		40.5	75.8966731272	76606	MSO1_060418_01.raw	0/0	4.10879945755005			0	5.896E-08
High	Sequest HT (A2)	Unambiguous	[K].EYKPDIDIVSNAScTTNcLAPLAK.[V]	C14(Carbamidomethyl); C18(Carbamidomethyl)	1	1	Q7FAH2	Q7FAH2	0	3	0.28	0	1	1	894.103881835938	2680.29709224781	0.527560381926612	0.000471339270561089	HCD	MS2	0	39.975	75.9066832410667	76616	MSO1_060418_01.raw	0/0	3.50010752677917			0	9.821E-08
High	Sequest HT (A2)	Unambiguous	[K].GLVPLAGSNNESWcQGLDGLASR.[E]	C14(Carbamidomethyl)	1	1	Q40677	Q40677	0	3	0.4119	0	1	1	801.057067871094	2401.15665035328	0.0699176761447142	5.59610937713728E-05	HCD	MS2	27.96263	33.1	75.9082491410667	76617	MSO1_060418_01.raw	0/0	3.69470882415771			0	6.959E-06
High	Sequest HT (A2)	Unambiguous	[K].EYKPDIDIVSNAScTTNcLAPLAK.[V]	C14(Carbamidomethyl); C18(Carbamidomethyl)	1	1	Q7FAH2	Q7FAH2	0	3	0.3846	0	1	1	894.103576660156	2680.29617672047	0.185983386826358	0.000166163489311089	CID	MS2		33.1	75.9091742754667	76618	MSO1_060418_01.raw	0/0	2.85584783554077			0	5.026E-05
High	Sequest HT (A2)	Unambiguous	[K].GLVPLAGSNNESWcQGLDGLASR.[E]	C14(Carbamidomethyl)	1	1	Q40677	Q40677	0	3	0.5074	0	1	1	801.057067871094	2401.15665035328	0.0699176761447142	5.59610937713728E-05	CID	MS2		41.985	75.9102700693333	76619	MSO1_060418_01.raw	0/0	2.69564819335938			0	5.137E-06
High	Sequest HT (A2)	Unambiguous	[R].FETcYQIALAIK.[K]	C4(Carbamidomethyl)	2	2	Q2QLY5; Q2QLY4	Q2QLY5; Q2QLY4	0	2	0.5096	0	1	1	728.878295898438	1456.74931516688	-0.788071226836313	-0.000574011562360255	HCD	MS2	61.62543	42.375	75.9112595269333	76620	MSO1_060418_01.raw	0/0	3.11745166778564			0	8.45E-06
High	Sequest HT (A2)	Unambiguous	[R].FETcYQIALAIK.[K]	C4(Carbamidomethyl)	2	2	Q2QLY5; Q2QLY4	Q2QLY5; Q2QLY4	0	2	0.6265	0	1	1	728.878295898438	1456.74931516688	-0.788071226836313	-0.000574011562360255	CID	MS2		24.04	75.9129155322667	76622	MSO1_060418_01.raw	0/0	3.3174455165863			0	1.496E-05
High	Sequest HT (A2)	Unambiguous	[R].GPILLEDYHLIEK.[VL]		2	3	Q0E4K1; A2YH64	Q0E4K1; Q0D9C4; A2YH64	0	3	0.6824	0	1	1	513.951782226563	1539.84079341969	-0.602159494618963	-0.000309076770766599	HCD	MS2	18.29967	39.27	75.2642192986667	75219	MSO1_060418_02.raw	0/0	3.39533925056458			0	4.481E-05
High	Sequest HT (A2)	Unambiguous	[R].TLQALQYVQDNPDEVcPAGWKPGDK.[S]	C16(Carbamidomethyl)	1	1	Q6ER94	Q6ER94	0	3	0.6039	0	1	1	943.787841796875	2829.34897213063	-0.794097021159676	-0.00074892645825031	HCD	MS2	7.664776	26.98584	75.9469702730667	76658	MSO1_060418_01.raw	0/0	5.68147754669189			0	1.012E-09
High	Sequest HT (A2)	Unambiguous	[R].GGLDFTKDDENVNSQPFMR.[W]		1	1	P0C511	P0C511	1	3	0.4493	0	1	1	724.000244140625	2169.98617916188	-0.358604978039785	-0.000259389375059982	CID	MS2		12.80493	75.9478412261333	76659	MSO1_060418_01.raw	0/0	4.33989572525024			0	1.083E-06
High	Sequest HT (A2)	Unambiguous	[R].TLQALQYVQDNPDEVcPAGWKPGDK.[S]	C16(Carbamidomethyl)	1	1	Q6ER94	Q6ER94	0	3	0.5721	0	1	1	943.788452148438	2829.35080318531	-0.146932867320405	-0.00013857489575031	CID	MS2		33.28152	75.9489391202667	76660	MSO1_060418_01.raw	0/0	4.29741382598877			0	2.285E-08
High	Sequest HT (A2)	Unambiguous	[R].AIGVDLLSNPDLVATDATVSFK.[T]		1	1	Q7DNA1	Q7DNA1	0	2	0.6481	0	1	1	1123.59741210938	2246.18754758875	-1.73910431518736	-0.00195318062515071	CID	MS2		42.595	75.2589701610667	75214	MSO1_060418_02.raw	0/0	4.31954050064087			0	9.72E-08
High	Sequest HT (A2)	Unambiguous	[R].AIGVDLLSNPDLVATDATVSFK.[T]		1	1	Q7DNA1	Q7DNA1	0	2	0.5488	0	1	1	1123.59741210938	2246.18754758875	-1.73910431518736	-0.00195318062515071	HCD	MS2	54.94888	33.1	75.2569320210667	75212	MSO1_060418_02.raw	0/0	4.60953235626221			0	2.524E-06
High	Sequest HT (A2)	Unambiguous	[R].VTPQPGVPPEEAGAAVAAESSTGTWTTVWTDGLTSLDR.[Y]		1	1	P0C511	P0C511	0	3	0.6407	0	1	1	1285.63000488281	3854.87546138844	0.919604727182637	0.00118165281234421	CID	MS2		28.72518	75.1615800466667	75119	MSO1_060418_02.raw	0/0	5.0068941116333			0	6.777E-08
High	Sequest HT (A2)	Unambiguous	[K].WSPELAAAcEIWK.[A]	C9(Carbamidomethyl)	1	1	P0C511	P0C511	0	2	0.6778	0	1	1	780.878784179688	1560.75029172938	-0.790683593528225	-0.000617030312508149	CID	MS2		33.1	76.0435223016	76755	MSO1_060418_01.raw	0/0	4.193932056427			0	4.644E-06
High	Sequest HT (A2)	Unambiguous	[R].LPIYVVQPQDGLDAIAR.[N]		1	1	Q8H8C7	Q8H8C7	0	2	0.5876	0	1	1	934.517639160156	1868.02800169031	0.202309809649665	0.000188960156492612	CID	MS2		41.545	76.0330249962667	76747	MSO1_060418_01.raw	0/0	3.88482022285461			0	8.862E-07
High	Sequest HT (A2)	Unambiguous	[R].LPIYVVQPQDGLDAIAR.[N]		1	1	Q8H8C7	Q8H8C7	0	2	0.5195	0	1	1	934.517639160156	1868.02800169031	0.202309809649665	0.000188960156492612	HCD	MS2	13.053	31.78	76.0310708298667	76745	MSO1_060418_01.raw	0/0	3.32733273506165			0	1.739E-05
High	Sequest HT (A2)	Unambiguous	[K].KFETLSYLPPLTVEDLLK.[Q]		1	2	P18566	P18566; Q0INY7	1	3	0.7026	0	1	1	702.729797363281	2106.17483882984	0.737830954181777	0.000517999948139429	CID	MS2		40.365	75.162672024	75120	MSO1_060418_02.raw	0/0	2.3152379989624			0	3.662E-05
High	Sequest HT (A2)	Unambiguous	[K].VLELGDAIAGLTLEEAR.[G]		1	1	O22386	O22386	0	2	0.1891	0	1	1	885.48681640625	1769.9663561825	1.13075299770272	0.00100069625000287	HCD	MS2	60.88979	28.135	75.1678905634667	75125	MSO1_060418_02.raw	0/0	4.01693964004517			0	4.255E-05
High	Sequest HT (A2)	Unambiguous	[K].APDFDAEAVFDQEFINVK.[L]		1	1	Q6ER94	Q6ER94	0	3	0.5351	0	1	1	685.662170410156	2054.97195797047	0.6791778404114	0.000465230156199444	CID	MS2		33.1	75.0970933050667	75053	MSO1_060418_02.raw	0/0	4.56219673156738			0	1.076E-06
High	Sequest HT (A2)	Unambiguous	[K].EGLLVGISSGAAAAAAVR.[L]		1	1	Q9XEA6	Q9XEA6	0	2	0.5764	0	1	1	806.954956054688	1612.90263547938	0.583060565551892	0.000470209687250644	CID	MS2		38.76	75.1703736133333	75128	MSO1_060418_02.raw	0/0	3.14091444015503			0	4.706E-06
High	Sequest HT (A2)	Unambiguous	[K].VYPLDAVFDSPEDVPDDVK.[A]		1	1	Q6H5J0	Q6H5J0	0	2	0.5068	0	1	1	1060.50891113281	2120.01054563563	1.66902543861169	0.00176917281260103	CID	MS2		33.1	75.9806626072	76695	MSO1_060418_01.raw	0/0	3.64727210998535			0	2.068E-05
High	Sequest HT (A2)	Unambiguous	[R].VTPqPGVPPEEAGAAVAAESSTGTWTTVWTDGLTSLDR.[Y]	Q4(Deamidated)	1	1	P0C511	P0C511	0	4	0.4704	0	1	1	964.722839355469	3855.86952753188	3.52583242548338	0.00339877546863854	HCD	MS2	52.19868	40.29	75.1940851552	75153	MSO1_060418_02.raw	0/0	4.0624737739563			0	8.614E-07
High	Sequest HT (A2)	Unambiguous	[R].VTPqPGVPPEEAGAAVAAESSTGTWTTVWTDGLTSLDR.[Y]	Q4(Deamidated)	1	1	P0C511	P0C511	0	4	0.489	0	1	1	964.722839355469	3855.86952753188	3.52583242548338	0.00339877546863854	CID	MS2		33.1	75.1958409341333	75155	MSO1_060418_02.raw	0/0	4.08579254150391			0	1.252E-05
High	Sequest HT (A2)	Unambiguous	[K].APDFDAEAVFDQEFINVK.[L]		1	1	Q6ER94	Q6ER94	0	2	0.6681	0	1	1	1027.98876953125	2054.9702624325	-0.14591328249516	-0.0001499237500866	CID	MS2		33.1	75.2089487770667	75166	MSO1_060418_02.raw	0/0	4.73444080352783			0	3.067E-08
High	Sequest HT (A2)	Unambiguous	[K].DVTELIGNTPLVYLNR.[V]		1	1	Q9XEA6	Q9XEA6	0	2	0.3816	0	1	1	908.993347167969	1816.97941770594	-0.507167877655359	-0.000460757031191861	HCD	MS2	81.57301	41.34	75.2152823282667	75172	MSO1_060418_02.raw	0/0	2.82965040206909			0	3.632E-05
High	Sequest HT (A2)	Unambiguous	[K].WTVQqAAELSVAAPTIEASLDSR.[F]	Q5(Deamidated)	1	1	Q9LI00	Q9LI00	0	2	0.0252	0	1	1	1222.62817382813	2444.24907102625	7.65560667439026	0.00935603312490074	HCD	MS2	0	41.745	75.2228232104	75180	MSO1_060418_02.raw	0/0	4.76176786422729			0	4.861E-05
High	Sequest HT (A2)	Unambiguous	[R].QVQLISFIAYKPPGcEESGGN.[-]	C15(Carbamidomethyl)	1	2	P18566	P18566; Q0INY7	0	2	0.539	0	1	1	1147.55847167969	2294.10966672938	-1.08599338364607	-0.00124569531253016	CID	MS2		33.1	75.9948078829333	76706	MSO1_060418_01.raw	0/0	2.94869518280029			0	1.547E-05
High	Sequest HT (A2)	Unambiguous	[K].VLELGDAIAGLTLEEAR.[G]		1	1	O22386	O22386	0	2	0.4986	0	1	1	885.486450195313	1769.96562376063	0.716946994763806	0.000634485312502875	CID	MS2		41.895	74.7061042933333	74658	MSO1_060418_02.raw	0/0	3.63419151306152			0	1.92E-06
High	Sequest HT (A2)	Unambiguous	[K].VLELGDAIAGLTLEEAR.[G]		1	1	O22386	O22386	0	2	0.1955	0	1	1	885.486450195313	1769.96562376063	0.716946994763806	0.000634485312502875	HCD	MS2	0	33.1	74.7041481373333	74656	MSO1_060418_02.raw	0/0	3.11619472503662			0	4.5E-06
High	Sequest HT (A2)	Unambiguous	[R].GGLDFTKDDENVNSQPFMR.[W]		1	1	P0C511	P0C511	1	2	0.7092	0	1	1	1085.49560546875	2169.9839343075	-1.39310629955171	-0.00151151125010074	CID	MS2		42.67	76.2368098341333	76954	MSO1_060418_01.raw	0/0	3.68396735191345			0	2.937E-05
High	Sequest HT (A2)	Unambiguous	[K].EVEDLEAGGIQVIQIDEAALR.[E]		2	2	Q2QLY5; Q2QLY4	Q2QLY5; Q2QLY4	0	2	0.6587	0	1	1	1134.59045410156	2268.17363157313	0.815847873816945	0.000925241562526935	CID	MS2		33.1	76.4340988016	77149	MSO1_060418_01.raw	0/0	3.77996397018433			0	6.798E-08
High	Sequest HT (A2)	Unambiguous	[K].LHGGTPANFLDVGGSASEGQVVEAFK.[I]		1	1	Q6K9N6	Q6K9N6	0	3	0.4227	0	1	1	863.097900390625	2587.27914791188	0.170925487953632	0.000147410625080132	CID	MS2		33.1	74.4542278381333	74400	MSO1_060418_02.raw	0/0	3.17180752754211			0	1.105E-06
High	Sequest HT (A2)	Unambiguous	[K].LHGGTPANFLDVGGSASEGQVVEAFK.[I]		1	1	Q6K9N6	Q6K9N6	0	3	0.3708	0	1	1	863.097900390625	2587.27914791188	0.170925487953632	0.000147410625080132	HCD	MS2	33.81655	40.935	74.4524615312	74398	MSO1_060418_02.raw	0/0	4.17913007736206			0	2.059E-06
High	Sequest HT (A2)	Unambiguous	[K].APDFDAEAVFDQEFINVK.[L]		1	1	Q6ER94	Q6ER94	0	2	0.6681	0	1	1	1027.98828125	2054.96928587	-0.621132985358689	-0.0006382050000866	CID	MS2		33.1	74.4503904272	74396	MSO1_060418_02.raw	0/0	4.79081392288208			0	7.12E-07
High	Sequest HT (A2)	Unambiguous	[R].AVLVEHALTSGDAEPEASVFSK.[I]		1	1	P14717	P14717	0	3	0.3456	0	1	1	753.051818847656	2257.14090328297	2.76276956761788	0.00207864765631408	HCD	MS2	36.14749	29.185	76.4748848456	77184	MSO1_060418_01.raw	0/0	3.79478216171265			0	4.166E-06
High	Sequest HT (A2)	Unambiguous	[R].GPILLEDYHLIEK.[VL]		2	3	Q0E4K1; A2YH64	Q0E4K1; Q0D9C4; A2YH64	0	3	0.5948	0	1	1	513.951965332031	1539.84134273609	-0.245423864662059	-0.000125971302016599	HCD	MS2	23.62332	34.465	74.4136547392	74359	MSO1_060418_02.raw	0/0	3.06062078475952			0	5.023E-05
High	Sequest HT (A2)	Unambiguous	[R].VTPQPGVPPEEAGAAVAAESSTGTWTTVWTDGLTSLDR.[Y]		1	1	P0C511	P0C511	0	4	0.5678	0	1	1	964.473571777344	3854.87245721938	0.140287248520303	0.000135197343638538	CID	MS2		42.58	74.4046469613333	74350	MSO1_060418_02.raw	0/0	3.97860431671143	172073110	74.6115798950195	0	4.678E-07
High	Sequest HT (A2)	Unambiguous	[K].KFETLSYLPPLTVEDLLK.[Q]		1	2	P18566	P18566; Q0INY7	1	3	0.6347	0	1	1	702.72900390625	2106.17245845875	-0.392356723581942	-0.000275457083110571	CID	MS2		33.1	74.4035404954667	74349	MSO1_060418_02.raw	0/0	2.18637084960938	22755846	74.3765716552734	0	8.086E-06
High	Sequest HT (A2)	Unambiguous	[R].VTPQPGVPPEEAGAAVAAESSTGTWTTVWTDGLTSLDR.[Y]		1	1	P0C511	P0C511	0	4	0.3806	0	1	1	964.475708007813	3854.88100214125	2.35694244751157	0.00227142781238854	HCD	MS2	10.88021	32.56723	74.4026655256	74348	MSO1_060418_02.raw	0/0	3.59540724754334	172073110	74.6115798950195	0	5.374E-07
High	Sequest HT (A2)	Unambiguous	[R].VTPQPGVPPEEAGAAVAAESSTGTWTTVWTDGLTSLDR.[Y]		1	1	P0C511	P0C511	0	3	0.6712	0	1	1	1285.62976074219	3854.87472896656	0.729605710126242	0.000937512187344206	HCD	MS2	1.528481	33.1	74.3969011341333	74343	MSO1_060418_02.raw	0/0	5.14272451400757	835931074	74.5913543701172	0	1.516E-08
High	Sequest HT (A2)	Unambiguous	[R].VPTVDVSVVDLTVR.[LI]		3	3	Q7FAH2; Q6K5G8; A2YQT7	Q7FAH2; Q6K5G8; A2YQT7	0	2	0.6095	0	1	1	749.926574707031	1498.84587278406	-1.10851564249819	-0.000830747968734613	HCD	MS2	35.46253	16.99	76.5112017509333	77220	MSO1_060418_01.raw	0/0	3.14616584777832			0	3.696E-06
High	Sequest HT (A2)	Unambiguous	[R].VPTVDVSVVDLTVR.[LI]		3	3	Q7FAH2; Q6K5G8; A2YQT7	Q7FAH2; Q6K5G8; A2YQT7	0	2	0.6391	0	1	1	749.926574707031	1498.84587278406	-1.10851564249819	-0.000830747968734613	CID	MS2		27.475	76.5127934664	77222	MSO1_060418_01.raw	0/0	3.628741979599			0	2.83E-06
High	Sequest HT (A2)	Unambiguous	[K].SQLRPEIQVAAQNcWVK.[K]	C14(Carbamidomethyl)	1	1	P48494	P48494	0	3	0.6482	0	1	1	676.353515625	2027.045993615	-1.5347013512785	-0.00103697166661002	HCD	MS2	6.916836	28.045	76.5142849736	77224	MSO1_060418_01.raw	0/0	5.05775022506714			0	2.887E-07
High	Sequest HT (A2)	Unambiguous	[K].SQLRPEIQVAAQNcWVK.[K]	C14(Carbamidomethyl)	1	1	P48494	P48494	0	3	0.6587	0	1	1	676.353515625	2027.045993615	-1.5347013512785	-0.00103697166661002	CID	MS2		38.155	76.5162081549333	77226	MSO1_060418_01.raw	0/0	4.16056060791016			0	3E-06
High	Sequest HT (A2)	Unambiguous	[K].YGAGIGPGVYDIHSPR.[I]		2	2	Q2QLY5; Q2QLY4	Q2QLY5; Q2QLY4	0	3	0.457	0	1	1	553.61376953125	1658.82675533375	-1.06992749242056	-0.00059160874987659	HCD	MS2	51.94006	29.26	76.52117232	77231	MSO1_060418_01.raw	0/0	3.02442932128906			0	2.726E-05
High	Sequest HT (A2)	Unambiguous	[R].GPLQISWNFNYGPAGK.[N]		1	1	O04138	O04138	0	2	0.3035	0	1	1	874.9404296875	1748.873582745	-1.08503722620907	-0.000948797500086584	HCD	MS2	23.14489	23.005	76.5252096701333	77236	MSO1_060418_01.raw	0/0	3.12651753425598			0	3.674E-05
High	Sequest HT (A2)	Unambiguous	[R].AIGVDLLSNPDLVATDATVSFK.[T]		1	1	Q7DNA1	Q7DNA1	0	2	0.6897	0	1	1	1123.599609375	2246.19194212	0.217332319932088	0.000244084999849292	CID	MS2		40.905	74.3145569717333	74256	MSO1_060418_02.raw	0/0	4.06154489517212			0	1.307E-07
High	Sequest HT (A2)	Unambiguous	[K].LTAAAAIASGTVLGLHEDSR.[Y]		1	1	Q6K669	Q6K669	0	3	0.6172	0	1	1	651.684692382813	1953.03952388844	-0.233160389533504	-0.00015179052077959	CID	MS2		41.205	74.1735359210667	74109	MSO1_060418_02.raw	0/0	3.02913570404053			0	3.377E-05
High	Sequest HT (A2)	Unambiguous	[K].EVEDLEAGGIQVIQIDEAALR.[E]		2	2	Q2QLY5; Q2QLY4	Q2QLY5; Q2QLY4	0	2	0.4768	0	1	1	1134.58825683594	2268.16923704188	-1.12162938722549	-0.00127202406247307	HCD	MS2	39.96686	33.1	74.2083221445333	74147	MSO1_060418_02.raw	0/0	4.08565473556519			0	2.134E-05
High	Sequest HT (A2)	Unambiguous	[K].EVEDLEAGGIQVIQIDEAALR.[E]		2	2	Q2QLY5; Q2QLY4	Q2QLY5; Q2QLY4	0	2	0.714	0	1	1	1134.58825683594	2268.16923704188	-1.12162938722549	-0.00127202406247307	CID	MS2		49.355	74.2125886992	74149	MSO1_060418_02.raw	0/0	4.29678583145142			0	1.6E-06
High	Sequest HT (A2)	Unambiguous	[K].APDFDAEAVFDQEFINVK.[L]		1	1	Q6ER94	Q6ER94	0	3	0.3201	0	1	1	685.660461425781	2054.96683101734	-1.81572559962212	-0.00124375421880056	HCD	MS2	9.528702	33.1	74.2455767130667	74184	MSO1_060418_02.raw	0/0	3.52724480628967			0	1.646E-05
High	Sequest HT (A2)	Unambiguous	[K].APDFDAEAVFDQEFINVK.[L]		1	1	Q6ER94	Q6ER94	0	3	0.5444	0	1	1	685.660461425781	2054.96683101734	-1.81572559962212	-0.00124375421880056	CID	MS2		42.865	74.2475807442667	74186	MSO1_060418_02.raw	0/0	4.38984775543213			0	4.146E-06
High	Sequest HT (A2)	Unambiguous	[K].TPAELSHAANAGLDIAVR.[M]		1	2	Q10N21	Q10N21; A2XFC7	0	3	0.5436	0	1	1	602.654968261719	1805.95035152516	-0.0468145980319974	-2.81816145767759E-05	CID	MS2		33.1	76.579894548	77292	MSO1_060418_01.raw	0/0	2.97657322883606			0	1.576E-05
High	Sequest HT (A2)	Unambiguous	[K].EVEDLEAGGIQVIQIDEAALR.[E]		2	2	Q2QLY5; Q2QLY4	Q2QLY5; Q2QLY4	0	2	0.453	0	1	1	1134.59045410156	2268.17363157313	0.815847873816945	0.000925241562526935	HCD	MS2	34.90939	35.965	76.4323677693333	77147	MSO1_060418_01.raw	0/0	4.57023143768311			0	6.006E-09
High	Sequest HT (A2)	Unambiguous	[K].TPAELSHAANAGLDIAVR.[M]		1	2	Q10N21	Q10N21; A2XFC7	0	3	0.3684	0	1	1	602.654968261719	1805.95035152516	-0.0468145980319974	-2.81816145767759E-05	HCD	MS2	61.9203	40.23	76.5781843117333	77290	MSO1_060418_01.raw	0/0	2.47296023368835			0	2.139E-05
High	Sequest HT (A2)	Unambiguous	[K].MTAEIGEQVQIVGDDLLVTNPTR.[V]		1	1	Q42971	Q42971	0	3	0.2887	0	1	1	833.765258789063	2499.28122310719	2.11845644051386	0.0017648690624507	HCD	MS2	46.50655	42.525	74.277265072	74216	MSO1_060418_02.raw	0/0	2.38842248916626			0	1.307E-05
High	Sequest HT (A2)	Unambiguous	[K].GLVPLAGSNNESWcQGLDGLASR.[E]	C14(Carbamidomethyl)	1	1	Q40677	Q40677	0	2	0.6286	0	1	1	1201.08154296875	2401.1558093075	-0.280349283718882	-0.000336581249978707	CID	MS2		33.1	76.5689720453333	77280	MSO1_060418_01.raw	0/0	3.84861421585083			0	7.721E-07
High	Sequest HT (A2)	Unambiguous	[K].GLVPLAGSNNESWcQGLDGLASR.[E]	C14(Carbamidomethyl)	1	1	Q40677	Q40677	0	2	0.6467	0	1	1	1201.08154296875	2401.1558093075	-0.280349283718882	-0.000336581249978707	HCD	MS2	8.849847	35.635	76.5672974106667	77278	MSO1_060418_01.raw	0/0	3.34279632568359			0	3.466E-07
High	Sequest HT (A2)	Unambiguous	[R].AIGVDLLSNPDLVATDATVSFK.[T]		1	1	Q7DNA1	Q7DNA1	0	2	0.5941	0	1	1	1123.599609375	2246.19194212	0.217332319932088	0.000244084999849292	HCD	MS2	38.52784	33.1	74.3125029	74254	MSO1_060418_02.raw	0/0	4.03844165802002			0	3.15E-07
High	Sequest HT (A2)	Unambiguous	[K].AAQDIALAELPPTHPIR.[L]		2	2	Q7XTE8; Q6EUP4	Q7XTE8; Q6EUP4	0	3	0.6277	0	1	1	605.003295898438	1812.99533443531	-0.730053572583993	-0.00044119489575678	CID	MS2		41.995	76.5447816701333	77258	MSO1_060418_01.raw	0/0	2.81756973266602			0	1.371E-05
High	Sequest HT (A2)	Unambiguous	[K].AAQDIALAELPPTHPIR.[L]		2	2	Q7XTE8; Q6EUP4	Q7XTE8; Q6EUP4	0	3	0.3709	0	1	1	605.003295898438	1812.99533443531	-0.730053572583993	-0.00044119489575678	HCD	MS2	12.68417	32.275	76.5428254232	77256	MSO1_060418_01.raw	0/0	3.3657693862915			0	2.273E-06
High	Sequest HT (A2)	Unambiguous	[R].LGEHNIDVLEGNEQFINAAK.[I]		1	1	P00761	P00761	0	3	0.3265	0	1	1	737.706604003906	2211.10525875172	0.5530231498653	0.000407597239548825	CID	MS2		35.775	76.5738159496	77285	MSO1_060418_01.raw	0/0	2.45110511779785			0	1.061E-06
High	Sequest HT (A2)	Unambiguous	[R].NPDEIPWAEAGAEYVVESTGVFTDKEK.[A]		1	1	A2YQT7	A2YQT7	1	3	0.3686	0	1	1	994.472229003906	2981.40213375172	-0.990804065288955	-0.000984662760401989	HCD	MS2	7.420905	42.3	74.4798540085333	74426	MSO1_060418_02.raw	0/0	3.1175901889801	5459304	74.4729461669922	0	1.034E-05
High	Sequest HT (A2)	Unambiguous	[R].LPIYVVQPQDGLDAIAR.[N]		1	1	Q8H8C7	Q8H8C7	0	2	0.5786	0	1	1	934.518371582031	1868.02946653406	0.986475809852432	0.000921382031492612	CID	MS2		33.1	76.422024664	77137	MSO1_060418_01.raw	0/0	2.99466228485107			0	1.482E-06
High	Sequest HT (A2)	Unambiguous	[R].LPIYVVQPQDGLDAIAR.[N]		1	1	Q8H8C7	Q8H8C7	0	2	0.5338	0	1	1	934.518371582031	1868.02946653406	0.986475809852432	0.000921382031492612	HCD	MS2	14.60066	40.08	76.42025198	77135	MSO1_060418_01.raw	0/0	3.11087512969971			0	4.202E-05
High	Sequest HT (A2)	Unambiguous	[R].FETcYQIALAIK.[K]	C4(Carbamidomethyl)	2	2	Q2QLY5; Q2QLY4	Q2QLY5; Q2QLY4	0	2	0.6462	0	1	1	728.879333496094	1456.75139036219	0.636466032589524	0.000463586093889745	CID	MS2		37.99	76.3293516077333	77044	MSO1_060418_01.raw	0/0	3.24771595001221			0	1.478E-05
High	Sequest HT (A2)	Unambiguous	[R].FETcYQIALAIK.[K]	C4(Carbamidomethyl)	2	2	Q2QLY5; Q2QLY4	Q2QLY5; Q2QLY4	0	2	0.495	0	1	1	728.879333496094	1456.75139036219	0.636466032589524	0.000463586093889745	HCD	MS2	36.4047	27.865	76.3267912002667	77042	MSO1_060418_01.raw	0/0	3.02547478675842			0	3.906E-05
High	Sequest HT (A2)	Unambiguous	[R].TLQALQYVQDNPDEVcPAGWKPGDK.[S]	C16(Carbamidomethyl)	1	1	Q6ER94	Q6ER94	0	3	0.6312	0	1	1	943.789428710938	2829.35373287281	0.888529778822429	0.00083798760424969	CID	MS2		42.49	76.3249330213333	77040	MSO1_060418_01.raw	0/0	4.60932874679565			0	5.735E-07
High	Sequest HT (A2)	Unambiguous	[R].GGLDFTKDDENVNSQPFMR.[W]		1	1	P0C511	P0C511	1	3	0.3928	0	1	1	724.001220703125	2169.98910884938	0.991489542161733	0.000717173124940018	CID	MS2		32.88604	76.3238309624	77039	MSO1_060418_01.raw	0/0	5.26950597763062			0	2.71E-05
High	Sequest HT (A2)	Unambiguous	[R].TLQALQYVQDNPDEVcPAGWKPGDK.[S]	C16(Carbamidomethyl)	1	1	Q6ER94	Q6ER94	0	3	0.6273	0	1	1	943.789611816406	2829.35428218922	1.08267902497421	0.00102109307299969	HCD	MS2	1.882046	29.37778	76.3229536730667	77038	MSO1_060418_01.raw	0/0	4.99053049087524			0	4.521E-08
High	Sequest HT (A2)	Unambiguous	[K].MTAEIGEQVQIVGDDLLVTNPTR.[V]		1	1	Q42971	Q42971	0	2	0.54	0	1	1	1250.14013671875	2499.2729968075	-1.17301673926375	-0.00146584625008472	HCD	MS2	0	33.1	74.6419507706667	74593	MSO1_060418_02.raw	0/0	4.62673807144165	6494816	74.6326370239258	0	4.486E-05
High	Sequest HT (A2)	Unambiguous	[R].FGVTPTFLVNAEQIEIK.[I]		1	1	Q69RJ0	Q69RJ0	0	2	0.4556	0	1	1	953.520080566406	1906.03288450281	0.44284292960082	0.000422036406348525	CID	MS2		42.805	74.6099211197333	74558	MSO1_060418_02.raw	0/0	2.59173965454102			0	2.551E-05
High	Sequest HT (A2)	Unambiguous	[K].MTAEIGEQVQIVGDDLLVTNPTR.[V]		1	1	Q42971	Q42971	0	2	0.63	0	1	1	1250.14013671875	2499.2729968075	-1.17301673926375	-0.00146584625008472	CID	MS2		42.495	74.6443970738667	74595	MSO1_060418_02.raw	0/0	4.46478366851807	6494816	74.6326370239258	0	6.642E-06
High	Sequest HT (A2)	Unambiguous	[K].NAIELGLLETLQSAAVAGGGGK.[A]		1	1	Q6ZD89	Q6ZD89	0	2	0.5804	0	1	1	1035.06689453125	2069.1265124325	1.35497577453853	0.0014018062499872	CID	MS2		42.565	74.6635895106667	74615	MSO1_060418_02.raw	0/0	3.35830521583557			0	1.705E-05
High	Sequest HT (A2)	Unambiguous	[K].APDFDAEAVFDQEFINVK.[L]		1	1	Q6ER94	Q6ER94	0	3	0.3995	0	1	1	685.661499023438	2054.96994381031	-0.300962796744627	-0.000206156562550556	HCD	MS2	6.368677	38.895	74.6877741029333	74639	MSO1_060418_02.raw	0/0	4.03345680236816			0	1.964E-05
High	Sequest HT (A2)	Unambiguous	[K].LHGGTPANFLDVGGSASEGQVVEAFK.[I]		1	1	Q6K9N6	Q6K9N6	0	3	0.4685	0	1	1	863.099060058594	2587.28262691578	1.5155830614158	0.00130707859383013	HCD	MS2	44.08426	33.1	74.6885905429333	74640	MSO1_060418_02.raw	0/0	4.76175880432129			0	4.773E-06
High	Sequest HT (A2)	Unambiguous	[R].APGYGVITNIVnGGLEcGHGPDDR.[V]	N12(Deamidated); C17(Carbamidomethyl)	1	1	Q7DNA1	Q7DNA1	0	3	0.1346	0	1	1	823.72216796875	2469.15195064625	2.2836015113868	0.00187951541671557	CID	MS2		29.965	76.268766512	76985	MSO1_060418_01.raw	0/0	4.16048765182495			0	1.519E-06
High	Sequest HT (A2)	Unambiguous	[R].APGYGVITNIVnGGLEcGHGPDDR.[V]	N12(Deamidated); C17(Carbamidomethyl)	1	1	Q7DNA1	Q7DNA1	0	3	0.0918	0	1	1	823.72216796875	2469.15195064625	2.2836015113868	0.00187951541671557	HCD	MS2	59.38118	38.94	76.2670333829333	76983	MSO1_060418_01.raw	0/0	4.25488710403442			0	1.332E-06
High	Sequest HT (A2)	Unambiguous	[K].APDFDAEAVFDQEFINVK.[L]		1	1	Q6ER94	Q6ER94	0	3	0.5985	0	1	1	685.661499023438	2054.96994381031	-0.300962796744627	-0.000206156562550556	CID	MS2		33.1	74.6895051405333	74641	MSO1_060418_02.raw	0/0	3.96069383621216			0	7.784E-07
High	Sequest HT (A2)	Unambiguous	[K].NAIELGLLETLQSAAVAGGGGK.[A]		1	1	Q6ZD89	Q6ZD89	0	2	0.4332	0	1	1	1035.06689453125	2069.1265124325	1.35497577453853	0.0014018062499872	HCD	MS2	0	33.1	74.6615749202667	74613	MSO1_060418_02.raw	0/0	4.33514070510864			0	2.605E-05
High	Sequest HT (A2)	Unambiguous	[R].GGLDFTKDDENVnSQPFMR.[W]	N13(Deamidated)	1	1	P0C511	P0C511	1	2		0.0025	2	2	1085.99731445313	2170.98735227625	7.54452567584321	0.00818947312489926	CID	MS2		41.895	75.8443293845333	76555	MSO1_060418_01.raw	0/0	3.97826313972473			0	1.818E-05
High	Sequest HT (A2)	Unambiguous	[K].WLAANVSAEVAESTR.[I]		1	1	P48494	P48494	0	2	0.5393	0	1	1	802.406921386719	1603.80656614344	-0.557539844860447	-0.000447093281309208	CID	MS2		40.995	74.60235486	74550	MSO1_060418_02.raw	0/0	2.80066823959351			0	3.259E-05
High	Sequest HT (A2)	Unambiguous	[K].EVEDLEAGGIQVIQIDEAALR.[E]		2	2	Q2QLY5; Q2QLY4	Q2QLY5; Q2QLY4	0	2	0.675	0	1	1	1134.58764648438	2268.16801633875	-1.65981751529284	-0.00188237562497307	CID	MS2		27.34	74.6013505565333	74549	MSO1_060418_02.raw	0/0	4.39786100387573			0	1.884E-06
High	Sequest HT (A2)	Unambiguous	[K].WSPELAAAcEIWK.[A]	C9(Carbamidomethyl)	1	1	P0C511	P0C511	0	2	0.6478	0	1	1	780.879760742188	1560.75224485438	0.460716752860284	0.000359532187491851	CID	MS2		33.1	76.4182246637333	77133	MSO1_060418_01.raw	0/0	4.22540092468262			0	4.015E-06
High	Sequest HT (A2)	Unambiguous	[K].WSPELAAAcEIWK.[A]	C9(Carbamidomethyl)	1	1	P0C511	P0C511	0	2	0.5306	0	1	1	780.880187988281	1560.75309934656	1.00820440440526	0.000786778281241851	HCD	MS2	22.98578	33.1	74.5005385949333	74446	MSO1_060418_02.raw	0/0	3.42555713653564			0	1.021E-05
High	Sequest HT (A2)	Unambiguous	[K].WSPELAAAcEIWK.[A]	C9(Carbamidomethyl)	1	1	P0C511	P0C511	0	2	0.5622	0	1	1	780.880187988281	1560.75309934656	1.00820440440526	0.000786778281241851	CID	MS2		42.4	74.5024868842667	74448	MSO1_060418_02.raw	0/0	3.86174440383911			0	5.34E-06
High	Sequest HT (A2)	Unambiguous	[R].VGLTGLTVAEHFR.[D]		1	1	Q01859	Q01859	0	3	0.2636	0	1	1	467.261779785156	1399.77078609547	1.11561637556342	0.000520535156283586	HCD	MS2	16.50941	29.935	74.5049861056	74450	MSO1_060418_02.raw	0/0	2.38743329048157			0	1.216E-05
High	Sequest HT (A2)	Unambiguous	[R].VALEAcVQAR.[N]	C6(Carbamidomethyl)	1	1	P0C511	P0C511	0	2	0.5359	0	1	1	558.794982910156	1116.58268919031	-0.282002937709888	-0.000157439843672336	CID	MS2		41.835	74.54100952	74488	MSO1_060418_02.raw	0/0	3.61522245407104			0	1.817E-05
High	Sequest HT (A2)	Unambiguous	[K].QAFDEAISELDTLSEESYK.[D]		2	2	Q7XTE8; Q6EUP4	Q7XTE8; Q6EUP4	0	2	0.4708	0	1	1	1088.00256347656	2174.99785032313	0.131311928481764	0.000142801562333261	CID	MS2		41.34	74.5513154237333	74497	MSO1_060418_02.raw	0/0	3.08319711685181	8217607	74.5122756958008	0	3.324E-06
High	Sequest HT (A2)	Unambiguous	[R].SGETEDTFIADLAVGLATGQIK.[T]		1	1	Q42971	Q42971	0	2	0.4762	0	1	1	1118.57165527344	2236.13603391688	0.760663995051778	0.000850473437594701	HCD	MS2	71.87798	41.295	76.3479257018667	77065	MSO1_060418_01.raw	0/0	3.99360299110413	1915876.375	76.397705078125	0	1.327E-06
High	Sequest HT (A2)	Unambiguous	[K].EGLLVGISSGAAAAAAVR.[L]		1	1	Q9XEA6	Q9XEA6	0	2	0.628	0	1	1	806.956726074219	1612.90617551844	2.77788686732989	0.00224022921850064	CID	MS2		42.46	76.3872678936	77101	MSO1_060418_01.raw	0/0	4.56555795669556	5394982	76.2669143676758	0	3.207E-07
High	Sequest HT (A2)	Unambiguous	[K].EVEDLEAGGIQVIQIDEAALR.[E]		2	2	Q2QLY5; Q2QLY4	Q2QLY5; Q2QLY4	0	2	0.4576	0	1	1	1134.58764648438	2268.16801633875	-1.65981751529284	-0.00188237562497307	HCD	MS2	16.99557	38.935	74.5996253544	74547	MSO1_060418_02.raw	0/0	3.54030680656433			0	1.17E-05
High	Sequest HT (A2)	Unambiguous	[R].QVQLISFIAYKPPGcEESGGN.[-]	C15(Carbamidomethyl)	1	2	P18566	P18566; Q0INY7	0	2	0.5575	0	1	1	1147.56311035156	2294.11894407313	2.95798664460272	0.00339297656246984	CID	MS2		18.325	76.3713601301333	77084	MSO1_060418_01.raw	0/0	3.47792673110962			0	8.373E-06
High	Sequest HT (A2)	Unambiguous	[K].EYKPDIDIVSNAScTTncLAPLAK.[V]	C14(Carbamidomethyl); N17(Deamidated); C18(Carbamidomethyl)	1	1	Q7FAH2	Q7FAH2	0	3	0.0145	0	1	1	894.437438964844	2681.29776363453	6.73909721888431	0.00602313484347879	CID	MS2		42.375	76.3619105978667	77076	MSO1_060418_01.raw	0/0	3.46185207366943			0	1.278E-05
High	Sequest HT (A2)	Unambiguous	[K].GLVPLAGSNNESWcqGLDGLASR.[E]	C14(Carbamidomethyl); Q15(Deamidated)	1	1	Q40677	Q40677	0	3	0.0505	0	1	1	801.391052246094	2402.15860347828	7.5370313655033	0.00603500276043804	CID	MS2		33.1	76.3608085381333	77075	MSO1_060418_01.raw	0/0	4.54897880554199			0	4.113E-05
High	Sequest HT (A2)	Unambiguous	[K].EYKPDIDIVSNAScTTNcLAPLAK.[V]	C14(Carbamidomethyl); C18(Carbamidomethyl)	1	1	Q7FAH2	Q7FAH2	0	3	0.3519	0	1	1	894.103637695313	2680.29635982594	0.254298785846409	0.000227198645561089	HCD	MS2	36.36668	33.1	76.359877324	77074	MSO1_060418_01.raw	0/0	3.78192973136902			0	5.001E-07
High	Sequest HT (A2)	Unambiguous	[K].GLVPLAGSNNESWcQGLDGLASR.[E]	C14(Carbamidomethyl)	1	1	Q40677	Q40677	0	3	0.2575	0	1	1	801.057922363281	2401.15921382984	1.13751846818598	0.000910453281271373	HCD	MS2	10.96842	39.96	76.3590460373333	77073	MSO1_060418_01.raw	0/0	2.99320554733276			0	2.29E-05
High	Sequest HT (A2)	Unambiguous	[K].VVSGEIDqSDQSFLDDDQVAAGWVLTcHAYPK.[S]	Q8(Deamidated); C27(Carbamidomethyl)	1	1	A2YQD9	A2YQD9	0	3	0.0939	0	1	1	1184.55297851563	3551.64438228688	4.86066985543965	0.00575442895836176	CID	MS2		33.1	74.5872721	74536	MSO1_060418_02.raw	0/0	3.93957901000977			0	9.679E-06
High	Sequest HT (A2)	Unambiguous	[R].AIGVDLLSNPDLVATDATVSFK.[T]		1	1	Q7DNA1	Q7DNA1	0	2	0.7017	0	1	1	1123.60290527344	2246.19853391688	3.15198727261126	0.00353998343734929	CID	MS2		42.4	78.3281323866667	78237	MSO1_060418_02.raw	0/0	4.1851224899292			0	2.89E-05
High	Sequest HT (A2)	Unambiguous	[K].YGAGIGPGVYDIHSPR.[I]		2	2	Q2QLY5; Q2QLY4	Q2QLY5; Q2QLY4	0	3	0.6761	0	1	1	553.614501953125	1658.82895259938	0.254661267086771	0.000140813125123411	HCD	MS2	39.43719	40.08	74.0715948314667	74725	MSO1_060418_01.raw	0/0	3.89251399040222			0	1.166E-06
High	Sequest HT (A2)	Unambiguous	[R].TLQALQYVQDnPDEVcPAGWKPGDK.[S]	N11(Deamidated); C16(Carbamidomethyl)	1	1	Q6ER94	Q6ER94	0	3		0.0034	2	2	944.122924804688	2830.35422115406	6.70812553529756	0.00632874802091739	CID	MS2		37.69014	74.0603744669333	74715	MSO1_060418_01.raw	0/0	5.91793918609619			0	8.56E-07
High	Sequest HT (A2)	Unambiguous	[K].VLVVANPANTNALILK.[E]		1	1	Q7XDC8	Q7XDC8	0	2	0.6067	0	1	1	825.501953125	1649.99662962	1.06814271690903	0.000881215000163138	HCD	MS2	42.10678	28.165	71.8113191208	72368	MSO1_060418_01.raw	0/0	3.00176239013672			0	6.143E-06
High	Sequest HT (A2)	Unambiguous	[K].GILGYVEEDLVSTDFQGDNR.[S]		1	1	Q7FAH2	Q7FAH2	0	2	0.7267	0	1	1	1114.03015136719	2227.05302610438	0.760855554057845	0.000847232187425107	CID	MS2		41.625	82.2981198354667	82217	MSO1_060418_02.raw	0/0	4.61288738250732			0	2.771E-07
High	Sequest HT (A2)	Unambiguous	[K].VLVVANPANTNALILK.[E]		1	1	Q7XDC8	Q7XDC8	0	2	0.679	0	1	1	825.501953125	1649.99662962	1.06814271690903	0.000881215000163138	CID	MS2		38.26	71.8131320837333	72370	MSO1_060418_01.raw	0/0	3.77237606048584			0	3.644E-07
High	Sequest HT (A2)	Unambiguous	[R].EAPAFVEQATEQQILVTGIK.[V]		1	1	Q01859	Q01859	0	2	0.5721	0	1	1	1086.58154296875	2172.1558093075	0.522401794649424	0.000567368750125752	HCD	MS2	32.13535	38.97	71.8186129456	72375	MSO1_060418_01.raw	0/0	4.51156759262085			0	3.571E-07
High	Sequest HT (A2)	Unambiguous	[R].EAPAFVEQATEQQILVTGIK.[V]		1	1	Q01859	Q01859	0	2	0.6375	0	1	1	1086.58239746094	2172.15751829188	1.30917098517142	0.00142186093762575	CID	MS2		26.605	71.8203521794667	72377	MSO1_060418_01.raw	0/0	4.90807151794434			0	4.839E-08
High	Sequest HT (A2)	Unambiguous	[K].GILGYVEEDLVSTDFQGDNR.[S]		1	1	Q7FAH2	Q7FAH2	0	2	0.5604	0	1	1	1114.03015136719	2227.05302610438	0.760855554057845	0.000847232187425107	HCD	MS2	28.33266	33.1	82.2961177050667	82215	MSO1_060418_02.raw	0/0	4.14444589614868			0	6.351E-06
High	Sequest HT (A2)	Unambiguous	[K].IVDSFPGQSIDFFGALR.[A]		1	1	P93431	P93431	0	2	0.5755	0	1	1	934.9814453125	1868.955613995	0.796967127475939	0.000744747499993537	CID	MS2		21.13	82.227035432	82145	MSO1_060418_02.raw	0/0	2.77896332740784			0	1.417E-05
High	Sequest HT (A2)	Unambiguous	[R].VTPqPGVPPEEAGAAVAAESSTGTWTTVWTDGLTSLDR.[Y]	Q4(Deamidated)	1	1	P0C511	P0C511	0	4	0.5058	0	1	1	964.724365234375	3855.8756310475	5.10875350240067	0.00492465437488854	CID	MS2		33.1	82.206225816	82124	MSO1_060418_02.raw	0/0	4.31454038619995			0	3.943E-07
High	Sequest HT (A2)	Unambiguous	[R].VTPQPGVPPEEAGAAVAAESSTGTWTTVWTDGLTSLDR.[Y]		1	1	P0C511	P0C511	0	4	0.5294	0	1	1	964.474182128906	3854.87489862563	0.773617305374951	0.000745548906138538	HCD	MS2	1.135817	41.28	82.2044428946667	82122	MSO1_060418_02.raw	0/0	4.07876014709473			0	1.401E-08
High	Sequest HT (A2)	Unambiguous	[R].LFKPFDELVVDSK.[D]		1	1	Q53LQ0	Q53LQ0	0	3	0.6658	0	1	1	512.948852539063	1536.83200435719	0.769594916273717	0.000394245729163837	CID	MS2		40.665	82.1997408650667	82117	MSO1_060418_02.raw	0/0	3.97945094108582			0	1.152E-05
High	Sequest HT (A2)	Unambiguous	[RK].EGVAFYNSLInDVIAK.[G]	N11(Deamidated)	2	2	Q53NF0; Q0J0N4	Q53NF0; Q0J0N4	0	2	0.181	0	1	1	877.455932617188	1753.90458860438	2.22146236217942	0.0019481121875613	CID	MS2		36.495	82.1885101242667	82105	MSO1_060418_02.raw	0/0	3.36905097961426			0	2.759E-05
High	Sequest HT (A2)	Unambiguous	[K].MELVDAAFPLLK.[G]		1	1	Q7XDC8	Q7XDC8	0	2	0.4931	0	1	1	673.873229980469	1346.73918333094	0.258187354821082	0.000173855468801776	CID	MS2		42.4	82.1805689232	82097	MSO1_060418_02.raw	0/0	3.61305570602417			0	1.034E-05
High	Sequest HT (A2)	Unambiguous	[K].LPMFGcTDATQVLK.[E]	C6(Carbamidomethyl)	1	2	P18566	P18566; Q0INY7	0	2	0.6371	0	1	1	790.894714355469	1580.78215208094	0.658377640049815	0.000520375468756384	HCD	MS2	8.802421	18.595	71.8576316901333	72417	MSO1_060418_01.raw	0/0	4.62948608398438			0	3.215E-07
High	Sequest HT (A2)	Unambiguous	[R].VETGVLKPGMVVTFGPSGLTTEVK.[S]		1	1	O64937	O64937	0	3	0.3876	0	1	1	816.113403320313	2446.32565670094	-0.211152980381773	-0.000172183020822558	CID	MS2		33.1	82.1376393224	82053	MSO1_060418_02.raw	0/0	3.5587272644043			0	3.496E-05
High	Sequest HT (A2)	Unambiguous	[K].LPMFGcTDATQVLK.[E]	C6(Carbamidomethyl)	1	2	P18566	P18566; Q0INY7	0	2	0.6633	0	1	1	790.894714355469	1580.78215208094	0.658377640049815	0.000520375468756384	CID	MS2		28.04737	71.8592881786667	72419	MSO1_060418_01.raw	0/0	3.98376512527466			0	9.394E-07
High	Sequest HT (A2)	Unambiguous	[R].SGETEDTFIADLAVGLATGqIK.[T]	Q20(Deamidated)	1	1	Q42971	Q42971	0	2	0.688	0	1	1	1119.06958007813	2237.13188352625	6.04999563676231	0.0067672781250947	CID	MS2		33.1	82.1295774093333	82046	MSO1_060418_02.raw	0/0	4.67731332778931	16847135.5	82.0374145507813	0	3.185E-06
High	Sequest HT (A2)	Unambiguous	[K].LAYVALDYEQELETAK.[S]		1	1	A3C6D7	A3C6D7	0	2	0.5726	0	1	1	928.470642089844	1855.93400754969	0.873749334853518	0.00081080984386972	CID	MS2		38.295	71.8826558405333	72443	MSO1_060418_01.raw	0/0	3.5849142074585			0	2.231E-05
High	Sequest HT (A2)	Unambiguous	[K].LNLPVLPTTTIGSFPQTVELR.[R]		2	2	Q2QLY5; Q2QLY4	Q2QLY5; Q2QLY4	0	2	0.6913	0	1	1	1148.65026855469	2296.29326047938	0.937176199900975	0.00107601468744178	CID	MS2		37.315	82.0480414618667	81964	MSO1_060418_02.raw	0/0	2.30196213722229			0	1.037E-05
High	Sequest HT (A2)	Unambiguous	[K].WLAANVSAEVAESTR.[I]		1	1	P48494	P48494	0	2	0.7494	0	1	1	802.408386230469	1603.80949583094	1.26916789435732	0.00101775046869079	CID	MS2		41.955	71.9574961357333	72519	MSO1_060418_01.raw	0/0	4.06557464599609			0	4.345E-07
High	Sequest HT (A2)	Unambiguous	[K].ANSEATLGTYQGDAVLGEGASESLHVK.[D]		1	1	Q5N725	Q5N725	0	3	0.6321	0	1	1	902.107299804688	2704.30734615406	0.482069722168385	0.000434554687520479	CID	MS2		27.325	71.9564902802667	72518	MSO1_060418_01.raw	0/0	2.98702907562256			0	1.15E-05
High	Sequest HT (A2)	Unambiguous	[K].WLAANVSAEVAESTR.[I]		1	1	P48494	P48494	0	2	0.5113	0	1	1	802.408386230469	1603.80949583094	1.26916789435732	0.00101775046869079	HCD	MS2	17.24119	33.1	71.9555691106667	72517	MSO1_060418_01.raw	0/0	3.53801298141479			0	7.676E-06
High	Sequest HT (A2)	Unambiguous	[K].ANSEATLGTYQGDAVLGEGASESLHVK.[D]		1	1	Q5N725	Q5N725	0	3	0.5778	0	1	1	902.107299804688	2704.30734615406	0.482069722168385	0.000434554687520479	HCD	MS2	3.448027	27.475	71.95495076	72516	MSO1_060418_01.raw	0/0	5.8509840965271			0	6.827E-10
High	Sequest HT (A2)	Unambiguous	[R].VPTVDVSVVDLTVR.[LI]		3	3	Q7FAH2; Q6K5G8; A2YQT7	Q7FAH2; Q6K5G8; A2YQT7	0	2	0.772	0	1	1	749.927307128906	1498.84733762781	-0.131202262386008	-9.83260937346131E-05	CID	MS2		16.99	71.9532609045333	72514	MSO1_060418_01.raw	0/0	3.85841631889343			0	9.869E-07
High	Sequest HT (A2)	Unambiguous	[R].VFEVSLADLQNDEDQAYR.[K]		1	1	P49397	P49397	0	2	0.6469	0	1	1	1056.49865722656	2111.99003782313	0.96338289896122	0.00101732656253262	CID	MS2		33.1	71.7825309648	72340	MSO1_060418_01.raw	0/0	4.56146430969238			0	3.132E-07
High	Sequest HT (A2)	Unambiguous	[K].QLVLPVPAFNVInGGSHAGNK.[L]	N13(Deamidated)	1	1	Q42971	Q42971	0	3	0.002	0	1	1	711.722045898438	2133.15158443531	3.03354200883897	0.00215699510420005	HCD	MS2	38.86117	33.1	82.093328728	82009	MSO1_060418_02.raw	0/0	4.96227359771729			0	1.89E-06
High	Sequest HT (A2)	Unambiguous	[K].QLVLPVPAFNVINGGSHAGnK.[L]	N20(Deamidated)	1	1	Q42971	Q42971	0	3		0.002	2	2	711.722045898438	2133.15158443531	3.03354200883897	0.00215699510420005	HCD	MS2	38.86117	33.1	82.093328728	82009	MSO1_060418_02.raw	0/0	4.94518661499023			0	6.319E-06
High	Sequest HT (A2)	Unambiguous	[K].GILGYVEEDLVSTDFqGDNR.[S]	Q16(Deamidated)	1	1	Q7FAH2	Q7FAH2	0	2	0.0242	0	1	1	1114.53161621094	2228.05595579188	9.24947258878948	0.0103040759374251	CID	MS2		41.85	82.1035326208	82019	MSO1_060418_02.raw	0/0	4.13938331604004			0	1.369E-05
High	Sequest HT (A2)	Unambiguous	[K].GILGYVEEDLVSTDFQGDnR.[S]	N19(Deamidated)	1	1	Q7FAH2	Q7FAH2	0	2		0.0242	2	2	1114.53161621094	2228.05595579188	9.24947258878948	0.0103040759374251	CID	MS2		41.85	82.1035326208	82019	MSO1_060418_02.raw	0/0	4.03678941726685			0	4.106E-05
High	Sequest HT (A2)	Unambiguous	[R].GMEVIDTGAPLSVPVGGATLGR.[I]		1	1	P12085	P12085	0	2	0.4302	0	1	1	1049.05444335938	2097.10161008875	0.355332813127941	0.000372584374872531	HCD	MS2	0	19.99	71.9142334037333	72474	MSO1_060418_01.raw	0/0	2.57553482055664			0	1.247E-05
High	Sequest HT (A2)	Unambiguous	[R].SGETEDTFIADLAVGLATGQIK.[T]		1	1	Q42971	Q42971	0	2	0.6102	0	1	1	1118.5712890625	2236.135301495	0.433124694661354	0.000484262500094701	HCD	MS2	30.99438	49.055	82.1277694261333	82044	MSO1_060418_02.raw	0/0	4.7203688621521			0	3.442E-08
High	Sequest HT (A2)	Unambiguous	[K].GIYPAVDPLDSTSTMLQPR.[I]		1	1	P12085	P12085	0	2	0.4497	0	1	1	1031.02697753906	2061.04667844813	7.06527957872566	0.00728088406253846	HCD	MS2	0	30.805	71.8942178856	72456	MSO1_060418_01.raw	0/0	3.37797379493713			0	3.773E-05
High	Sequest HT (A2)	Unambiguous	[K].EGVIQHSTINNLAIGR.[S]		1	1	Q6ER94	Q6ER94	0	3	0.571	0	1	1	574.648559570313	1721.93112545094	1.05619953770326	0.000606233645915684	HCD	MS2	30.56301	38.02	71.9428199088	72505	MSO1_060418_01.raw	0/0	3.52095532417297			0	2.649E-06
High	Sequest HT (A2)	Unambiguous	[K].THINIVVIGHVDSGK.[S]		1	1	O64937	O64937	0	3	0.8065	0	1	1	530.299926757813	1588.88522701344	2.93368396480702	0.00155375781256832	CID	MS2		33.1	82.0469120813333	81963	MSO1_060418_02.raw	0/0	3.97999334335327			0	1.11E-05
High	Sequest HT (A2)	Unambiguous	[R].VTPQPGVPPEEAGAAVAAESSTGTWTTVWTDGLTSLDR.[Y]		1	1	P0C511	P0C511	0	3	0.6358	0	1	1	1285.63159179688	3854.88022213063	2.1545983380492	0.00276856687484421	CID	MS2		19.57259	82.3195813914667	82237	MSO1_060418_02.raw	0/0	4.85799884796143			0	8.801E-09
High	Sequest HT (A2)	Unambiguous	[K].WSPELAAAcEIWK.[A]	C9(Carbamidomethyl)	1	1	P0C511	P0C511	0	2	0.535	0	1	1	780.88037109375	1560.7534655575	1.2428419693531	0.000969883749991851	CID	MS2		19.57	71.768069404	72324	MSO1_060418_01.raw	0/0	3.13785362243652			0	3.844E-05
High	Sequest HT (A2)	Unambiguous	[R].GGLDFTKDDENVNSQPFMR.[W]		1	1	P0C511	P0C511	1	2	0.7036	0	1	1	1085.49536132813	2169.98344602625	-1.61812205291863	-0.00175565187510074	CID	MS2		33.1	71.5942870717333	72140	MSO1_060418_01.raw	0/0	3.88463163375854			0	4.798E-05
High	Sequest HT (A2)	Unambiguous	[K].SQLRPEIQVAAQNcWVK.[K]	C14(Carbamidomethyl)	1	1	P48494	P48494	0	3	0.6379	0	1	1	676.354309082031	2027.04837398609	-0.360397735036349	-0.000243514635360024	CID	MS2		41.205	71.5953788565333	72141	MSO1_060418_01.raw	0/0	4.06358575820923			0	4.913E-06
High	Sequest HT (A2)	Unambiguous	[K].IVDSFPGQSIDFFGALR.[A]		1	1	P93431	P93431	0	2	0.7045	0	1	1	934.981689453125	1868.95610227625	1.05822621543276	0.000988888124993537	CID	MS2		38.7	82.6490962706667	82562	MSO1_060418_02.raw	0/0	3.96004223823547			0	8.697E-07
High	Sequest HT (A2)	Unambiguous	[K].IVDSFPGQSIDFFGALR.[A]		1	1	P93431	P93431	0	2	0.5415	0	1	1	934.981689453125	1868.95610227625	1.05822621543276	0.000988888124993537	HCD	MS2	17.4039	39.09	82.6464901018667	82561	MSO1_060418_02.raw	0/0	3.24737930297852			0	1.28E-06
High	Sequest HT (A2)	Unambiguous	[R].LFKPFDELVVDSK.[D]		1	1	Q53LQ0	Q53LQ0	0	3	0.604	0	1	1	512.949096679688	1536.83273677906	1.24617429293402	0.000638386354163837	CID	MS2		41.58	82.6262492328	82540	MSO1_060418_02.raw	0/0	3.5071759223938			0	1.9E-05
High	Sequest HT (A2)	Unambiguous	[R].LFKPFDELVVDSK.[D]		1	1	Q53LQ0	Q53LQ0	0	3	0.5061	0	1	1	512.949096679688	1536.83273677906	1.24617429293402	0.000638386354163837	HCD	MS2	6.310549	33.1	82.6243014384	82538	MSO1_060418_02.raw	0/0	3.29966306686401			0	5.465E-05
High	Sequest HT (A2)	Unambiguous	[RK].EGVAFYNSLInDVIAK.[G]	N11(Deamidated)	2	2	Q53NF0; Q0J0N4	Q53NF0; Q0J0N4	0	2	0.0959	0	1	1	877.454711914063	1753.90214719813	0.829475768749741	0.000727409062561302	HCD	MS2	17.12952	33.1	82.6088102392	82522	MSO1_060418_02.raw	0/0	3.64629220962524			0	2.676E-06
High	Sequest HT (A2)	Unambiguous	[R].VTPQPGVPPEEAGAAVAAESSTGTWTTVWTDGLTSLDR.[Y]		1	1	P0C511	P0C511	0	4	0.6372	0	1	1	964.474609375	3854.87660761	1.21694834517321	0.00117279499988854	CID	MS2		33.1	82.6058938730667	82519	MSO1_060418_02.raw	0/0	4.30106401443481			0	2.545E-07
High	Sequest HT (A2)	Unambiguous	[R].VETGVLKPGMVVTFGPSGLTTEVK.[S]		1	1	O64937	O64937	0	3	0.4568	0	1	1	816.113952636719	2446.32730465016	0.462489494922598	0.000377133385427442	CID	MS2		33.07	82.5624496274667	82477	MSO1_060418_02.raw	0/0	3.24111175537109			0	2.406E-05
High	Sequest HT (A2)	Unambiguous	[R].ALHLPAAcGADASAFSK.[C]	C8(Carbamidomethyl)	1	1	Q6ASY2	Q6ASY2	0	3	0.6463	0	1	1	562.94775390625	1686.82870845875	1.12196980263476	0.000630856249901039	CID	MS2		33.1	71.6268148752	72173	MSO1_060418_01.raw	0/0	3.75883293151855			0	2.031E-05
High	Sequest HT (A2)	Unambiguous	[K].MELVDAAFPLLK.[G]		1	1	Q7XDC8	Q7XDC8	0	2	0.5493	0	1	1	673.873596191406	1346.73991575281	0.802035839492435	0.000540066406301776	CID	MS2		33.1	82.5608427552	82476	MSO1_060418_02.raw	0/0	4.46417140960693			0	1.194E-05
High	Sequest HT (A2)	Unambiguous	[K].MELVDAAFPLLK.[G]		1	1	Q7XDC8	Q7XDC8	0	2	0.4571	0	1	1	673.873596191406	1346.73991575281	0.802035839492435	0.000540066406301776	HCD	MS2	7.864248	42.4	82.5592127509333	82474	MSO1_060418_02.raw	0/0	3.49808883666992			0	2.578E-05
High	Sequest HT (A2)	Unambiguous	[K].TITLEVESSDTIDNVK.[A]		3	6	P0C030; P51431; Q9ARZ9	P0CH35; P0C030; Q58G87; P51431; P0C031; Q9ARZ9	0	2	0.5702	0	1	1	882.452453613281	1763.89763059656	3.80725729992883	0.00335779328122499	CID	MS2		40.815	71.6388311386667	72186	MSO1_060418_01.raw	0/0	4.62803936004639			0	1.71E-06
High	Sequest HT (A2)	Unambiguous	[K].THINIVVIGHVDSGK.[S]		1	1	O64937	O64937	0	3	0.8291	0	1	1	530.298278808594	1588.88028316578	-0.17784484538235	-9.41914061816836E-05	CID	MS2		42.55	82.5138916952	82430	MSO1_060418_02.raw	0/0	4.33061933517456			0	3.068E-07
High	Sequest HT (A2)	Unambiguous	[K].THINIVVIGHVDSGK.[S]		1	1	O64937	O64937	0	3	0.6949	0	1	1	530.298278808594	1588.88028316578	-0.17784484538235	-9.41914061816836E-05	HCD	MS2	19.90352	33.1	82.5114103736	82428	MSO1_060418_02.raw	0/0	3.89610123634338			0	1.83E-07
High	Sequest HT (A2)	Unambiguous	[K].QLVLPVPAFNVINGGSHAGnK.[L]	N20(Deamidated)	1	1	Q42971	Q42971	0	3		0.0208	2	2	711.720764160156	2133.14773922047	1.23093851060297	0.000875256822950051	HCD	MS2	10.11419	39.36	82.5105897018667	82427	MSO1_060418_02.raw	0/0	4.23106002807617			0	3.764E-06
High	Sequest HT (A2)	Unambiguous	[K].QLVLPVPAFNVInGGSHAGNK.[L]	N13(Deamidated)	1	1	Q42971	Q42971	0	3	0.0208	0	1	1	711.720764160156	2133.14773922047	1.23093851060297	0.000875256822950051	HCD	MS2	10.11419	39.36	82.5105897018667	82427	MSO1_060418_02.raw	0/0	4.32043504714966			0	9.787E-08
High	Sequest HT (A2)	Unambiguous	[K].WSPELAAAcEIWK.[A]	C9(Carbamidomethyl)	1	1	P0C511	P0C511	0	2	0.3557	0	1	1	780.88037109375	1560.7534655575	1.2428419693531	0.000969883749991851	HCD	MS2	25.91522	24.895	71.7666861152	72322	MSO1_060418_01.raw	0/0	2.97609758377075			0	2.83E-05
High	Sequest HT (A2)	Unambiguous	[R].GGLDFTKDDENVNSQPFMR.[W]		1	1	P0C511	P0C511	1	3	0.4831	0	1	1	724.001281738281	2169.98929195484	1.07587044967433	0.000778208281190018	CID	MS2		13.99	71.7649378714667	72320	MSO1_060418_01.raw	0/0	5.02554178237915			0	1.114E-06
High	Sequest HT (A2)	Unambiguous	[R].IFNVLGEPVDNLGPVDTSATFPIHR.[S]		1	1	P12085	P12085	0	3	0.5088	0	1	1	903.473815917969	2708.40689449391	0.979899479710531	0.000884654635380381	HCD	MS2	5.057886	41.77	82.4071547528	82324	MSO1_060418_02.raw	0/0	3.96788048744202			0	3.303E-06
High	Sequest HT (A2)	Unambiguous	[R].IFNVLGEPVDnLGPVDTSATFPIHR.[S]	N11(Deamidated)	1	1	P12085	P12085	0	3	0.1749	0	1	1	903.807067871094	2709.40665035328	6.78892116580541	0.00613127442704705	CID	MS2		40.5	82.4101149861333	82325	MSO1_060418_02.raw	0/0	4.05987548828125			0	1.391E-05
High	Sequest HT (A2)	Unambiguous	[R].RLPVVNPATESPIGEIPAGTAEDVDAAVAAAR.[E]		1	1	B3VMC0	B3VMC0	1	3	0.1589	0	1	1	1053.22314453125	3157.65488033375	1.93173914316779	0.0020332512499408	CID	MS2		33.1	82.4220621418667	82337	MSO1_060418_02.raw	0/0	3.20826864242554			0	2.585E-05
High	Sequest HT (A2)	Unambiguous	[R].EMTLGFVDLLR.[D]		1	1	P0C511	P0C511	0	2	0.6324	0	1	1	647.34765625	1293.68803587	0.696814535966824	0.000450730000125077	CID	MS2		41.475	82.4622692250667	82379	MSO1_060418_02.raw	0/0	3.88994169235229			0	1.869E-05
High	Sequest HT (A2)	Unambiguous	[K].GILGYVEEDLVSTDFQGDSR.[S]		1	1	Q6K5G8	Q6K5G8	0	2	0.2175	0	1	1	1100.52355957031	2200.03984251063	-0.268222059187814	-0.000295049687565552	HCD	MS2	29.03878	42.48	82.3804475146667	82296	MSO1_060418_02.raw	0/0	3.08102011680603			0	1.051E-06
High	Sequest HT (A2)	Unambiguous	[R].QVQLISFIAYKPPGcEESGGN.[-]	C15(Carbamidomethyl)	1	2	P18566	P18566; Q0INY7	0	2	0.3554	0	1	1	1147.55993652344	2294.11259641688	0.191052941064076	0.00021914843746984	HCD	MS2	16.34389	41.925	71.7072030477333	72260	MSO1_060418_01.raw	0/0	3.76592993736267			0	4.622E-05
High	Sequest HT (A2)	Unambiguous	[R].TLQALQYVQDnPDEVcPAGWKPGDK.[S]	N11(Deamidated); C16(Carbamidomethyl)	1	1	Q6ER94	Q6ER94	0	3	0.0398	0	1	1	944.124267578125	2830.35824947438	8.1313916780547	0.00767152145841739	CID	MS2		33.1	71.7051259962667	72258	MSO1_060418_01.raw	0/0	5.26658487319946			0	3.723E-07
High	Sequest HT (A2)	Unambiguous	[R].TLQALQYVQDNPDEVcPAGWKPGDK.[S]	C16(Carbamidomethyl)	1	1	Q6ER94	Q6ER94	0	3	0.4344	0	1	1	943.791076660156	2829.35867672047	2.63587299418846	0.00248593682299969	HCD	MS2	12.33832	23.68	71.7036637744	72256	MSO1_060418_01.raw	0/0	4.18952798843384			0	2.01E-06
High	Sequest HT (A2)	Unambiguous	[K].LNLPVLPTTTIGSFPQTVELR.[R]		2	2	Q2QLY5; Q2QLY4	Q2QLY5; Q2QLY4	0	2	0.5756	0	1	1	1148.65173339844	2296.29619016688	2.213010735522	0.00254085843744178	HCD	MS2	14.25093	32.38	82.4632503	82380	MSO1_060418_02.raw	0/0	3.1135675907135			0	1.587E-05
High	Sequest HT (A2)	Unambiguous	[K].LNLPVLPTTTIGSFPQTVELR.[R]		2	2	Q2QLY5; Q2QLY4	Q2QLY5; Q2QLY4	0	2	0.7474	0	1	1	1148.64892578125	2296.2905749325	-0.232338791084967	-0.000266758750058216	CID	MS2		33.1	82.4648686581333	82382	MSO1_060418_02.raw	0/0	2.85113286972046			0	3.381E-05
High	Sequest HT (A2)	Unambiguous	[K].MTAEIGEQVQIVGDDLLVTNPTR.[V]		1	1	Q42971	Q42971	0	3	0.515	0	1	1	833.764831542969	2499.27994136891	1.60561259376851	0.0013376229687007	CID	MS2		40.5	82.504646636	82421	MSO1_060418_02.raw	0/0	3.33694005012512	3050304.5	82.4436874389648	0	1.316E-05
High	Sequest HT (A2)	Unambiguous	[R].AAVPSGASTGVYEALELR.[D]		1	1	Q42971	Q42971	0	2	0.2492	0	1	1	895.968322753906	1790.92936887781	0.594796458694914	0.00053261890639078	HCD	MS2	0	33.1	71.6793273306667	72229	MSO1_060418_01.raw	0/0	3.25256872177124			0	2.473E-06
High	Sequest HT (A2)	Unambiguous	[R].TLQALQYVqDNPDEVcPAGWKPGDK.[S]	Q9(Deamidated); C16(Carbamidomethyl)	1	1	Q6ER94	Q6ER94	0	3		0.0398	2	2	944.124267578125	2830.35824947438	8.1313916780547	0.00767152145841739	CID	MS2		33.1	71.7051259962667	72258	MSO1_060418_01.raw	0/0	5.0632529258728			0	5.208E-07
High	Sequest HT (A2)	Unambiguous	[K].SQLRPEIQVAAQNcWVK.[K]	C14(Carbamidomethyl)	1	1	P48494	P48494	0	3	0.6167	0	1	1	676.354309082031	2027.04837398609	-0.360397735036349	-0.000243514635360024	HCD	MS2	30.77576	33.1	71.5933747296	72139	MSO1_060418_01.raw	0/0	4.66710186004639			0	1.287E-06
High	Sequest HT (A2)	Unambiguous	[K].VLNLEEGGAFTTSSAEEMLK.[A]		2	2	Q7F8S5; Q69TY4	Q7F8S5; Q69TY4	0	2	0.671	0	1	1	1063.51879882813	2126.03032102625	-0.872584982935124	-0.000927571875081412	CID	MS2		41.055	71.9744268685333	72539	MSO1_060418_01.raw	0/0	3.88883924484253			0	7.903E-06
High	Sequest HT (A2)	Unambiguous	[K].THINIVVIGHVDSGK.[S]		1	1	O64937	O64937	0	3	0.6919	0	1	1	530.299438476563	1588.88376216969	2.01174950252869	0.00106547656256832	HCD	MS2	24.22878	32.38	82.0454018317333	81961	MSO1_060418_02.raw	0/0	3.70030546188354			0	2.785E-06
High	Sequest HT (A2)	Unambiguous	[K].THINIVVIGHVDSGK.[S]		1	1	O64937	O64937	0	3	0.7952	0	1	1	530.298767089844	1588.88174800953	0.744089616895983	0.000394089843818316	CID	MS2		33.1	81.623474864	81544	MSO1_060418_02.raw	0/0	4.20245361328125			0	3.628E-06
High	Sequest HT (A2)	Unambiguous	[K].THINIVVIGHVDSGK.[S]		1	1	O64937	O64937	0	3	0.7114	0	1	1	530.298767089844	1588.88174800953	0.744089616895983	0.000394089843818316	HCD	MS2	29.69315	40.47	81.621823124	81542	MSO1_060418_02.raw	0/0	4.47293758392334			0	1.097E-06
High	Sequest HT (A2)	Unambiguous	[K].NMITGTSQADcAVLIIDSTTGGFEAGISK.[D]	C11(Carbamidomethyl)	1	1	O64937	O64937	0	3	0.3648	0	1	1	986.479736328125	2957.42465572438	0.538520983066283	0.000530878125092708	HCD	MS2	22.35652	41.085	81.5834138498667	81503	MSO1_060418_02.raw	0/0	3.92221689224243			0	1.308E-05
High	Sequest HT (A2)	Unambiguous	[K].GILGYVEEDLVSTDFQGDNR.[S]		1	1	Q7FAH2	Q7FAH2	0	2	0.6918	0	1	1	1114.03210449219	2227.05693235438	2.51485643607768	0.00280035718742511	CID	MS2		41.37	81.5824347978667	81502	MSO1_060418_02.raw	0/0	4.25079345703125			0	3.432E-07
High	Sequest HT (A2)	Unambiguous	[R].SGETEDTFIADLAVGLATGqIK.[T]	Q20(Deamidated)	1	1	Q42971	Q42971	0	2	0.5024	0	1	1	1119.07055664063	2237.13383665125	6.92304958176224	0.0077438406250947	CID	MS2		41.85	81.5617002744	81483	MSO1_060418_02.raw	0/0	4.10203075408936	12731320.25	81.8165969848633	0	2.403E-07
High	Sequest HT (A2)	Unambiguous	[K].VVSGEIDQSDQSFLDDDQVAAGWVLTcHAYPK.[S]	C27(Carbamidomethyl)	1	1	A2YQD9	A2YQD9	0	3	0.3176	0	1	1	1184.22021484375	3550.64609127125	0.841614086067203	0.000996090416694055	HCD	MS2	4.896198	39.855	81.5325913085333	81452	MSO1_060418_02.raw	0/0	4.03031396865845			0	1.026E-05
High	Sequest HT (A2)	Unambiguous	[R].VFEVSLADLQNDEDQAYR.[K]		1	1	P49397	P49397	0	2	0.3361	0	1	1	1056.50183105469	2111.99638547938	3.96891902912505	0.00419115468753262	HCD	MS2	0	32.74	72.203929128	72779	MSO1_060418_01.raw	0/0	3.56724524497986	6178965.375	72.3003616333008	0	3.467E-05
High	Sequest HT (A2)	Unambiguous	[K].LAMQEFMILPTGAASFK.[E]		1	1	Q42971	Q42971	0	2	0.5746	0	1	1	927.979187011719	1854.95109739344	1.00192145337485	0.000929256718677607	CID	MS2		41.4	81.5316102376	81451	MSO1_060418_02.raw	0/0	4.01634073257446			0	7.899E-06
High	Sequest HT (A2)	Unambiguous	[R].RLPVVnPATESPIGEIPAGTAEDVDAAVAAAR.[E]	N6(Deamidated)	1	1	B3VMC0	B3VMC0	1	3	0.5567	0	1	1	1053.55773925781	3158.65866451344	8.1895981911322	0.00862264447910747	CID	MS2		41.955	81.5211627018667	81442	MSO1_060418_02.raw	0/0	4.76391983032227			0	7.411E-07
High	Sequest HT (A2)	Unambiguous	[R].RLPVVNPATESPIGEIPAGTAEDVDAAVAAAR.[E]		1	1	B3VMC0	B3VMC0	1	3	0.5625	0	1	1	1053.22326660156	3157.65524654469	2.04771497295362	0.0021553215624408	HCD	MS2	43.80022	33.1	81.5191624128	81440	MSO1_060418_02.raw	0/0	4.63592147827148			0	3.572E-06
High	Sequest HT (A2)	Unambiguous	[K].AAQDIALAELPPTHPIR.[L]		2	2	Q7XTE8; Q6EUP4	Q7XTE8; Q6EUP4	0	3	0.5482	0	1	1	605.004150390625	1812.99789791188	0.683890877429285	0.00041329729174322	CID	MS2		33.1	72.2126285786667	72789	MSO1_060418_01.raw	0/0	2.28214883804321			0	4.213E-05
High	Sequest HT (A2)	Unambiguous	[R].IFNVLGEPVDNLGPVDTSATFPIHR.[S]		1	1	P12085	P12085	0	3	0.5452	0	1	1	903.475402832031	2708.41165523609	2.73766595941756	0.00247156869788038	HCD	MS2	21.75624	30.16	81.5185001122667	81439	MSO1_060418_02.raw	0/0	4.09008884429932			0	1.056E-05
High	Sequest HT (A2)	Unambiguous	[R].DNLTLWTSDISEDTAEEIR.[E]		1	1	Q7XTE8	Q7XTE8	0	2	0.68	0	1	1	1104.51672363281	2208.02617063563	-1.85286155072037	-0.00204558718746739	CID	MS2		33.1	72.216436764	72793	MSO1_060418_01.raw	0/0	4.00069570541382			0	6.466E-06
High	Sequest HT (A2)	Unambiguous	[R].VTPqPGVPPEEAGAAVAAESSTGTWTTVWTDGLTSLDR.[Y]	Q4(Deamidated)	1	1	P0C511	P0C511	0	3	0.6993	0	1	1	1285.96423339844	3855.87814693531	5.76123841277255	0.00740483510401087	CID	MS2		33.85859	81.5144878824	81434	MSO1_060418_02.raw	0/0	5.51732873916626			0	3.866E-09
High	Sequest HT (A2)	Unambiguous	[R].VTPQPGVPPEEAGAAVAAESSTGTWTTVWTDGLTSLDR.[Y]		1	1	P0C511	P0C511	0	3	0.7002	0	1	1	1285.62976074219	3854.87472896656	0.729605710126242	0.000937512187344206	HCD	MS2	0.5233596	25.43593	81.5124856378667	81432	MSO1_060418_02.raw	0/0	5.26728439331055			0	2.228E-08
High	Sequest HT (A2)	Unambiguous	[K].VLVVANPANTNALILK.[E]		1	1	Q7XDC8	Q7XDC8	0	2	0.5018	0	1	1	825.501831054688	1649.99638547938	0.920178241470519	0.000759144687663138	HCD	MS2	47.18371	34.51	72.232659148	72808	MSO1_060418_01.raw	0/0	2.705326795578			0	8.274E-06
High	Sequest HT (A2)	Unambiguous	[R].EAPAFVEQATEQQILVTGIK.[V]		1	1	Q01859	Q01859	0	2	0.5697	0	1	1	1086.58227539063	2172.15727415125	1.19677538652542	0.00129979062512575	HCD	MS2	25.35548	28.045	72.2333964976	72809	MSO1_060418_01.raw	0/0	4.0221209526062			0	5.435E-07
High	Sequest HT (A2)	Unambiguous	[R].VETGVLKPGMVVTFGPSGLTTEVK.[S]		1	1	O64937	O64937	0	3	0.5113	0	1	1	816.114929199219	2446.33023433766	1.66007611768592	0.00135369588542744	CID	MS2		26.32	81.305600956	81223	MSO1_060418_02.raw	0/0	4.43587255477905			0	1.281E-06
High	Sequest HT (A2)	Unambiguous	[K].GIYPAVDPLDSTSTMLQPR.[I]		1	1	P12085	P12085	0	2	0.1782	0	1	1	1031.02380371094	2061.04033079188	3.98543613590485	0.00410705593753846	HCD	MS2	7.697796	34.36	72.3066559461333	72885	MSO1_060418_01.raw	0/0	3.02801942825317			0	2.06E-05
High	Sequest HT (A2)	Unambiguous	[K].MTAEIGEQVQIVGDDLLVTNPTR.[V]		1	1	Q42971	Q42971	0	3	0.3919	0	1	1	833.765747070313	2499.28268795094	2.70456369393712	0.00225315031245069	HCD	MS2	66.45456	40.32	81.3670900696	81286	MSO1_060418_02.raw	0/0	3.69877648353577	5566118.375	81.3618698120117	0	3.184E-06
High	Sequest HT (A2)	Unambiguous	[R].ALHLPAAcGADASAFSK.[C]	C8(Carbamidomethyl)	1	1	Q6ASY2	Q6ASY2	0	3	0.5923	0	1	1	562.947875976563	1686.82907466969	1.33907029810369	0.000752926562401039	CID	MS2		36.3	72.2796012309333	72856	MSO1_060418_01.raw	0/0	4.17140102386475			0	4.076E-07
High	Sequest HT (A2)	Unambiguous	[K].LPMFGcTDATQVLK.[E]	C6(Carbamidomethyl)	1	2	P18566	P18566; Q0INY7	0	2	0.652	0	1	1	790.894470214844	1580.78166379969	0.34949157954446	0.000276234843756384	CID	MS2		28.585	72.2785843717333	72855	MSO1_060418_01.raw	0/0	4.30652189254761			0	1.953E-06
High	Sequest HT (A2)	Unambiguous	[R].ALHLPAAcGADASAFSK.[C]	C8(Carbamidomethyl)	1	1	Q6ASY2	Q6ASY2	0	3	0.5944	0	1	1	562.947143554688	1686.82687740406	0.0364673252900953	2.05046874010388E-05	HCD	MS2	65.12238	26.98	72.2778113626667	72854	MSO1_060418_01.raw	0/0	3.91650938987732			0	3.903E-07
High	Sequest HT (A2)	Unambiguous	[K].LNLPVLPTTTIGSFPQTVELR.[R]		2	2	Q2QLY5; Q2QLY4	Q2QLY5; Q2QLY4	0	2	0.6568	0	1	1	1148.6513671875	2296.295457745	1.89405210161675	0.00217464749994178	CID	MS2		33.1	81.6278431002667	81548	MSO1_060418_02.raw	0/0	3.03348755836487			0	1.903E-05
High	Sequest HT (A2)	Unambiguous	[K].MTAEIGEQVqIVGDDLLVTNPTR.[V]	Q10(Deamidated)	1	1	Q42971	Q42971	0	3	0.0423	0	1	1	834.097229003906	2500.27713375172	6.874985841538	0.00572975057286736	CID	MS2		33.1	81.3688398826667	81288	MSO1_060418_02.raw	0/0	4.02054357528687			0	3.922E-05
High	Sequest HT (A2)	Unambiguous	[K].IVDSFPGQSIDFFGALR.[A]		1	1	P93431	P93431	0	2	0.4164	0	1	1	934.980895996094	1868.95451536219	0.209134179573102	0.000195431093743537	HCD	MS2	34.80954	33.1	81.4202647304	81340	MSO1_060418_02.raw	0/0	3.05492067337036			0	3.109E-05
High	Sequest HT (A2)	Unambiguous	[R].VTPQPGVPPEEAGAAVAAESSTGTWTTVWTDGLTSLDR.[Y]		1	1	P0C511	P0C511	0	4	0.5184	0	1	1	964.473754882813	3854.87318964125	0.330286265576697	0.000318302812388538	HCD	MS2	23.30398	33.1	81.430991364	81349	MSO1_060418_02.raw	0/0	4.3423285484314			0	1.504E-07
High	Sequest HT (A2)	Unambiguous	[R].VTPQPGVPPEEAGAAVAAESSTGTWTTVWTDGLTSLDR.[Y]		1	1	P0C511	P0C511	0	4	0.4607	0	1	1	964.473754882813	3854.87318964125	0.330286265576697	0.000318302812388538	CID	MS2		42.4	81.4329643210667	81351	MSO1_060418_02.raw	0/0	3.5565128326416			0	1.876E-06
High	Sequest HT (A2)	Unambiguous	[K].GILGYVEEDLVSTDFQGDSR.[S]		1	1	Q6K5G8	Q6K5G8	0	2	0.5825	0	1	1	1100.52502441406	2200.04277219813	1.06342960347022	0.00116979406243445	HCD	MS2	0	39.1	81.4460157997333	81364	MSO1_060418_02.raw	0/0	3.87676787376404			0	1.415E-05
High	Sequest HT (A2)	Unambiguous	[R].EAPAFVEQATEQQILVTGIK.[V]		1	1	Q01859	Q01859	0	2	0.5991	0	1	1	1086.58227539063	2172.15727415125	1.19677538652542	0.00129979062512575	CID	MS2		37.215	72.235317356	72811	MSO1_060418_01.raw	0/0	4.39361429214478			0	1.269E-07
High	Sequest HT (A2)	Unambiguous	[K].VLVVANPANTNALILK.[E]		1	1	Q7XDC8	Q7XDC8	0	2	0.7237	0	1	1	825.501831054688	1649.99638547938	0.920178241470519	0.000759144687663138	CID	MS2		33.1	72.2342255178667	72810	MSO1_060418_01.raw	0/0	3.80228090286255			0	1.68E-05
High	Sequest HT (A2)	Unambiguous	[R].DFAVVAADTSAVQSILVHK.[T]		1	1	Q9LST6	Q9LST6	0	3	0.45	0	1	1	657.690673828125	1971.05746822438	1.47205684922251	0.000967168125043827	HCD	MS2	44.20215	41.775	81.4012865253333	81319	MSO1_060418_02.raw	0/0	3.79639291763306	4136339.8125	81.3020629882813	0	4.171E-06
High	Sequest HT (A2)	Unambiguous	[K].TPAELSHAANAGLDIAVR.[M]		1	2	Q10N21	Q10N21; A2XFC7	0	3	0.1042	0	1	1	602.654663085938	1805.94943599781	-0.553765024502347	-0.000333357395826776	HCD	MS2	29.80801	40.71	71.9926072170667	72560	MSO1_060418_01.raw	0/0	2.88382458686829	4462851.5	71.8922576904297	0	4.601E-06
High	Sequest HT (A2)	Unambiguous	[K].WSPELAAAcEIWK.[A]	C9(Carbamidomethyl)	1	1	P0C511	P0C511	0	2	0.5431	0	1	1	780.880004882813	1560.75273313563	0.773566839457411	0.000603672812491851	CID	MS2		23.5	72.1878006205333	72761	MSO1_060418_01.raw	0/0	3.48254251480103			0	1.001E-05
High	Sequest HT (A2)	Unambiguous	[K].MELVDAAFPLLK.[G]		1	1	Q7XDC8	Q7XDC8	0	2	0.5153	0	1	1	673.871520996094	1346.73576536219	-2.2797722403119	-0.00153512890619822	CID	MS2		26.905	81.6744308106667	81593	MSO1_060418_02.raw	0/0	3.91994667053223			0	9.577E-06
High	Sequest HT (A2)	Unambiguous	[R].LGPNYLMLPVNAPK.[C]		2	3	Q0E4K1; A2YH64	Q0E4K1; Q0D9C4; A2YH64	0	2	0.2648	0	1	1	763.924072265625	1526.84086790125	0.603417045791459	0.000460660624980846	HCD	MS2	26.16456	34.915	72.0067565682667	72573	MSO1_060418_01.raw	0/0	3.20823121070862			0	4.516E-05
High	Sequest HT (A2)	Unambiguous	[R].FLSEAcDLVFDAASQGK.[S]	C6(Carbamidomethyl)	1	1	P0C482	P0C482	0	2	0.2049	0	1	1	929.436584472656	1857.86589231531	-1.53285569953653	-0.0014239223436725	HCD	MS2	53.06671	36.135	72.0211808837333	72589	MSO1_060418_01.raw	0/0	2.87761354446411	4990903.625	71.998908996582	0	1.833E-05
High	Sequest HT (A2)	Unambiguous	[R].FLSEAcDLVFDAASQGK.[S]	C6(Carbamidomethyl)	1	1	P0C482	P0C482	0	2	0.5542	0	1	1	929.436584472656	1857.86589231531	-1.53285569953653	-0.0014239223436725	CID	MS2		29.26	72.0228370773333	72591	MSO1_060418_01.raw	0/0	3.32410025596619	4990903.625	71.998908996582	0	4.852E-05
High	Sequest HT (A2)	Unambiguous	[R].GGLDFTKDDENVnSQPFMR.[W]	N13(Deamidated)	1	1	P0C511	P0C511	1	2	0.0354	0	1	1	1085.99780273438	2170.98832883875	7.99435320094461	0.00867775437489926	CID	MS2		22.99	72.0404050613333	72609	MSO1_060418_01.raw	0/0	3.67455124855042			0	5.496E-05
High	Sequest HT (A2)	Unambiguous	[K].GILGYVEEDLVSTDFQGDSR.[S]		1	1	Q6K5G8	Q6K5G8	0	2	0.7168	0	1	1	1100.52478027344	2200.04228391688	0.841487659693878	0.000925653437434448	CID	MS2		40.56	81.9619096573333	81878	MSO1_060418_02.raw	0/0	3.38670969009399			0	4.962E-05
High	Sequest HT (A2)	Unambiguous	[R].IFNVLGEPVDNLGPVDTSATFPIHR.[S]		1	1	P12085	P12085	0	3	0.449	0	1	1	903.473937988281	2708.40726070484	1.11511228584184	0.00100672494788038	CID	MS2		41.77	81.9541453477333	81870	MSO1_060418_02.raw	0/0	3.62558364868164			0	4.043E-05
High	Sequest HT (A2)	Unambiguous	[K].SQLRPEIQVAAQNcWVK.[K]	C14(Carbamidomethyl)	1	1	P48494	P48494	0	3	0.5568	0	1	1	676.35400390625	2027.04745845875	-0.812052972052563	-0.000548690416610024	HCD	MS2	17.9549	31.795	72.0482406173333	72616	MSO1_060418_01.raw	0/0	4.58020782470703			0	5.144E-06
High	Sequest HT (A2)	Unambiguous	[R].IFNVLGEPVDNLGPVDTSATFPIHR.[S]		1	1	P12085	P12085	0	3	0.3968	0	1	1	903.473510742188	2708.40597896656	0.641867464382257	0.000579478854130381	HCD	MS2	16.07256	32.035	81.9515539554667	81868	MSO1_060418_02.raw	0/0	3.73263382911682			0	1.737E-05
High	Sequest HT (A2)	Unambiguous	[K].SQLRPEIQVAAQNcWVK.[K]	C14(Carbamidomethyl)	1	1	P48494	P48494	0	3	0.6325	0	1	1	676.35400390625	2027.04745845875	-0.812052972052563	-0.000548690416610024	CID	MS2		17.425	72.0498503682667	72618	MSO1_060418_01.raw	0/0	3.51431179046631			0	8.248E-06
High	Sequest HT (A2)	Unambiguous	[R].RLPVVNPATESPIGEIPAGTAEDVDAAVAAAR.[E]		1	1	B3VMC0	B3VMC0	1	3	0.5352	0	1	1	1053.22192382813	3157.65121822438	0.771980845309421	0.000812548124940804	HCD	MS2	20.16226	42.045	81.9381357946667	81856	MSO1_060418_02.raw	0/0	4.69173955917358			0	1.761E-05
High	Sequest HT (A2)	Unambiguous	[R].VTPQPGVPPEEAGAAVAAESSTGTWTTVWTDGLTSLDR.[Y]		1	1	P0C511	P0C511	0	3	0.6086	0	1	1	1285.62890625	3854.87216549	0.0646091504288614	8.30199998442064E-05	CID	MS2		17.41362	81.9009414616	81818	MSO1_060418_02.raw	0/0	4.65254402160645			0	7.62E-09
High	Sequest HT (A2)	Unambiguous	[R].TVPAAVPAIVFLSGGQSEEEATVNLNAMNK.[L]		1	1	Q5N725	Q5N725	0	3	0.5753	0	1	1	1019.85784912109	3057.55899410328	0.938090148787694	0.000956087760338657	HCD	MS2	12.44248	33.1	81.9000664674667	81817	MSO1_060418_02.raw	0/0	3.72426652908325			0	1.417E-05
High	Sequest HT (A2)	Unambiguous	[K].IFSSPEVASEEPWYGIEQEYTLLQK.[D]		1	1	P14656	P14656	0	3	0.7118	0	1	1	981.815490722656	2943.43191890797	0.70424915041124	0.000690969322780196	CID	MS2		33.1	81.8568622098667	81775	MSO1_060418_02.raw	0/0	5.24406003952026			0	1.079E-05
High	Sequest HT (A2)	Unambiguous	[K].IFSSPEVASEEPWYGIEQEYTLLQK.[D]		1	1	P14656	P14656	0	3	0.407	0	1	1	981.815490722656	2943.43191890797	0.70424915041124	0.000690969322780196	HCD	MS2	32.98447	41.46	81.8550853221333	81773	MSO1_060418_02.raw	0/0	3.98056769371033			0	2.521E-06
High	Sequest HT (A2)	Unambiguous	[K].IVDSFPGQSIDFFGALR.[A]		1	1	P93431	P93431	0	2	0.5922	0	1	1	934.980529785156	1868.95378294031	-0.182754452362122	-0.000170779843756463	CID	MS2		33.1	81.8530267829333	81771	MSO1_060418_02.raw	0/0	3.58392286300659			0	3.967E-07
High	Sequest HT (A2)	Unambiguous	[R].FSPNTFQPTIVSGSWDR.[T]		1	1	P49027	P49027	0	2	0.4448	0	1	1	969.971557617188	1938.93583860438	0.715322982535321	0.000693482187443806	CID	MS2		29.725	72.0641517850667	72634	MSO1_060418_01.raw	0/0	3.53279113769531			0	1.958E-05
High	Sequest HT (A2)	Unambiguous	[K].TITLEVESSDTIDNVK.[A]		3	6	P0C030; P51431; Q9ARZ9	P0CH35; P0C030; Q58G87; P51431; P0C031; Q9ARZ9	0	2	0.5409	0	1	1	882.447631835938	1763.88798704188	-1.65994852637099	-0.00146398406252501	CID	MS2		40.935	72.065193712	72635	MSO1_060418_01.raw	0/0	4.39645624160767			0	8.891E-07
High	Sequest HT (A2)	Unambiguous	[K].YGAGIGPGVYDIHSPR.[I]		2	2	Q2QLY5; Q2QLY4	Q2QLY5; Q2QLY4	0	3	0.4645	0	1	1	553.614624023438	1658.82931881031	0.475426060337993	0.000262883437623411	HCD	MS2	42.67805	18.325	72.1837297909333	72756	MSO1_060418_01.raw	0/0	3.10249614715576			0	8.424E-07
High	Sequest HT (A2)	Unambiguous	[R].GGLDFTKDDENVNSQPFMR.[W]		1	1	P0C511	P0C511	1	3	0.3856	0	1	1	724.001342773438	2169.98947506031	1.16025135718692	0.000839243437440018	CID	MS2		14.50436	72.1391277416	72708	MSO1_060418_01.raw	0/0	4.59178972244263			0	1.243E-05
High	Sequest HT (A2)	Unambiguous	[K].VFSPEEVSAMILGK.[M]		1	1	Q6Z7B0	Q6Z7B0	0	2	0.4539	0	1	1	753.897094726563	1506.78691282313	-0.218635296076405	-0.000164718437417832	HCD	MS2	29.61408	40.98	81.6800346754667	81599	MSO1_060418_02.raw	0/0	2.82157468795776			0	7.76E-06
High	Sequest HT (A2)	Unambiguous	[K].WLAANVSAEVAESTR.[I]		1	1	P48494	P48494	0	2	0.5468	0	1	1	802.407165527344	1603.80705442469	-0.253088554990819	-0.000202952656309208	CID	MS2		35.355	81.6826845274667	81602	MSO1_060418_02.raw	0/0	2.66919493675232			0	1.331E-05
High	Sequest HT (A2)	Unambiguous	[K].QLVLPVPAFNVInGGSHAGNK.[L]	N13(Deamidated)	1	1	Q42971	Q42971	0	3		0.0242	2	2	711.719909667969	2133.14517574391	0.0292028451123059	2.07646354500509E-05	HCD	MS2	38.97532	32.005	81.6982483949333	81619	MSO1_060418_02.raw	0/0	4.44434499740601			0	1.565E-05
High	Sequest HT (A2)	Unambiguous	[R].VETGVLKPGMVVTFGPSGLTTEVK.[S]		1	1	O64937	O64937	0	3	0.441	0	1	1	816.115295410156	2446.33133297047	2.10917110122217	0.00171990682292744	HCD	MS2	76.68977	30.55	81.7131412741333	81633	MSO1_060418_02.raw	0/0	4.24124908447266			0	1.478E-06
High	Sequest HT (A2)	Unambiguous	[K].WSPELAAAcEIWK.[A]	C9(Carbamidomethyl)	1	1	P0C511	P0C511	0	2	0.4636	0	1	1	780.880004882813	1560.75273313563	0.773566839457411	0.000603672812491851	HCD	MS2	42.61671	38.26	72.1861903605333	72759	MSO1_060418_01.raw	0/0	3.02148652076721			0	2.092E-05
High	Sequest HT (A2)	Unambiguous	[R].VETGVLKPGMVVTFGPSGLTTEVK.[S]		1	1	O64937	O64937	0	3	0.6204	0	1	1	816.115295410156	2446.33133297047	2.10917110122217	0.00171990682292744	CID	MS2		39.375	81.7150873005333	81635	MSO1_060418_02.raw	0/0	3.52695226669312			0	1.467E-06
High	Sequest HT (A2)	Unambiguous	[R].TLQALQYVQDNPDEVcPAGWKPGDK.[S]	C16(Carbamidomethyl)	1	1	Q6ER94	Q6ER94	0	3	0.6749	0	1	1	943.788391113281	2829.35062007984	-0.211649282704332	-0.00019961005200031	CID	MS2		30.73	72.093617564	72664	MSO1_060418_01.raw	0/0	5.26361036300659			0	2.491E-08
High	Sequest HT (A2)	Unambiguous	[R].VTPQPGVPPEEAGAAVAAESSTGTWTTVWTDGLTSLDR.[Y]		1	1	P0C511	P0C511	0	4	0.5024	0	1	1	964.474304199219	3854.87538690688	0.900283316745881	0.000867619218638538	CID	MS2		40.29	81.8079669416	81727	MSO1_060418_02.raw	0/0	4.24026393890381			0	4.631E-08
High	Sequest HT (A2)	Unambiguous	[R].TLQALQYVQDNPDEVcPAGWKPGDK.[S]	C16(Carbamidomethyl)	1	1	Q6ER94	Q6ER94	0	3	0.6333	0	1	1	943.788391113281	2829.35062007984	-0.211649282704332	-0.00019961005200031	HCD	MS2	10.41451	20.755	72.0918526050667	72662	MSO1_060418_01.raw	0/0	5.40360879898071			0	1.199E-07
High	Sequest HT (A2)	Unambiguous	[RK].EGVAFYNSLInDVIAK.[G]	N11(Deamidated)	2	2	Q53NF0; Q0J0N4	Q53NF0; Q0J0N4	0	2	0.125	0	1	1	877.454223632813	1753.90117063563	0.272681131377867	0.000239127812561302	HCD	MS2	19.78511	33.1	81.8097892592	81729	MSO1_060418_02.raw	0/0	3.35939121246338			0	5.883E-06
High	Sequest HT (A2)	Unambiguous	[RK].EGVAFYNSLInDVIAK.[G]	N11(Deamidated)	2	2	Q53NF0; Q0J0N4	Q53NF0; Q0J0N4	0	2	0.2129	0	1	1	877.454223632813	1753.90117063563	0.272681131377867	0.000239127812561302	CID	MS2		42.4	81.8133148192	81731	MSO1_060418_02.raw	0/0	3.70741438865662			0	2.832E-05
High	Sequest HT (A2)	Unambiguous	[K].GLVPLAGSNNESWcQGLDGLASR.[E]	C14(Carbamidomethyl)	1	1	Q40677	Q40677	0	2	0.5124	0	1	1	1201.08032226563	2401.15336790125	-1.2971119428058	-0.00155728437497871	HCD	MS2	0	38.67	72.066164608	72636	MSO1_060418_01.raw	0/0	2.82510423660278			0	1.45E-05
High	Sequest HT (A2)	Unambiguous	[R].VTPQPGVPPEEAGAAVAAESSTGTWTTVWTDGLTSLDR.[Y]		1	1	P0C511	P0C511	0	4	0.499	0	1	1	964.474304199219	3854.87538690688	0.900283316745881	0.000867619218638538	HCD	MS2	15.1424	33.1	81.8058414992	81725	MSO1_060418_02.raw	0/0	4.80829572677612			0	1.598E-07
High	Sequest HT (A2)	Unambiguous	[R].GGLDFTKDDENVNSQPFMR.[W]		1	1	P0C511	P0C511	1	2	0.5492	0	1	1	1085.49377441406	2169.98027219813	-3.08072444980361	-0.00334256593760074	HCD	MS2	22.94995	35.845	71.592616664	72138	MSO1_060418_01.raw	0/0	3.65618824958801			0	4.357E-05
High	Sequest HT (A2)	Unambiguous	[K].VYPGGAFDPLGLADDPDTFAELK.[V]		1	1	A2XJ35	A2XJ35	0	2	0.706	0	1	1	1204.58959960938	2408.17192258875	2.61173843859633	0.00314474937522391	CID	MS2		36.96	82.6573851386667	82571	MSO1_060418_02.raw	0/0	3.9755744934082			0	1.071E-05
High	Sequest HT (A2)	Unambiguous	[R].VTPQPGVPPEEAGAAVAAESSTGTWTTVWTDGLTSLDR.[Y]		1	1	P0C511	P0C511	0	3	0.6728	0	1	1	1285.62866210938	3854.87143306813	-0.125389866627533	-0.000161120625155794	CID	MS2		16.85745	82.7000833698667	82613	MSO1_060418_02.raw	0/0	4.88973522186279			0	2.365E-08
High	Sequest HT (A2)	Unambiguous	[K].LPMFGcTDATQVLK.[E]	C6(Carbamidomethyl)	1	2	P18566	P18566; Q0INY7	0	2	0.5735	0	1	1	790.893981933594	1580.78068723719	-0.268280541466249	-0.000212046406243616	HCD	MS2	6.322531	17.29286	71.0714252298667	71586	MSO1_060418_01.raw	0/0	4.22082090377808			0	1.281E-07
High	Sequest HT (A2)	Unambiguous	[K].QLVLPVPAFNVInGGSHAGNK.[L]	N13(Deamidated)	1	1	Q42971	Q42971	0	3	0.0318	0	1	1	711.72119140625	2133.14902095875	1.83180634334831	0.00130250291670005	HCD	MS2	25.99953	39.36	83.6869691242667	83588	MSO1_060418_02.raw	0/0	5.02767467498779			0	1.392E-06
High	Sequest HT (A2)	Unambiguous	[K].LPMFGcTDATQVLK.[E]	C6(Carbamidomethyl)	1	2	P18566	P18566; Q0INY7	0	2	0.6009	0	1	1	790.893981933594	1580.78068723719	-0.268280541466249	-0.000212046406243616	CID	MS2		24.88341	71.0730499354667	71588	MSO1_060418_01.raw	0/0	4.31190729141235			0	6.781E-07
High	Sequest HT (A2)	Unambiguous	[K].LNLPVLPTTTIGSFPQTVELR.[R]		2	2	Q2QLY5; Q2QLY4	Q2QLY5; Q2QLY4	0	2	0.7689	0	1	1	1148.64904785156	2296.29081907313	-0.126019246449881	-0.000144688437558216	CID	MS2		32.38	83.6378193770667	83540	MSO1_060418_02.raw	0/0	2.64070892333984			0	1.885E-06
High	Sequest HT (A2)	Unambiguous	[K].GIYPAVDPLDSTSTMLQPR.[I]		1	1	P12085	P12085	0	2	0.3077	0	1	1	1031.02563476563	2061.04399290125	5.76226889137839	0.00593811062503846	CID	MS2		40.14	71.0765788442667	71592	MSO1_060418_01.raw	0/0	2.99363255500793			0	3.009E-05
High	Sequest HT (A2)	Unambiguous	[R].IFNVLGEPVDNLGPVDTSATFPIHR.[S]		1	1	P12085	P12085	0	3	0.6547	0	1	1	903.472290039063	2708.40231685719	-0.71026059693084	-0.000641224270869619	CID	MS2		32.95	83.5911504765333	83494	MSO1_060418_02.raw	0/0	3.61984539031982			0	8.307E-07
High	Sequest HT (A2)	Unambiguous	[K].SNYNFEKPFLYLAR.[K]		1	3	A2Y7R5	A2YEQ6; A2Y7R5; Q7F7I7	0	3	0.2767	0	1	1	587.969665527344	1761.89444332203	-0.816227555658584	-0.000479369322874845	HCD	MS2	18.06905	41.085	83.5497084448	83451	MSO1_060418_02.raw	0/0	2.53139638900757			0	3.869E-05
High	Sequest HT (A2)	Unambiguous	[K].GILGYVEEDLVSTDFQGDNR.[S]		1	1	Q7FAH2	Q7FAH2	0	2	0.5479	0	1	1	1114.0263671875	2227.045457745	-2.63752115485558	-0.00293694750007489	CID	MS2		36.51	83.5488127365333	83450	MSO1_060418_02.raw	0/0	3.65073299407959			0	2.053E-05
High	Sequest HT (A2)	Unambiguous	[K].GILGYVEEDLVSTDFQGDNR.[S]		1	1	Q7FAH2	Q7FAH2	0	2	0.5667	0	1	1	1114.0263671875	2227.045457745	-2.63752115485558	-0.00293694750007489	HCD	MS2	11.03094	27.22	83.5464525381333	83448	MSO1_060418_02.raw	0/0	3.90357398986816			0	7.695E-06
High	Sequest HT (A2)	Unambiguous	[K].IFSSPEVASEEPWYGIEQEYTLLQK.[D]		1	1	P14656	P14656	0	3	0.3563	0	1	1	981.8134765625	2943.4258764275	-1.34862140703095	-0.0013231908334698	HCD	MS2	0	42.595	83.5258641194667	83428	MSO1_060418_02.raw	0/0	4.49218034744263			0	3.466E-06
High	Sequest HT (A2)	Unambiguous	[K].LAYVALDYEQELETAK.[S]		1	1	A3C6D7	A3C6D7	0	2	0.4881	0	1	1	928.469970703125	1855.93266477625	0.150245910009114	0.00013942312511972	CID	MS2		41.755	71.0948426752	71612	MSO1_060418_01.raw	0/0	2.92519569396973			0	2.835E-05
High	Sequest HT (A2)	Unambiguous	[R].TVPAAVPAIVFLSGGQSEEEATVNLNAMNK.[L]		1	1	Q5N725	Q5N725	0	3	0.6364	0	1	1	1019.85504150391	3057.55057125172	-1.81667581979645	-0.00185152942716134	CID	MS2		33.1	83.5006480885333	83402	MSO1_060418_02.raw	0/0	3.51858687400818			0	3.725E-06
High	Sequest HT (A2)	Unambiguous	[R].LGPNYLMLPVNAPK.[C]		2	3	Q0E4K1; A2YH64	Q0E4K1; Q0D9C4; A2YH64	0	2	0.4015	0	1	1	763.924072265625	1526.84086790125	0.603417045791459	0.000460660624980846	HCD	MS2	49.2684	23.05	71.1240764557333	71643	MSO1_060418_01.raw	0/0	2.63896441459656			0	5.366E-05
High	Sequest HT (A2)	Unambiguous	[R].TVPAAVPAIVFLSGGQSEEEATVNLNAMNK.[L]		1	1	Q5N725	Q5N725	0	3	0.6281	0	1	1	1019.85504150391	3057.55057125172	-1.81667581979645	-0.00185152942716134	HCD	MS2	0	41.805	83.4988713637333	83400	MSO1_060418_02.raw	0/0	3.97777438163757			0	4.877E-06
High	Sequest HT (A2)	Unambiguous	[K].SQLRPEIQVAAQNcWVK.[K]	C14(Carbamidomethyl)	1	1	P48494	P48494	0	3	0.4415	0	1	1	676.353454589844	2027.04581050953	-1.62503239868175	-0.00109800682286002	HCD	MS2	31.60004	35.595	71.1266370874667	71646	MSO1_060418_01.raw	0/0	3.41804504394531	11549016.5	71.2347869873047	0	2.124E-06
High	Sequest HT (A2)	Unambiguous	[K].SQLRPEIQVAAQNcWVK.[K]	C14(Carbamidomethyl)	1	1	P48494	P48494	0	3	0.5559	0	1	1	676.354431152344	2027.04874019703	-0.179735640229864	-0.000121444322860024	CID	MS2		26.29	71.1283202162667	71648	MSO1_060418_01.raw	0/0	3.7576367855072	11549016.5	71.2347869873047	0	2.684E-06
High	Sequest HT (A2)	Unambiguous	[K].ANSEATLGTYQGDAVLGEGASESLHVK.[D]		1	1	Q5N725	Q5N725	0	3	0.5964	0	1	1	902.107116699219	2704.30679683766	0.278943153792191	0.000251449218770479	HCD	MS2	3.034141	16.99	71.1625935762667	71684	MSO1_060418_01.raw	0/0	6.68638229370117			0	1.647E-09
High	Sequest HT (A2)	Unambiguous	[K].GIIGYVEEDLVSTDFVGDSR.[S]		1	1	A2YQT7	A2YQT7	0	2	0.6571	0	1	1	1086.03186035156	2171.05644407313	2.84426077679986	0.00308751656234563	CID	MS2		33.1	83.3311408741333	83246	MSO1_060418_02.raw	0/0	4.19757890701294			0	2.69E-05
High	Sequest HT (A2)	Unambiguous	[R].VPTVDVSVVDLTVR.[LI]		3	3	Q7FAH2; Q6K5G8; A2YQT7	Q7FAH2; Q6K5G8; A2YQT7	0	2	0.7207	0	1	1	749.927490234375	1498.84770383875	0.113126082642038	8.47793750153869E-05	CID	MS2		19.045	71.2098250274667	71734	MSO1_060418_01.raw	0/0	3.76385569572449			0	1.98E-06
High	Sequest HT (A2)	Unambiguous	[K].MTAEIGEQVQIVGDDLLVTNPTR.[V]		1	1	Q42971	Q42971	0	3	0.4406	0	1	1	833.766479492188	2499.28488521656	3.58372457407201	0.00298557218745069	HCD	MS2	59.76615	39.915	83.3331870157333	83248	MSO1_060418_02.raw	0/0	3.78713035583496	4170040.625	83.1755142211914	0	1.642E-06
High	Sequest HT (A2)	Unambiguous	[K].MELVDAAFPLLK.[G]		1	1	Q7XDC8	Q7XDC8	0	2	0.3841	0	1	1	673.873291015625	1346.73930540125	0.348828768932974	0.000234890625051776	HCD	MS2	31.88738	33.1	83.3549524930667	83268	MSO1_060418_02.raw	0/0	3.28288722038269			0	3.148E-05
High	Sequest HT (A2)	Unambiguous	[K].MELVDAAFPLLK.[G]		1	1	Q7XDC8	Q7XDC8	0	2	0.559	0	1	1	673.873901367188	1346.74052610438	1.2552429100519	0.000845242187551776	CID	MS2		42.4	83.3573874306667	83270	MSO1_060418_02.raw	0/0	3.89960932731628			0	7.664E-06
High	Sequest HT (A2)	Unambiguous	[R].VTPQPGVPPEEAGAAVAAESSTGTWTTVWTDGLTSLDR.[Y]		1	1	P0C511	P0C511	0	4	0.5511	0	1	1	964.474609375	3854.87660761	1.21694834517321	0.00117279499988854	CID	MS2		33.1	83.400008616	83314	MSO1_060418_02.raw	0/0	3.5242235660553			0	1.617E-07
High	Sequest HT (A2)	Unambiguous	[K].QLVLPVPAFNVINGGSHAGnK.[L]	N20(Deamidated)	1	1	Q42971	Q42971	0	3		0.0318	2	2	711.72119140625	2133.14902095875	1.83180634334831	0.00130250291670005	HCD	MS2	25.99953	39.36	83.6869691242667	83588	MSO1_060418_02.raw	0/0	4.86863803863525			0	1.373E-05
High	Sequest HT (A2)	Unambiguous	[RK].EGVAFYNSLInDVIAK.[G]	N11(Deamidated)	2	2	Q53NF0; Q0J0N4	Q53NF0; Q0J0N4	0	2	0.1309	0	1	1	877.455688476563	1753.90410032313	1.94306504349349	0.0017039715625613	HCD	MS2	0	41.865	83.4079423728	83320	MSO1_060418_02.raw	0/0	3.59084868431091			0	1.056E-05
High	Sequest HT (A2)	Unambiguous	[K].IVDSFPGQSIDFFGALR.[A]		1	1	P93431	P93431	0	2	0.6193	0	1	1	934.983581542969	1868.95988645594	3.08298414709808	0.00288097796874354	CID	MS2		33.1	83.4492003714667	83353	MSO1_060418_02.raw	0/0	3.73311519622803			0	6.222E-07
High	Sequest HT (A2)	Unambiguous	[K].TITLEVESSDTIDNVK.[A]		3	6	P0C030; P51431; Q9ARZ9	P0CH35; P0C030; Q58G87; P51431; P0C031; Q9ARZ9	0	2	0.5313	0	1	1	882.44970703125	1763.8921374325	0.693026133049186	0.000611211249974986	CID	MS2		35.845	71.1754391146667	71698	MSO1_060418_01.raw	0/0	3.9852077960968			0	1.896E-06
High	Sequest HT (A2)	Unambiguous	[R].VTPQPGVPPEEAGAAVAAESSTGTWTTVWTDGLTSLDR.[Y]		1	1	P0C511	P0C511	0	3	0.6369	0	1	1	1285.62768554688	3854.86850338063	-0.885385934853111	-0.00113768312515579	CID	MS2		17.2914	83.4968085546667	83398	MSO1_060418_02.raw	0/0	4.93491411209106			0	4.127E-08
High	Sequest HT (A2)	Unambiguous	[K].WLAANVSAEVAESTR.[I]		1	1	P48494	P48494	0	2	0.6301	0	1	1	802.407836914063	1603.80839719813	0.584152492150656	0.000468434062440792	CID	MS2		18.835	71.1667164173333	71689	MSO1_060418_01.raw	0/0	3.64559364318848			0	3.018E-06
High	Sequest HT (A2)	Unambiguous	[K].WLAANVSAEVAESTR.[I]		1	1	P48494	P48494	0	2	0.576	0	1	1	802.407836914063	1603.80839719813	0.584152492150656	0.000468434062440792	HCD	MS2	9.558139	41.955	71.1650312496	71687	MSO1_060418_01.raw	0/0	3.75136423110962			0	6.719E-07
High	Sequest HT (A2)	Unambiguous	[K].ANSEATLGTYQGDAVLGEGASESLHVK.[D]		1	1	Q5N725	Q5N725	0	3	0.571	0	1	1	902.107116699219	2704.30679683766	0.278943153792191	0.000251449218770479	CID	MS2		27.475	71.1642938309333	71686	MSO1_060418_01.raw	0/0	3.58877754211426			0	7.612E-07
High	Sequest HT (A2)	Unambiguous	[RK].EGVAFYNSLInDVIAK.[G]	N11(Deamidated)	2	2	Q53NF0; Q0J0N4	Q53NF0; Q0J0N4	0	2	0.1279	0	1	1	877.455688476563	1753.90410032313	1.94306504349349	0.0017039715625613	CID	MS2		25.75	83.4097374093333	83322	MSO1_060418_02.raw	0/0	3.90965914726257			0	2.167E-05
High	Sequest HT (A2)	Unambiguous	[K].GIIGYVEEDLVSTDFVGDSR.[S]		1	1	A2YQT7	A2YQT7	0	2	0.4885	0	1	1	1086.03186035156	2171.05644407313	2.84426077679986	0.00308751656234563	HCD	MS2	0	40.17	83.3293952397333	83244	MSO1_060418_02.raw	0/0	3.4793655872345			0	1.725E-06
High	Sequest HT (A2)	Unambiguous	[K].THINIVVIGHVDSGK.[S]		1	1	O64937	O64937	0	3	0.7069	0	1	1	530.298095703125	1588.87973384938	-0.523570268736725	-0.000277296874931684	HCD	MS2	13.11108	33.1	83.6877940048	83589	MSO1_060418_02.raw	0/0	4.63851737976074			0	7.408E-08
High	Sequest HT (A2)	Unambiguous	[K].THINIVVIGHVDSGK.[S]		1	1	O64937	O64937	0	3	0.7579	0	1	1	530.298095703125	1588.87973384938	-0.523570268736725	-0.000277296874931684	CID	MS2		42.55	83.6903401616	83591	MSO1_060418_02.raw	0/0	3.80367732048035			0	8.736E-07
High	Sequest HT (A2)	Unambiguous	[R].IFNVLGEPVDNLGPVDTSATFPIHR.[S]		1	1	P12085	P12085	0	3	0.6785	0	1	1	903.474304199219	2708.40835933766	1.52075070423577	0.00137293588538038	CID	MS2		42.64	83.9748689706667	83879	MSO1_060418_02.raw	0/0	3.11168479919434			0	3.678E-07
High	Sequest HT (A2)	Unambiguous	[R].IFNVLGEPVDNLGPVDTSATFPIHR.[S]		1	1	P12085	P12085	0	3	0.4815	0	1	1	903.4736328125	2708.4063451775	0.777080270513567	0.000701549166630381	HCD	MS2	8.457521	32.98	83.9728960509333	83877	MSO1_060418_02.raw	0/0	4.32383823394775			0	3.071E-08
High	Sequest HT (A2)	Unambiguous	[K].LITPDGEVELQVPDDVYILDqAEEEGIDLPYScR.[A]	Q21(Deamidated); C33(Carbamidomethyl)	1	1	A2YQD9	A2YQD9	0	3	0.0675	0	1	1	1297.95556640625	3891.85214595875	3.93366921376379	0.00510306624991822	CID	MS2		41.625	83.9584425602667	83864	MSO1_060418_02.raw	0/0	4.74180030822754			0	1.703E-07
High	Sequest HT (A2)	Unambiguous	[K].IFSSPEVASEEPWYGIEQEYTLLqK.[D]	Q24(Deamidated)	1	1	P14656	P14656	0	3		0.0483	2	2	982.149658203125	2944.43442134938	6.98249306591214	0.00685311645819686	CID	MS2		33.1	83.9573011938667	83863	MSO1_060418_02.raw	0/0	5.5178861618042			0	5.275E-06
High	Sequest HT (A2)	Unambiguous	[K].VLNLEEGGAFTTSSAEEMLK.[A]		2	2	Q7F8S5; Q69TY4	Q7F8S5; Q69TY4	0	2	0.5774	0	1	1	1063.51879882813	2126.03032102625	-0.872584982935124	-0.000927571875081412	CID	MS2		41.7	70.9043679997333	71412	MSO1_060418_01.raw	0/0	4.33307313919067			0	1.114E-06
High	Sequest HT (A2)	Unambiguous	[K].IFSSPEVASEEPWYGIEqEYTLLQK.[D]	Q18(Deamidated)	1	1	P14656	P14656	0	3	0.0483	0	1	1	982.149658203125	2944.43442134938	6.98249306591214	0.00685311645819686	CID	MS2		33.1	83.9573011938667	83863	MSO1_060418_02.raw	0/0	5.80192995071411			0	4.934E-06
High	Sequest HT (A2)	Unambiguous	[K].LITPDGEVELQVPDDVYILDqAEEEGIDLPYScR.[A]	Q21(Deamidated); C33(Carbamidomethyl)	1	1	A2YQD9	A2YQD9	0	3	0.0934	0	1	1	1297.95556640625	3891.85214595875	3.93366921376379	0.00510306624991822	HCD	MS2	27.18575	33.1	83.9563843794667	83862	MSO1_060418_02.raw	0/0	5.03249549865723			0	7.707E-07
High	Sequest HT (A2)	Unambiguous	[K].IFSSPEVASEEPWYGIEQEYTLLQK.[D]		1	1	P14656	P14656	0	3	0.3761	0	1	1	981.815063476563	2943.43063716969	0.268791759438654	0.000263723229030196	HCD	MS2	9.959536	38.86	83.9555780552	83861	MSO1_060418_02.raw	0/0	4.43767023086548			0	3.128E-06
High	Sequest HT (A2)	Unambiguous	[R].TVPAAVPAIVFLSGGQSEEEATVNLNAMNK.[L]		1	1	Q5N725	Q5N725	0	3	0.3117	0	1	1	1019.8583984375	3057.5606420525	1.47706609916285	0.00150540416658866	HCD	MS2	7.378931	33.1	83.919492048	83825	MSO1_060418_02.raw	0/0	2.47311353683472			0	4.895E-05
High	Sequest HT (A2)	Unambiguous	[K].VFSPEEVSAMILGK.[M]		1	1	Q6Z7B0	Q6Z7B0	0	2	0.3912	0	1	1	753.898620605469	1506.78996458094	1.8067055927426	0.00136116046883217	HCD	MS2	24.73642	33.1	83.8972972826667	83801	MSO1_060418_02.raw	0/0	2.93948173522949			0	3.38E-05
High	Sequest HT (A2)	Unambiguous	[K].WLQSITSLPILVK.[G]		1	1	Q10CE4	Q10CE4	0	2	0.3302	0	1	1	749.456115722656	1497.90495481531	0.686149020639996	0.000513892656272219	HCD	MS2	48.52637	41.625	83.8891872709333	83792	MSO1_060418_02.raw	0/0	3.17895889282227			0	2.107E-05
High	Sequest HT (A2)	Unambiguous	[RK].EGVAFYNSLInDVIAK.[G]	N11(Deamidated)	2	2	Q53NF0; Q0J0N4	Q53NF0; Q0J0N4	0	2	0.155	0	1	1	877.453979492188	1753.90068235438	-0.00571618730806939	-5.01281243869833E-06	CID	MS2		41.785	83.8847748202667	83787	MSO1_060418_02.raw	0/0	3.28604531288147			0	8.171E-06
High	Sequest HT (A2)	Unambiguous	[K].GHYLNATAGTcEEMIK.[R]	C11(Carbamidomethyl)	1	1	P0C511	P0C511	0	3	0.3943	0	1	1	598.943420410156	1794.81570797047	0.433170270460096	0.000259153489624945	HCD	MS2	29.63985	33.22	70.9382163776	71446	MSO1_060418_01.raw	0/0	3.82908225059509			0	6.459E-06
High	Sequest HT (A2)	Unambiguous	[RK].EGVAFYNSLInDVIAK.[G]	N11(Deamidated)	2	2	Q53NF0; Q0J0N4	Q53NF0; Q0J0N4	0	2	0.148	0	1	1	877.453979492188	1753.90068235438	-0.00571618730806939	-5.01281243869833E-06	HCD	MS2	24.73055	32.05	83.8821999634667	83785	MSO1_060418_02.raw	0/0	3.03753256797791			0	3.09E-06
High	Sequest HT (A2)	Unambiguous	[R].VFEVSLADLQNDEDQAYR.[K]		1	1	P49397	P49397	0	2	0.2636	0	1	1	1056.49584960938	2111.98442258875	-1.69536060079909	-0.00179029062496738	HCD	MS2	63.76588	35.37	70.9417431162667	71450	MSO1_060418_01.raw	0/0	3.49114298820496			0	9.992E-06
High	Sequest HT (A2)	Unambiguous	[R].VFEVSLADLQNDEDQAYR.[K]		1	1	P49397	P49397	0	2	0.5853	0	1	1	1056.49584960938	2111.98442258875	-1.69536060079909	-0.00179029062496738	CID	MS2		26.605	70.9434137741333	71452	MSO1_060418_01.raw	0/0	3.80831933021545			0	2.424E-07
High	Sequest HT (A2)	Unambiguous	[R].VTPQPGVPPEEAGAAVAAESSTGTWTTVWTDGLTSLDR.[Y]		1	1	P0C511	P0C511	0	3	0.6266	0	1	1	1285.62976074219	3854.87472896656	0.729605710126242	0.000937512187344206	CID	MS2		33.1	83.8792816501333	83782	MSO1_060418_02.raw	0/0	4.57569360733032			0	7.291E-08
High	Sequest HT (A2)	Unambiguous	[R].VPIIVTGNDFSTLYAPLIR.[D]		1	1	P93431	P93431	0	2	0.6378	0	1	1	1045.09033203125	2089.1733874325	2.00313717753996	0.00209244624988969	HCD	MS2	38.86124	31.825	83.73613136	83638	MSO1_060418_02.raw	0/0	3.12167596817017			0	1.068E-05
High	Sequest HT (A2)	Unambiguous	[R].EAPAFVEQATEQQILVTGIK.[V]		1	1	Q01859	Q01859	0	2	0.5761	0	1	1	1086.58032226563	2172.15336790125	-0.601554191810565	-0.000653334374874248	CID	MS2		28.195	71.0313326832	71544	MSO1_060418_01.raw	0/0	4.01115846633911			0	3.972E-06
High	Sequest HT (A2)	Unambiguous	[R].EAPAFVEQATEQQILVTGIK.[V]		1	1	Q01859	Q01859	0	2	0.5863	0	1	1	1086.58044433594	2172.15361204188	-0.489158593164566	-0.000531264062374248	HCD	MS2	40.08498	42.4	71.0295391141333	71542	MSO1_060418_01.raw	0/0	4.52250623703003			0	3.939E-08
High	Sequest HT (A2)	Unambiguous	[R].VPIIVTGNDFSTLYAPLIR.[D]		1	1	P93431	P93431	0	2	0.7778	0	1	1	1045.08947753906	2089.17167844813	1.18511613217789	0.00123795406238969	CID	MS2		40.47	83.7386522890667	83640	MSO1_060418_02.raw	0/0	3.41523122787476			0	6.441E-07
High	Sequest HT (A2)	Unambiguous	[R].VTPQPGVPPEEAGAAVAAESSTGTWTTVWTDGLTSLDR.[Y]		1	1	P0C511	P0C511	0	4	0.5503	0	1	1	964.473693847656	3854.87294550063	0.266953259891233	0.000257267656138538	CID	MS2		33.1	83.7814670834667	83684	MSO1_060418_02.raw	0/0	3.77736759185791			0	2.234E-07
High	Sequest HT (A2)	Unambiguous	[K].MELVDAAFPLLK.[G]		1	1	Q7XDC8	Q7XDC8	0	2	0.4949	0	1	1	673.873168945313	1346.73906126063	0.16754594070919	0.000112820312551776	HCD	MS2	7.857527	42.4	83.7835419344	83686	MSO1_060418_02.raw	0/0	2.96508741378784			0	2.045E-05
High	Sequest HT (A2)	Unambiguous	[R].GMEVIDTGAPLSVPVGGATLGR.[I]		1	1	P12085	P12085	0	2	0.4619	0	1	1	1049.05541992188	2097.10356321375	1.28667809683441	0.00134914687487253	HCD	MS2	0	32.62	71.0401012133333	71554	MSO1_060418_01.raw	0/0	4.58947992324829			0	4.586E-06
High	Sequest HT (A2)	Unambiguous	[R].ALHLPAAcGADASAFSK.[C]	C8(Carbamidomethyl)	1	1	Q6ASY2	Q6ASY2	0	3	0.7067	0	1	1	562.945861816406	1686.82303218922	-2.24308787713369	-0.00126123359384896	CID	MS2		19.57	70.9819453952	71493	MSO1_060418_01.raw	0/0	3.57820725440979			0	6.651E-06
High	Sequest HT (A2)	Unambiguous	[R].ALHLPAAcGADASAFSK.[C]	C8(Carbamidomethyl)	1	1	Q6ASY2	Q6ASY2	0	3	0.6278	0	1	1	562.94677734375	1686.82577877125	-0.614834161116701	-0.000345706250098961	HCD	MS2	69.62443	28.63	70.9798333530667	71491	MSO1_060418_01.raw	0/0	4.53999090194702			0	5.687E-06
High	Sequest HT (A2)	Unambiguous	[K].WSPELAAAcEIWK.[A]	C9(Carbamidomethyl)	1	1	P0C511	P0C511	0	2	0.5316	0	1	1	780.87939453125	1560.7515124325	-0.00855837703540712	-6.67875000814888E-06	CID	MS2		18.325	70.9781081930667	71489	MSO1_060418_01.raw	0/0	3.1588728427887			0	3.342E-05
High	Sequest HT (A2)	Unambiguous	[K].GIIGYVEEDLVSTDFVGDSR.[S]		1	1	A2YQT7	A2YQT7	0	2	0.465	0	1	1	1086.03051757813	2171.05375852625	1.6072802640513	0.00174474312484563	HCD	MS2	10.89196	33.1	83.8310481962667	83736	MSO1_060418_02.raw	0/0	3.14477872848511			0	5.321E-05
High	Sequest HT (A2)	Unambiguous	[R].GGLDFTKDDENVNSQPFMR.[W]		1	1	P0C511	P0C511	1	3	0.4065	0	1	1	724.00048828125	2169.98691158375	-0.0210813479894057	-1.52487500599818E-05	CID	MS2		13.94052	70.9749811125333	71485	MSO1_060418_01.raw	0/0	4.33270931243896			0	1.079E-05
High	Sequest HT (A2)	Unambiguous	[K].IVDSFPGQSIDFFGALR.[A]		1	1	P93431	P93431	0	2	0.5552	0	1	1	934.9814453125	1868.955613995	0.796967127475939	0.000744747499993537	HCD	MS2	11.35452	40.875	83.8644780738667	83771	MSO1_060418_02.raw	0/0	3.07675004005432			0	5.007E-07
High	Sequest HT (A2)	Unambiguous	[K].IVDSFPGQSIDFFGALR.[A]		1	1	P93431	P93431	0	2	0.6513	0	1	1	934.9814453125	1868.955613995	0.796967127475939	0.000744747499993537	CID	MS2		23.47	83.8662134528	83773	MSO1_060418_02.raw	0/0	3.46886920928955			0	1.169E-07
High	Sequest HT (A2)	Unambiguous	[K].MELVDAAFPLLK.[G]		1	1	Q7XDC8	Q7XDC8	0	2	0.4987	0	1	1	673.873168945313	1346.73906126063	0.16754594070919	0.000112820312551776	CID	MS2		33.1	83.7851632709333	83688	MSO1_060418_02.raw	0/0	3.9267885684967			0	2.589E-05
High	Sequest HT (A2)	Unambiguous	[K].THINIVVIGHVDSGK.[S]		1	1	O64937	O64937	0	3	0.7674	0	1	1	530.29931640625	1588.88339595875	1.78126588695911	0.000943406250068316	CID	MS2		39.36	83.309258492	83223	MSO1_060418_02.raw	0/0	3.44226980209351			0	1.617E-06
High	Sequest HT (A2)	Unambiguous	[K].THINIVVIGHVDSGK.[S]		1	1	O64937	O64937	0	3	0.6524	0	1	1	530.29931640625	1588.88339595875	1.78126588695911	0.000943406250068316	HCD	MS2	15.47082	30.535	83.3067609336	83221	MSO1_060418_02.raw	0/0	3.9749128818512			0	4.436E-06
High	Sequest HT (A2)	Unambiguous	[K].QLVLPVPAFNVINGGSHAGnK.[L]	N20(Deamidated)	1	1	Q42971	Q42971	0	3		0.0393	3	3	711.721618652344	2133.15030269703	2.43267417609364	0.00172974901045005	HCD	MS2	15.62674	33.1	83.3029233416	83217	MSO1_060418_02.raw	0/0	4.64681005477905			0	1.72E-06
High	Sequest HT (A2)	Unambiguous	[K].VLNLEEGGAFTTSSAEEMLK.[A]		2	2	Q7F8S5; Q69TY4	Q7F8S5; Q69TY4	0	2	0.3416	0	1	1	1063.52062988281	2126.03398313563	0.849923931110198	0.000903482812418588	HCD	MS2	14.43582	33.595	71.4159517050667	71948	MSO1_060418_01.raw	0/0	4.00960254669189			0	3.872E-05
High	Sequest HT (A2)	Unambiguous	[K].VLNLEEGGAFTTSSAEEMLK.[A]		2	2	Q7F8S5; Q69TY4	Q7F8S5; Q69TY4	0	2	0.5986	0	1	1	1063.52062988281	2126.03398313563	0.849923931110198	0.000903482812418588	CID	MS2		30.505	71.4175782826667	71950	MSO1_060418_01.raw	0/0	4.35672807693481			0	1.656E-05
High	Sequest HT (A2)	Unambiguous	[K].MELVDAAFPLLK.[G]		1	1	Q7XDC8	Q7XDC8	0	2	0.5134	0	1	1	673.872924804688	1346.73857297938	-0.19501971573838	-0.000131320312448224	CID	MS2		41.67	82.9402541672	82851	MSO1_060418_02.raw	0/0	3.36707758903503			0	2.275E-05
High	Sequest HT (A2)	Unambiguous	[K].LPMFGcTDATQVLK.[E]	C6(Carbamidomethyl)	1	2	P18566	P18566; Q0INY7	0	2	0.6407	0	1	1	790.893676757813	1580.78007688563	-0.654388117097942	-0.000517222187493616	HCD	MS2	3.426973	15.29307	71.4479330557333	71982	MSO1_060418_01.raw	0/0	4.36708354949951			0	1.214E-07
High	Sequest HT (A2)	Unambiguous	[K].MELVDAAFPLLK.[G]		1	1	Q7XDC8	Q7XDC8	0	2	0.3931	0	1	1	673.872924804688	1346.73857297938	-0.19501971573838	-0.000131320312448224	HCD	MS2	28.17622	33.1	82.9384500562667	82849	MSO1_060418_02.raw	0/0	3.17732810974121			0	1.802E-05
High	Sequest HT (A2)	Unambiguous	[K].LPMFGcTDATQVLK.[E]	C6(Carbamidomethyl)	1	2	P18566	P18566; Q0INY7	0	2	0.625	0	1	1	790.893676757813	1580.78007688563	-0.654388117097942	-0.000517222187493616	CID	MS2		23.129	71.4495541917333	71984	MSO1_060418_01.raw	0/0	4.64171314239502			0	6.153E-07
High	Sequest HT (A2)	Unambiguous	[K].QLVLPVPAFNVINGGSHAGnK.[L]	N20(Deamidated)	1	1	Q42971	Q42971	0	3	0.0593	0	1	1	711.720031738281	2133.14554195484	0.20087936875383	0.000142834947950051	HCD	MS2	18.79239	32.065	82.9239714968	82838	MSO1_060418_02.raw	0/0	4.72346305847168			0	5.257E-05
High	Sequest HT (A2)	Unambiguous	[K].MTAEIGEQVQIVGDDLLVTNPTR.[V]		1	1	Q42971	Q42971	0	3	0.4156	0	1	1	833.767028808594	2499.28653316578	4.24309523417317	0.00353488859370069	HCD	MS2	86.67025	41.445	82.9003829384	82813	MSO1_060418_02.raw	0/0	3.97281551361084	6090320.25	82.8412246704102	0	3.013E-05
High	Sequest HT (A2)	Unambiguous	[K].THINIVVIGHVDSGK.[S]		1	1	O64937	O64937	0	3	0.7718	0	1	1	530.298522949219	1588.88101558766	0.283122385756817	0.000149949218818316	CID	MS2		41.475	82.8958977786667	82808	MSO1_060418_02.raw	0/0	3.55139064788818			0	1.665E-06
High	Sequest HT (A2)	Unambiguous	[K].THINIVVIGHVDSGK.[S]		1	1	O64937	O64937	0	3	0.6586	0	1	1	530.298767089844	1588.88174800953	0.744089616895983	0.000394089843818316	HCD	MS2	23.70654	33.1	82.8935728421333	82806	MSO1_060418_02.raw	0/0	4.1264066696167			0	2.047E-07
High	Sequest HT (A2)	Unambiguous	[R].GMEVIDTGAPLSVPVGGATLGR.[I]		1	1	P12085	P12085	0	2	0.5337	0	1	1	1049.05456542969	2097.10185422938	0.47175097359125	0.000494654687372531	HCD	MS2	0	31.135	71.4649596517333	72001	MSO1_060418_01.raw	0/0	3.55921125411987			0	1.275E-05
High	Sequest HT (A2)	Unambiguous	[K].VFSPEEVSAMILGK.[M]		1	1	Q6Z7B0	Q6Z7B0	0	2	0.3274	0	1	1	753.89697265625	1506.7866686825	-0.380662567181925	-0.000286788749917832	HCD	MS2	52.65045	41.145	82.8560765157333	82770	MSO1_060418_02.raw	0/0	2.80529427528381	7509803.25	82.6578826904297	0	3.07E-05
High	Sequest HT (A2)	Unambiguous	[K].GILGYVEEDLVSTDFQGDSR.[S]		1	1	Q6K5G8	Q6K5G8	0	2	0.7436	0	1	1	1100.52746582031	2200.04765501063	3.2828490412336	0.00361120031243445	CID	MS2		41.52	82.8550974378667	82769	MSO1_060418_02.raw	0/0	3.50932812690735			0	1.378E-06
High	Sequest HT (A2)	Unambiguous	[K].GILGYVEEDLVSTDFQGDSR.[S]		1	1	Q6K5G8	Q6K5G8	0	2	0.5455	0	1	1	1100.52746582031	2200.04765501063	3.2828490412336	0.00361120031243445	HCD	MS2	9.493455	33.1	82.8530913493333	82767	MSO1_060418_02.raw	0/0	3.74076461791992			0	1.724E-05
High	Sequest HT (A2)	Unambiguous	[K].EGVIQHSTINNLAIGR.[S]		1	1	Q6ER94	Q6ER94	0	3	0.5248	0	1	1	574.647827148438	1721.92892818531	-0.219849145820891	-0.000126188229084316	HCD	MS2	20.46322	26.35	71.4967232117333	72034	MSO1_060418_01.raw	0/0	3.02724266052246			0	1.561E-05
High	Sequest HT (A2)	Unambiguous	[K].LAMQEFMILPTGAASFK.[E]		1	1	Q42971	Q42971	0	2	0.3491	0	1	1	927.979431152344	1854.95158567469	1.26515305010297	0.00117339734367761	HCD	MS2	22.70776	40.935	82.8484394472	82762	MSO1_060418_02.raw	0/0	3.18330073356628			0	1.344E-05
High	Sequest HT (A2)	Unambiguous	[K].LNLPVLPTTTIGSFPQTVELR.[R]		2	2	Q2QLY5; Q2QLY4	Q2QLY5; Q2QLY4	0	3	0.4542	0	1	1	766.102844238281	2296.29397945484	1.25027912754191	0.0009570016145517	HCD	MS2	36.68267	41.955	82.8009686125333	82713	MSO1_060418_02.raw	0/0	2.72520637512207			0	7.845E-06
High	Sequest HT (A2)	Unambiguous	[K].GILGYVEEDLVSTDFQGDNR.[S]		1	1	Q7FAH2	Q7FAH2	0	2	0.6176	0	1	1	1114.029296875	2227.05131712	-0.00651983182583152	-7.26000007489347E-06	CID	MS2		33.1	82.7081453418667	82621	MSO1_060418_02.raw	0/0	3.39925503730774			0	7.029E-06
High	Sequest HT (A2)	Unambiguous	[R].VPTVDVSVVDLTVR.[LI]		3	3	Q7FAH2; Q6K5G8; A2YQT7	Q7FAH2; Q6K5G8; A2YQT7	0	2	0.72	0	1	1	749.927368164063	1498.84745969813	-0.049759480709993	-3.72909374846131E-05	CID	MS2		19.045	71.5799776365333	72124	MSO1_060418_01.raw	0/0	4.25011110305786			0	3.015E-06
High	Sequest HT (A2)	Unambiguous	[K].IFSSPEVASEEPWYGIEQEYTLLQK.[D]		1	1	P14656	P14656	0	3	0.4372	0	1	1	981.813659667969	2943.42642574391	-1.16199681089984	-0.0011400853647198	HCD	MS2	3.843683	33.1	82.7299820005333	82644	MSO1_060418_02.raw	0/0	3.98104858398438			0	3.403E-07
High	Sequest HT (A2)	Unambiguous	[R].SLAIGQcDVALVVGAR.[L]	C7(Carbamidomethyl)	1	1	Q0JMH0	Q0JMH0	0	2	0.2887	0	1	1	814.944641113281	1628.88200559656	1.93637885323674	0.00157706328123552	CID	MS2		32.83	71.5536682378667	72096	MSO1_060418_01.raw	0/0	2.83752465248108			0	3.095E-05
High	Sequest HT (A2)	Unambiguous	[K].IFSSPEVASEEPWYGIEqEYTLLQK.[D]	Q18(Deamidated)	1	1	P14656	P14656	0	3	0.0466	0	1	1	982.1494140625	2944.4336889275	6.73374343038961	0.00660897583319686	CID	MS2		42.165	82.7319903757333	82646	MSO1_060418_02.raw	0/0	5.37154340744019			0	7.107E-06
High	Sequest HT (A2)	Unambiguous	[K].IFSSPEVASEEPWYGIEQEYTLLqK.[D]	Q24(Deamidated)	1	1	P14656	P14656	0	3		0.0466	2	2	982.1494140625	2944.4336889275	6.73374343038961	0.00660897583319686	CID	MS2		42.165	82.7319903757333	82646	MSO1_060418_02.raw	0/0	5.12091588973999			0	1.543E-05
High	Sequest HT (A2)	Unambiguous	[RK].EGVAFYNSLInDVIAK.[G]	N11(Deamidated)	2	2	Q53NF0; Q0J0N4	Q53NF0; Q0J0N4	0	2	0.072	0	1	1	877.454467773438	1753.90165891688	0.551078450063804	0.000483268437561302	HCD	MS2	19.14498	33.1	82.9757901370667	82886	MSO1_060418_02.raw	0/0	3.47485542297363			0	6.909E-06
High	Sequest HT (A2)	Unambiguous	[R].LGPNYLMLPVNAPK.[C]		2	3	Q0E4K1; A2YH64	Q0E4K1; Q0D9C4; A2YH64	0	2	0.2625	0	1	1	763.922973632813	1526.83867063563	-0.835676573629293	-0.000637972187519154	HCD	MS2	15.1799	36.6	71.5471059274667	72089	MSO1_060418_01.raw	0/0	3.38804888725281			0	2.595E-05
High	Sequest HT (A2)	Unambiguous	[K].WLAANVSAEVAESTR.[I]		1	1	P48494	P48494	0	2	0.5559	0	1	1	802.407348632813	1603.80742063563	-0.0247500875885986	-1.98471875592077E-05	HCD	MS2	25.08632	18.835	71.5446789349333	72086	MSO1_060418_01.raw	0/0	3.75623774528503			0	5.009E-06
High	Sequest HT (A2)	Unambiguous	[K].ANSEATLGTYQGDAVLGEGASESLHVK.[D]		1	1	Q5N725	Q5N725	0	3	0.6464	0	1	1	902.106567382813	2704.30514888844	-0.330436551336392	-0.000297867187479521	CID	MS2		27.475	71.5430708610667	72084	MSO1_060418_01.raw	0/0	4.26760292053223			0	2.348E-06
High	Sequest HT (A2)	Unambiguous	[K].ANSEATLGTYQGDAVLGEGASESLHVK.[D]		1	1	Q5N725	Q5N725	0	3	0.6716	0	1	1	902.106567382813	2704.30514888844	-0.330436551336392	-0.000297867187479521	HCD	MS2	6.072909	16.99	71.5413748874667	72082	MSO1_060418_01.raw	0/0	6.79361867904663			0	5.055E-10
High	Sequest HT (A2)	Unambiguous	[K].TPAELSHAANAGLDIAVR.[M]		1	2	Q10N21	Q10N21; A2XFC7	0	3	0.2922	0	1	1	602.656127929688	1805.95383052906	1.87959702255533	0.00113148635417322	CID	MS2		41.115	71.5133950730667	72053	MSO1_060418_01.raw	0/0	2.42569613456726			0	3.236E-05
High	Sequest HT (A2)	Unambiguous	[R].IFNVLGEPVDNLGPVDTSATFPIHR.[S]		1	1	P12085	P12085	0	3	0.4619	0	1	1	903.473815917969	2708.40689449391	0.979899479710531	0.000884654635380381	HCD	MS2	11.41708	32.035	82.7973311085333	82710	MSO1_060418_02.raw	0/0	4.59158420562744			0	1.99E-07
High	Sequest HT (A2)	Unambiguous	[K].TPAELSHAANAGLDIAVR.[M]		1	2	Q10N21	Q10N21; A2XFC7	0	3	0.3705	0	1	1	602.656127929688	1805.95383052906	1.87959702255533	0.00113148635417322	HCD	MS2	29.32644	33.1	71.511451152	72051	MSO1_060418_01.raw	0/0	3.59124374389648			0	6.221E-07
High	Sequest HT (A2)	Unambiguous	[K].WLAANVSAEVAESTR.[I]		1	1	P48494	P48494	0	2	0.7003	0	1	1	802.407348632813	1603.80742063563	-0.0247500875885986	-1.98471875592077E-05	CID	MS2		29.08	71.5463354741333	72088	MSO1_060418_01.raw	0/0	3.76631212234497			0	4.68E-07
High	Sequest HT (A2)	Unambiguous	[R].EAPAFVEQATEQQILVTGIK.[V]		1	1	Q01859	Q01859	0	2	0.6353	0	1	1	1086.58203125	2172.15678587	0.97198418923342	0.00105565000012575	CID	MS2		37.35	71.4084956221333	71939	MSO1_060418_01.raw	0/0	4.25136518478394			0	7.026E-07
High	Sequest HT (A2)	Unambiguous	[R].EAPAFVEQATEQQILVTGIK.[V]		1	1	Q01859	Q01859	0	2	0.5866	0	1	1	1086.58020019531	2172.15312376063	-0.713949790456564	-0.000775404687374248	HCD	MS2	36.8709	28.195	71.4061226496	71937	MSO1_060418_01.raw	0/0	4.33324813842773			0	4.804E-07
High	Sequest HT (A2)	Unambiguous	[K].EFSTEEEAIELANDTHYGLAGAVLSGDR.[E]		1	1	B3VMC0	B3VMC0	0	3	0.4188	0	1	1	998.810974121094	2994.41836910328	7.36548905658277	0.0073517310937253	CID	MS2		29.59	82.9766629344	82887	MSO1_060418_02.raw	0/0	2.76864147186279			0	1.744E-05
High	Sequest HT (A2)	Unambiguous	[K].LNLPVLPTTTIGSFPQTVELR.[R]		2	2	Q2QLY5; Q2QLY4	Q2QLY5; Q2QLY4	0	3	0.709	0	1	1	766.102416992188	2296.29269771656	0.692101518207706	0.0005297555208017	HCD	MS2	54.2955	33.1	83.2488528552	83165	MSO1_060418_02.raw	0/0	3.7764253616333			0	1.17E-06
High	Sequest HT (A2)	Unambiguous	[K].LNLPVLPTTTIGSFPQTVELR.[R]		2	2	Q2QLY5; Q2QLY4	Q2QLY5; Q2QLY4	0	2	0.4147	0	1	1	1148.64953613281	2296.29179563563	0.299258932090461	0.000343592812441784	HCD	MS2	0	22.675	83.2576547005333	83172	MSO1_060418_02.raw	0/0	2.99142789840698			0	5.551E-05
High	Sequest HT (A2)	Unambiguous	[K].LNLPVLPTTTIGSFPQTVELR.[R]		2	2	Q2QLY5; Q2QLY4	Q2QLY5; Q2QLY4	0	2	0.6295	0	1	1	1148.64953613281	2296.29179563563	0.299258932090461	0.000343592812441784	CID	MS2		32.38	83.2595133602667	83174	MSO1_060418_02.raw	0/0	2.77793550491333			0	3.055E-05
High	Sequest HT (A2)	Unambiguous	[K].LAMQEFMILPTGAASFK.[E]		1	1	Q42971	Q42971	0	2	0.4229	0	1	1	927.978942871094	1854.95060911219	0.738689856646722	0.000685116093677607	HCD	MS2	6.183594	32.05	83.2611897432	83176	MSO1_060418_02.raw	0/0	3.4988648891449			0	4.233E-05
High	Sequest HT (A2)	Unambiguous	[R].TLQALQYVqDNPDEVcPAGWKPGDK.[S]	Q9(Deamidated); C16(Carbamidomethyl)	1	1	Q6ER94	Q6ER94	0	3		0.0487	2	2	944.122436523438	2830.35275631031	6.19057421065859	0.00584046677091739	CID	MS2		28.945	71.2917527149333	71818	MSO1_060418_01.raw	0/0	4.69016313552856			0	1.113E-06
High	Sequest HT (A2)	Unambiguous	[R].TLQALQYVQDnPDEVcPAGWKPGDK.[S]	N11(Deamidated); C16(Carbamidomethyl)	1	1	Q6ER94	Q6ER94	0	3	0.0487	0	1	1	944.122436523438	2830.35275631031	6.19057421065859	0.00584046677091739	CID	MS2		28.945	71.2917527149333	71818	MSO1_060418_01.raw	0/0	4.93423843383789			0	8.272E-07
High	Sequest HT (A2)	Unambiguous	[R].IFNVLGEPVDNLGPVDTSATFPIHR.[S]		1	1	P12085	P12085	0	3	0.4636	0	1	1	903.473449707031	2708.40579586109	0.574261061316602	0.000518443697880381	CID	MS2		32.02	83.2152876312	83130	MSO1_060418_02.raw	0/0	3.43242239952087			0	1.513E-06
High	Sequest HT (A2)	Unambiguous	[R].TLQALQYVQDNPDEVcPAGWKPGDK.[S]	C16(Carbamidomethyl)	1	1	Q6ER94	Q6ER94	0	3	0.3453	0	1	1	943.787170410156	2829.34695797047	-1.50597759038287	-0.00142031317700031	HCD	MS2	13.0385	18.685	71.290004704	71816	MSO1_060418_01.raw	0/0	3.06683969497681			0	1.047E-05
High	Sequest HT (A2)	Unambiguous	[R].VPIIVTGNDFSTLYAPLIR.[D]		1	1	P93431	P93431	0	2	0.5277	0	1	1	1045.08959960938	2089.17192258875	1.30197628151533	0.00136002437488969	HCD	MS2	42.23695	42.445	83.2871970992	83203	MSO1_060418_02.raw	0/0	3.07216835021973			0	5.217E-05
High	Sequest HT (A2)	Unambiguous	[R].AAVPSGASTGVYEALELR.[D]		1	1	Q42971	Q42971	0	2	0.2271	0	1	1	895.967651367188	1790.92802610438	-0.154967468074717	-0.00013876781235922	HCD	MS2	16.7726	18.97	71.2681615717333	71792	MSO1_060418_01.raw	0/0	2.94668745994568			0	1.141E-05
High	Sequest HT (A2)	Unambiguous	[R].VPIIVTGnDFSTLYAPLIR.[D]	N8(Deamidated)	1	1	P93431	P93431	0	2	0.6135	0	1	1	1045.58850097656	2090.16972532313	7.89740339529252	0.00825339156238969	CID	MS2		33.1	83.2889906096	83205	MSO1_060418_02.raw	0/0	4.13911294937134			0	3.748E-07
High	Sequest HT (A2)	Unambiguous	[K].QLVLPVPAFNVInGGSHAGNK.[L]	N13(Deamidated)	1	1	Q42971	Q42971	0	3	0.0227	0	1	1	711.721618652344	2133.15030269703	2.43267417609364	0.00172974901045005	HCD	MS2	15.62674	33.1	83.3029233416	83217	MSO1_060418_02.raw	0/0	4.84065103530884			0	5.203E-07
High	Sequest HT (A2)	Unambiguous	[K].QLVLPVPAFnVINGGSHAGNK.[L]	N10(Deamidated)	1	1	Q42971	Q42971	0	3		0.0227	2	2	711.721618652344	2133.15030269703	2.43267417609364	0.00172974901045005	HCD	MS2	15.62674	33.1	83.3029233416	83217	MSO1_060418_02.raw	0/0	4.7258734703064			0	5.36E-06
High	Sequest HT (A2)	Unambiguous	[R].FSPNTFQPTIVSGSWDR.[T]		1	1	P49027	P49027	0	2	0.434	0	1	1	969.970336914063	1938.93339719813	-0.543825436811706	-0.000527220937556194	CID	MS2		40.365	71.2503671074667	71779	MSO1_060418_01.raw	0/0	2.88105535507202			0	6.919E-07
High	Sequest HT (A2)	Unambiguous	[K].LAPILDEAATTLK.[S]		1	1	Q53LQ0	Q53LQ0	0	2	0.4008	0	1	1	678.392517089844	1355.77775754969	-0.221467157410255	-0.000150130156271189	HCD	MS2	40.30467	33.1	71.2714660584	71796	MSO1_060418_01.raw	0/0	2.47433996200562			0	2.216E-05
High	Sequest HT (A2)	Unambiguous	[R].GMEVIDTGAPLSVPVGGATLGR.[I]		1	1	P12085	P12085	0	2	0.6356	0	1	1	1049.05395507813	2097.10063352625	-0.110339828725294	-0.000115696875127469	CID	MS2		38.295	72.3367462170667	72915	MSO1_060418_01.raw	0/0	3.53693985939026			0	3.424E-05
High	Sequest HT (A2)	Unambiguous	[K].ASDSANLDSTAELLLR.[S]		1	1	Q69RJ0	Q69RJ0	0	2	0.094	0	1	1	838.427917480469	1675.84855833094	-0.692567507249039	-0.000580319531195528	HCD	MS2	22.7766	41.91	71.3382359554667	71866	MSO1_060418_01.raw	0/0	2.97667217254639			0	1.119E-05
High	Sequest HT (A2)	Unambiguous	[K].YDIGAGFGHFAIATEDVYK.[L]		1	1	Q948T6	Q948T6	0	3	0.6304	0	1	1	692.003112792969	2073.99478511891	1.52026115104214	0.00105100296862778	CID	MS2		41.91	83.1734732112	83088	MSO1_060418_02.raw	0/0	3.21636343002319			0	3.785E-05
High	Sequest HT (A2)	Unambiguous	[R].FLSEAcDLVFDAASQGK.[S]	C6(Carbamidomethyl)	1	1	P0C482	P0C482	0	2	0.5902	0	1	1	929.437927246094	1857.86857786219	-0.0873569853654061	-8.11489061725013E-05	CID	MS2		32.77	71.3887273872	71921	MSO1_060418_01.raw	0/0	3.26822447776794			0	1.055E-05
High	Sequest HT (A2)	Unambiguous	[RK].EGVAFYNSLInDVIAK.[G]	N11(Deamidated)	2	2	Q53NF0; Q0J0N4	Q53NF0; Q0J0N4	0	2	0.1089	0	1	1	877.453918457031	1753.90056028406	-0.0753155169795536	-6.60479686886983E-05	CID	MS2		41.55	82.9777003810667	82888	MSO1_060418_02.raw	0/0	3.58151316642761			0	3.937E-06
High	Sequest HT (A2)	Unambiguous	[R].VFEVSLADLQNDEDQAYR.[K]		1	1	P49397	P49397	0	2	0.5464	0	1	1	1056.49938964844	2111.99150266688	1.65696815976826	0.00174974843753262	CID	MS2		24.55	71.3851777514667	71917	MSO1_060418_01.raw	0/0	3.77416396141052			0	2.21E-05
High	Sequest HT (A2)	Unambiguous	[R].VTPQPGVPPEEAGAAVAAESSTGTWTTVWTDGLTSLDR.[Y]		1	1	P0C511	P0C511	0	4	0.4692	0	1	1	964.473693847656	3854.87294550063	0.266953259891233	0.000257267656138538	HCD	MS2	3.953581	33.1	83.0090655664	82922	MSO1_060418_02.raw	0/0	4.54184436798096			0	2.596E-08
High	Sequest HT (A2)	Unambiguous	[R].VFEVSLADLQNDEDQAYR.[K]		1	1	P49397	P49397	0	2	0.3982	0	1	1	1056.49938964844	2111.99150266688	1.65696815976826	0.00174974843753262	HCD	MS2	0	31.615	71.3835237338667	71915	MSO1_060418_01.raw	0/0	3.28822541236877			0	2.471E-05
High	Sequest HT (A2)	Unambiguous	[K].IVDSFPGQSIDFFGALR.[A]		1	1	P93431	P93431	0	2	0.4577	0	1	1	934.98046875	1868.95366087	-0.248069224351326	-0.000231815000006463	HCD	MS2	16.20328	39.72	83.0516804274667	82966	MSO1_060418_02.raw	0/0	3.18702960014343			0	1.903E-05
High	Sequest HT (A2)	Unambiguous	[R].IFNVLGEPVDNLGPVDTSATFPIHR.[S]		1	1	P12085	P12085	0	3	0.5807	0	1	1	903.47265625	2708.40341549	-0.304622178536911	-0.000275013333369619	HCD	MS2	6.464886	42.625	83.2134942869333	83128	MSO1_060418_02.raw	0/0	4.45530652999878			0	1.892E-08
High	Sequest HT (A2)	Unambiguous	[K].VYPGGAFDPLGLADDPDTFAELK.[V]		1	1	A2XJ35	A2XJ35	0	2	0.4264	0	1	1	1204.58801269531	2408.16874876063	1.29379415711119	0.00155783531272391	HCD	MS2	29.47683	33.1	83.0688650989333	82982	MSO1_060418_02.raw	0/0	2.5831184387207			0	2.329E-05
High	Sequest HT (A2)	Unambiguous	[K].VLVVANPANTNALILK.[E]		1	1	Q7XDC8	Q7XDC8	0	2	0.6565	0	1	1	825.501098632813	1649.99492063563	0.032391388839467	2.6722812663138E-05	CID	MS2		24.895	71.3615837765333	71890	MSO1_060418_01.raw	0/0	3.29387164115906			0	4.038E-07
High	Sequest HT (A2)	Unambiguous	[R].GGLDFTKDDENVNSQPFMR.[W]		1	1	P0C511	P0C511	1	3	0.4723	0	1	1	724.000732421875	2169.98764400563	0.316442282060974	0.000228891874940018	CID	MS2		18.325	71.3575416690667	71885	MSO1_060418_01.raw	0/0	5.06265783309937			0	3.819E-06
High	Sequest HT (A2)	Unambiguous	[K].IFSSPEVASEEPWYGIEQEYTLLQK.[D]		1	1	P14656	P14656	0	3	0.4874	0	1	1	981.815979003906	2943.43338375172	1.2019147400942	0.0011792505727802	HCD	MS2	5.822365	33.1	83.1163629792	83031	MSO1_060418_02.raw	0/0	3.96324944496155			0	1.003E-05
High	Sequest HT (A2)	Unambiguous	[R].VTPQPGVPPEEAGAAVAAESSTGTWTTVWTDGLTSLDR.[Y]		1	1	P0C511	P0C511	0	3	0.6581	0	1	1	1285.63098144531	3854.87839107594	1.67960079540822	0.00215821531234421	CID	MS2		15.93835	83.1172377584	83032	MSO1_060418_02.raw	0/0	4.6455774307251			0	3.412E-08
High	Sequest HT (A2)	Unambiguous	[K].IFSSPEVASEEPWYGIEQEYTLLQK.[D]		1	1	P14656	P14656	0	3	0.6413	0	1	1	981.816955566406	2943.43631343922	2.19724591946011	0.0021558130727802	CID	MS2		40.365	83.118327516	83033	MSO1_060418_02.raw	0/0	5.52099370956421			0	3.26E-06
High	Sequest HT (A2)	Unambiguous	[R].DFAVVAADTSAVQSILVHK.[T]		1	1	Q9LST6	Q9LST6	0	3	0.4063	0	1	1	657.691223144531	1971.05911617359	2.30813173348729	0.00151648453129383	HCD	MS2	34.22982	33.1	83.1283581448	83043	MSO1_060418_02.raw	0/0	3.20038676261902			0	3.033E-06
High	Sequest HT (A2)	Unambiguous	[K].WSPELAAAcEIWK.[A]	C9(Carbamidomethyl)	1	1	P0C511	P0C511	0	2	0.3395	0	1	1	780.879333496094	1560.75139036219	-0.0867708986846889	-6.77139062581489E-05	HCD	MS2	40.05891	37.2	71.3622849594667	71891	MSO1_060418_01.raw	0/0	2.71096205711365			0	3.577E-05
High	Sequest HT (A2)	Unambiguous	[K].QLVLPVPAFNVInGGSHAGNK.[L]	N13(Deamidated)	1	1	Q42971	Q42971	0	3	0.0567	0	1	1	711.722229003906	2133.15213375172	3.29105679430126	0.00234010057295005	HCD	MS2	22.65767	32.38	81.2588450722667	81178	MSO1_060418_02.raw	0/0	4.05667018890381			0	1.446E-06
High	Sequest HT (A2)	Unambiguous	[R].EMTLGFVDLLR.[D]		1	1	P0C511	P0C511	0	2	0.6228	0	1	1	647.3486328125	1293.689988995	2.20654973240653	0.00142729250012508	CID	MS2		41.475	81.2578282970667	81177	MSO1_060418_02.raw	0/0	3.33797526359558			0	4.436E-05
High	Sequest HT (A2)	Unambiguous	[R].VPTVDVSVVDLTVR.[LI]		3	3	Q7FAH2; Q6K5G8; A2YQT7	Q7FAH2; Q6K5G8; A2YQT7	0	2	0.6536	0	1	1	749.927490234375	1498.84770383875	0.113126082642038	8.47793750153869E-05	CID	MS2		16.99	72.3721800266667	72953	MSO1_060418_01.raw	0/0	4.06924295425415			0	2.327E-06
High	Sequest HT (A2)	Unambiguous	[K].MELVDAAFPLLK.[G]		1	1	Q7XDC8	Q7XDC8	0	2	0.4068	0	1	1	673.874206542969	1346.74113645594	1.70844998061136	0.00115041796880178	CID	MS2		42.315	79.3151117538667	79224	MSO1_060418_02.raw	0/0	3.5358579158783			0	2.937E-05
High	Sequest HT (A2)	Unambiguous	[K].VLNLEEGGAFTTSSAEEMLK.[A]		2	2	Q7F8S5; Q69TY4	Q7F8S5; Q69TY4	0	2	0.7	0	1	1	1063.52087402344	2126.03447141688	1.07959178631624	0.00114762343741859	CID	MS2		35.865	73.4670859813333	74093	MSO1_060418_01.raw	0/0	5.0979061126709			0	1.062E-06
High	Sequest HT (A2)	Unambiguous	[R].VETGVLKPGMVVTFGPSGLTTEVK.[S]		1	1	O64937	O64937	0	3	0.5043	0	1	1	816.114135742188	2446.32785396656	0.687036986690722	0.000560238854177442	CID	MS2		23.47	79.3141805061333	79223	MSO1_060418_02.raw	0/0	4.61688613891602			0	7.995E-08
High	Sequest HT (A2)	Unambiguous	[K].TLTSLNSVTAYGFDLIR.[G]		2	2	Q2QLY5; Q2QLY4	Q2QLY5; Q2QLY4	0	2	0.3737	0	1	1	936.00048828125	1870.9936999325	1.49442335305742	0.00139802625005814	HCD	MS2	27.69047	33.1	79.2587204368	79170	MSO1_060418_02.raw	0/0	2.81379961967468			0	1.496E-06
High	Sequest HT (A2)	Unambiguous	[R].VPTVDVSVVDLTVR.[LI]		3	3	Q7FAH2; Q6K5G8; A2YQT7	Q7FAH2; Q6K5G8; A2YQT7	0	2	0.6733	0	1	1	749.927734375	1498.84819212	0.438897209346099	0.000328920000015387	CID	MS2		16.99	73.5050654762667	74131	MSO1_060418_01.raw	0/0	4.50400590896606			0	2.065E-06
High	Sequest HT (A2)	Unambiguous	[R].VALEAcVQAR.[N]	C6(Carbamidomethyl)	1	1	P0C511	P0C511	0	2	0.4871	0	1	1	558.794677734375	1116.58207883875	-0.828627380563879	-0.000462615624922336	CID	MS2		33.1	79.212274428	79122	MSO1_060418_02.raw	0/0	3.49139142036438			0	5.08E-05
High	Sequest HT (A2)	Unambiguous	[R].APGYGVITNIVnGGLEcGHGPDDR.[V]	N12(Deamidated); C17(Carbamidomethyl)	1	1	Q7DNA1	Q7DNA1	0	3	0.0863	0	1	1	823.721313476563	2469.14938716969	1.24539792258457	0.00102502322921557	HCD	MS2	12.17381	40.615	73.5357121192	74165	MSO1_060418_01.raw	0/0	3.93573403358459			0	1.359E-07
High	Sequest HT (A2)	Unambiguous	[R].APGYGVITnIVnGGLEcGHGPDDR.[V]	N9(Deamidated); N12(Deamidated); C17(Carbamidomethyl)	1	1	Q7DNA1	Q7DNA1	0	3	0.5248	0	1	1	824.054809570313	2470.14987545094	7.91348971156734	0.00651578364588327	CID	MS2		15.775	73.5374661626667	74167	MSO1_060418_01.raw	0/0	4.0403938293457			0	1.161E-06
High	Sequest HT (A2)	Unambiguous	[K].VLELGDAIAGLTLEEAR.[G]		1	1	O22386	O22386	0	2	0.5	0	1	1	885.486694335938	1769.96611204188	0.992817663389747	0.000878625937502875	CID	MS2		33.1	79.1333591096	79045	MSO1_060418_02.raw	0/0	4.21836233139038			0	3.16E-06
High	Sequest HT (A2)	Unambiguous	[K].WLAANVSAEVAESTR.[I]		1	1	P48494	P48494	0	2	0.524	0	1	1	802.408630371094	1603.80998411219	1.57361918422695	0.00126189109369079	HCD	MS2	30.29327	25.165	73.5542384085333	74184	MSO1_060418_01.raw	0/0	3.12962603569031			0	4.54E-05
High	Sequest HT (A2)	Unambiguous	[K].WLAANVSAEVAESTR.[I]		1	1	P48494	P48494	0	2	0.7026	0	1	1	802.408630371094	1603.80998411219	1.57361918422695	0.00126189109369079	CID	MS2		18.835	73.5556320469333	74186	MSO1_060418_01.raw	0/0	3.90252017974854			0	2.409E-06
High	Sequest HT (A2)	Unambiguous	[K].KPEDWDDEEDGEWTAPTIPNPEYK.[G]		1	1	Q9SLY8	Q9SLY8	0	3	0.5267	0	1	1	954.41796875	2861.23935299	-1.07860486012563	-0.00102871666695137	HCD	MS2	14.62269	33.1	73.5586377352	74189	MSO1_060418_01.raw	0/0	4.31198072433472			0	1.49E-06
High	Sequest HT (A2)	Unambiguous	[K].VSPNYHLYTPAEVEAVIAR.[L]		1	1	Q9LSU1	Q9LSU1	0	3	0.4693	0	1	1	710.375671386719	2129.11246090016	4.64111041517842	0.00329380005223356	HCD	MS2	53.60633	29.83	79.1324968258667	79044	MSO1_060418_02.raw	0/0	3.75444364547729			0	1.035E-05
High	Sequest HT (A2)	Unambiguous	[R].FLSEAcDLVFDAASQGK.[S]	C6(Carbamidomethyl)	1	1	P0C482	P0C482	0	2	0.4175	0	1	1	929.438659667969	1857.87004270594	0.701096858727933	0.000651272968827499	HCD	MS2	47.62461	40.785	73.5688251978667	74200	MSO1_060418_01.raw	0/0	3.08803176879883	10980264	73.4251022338867	0	7.448E-06
High	Sequest HT (A2)	Unambiguous	[K].VLELGDAIAGLTLEEAR.[G]		1	1	O22386	O22386	0	2	0.308	0	1	1	885.486206054688	1769.96513547938	0.441076326137865	0.000390344687502875	HCD	MS2	7.940752	31.045	79.1318135533333	79043	MSO1_060418_02.raw	0/0	4.35092639923096			0	8.971E-07
High	Sequest HT (A2)	Unambiguous	[K].MIPTKPMVVETFSEYPPLGR.[F]		1	1	O64937	O64937	0	3	0.4437	0	1	1	764.731079101563	2292.17868404469	0.877608917299548	0.000670544895911007	HCD	MS2	6.527689	40.785	79.1276220157333	79039	MSO1_060418_02.raw	0/0	3.02297472953796			0	3.69E-05
High	Sequest HT (A2)	Unambiguous	[K].VVSGEIDQSDQSFLDDDQVAAGWVLTcHAYPK.[S]	C27(Carbamidomethyl)	1	1	A2YQD9	A2YQD9	0	3	0.7347	0	1	1	1184.21948242188	3550.64389400563	0.222778128394214	0.000263668541694055	CID	MS2		42.4	79.1266243352	79038	MSO1_060418_02.raw	0/0	6.03369760513306			0	1.837E-09
High	Sequest HT (A2)	Unambiguous	[K].GFFEcTHDVTDITcADFLR.[S]	C5(Carbamidomethyl); C14(Carbamidomethyl)	1	1	Q0E4K1	Q0E4K1	0	3	0.5424	0	1	1	768.674072265625	2304.00766353688	0.731207683644382	0.000561568958294364	CID	MS2		37.315	78.9927176405333	78901	MSO1_060418_02.raw	0/0	3.30402708053589			0	1.507E-05
High	Sequest HT (A2)	Unambiguous	[R].GGLDFTKDDENVNSQPFMR.[W]		1	1	P0C511	P0C511	1	2	0.7448	0	1	1	1085.49670410156	2169.98613157313	-0.380535409400574	-0.000412878437600739	CID	MS2		27.535	73.6600191024	74294	MSO1_060418_01.raw	0/0	3.840176820755			0	9.713E-06
High	Sequest HT (A2)	Unambiguous	[R].IFNVLGEPVDnLGPVDTSATFPIHR.[S]	N11(Deamidated)	1	1	P12085	P12085	0	3	0.1975	0	1	1	903.808044433594	2709.40958004078	7.87023075402668	0.00710783692704705	HCD	MS2	59.21075	32.905	78.9973050498667	78906	MSO1_060418_02.raw	0/0	3.18793869018555	3019323.5	79.0393142700195	0	4.749E-05
High	Sequest HT (A2)	Unambiguous	[K].ALGVDTVPVLVGPVSYLLLSKPAK.[G]		2	2	Q2QLY5; Q2QLY4	Q2QLY5; Q2QLY4	0	3	0.6622	0	1	1	812.8212890625	2436.4493139275	0.699739035430234	0.000568292499944315	HCD	MS2	36.05113	33.1	79.0300532088	78938	MSO1_060418_02.raw	0/0	3.70275545120239	4258502.625	78.9610900878906	0	5.148E-05
High	Sequest HT (A2)	Unambiguous	[R].VTPQPGVPPEEAGAAVAAESSTGTWTTVWTDGLTSLDR.[Y]		1	1	P0C511	P0C511	0	3	0.6992	0	1	1	1285.62927246094	3854.87326412281	0.349607676013453	0.000449230937344206	CID	MS2		33.1	79.030928308	78939	MSO1_060418_02.raw	0/0	4.91968488693237			0	2.894E-08
High	Sequest HT (A2)	Unambiguous	[R].TLQALQYVQDNPDEVcPAGWKPGDK.[S]	C16(Carbamidomethyl)	1	1	Q6ER94	Q6ER94	0	3	0.6643	0	1	1	943.788330078125	2829.35043697438	-0.276365698088259	-0.00026064520825031	CID	MS2		42.49	73.6461448074667	74279	MSO1_060418_01.raw	0/0	4.20374727249146			0	2.616E-09
High	Sequest HT (A2)	Unambiguous	[K].GIYPAVDPLDSTSTMLQPR.[I]		1	1	P12085	P12085	0	2	0.3933	0	1	1	1031.02075195313	2061.03422727625	1.0240482101156	0.00105529812503846	HCD	MS2	0	33.1	73.460557024	74087	MSO1_060418_01.raw	0/0	2.67221140861511			0	9.957E-07
High	Sequest HT (A2)	Unambiguous	[R].GGLDFTKDDENVNSQPFMR.[W]		1	1	P0C511	P0C511	1	3	0.5136	0	1	1	724.000427246094	2169.98672847828	-0.105462255502001	-7.62839063099818E-05	CID	MS2		11.25767	73.6450427882667	74278	MSO1_060418_01.raw	0/0	4.77470636367798			0	5.294E-06
High	Sequest HT (A2)	Unambiguous	[K].ANSEATLGTYqGDAVLGEGASESLHVK.[D]	Q11(Deamidated)	1	1	Q5N725	Q5N725	0	3	0.1486	0	1	1	902.442138671875	2705.31186275563	8.05986240057077	0.00726808854168715	CID	MS2		26.485	73.6386970629333	74273	MSO1_060418_01.raw	0/0	3.9726676940918			0	1.283E-05
High	Sequest HT (A2)	Unambiguous	[K].ANSEATLGTYQGDAVLGEGASESLHVK.[D]		1	1	Q5N725	Q5N725	0	3	0.5019	0	1	1	902.107482910156	2704.30789547047	0.685196290544579	0.000617660156270479	HCD	MS2	5.617389	36	73.6371077770667	74271	MSO1_060418_01.raw	0/0	5.40300941467285			0	2.445E-08
High	Sequest HT (A2)	Unambiguous	[K].MTAEIGEQVQIVGDDLLVTNPTR.[V]		1	1	Q42971	Q42971	0	3	0.4726	0	1	1	833.765014648438	2499.28049068531	1.82540281380223	0.0015207284374507	HCD	MS2	64.4553	33.1	79.0678122064	78978	MSO1_060418_02.raw	0/0	3.83424019813538			0	2.439E-05
High	Sequest HT (A2)	Unambiguous	[K].MTAEIGEQVQIVGDDLLVTNPTR.[V]		1	1	Q42971	Q42971	0	2	0.4603	0	1	1	1250.14038085938	2499.27348508875	-0.977647654789329	-0.00122170562508472	CID	MS2		33.1	79.0864424690667	78996	MSO1_060418_02.raw	0/0	3.01857924461365			0	4.598E-05
High	Sequest HT (A2)	Unambiguous	[R].QVQLISFIAYKPPGcEESGGN.[-]	C15(Carbamidomethyl)	1	2	P18566	P18566; Q0INY7	0	2	0.466	0	1	1	1147.5595703125	2294.111863995	-0.12820864011346	-0.00014706250003016	CID	MS2		33.1	73.6099482898667	74241	MSO1_060418_01.raw	0/0	2.94258522987366			0	4.06E-05
High	Sequest HT (A2)	Unambiguous	[K].VVSGEIDQSDQSFLDDDQVAAGWVLTcHAYPK.[S]	C27(Carbamidomethyl)	1	1	A2YQD9	A2YQD9	0	3	0.5912	0	1	1	1184.21948242188	3550.64389400563	0.222778128394214	0.000263668541694055	HCD	MS2	0	33.1	79.1245970336	79036	MSO1_060418_02.raw	0/0	5.69868755340576			0	3.603E-09
High	Sequest HT (A2)	Unambiguous	[R].TLQALQYVQDNPDEVcPAGWKPGDK.[S]	C16(Carbamidomethyl)	1	1	Q6ER94	Q6ER94	0	3	0.5891	0	1	1	943.78759765625	2829.34823970875	-1.05296268269538	-0.00099306708325031	HCD	MS2	2.049745	33.1	73.6441717245333	74277	MSO1_060418_01.raw	0/0	4.76951551437378			0	1.306E-07
High	Sequest HT (A2)	Unambiguous	[K].THINIVVIGHVDSGK.[S]		1	1	O64937	O64937	0	3	0.7112	0	1	1	530.298278808594	1588.88028316578	-0.17784484538235	-9.41914061816836E-05	CID	MS2		33.1	78.9916238933333	78900	MSO1_060418_02.raw	0/0	3.73993444442749			0	4.448E-05
High	Sequest HT (A2)	Unambiguous	[K].YDIGAGFGHFAIATEDVYK.[L]		1	1	Q948T6	Q948T6	0	3	0.5775	0	1	1	692.001892089844	2073.99112300953	-0.245468911848374	-0.000169700156372225	CID	MS2		41.55	79.4104074477333	79322	MSO1_060418_02.raw	0/0	2.57775020599365			0	3.561E-05
High	Sequest HT (A2)	Unambiguous	[R].VTPQPGVPPEEAGAAVAAESSTGTWTTVWTDGLTSLDR.[Y]		1	1	P0C511	P0C511	0	3	0.6784	0	1	1	1285.62805175781	3854.86960201344	-0.60038740926852	-0.000771472187655794	HCD	MS2	8.993289	33.1	79.4430225834667	79356	MSO1_060418_02.raw	0/0	5.41074228286743			0	5.591E-08
High	Sequest HT (A2)	Unambiguous	[R].TLQALQYVQDNPDEVcPAGWKPGDK.[S]	C16(Carbamidomethyl)	1	1	Q6ER94	Q6ER94	0	3	0.5257	0	1	1	943.788513183594	2829.35098629078	-0.0822164519364779	-7.75397395003097E-05	HCD	MS2	10.35297	33.1	73.2674404597333	73889	MSO1_060418_01.raw	0/0	4.86606454849243			0	5.7E-08
High	Sequest HT (A2)	Unambiguous	[R].GGLDFTKDDENVNSQPFMR.[W]		1	1	P0C511	P0C511	1	3	0.4363	0	1	1	724.000854492188	2169.98801021656	0.485204097086164	0.000350962187440018	CID	MS2		27.42266	73.2683217634667	73890	MSO1_060418_01.raw	0/0	4.78606748580933			0	3.599E-05
High	Sequest HT (A2)	Unambiguous	[R].TLQALQYVQDNPDEVcPAGWKPGDK.[S]	C16(Carbamidomethyl)	1	1	Q6ER94	Q6ER94	0	3	0.6257	0	1	1	943.789001464844	2829.35245113453	0.435514871134939	0.00041074151049969	CID	MS2		42.49	73.2694321448	73891	MSO1_060418_01.raw	0/0	5.04531526565552			0	1.48E-09
High	Sequest HT (A2)	Unambiguous	[RK].EGVAFYNSLInDVIAK.[G]	N11(Deamidated)	2	2	Q53NF0; Q0J0N4	Q53NF0; Q0J0N4	0	2	0.1009	0	1	1	877.45458984375	1753.9019030575	0.690277109406772	0.000605338750061302	CID	MS2		29.11	79.6136901624	79527	MSO1_060418_02.raw	0/0	3.17307066917419			0	3.945E-05
High	Sequest HT (A2)	Unambiguous	[K].VLELGDAIAGLTLEEAR.[G]		1	1	O22386	O22386	0	2	0.5527	0	1	1	885.486511230469	1769.96574583094	0.785914661920291	0.000695520468752875	CID	MS2		33.1	79.6099256517333	79523	MSO1_060418_02.raw	0/0	4.27356243133545			0	9.121E-07
High	Sequest HT (A2)	Unambiguous	[K].VLELGDAIAGLTLEEAR.[G]		1	1	O22386	O22386	0	2	0.3175	0	1	1	885.486511230469	1769.96574583094	0.785914661920291	0.000695520468752875	HCD	MS2	22.2578	31.045	79.6083926173333	79521	MSO1_060418_02.raw	0/0	3.78398871421814			0	2.293E-07
High	Sequest HT (A2)	Unambiguous	[R].GPILLEDYHLIEK.[VL]		2	3	Q0E4K1; A2YH64	Q0E4K1; Q0D9C4; A2YH64	0	3	0.6077	0	1	1	513.951843261719	1539.84097652516	-0.483247617966662	-0.000248041614516599	CID	MS2		21.13	79.606613416	79519	MSO1_060418_02.raw	0/0	2.59607434272766			0	3.41E-05
High	Sequest HT (A2)	Unambiguous	[R].GPILLEDYHLIEK.[VL]		2	3	Q0E4K1; A2YH64	Q0E4K1; Q0D9C4; A2YH64	0	3	0.5635	0	1	1	513.951843261719	1539.84097652516	-0.483247617966662	-0.000248041614516599	HCD	MS2	28.00002	36.285	79.6050531818667	79517	MSO1_060418_02.raw	0/0	3.07203936576843			0	2.334E-05
High	Sequest HT (A2)	Unambiguous	[K].SQLRPEIQVAAQNcWVK.[K]	C14(Carbamidomethyl)	1	1	P48494	P48494	0	3	0.485	0	1	1	676.355895996094	2027.05313472828	1.98820949744796	0.00134339942713998	HCD	MS2	6.4735	24.895	73.3202027581333	73943	MSO1_060418_01.raw	0/0	3.34083986282349			0	5.537E-06
High	Sequest HT (A2)	Unambiguous	[K].SQLRPEIQVAAQNcWVK.[K]	C14(Carbamidomethyl)	1	1	P48494	P48494	0	3	0.5893	0	1	1	676.356689453125	2027.05551509938	3.16251311369011	0.00213685645838998	CID	MS2		27.865	73.3225068602667	73945	MSO1_060418_01.raw	0/0	3.3629515171051			0	1.765E-05
High	Sequest HT (A2)	Unambiguous	[R].WSPLADVEDGYSPTLPHLK.[G]		1	1	Q69RJ0	Q69RJ0	0	3	0.4803	0	1	1	709.024841308594	2125.05997066578	-0.0354409837325935	-2.51047395067872E-05	HCD	MS2	46.88193	41.67	79.5637549032	79476	MSO1_060418_02.raw	0/0	3.5629620552063			0	5.574E-05
High	Sequest HT (A2)	Unambiguous	[K].GFFEcTHDVTDITcADFLR.[S]	C5(Carbamidomethyl); C14(Carbamidomethyl)	1	1	Q0E4K1	Q0E4K1	0	3	0.7662	0	1	1	768.6708984375	2303.9981420525	-3.40137029683252	-0.00261225916670564	CID	MS2		34.48	79.5223879616	79434	MSO1_060418_02.raw	0/0	3.54699540138245			0	9.824E-07
High	Sequest HT (A2)	Unambiguous	[R].LGPNYLMLPVNAPK.[C]		2	3	Q0E4K1; A2YH64	Q0E4K1; Q0D9C4; A2YH64	0	2	0.471	0	1	1	763.925842285156	1526.84440794031	2.92195676596934	0.00223068015623085	HCD	MS2	49.67025	33.1	73.3283648370667	73952	MSO1_060418_01.raw	0/0	3.10113620758057			0	2.529E-05
High	Sequest HT (A2)	Unambiguous	[R].SGTLIDAIGIYVHP.[-]		1	2	Q0JMY8	Q0JMY8; A2WPN7	0	2	0.5285	0	1	1	728.395446777344	1455.78361692469	-0.404514151294781	-0.00029444265624079	CID	MS2		33.1	79.5212899554667	79433	MSO1_060418_02.raw	0/0	2.6260449886322			0	4.877E-05
High	Sequest HT (A2)	Unambiguous	[K].GLVPLAGSNNESWcQGLDGLASR.[E]	C14(Carbamidomethyl)	1	1	Q40677	Q40677	0	2	0.6174	0	1	1	1201.08483886719	2401.16240110438	2.46490989581581	0.00295931718752129	HCD	MS2	4.708718	27.625	73.3320399736	73956	MSO1_060418_01.raw	0/0	2.97776746749878			0	3.933E-06
High	Sequest HT (A2)	Unambiguous	[K].GSFETIHVEDALGHQFATR.[L]		1	1	P49398	P49398	0	3	0.5602	0	1	1	705.679626464844	2115.02432613453	-0.503854692568055	-0.000355221822853006	CID	MS2		41.43	79.5070987514667	79418	MSO1_060418_02.raw	0/0	3.31792879104614			0	3.095E-06
High	Sequest HT (A2)	Unambiguous	[K].GLVPLAGSNNESWcQGLDGLASR.[E]	C14(Carbamidomethyl)	1	1	Q40677	Q40677	0	2	0.5245	0	1	1	1201.08386230469	2401.16044797938	1.65149976854627	0.00198275468752129	CID	MS2		36.855	73.3339648008	73958	MSO1_060418_01.raw	0/0	2.64984560012817			0	3.747E-05
High	Sequest HT (A2)	Unambiguous	[R].VTPqPGVPPEEAGAAVAAESSTGTWTTVWTDGLTSLDR.[Y]	Q4(Deamidated)	1	1	P0C511	P0C511	0	3	0.694	0	1	1	1285.96118164063	3855.86899166188	3.38685679739662	0.00435307729151087	CID	MS2		40.5	79.4450832301333	79357	MSO1_060418_02.raw	0/0	6.21250629425049			0	1.86E-08
High	Sequest HT (A2)	Unambiguous	[K].EGVIQHSTINNLAIGR.[S]		1	1	Q6ER94	Q6ER94	0	3	0.5768	0	1	1	574.647644042969	1721.92837886891	-0.53886131670193	-0.000309293697834316	HCD	MS2	28.74068	29.455	73.4176093544	74041	MSO1_060418_01.raw	0/0	3.18780422210693			0	3.623E-06
High	Sequest HT (A2)	Unambiguous	[K].LPMFGcTDATQVLK.[E]	C6(Carbamidomethyl)	1	2	P18566	P18566; Q0INY7	0	2	0.5396	0	1	1	790.894592285156	1580.78190794031	0.503934609797137	0.000398305156256384	CID	MS2		33.1	73.4107717736	74035	MSO1_060418_01.raw	0/0	4.03729104995728			0	9.946E-07
High	Sequest HT (A2)	Unambiguous	[R].RLPVVNPATESPIGEIPAGTAEDVDAAVAAAR.[E]		1	1	B3VMC0	B3VMC0	1	3	0.6095	0	1	1	1053.220703125	3157.647556115	-0.387777452548943	-0.000408155000059196	HCD	MS2	38.68653	32.95	79.4614031197333	79373	MSO1_060418_02.raw	0/0	5.65531587600708			0	2.026E-09
High	Sequest HT (A2)	Unambiguous	[R].RLPVVNPATESPIGEIPAGTAEDVDAAVAAAR.[E]		1	1	B3VMC0	B3VMC0	1	3	0.648	0	1	1	1053.220703125	3157.647556115	-0.387777452548943	-0.000408155000059196	CID	MS2		41.445	79.4634135298667	79375	MSO1_060418_02.raw	0/0	4.46058750152588			0	8.992E-06
High	Sequest HT (A2)	Unambiguous	[K].THINIVVIGHVDSGK.[S]		1	1	O64937	O64937	0	3	0.5621	0	1	1	530.297912597656	1588.87918453297	-0.869295692091099	-0.000460402343681684	HCD	MS2	10.58883	37.99	79.4681134298667	79380	MSO1_060418_02.raw	0/0	3.54011845588684			0	7.763E-06
High	Sequest HT (A2)	Unambiguous	[K].GGEYADKNPNFVGcVEGALGIR.[E]	C14(Carbamidomethyl)	1	1	Q9SXP2	Q9SXP2	1	3	0.2235	0	1	1	775.043273925781	2323.11526851734	0.737556431386052	0.000571142447798915	CID	MS2		40.935	79.414794728	79326	MSO1_060418_02.raw	0/0	2.54864645004272			0	2.642E-05
High	Sequest HT (A2)	Unambiguous	[R].TVPAAVPAIVFLSGGQSEEEATVnLNAMNK.[L]	N24(Deamidated)	1	1	Q5N725	Q5N725	0	3		0.0422	2	2	1020.18939208984	3058.55362300953	4.40771378037425	0.00449372317700532	HCD	MS2	39.06736	40.53	79.4950288829333	79408	MSO1_060418_02.raw	0/0	3.18002533912659			0	4.118E-05
High	Sequest HT (A2)	Unambiguous	[K].VVSGEIDQSDQSFLDDDQVAAGWVLTcHAYPK.[S]	C27(Carbamidomethyl)	1	1	A2YQD9	A2YQD9	0	3	0.7678	0	1	1	1184.21887207031	3550.64206295094	-0.292918502999944	-0.000346683020805945	CID	MS2		42.4	79.5027118506667	79414	MSO1_060418_02.raw	0/0	6.89145374298096			0	5.676E-12
High	Sequest HT (A2)	Unambiguous	[R].ALHLPAAcGADASAFSK.[C]	C8(Carbamidomethyl)	1	1	Q6ASY2	Q6ASY2	0	3	0.5935	0	1	1	562.948181152344	1686.82999019703	1.88182153677602	0.00105810234365104	CID	MS2		27.62571	73.3632033136	73987	MSO1_060418_01.raw	0/0	3.68805027008057			0	9.673E-06
High	Sequest HT (A2)	Unambiguous	[K].WSPELAAAcEIWK.[A]	C9(Carbamidomethyl)	1	1	P0C511	P0C511	0	2	0.5763	0	1	1	780.880065917969	1560.75285520594	0.851779361106693	0.000664707968741851	CID	MS2		28.585	73.3621656506667	73986	MSO1_060418_01.raw	0/0	3.54252362251282			0	8.022E-06
High	Sequest HT (A2)	Unambiguous	[R].ALHLPAAcGADASAFSK.[C]	C8(Carbamidomethyl)	1	1	Q6ASY2	Q6ASY2	0	3	0.629	0	1	1	562.946838378906	1686.82596187672	-0.506283913382235	-0.000284671093848961	HCD	MS2	50.5259	26.68	73.3613780437333	73985	MSO1_060418_01.raw	0/0	4.33690357208252			0	2.587E-06
High	Sequest HT (A2)	Unambiguous	[K].GSFETIHVEDALGHQFATR.[L]		1	1	P49398	P49398	0	3	0.299	0	1	1	705.679626464844	2115.02432613453	-0.503854692568055	-0.000355221822853006	HCD	MS2	59.38532	33.1	79.5045554616	79416	MSO1_060418_02.raw	0/0	3.10829186439514			0	1.896E-05
High	Sequest HT (A2)	Unambiguous	[K].VLVVANPANTNALILK.[E]		1	1	Q7XDC8	Q7XDC8	0	2	0.521	0	1	1	825.5048828125	1650.002488995	4.61929012743323	0.00381090250016314	HCD	MS2	62.59563	35.845	73.338506392	73963	MSO1_060418_01.raw	0/0	2.37770748138428			0	2.424E-05
High	Sequest HT (A2)	Unambiguous	[K].VVSGEIDQSDQSFLDDDQVAAGWVLTcHAYPK.[S]	C27(Carbamidomethyl)	1	1	A2YQD9	A2YQD9	0	3	0.5545	0	1	1	1184.21887207031	3550.64206295094	-0.292918502999944	-0.000346683020805945	HCD	MS2	0	33.1	79.500744988	79412	MSO1_060418_02.raw	0/0	6.42089223861694			0	9.024E-10
High	Sequest HT (A2)	Unambiguous	[K].GFFEcTHDVTDITcADFLR.[S]	C5(Carbamidomethyl); C14(Carbamidomethyl)	1	1	Q0E4K1	Q0E4K1	0	3	0.5331	0	1	1	768.674072265625	2304.00766353688	0.731207683644382	0.000561568958294364	HCD	MS2	55.91359	27.13	78.9907529376	78899	MSO1_060418_02.raw	0/0	3.46737813949585			0	6.661E-06
High	Sequest HT (A2)	Unambiguous	[K].THINIVVIGHVDSGK.[S]		1	1	O64937	O64937	0	3	0.6185	0	1	1	530.29833984375	1588.88046627125	-0.0626030375975582	-3.31562499316836E-05	HCD	MS2	21.53562	42.165	78.9898844344	78898	MSO1_060418_02.raw	0/0	3.66932106018066			0	1.956E-06
High	Sequest HT (A2)	Unambiguous	[K].YGAGIGPGVYDIHSPR.[I]		2	2	Q2QLY5; Q2QLY4	Q2QLY5; Q2QLY4	0	3	0.5988	0	1	1	553.614318847656	1658.82840328297	-0.0764859227900612	-4.22923436265895E-05	HCD	MS2	31.19158	26.58377	73.6945927253333	74329	MSO1_060418_01.raw	0/0	3.24126696586609			0	3.289E-06
High	Sequest HT (A2)	Unambiguous	[R].VPTVDVSVVDLTVR.[LI]		3	3	Q7FAH2; Q6K5G8; A2YQT7	Q7FAH2; Q6K5G8; A2YQT7	0	2	0.728	0	1	1	749.927978515625	1498.84868040125	0.764668336050161	0.000573060625015387	CID	MS2		16.99	73.8803553269333	74523	MSO1_060418_01.raw	0/0	3.85624551773071			0	1.566E-06
High	Sequest HT (A2)	Unambiguous	[R].RLPVVNPATESPIGEIPAGTAEDVDAAVAAAR.[E]		1	1	B3VMC0	B3VMC0	1	3	0.5893	0	1	1	1053.22351074219	3157.65597896656	2.27966663252529	0.0023994621874408	HCD	MS2	59.15971	27.52	78.6161882418667	78523	MSO1_060418_02.raw	0/0	4.31431245803833			0	9.606E-06
High	Sequest HT (A2)	Unambiguous	[K].THINIVVIGHVDSGK.[S]		1	1	O64937	O64937	0	3	0.6703	0	1	1	530.299438476563	1588.88376216969	2.01174950252869	0.00106547656256832	CID	MS2		39.375	78.610742352	78517	MSO1_060418_02.raw	0/0	3.70192456245422			0	1.908E-05
High	Sequest HT (A2)	Unambiguous	[K].THINIVVIGHVDSGK.[S]		1	1	O64937	O64937	0	3	0.5924	0	1	1	530.299438476563	1588.88376216969	2.01174950252869	0.00106547656256832	HCD	MS2	42.28801	30.55	78.6082865650667	78515	MSO1_060418_02.raw	0/0	3.94884395599365			0	2.667E-06
High	Sequest HT (A2)	Unambiguous	[K].MELVDAAFPLLK.[G]		1	1	Q7XDC8	Q7XDC8	0	2	0.3989	0	1	1	673.87353515625	1346.7397936825	0.711394425380543	0.000479031250051776	CID	MS2		42.565	78.5688154405333	78476	MSO1_060418_02.raw	0/0	3.55865263938904			0	1.079E-05
High	Sequest HT (A2)	Unambiguous	[K].GSFETIHVEDALGHQFATR.[L]		1	1	P49398	P49398	0	3	0.5493	0	1	1	705.6806640625	2115.0274389275	0.967897363373386	0.000682375833396994	CID	MS2		23.47	78.5678133168	78475	MSO1_060418_02.raw	0/0	3.04194450378418			0	1.94E-06
High	Sequest HT (A2)	Unambiguous	[R].ALHLPAAcGADASAFSK.[C]	C8(Carbamidomethyl)	1	1	Q6ASY2	Q6ASY2	0	3	0.5959	0	1	1	562.947509765625	1686.82797603688	0.687768811696891	0.000386715624901039	HCD	MS2	40.96462	33.1	73.9271760290667	74571	MSO1_060418_01.raw	0/0	4.84880208969116			0	7.71E-07
High	Sequest HT (A2)	Unambiguous	[R].ALHLPAAcGADASAFSK.[C]	C8(Carbamidomethyl)	1	1	Q6ASY2	Q6ASY2	0	3	0.5995	0	1	1	562.948120117188	1686.82980709156	1.77327128904155	0.000997067187401039	CID	MS2		35.6661	73.9290719773333	74573	MSO1_060418_01.raw	0/0	3.86870837211609			0	2.055E-06
High	Sequest HT (A2)	Unambiguous	[K].MELVDAAFPLLK.[G]		1	1	Q7XDC8	Q7XDC8	0	2	0.3302	0	1	1	673.87353515625	1346.7397936825	0.711394425380543	0.000479031250051776	HCD	MS2	42.78421	33.1	78.5668236890667	78474	MSO1_060418_02.raw	0/0	3.21251535415649			0	5.591E-05
High	Sequest HT (A2)	Unambiguous	[K].GSFETIHVEDALGHQFATR.[L]		1	1	P49398	P49398	0	3	0.3613	0	1	1	705.6806640625	2115.0274389275	0.967897363373386	0.000682375833396994	HCD	MS2	45.30744	30.1	78.5661593418667	78473	MSO1_060418_02.raw	0/0	3.56873083114624			0	5.427E-06
High	Sequest HT (A2)	Unambiguous	[R].APGYGVITNIVnGGLEcGHGPDDR.[V]	N12(Deamidated); C17(Carbamidomethyl)	1	1	Q7DNA1	Q7DNA1	0	3	0.046	0	1	1	823.721313476563	2469.14938716969	1.24539792258457	0.00102502322921557	HCD	MS2	41.06694	27.85	73.9375612312	74582	MSO1_060418_01.raw	0/0	3.91363477706909			0	1.441E-06
High	Sequest HT (A2)	Unambiguous	[R].APGYGVITnIVNGGLEcGHGPDDR.[V]	N9(Deamidated); C17(Carbamidomethyl)	1	1	Q7DNA1	Q7DNA1	0	3		0.046	2	2	823.721313476563	2469.14938716969	1.24539792258457	0.00102502322921557	HCD	MS2	41.06694	27.85	73.9375612312	74582	MSO1_060418_01.raw	0/0	3.73218083381653			0	2.338E-05
High	Sequest HT (A2)	Unambiguous	[R].VALEAcVQAR.[N]	C6(Carbamidomethyl)	1	1	P0C511	P0C511	0	2	0.4723	0	1	1	558.795532226563	1116.58378782313	0.701921059427298	0.000391876562577664	CID	MS2		42.55	78.5651580098667	78472	MSO1_060418_02.raw	0/0	3.07474756240845			0	2.842E-05
High	Sequest HT (A2)	Unambiguous	[K].TITLEVESSDTIDNVK.[A]		3	6	P0C030; P51431; Q9ARZ9	P0CH35; P0C030; Q58G87; P51431; P0C031; Q9ARZ9	0	2	0.4195	0	1	1	882.450500488281	1763.89372434656	1.5926929145922	0.00140466828122499	HCD	MS2	8.805514	33.1	73.9450356834667	74591	MSO1_060418_01.raw	0/0	3.48409295082092			0	4.519E-05
High	Sequest HT (A2)	Unambiguous	[K].TITLEVESSDTIDNVK.[A]		3	6	P0C030; P51431; Q9ARZ9	P0CH35; P0C030; Q58G87; P51431; P0C031; Q9ARZ9	0	2	0.5352	0	1	1	882.448974609375	1763.89067258875	-0.137435511452053	-0.000121210625025014	CID	MS2		39.57	73.9469711149333	74593	MSO1_060418_01.raw	0/0	3.83034014701843			0	2.333E-05
High	Sequest HT (A2)	Unambiguous	[K].EGLLVGISSGAAAAAAVR.[L]		1	1	Q9XEA6	Q9XEA6	0	2	0.6031	0	1	1	806.956970214844	1612.90666379969	3.08062152964409	0.00248436984350064	CID	MS2		33.1	73.9528143778667	74600	MSO1_060418_01.raw	0/0	3.87534880638123	4890023.875	74.1285629272461	0	4.295E-06
High	Sequest HT (A2)	Unambiguous	[K].VSPNYHLYTPAEVEAVIAR.[L]		1	1	Q9LSU1	Q9LSU1	0	3	0.3028	0	1	1	710.374328613281	2129.10843257984	2.74908306464747	0.00195102661473356	HCD	MS2	40.31662	41.34	78.5611617125333	78469	MSO1_060418_02.raw	0/0	3.1731264591217			0	6.51E-06
High	Sequest HT (A2)	Unambiguous	[R].TLQALQYVqDNPDEVcPAGWKPGDK.[S]	Q9(Deamidated); C16(Carbamidomethyl)	1	1	Q6ER94	Q6ER94	0	3	0.0034	0	1	1	944.122924804688	2830.35422115406	6.70812553529756	0.00632874802091739	CID	MS2		37.69014	74.0603744669333	74715	MSO1_060418_01.raw	0/0	5.94365072250366			0	5.185E-07
High	Sequest HT (A2)	Unambiguous	[R].TLQALQYVQDNPDEVcPAGWKPGDK.[S]	C16(Carbamidomethyl)	1	1	Q6ER94	Q6ER94	0	3	0.5229	0	1	1	943.788452148438	2829.35080318531	-0.146932867320405	-0.00013857489575031	HCD	MS2	3.434281	30.78308	74.0583931357333	74713	MSO1_060418_01.raw	0/0	5.03474378585815			0	9.35E-09
High	Sequest HT (A2)	Unambiguous	[K].APDFDAEAVFDQEFINVK.[L]		1	1	Q6ER94	Q6ER94	0	2	0.4592	0	1	1	1027.98962402344	2054.97197141688	0.685721197516015	0.0007045684374134	HCD	MS2	14.87879	42.39	78.3879924504	78299	MSO1_060418_02.raw	0/0	3.91692996025085			0	1.455E-06
High	Sequest HT (A2)	Unambiguous	[R].FLSEAcDLVFDAASQGK.[S]	C6(Carbamidomethyl)	1	1	P0C482	P0C482	0	2	0.5945	0	1	1	929.440307617188	1857.87333860438	2.47511800793794	0.0022992221875775	CID	MS2		29.965	74.0555786408	74710	MSO1_060418_01.raw	0/0	3.64980506896973	4465812.375	73.9377899169922	0	1.1E-05
High	Sequest HT (A2)	Unambiguous	[R].GPILLEDYHLIEK.[VL]		2	3	Q0E4K1; A2YH64	Q0E4K1; Q0D9C4; A2YH64	0	3	0.5552	0	1	1	513.952575683594	1539.84317379078	0.943694901860952	0.000484380260483401	HCD	MS2	10.28535	36.285	78.4174783149333	78328	MSO1_060418_02.raw	0/0	2.89634132385254			0	2.877E-05
High	Sequest HT (A2)	Unambiguous	[K].IVDSFPGQSIDFFGALR.[A]		1	1	P93431	P93431	0	2	0.3154	0	1	1	934.983764648438	1868.96025266688	3.27892846306569	0.00306408343749354	HCD	MS2	71.86325	26.395	78.4182513224	78329	MSO1_060418_02.raw	0/0	2.59517240524292			0	2.12E-05
High	Sequest HT (A2)	Unambiguous	[R].VTPQPGVPPEEAGAAVAAESSTGTWTTVWTDGLTSLDR.[Y]		1	1	P0C511	P0C511	0	3	0.5358	0	1	1	1285.63122558594	3854.87912349781	1.86959981246461	0.00240235593734421	HCD	MS2	14.93071	33.1	78.6462681277333	78555	MSO1_060418_02.raw	0/0	4.32521486282349			0	1.127E-07
High	Sequest HT (A2)	Unambiguous	[K].AAVTPAFVGQFPGVnGLGISAAR.[L]	N15(Deamidated)	1	1	Q6ZBZ2	Q6ZBZ2	0	2	0.0681	0	1	1	1101.08850097656	2201.16972532313	-0.728179062895625	-0.000801423437509774	HCD	MS2	0	32.635	74.0396025725333	74692	MSO1_060418_01.raw	0/0	4.26293039321899			0	1.837E-05
High	Sequest HT (A2)	Unambiguous	[K].MTAEIGEqVQIVGDDLLVTNPTR.[V]	Q8(Deamidated)	1	1	Q42971	Q42971	0	2	0.0215	0	1	1	1250.64514160156	2500.28300657313	9.22387017220423	0.0115310365624153	CID	MS2		33.1	78.5096992154667	78420	MSO1_060418_02.raw	0/0	4.18565893173218			0	1.177E-06
High	Sequest HT (A2)	Unambiguous	[K].MTAEIGEQVqIVGDDLLVTNPTR.[V]	Q10(Deamidated)	1	1	Q42971	Q42971	0	2		0.0215	2	2	1250.64514160156	2500.28300657313	9.22387017220423	0.0115310365624153	CID	MS2		33.1	78.5096992154667	78420	MSO1_060418_02.raw	0/0	4.0976676940918			0	7.49E-07
High	Sequest HT (A2)	Unambiguous	[R].GGLDFTKDDENVNSQPFMR.[W]		1	1	P0C511	P0C511	1	3	0.5168	0	1	1	724.001037597656	2169.98855953297	0.738346819623949	0.000534067656190018	CID	MS2		14.00668	74.0231301909333	74674	MSO1_060418_01.raw	0/0	5.04742097854614			0	1.014E-05
High	Sequest HT (A2)	Unambiguous	[K].WLAANVSAEVAESTR.[I]		1	1	P48494	P48494	0	2	0.6813	0	1	1	802.408447265625	1603.80961790125	1.34528071682473	0.00107878562494079	CID	MS2		28.06	73.9833652338667	74633	MSO1_060418_01.raw	0/0	4.10930681228638			0	5.553E-07
High	Sequest HT (A2)	Unambiguous	[K].WLAANVSAEVAESTR.[I]		1	1	P48494	P48494	0	2	0.601	0	1	1	802.408447265625	1603.80961790125	1.34528071682473	0.00107878562494079	HCD	MS2	41.79747	29.08	73.9813237677333	74631	MSO1_060418_01.raw	0/0	3.8083643913269			0	1.329E-06
High	Sequest HT (A2)	Unambiguous	[R].VETGVLKPGMVVTFGPSGLTTEVK.[S]		1	1	O64937	O64937	0	3	0.6494	0	1	1	816.114990234375	2446.33041744313	1.73492528160863	0.00141473104167744	CID	MS2		33.1	78.5589991805333	78467	MSO1_060418_02.raw	0/0	5.02383708953857			0	9.422E-08
High	Sequest HT (A2)	Unambiguous	[R].QVQLISFIAYKPPGcEESGGN.[-]	C15(Carbamidomethyl)	1	2	P18566	P18566; Q0INY7	0	2	0.472	0	1	1	1147.55932617188	2294.11137571375	-0.341049694231817	-0.00039120312503016	HCD	MS2	0	22.84	74.0300818984	74681	MSO1_060418_01.raw	0/0	3.21588015556335			0	3.631E-05
High	Sequest HT (A2)	Unambiguous	[R].DNLTLWTSDISEDTAEEIR.[E]		1	1	Q7XTE8	Q7XTE8	0	2	0.445	0	1	1	1104.51794433594	2208.02861204188	-0.747167352490182	-0.00082488406246739	HCD	MS2	0	42.24	73.8683204568	74512	MSO1_060418_01.raw	0/0	3.73443865776062			0	2.869E-05
High	Sequest HT (A2)	Unambiguous	[K].ALGVDTVPVLVGPVSYLLLSKPAK.[G]		2	2	Q2QLY5; Q2QLY4	Q2QLY5; Q2QLY4	0	3	0.5232	0	1	1	812.820678710938	2436.44748287281	-0.0517873592678037	-4.20590625556846E-05	HCD	MS2	31.46361	33.1	78.6555762869333	78564	MSO1_060418_02.raw	0/0	3.02046632766724			0	2.547E-05
High	Sequest HT (A2)	Unambiguous	[K].TLTSLNSVTAYGFDLIR.[G]		2	2	Q2QLY5; Q2QLY4	Q2QLY5; Q2QLY4	0	2	0.4905	0	1	1	936.001708984375	1870.99614133875	2.79929674658225	0.00261872937505814	HCD	MS2	31.08435	42.33	78.6594468389333	78567	MSO1_060418_02.raw	0/0	3.68711280822754			0	2.77E-06
High	Sequest HT (A2)	Unambiguous	[R].LPIYVVQPQDGLDAIAR.[N]		1	1	Q8H8C7	Q8H8C7	0	2	0.5131	0	1	1	934.515991210938	1868.02470579188	-1.56206369080656	-0.00145898906225739	HCD	MS2	25.06281	36.855	73.7583900088	74398	MSO1_060418_01.raw	0/0	3.82221913337708			0	2.895E-05
High	Sequest HT (A2)	Unambiguous	[R].DVNWPLGWPVGGYPGPQGPYYcAVGSDK.[S]	C22(Carbamidomethyl)	1	1	P14655	P14655	0	3	0.5556	0	1	1	1012.80731201172	3036.40738277516	2.9242917706842	0.00295977171872863	HCD	MS2	9.776119	31.675	78.8458470429333	78755	MSO1_060418_02.raw	0/0	3.77873992919922			0	1.793E-05
High	Sequest HT (A2)	Unambiguous	[R].DVNWPLGWPVGGYPGPQGPYYcAVGSDK.[S]	C22(Carbamidomethyl)	1	1	P14655	P14655	0	3	0.6814	0	1	1	1012.80505371094	3036.40060787281	0.693062129373961	0.000701470937478632	CID	MS2		33.1	78.8474472509333	78757	MSO1_060418_02.raw	0/0	4.52245950698853			0	2.875E-05
High	Sequest HT (A2)	Unambiguous	[R].FGVTPTFLVNAEQIEIK.[I]		1	1	Q69RJ0	Q69RJ0	0	2	0.3448	0	1	1	953.519897460938	1906.03251829188	0.250710305525213	0.000238930937598525	HCD	MS2	66.84	40.5	78.8618150170667	78771	MSO1_060418_02.raw	0/0	3.19096827507019			0	9.909E-07
High	Sequest HT (A2)	Unambiguous	[K].GGEYADKNPnFVGcVEGALGIR.[E]	N10(Deamidated); C14(Carbamidomethyl)	1	1	Q9SXP2	Q9SXP2	1	3	0.0069	0	1	1	775.37646484375	2324.11484127125	7.43091919396058	0.00575672708321662	CID	MS2		42.655	78.8831079330667	78794	MSO1_060418_02.raw	0/0	4.34708976745605			0	2.909E-05
High	Sequest HT (A2)	Unambiguous	[K].GGEYADKnPNFVGcVEGALGIR.[E]	N8(Deamidated); C14(Carbamidomethyl)	1	1	Q9SXP2	Q9SXP2	1	3		0.0069	2	2	775.37646484375	2324.11484127125	7.43091919396058	0.00575672708321662	CID	MS2		42.655	78.8831079330667	78794	MSO1_060418_02.raw	0/0	4.3155460357666			0	4.064E-05
High	Sequest HT (A2)	Unambiguous	[R].GPILLEDYHLIEK.[VL]		2	3	Q0E4K1; A2YH64	Q0E4K1; Q0D9C4; A2YH64	0	3	0.5541	0	1	1	513.952087402344	1539.84170894703	-0.00760011135745703	-3.90098951659941E-06	HCD	MS2	20.82772	26.95	78.7994471301333	78707	MSO1_060418_02.raw	0/0	3.04603600502014			0	4.25E-05
High	Sequest HT (A2)	Unambiguous	[K].SQLRPEIQVAAQNcWVK.[K]	C14(Carbamidomethyl)	1	1	P48494	P48494	0	3	0.5745	0	1	1	676.354187011719	2027.04800777516	-0.541059829842835	-0.000365584947860024	CID	MS2		18.97	73.7427571450667	74380	MSO1_060418_01.raw	0/0	3.22355461120605			0	6.397E-07
High	Sequest HT (A2)	Unambiguous	[K].WSPELAAAcEIWK.[A]	C9(Carbamidomethyl)	1	1	P0C511	P0C511	0	2	0.6462	0	1	1	780.879455566406	1560.75163450281	0.0696541446138747	5.43564062418511E-05	CID	MS2		13.99	73.7396410181333	74376	MSO1_060418_01.raw	0/0	3.90208148956299			0	6.955E-06
High	Sequest HT (A2)	Unambiguous	[K].WLAANVSAEVAESTR.[I]		1	1	P48494	P48494	0	2	0.6577	0	1	1	802.407409667969	1603.80754270594	0.0513627348788083	4.11879686907923E-05	CID	MS2		41.235	78.9039069306667	78813	MSO1_060418_02.raw	0/0	3.33404207229614			0	8.376E-06
High	Sequest HT (A2)	Unambiguous	[R].AIGVDLLSNPDLVATDATVSFK.[T]		1	1	Q7DNA1	Q7DNA1	0	2	0.7009	0	1	1	1123.59973144531	2246.19218626063	0.326023244105391	0.000366155312349292	CID	MS2		34.315	78.9256413928	78837	MSO1_060418_02.raw	0/0	4.68053770065308			0	1.753E-07
High	Sequest HT (A2)	Unambiguous	[R].VETGVLKPGMVVTFGPSGLTTEVK.[S]		1	1	O64937	O64937	0	3	0.4495	0	1	1	816.114379882813	2446.32858638844	0.986433642381554	0.000804379479177442	CID	MS2		21.985	78.9375971037333	78847	MSO1_060418_02.raw	0/0	5.0543532371521			0	2.864E-08
High	Sequest HT (A2)	Unambiguous	[K].AAQDIALAELPPTHPIR.[L]		2	2	Q7XTE8; Q6EUP4	Q7XTE8; Q6EUP4	0	3	0.5304	0	1	1	605.003845214844	1812.99698238453	0.178910716710257	0.00010812151049322	CID	MS2		42.09	73.7055383712	74340	MSO1_060418_01.raw	0/0	2.95919036865234			0	2.639E-05
High	Sequest HT (A2)	Unambiguous	[K].QLVLPVPAFNVInGGSHAGNK.[L]	N13(Deamidated)	1	1	Q42971	Q42971	0	3	0.0223	0	1	1	711.72119140625	2133.14902095875	1.83180634334831	0.00130250291670005	HCD	MS2	50.22417	33.1	78.9401906536	78850	MSO1_060418_02.raw	0/0	4.03663682937622			0	3.719E-05
High	Sequest HT (A2)	Unambiguous	[K].SQLRPEIQVAAQNcWVK.[K]	C14(Carbamidomethyl)	1	1	P48494	P48494	0	3	0.5113	0	1	1	676.354187011719	2027.04800777516	-0.541059829842835	-0.000365584947860024	HCD	MS2	0	24.895	73.7412721522667	74378	MSO1_060418_01.raw	0/0	3.53672790527344			0	8.275E-06
High	Sequest HT (A2)	Unambiguous	[R].GGLDFTKDDENVNSQPFMR.[W]		1	1	P0C511	P0C511	1	2	0.681	0	1	1	1085.49792480469	2169.98857297938	0.744543357434025	0.000807824687399261	CID	MS2		36.415	73.2376086565333	73858	MSO1_060418_01.raw	0/0	4.42165327072144			0	2.424E-07
High	Sequest HT (A2)	Unambiguous	[K].LHGGTPANFLDVGGSASEGQVVEAFK.[I]		1	1	Q6K9N6	Q6K9N6	0	3	0.5032	0	1	1	863.098205566406	2587.28006343922	0.524782744127886	0.000452586406330132	CID	MS2		33.1	78.7573009162667	78665	MSO1_060418_02.raw	0/0	3.08287262916565			0	3.46E-05
High	Sequest HT (A2)	Unambiguous	[K].LPMFGcTDATQVLK.[E]	C6(Carbamidomethyl)	1	2	P18566	P18566; Q0INY7	0	2	0.5242	0	1	1	790.894836425781	1580.78239622156	0.812820670302492	0.000642445781256384	HCD	MS2	12.36152	18.595	73.7868883309333	74428	MSO1_060418_01.raw	0/0	3.71536946296692			0	1.419E-06
High	Sequest HT (A2)	Unambiguous	[K].GIYPAVDPLDSTSTMLQPR.[I]		1	1	P12085	P12085	0	2	0.477	0	1	1	1031.01965332031	2061.03203001063	-0.0420514431685262	-4.33346874615381E-05	CID	MS2		33.1	73.8422526429333	74486	MSO1_060418_01.raw	0/0	3.04489827156067			0	1.864E-05
High	Sequest HT (A2)	Unambiguous	[K].GIYPAVDPLDSTSTMLQPR.[I]		1	1	P12085	P12085	0	2	0.4867	0	1	1	1031.021484375	2061.03569212	1.73478131230502	0.00178772000003846	HCD	MS2	0	31.645	73.8399630101333	74484	MSO1_060418_01.raw	0/0	3.00136256217957			0	2.343E-06
High	Sequest HT (A2)	Unambiguous	[K].TLTSLNSVTAYGFDLIR.[G]		2	2	Q2QLY5; Q2QLY4	Q2QLY5; Q2QLY4	0	2	0.5778	0	1	1	936.001892089844	1870.99650754969	2.99502775561098	0.00280183484380814	CID	MS2		22.675	78.6612156381333	78569	MSO1_060418_02.raw	0/0	3.33604431152344			0	1.079E-05
High	Sequest HT (A2)	Unambiguous	[K].VLELGDAIAGLTLEEAR.[G]		1	1	O22386	O22386	0	2	0.2918	0	1	1	885.488098144531	1769.96891965906	2.57907400798891	0.00228243453125287	HCD	MS2	7.60126	41.46	78.7017263248	78610	MSO1_060418_02.raw	0/0	4.00626945495605			0	1.295E-06
High	Sequest HT (A2)	Unambiguous	[K].TPAELSHAANAGLDIAVR.[M]		1	2	Q10N21	Q10N21; A2XFC7	0	3	0.5372	0	1	1	602.655944824219	1805.95328121266	1.57542676667312	0.000948380885423224	CID	MS2		29.245	73.802048108	74445	MSO1_060418_01.raw	0/0	3.08856344223022			0	3.895E-05
High	Sequest HT (A2)	Unambiguous	[K].TPAELSHAANAGLDIAVR.[M]		1	2	Q10N21	Q10N21; A2XFC7	0	3	0.362	0	1	1	602.655944824219	1805.95328121266	1.57542676667312	0.000948380885423224	HCD	MS2	19.24469	33.76	73.8004547242667	74443	MSO1_060418_01.raw	0/0	3.37460017204285			0	1.103E-05
High	Sequest HT (A2)	Unambiguous	[K].TITLEVESSDTIDNVK.[A]		3	6	P0C030; P51431; Q9ARZ9	P0CH35; P0C030; Q58G87; P51431; P0C031; Q9ARZ9	0	2	0.4911	0	1	1	882.449768066406	1763.89225950281	0.762231270090956	0.000672246406224986	CID	MS2		41.055	73.7817179373333	74425	MSO1_060418_01.raw	0/0	3.93039464950562			0	3.943E-06
High	Sequest HT (A2)	Unambiguous	[K].VLELGDAIAGLTLEEAR.[G]		1	1	O22386	O22386	0	2	0.5877	0	1	1	885.487426757813	1769.96757688563	1.82042966926757	0.00161104781250287	CID	MS2		33.1	78.7034471962667	78612	MSO1_060418_02.raw	0/0	4.05184173583984			0	1.192E-06
High	Sequest HT (A2)	Unambiguous	[K].GLVPLAGSNNESWcQGLDGLASR.[E]	C14(Carbamidomethyl)	1	1	Q40677	Q40677	0	2	0.5176	0	1	1	1201.08178710938	2401.15629758875	-0.076996751901497	-9.24406249787069E-05	CID	MS2		33.1	73.7947320026667	74437	MSO1_060418_01.raw	0/0	2.55292248725891			0	4.935E-06
High	Sequest HT (A2)	Unambiguous	[K].GLVPLAGSNNESWcQGLDGLASR.[E]	C14(Carbamidomethyl)	1	1	Q40677	Q40677	0	2	0.6164	0	1	1	1201.07934570313	2401.15141477625	-2.11052207007534	-0.00253384687497871	HCD	MS2	12.07588	35.595	73.7925134418667	74435	MSO1_060418_01.raw	0/0	2.915860414505			0	1.265E-05
High	Sequest HT (A2)	Unambiguous	[R].LGPNYLMLPVNAPK.[C]		2	3	Q0E4K1; A2YH64	Q0E4K1; Q0D9C4; A2YH64	0	2	0.426	0	1	1	763.923278808594	1526.83928098719	-0.435928346012417	-0.000332796406269154	CID	MS2		31.015	73.7917075981333	74434	MSO1_060418_01.raw	0/0	3.306396484375			0	1.297E-05
High	Sequest HT (A2)	Unambiguous	[R].LGPNYLMLPVNAPK.[C]		2	3	Q0E4K1; A2YH64	Q0E4K1; Q0D9C4; A2YH64	0	2	0.4725	0	1	1	763.923278808594	1526.83928098719	-0.435928346012417	-0.000332796406269154	HCD	MS2	32.00585	20.185	73.7900466408	74432	MSO1_060418_01.raw	0/0	3.45340394973755			0	9.863E-06
High	Sequest HT (A2)	Unambiguous	[K].LPMFGcTDATQVLK.[E]	C6(Carbamidomethyl)	1	2	P18566	P18566; Q0INY7	0	2	0.5903	0	1	1	790.894836425781	1580.78239622156	0.812820670302492	0.000642445781256384	CID	MS2		28.87	73.7885073936	74430	MSO1_060418_01.raw	0/0	4.3193826675415			0	8.057E-07
High	Sequest HT (A2)	Unambiguous	[K].VVSGEIDQSDQSFLDDDqVAAGWVLTcHAYPK.[S]	Q18(Deamidated); C27(Carbamidomethyl)	1	1	A2YQD9	A2YQD9	0	3	0.0788	0	1	1	1184.55334472656	3551.64548091969	5.1700021067401	0.00612063989586176	CID	MS2		14.365	78.742205516	78652	MSO1_060418_02.raw	0/0	5.32732343673706			0	5.2E-07
High	Sequest HT (A2)	Unambiguous	[K].VVSGEIDQSDQSFLDDDQVAAGWVLTcHAYPK.[S]	C27(Carbamidomethyl)	1	1	A2YQD9	A2YQD9	0	3	0.6262	0	1	1	1184.22021484375	3550.64609127125	0.841614086067203	0.000996090416694055	HCD	MS2	0	41.04	78.7404412034667	78650	MSO1_060418_02.raw	0/0	6.26042556762695			0	7.054E-10
High	Sequest HT (A2)	Unambiguous	[K].AAQDIALADLAPTHPIR.[L]		2	2	Q6ZKC0; Q2R2W2	Q6ZKC0; Q2R2W2	0	3	0.217	0	1	1	591.659423828125	1772.96371822438	-0.92482101653477	-0.00054655854152467	HCD	MS2	38.55919	35.235	77.3408465154667	78080	MSO1_060418_01.raw	0/0	2.12450313568115			0	2.145E-05
High	Sequest HT (A2)	Unambiguous	[R].GGLDFTKDDENVNSQPFMR.[W]		1	1	P0C511	P0C511	1	2	0.5907	0	1	1	1085.49792480469	2169.98857297938	0.744543357434025	0.000807824687399261	HCD	MS2	19.47824	26.125	73.2357273778667	73856	MSO1_060418_01.raw	0/0	3.64357948303223			0	2.779E-06
High	Sequest HT (A2)	Unambiguous	[K].IVDSFPGQSIDFFGALR.[A]		1	1	P93431	P93431	0	2	0.5312	0	1	1	934.981201171875	1868.95512571375	0.535708039519123	0.000500606874993537	HCD	MS2	26.40768	23.47	79.6790081696	79595	MSO1_060418_02.raw	0/0	3.52013778686523			0	2.816E-06
High	Sequest HT (A2)	Unambiguous	[K].VLELGDAIAGLTLEEAR.[G]		1	1	O22386	O22386	0	2	0.3969	0	1	1	885.48583984375	1769.9644030575	0.0272703231989531	2.41337500028749E-05	HCD	MS2	0	38.535	80.9735262053333	80890	MSO1_060418_02.raw	0/0	3.92761063575745			0	2.402E-05
High	Sequest HT (A2)	Unambiguous	[RK].EGVAFYNSLInDVIAK.[G]	N11(Deamidated)	2	2	Q53NF0; Q0J0N4	Q53NF0; Q0J0N4	0	2	0.1059	0	1	1	877.456726074219	1753.90617551844	3.12625364790872	0.0027415692188113	CID	MS2		42	80.9725388365333	80889	MSO1_060418_02.raw	0/0	3.20942521095276			0	5.671E-05
High	Sequest HT (A2)	Unambiguous	[R].VETGVLKPGMVVTFGPSGLTTEVK.[S]		1	1	O64937	O64937	0	3	0.4314	0	1	1	816.113891601563	2446.32712154469	0.38764033099989	0.000316098229177442	HCD	MS2	26.40735	42.33	80.9076707698667	80828	MSO1_060418_02.raw	0/0	4.51924753189087			0	3.855E-07
High	Sequest HT (A2)	Unambiguous	[K].TITLEVESSDTIDNVK.[A]		3	6	P0C030; P51431; Q9ARZ9	P0CH35; P0C030; Q58G87; P51431; P0C031; Q9ARZ9	0	2	0.5296	0	1	1	882.448486328125	1763.88969602625	-0.691076607786212	-0.000609491875025014	CID	MS2		41.925	72.5944933053333	73194	MSO1_060418_01.raw	0/0	3.7214891910553			0	4.478E-05
High	Sequest HT (A2)	Unambiguous	[K].WSPELAAAcEIWK.[A]	C9(Carbamidomethyl)	1	1	P0C511	P0C511	0	2	0.3417	0	1	1	780.878295898438	1560.74931516688	-1.41638376672248	-0.00110531156250815	HCD	MS2	21.10074	18.595	72.6052925824	73203	MSO1_060418_01.raw	0/0	2.39632725715637			0	3.22E-05
High	Sequest HT (A2)	Unambiguous	[K].WSPELAAAcEIWK.[A]	C9(Carbamidomethyl)	1	1	P0C511	P0C511	0	2	0.5113	0	1	1	780.878295898438	1560.74931516688	-1.41638376672248	-0.00110531156250815	CID	MS2		28.87	72.6069094722667	73205	MSO1_060418_01.raw	0/0	3.54151773452759			0	2.137E-05
High	Sequest HT (A2)	Unambiguous	[K].QLVLPVPAFNVINGGSHAGnK.[L]	N20(Deamidated)	1	1	Q42971	Q42971	0	3	0.0528	0	1	1	711.719970703125	2133.14535884938	0.115041106933068	8.17997917000509E-05	HCD	MS2	73.66301	42.625	80.8675207197333	80787	MSO1_060418_02.raw	0/0	3.78989291191101			0	1.307E-06
High	Sequest HT (A2)	Unambiguous	[K].YDIGAGFGHFAIATEDVYK.[L]		1	1	Q948T6	Q948T6	0	3	0.3598	0	1	1	692.00244140625	2073.99277095875	0.54910961645236	0.000379616249877775	HCD	MS2	76.43998	33.1	80.8645204866667	80784	MSO1_060418_02.raw	0/0	2.64328026771545			0	3.014E-05
High	Sequest HT (A2)	Unambiguous	[R].DNLTLWTSDISEDTAEEIR.[E]		1	1	Q7XTE8	Q7XTE8	0	2	0.6984	0	1	1	1104.51684570313	2208.02641477625	-1.74229213089735	-0.00192351687496739	CID	MS2		33.1	72.6377349810667	73240	MSO1_060418_01.raw	0/0	3.78247308731079			0	6.921E-07
High	Sequest HT (A2)	Unambiguous	[R].WSPLADVEDGYSPTLPHLK.[G]		1	1	Q69RJ0	Q69RJ0	0	3	0.5256	0	1	1	709.024963378906	2125.06033687672	0.136888705582664	9.69655729932128E-05	HCD	MS2	55.32093	33.1	80.8348175114667	80752	MSO1_060418_02.raw	0/0	3.51603889465332			0	1.231E-06
High	Sequest HT (A2)	Unambiguous	[K].LPMFGcTDATQVLK.[E]	C6(Carbamidomethyl)	1	2	P18566	P18566; Q0INY7	0	2	0.6667	0	1	1	790.893981933594	1580.78068723719	-0.268280541466249	-0.000212046406243616	CID	MS2		33.1	72.6537529690667	73255	MSO1_060418_01.raw	0/0	4.49712133407593			0	5.686E-07
High	Sequest HT (A2)	Unambiguous	[K].THINIVVIGHVDSGK.[S]		1	1	O64937	O64937	0	3	0.7654	0	1	1	530.298828125	1588.881931115	0.859331424680775	0.000455125000068316	CID	MS2		33.1	80.7889324752	80706	MSO1_060418_02.raw	0/0	3.57995629310608			0	2.126E-05
High	Sequest HT (A2)	Unambiguous	[K].THINIVVIGHVDSGK.[S]		1	1	O64937	O64937	0	3	0.6033	0	1	1	530.298828125	1588.881931115	0.859331424680775	0.000455125000068316	HCD	MS2	19.39217	40.23	80.7872885152	80704	MSO1_060418_02.raw	0/0	3.67609691619873			0	4.101E-06
High	Sequest HT (A2)	Unambiguous	[K].GSFETIHVEDALGHQFATR.[L]		1	1	P49398	P49398	0	3	0.52	0	1	1	705.680114746094	2115.02579097828	0.188734510227917	0.000133059427146994	CID	MS2		28.105	80.7422740032	80658	MSO1_060418_02.raw	0/0	2.74501705169678			0	1.607E-05
High	Sequest HT (A2)	Unambiguous	[K].LTAAAAIASGTVLGLHEDSR.[Y]		1	1	Q6K669	Q6K669	0	3	0.5904	0	1	1	651.685791015625	1953.04281978688	1.45441307158366	0.00094684229172041	HCD	MS2	44.95597	42.09	80.7108585437333	80628	MSO1_060418_02.raw	0/0	4.1484580039978			0	3.303E-05
High	Sequest HT (A2)	Unambiguous	[R].GPILLEDYHLIEK.[VL]		2	3	Q0E4K1; A2YH64	Q0E4K1; Q0D9C4; A2YH64	0	3	0.5637	0	1	1	513.952941894531	1539.84427242359	1.65716616177476	0.000850591197983401	HCD	MS2	43.80515	42.625	80.6997425402667	80616	MSO1_060418_02.raw	0/0	3.69249773025513			0	4.391E-05
High	Sequest HT (A2)	Unambiguous	[K].MELVDAAFPLLK.[G]		1	1	Q7XDC8	Q7XDC8	0	2	0.4408	0	1	1	673.874084472656	1346.74089231531	1.52716715238757	0.00102834765630178	CID	MS2		33.1	80.6939903498667	80610	MSO1_060418_02.raw	0/0	3.37777900695801			0	2.837E-05
High	Sequest HT (A2)	Unambiguous	[R].IGDSLSAHPNELVAVFTR.[L]		1	1	P31924	P31924	0	3	0.5859	0	1	1	642.675659179688	1926.01242427906	2.32261193955039	0.00149112302081752	CID	MS2		38.535	80.5554364224	80476	MSO1_060418_02.raw	0/0	2.96850681304932			0	2.177E-05
High	Sequest HT (A2)	Unambiguous	[K].ANSEATLGTYQGDAVLGEGASESLHVK.[D]		1	1	Q5N725	Q5N725	0	3	0.5009	0	1	1	902.107055664063	2704.30661373219	0.211234297666792	0.000190414062520479	HCD	MS2	3.533576	40.14	72.7722271138667	73377	MSO1_060418_01.raw	0/0	5.54879522323608			0	3.758E-09
High	Sequest HT (A2)	Unambiguous	[K].IVDSFPGQSIDFFGALR.[A]		1	1	P93431	P93431	0	2	0.2383	0	1	1	934.97998046875	1868.9526843075	-0.770587400264959	-0.000720096250006463	HCD	MS2	43.41806	43.63	80.5795604816	80501	MSO1_060418_02.raw	0/0	2.55964922904968			0	2.22E-06
High	Sequest HT (A2)	Unambiguous	[R].VPTVDVSVVDLTVR.[LI]		3	3	Q7FAH2; Q6K5G8; A2YQT7	Q7FAH2; Q6K5G8; A2YQT7	0	2	0.761	0	1	1	749.927917480469	1498.84855833094	0.683225554374145	0.000512025468765387	CID	MS2		16.99	72.7489364624	73351	MSO1_060418_01.raw	0/0	3.84602665901184			0	1.813E-06
High	Sequest HT (A2)	Unambiguous	[K].IVDSFPGqSIDFFGALR.[A]	Q8(Deamidated)	1	1	P93431	P93431	0	2	0.4809	0	1	1	935.48193359375	1869.9565905575	9.86666729791058	0.00922502874999354	CID	MS2		33.1	80.581341624	80503	MSO1_060418_02.raw	0/0	3.40835213661194			0	4.892E-05
High	Sequest HT (A2)	Unambiguous	[K].WLAANVSAEVAESTR.[I]		1	1	P48494	P48494	0	2	0.4057	0	1	1	802.408020019531	1603.80876340906	0.812490959552877	0.000651539531190792	HCD	MS2	31.28701	33.1	80.5898930429333	80509	MSO1_060418_02.raw	0/0	3.17544412612915			0	3.737E-05
High	Sequest HT (A2)	Unambiguous	[K].VLELGDAIAGLTLEEAR.[G]		1	1	O22386	O22386	0	2	0.5179	0	1	1	885.48583984375	1769.9644030575	0.0272703231989531	2.41337500028749E-05	CID	MS2		33.1	80.9751930050667	80892	MSO1_060418_02.raw	0/0	3.36224961280823			0	3.17E-06
High	Sequest HT (A2)	Unambiguous	[K].WLAANVSAEVAESTR.[I]		1	1	P48494	P48494	0	2	0.6601	0	1	1	802.408020019531	1603.80876340906	0.812490959552877	0.000651539531190792	CID	MS2		40.29	80.5934035816	80511	MSO1_060418_02.raw	0/0	3.56352376937866			0	1.951E-05
High	Sequest HT (A2)	Unambiguous	[R].VTPQPGVPPEEAGAAVAAESSTGTWTTVWTDGLTSLDR.[Y]		1	1	P0C511	P0C511	0	3	0.697	0	1	1	1285.62731933594	3854.86740474781	-1.1703844604377	-0.00150389406265579	HCD	MS2	1.426531	26.07903	80.6735414536	80593	MSO1_060418_02.raw	0/0	6.04176378250122			0	2.139E-09
High	Sequest HT (A2)	Unambiguous	[K].VVSGEIDQSDQSFLDDDQVAAGWVLTcHAYPK.[S]	C27(Carbamidomethyl)	1	1	A2YQD9	A2YQD9	0	3	0.659	0	1	1	1184.22290039063	3550.65414791188	3.1106792642015	0.00368163729169405	CID	MS2		33.1	80.6859866269333	80602	MSO1_060418_02.raw	0/0	5.222740650177			0	2.22E-07
High	Sequest HT (A2)	Unambiguous	[R].RLPVVNPATESPIGEIPAGTAEDVDAAVAAAR.[E]		1	1	B3VMC0	B3VMC0	1	3	0.6122	0	1	1	1053.22338867188	3157.65561275563	2.16369080273946	0.0022773918749408	HCD	MS2	34.89629	41.475	80.6880513386667	80604	MSO1_060418_02.raw	0/0	5.39403247833252			0	7.292E-06
High	Sequest HT (A2)	Unambiguous	[R].RLPVVNPATESPIGEIPAGTAEDVDAAVAAAR.[E]		1	1	B3VMC0	B3VMC0	1	3	0.6345	0	1	1	1053.22338867188	3157.65561275563	2.16369080273946	0.0022773918749408	CID	MS2		29.41	80.6898283058667	80606	MSO1_060418_02.raw	0/0	4.46098709106445			0	4.437E-06
High	Sequest HT (A2)	Unambiguous	[K].GIYPAVDPLDSTSTMLQPR.[I]		1	1	P12085	P12085	0	2	0.1366	0	1	1	1031.02392578125	2061.0405749325	4.10389165293642	0.00422912625003846	HCD	MS2	0	42.415	72.7029509818667	73306	MSO1_060418_01.raw	0/0	2.27103924751282			0	5.306E-05
High	Sequest HT (A2)	Unambiguous	[K].MELVDAAFPLLK.[G]		1	1	Q7XDC8	Q7XDC8	0	2	0.4276	0	1	1	673.874084472656	1346.74089231531	1.52716715238757	0.00102834765630178	HCD	MS2	43.80228	39.385	80.6924198578667	80608	MSO1_060418_02.raw	0/0	2.89569020271301			0	5.065E-05
High	Sequest HT (A2)	Unambiguous	[R].VTPQPGVPPEEAGAAVAAESSTGTWTTVWTDGLTSLDR.[Y]		1	1	P0C511	P0C511	0	4	0.4931	0	1	1	964.4716796875	3854.86488886	-1.82303592772911	-0.00175689250011146	HCD	MS2	24.49988	37.26	80.6297687096	80548	MSO1_060418_02.raw	0/0	4.33889579772949			0	7.99E-07
High	Sequest HT (A2)	Unambiguous	[RK].EGVAFYNSLInDVIAK.[G]	N11(Deamidated)	2	2	Q53NF0; Q0J0N4	Q53NF0; Q0J0N4	0	2	0.1106	0	1	1	877.452392578125	1753.89750852625	-1.81529875876666	-0.0015919268749387	HCD	MS2	44.29641	42	80.5526363824	80473	MSO1_060418_02.raw	0/0	4.24617338180542			0	2.878E-06
High	Sequest HT (A2)	Unambiguous	[R].AAVPSGASTGVYEALELR.[D]		1	1	Q42971	Q42971	0	2	0.2457	0	1	1	895.966796875	1790.92631712	-1.10921246578152	-0.00099325999985922	HCD	MS2	23.57414	41.325	72.5252443128	73116	MSO1_060418_01.raw	0/0	2.92507386207581			0	5.836E-06
High	Sequest HT (A2)	Unambiguous	[R].GGLDFTKDDENVNSQPFMR.[W]		1	1	P0C511	P0C511	1	3	0.4796	0	1	1	724.000671386719	2169.98746090016	0.232061374548379	0.000167856718690018	CID	MS2		11.46303	72.5121049272	73102	MSO1_060418_01.raw	0/0	5.15220403671265			0	9.822E-06
High	Sequest HT (A2)	Unambiguous	[K].ANSEATLGTYQGDAVLGEGASESLHVK.[D]		1	1	Q5N725	Q5N725	0	3	0.5683	0	1	1	902.10693359375	2704.30624752125	0.0758165854159964	6.83437500204794E-05	HCD	MS2	5.526935	27.475	72.3738653981333	72955	MSO1_060418_01.raw	0/0	5.93142652511597			0	1.278E-08
High	Sequest HT (A2)	Unambiguous	[K].ANSEATLGTYQGDAVLGEGASESLHVK.[D]		1	1	Q5N725	Q5N725	0	3	0.4562	0	1	1	902.10693359375	2704.30624752125	0.0758165854159964	6.83437500204794E-05	CID	MS2		19.045	72.37539862	72957	MSO1_060418_01.raw	0/0	2.73627901077271			0	9.401E-06
High	Sequest HT (A2)	Unambiguous	[K].WLAANVSAEVAESTR.[I]		1	1	P48494	P48494	0	2	0.42	0	1	1	802.407409667969	1603.80754270594	0.0513627348788083	4.11879686907923E-05	HCD	MS2	20.66668	29.26	72.3772465469333	72959	MSO1_060418_01.raw	0/0	3.00422120094299			0	1.196E-05
High	Sequest HT (A2)	Unambiguous	[K].WLAANVSAEVAESTR.[I]		1	1	P48494	P48494	0	2	0.6929	0	1	1	802.407409667969	1603.80754270594	0.0513627348788083	4.11879686907923E-05	CID	MS2		18.835	72.3793691802667	72961	MSO1_060418_01.raw	0/0	4.20331430435181			0	3.153E-07
High	Sequest HT (A2)	Unambiguous	[K].EGVIQHSTINNLAIGR.[S]		1	1	Q6ER94	Q6ER94	0	3	0.5228	0	1	1	574.648010253906	1721.92947750172	0.0991630250601478	5.69172396656844E-05	HCD	MS2	29.95131	29.08	72.3811151984	72963	MSO1_060418_01.raw	0/0	2.84680223464966			0	3.406E-06
High	Sequest HT (A2)	Unambiguous	[R].LFKPFDELVVDSK.[D]		1	1	Q53LQ0	Q53LQ0	0	3	0.5506	0	1	1	512.949462890625	1536.83383541188	1.96104335792447	0.00100459729166384	CID	MS2		28.21	81.2331541864	81151	MSO1_060418_02.raw	0/0	3.15677046775818			0	2.314E-05
High	Sequest HT (A2)	Unambiguous	[K].THINIVVIGHVDSGK.[S]		1	1	O64937	O64937	0	3	0.6755	0	1	1	530.298767089844	1588.88174800953	0.744089616895983	0.000394089843818316	CID	MS2		27.415	81.2220587688	81139	MSO1_060418_02.raw	0/0	3.38901972770691			0	5.038E-05
High	Sequest HT (A2)	Unambiguous	[K].THINIVVIGHVDSGK.[S]		1	1	O64937	O64937	0	3	0.5613	0	1	1	530.298767089844	1588.88174800953	0.744089616895983	0.000394089843818316	HCD	MS2	29.74891	42.55	81.2203756608	81137	MSO1_060418_02.raw	0/0	3.67006301879883			0	2.104E-06
High	Sequest HT (A2)	Unambiguous	[R].LGPNYLMLPVNAPK.[C]		2	3	Q0E4K1; A2YH64	Q0E4K1; Q0D9C4; A2YH64	0	2	0.4591	0	1	1	763.924926757813	1526.84257688563	1.72271208311871	0.00131515281248085	HCD	MS2	33.42236	36.78	72.4293130928	73014	MSO1_060418_01.raw	0/0	3.18345808982849			0	9.41E-06
High	Sequest HT (A2)	Unambiguous	[K].LNLPVLPTTTIGSFPQTVELR.[R]		2	2	Q2QLY5; Q2QLY4	Q2QLY5; Q2QLY4	0	2	0.6113	0	1	1	1148.65014648438	2296.29301633875	0.830856655265889	0.000953944374941784	HCD	MS2	10.41977	33.07	81.2166925538667	81133	MSO1_060418_02.raw	0/0	3.19015216827393			0	4.543E-05
High	Sequest HT (A2)	Unambiguous	[K].MELVDAAFPLLK.[G]		1	1	Q7XDC8	Q7XDC8	0	2	0.5275	0	1	1	673.874084472656	1346.74089231531	1.52716715238757	0.00102834765630178	CID	MS2		41.505	81.2157141325333	81132	MSO1_060418_02.raw	0/0	4.0014500617981			0	2.25E-05
High	Sequest HT (A2)	Unambiguous	[R].GGLDFTKDDENVNSQPFMR.[W]		1	1	P0C511	P0C511	1	2	0.7384	0	1	1	1085.49914550781	2169.99101438563	1.86962212426862	0.00202852781239926	CID	MS2		35.61	72.4319818504	73017	MSO1_060418_01.raw	0/0	4.32363367080688			0	7.631E-06
High	Sequest HT (A2)	Unambiguous	[K].GSFETIHVEDALGHQFATR.[L]		1	1	P49398	P49398	0	3	0.3855	0	1	1	705.681091308594	2115.02872066578	1.57391291581986	0.00110962192714699	HCD	MS2	60.44809	39.945	81.1695112613333	81084	MSO1_060418_02.raw	0/0	3.57597923278809			0	1.337E-05
High	Sequest HT (A2)	Unambiguous	[K].GILGYVEEDLVSTDFqGDNR.[S]	Q16(Deamidated)	1	1	Q7FAH2	Q7FAH2	0	2		0.0054	2	2	1114.53039550781	2228.05351438563	8.153706198644	0.00908337281242511	CID	MS2		33.1	81.1530951426667	81069	MSO1_060418_02.raw	0/0	3.71159744262695			0	1.862E-05
High	Sequest HT (A2)	Unambiguous	[R].TLQALQYVQDNPDEVcPAGWKPGDK.[S]	C16(Carbamidomethyl)	1	1	Q6ER94	Q6ER94	0	3	0.4626	0	1	1	943.78955078125	2829.35409908375	1.01796260959028	0.00096005791674969	HCD	MS2	3.346412	20.755	72.4688943842667	73056	MSO1_060418_01.raw	0/0	4.40608501434326			0	5.695E-08
High	Sequest HT (A2)	Unambiguous	[K].GILGYVEEDLVSTDFQGDnR.[S]	N19(Deamidated)	1	1	Q7FAH2	Q7FAH2	0	2	0.0054	0	1	1	1114.53039550781	2228.05351438563	8.153706198644	0.00908337281242511	CID	MS2		33.1	81.1530951426667	81069	MSO1_060418_02.raw	0/0	3.72587633132935			0	2.896E-05
High	Sequest HT (A2)	Unambiguous	[R].TLQALQYVQDNPDEVcPAGWKPGDK.[S]	C16(Carbamidomethyl)	1	1	Q6ER94	Q6ER94	0	3	0.6887	0	1	1	943.789489746094	2829.35391597828	0.953246194206356	0.00089902276049969	CID	MS2		30.73	72.4706918229333	73058	MSO1_060418_01.raw	0/0	4.23892498016357			0	5.265E-08
High	Sequest HT (A2)	Unambiguous	[R].VTPQPGVPPEEAGAAVAAESSTGTWTTVWTDGLTSLDR.[Y]		1	1	P0C511	P0C511	0	4	0.5366	0	1	1	964.474060058594	3854.87441034438	0.646951294004022	0.000623478593638538	HCD	MS2	8.340877	33.1	81.016830372	80930	MSO1_060418_02.raw	0/0	4.10168170928955			0	1.166E-06
High	Sequest HT (A2)	Unambiguous	[R].VTPQPGVPPEEAGAAVAAESSTGTWTTVWTDGLTSLDR.[Y]		1	1	P0C511	P0C511	0	4	0.5391	0	1	1	964.475891113281	3854.88173456313	2.54694146456797	0.00245453328113854	CID	MS2		42.4	81.0188202688	80932	MSO1_060418_02.raw	0/0	3.70941209793091			0	2.588E-07
High	Sequest HT (A2)	Unambiguous	[R].FVYAHFPINASITNSNTAIEIR.[N]		1	1	P49210	P49210	0	3	0.5208	0	1	1	826.765197753906	2478.28104000172	1.39468304176384	0.00115213723953881	HCD	MS2	49.09611	33.1	81.0206782178667	80934	MSO1_060418_02.raw	0/0	3.60786247253418	15378083.5	81.1128921508789	0	3.183E-05
High	Sequest HT (A2)	Unambiguous	[R].FVYAHFPINASITNSNTAIEIR.[N]		1	1	P49210	P49210	0	3	0.6735	0	1	1	826.765625	2478.28232174	1.91187219351063	0.00157938333328881	CID	MS2		41.46	81.0232409202667	80936	MSO1_060418_02.raw	0/0	3.3950719833374	15378083.5	81.1128921508789	0	2.371E-05
High	Sequest HT (A2)	Unambiguous	[R].VTPQPGVPPEEAGAAVAAESSTGTWTTVWTDGLTSLDR.[Y]		1	1	P0C511	P0C511	0	3	0.6768	0	1	1	1285.63024902344	3854.87619381031	1.10960374423903	0.00142579343734421	CID	MS2		32.54754	81.0662511634667	80980	MSO1_060418_02.raw	0/0	4.61355066299438			0	6.061E-08
High	Sequest HT (A2)	Unambiguous	[R].RLPVVNPATESPIGEIPAGTAEDVDAAVAAAR.[E]		1	1	B3VMC0	B3VMC0	1	3	0.5823	0	1	1	1053.22277832031	3157.65378170094	1.58381165381028	0.0016670403124408	CID	MS2		41.295	81.0753112674667	80989	MSO1_060418_02.raw	0/0	4.0663890838623			0	2.901E-06
High	Sequest HT (A2)	Unambiguous	[K].IVDSFPGQSIDFFGALR.[A]		1	1	P93431	P93431	0	2	0.3007	0	1	1	934.981811523438	1868.95634641688	1.18885575941116	0.00111095843749354	HCD	MS2	34.70041	26.8	80.9884671544	80906	MSO1_060418_02.raw	0/0	2.76232409477234			0	3.822E-05
High	Sequest HT (A2)	Unambiguous	[K].TPAELSHAANAGLDIAVR.[M]		1	2	Q10N21	Q10N21; A2XFC7	0	3	0.3916	0	1	1	602.655517578125	1805.95199947438	0.865696169614631	0.000521134791673224	HCD	MS2	8.020927	18.025	72.4843333608	73072	MSO1_060418_01.raw	0/0	3.09443306922913			0	9.502E-06
High	Sequest HT (A2)	Unambiguous	[K].VLNLEEGGAFTTSSAEEMLK.[A]		2	2	Q7F8S5; Q69TY4	Q7F8S5; Q69TY4	0	2	0.5891	0	1	1	1063.51940917969	2126.03154172938	-0.298415344920017	-0.000317220312581412	HCD	MS2	0	33.1	72.4805272336	73068	MSO1_060418_01.raw	0/0	3.87126970291138			0	2.017E-05
High	Sequest HT (A2)	Unambiguous	[K].WLAANVSAEVAESTR.[I]		1	1	P48494	P48494	0	2	0.5367	0	1	1	802.408264160156	1603.80925169031	1.1169422494225	0.000895680156190792	CID	MS2		42.09	81.1242967469333	81038	MSO1_060418_02.raw	0/0	3.53704929351807			0	6.384E-06
High	Sequest HT (A2)	Unambiguous	[K].GLVPLAGSNNESWcQGLDGLASR.[E]	C14(Carbamidomethyl)	1	1	Q40677	Q40677	0	2	0.642	0	1	1	1201.08239746094	2401.15751829188	0.431384577641965	0.000517910937521293	CID	MS2		42.685	72.4750173072	73062	MSO1_060418_01.raw	0/0	4.04819011688232			0	1.579E-06
High	Sequest HT (A2)	Unambiguous	[K].SQLRPEIQVAAQNcWVK.[K]	C14(Carbamidomethyl)	1	1	P48494	P48494	0	3	0.5795	0	1	1	676.354553222656	2027.04910640797	0.000926454576621214	6.25989639975918E-07	CID	MS2		33.1	72.4739337354667	73061	MSO1_060418_01.raw	0/0	3.89841365814209			0	3.643E-06
High	Sequest HT (A2)	Unambiguous	[K].GLVPLAGSNNESWcQGLDGLASR.[E]	C14(Carbamidomethyl)	1	1	Q40677	Q40677	0	2	0.4917	0	1	1	1201.08190917969	2401.15654172938	0.0246795140071953	2.96296875212931E-05	HCD	MS2	11.14933	33.1	72.4730133194667	73060	MSO1_060418_01.raw	0/0	2.42013168334961			0	1.85E-05
High	Sequest HT (A2)	Unambiguous	[K].SQLRPEIQVAAQNcWVK.[K]	C14(Carbamidomethyl)	1	1	P48494	P48494	0	3	0.6137	0	1	1	676.354553222656	2027.04910640797	0.000926454576621214	6.25989639975918E-07	HCD	MS2	10.39379	41.79	72.4714901597333	73059	MSO1_060418_01.raw	0/0	4.96695184707642			0	1.18E-06
High	Sequest HT (A2)	Unambiguous	[K].VLNLEEGGAFTTSSAEEMLK.[A]		2	2	Q7F8S5; Q69TY4	Q7F8S5; Q69TY4	0	2	0.6685	0	1	1	1063.51879882813	2126.03032102625	-0.872584982935124	-0.000927571875081412	CID	MS2		40.365	72.482516944	73070	MSO1_060418_01.raw	0/0	5.43213748931885			0	1.167E-07
High	Sequest HT (A2)	Unambiguous	[R].ALHLPAAcGADASAFSK.[C]	C8(Carbamidomethyl)	1	1	Q6ASY2	Q6ASY2	0	3	0.5669	0	1	1	562.947509765625	1686.82797603688	0.687768811696891	0.000386715624901039	HCD	MS2	62.27659	29.08	72.7977531429333	73402	MSO1_060418_01.raw	0/0	4.40862560272217			0	2.887E-06
High	Sequest HT (A2)	Unambiguous	[K].WLAANVSAEVAESTR.[I]		1	1	P48494	P48494	0	2	0.4986	0	1	1	802.408203125	1603.80912962	1.0408294269551	0.000834644999940792	HCD	MS2	25.91925	28.585	72.7983989136	73403	MSO1_060418_01.raw	0/0	3.49321985244751			0	9.783E-07
High	Sequest HT (A2)	Unambiguous	[R].ALHLPAAcGADASAFSK.[C]	C8(Carbamidomethyl)	1	1	Q6ASY2	Q6ASY2	0	3	0.6796	0	1	1	562.947387695313	1686.82760982594	0.470668316227959	0.000264645312401039	CID	MS2		22.66383	72.7992317856	73404	MSO1_060418_01.raw	0/0	3.86935257911682			0	3.33E-06
High	Sequest HT (A2)	Unambiguous	[K].WSPELAAAcEIWK.[A]	C9(Carbamidomethyl)	1	1	P0C511	P0C511	0	2	0.5942	0	1	1	780.880676269531	1560.75407590906	1.63390457759951	0.00127505953124185	CID	MS2		19.57	72.9894055744	73600	MSO1_060418_01.raw	0/0	3.44991111755371			0	3.595E-05
High	Sequest HT (A2)	Unambiguous	[RK].EGVAFYNSLInDVIAK.[G]	N11(Deamidated)	2	2	Q53NF0; Q0J0N4	Q53NF0; Q0J0N4	0	2	0.0846	0	1	1	877.45556640625	1753.9038561825	1.80386638415052	0.0015819012500613	HCD	MS2	13.78896	42.465	80.0386469181333	79958	MSO1_060418_02.raw	0/0	3.31164574623108			0	9.158E-06
High	Sequest HT (A2)	Unambiguous	[K].KPEDWDDEEDGEWTAPTIPNPEYK.[G]		1	1	Q9SLY8	Q9SLY8	0	3	0.3937	0	1	1	954.419555664063	2861.24411373219	0.585267492100119	0.000558197395548632	HCD	MS2	23.85661	27.85	72.9949047941333	73606	MSO1_060418_01.raw	0/0	3.14623403549194			0	2.535E-05
High	Sequest HT (A2)	Unambiguous	[R].RLPVVNPATESPIGEIPAGTAEDVDAAVAAAR.[E]		1	1	B3VMC0	B3VMC0	1	3	0.6111	0	1	1	1053.22521972656	3157.66110591969	3.903328249527	0.0041084465624408	CID	MS2		23.65	79.932530848	79852	MSO1_060418_02.raw	0/0	4.85799026489258			0	1.792E-06
High	Sequest HT (A2)	Unambiguous	[R].RLPVVNPATESPIGEIPAGTAEDVDAAVAAAR.[E]		1	1	B3VMC0	B3VMC0	1	3	0.5534	0	1	1	1053.22265625	3157.65341549	1.46783582402444	0.0015449699999408	HCD	MS2	19.70689	39.385	79.9307972898667	79850	MSO1_060418_02.raw	0/0	5.15461349487305			0	2.345E-08
High	Sequest HT (A2)	Unambiguous	[K].THINIVVIGHVDSGK.[S]		1	1	O64937	O64937	0	3	0.7665	0	1	1	530.298278808594	1588.88028316578	-0.17784484538235	-9.41914061816836E-05	CID	MS2		33.1	79.8886862776	79807	MSO1_060418_02.raw	0/0	3.33671259880066			0	2.376E-05
High	Sequest HT (A2)	Unambiguous	[K].THINIVVIGHVDSGK.[S]		1	1	O64937	O64937	0	3	0.6273	0	1	1	530.298278808594	1588.88028316578	-0.17784484538235	-9.41914061816836E-05	HCD	MS2	33.97952	40.53	79.8870403754667	79805	MSO1_060418_02.raw	0/0	4.319983959198			0	4.511E-07
High	Sequest HT (A2)	Unambiguous	[K].VVSGEIDQSDQSFLDDDQVAAGWVLTcHAYPK.[S]	C27(Carbamidomethyl)	1	1	A2YQD9	A2YQD9	0	3	0.6748	0	1	1	1184.21801757813	3550.63949947438	-1.01489378695177	-0.00120117520830595	CID	MS2		33.1	79.8843220728	79803	MSO1_060418_02.raw	0/0	5.71549415588379			0	1.395E-09
High	Sequest HT (A2)	Unambiguous	[K].VVSGEIDQSDQSFLDDDQVAAGWVLTcHAYPK.[S]	C27(Carbamidomethyl)	1	1	A2YQD9	A2YQD9	0	3	0.5398	0	1	1	1184.2177734375	3550.6387670525	-1.22117243950943	-0.00144531583330595	HCD	MS2	2.377716	28.135	79.8827932690667	79801	MSO1_060418_02.raw	0/0	6.2818922996521			0	1.864E-07
High	Sequest HT (A2)	Unambiguous	[R].VTPqPGVPPEEAGAAVAAESSTGTWTTVWTDGLTSLDR.[Y]	Q4(Deamidated)	1	1	P0C511	P0C511	0	3	0.7376	0	1	1	1285.96240234375	3855.87265377125	4.33660944354699	0.00557378041651087	CID	MS2		32.305	79.8606980312	79780	MSO1_060418_02.raw	0/0	5.26221084594727			0	6.773E-09
High	Sequest HT (A2)	Unambiguous	[K].LPMFGcTDATQVLK.[E]	C6(Carbamidomethyl)	1	2	P18566	P18566; Q0INY7	0	2	0.5711	0	1	1	790.895690917969	1580.78410520594	1.89392188207123	0.00149693796875638	HCD	MS2	6.131263	18.595	73.0313655904	73644	MSO1_060418_01.raw	0/0	4.71407079696655			0	7.727E-08
High	Sequest HT (A2)	Unambiguous	[R].VTPQPGVPPEEAGAAVAAESSTGTWTTVWTDGLTSLDR.[Y]		1	1	P0C511	P0C511	0	3	0.6724	0	1	1	1285.63012695313	3854.87582759938	1.01460423571083	0.00130372312484421	HCD	MS2	9.839194	41.535	79.8589254378667	79778	MSO1_060418_02.raw	0/0	5.25418615341187			0	2.562E-08
High	Sequest HT (A2)	Unambiguous	[K].LPMFGcTDATQVLK.[E]	C6(Carbamidomethyl)	1	2	P18566	P18566; Q0INY7	0	2	0.5929	0	1	1	790.895690917969	1580.78410520594	1.89392188207123	0.00149693796875638	CID	MS2		28.87	73.0329887434667	73646	MSO1_060418_01.raw	0/0	4.51941633224487			0	6.699E-07
High	Sequest HT (A2)	Unambiguous	[R].AAVPSGASTGVYEALELR.[D]		1	1	Q42971	Q42971	0	2	0.2239	0	1	1	895.969116210938	1790.93095579188	1.48088109942266	0.00132607593764078	HCD	MS2	21.33083	29.455	73.0373048210667	73651	MSO1_060418_01.raw	0/0	2.58971834182739			0	1.77E-05
High	Sequest HT (A2)	Unambiguous	[K].YDIGAGFGHFAIATEDVYK.[L]		1	1	Q948T6	Q948T6	0	3	0.4626	0	1	1	692.004211425781	2073.99808101734	3.10941820764361	0.00214963578112778	CID	MS2		33.07	79.7903658045333	79708	MSO1_060418_02.raw	0/0	2.80537033081055			0	4.009E-05
High	Sequest HT (A2)	Unambiguous	[K].MELVDAAFPLLK.[G]		1	1	Q7XDC8	Q7XDC8	0	2	0.4742	0	1	1	673.873596191406	1346.73991575281	0.802035839492435	0.000540066406301776	CID	MS2		33.1	79.7892864653333	79707	MSO1_060418_02.raw	0/0	3.29395580291748			0	4.043E-05
High	Sequest HT (A2)	Unambiguous	[K].MELVDAAFPLLK.[G]		1	1	Q7XDC8	Q7XDC8	0	2	0.4068	0	1	1	673.873596191406	1346.73991575281	0.802035839492435	0.000540066406301776	HCD	MS2	37.25545	41.295	79.7876846485333	79705	MSO1_060418_02.raw	0/0	3.22292256355286			0	9.198E-06
High	Sequest HT (A2)	Unambiguous	[R].VETGVLKPGMVVTFGPSGLTTEVK.[S]		1	1	O64937	O64937	0	3	0.5092	0	1	1	816.114440917969	2446.32876949391	1.06128280630426	0.000865414635427442	CID	MS2		22.675	79.6931492341333	79609	MSO1_060418_02.raw	0/0	4.36381769180298			0	3.554E-06
High	Sequest HT (A2)	Unambiguous	[K].WLAANVSAEVAESTR.[I]		1	1	P48494	P48494	0	2	0.6731	0	1	1	802.40673828125	1603.8061999325	-0.785878312262667	-0.000630198750059208	CID	MS2		18.835	73.1792447392	73796	MSO1_060418_01.raw	0/0	3.61315083503723			0	7.31E-06
High	Sequest HT (A2)	Unambiguous	[K].WLAANVSAEVAESTR.[I]		1	1	P48494	P48494	0	2	0.5371	0	1	1	802.40673828125	1603.8061999325	-0.785878312262667	-0.000630198750059208	HCD	MS2	29.92898	41.955	73.1775550384	73794	MSO1_060418_01.raw	0/0	3.50016069412231			0	1.25E-05
High	Sequest HT (A2)	Unambiguous	[R].VPTVDVSVVDLTVR.[LI]		3	3	Q7FAH2; Q6K5G8; A2YQT7	Q7FAH2; Q6K5G8; A2YQT7	0	2	0.7473	0	1	1	749.926147460938	1498.84501829188	-1.6786151142303	-0.00125799406248461	CID	MS2		16.99	73.1258050696	73741	MSO1_060418_01.raw	0/0	3.63768601417542			0	3.147E-06
High	Sequest HT (A2)	Unambiguous	[K].QLVLPVPAFNVInGGSHAGNK.[L]	N13(Deamidated)	1	1	Q42971	Q42971	0	3	0.0732	0	1	2	711.720581054688	2133.14718990406	0.973423725140687	0.000692151354200051	HCD	MS2	15.76229	32.38	79.6950621282667	79611	MSO1_060418_02.raw	0/0	3.68584156036377			0	2.818E-05
High	Sequest HT (A2)	Unambiguous	[R].DNLTLWTSDISEDTAEEIR.[E]		1	1	Q7XTE8	Q7XTE8	0	2	0.7111	0	1	1	1104.52197265625	2208.0366686825	2.90162350166944	0.00320343625003261	CID	MS2		31.795	73.1047122368	73720	MSO1_060418_01.raw	0/0	3.59895896911621			0	1.301E-06
High	Sequest HT (A2)	Unambiguous	[K].VLNLEEGGAFTTSSAEEMLK.[A]		2	2	Q7F8S5; Q69TY4	Q7F8S5; Q69TY4	0	2	0.6777	0	1	1	1063.52221679688	2126.03715696375	2.34276498994948	0.00249039687491859	CID	MS2		41.34	72.9712265725333	73586	MSO1_060418_01.raw	0/0	4.83622932434082			0	4.5E-07
High	Sequest HT (A2)	Unambiguous	[R].DNLTLWTSDISEDTAEEIR.[E]		1	1	Q7XTE8	Q7XTE8	0	2	0.5241	0	1	1	1104.52197265625	2208.0366686825	2.90162350166944	0.00320343625003261	HCD	MS2	11.43614	36.705	73.1030250264	73718	MSO1_060418_01.raw	0/0	3.10508108139038			0	9.607E-06
High	Sequest HT (A2)	Unambiguous	[K].GILGYVEEDLVSTDFQGDNR.[S]		1	1	Q7FAH2	Q7FAH2	0	2	0.5914	0	1	1	1114.02844238281	2227.04960813563	-0.773895217709508	-0.000861752187574893	HCD	MS2	43.57837	42.165	79.7608901117333	79678	MSO1_060418_02.raw	0/0	4.20970249176025	5543501.625	79.7948760986328	0	6.106E-06
High	Sequest HT (A2)	Unambiguous	[K].GIYPAVDPLDSTSTMLQPR.[I]		1	1	P12085	P12085	0	2	0.4474	0	1	1	1031.02233886719	2061.03740110438	2.56396993152601	0.00264221218753846	CID	MS2		37.995	73.0828738850667	73697	MSO1_060418_01.raw	0/0	3.32574653625488			0	2.684E-05
High	Sequest HT (A2)	Unambiguous	[K].GIYPAVDPLDSTSTMLQPR.[I]		1	1	P12085	P12085	0	2	0.3402	0	1	1	1031.02233886719	2061.03740110438	2.56396993152601	0.00264221218753846	HCD	MS2	0	28.945	73.0809383424	73695	MSO1_060418_01.raw	0/0	2.4389283657074			0	1.302E-06
High	Sequest HT (A2)	Unambiguous	[R].VTPQPGVPPEEAGAAVAAESSTGTWTTVWTDGLTSLDR.[Y]		1	1	P0C511	P0C511	0	4	0.4009	0	1	1	964.472106933594	3854.86659784438	-1.37970488793085	-0.00132964640636146	HCD	MS2	31.76769	40.185	79.7718629304	79690	MSO1_060418_02.raw	0/0	4.28782510757446			0	1.492E-06
High	Sequest HT (A2)	Unambiguous	[R].qVQLISFIAYKPPGcEESGGN.[-]	Q1(Deamidated); C15(Carbamidomethyl)	1	2	P18566	P18566; Q0INY7	0	2	0.0429	0	1	2	1148.06274414063	2295.11821165125	9.60200774958486	0.0110187656249714	CID	MS2		45.75	73.0705889277333	73686	MSO1_060418_01.raw	0/0	3.02613258361816			0	3.283E-05
High	Sequest HT (A2)	Unambiguous	[R].QVqLISFIAYKPPGcEESGGN.[-]	Q3(Deamidated); C15(Carbamidomethyl)	1	2	P18566	P18566; Q0INY7	0	2	0.0429	0	1	1	1148.06274414063	2295.11821165125	9.60200774958486	0.0110187656249714	CID	MS2		45.75	73.0705889277333	73686	MSO1_060418_01.raw	0/0	3.02613258361816			0	3.283E-05
High	Sequest HT (A2)	Unambiguous	[R].ISITGAGGFIASHIAR.[R]		1	1	Q2R1V8	Q2R1V8	0	3	0.4178	0	1	1	524.294982910156	1570.87039547047	0.251064994992458	0.000131463489651651	HCD	MS2	73.60218	42.54	79.7538800538667	79670	MSO1_060418_02.raw	0/0	3.03527450561523			0	1.954E-05
High	Sequest HT (A2)	Unambiguous	[K].VLNLEEGGAFTTSSAEEMLK.[A]		2	2	Q7F8S5; Q69TY4	Q7F8S5; Q69TY4	0	2	0.501	0	1	1	1063.52221679688	2126.03715696375	2.34276498994948	0.00249039687491859	HCD	MS2	61.58384	33.1	72.9692266650667	73584	MSO1_060418_01.raw	0/0	4.83291482925415			0	1.366E-05
High	Sequest HT (A2)	Unambiguous	[R].VETGVLKPGMVVTFGPSGLTTEVK.[S]		1	1	O64937	O64937	0	3	0.5606	0	1	1	816.11474609375	2446.32968502125	1.4355286259178	0.00117059041667744	CID	MS2		21.13	80.0702118896	79989	MSO1_060418_02.raw	0/0	4.20756816864014			0	3.237E-07
High	Sequest HT (A2)	Unambiguous	[K].VLELGDAIAGLTLEEAR.[G]		1	1	O22386	O22386	0	2	0.4096	0	1	1	885.486877441406	1769.96647825281	1.1997206648592	0.00106173140625287	HCD	MS2	13.66183	31.045	80.0721014421333	79991	MSO1_060418_02.raw	0/0	3.31904864311218			0	8.715E-07
High	Sequest HT (A2)	Unambiguous	[R].TLQALQYVQDNPDEVcPAGWKPGDK.[S]	C16(Carbamidomethyl)	1	1	Q6ER94	Q6ER94	0	3	0.648	0	1	1	943.790100097656	2829.35574703297	1.60041034804563	0.00150937432299969	CID	MS2		42.49	72.8907050909333	73499	MSO1_060418_01.raw	0/0	5.17026376724243			0	1.146E-08
High	Sequest HT (A2)	Unambiguous	[K].THINIVVIGHVDSGK.[S]		1	1	O64937	O64937	0	3	0.7669	0	1	1	530.298583984375	1588.88119869313	0.398364193541608	0.000210984375068316	CID	MS2		29.2	80.3141258373333	80234	MSO1_060418_02.raw	0/0	3.98858070373535			0	3.037E-05
High	Sequest HT (A2)	Unambiguous	[R].TLQALQYVQDNPDEVcPAGWKPGDK.[S]	C16(Carbamidomethyl)	1	1	Q6ER94	Q6ER94	0	3	0.4912	0	1	1	943.7900390625	2829.3555639275	1.5356939326617	0.00144833916674969	HCD	MS2	1.808888	33.1	72.8887279978667	73497	MSO1_060418_01.raw	0/0	4.54099035263062			0	2.24E-08
High	Sequest HT (A2)	Unambiguous	[K].TLTSLNSVTAYGFDLIR.[G]		2	2	Q2QLY5; Q2QLY4	Q2QLY5; Q2QLY4	0	3	0.1525	0	1	1	624.335815429688	1870.99289302906	1.06315271683725	0.000663049687545936	CID	MS2		33.1	80.3607821722667	80281	MSO1_060418_02.raw	0/0	2.23116874694824	4650916.125	80.4664154052734	0	2.516E-05
High	Sequest HT (A2)	Unambiguous	[K].LNLPVLPTTTIGSFPQTVELR.[R]		2	2	Q2QLY5; Q2QLY4	Q2QLY5; Q2QLY4	0	2	0.7625	0	1	1	1148.64953613281	2296.29179563563	0.299258932090461	0.000343592812441784	CID	MS2		42.55	80.4097760805333	80329	MSO1_060418_02.raw	0/0	2.60536074638367			0	3.471E-05
High	Sequest HT (A2)	Unambiguous	[R].LGPNYLMLPVNAPK.[C]		2	3	Q0E4K1; A2YH64	Q0E4K1; Q0D9C4; A2YH64	0	2	0.4012	0	1	1	763.925720214844	1526.84416379969	2.76205747492259	0.00210860984373085	CID	MS2		34.795	72.8512360061333	73458	MSO1_060418_01.raw	0/0	3.23725962638855			0	3.438E-05
High	Sequest HT (A2)	Unambiguous	[K].THINIVVIGHVDSGK.[S]		1	1	O64937	O64937	0	3	0.688	0	1	1	530.298583984375	1588.88119869313	0.398364193541608	0.000210984375068316	HCD	MS2	40.6537	41.235	80.3124617346667	80232	MSO1_060418_02.raw	0/0	4.06885719299316			0	5.158E-07
High	Sequest HT (A2)	Unambiguous	[R].LGPNYLMLPVNAPK.[C]		2	3	Q0E4K1; A2YH64	Q0E4K1; Q0D9C4; A2YH64	0	2	0.3478	0	1	1	763.925720214844	1526.84416379969	2.76205747492259	0.00210860984373085	HCD	MS2	42.31298	24.355	72.8494944789333	73456	MSO1_060418_01.raw	0/0	2.7562563419342			0	2.499E-05
High	Sequest HT (A2)	Unambiguous	[R].VETGVLKPGMVVTFGPSGLTTEVK.[S]		1	1	O64937	O64937	0	3	0.6555	0	1	1	816.114196777344	2446.32803707203	0.76188615061343	0.000621274010427442	HCD	MS2	21.10033	33.69476	80.4729377533333	80393	MSO1_060418_02.raw	0/0	4.78540802001953			0	5.198E-08
High	Sequest HT (A2)	Unambiguous	[K].MTAEIGEQVQIVGDDLLVTNPTR.[V]		1	1	Q42971	Q42971	0	3	0.5194	0	1	1	833.763427734375	2499.27572994313	-0.0794457598233596	-6.6185625049305E-05	HCD	MS2	64.69912	33.1	80.4737772282667	80394	MSO1_060418_02.raw	0/0	4.39469528198242			0	1.024E-05
High	Sequest HT (A2)	Unambiguous	[R].VETGVLKPGMVVTFGPSGLTTEVK.[S]		1	1	O64937	O64937	0	3	0.514	0	1	1	816.114196777344	2446.32803707203	0.76188615061343	0.000621274010427442	CID	MS2		33.1	80.4746962568	80395	MSO1_060418_02.raw	0/0	4.63047075271606			0	1.128E-07
High	Sequest HT (A2)	Unambiguous	[R].AEATDVANAVLDGSDAILLGAETLR.[G]		2	2	Q2QXR8; B8BJ39	Q2QXR8; B8BJ39	0	3	0.3315	0	1	1	829.097473144531	2485.27786617359	-0.0687111878164348	-5.69221353240816E-05	HCD	MS2	66.64627	42.24	80.4767876834667	80397	MSO1_060418_02.raw	0/0	3.64506220817566	6581033.75	80.4299621582031	0	1.382E-07
High	Sequest HT (A2)	Unambiguous	[R].AEATDVAnAVLDGSDAILLGAETLR.[G]	N8(Deamidated)	2	2	Q2QXR8; B8BJ39	Q2QXR8; B8BJ39	0	3	0.5012	0	1	1	829.432067871094	2486.28165035328	7.88227984992727	0.00653247109384258	CID	MS2		33.1	80.4785687405333	80399	MSO1_060418_02.raw	0/0	4.08547258377075	10905908.625	80.2890701293945	0	3.379E-06
High	Sequest HT (A2)	Unambiguous	[K].WLAANVSAEVAESTR.[I]		1	1	P48494	P48494	0	2	0.6856	0	1	1	802.408203125	1603.80912962	1.0408294269551	0.000834644999940792	CID	MS2		38.65	72.800265396	73405	MSO1_060418_01.raw	0/0	3.69380354881287			0	1.865E-06
High	Sequest HT (A2)	Unambiguous	[R].GGLDFTKDDENVNSQPFMR.[W]		1	1	P0C511	P0C511	1	2	0.7531	0	1	1	1085.49816894531	2169.98906126063	0.969559110800945	0.00105196531239926	CID	MS2		30.73	72.8471198482667	73454	MSO1_060418_01.raw	0/0	4.01395606994629			0	8.22E-07
High	Sequest HT (A2)	Unambiguous	[K].AAVTPAFVGQFPGVnGLGISAAR.[L]	N15(Deamidated)	1	1	Q6ZBZ2	Q6ZBZ2	0	2	0.1214	0	1	1	1101.08605957031	2201.16484251063	-2.94645822976968	-0.00324282968750977	CID	MS2		23.065	73.2127053789333	73832	MSO1_060418_01.raw	0/0	3.13246250152588			0	1.862E-05
High	Sequest HT (A2)	Unambiguous	[R].RLPVVNPATESPIGEIPAGTAEDVDAAVAAAR.[E]		1	1	B3VMC0	B3VMC0	1	3	0.6806	0	1	1	1053.22143554688	3157.64975338063	0.308077526166076	0.000324266874940804	CID	MS2		33.1	80.3098869002667	80230	MSO1_060418_02.raw	0/0	3.817143201828			0	5.052E-06
High	Sequest HT (A2)	Unambiguous	[K].VVSGEIDQSDQSFLDDDQVAAGWVLTcHAYPK.[S]	C27(Carbamidomethyl)	1	1	A2YQD9	A2YQD9	0	3	0.6217	0	1	1	1184.22265625	3550.65341549	2.90440061164384	0.00343749666669405	HCD	MS2	0	40.335	80.2906875266667	80211	MSO1_060418_02.raw	0/0	6.45228433609009			0	6.631E-08
High	Sequest HT (A2)	Unambiguous	[K].LAYVALDYEQELETAK.[S]		1	1	A3C6D7	A3C6D7	0	2	0.4953	0	1	1	928.468811035156	1855.93034544031	-1.09944182381304	-0.00102024484363028	CID	MS2		40.38	72.9573251786667	73570	MSO1_060418_01.raw	0/0	3.20616674423218	3868268.75	72.7988891601563	0	1.089E-05
High	Sequest HT (A2)	Unambiguous	[K].VLELGDAIAGLTLEEAR.[G]		1	1	O22386	O22386	0	2	0.433	0	1	1	885.486877441406	1769.96647825281	1.1997206648592	0.00106173140625287	CID	MS2		27.175	80.073642876	79993	MSO1_060418_02.raw	0/0	4.47713613510132			0	4.356E-07
High	Sequest HT (A2)	Unambiguous	[K].IVDSFPGQSIDFFGALR.[A]		1	1	P93431	P93431	0	2	0.408	0	1	1	934.981262207031	1868.95524778406	0.601022811508327	0.000561642031243537	HCD	MS2	28.80677	30.535	80.1497499072	80071	MSO1_060418_02.raw	0/0	2.50074291229248			0	3.679E-05
High	Sequest HT (A2)	Unambiguous	[R].APGYGVITNIVnGGLEcGHGPDDR.[V]	N12(Deamidated); C17(Carbamidomethyl)	1	1	Q7DNA1	Q7DNA1	0	3	0.2493	0	1	1	823.721923828125	2469.15121822438	1.98697191458616	0.00163537479171557	HCD	MS2	34.99148	38.44	72.9476736344	73559	MSO1_060418_01.raw	0/0	3.81179618835449			0	1.032E-06
High	Sequest HT (A2)	Unambiguous	[K].IVDSFPGQSIDFFGALR.[A]		1	1	P93431	P93431	0	2	0.4207	0	1	1	934.981262207031	1868.95524778406	0.601022811508327	0.000561642031243537	CID	MS2		39.36	80.1518228245333	80073	MSO1_060418_02.raw	0/0	3.27905368804932			0	2.997E-05
High	Sequest HT (A2)	Unambiguous	[K].EGVIQHSTINNLAIGR.[S]		1	1	Q6ER94	Q6ER94	0	3	0.4618	0	1	1	574.648071289063	1721.92966060719	0.205500415353827	0.000117952395915684	HCD	MS2	43.16706	29.185	72.9435088581333	73555	MSO1_060418_01.raw	0/0	3.14088106155396			0	1.282E-05
High	Sequest HT (A2)	Unambiguous	[K].GGEYADKNPNFVGcVEGALGIR.[E]	C14(Carbamidomethyl)	1	1	Q9SXP2	Q9SXP2	1	3	0.2043	0	1	1	775.042724609375	2323.11362056813	0.0281855032455391	2.1826041548915E-05	HCD	MS2	45.89989	33.1	80.2988288232	80220	MSO1_060418_02.raw	0/0	3.23177242279053			0	2.678E-05
High	Sequest HT (A2)	Unambiguous	[K].TPAELSHAANAGLDIAVR.[M]		1	2	Q10N21	Q10N21; A2XFC7	0	3	0.5556	0	1	1	602.656188964844	1805.95401363453	1.9809871078494	0.00119252151042322	CID	MS2		31.795	72.9257162269333	73539	MSO1_060418_01.raw	0/0	3.60347104072571	11804182.25	72.8056716918945	0	1.128E-06
High	Sequest HT (A2)	Unambiguous	[K].GILGYVEEDLVSTDFQGDNR.[S]		1	1	Q7FAH2	Q7FAH2	0	2	0.6422	0	1	1	1114.03369140625	2227.0601061825	3.93998215271879	0.00438727124992511	CID	MS2		42.345	80.2483747757333	80167	MSO1_060418_02.raw	0/0	4.07761716842651			0	8.673E-06
High	Sequest HT (A2)	Unambiguous	[K].SQLRPEIQVAAQNcWVK.[K]	C14(Carbamidomethyl)	1	1	P48494	P48494	0	3	0.5648	0	1	1	676.355834960938	2027.05295162281	1.89787845004472	0.00128236427088998	CID	MS2		25.51	72.9076210328	73518	MSO1_060418_01.raw	0/0	3.85761094093323			0	9.592E-06
High	Sequest HT (A2)	Unambiguous	[K].SQLRPEIQVAAQNcWVK.[K]	C14(Carbamidomethyl)	1	1	P48494	P48494	0	3	0.6128	0	1	1	676.355834960938	2027.05295162281	1.89787845004472	0.00128236427088998	HCD	MS2	6.731625	36.855	72.9059274778667	73516	MSO1_060418_01.raw	0/0	4.39127826690674			0	1.698E-06
High	Sequest HT (A2)	Unambiguous	[R].VTPQPGVPPEEAGAAVAAESSTGTWTTVWTDGLTSLDR.[Y]		1	1	P0C511	P0C511	0	3	0.707	0	1	1	1285.63146972656	3854.87985591969	2.059598829521	0.00264649656234421	CID	MS2		33.1	80.2595805130667	80177	MSO1_060418_02.raw	0/0	5.2909517288208			0	3.837E-08
High	Sequest HT (A2)	Unambiguous	[K].GLVPLAGSNNESWcQGLDGLASR.[E]	C14(Carbamidomethyl)	1	1	Q40677	Q40677	0	2	0.613	0	1	1	1201.08288574219	2401.15849485438	0.838089641276734	0.00100619218752129	CID	MS2		27.625	72.9039587264	73514	MSO1_060418_01.raw	0/0	2.60537314414978			0	7.035E-06
High	Sequest HT (A2)	Unambiguous	[K].MELVDAAFPLLK.[G]		1	1	Q7XDC8	Q7XDC8	0	2	0.514	0	1	1	673.874145507813	1346.74101438563	1.61780856649947	0.00108938281255178	CID	MS2		33.1	80.2674258637333	80185	MSO1_060418_02.raw	0/0	3.21070790290833			0	2.005E-05
High	Sequest HT (A2)	Unambiguous	[R].VTPQPGVPPEEAGAAVAAESSTGTWTTVWTDGLTSLDR.[Y]		1	1	P0C511	P0C511	0	4	0.3601	0	1	1	964.472290039063	3854.86733026625	-1.18970587087446	-0.00114654093761146	HCD	MS2	30.79459	24.31	80.1939875456	80112	MSO1_060418_02.raw	0/0	3.36462640762329			0	8.684E-07
High	Sequest HT (A2)	Unambiguous	[K].MTAEIGEQVQIVGDDLLVTNPTR.[V]		1	1	Q42971	Q42971	0	2	0.6043	0	1	1	1250.14392089844	2499.28056516688	1.85520407008976	0.00231833343741528	CID	MS2		39.915	83.9942639728	83899	MSO1_060418_02.raw	0/0	3.25975465774536	3967812.375	83.7050857543945	0	5.461E-05
High	Sequest HT (A2)	Unambiguous	[K].LTAAAAIASGTVLGLHEDSR.[Y]		1	1	Q6K669	Q6K669	0	3	0.5168	0	1	1	651.68505859375	1953.04062252125	0.329364097505552	0.00021442041672041	HCD	MS2	10.63953	33.1	72.9890944736	72916	MSO1_060418_02.raw	0/0	3.87027716636658			0	8.781E-07
High	Sequest HT (A2)	Unambiguous	[K].WSPELAAAcEIWK.[A]	C9(Carbamidomethyl)	1	1	P0C511	P0C511	0	2	0.6206	0	1	1	780.879272460938	1560.75126829188	-0.164983420333971	-0.000128749062508149	CID	MS2		33.1	72.9862551634667	72913	MSO1_060418_02.raw	0/0	4.26979732513428			0	1.538E-06
High	Sequest HT (A2)	Unambiguous	[K].MTAEIGEQVQIVGDDLLVTNPTR.[V]		1	1	Q42971	Q42971	0	3	0.4773	0	1	1	833.762512207031	2499.27298336109	-1.17839685999197	-0.000981712968799305	CID	MS2		41.55	80.8988441928	81754	MSO1_060418_01.raw	0/0	3.95921540260315			0	5.391E-06
High	Sequest HT (A2)	Unambiguous	[R].IIGATRPWEAAPGTIR.[A]		1	2	A6N0M9	A6N0M9; Q07661	0	3	0.582	0	1	1	570.320983886719	1708.94839840016	-0.535755996934664	-0.000305193281140722	CID	MS2		27.53605	80.9054791770667	81759	MSO1_060418_01.raw	0/0	2.43596982955933			0	1.107E-05
High	Sequest HT (A2)	Unambiguous	[K].YGRPLLGcTIKPK.[L]	C8(Carbamidomethyl)	1	1	P0C511	P0C511	0	4	0.6293	0	1	1	376.468444824219	1502.85194940688	0.511771814334495	0.000192279218802938	CID	MS2		22.15	67.4171567210667	67226	MSO1_060418_02.raw	0/0	2.05141973495483			0	3.253E-05
High	Sequest HT (A2)	Unambiguous	[R].GPIQLSFNFNYGPAGR.[A]		1	1	Q7DNA1	Q7DNA1	0	2	0.6705	0	1	1	869.438598632813	1737.86992063563	-0.465324814441184	-0.00040433718731947	HCD	MS2	34.50298	17.425	80.9071975472	81761	MSO1_060418_01.raw	0/0	4.39742183685303			0	3.457E-06
High	Sequest HT (A2)	Unambiguous	[R].ELVADDEWLNTEFISTVQQR.[G]		1	1	Q7XDC8	Q7XDC8	0	2	0.7553	0	1	1	1197.08325195313	2393.15922727625	-1.13547842271464	-0.00135869187511162	CID	MS2		33.235	67.3758545754667	67182	MSO1_060418_02.raw	0/0	4.25300931930542			0	3.962E-07
High	Sequest HT (A2)	Unambiguous	[K].MELPEWVDIVK.[T]		1	1	P40978	P40978	0	2	0.5738	0	1	1	679.854736328125	1358.70219602625	-0.186997344442858	-0.000127036875028352	CID	MS2		33.1	67.3747632237333	67181	MSO1_060418_02.raw	0/0	3.05348563194275			0	4.734E-05
High	Sequest HT (A2)	Unambiguous	[R].ELVADDEWLNTEFISTVQQR.[G]		1	1	Q7XDC8	Q7XDC8	0	2	0.676	0	1	1	1197.08483886719	2393.16240110438	0.190728578061863	0.000228222187388383	HCD	MS2	10.02883	23.665	67.3740003645333	67180	MSO1_060418_02.raw	0/0	4.62923622131348			0	4.904E-07
High	Sequest HT (A2)	Unambiguous	[R].QVQLISFIAYKPPGcEESGGN.[-]	C15(Carbamidomethyl)	1	2	P18566	P18566; Q0INY7	0	2	0.4373	0	1	1	1147.55883789063	2294.11039915125	-0.766731802468531	-0.00087948437503016	CID	MS2		35.775	67.3715819645333	67178	MSO1_060418_02.raw	0/0	2.95016288757324			0	4.431E-05
High	Sequest HT (A2)	Unambiguous	[R].LGEHNIDVLEGNEQFINAAK.[I]		1	1	P00761	P00761	0	3	0.4574	0	1	1	737.704772949219	2211.09976558766	-1.93133035551602	-0.00142345744795117	HCD	MS2	18.65803	27.07563	80.9490249042667	81806	MSO1_060418_01.raw	0/0	5.05090713500977			0	7.578E-07
High	Sequest HT (A2)	Unambiguous	[K].AAQDIALADLAPTHPIR.[L]		2	2	Q6ZKC0; Q2R2W2	Q6ZKC0; Q2R2W2	0	3	0.6465	0	1	1	591.658752441406	1772.96170406422	-2.06086134990918	-0.00121794526027467	CID	MS2		33.1	80.9498457216	81807	MSO1_060418_01.raw	0/0	3.30886602401733			0	3.147E-06
High	Sequest HT (A2)	Unambiguous	[R].LGEHNIDVLEGNEQFINAAK.[I]		1	1	P00761	P00761	0	3	0.5077	0	1	1	737.705017089844	2211.10049800953	-1.60008322146517	-0.00117931682295117	CID	MS2		28.30207	80.9509398722667	81808	MSO1_060418_01.raw	0/0	4.5508337020874			0	2.186E-07
High	Sequest HT (A2)	Unambiguous	[K].AAQDIALAELPPTHPIR.[L]		2	2	Q7XTE8; Q6EUP4	Q7XTE8; Q6EUP4	0	3	0.3854	0	1	1	605.003295898438	1812.99533443531	-0.730053572583993	-0.00044119489575678	HCD	MS2	66.17686	28.84935	80.9519207874667	81809	MSO1_060418_01.raw	0/0	3.14136052131653			0	1.696E-05
High	Sequest HT (A2)	Unambiguous	[K].AAQDIALAELPPTHPIR.[L]		2	2	Q7XTE8; Q6EUP4	Q7XTE8; Q6EUP4	0	3	0.5548	0	1	1	605.003295898438	1812.99533443531	-0.730053572583993	-0.00044119489575678	CID	MS2		20.56	80.9536645128	81811	MSO1_060418_01.raw	0/0	3.10149025917053			0	2.818E-05
High	Sequest HT (A2)	Unambiguous	[R].ELVADDEWLNTEFISTVQQR.[G]		1	1	Q7XDC8	Q7XDC8	0	3	0.4159	0	1	1	798.388244628906	2393.15018062672	-4.91568625671216	-0.00392134442715057	HCD	MS2	28.35966	31.36	80.9561663170667	81813	MSO1_060418_01.raw	0/0	3.26895356178284			0	4.293E-05
High	Sequest HT (A2)	Unambiguous	[R].ELVADDEWLNTEFISTVQQR.[G]		1	1	Q7XDC8	Q7XDC8	0	3	0.5134	0	1	1	798.388244628906	2393.15018062672	-4.91568625671216	-0.00392134442715057	CID	MS2		26.53	80.9577664781333	81815	MSO1_060418_01.raw	0/0	4.09239625930786			0	8.835E-06
High	Sequest HT (A2)	Unambiguous	[K].WNYDGSSTGQAPGEDSEVILYPqAIFK.[D]	Q23(Deamidated)	3	3	P14655; P14654; P14656	P14655; P14654; P14656	0	3	0.0887	0	1	1	991.802917480469	2973.39419918141	5.15431502613665	0.00510857713527354	CID	MS2		33.44068	67.3158846090667	67122	MSO1_060418_02.raw	0/0	4.95754766464233	85212771	67.102165222168	0	3.619E-05
High	Sequest HT (A2)	Unambiguous	[K].WNYDGSSTGQAPGEDSEVILYPQAIFK.[D]		3	3	P14655; P14654; P14656	P14655; P14654; P14656	0	3	0.4945	0	1	1	991.465393066406	2972.38162593922	-4.4514646997575	-0.00441050359389313	HCD	MS2	9.117142	41.07	67.3133051877333	67121	MSO1_060418_02.raw	0/0	3.62140345573425			0	2.287E-05
High	Sequest HT (A2)	Unambiguous	[R].IINEPTAAAIAYGLDKK.[G]		1	1	Q6Z7B0	Q6Z7B0	1	3	0.6272	0	1	1	596.667114257813	1787.98678951344	-1.89382280070644	-0.0011287121873617	HCD	MS2	36.78922	30.67	81.0826109685333	81943	MSO1_060418_01.raw	0/0	3.96985459327698			0	2.603E-06
High	Sequest HT (A2)	Unambiguous	[K].QAFDEAISELDTLSEESYK.[D]		2	2	Q7XTE8; Q6EUP4	Q7XTE8; Q6EUP4	0	2	0.5852	0	1	1	1088.00158691406	2174.99589719813	-0.76667758271635	-0.000833760937666739	CID	MS2		30.685	67.2371418176	67044	MSO1_060418_02.raw	0/0	4.04792594909668	83371509	67.5271453857422	0	2.503E-06
High	Sequest HT (A2)	Unambiguous	[K].APDFDAEAVFDQEFINVK.[L]		1	1	Q6ER94	Q6ER94	0	2	0.5535	0	1	1	1027.98876953125	2054.9702624325	-0.14591328249516	-0.0001499237500866	HCD	MS2	26.45921	41.76	67.2744235901333	67081	MSO1_060418_02.raw	0/0	4.29643964767456			0	2.37E-07
High	Sequest HT (A2)	Unambiguous	[K].MTAEIGEQVQIVGDDLLVTNPTR.[V]		1	1	Q42971	Q42971	0	2	0.7275	0	1	1	1250.14013671875	2499.2729968075	-1.17301673926375	-0.00146584625008472	CID	MS2		42.58	81.0562663858667	81914	MSO1_060418_01.raw	0/0	4.44368648529053			0	1.816E-07
High	Sequest HT (A2)	Unambiguous	[K].MTAEIGEQVQIVGDDLLVTNPTR.[V]		1	1	Q42971	Q42971	0	2	0.6549	0	1	1	1250.14013671875	2499.2729968075	-1.17301673926375	-0.00146584625008472	HCD	MS2	0	33.1	81.0542475794667	81912	MSO1_060418_01.raw	0/0	4.51523733139038			0	6.351E-07
High	Sequest HT (A2)	Unambiguous	[K].APDFDAEAVFDQEFINVK.[L]		1	1	Q6ER94	Q6ER94	0	2	0.5276	0	1	1	1027.98876953125	2054.9702624325	-0.14591328249516	-0.0001499237500866	CID	MS2		27.97	67.2762045090667	67083	MSO1_060418_02.raw	0/0	3.80748748779297			0	4.152E-07
High	Sequest HT (A2)	Unambiguous	[K].MTAEIGEQVQIVGDDLLVTNPTR.[V]		1	1	Q42971	Q42971	0	3	0.4114	0	1	1	833.762512207031	2499.27298336109	-1.17839685999197	-0.000981712968799305	HCD	MS2	46.56845	33.1	80.8968313938667	81752	MSO1_060418_01.raw	0/0	3.67028570175171			0	3.316E-06
High	Sequest HT (A2)	Unambiguous	[K].QINVTcEVQQLLGNNR.[V]	C6(Carbamidomethyl)	1	1	P12085	P12085	0	2	0.5285	0	1	1	943.4794921875	1885.951707745	-1.67663343941066	-0.00158102749996303	HCD	MS2	38.8291	22.075	81.050711764	81908	MSO1_060418_01.raw	0/0	3.86265850067139			0	1.388E-06
High	Sequest HT (A2)	Unambiguous	[K].ANSEATLGTYQGDAVLGEGASESLHVK.[D]		1	1	Q5N725	Q5N725	0	3	0.3977	0	1	1	902.104858398438	2704.30002193531	-2.22628452284754	-0.00200685156247952	HCD	MS2	0	26.845	81.0070952832	81865	MSO1_060418_01.raw	0/0	3.52420926094055			0	5.46E-05
High	Sequest HT (A2)	Unambiguous	[K].MTAEIGEQVQIVGDDLLVTNPTR.[V]		1	1	Q42971	Q42971	0	2	0.3203	0	1	1	1250.14038085938	2499.27348508875	-0.977647654789329	-0.00122170562508472	HCD	MS2	23.97816	41.16	67.3012682576	67109	MSO1_060418_02.raw	0/0	2.81112694740295			0	2.566E-05
High	Sequest HT (A2)	Unambiguous	[K].SQLRPEIQVAAQNcWVK.[K]	C14(Carbamidomethyl)	1	1	P48494	P48494	0	3	0.6065	0	1	1	676.351806640625	2027.04086666188	-4.0639706785693	-0.00274595604161002	CID	MS2		35.88403	80.9923566442667	81850	MSO1_060418_01.raw	0/0	3.99132323265076			0	1.19E-05
High	Sequest HT (A2)	Unambiguous	[K].SQLRPEIQVAAQNcWVK.[K]	C14(Carbamidomethyl)	1	1	P48494	P48494	0	3	0.4413	0	1	1	676.351806640625	2027.04086666188	-4.0639706785693	-0.00274595604161002	HCD	MS2	64.2274	40.83406	80.9897423946667	81849	MSO1_060418_01.raw	0/0	3.58111834526062			0	6.414E-06
High	Sequest HT (A2)	Unambiguous	[R].FGVTPTFLVNAEQIEIK.[I]		1	1	Q69RJ0	Q69RJ0	0	2	0.43	0	1	1	953.518981933594	1906.03068723719	-0.709952814852824	-0.000676596406151475	HCD	MS2	49.45646	33.1	67.3094552034667	67118	MSO1_060418_02.raw	0/0	3.06684875488281			0	2.236E-06
High	Sequest HT (A2)	Unambiguous	[R].FGVTPTFLVNAEQIEIK.[I]		1	1	Q69RJ0	Q69RJ0	0	2	0.6424	0	1	1	953.518981933594	1906.03068723719	-0.709952814852824	-0.000676596406151475	CID	MS2		39.27	67.3114928946667	67119	MSO1_060418_02.raw	0/0	3.30064678192139			0	1.504E-06
High	Sequest HT (A2)	Unambiguous	[K].VVIGMDVAASEFYNDKDK.[T]		1	1	Q42971	Q42971	1	3	0.3558	0	1	1	667.658752441406	2000.96170406422	-0.831787231739602	-0.000554791927015685	HCD	MS2	0	33.1	67.2797232112	67086	MSO1_060418_02.raw	0/0	3.12288236618042			0	3.301E-05
High	Sequest HT (A2)	Unambiguous	[R].IINEPTAAAIAYGIDKK.[G]		2	2	Q75HQ0	Q6Z058; Q75HQ0	1	3	0.6272	0	1	2	596.667114257813	1787.98678951344	-1.89382280070644	-0.0011287121873617	HCD	MS2	36.78922	30.67	81.0826109685333	81943	MSO1_060418_01.raw	0/0	3.96985459327698			0	2.603E-06
High	Sequest HT (A2)	Unambiguous	[K].AAVTPAFVGQFPGVnGLGISAAR.[L]	N15(Deamidated)	1	1	Q6ZBZ2	Q6ZBZ2	0	2	0.0664	0	1	1	1101.09069824219	2201.17411985438	1.26827218729102	0.00139584218749023	HCD	MS2	20.58665	27.85	67.4234376842667	67233	MSO1_060418_02.raw	0/0	4.97116708755493			0	5.056E-08
High	Sequest HT (A2)	Unambiguous	[K].QAFDEAISELDTLSEESYK.[D]		2	2	Q7XTE8; Q6EUP4	Q7XTE8; Q6EUP4	0	2	0.6694	0	1	1	1088.00207519531	2174.99687376063	-0.317682827117293	-0.000345479687666739	CID	MS2		27.64	80.8763385058667	81729	MSO1_060418_01.raw	0/0	3.59924101829529			0	8.17E-08
High	Sequest HT (A2)	Unambiguous	[R].SIAFNYIGVDGqEYAIGPWGGGEGTSTEIK.[L]	Q12(Deamidated)	1	2	Q0JMY8	Q0JMY8; A2WPN7	0	3	0.0577	0	1	1	1039.83190917969	3117.48117427906	3.98505006928091	0.00414108968739783	CID	MS2		38.76	80.7119648957333	81564	MSO1_060418_01.raw	0/0	4.84853029251099	7470850	80.6837692260742	0	1.949E-05
High	Sequest HT (A2)	Unambiguous	[R].ELVADDEWLNTEFISTVQQR.[G]		1	1	Q7XDC8	Q7XDC8	0	3	0.5571	0	1	1	798.391723632813	2393.16061763844	-0.554505542620198	-0.000442340520900567	CID	MS2		33.1	67.7136603389333	67528	MSO1_060418_02.raw	0/0	4.29180526733398			0	6.512E-06
High	Sequest HT (A2)	Unambiguous	[K].EGLLVGISSGAAAAAAVR.[L]		1	1	Q9XEA6	Q9XEA6	0	2	0.5267	0	1	1	806.9521484375	1612.897020245	-2.89838805106148	-0.00233740750024936	CID	MS2		30.775	80.7355760813333	81588	MSO1_060418_01.raw	0/0	3.7352499961853			0	2.412E-05
High	Sequest HT (A2)	Unambiguous	[R].ELVADDEWLNTEFISTVQQR.[G]		1	1	Q7XDC8	Q7XDC8	0	3	0.2928	0	1	1	798.391723632813	2393.16061763844	-0.554505542620198	-0.000442340520900567	HCD	MS2	39.39457	37.275	67.711954272	67526	MSO1_060418_02.raw	0/0	3.44531607627869			0	1.938E-06
High	Sequest HT (A2)	Unambiguous	[R].FGVTPTFLVNAEQIEIK.[I]		1	1	Q69RJ0	Q69RJ0	0	2	0.5545	0	1	1	953.520263671875	1906.03325071375	0.634975553676427	0.000605141875098525	CID	MS2		21.295	67.7069023154667	67520	MSO1_060418_02.raw	0/0	3.03007030487061	36435744	67.5780334472656	0	1.422E-06
High	Sequest HT (A2)	Unambiguous	[K].AAVTPAFVGQFPGVnGLGISAAR.[L]	N15(Deamidated)	1	1	Q6ZBZ2	Q6ZBZ2	0	2	0.064	0	1	1	1101.08728027344	2201.16728391688	-1.83731864633265	-0.00202212656250977	CID	MS2		33.1	80.7626435786667	81615	MSO1_060418_01.raw	0/0	4.69162464141846			0	8.008E-07
High	Sequest HT (A2)	Unambiguous	[R].FGVTPTFLVNAEQIEIK.[I]		1	1	Q69RJ0	Q69RJ0	0	2	0.5217	0	1	1	953.520263671875	1906.03325071375	0.634975553676427	0.000605141875098525	HCD	MS2	32.77929	41.58	67.7051375501333	67518	MSO1_060418_02.raw	0/0	3.68166303634644	36435744	67.5780334472656	0	1.448E-07
High	Sequest HT (A2)	Unambiguous	[K].WNYDGSSTGQAPGEDSEVILYPQAIFK.[D]		3	3	P14655; P14654; P14656	P14655; P14654; P14656	0	3	0.4938	0	1	1	991.469909667969	2972.39517574391	0.107083318699344	0.00010609796860687	CID	MS2		41.205	67.7035608344	67517	MSO1_060418_02.raw	0/0	3.20163798332214			0	1.073E-05
High	Sequest HT (A2)	Unambiguous	[K].WNYDGSSTGQAPGEDSEVILYPQAIFK.[D]		3	3	P14655; P14654; P14656	P14655; P14654; P14656	0	3	0.3389	0	1	1	991.469848632813	2972.39499263844	0.0454813184499275	4.50628123568701E-05	HCD	MS2	21.68598	33.1	67.7015025562667	67515	MSO1_060418_02.raw	0/0	2.97863459587097			0	4.287E-06
High	Sequest HT (A2)	Unambiguous	[K].AAVTPAFVGQFPGVnGLGISAAR.[L]	N15(Deamidated)	1	1	Q6ZBZ2	Q6ZBZ2	0	3	0.022	0	1	1	734.393798828125	2201.16684322438	-2.03752682383279	-0.00149498187499934	HCD	MS2	48.92786	22.66	80.7697098818667	81622	MSO1_060418_01.raw	0/0	3.62998151779175			0	1.376E-05
High	Sequest HT (A2)	Unambiguous	[R].IDQIIGPVLDVTFPPGK.[L]		1	1	P12085	P12085	0	2	0.3172	0	1	1	905.011413574219	1809.01555051844	-0.0617029275746459	-5.58107811912123E-05	HCD	MS2	13.3247	41.19	67.65378002	67465	MSO1_060418_02.raw	0/0	3.30630087852478			0	1.576E-06
High	Sequest HT (A2)	Unambiguous	[K].QAFDEAISELDTLSEESYK.[D]		2	2	Q7XTE8; Q6EUP4	Q7XTE8; Q6EUP4	0	2	0.6942	0	1	1	1088.00256347656	2174.99785032313	0.131311928481764	0.000142801562333261	CID	MS2		41.43	67.652798816	67464	MSO1_060418_02.raw	0/0	4.97475671768188	83371509	67.5271453857422	0	1.05E-08
High	Sequest HT (A2)	Unambiguous	[K].QAFDEAISELDTLGEESYK.[D]		2	2	Q6ZKC0; Q84J55	Q6ZKC0; Q84J55	0	2	0.5977	0	1	1	1072.99694824219	2144.98661985438	-0.17725311382684	-0.000190102812439363	HCD	MS2	25.62674	42.21	80.7762619978667	81629	MSO1_060418_01.raw	0/0	4.34780740737915			0	4.545E-07
High	Sequest HT (A2)	Unambiguous	[K].QAFDEAISELDTLGEESYK.[D]		2	2	Q6ZKC0; Q84J55	Q6ZKC0; Q84J55	0	2	0.6993	0	1	1	1072.99694824219	2144.98661985438	-0.17725311382684	-0.000190102812439363	CID	MS2		33.1	80.778044972	81631	MSO1_060418_01.raw	0/0	4.18711471557617			0	1.297E-08
High	Sequest HT (A2)	Unambiguous	[K].APDFDAEAVFDQEFINVK.[L]		1	1	Q6ER94	Q6ER94	0	2	0.633	0	1	1	1027.98901367188	2054.97075071375	0.0916965689366039	9.42168749133998E-05	CID	MS2		29.10385	67.6516965997333	67463	MSO1_060418_02.raw	0/0	4.66362857818604	196849355.25	67.8050308227539	0	2.235E-07
High	Sequest HT (A2)	Unambiguous	[K].QAFDEAISELDTLSEESYK.[D]		2	2	Q7XTE8; Q6EUP4	Q7XTE8; Q6EUP4	0	2	0.5835	0	1	1	1088.001953125	2174.99662962	-0.429931516017057	-0.000467550000166739	HCD	MS2	10.56846	33.1	67.6508213616	67462	MSO1_060418_02.raw	0/0	4.61148929595947	83371509	67.5271453857422	0	2.164E-08
High	Sequest HT (A2)	Unambiguous	[K].WSPELAAAcEIWK.[A]	C9(Carbamidomethyl)	1	1	P0C511	P0C511	0	2	0.6009	0	1	1	780.877624511719	1560.74797239344	-2.27672150486458	-0.00177669828125815	CID	MS2		7.366871	80.8104373381333	81658	MSO1_060418_01.raw	0/0	4.55757665634155			0	7.053E-06
High	Sequest HT (A2)	Unambiguous	[K].QAFDEAISELDTLSEESYK.[D]		2	2	Q7XTE8; Q6EUP4	Q7XTE8; Q6EUP4	0	2	0.5704	0	1	1	1088.00207519531	2174.99687376063	-0.317682827117293	-0.000345479687666739	HCD	MS2	16.60995	39.495	80.8746013837333	81727	MSO1_060418_01.raw	0/0	4.11799716949463			0	1.874E-07
High	Sequest HT (A2)	Unambiguous	[K].APDFDAEAVFDQEFINVK.[L]		1	1	Q6ER94	Q6ER94	0	3	0.4673	0	1	1	685.661804199219	2054.97085933766	0.144555674689931	9.90192186994439E-05	HCD	MS2	14.30493	41.13	67.4263441344	67236	MSO1_060418_02.raw	0/0	3.98201775550842			0	5.064E-07
High	Sequest HT (A2)	Unambiguous	[R].NYLNLPSEIVPATLK.[K]		1	1	P0DKK8	P0DKK8	0	2	0.2899	0	1	1	836.467895507813	1671.92851438563	-1.84446802635634	-0.0015419121875766	HCD	MS2	32.51869	29.365	80.8680223128	81720	MSO1_060418_01.raw	0/0	3.44878792762756			0	3.993E-06
High	Sequest HT (A2)	Unambiguous	[K].APDFDAEAVFDQEFINVK.[L]		1	1	Q6ER94	Q6ER94	0	3	0.4309	0	1	1	685.662170410156	2054.97195797047	0.6791778404114	0.000465230156199444	CID	MS2		33.1	67.4281146845333	67238	MSO1_060418_02.raw	0/0	4.33994388580322			0	6.579E-08
High	Sequest HT (A2)	Unambiguous	[K].EVEDLEAGGIQVIQIDEAALR.[E]		2	2	Q2QLY5; Q2QLY4	Q2QLY5; Q2QLY4	0	2	0.4505	0	1	1	1134.58569335938	2268.16411008875	-3.38201952510834	-0.00383550062497307	HCD	MS2	54.48128	31.93	80.8415880949333	81692	MSO1_060418_01.raw	0/0	4.54846811294556	26414181.75	80.9034805297852	0	5.173E-06
High	Sequest HT (A2)	Unambiguous	[K].SFGVLIPDQGIALR.[G]		1	1	Q6ER94	Q6ER94	0	2	0.4415	0	1	1	743.425109863281	1485.84294309656	0.372654977805977	0.000276853281320655	CID	MS2		29.995	67.5075777136	67320	MSO1_060418_02.raw	0/0	3.41801619529724			0	3.232E-06
High	Sequest HT (A2)	Unambiguous	[K].AAVTPAFVGQFPGVnGLGISAAR.[L]	N15(Deamidated)	1	1	Q6ZBZ2	Q6ZBZ2	0	2	0.1313	0	1	1	1101.09008789063	2201.17289915125	0.71370239557251	0.000785490624990226	CID	MS2		37.975	67.4254254216	67235	MSO1_060418_02.raw	0/0	4.1914119720459			0	1.342E-05
High	Sequest HT (A2)	Unambiguous	[R].GPIQLSFNFNYGPAGR.[A]		1	1	Q7DNA1	Q7DNA1	0	2	0.4766	0	1	1	869.438781738281	1737.87028684656	-0.254600891583354	-0.00022123171856947	HCD	MS2	48.95127	34.165	67.5178565141333	67330	MSO1_060418_02.raw	0/0	3.41871404647827			0	1.396E-05
High	Sequest HT (A2)	Unambiguous	[K].TLTSLnSVTAYGFDLIR.[G]	N6(Deamidated)	2	2	Q2QLY5; Q2QLY4	Q2QLY5; Q2QLY4	0	2	0.2991	0	1	1	936.49169921875	1871.9761218075	0.642063890574624	0.000600963750058137	HCD	MS2	29.40524	22.84	67.5294061301333	67343	MSO1_060418_02.raw	0/0	2.3393177986145	18716574.5	67.6621475219727	0	2.192E-05
High	Sequest HT (A2)	Unambiguous	[K].WSPELAAAcEIWK.[A]	C9(Carbamidomethyl)	1	1	P0C511	P0C511	0	2	0.6305	0	1	1	780.879943847656	1560.75261106531	0.695354317808129	0.000542637656241851	CID	MS2		13.72813	67.5542506661333	67367	MSO1_060418_02.raw	0/0	4.52458524703979			0	9.972E-06
High	Sequest HT (A2)	Unambiguous	[R].GPLQISWNFNYGPAGK.[N]		1	1	O04138	O04138	0	2	0.3109	0	1	1	874.943237304688	1748.87919797938	2.1257313151329	0.00185881968741342	HCD	MS2	17.23171	43.315	67.5609445376	67373	MSO1_060418_02.raw	0/0	3.4139289855957			0	4.32E-05
High	Sequest HT (A2)	Unambiguous	[K].KLNLPVLPTTTIGSFPQTVELR.[R]		2	2	Q2QLY5; Q2QLY4	Q2QLY5; Q2QLY4	1	3	0.6667	0	1	1	808.800231933594	2424.38614254078	0.0293397089157488	2.37102605448551E-05	CID	MS2		16.84994	67.6027799456	67414	MSO1_060418_02.raw	0/0	3.74884581565857	165890885.5	67.4080276489258	0	6.178E-06
High	Sequest HT (A2)	Unambiguous	[K].APDFDAEAVFDQEFINVK.[L]		1	1	Q6ER94	Q6ER94	0	2	0.5755	0	1	1	1027.98547363281	2054.96367063563	-3.35364627682398	-0.0034458221875866	CID	MS2		42.12	80.8152161866667	81663	MSO1_060418_01.raw	0/0	3.83707308769226			0	2.707E-07
High	Sequest HT (A2)	Unambiguous	[K].APDFDAEAVFDQEFINVK.[L]		1	1	Q6ER94	Q6ER94	0	2	0.5102	0	1	1	1027.98791503906	2054.96855344813	-0.977547762506336	-0.0010044159375866	HCD	MS2	28.23952	33.1	80.8131519696	81661	MSO1_060418_01.raw	0/0	4.41256093978882			0	1.455E-07
High	Sequest HT (A2)	Unambiguous	[R].GPIQLSFNFNYGPAGR.[A]		1	1	Q7DNA1	Q7DNA1	0	2	0.5952	0	1	1	869.438781738281	1737.87028684656	-0.254600891583354	-0.00022123171856947	CID	MS2		28.405	67.5194529136	67332	MSO1_060418_02.raw	0/0	3.77648305892944			0	1.114E-05
High	Sequest HT (A2)	Unambiguous	[R].QVQLISFIAYKPPGcEESGGN.[-]	C15(Carbamidomethyl)	1	2	P18566	P18566; Q0INY7	0	2	0.5385	0	1	1	1147.56018066406	2294.11308469813	0.403893995182433	0.00046328906246984	HCD	MS2	27.20611	33.1	67.7515957856	67568	MSO1_060418_02.raw	0/0	4.29333162307739			0	4.024E-06
High	Sequest HT (A2)	Unambiguous	[K].QAFDEAISELDTLSEESYK.[D]		2	2	Q7XTE8; Q6EUP4	Q7XTE8; Q6EUP4	0	2	0.495	0	1	1	1088.00158691406	2174.99589719813	-0.76667758271635	-0.000833760937666739	HCD	MS2	0	39.6	67.2353982010667	67042	MSO1_060418_02.raw	0/0	4.01831817626953	83371509	67.5271453857422	0	6.964E-07
High	Sequest HT (A2)	Unambiguous	[K].ATSSIFPLQNVFVR.[K]		1	1	P49397	P49397	0	2	0.4785	0	1	1	789.934448242188	1578.86161985438	-1.41445104386185	-0.00111661281255238	CID	MS2		33.1	67.2256778112	67032	MSO1_060418_02.raw	0/0	3.26419162750244			0	9.729E-06
High	Sequest HT (A2)	Unambiguous	[R].GPLQISWNFNYGPAGK.[N]		1	1	O04138	O04138	0	2	0.4118	0	1	1	874.941589355469	1748.87590208094	0.241149779997396	0.000210870468663416	HCD	MS2	26.73401	41.19	81.2946098042667	82154	MSO1_060418_01.raw	0/0	3.22748446464539			0	1.125E-05
High	Sequest HT (A2)	Unambiguous	[R].GPLQISWNFNYGPAGK.[N]		1	1	O04138	O04138	0	2	0.5466	0	1	1	874.941589355469	1748.87590208094	0.241149779997396	0.000210870468663416	CID	MS2		33.1	81.2963283381333	82156	MSO1_060418_01.raw	0/0	3.97134280204773			0	3.058E-06
High	Sequest HT (A2)	Unambiguous	[K].WNYDGSSTGQAPGEDSEVILYPQAIFK.[D]		3	3	P14655; P14654; P14656	P14655; P14654; P14656	0	3	0.402	0	1	1	991.467407226563	2972.38766841969	-2.41859869152674	-0.00239634343764313	CID	MS2		33.1	66.8580630648	66648	MSO1_060418_02.raw	0/0	2.95627021789551			0	3.396E-05
High	Sequest HT (A2)	Unambiguous	[K].ATSSIFPLQNVFVR.[K]		1	1	P49397	P49397	0	2	0.5222	0	1	1	789.935546875	1578.86381712	-0.0227758714182996	-1.79800000523755E-05	CID	MS2		18.2562	66.8503484232	66640	MSO1_060418_02.raw	0/0	3.60048151016235	214687840	66.7332611083984	0	6.763E-06
High	Sequest HT (A2)	Unambiguous	[K].WSPELAAAcEIWK.[A]	C9(Carbamidomethyl)	1	1	P0C511	P0C511	0	2	0.6682	0	1	1	780.879211425781	1560.75114622156	-0.243195941983253	-0.000189784218758149	CID	MS2		13.83435	66.8029275210667	66591	MSO1_060418_02.raw	0/0	4.49458169937134			0	3.584E-06
High	Sequest HT (A2)	Unambiguous	[R].IIGATRPWEAAPGTIR.[A]		1	2	A6N0M9	A6N0M9; Q07661	0	3	0.5819	0	1	1	570.321044921875	1708.94858150563	-0.428610941635416	-0.000244158124890722	CID	MS2		22.53938	81.3251274189333	82186	MSO1_060418_01.raw	0/0	2.98932862281799			0	1.062E-05
High	Sequest HT (A2)	Unambiguous	[K].AAQDIALADLAPTHPIR.[L]		2	2	Q6ZKC0; Q2R2W2	Q6ZKC0; Q2R2W2	0	3	0.5296	0	1	1	591.659606933594	1772.96426754078	-0.614991834705385	-0.00036345307277467	HCD	MS2	30.88734	37.93668	81.3260295053333	82187	MSO1_060418_01.raw	0/0	3.55470705032349			0	1.57E-06
High	Sequest HT (A2)	Unambiguous	[K].AAQDIALADLAPTHPIR.[L]		2	2	Q6ZKC0; Q2R2W2	Q6ZKC0; Q2R2W2	0	3	0.5723	0	1	1	591.659606933594	1772.96426754078	-0.614991834705385	-0.00036345307277467	CID	MS2		29.365	81.3277040970667	82189	MSO1_060418_01.raw	0/0	3.31821703910828			0	8.838E-06
High	Sequest HT (A2)	Unambiguous	[R].IDQIIGPVLDVTFPPGK.[L]		1	1	P12085	P12085	0	3	0.6657	0	1	1	603.676513671875	1809.01498775563	-0.372790788368919	-0.000224794791620297	CID	MS2		42.745	66.7824119146667	66571	MSO1_060418_02.raw	0/0	3.32424092292786			0	3.364E-05
High	Sequest HT (A2)	Unambiguous	[K].KVSPEVIAEYTVR.[T]		1	1	P17784	P17784	1	3	0.7157	0	1	1	497.61181640625	1490.82089595875	-0.284139517118354	-0.000141200416616509	CID	MS2		37.225	81.3330105514667	82194	MSO1_060418_01.raw	0/0	4.0843300819397			0	1.735E-05
High	Sequest HT (A2)	Unambiguous	[R].EAYPGDVFYLHSR.[L]		1	1	P0C2Z4	P0C2Z4	0	3	0.4345	0	1	1	518.583801269531	1553.73685054859	-0.944612994841971	-0.000489227135327989	HCD	MS2	33.70759	42.03	81.3373017072	82199	MSO1_060418_01.raw	0/0	3.13215208053589			0	2.201E-05
High	Sequest HT (A2)	Unambiguous	[K].GDILAIAVTENDLVK.[G]		1	1	Q6K669	Q6K669	0	2	0.1824	0	1	1	785.937744140625	1570.86821165125	-0.287706261154571	-0.000225974374984617	CID	MS2		41.535	81.3510385808	82214	MSO1_060418_01.raw	0/0	2.95643305778503	6567877.5	81.2875442504883	0	3.615E-05
High	Sequest HT (A2)	Unambiguous	[R].ELGVPIVMHDYLTGGFTANTSLAHYcR.[D]	C26(Carbamidomethyl)	1	1	P0C511	P0C511	0	4	0.6344	0	1	1	756.372314453125	3022.4674279225	4.12097537046627	0.00311386562496274	HCD	MS2	36.94472	27.385	66.7625128381333	66549	MSO1_060418_02.raw	0/0	3.72369575500488			0	8.044E-08
High	Sequest HT (A2)	Unambiguous	[R].IFNVLGEPVDNLGPVDTSATFPIHR.[S]		1	1	P12085	P12085	0	3	0.6268	0	1	1	903.47314453125	2708.40488033375	0.236229045988328	0.000213267916630381	CID	MS2		10.89459	66.7553526032	66542	MSO1_060418_02.raw	0/0	2.83869171142578	383062162	66.6785354614258	0	1.134E-06
High	Sequest HT (A2)	Unambiguous	[R].ELVADDEWLNTEFISTVQQR.[G]		1	1	Q7XDC8	Q7XDC8	0	3	0.5652	0	1	1	798.392028808594	2393.16153316578	-0.171945830857746	-0.000137164739650567	CID	MS2		33.1	66.7202666093333	66507	MSO1_060418_02.raw	0/0	5.05967998504639	27201348	66.9170150756836	0	1.659E-07
High	Sequest HT (A2)	Unambiguous	[R].ELVADDEWLNTEFISTVQQR.[G]		1	1	Q7XDC8	Q7XDC8	0	3	0.4646	0	1	1	798.391723632813	2393.16061763844	-0.554505542620198	-0.000442340520900567	HCD	MS2	16.51242	38.535	66.7185355429333	66505	MSO1_060418_02.raw	0/0	3.96475338935852	27201348	66.9170150756836	0	7.47E-07
High	Sequest HT (A2)	Unambiguous	[K].qAFDEAISELDTLGEESYK.[D]	Q1(Deamidated)	2	2	Q6ZKC0; Q84J55	Q6ZKC0; Q84J55	0	2	0.751	0	1	1	1073.49731445313	2145.98735227625	7.61250554078524	0.00816810812506064	CID	MS2		33.1	66.7024840517333	66490	MSO1_060418_02.raw	0/0	5.18109893798828			0	1.915E-07
High	Sequest HT (A2)	Unambiguous	[R].AVFVDLEPTVIDEVR.[T]		1	1	Q53M52	Q53M52	0	2	0.5486	0	1	1	851.45751953125	1701.9077624325	1.16638801428374	0.000992541250070644	CID	MS2		36.195	81.4592089896	82326	MSO1_060418_01.raw	0/0	3.81194162368774			0	2.087E-06
High	Sequest HT (A2)	Unambiguous	[R].AVFVDLEPTVIDEVR.[T]		1	1	Q53M52	Q53M52	0	2	0.5317	0	1	1	851.45751953125	1701.9077624325	1.16638801428374	0.000992541250070644	HCD	MS2	12.41895	41.415	81.4566465829333	82325	MSO1_060418_01.raw	0/0	3.62599539756775			0	4.872E-06
High	Sequest HT (A2)	Unambiguous	[R].ILGLGDLGcQGMGIPVGK.[L]	C9(Carbamidomethyl)	1	1	P43279	P43279	0	2	0.4028	0	1	1	892.972717285156	1784.93815794031	-0.884729974137959	-0.00078959484373442	HCD	MS2	30.32628	22.48	81.4347472597333	82302	MSO1_060418_01.raw	0/0	2.82976675033569	7513727.25	81.265998840332	0	2.96E-05
High	Sequest HT (A2)	Unambiguous	[R].VPTVDVSVVDLTVR.[LI]		3	3	Q7FAH2; Q6K5G8; A2YQT7	Q7FAH2; Q6K5G8; A2YQT7	0	2	0.4884	0	1	1	749.927551269531	1498.84782590906	0.194568864318053	0.000145814531265387	CID	MS2		33.1	66.6265144690667	66409	MSO1_060418_02.raw	0/0	3.0256040096283			0	3.859E-05
High	Sequest HT (A2)	Unambiguous	[K].GLVPLAGSNNESWcQGLDGLASR.[E]	C14(Carbamidomethyl)	1	1	Q40677	Q40677	0	2	0.5611	0	1	1	1201.07995605469	2401.15263547938	-1.60214074053188	-0.00192349531247871	CID	MS2		35.235	66.6275958002667	66410	MSO1_060418_02.raw	0/0	3.19142985343933			0	1.86E-05
High	Sequest HT (A2)	Unambiguous	[R].LPVVnPATESPIGEIPAGTAEDVDAAVAAAR.[E]	N5(Deamidated)	1	1	B3VMC0	B3VMC0	0	3	0.4017	0	1	1	1001.52062988281	3002.54733638844	5.21252398840385	0.0052169228124123	HCD	MS2	64.10608	31.015	66.6469302226667	66432	MSO1_060418_02.raw	0/0	4.63104152679443	19471515.25	66.7355880737305	0	5.923E-07
High	Sequest HT (A2)	Unambiguous	[K].QAFDEAISELDTLSEESYK.[D]		2	2	Q7XTE8; Q6EUP4	Q7XTE8; Q6EUP4	0	2	0.5947	0	1	1	1088.00256347656	2174.99785032313	0.131311928481764	0.000142801562333261	CID	MS2		41.025	81.2936371856	82153	MSO1_060418_01.raw	0/0	4.4877781867981			0	1.325E-07
High	Sequest HT (A2)	Unambiguous	[R].LPVVnPATESPIGEIPAGTAEDVDAAVAAAR.[E]	N5(Deamidated)	1	1	B3VMC0	B3VMC0	0	3	0.6043	0	1	1	1001.52062988281	3002.54733638844	5.21252398840385	0.0052169228124123	CID	MS2		39.78	66.6489177914667	66434	MSO1_060418_02.raw	0/0	4.60084581375122	19471515.25	66.7355880737305	0	6.613E-06
High	Sequest HT (A2)	Unambiguous	[R].LGEHNIDVLEGNEQFINAAK.[I]		1	1	P00761	P00761	0	3	0.437	0	1	1	737.706237792969	2211.10416011891	0.0561524487890368	4.13863020488255E-05	CID	MS2		33.1	81.409733752	82278	MSO1_060418_01.raw	0/0	3.72829723358154			0	1.385E-06
High	Sequest HT (A2)	Unambiguous	[K].WNYDGSSTGQAPGEDSEVILYPQAIFK.[D]		3	3	P14655; P14654; P14656	P14655; P14654; P14656	0	3	0.25	0	1	1	991.466979980469	2972.38638668141	-2.84981269327266	-0.00282358953139313	HCD	MS2	26.68449	40.665	81.4041216362667	82272	MSO1_060418_01.raw	0/0	3.24138045310974			0	3.743E-06
High	Sequest HT (A2)	Unambiguous	[K].AAVTPAFVGQFPGVnGLGISAAR.[L]	N15(Deamidated)	1	1	Q6ZBZ2	Q6ZBZ2	0	2	0.0929	0	1	1	1101.0908203125	2201.174363995	1.37918614563473	0.00151791249999023	CID	MS2		26.305	66.6648585608	66450	MSO1_060418_02.raw	0/0	4.52253723144531			0	2.42E-07
High	Sequest HT (A2)	Unambiguous	[K].SQLRPEIQVAAQNcWVK.[K]	C14(Carbamidomethyl)	1	1	P48494	P48494	0	3	0.4847	0	1	1	676.355407714844	2027.05166988453	1.26556111822202	0.000855118177139976	CID	MS2		33.1	81.3805371621333	82246	MSO1_060418_01.raw	0/0	3.59179830551147			0	3.209E-06
High	Sequest HT (A2)	Unambiguous	[K].QAFDEAISELDTLGEESYK.[D]		2	2	Q6ZKC0; Q84J55	Q6ZKC0; Q84J55	0	2	0.5912	0	1	1	1072.9970703125	2144.986863995	-0.0634339508234412	-6.80324999393633E-05	HCD	MS2	9.666598	40.74	66.7007196152	66488	MSO1_060418_02.raw	0/0	4.5465407371521			0	3.749E-07
High	Sequest HT (A2)	Unambiguous	[R].GPIQLSFNFNYGPAGR.[A]		1	1	Q7DNA1	Q7DNA1	0	2	0.5609	0	1	1	869.438171386719	1737.86906614344	-0.957013967776119	-0.00083158328106947	CID	MS2		28.195	81.3780627074667	82243	MSO1_060418_01.raw	0/0	3.93688631057739			0	3.664E-05
High	Sequest HT (A2)	Unambiguous	[K].AAVTPAFVGQFPGVnGLGISAAR.[L]	N15(Deamidated)	1	1	Q6ZBZ2	Q6ZBZ2	0	2	0.0425	0	1	1	1101.09094238281	2201.17460813563	1.49010010397843	0.00163998281249023	HCD	MS2	24.36819	36.67	66.6631671701333	66448	MSO1_060418_02.raw	0/0	4.23508834838867			0	1.915E-07
High	Sequest HT (A2)	Unambiguous	[K].SFGVLIPDQGIALR.[G]		1	1	Q6ER94	Q6ER94	0	2	0.5848	0	1	1	743.422790527344	1485.83830442469	-2.74925883224784	-0.00204248265617935	CID	MS2		31.36	81.0913754821333	81951	MSO1_060418_01.raw	0/0	2.88961100578308			0	1.343E-05
High	Sequest HT (A2)	Unambiguous	[K].QAFDEAISELDTLSEESYK.[D]		2	2	Q7XTE8; Q6EUP4	Q7XTE8; Q6EUP4	0	2	0.5613	0	1	1	1088.00256347656	2174.99785032313	0.131311928481764	0.000142801562333261	HCD	MS2	0	33.1	81.29162862	82151	MSO1_060418_01.raw	0/0	3.66555523872375			0	1.644E-05
High	Sequest HT (A2)	Unambiguous	[R].ELVADDEWLNTEFISTVQQR.[G]		1	1	Q7XDC8	Q7XDC8	0	2	0.6756	0	1	1	1197.08410644531	2393.16093626063	-0.421366960758061	-0.000504199687611617	HCD	MS2	0	31.36	66.9474171421333	66740	MSO1_060418_02.raw	0/0	4.84245347976685			0	2.334E-08
High	Sequest HT (A2)	Unambiguous	[K].KLNLPVLPTTTIGSFPQTVELR.[R]		2	2	Q2QLY5; Q2QLY4	Q2QLY5; Q2QLY4	1	3	0.6773	0	1	1	808.798950195313	2424.38229732594	-1.556717433177	-0.00125802802070514	HCD	MS2	42.58936	18.81825	67.2249068344	67031	MSO1_060418_02.raw	0/0	4.4037504196167	165890885.5	67.4080276489258	0	3.408E-07
High	Sequest HT (A2)	Unambiguous	[R].ELVADDEWLNTEFISTVQQR.[G]		1	1	Q7XDC8	Q7XDC8	0	2	0.6544	0	1	1	1197.07983398438	2393.15239133875	-3.99192427054095	-0.00477666062511162	HCD	MS2	6.971128	31.795	81.0996934568	81960	MSO1_060418_01.raw	0/0	4.07582378387451			0	3.739E-07
High	Sequest HT (A2)	Unambiguous	[R].ELVADDEWLNTEFISTVQQR.[G]		1	1	Q7XDC8	Q7XDC8	0	2	0.7303	0	1	1	1197.07983398438	2393.15239133875	-3.99192427054095	-0.00477666062511162	CID	MS2		33.1	81.1012931837333	81962	MSO1_060418_01.raw	0/0	4.55660533905029			0	1.556E-07
High	Sequest HT (A2)	Unambiguous	[K].AAVTPAFVGQFPGVnGLGISAAR.[L]	N15(Deamidated)	1	1	Q6ZBZ2	Q6ZBZ2	0	2	0.069	0	1	1	1101.09240722656	2201.17753782313	2.82106760410286	0.00310482656249023	HCD	MS2	8.823693	33.505	81.1395190296	82001	MSO1_060418_01.raw	0/0	4.48965883255005			0	7.516E-07
High	Sequest HT (A2)	Unambiguous	[K].AAVTPAFVGQFPGVnGLGISAAR.[L]	N15(Deamidated)	1	1	Q6ZBZ2	Q6ZBZ2	0	2	0.0993	0	1	1	1101.09167480469	2201.17607297938	2.15558385404064	0.00237240468749023	CID	MS2		29.845	81.141225144	82003	MSO1_060418_01.raw	0/0	4.33336496353149			0	1.793E-07
High	Sequest HT (A2)	Unambiguous	[R].AVLVEHALTSGDAEPEASVFSK.[I]		1	1	P14717	P14717	0	3	0.4364	0	1	1	753.050842285156	2257.13797359547	1.46480204162503	0.00110208515631408	HCD	MS2	43.94278	38.76	81.1444043008	82005	MSO1_060418_01.raw	0/0	3.30405187606812			0	4.301E-05
High	Sequest HT (A2)	Unambiguous	[K].WSPELAAAcEIWK.[A]	C9(Carbamidomethyl)	1	1	P0C511	P0C511	0	2	0.656	0	1	1	780.878845214844	1560.75041379969	-0.712471071878943	-0.000555995156258149	CID	MS2		11.1978	67.1787609816	66983	MSO1_060418_02.raw	0/0	4.35741996765137			0	4.184E-06
High	Sequest HT (A2)	Unambiguous	[R].ELGVPIVMHDYLTGGFTANTSLAHYcR.[D]	C26(Carbamidomethyl)	1	1	P0C511	P0C511	0	4	0.3255	0	1	1	756.371032714844	3022.46230096938	2.42468769315899	0.00183212734371274	HCD	MS2	81.0163	20.02	67.1392630344	66941	MSO1_060418_02.raw	0/0	2.54943680763245			0	2.702E-05
High	Sequest HT (A2)	Unambiguous	[R].ELVADDEWLNTEFISTVQQR.[G]		1	1	Q7XDC8	Q7XDC8	0	3	0.5326	0	1	1	798.39111328125	2393.15878658375	-1.3196249661451	-0.00105269208340057	CID	MS2		21.865	67.1358942872	66938	MSO1_060418_02.raw	0/0	4.59903621673584	27201348	66.9170150756836	0	2.422E-07
High	Sequest HT (A2)	Unambiguous	[R].ELVADDEWLNTEFISTVQQR.[G]		1	1	Q7XDC8	Q7XDC8	0	3	0.5252	0	1	1	798.390930175781	2393.15823726734	-1.54916079320257	-0.00123579755215057	HCD	MS2	15.36333	35.38713	67.1341068536	66936	MSO1_060418_02.raw	0/0	4.36216878890991	27201348	66.9170150756836	0	7.563E-07
High	Sequest HT (A2)	Unambiguous	[R].IFNVLGEPVDNLGPVDTSATFPIHR.[S]		1	1	P12085	P12085	0	3	0.5	0	1	1	903.471984863281	2708.40140132984	-1.04829261225911	-0.000946400052119619	CID	MS2		28.95606	67.1331673962667	66935	MSO1_060418_02.raw	0/0	2.61772131919861			0	1.218E-05
High	Sequest HT (A2)	Unambiguous	[K].EGLLVGISSGAAAAAAVR.[L]		1	1	Q9XEA6	Q9XEA6	0	2	0.6213	0	1	1	806.955200195313	1612.90312376063	0.885795227866098	0.000714350312250644	CID	MS2		41.535	81.15494328	82016	MSO1_060418_01.raw	0/0	3.6712851524353			0	1.872E-06
High	Sequest HT (A2)	Unambiguous	[R].IFNVLGEPVDNLGPVDTSATFPIHR.[S]		1	1	P12085	P12085	0	3	0.3708	0	1	1	903.47216796875	2708.40195064625	-0.84547340306215	-0.000763294583369619	HCD	MS2	30.43988	18.35366	67.1312484893333	66933	MSO1_060418_02.raw	0/0	4.7211766242981			0	2.317E-08
High	Sequest HT (A2)	Unambiguous	[K].QAFDEAISELDSLGEESYK.[D]		1	1	Q2R2W2	Q2R2W2	0	2	0.6701	0	1	1	1065.99035644531	2130.97343626063	0.979018617385302	0.00104313031238235	CID	MS2		33.1	81.1615092850667	82023	MSO1_060418_01.raw	0/0	3.94024062156677			0	3.737E-05
High	Sequest HT (A2)	Unambiguous	[K].EVEDLEAGGIQVIQIDEAALR.[E]		2	2	Q2QLY5; Q2QLY4	Q2QLY5; Q2QLY4	0	2	0.5842	0	1	1	1134.58569335938	2268.16411008875	-3.38201952510834	-0.00383550062497307	CID	MS2		22.99	67.0883400789333	66889	MSO1_060418_02.raw	0/0	4.5689582824707			0	4.618E-05
High	Sequest HT (A2)	Unambiguous	[K].EVEDLEAGGIQVIQIDEAALR.[E]		2	2	Q2QLY5; Q2QLY4	Q2QLY5; Q2QLY4	0	2	0.4235	0	1	1	1134.58569335938	2268.16411008875	-3.38201952510834	-0.00383550062497307	HCD	MS2	48.9672	39.84	67.0865945234667	66887	MSO1_060418_02.raw	0/0	5.10099840164185			0	1.496E-07
High	Sequest HT (A2)	Unambiguous	[R].VPTVDVSVVDLTVR.[LI]		3	3	Q7FAH2; Q6K5G8; A2YQT7	Q7FAH2; Q6K5G8; A2YQT7	0	2	0.6098	0	1	1	749.927307128906	1498.84733762781	-0.131202262386008	-9.83260937346131E-05	CID	MS2		33.07918	67.060789324	66861	MSO1_060418_02.raw	0/0	3.45705008506775			0	2.798E-06
High	Sequest HT (A2)	Unambiguous	[R].ELVADDEWLNTEFISTVQQR.[G]		1	1	Q7XDC8	Q7XDC8	0	2	0.7371	0	1	1	1197.08532714844	2393.16337766688	0.598792270608479	0.000716503437388383	CID	MS2		22.345	66.9490170968	66742	MSO1_060418_02.raw	0/0	4.82582521438599			0	5.367E-08
High	Sequest HT (A2)	Unambiguous	[R].QVQLISFIAYKPPGcEESGGN.[-]	C15(Carbamidomethyl)	1	2	P18566	P18566; Q0INY7	0	2	0.448	0	1	1	1147.56115722656	2294.11503782313	1.25525821165586	0.00143985156246984	HCD	MS2	28.29333	32.095	66.9517333989333	66744	MSO1_060418_02.raw	0/0	3.46137237548828			0	2.18E-05
High	Sequest HT (A2)	Unambiguous	[R].DNGLLLHIHR.[A]		1	1	P0C511	P0C511	0	3	0.57	0	1	1	396.559204101563	1187.66305904469	-1.10011325595584	-0.000435521770744648	HCD	MS2	33.37037	34.87	66.9944713232	66789	MSO1_060418_02.raw	0/0	2.99791121482849			0	4.43E-05
High	Sequest HT (A2)	Unambiguous	[K].APDFDAEAVFDQEFINVK.[L]		1	1	Q6ER94	Q6ER94	0	2	0.5825	0	1	1	1027.99047851563	2054.97368040125	1.51735567752719	0.0015590606249134	CID	MS2		33.1	81.2334837397333	82093	MSO1_060418_01.raw	0/0	4.23674964904785			0	2.881E-07
High	Sequest HT (A2)	Unambiguous	[K].APDFDAEAVFDQEFINVK.[L]		1	1	Q6ER94	Q6ER94	0	2	0.5427	0	1	1	1027.98986816406	2054.97245969813	0.923331048947779	0.0009487090624134	HCD	MS2	24.74465	42.12	81.2316938864	82091	MSO1_060418_01.raw	0/0	4.68201494216919			0	1.895E-07
High	Sequest HT (A2)	Unambiguous	[K].WSPELAAAcEIWK.[A]	C9(Carbamidomethyl)	1	1	P0C511	P0C511	0	2	0.6651	0	1	1	780.879943847656	1560.75261106531	0.695354317808129	0.000542637656241851	CID	MS2		7.666833	81.2297023101333	82089	MSO1_060418_01.raw	0/0	4.38755369186401			0	5.631E-06
High	Sequest HT (A2)	Unambiguous	[K].VVIGMDVAASEFYNDKDK.[T]		1	1	Q42971	Q42971	1	3	0.2981	0	1	1	667.66015625	2000.96591549	1.27291185854576	0.000849016666734315	HCD	MS2	0	26.185	66.909399976	66700	MSO1_060418_02.raw	0/0	3.22472333908081			0	1.406E-05
High	Sequest HT (A2)	Unambiguous	[K].TITLEVESSDTIDNVK.[A]		3	6	P0C030; P51431; Q9ARZ9	P0CH35; P0C030; Q58G87; P51431; P0C031; Q9ARZ9	0	2	0.5824	0	1	1	882.449279785156	1763.89128294031	0.208590173756797	0.000183965156224986	CID	MS2		42.57	67.0157870221333	66812	MSO1_060418_02.raw	0/0	3.63678693771362			0	2.507E-05
High	Sequest HT (A2)	Unambiguous	[R].SIAFNYIGVDGQEYAIGPWGGGEGTSTEIK.[L]		1	2	Q0JMY8	Q0JMY8; A2WPN7	0	3	0.3591	0	1	1	1039.49963378906	3116.48434810719	-0.124147186880179	-0.000128967604268837	HCD	MS2	8.866702	32.215	81.2218713048	82082	MSO1_060418_01.raw	0/0	4.39581441879272			0	1.508E-05
High	Sequest HT (A2)	Unambiguous	[R].LPIYVVQPQDGLDAIAR.[N]		1	1	Q8H8C7	Q8H8C7	0	2	0.4561	0	1	1	934.518676757813	1868.03007688563	1.31321164327025	0.00122655781274261	HCD	MS2	39.59334	32.38	67.0200701944	66817	MSO1_060418_02.raw	0/0	3.53111433982849			0	1.745E-06
High	Sequest HT (A2)	Unambiguous	[K].YGRPLLGcTIKPK.[L]	C8(Carbamidomethyl)	1	1	P0C511	P0C511	0	4	0.4723	0	1	1	376.467651367188	1502.84877557875	-1.60009938530588	-0.000601177812447062	CID	MS2		31.795	67.0394071525333	66837	MSO1_060418_02.raw	0/0	2.35268712043762			0	1.696E-05
High	Sequest HT (A2)	Unambiguous	[K].AAVTPAFVGQFPGVnGLGISAAR.[L]	N15(Deamidated)	1	1	Q6ZBZ2	Q6ZBZ2	0	2	0.0764	0	1	1	1101.08581542969	2201.16435422938	-3.16828614645708	-0.00348697031250977	HCD	MS2	13.6695	36.685	67.0402255765333	66838	MSO1_060418_02.raw	0/0	4.58077573776245			0	1.082E-06
High	Sequest HT (A2)	Unambiguous	[K].QAFDEAISELDTLGEESYK.[D]		2	2	Q6ZKC0; Q84J55	Q6ZKC0; Q84J55	0	2	0.6759	0	1	1	1072.99694824219	2144.98661985438	-0.17725311382684	-0.000190102812439363	CID	MS2		42.565	81.1972245770667	82057	MSO1_060418_01.raw	0/0	3.97616982460022			0	2.342E-07
High	Sequest HT (A2)	Unambiguous	[K].QAFDEAISELDTLGEESYK.[D]		2	2	Q6ZKC0; Q84J55	Q6ZKC0; Q84J55	0	2	0.6131	0	1	1	1072.99658203125	2144.9858874325	-0.518710602837035	-0.000556313749939363	HCD	MS2	22.56872	33.1	81.1951994810667	82055	MSO1_060418_01.raw	0/0	4.28639602661133			0	5.409E-07
High	Sequest HT (A2)	Unambiguous	[R].SIAFNYIGVDGqEYAIGPWGGGEGTSTEIK.[L]	Q12(Deamidated)	1	2	Q0JMY8	Q0JMY8; A2WPN7	0	3	0.134	0	1	1	1039.83337402344	3117.48556881031	5.39469731869641	0.00560593343739783	CID	MS2		33.1	81.2234924277333	82084	MSO1_060418_01.raw	0/0	4.70379686355591			0	1.06E-05
High	Sequest HT (A2)	Unambiguous	[R].QVQLISFIAYKPPGcEESGGN.[-]	C15(Carbamidomethyl)	1	2	P18566	P18566; Q0INY7	0	2	0.6125	0	1	1	1147.56018066406	2294.11308469813	0.403893995182433	0.00046328906246984	CID	MS2		41.535	67.7536172365333	67570	MSO1_060418_02.raw	0/0	3.20309209823608			0	3.2E-05
High	Sequest HT (A2)	Unambiguous	[K].VVIGMDVAASEFYNDKDK.[T]		1	1	Q42971	Q42971	1	3	0.5736	0	1	1	667.659118652344	2000.96280269703	-0.28273529514342	-0.000188580989515685	HCD	MS2	25.42103	39.6	67.7584294744	67575	MSO1_060418_02.raw	0/0	4.01143980026245			0	1.767E-06
High	Sequest HT (A2)	Unambiguous	[K].WLAANVSAEVAESTR.[I]		1	1	P48494	P48494	0	2	0.3785	0	1	1	802.409973144531	1603.81266965906	3.2481012785099	0.00260466453119079	HCD	MS2	30.21021	39.825	67.8306656989333	67652	MSO1_060418_02.raw	0/0	3.54363417625427			0	2.319E-05
High	Sequest HT (A2)	Unambiguous	[K].MELVDAAFPLLK.[G]		1	1	Q7XDC8	Q7XDC8	0	2	0.4471	0	1	1	673.872680664063	1346.73808469813	-0.557585372185949	-0.000375460937448224	HCD	MS2	7.402289	26.68	68.7223886986667	68561	MSO1_060418_02.raw	0/0	2.92985415458679	108388711	68.8691940307617	0	6.633E-06
High	Sequest HT (A2)	Unambiguous	[R].AIGVDLLSNPDLVATDATVSFK.[T]		1	1	Q7DNA1	Q7DNA1	0	3	0.2566	0	1	1	749.401184082031	2246.18899898609	-1.09294508364937	-0.000818321302176628	CID	MS2		39.615	68.6985086725333	68538	MSO1_060418_02.raw	0/0	3.04401731491089			0	3.449E-05
High	Sequest HT (A2)	Unambiguous	[R].AIGVDLLSNPDLVATDATVSFK.[T]		1	1	Q7DNA1	Q7DNA1	0	3	0.2509	0	1	1	749.401184082031	2246.18899898609	-1.09294508364937	-0.000818321302176628	HCD	MS2	57.39737	33.1	68.6965274032	68536	MSO1_060418_02.raw	0/0	2.83055710792542			0	3.466E-05
High	Sequest HT (A2)	Unambiguous	[K].APDFDAEAVFDQEFINVK.[L]		1	1	Q6ER94	Q6ER94	0	3	0.4005	0	1	1	685.66259765625	2054.97323970875	1.30290370041978	0.000892476249949444	CID	MS2		40.41	68.6341699682667	68473	MSO1_060418_02.raw	0/0	4.11885738372803			0	2.821E-06
High	Sequest HT (A2)	Unambiguous	[K].APDFDAEAVFDQEFINVK.[L]		1	1	Q6ER94	Q6ER94	0	3	0.5063	0	1	1	685.66259765625	2054.97323970875	1.30290370041978	0.000892476249949444	HCD	MS2	27.64797	33.1	68.6321093842667	68471	MSO1_060418_02.raw	0/0	3.94875168800354			0	2.731E-06
High	Sequest HT (A2)	Unambiguous	[R].DNGLLLHIHR.[A]		1	1	P0C511	P0C511	0	3	0.5132	0	1	1	396.559539794922	1187.66406612477	-0.252163189181081	-9.98284113696476E-05	HCD	MS2	33.08025	25.84	68.6288949293333	68467	MSO1_060418_02.raw	0/0	3.03970074653625	24225249.25	68.5598983764648	0	3.495E-05
High	Sequest HT (A2)	Unambiguous	[K].VVIGMDVAASEFYNDKDK.[T]		1	1	Q42971	Q42971	1	3	0.4765	0	1	1	667.656860351563	2000.95602779469	-3.66855557081987	-0.00244688177076569	HCD	MS2	0	40.935	68.617854096	68459	MSO1_060418_02.raw	0/0	3.18586730957031			0	1.46E-05
High	Sequest HT (A2)	Unambiguous	[K].AAVTPAFVGQFPGVnGLGISAAR.[L]	N15(Deamidated)	1	1	Q6ZBZ2	Q6ZBZ2	0	2	0.1065	0	1	1	1101.08447265625	2201.1616686825	-4.38833968823781	-0.00482974375000977	CID	MS2		32.32	68.5939527376	68433	MSO1_060418_02.raw	0/0	4.31918096542358			0	3.181E-08
High	Sequest HT (A2)	Unambiguous	[K].AAVTPAFVGQFPGVnGLGISAAR.[L]	N15(Deamidated)	1	1	Q6ZBZ2	Q6ZBZ2	0	2	0.0858	0	1	1	1101.08447265625	2201.1616686825	-4.38833968823781	-0.00482974375000977	HCD	MS2	14.87132	31.795	68.5923381930667	68431	MSO1_060418_02.raw	0/0	4.43059778213501			0	4.16E-07
High	Sequest HT (A2)	Unambiguous	[R].IDQIIGPVLDVTFPPGK.[L]		1	1	P12085	P12085	0	2	0.4352	0	1	1	905.014953613281	1809.02263059656	3.85207088498844	0.00348422828130879	HCD	MS2	30.22066	33.1	68.5360847370667	68377	MSO1_060418_02.raw	0/0	3.00628018379211			0	1.118E-05
High	Sequest HT (A2)	Unambiguous	[R].ELVADDEWLNTEFISTVQQR.[G]		1	1	Q7XDC8	Q7XDC8	0	2	0.6867	0	1	1	1197.08093261719	2393.15458860438	-3.07378096231106	-0.00367802781261162	HCD	MS2	20.68577	30.79	80.269334196	81100	MSO1_060418_01.raw	0/0	4.15173578262329			0	3.464E-07
High	Sequest HT (A2)	Unambiguous	[R].ELVADDEWLNTEFISTVQQR.[G]		1	1	Q7XDC8	Q7XDC8	0	2	0.7956	0	1	1	1197.08093261719	2393.15458860438	-3.07378096231106	-0.00367802781261162	CID	MS2		29.86	80.2709133296	81102	MSO1_060418_01.raw	0/0	4.5021276473999			0	2.301E-07
High	Sequest HT (A2)	Unambiguous	[K].QAFDEAISELDTLSEESYK.[D]		2	2	Q7XTE8; Q6EUP4	Q7XTE8; Q6EUP4	0	2	0.5566	0	1	1	1088.0048828125	2175.002488995	2.26403701757728	0.00246213749983326	CID	MS2		41.535	68.5022550016	68346	MSO1_060418_02.raw	0/0	3.27485775947571	13488465.1875	68.3983612060547	0	1.128E-05
High	Sequest HT (A2)	Unambiguous	[K].VLELGDAIAGLTLEEAR.[G]		1	1	O22386	O22386	0	3	0.5189	0	1	1	590.662536621094	1769.97305660328	4.91637769863999	0.00290060442709243	CID	MS2		32.62	68.4618566045333	68307	MSO1_060418_02.raw	0/0	4.23925352096558	3625661.375	68.3679046630859	0	3.237E-06
High	Sequest HT (A2)	Unambiguous	[K].EVEDLEAGGIQVIQIDEAALR.[E]		2	2	Q2QLY5; Q2QLY4	Q2QLY5; Q2QLY4	0	2	0.6515	0	1	1	1134.59655761719	2268.18583860438	6.19772915449038	0.00702875718752694	CID	MS2		36.285	68.4581677261333	68303	MSO1_060418_02.raw	0/0	3.72556090354919	19756047.75	68.1692810058594	0	2.484E-07
High	Sequest HT (A2)	Unambiguous	[R].GPLQISWNFNYGPAGK.[N]		1	1	O04138	O04138	0	2	0.4017	0	1	1	874.942932128906	1748.87858762781	1.77673473455225	0.00155364390616342	HCD	MS2	29.99346	34.15	68.4198918125333	68265	MSO1_060418_02.raw	0/0	3.50844240188599			0	4.481E-05
High	Sequest HT (A2)	Unambiguous	[R].EAYPGDVFYLHSR.[L]		1	1	P0C2Z4	P0C2Z4	0	3	0.5157	0	1	1	518.582214355469	1553.73208980641	-4.00866961984906	-0.00207614119782799	HCD	MS2	30.56867	35.58	80.3164073194667	81149	MSO1_060418_01.raw	0/0	2.86804103851318			0	3.466E-05
High	Sequest HT (A2)	Unambiguous	[K].APDFDAEAVFDQEFINVK.[L]		1	1	Q6ER94	Q6ER94	0	2	0.571	0	1	1	1027.9853515625	2054.963426495	-3.47245120253986	-0.0035678925000866	CID	MS2		40.935	80.3548160762667	81189	MSO1_060418_01.raw	0/0	3.73225069046021			0	2.533E-06
High	Sequest HT (A2)	Unambiguous	[R].QVQLISFIAYKPPGcEESGGN.[-]	C15(Carbamidomethyl)	1	2	P18566	P18566; Q0INY7	0	2	0.6366	0	1	1	1147.55554199219	2294.10380735438	-3.64008603306635	-0.00417538281253016	CID	MS2		33.1	80.3537199122667	81188	MSO1_060418_01.raw	0/0	3.43516635894775			0	4.925E-06
High	Sequest HT (A2)	Unambiguous	[K].APDFDAEAVFDQEFINVK.[L]		1	1	Q6ER94	Q6ER94	0	2	0.5491	0	1	1	1027.9873046875	2054.967332745	-1.57157239108575	-0.0016147675000866	HCD	MS2	38.17237	33.1	80.3528428469333	81187	MSO1_060418_01.raw	0/0	4.79171562194824			0	1.496E-07
High	Sequest HT (A2)	Unambiguous	[K].EVEDLEAGGIqVIQIDEAALR.[E]	Q11(Deamidated)	2	2	Q2QLY5; Q2QLY4	Q2QLY5; Q2QLY4	0	2		0.0172	2	2	1135.08752441406	2269.16777219813	5.27734064818772	0.00598755406252693	CID	MS2		42.445	80.3483412365333	81184	MSO1_060418_01.raw	0/0	5.15256023406982			0	4.98E-08
High	Sequest HT (A2)	Unambiguous	[K].EVEDLEAGGIQVIqIDEAALR.[E]	Q14(Deamidated)	2	2	Q2QLY5; Q2QLY4	Q2QLY5; Q2QLY4	0	2	0.0172	0	1	1	1135.08752441406	2269.16777219813	5.27734064818772	0.00598755406252693	CID	MS2		42.445	80.3483412365333	81184	MSO1_060418_01.raw	0/0	5.23803615570068			0	5.274E-08
High	Sequest HT (A2)	Unambiguous	[K].SFGVLIPDQGIALR.[G]		1	1	Q6ER94	Q6ER94	0	2	0.4828	0	1	1	743.4267578125	1485.846238995	2.59085689547579	0.00192480250007065	CID	MS2		41.43	68.392657608	68236	MSO1_060418_02.raw	0/0	3.19213318824768			0	5.468E-06
High	Sequest HT (A2)	Unambiguous	[K].WSPELAAAcEIWK.[A]	C9(Carbamidomethyl)	1	1	P0C511	P0C511	0	2	0.677	0	1	1	780.879211425781	1560.75114622156	-0.243195941983253	-0.000189784218758149	CID	MS2		13.59665	68.7231532645333	68562	MSO1_060418_02.raw	0/0	4.52010917663574			0	1.696E-06
High	Sequest HT (A2)	Unambiguous	[K].EVEDLEAGGIQVIQIDEAALR.[E]		2	2	Q2QLY5; Q2QLY4	Q2QLY5; Q2QLY4	0	2	0.5859	0	1	1	1134.58703613281	2268.16679563563	-2.19800564336018	-0.00249272718747307	HCD	MS2	38.44542	33.1	80.3463265282667	81182	MSO1_060418_01.raw	0/0	5.23587608337402			0	4.811E-08
High	Sequest HT (A2)	Unambiguous	[K].AAVTPAFVGQFPGVnGLGISAAR.[L]	N15(Deamidated)	1	1	Q6ZBZ2	Q6ZBZ2	0	3	0.0473	0	1	1	734.394287109375	2201.16830806813	-1.37204307377057	-0.00100670062499934	HCD	MS2	80.10551	42.565	80.3454496072	81181	MSO1_060418_01.raw	0/0	4.02447700500488			0	8.368E-06
High	Sequest HT (A2)	Unambiguous	[R].GPIQLSFNFNYGPAGR.[A]		1	1	Q7DNA1	Q7DNA1	0	2	0.4903	0	1	1	869.44091796875	1737.8745593075	2.20384487509132	0.00191499875018053	HCD	MS2	21.96296	33.1	68.3943824202667	68238	MSO1_060418_02.raw	0/0	3.60558366775513			0	2.768E-05
High	Sequest HT (A2)	Unambiguous	[R].GPIQLSFNFNYGPAGR.[A]		1	1	Q7DNA1	Q7DNA1	0	2	0.5762	0	1	1	869.44091796875	1737.8745593075	2.20384487509132	0.00191499875018053	CID	MS2		40.62	68.3970111973333	68240	MSO1_060418_02.raw	0/0	3.60859632492065			0	5.445E-06
High	Sequest HT (A2)	Unambiguous	[K].VLELGDAIAGLTLEEAR.[G]		1	1	O22386	O22386	0	2	0.4009	0	1	1	885.489807128906	1769.97233762781	4.5101686883705	0.00399141890625287	HCD	MS2	39.29255	38.325	68.3979759056	68241	MSO1_060418_02.raw	0/0	4.34431457519531	9955263	68.4131011962891	0	1.331E-06
High	Sequest HT (A2)	Unambiguous	[K].VLELGDAIAGLTLEEAR.[G]		1	1	O22386	O22386	0	2	0.5338	0	1	1	885.489807128906	1769.97233762781	4.5101686883705	0.00399141890625287	CID	MS2		28.51	68.3996550602667	68243	MSO1_060418_02.raw	0/0	3.99206805229187	9955263	68.4131011962891	0	2.35E-06
High	Sequest HT (A2)	Unambiguous	[R].AVLVEHALTSGDAEPEASVFSK.[I]		1	1	P14717	P14717	0	3	0.2612	0	1	1	753.047119140625	2257.12680416188	-3.48369915122273	-0.00262105937493592	HCD	MS2	46.24121	26.59	80.3171694208	81150	MSO1_060418_01.raw	0/0	3.55843710899353			0	4.965E-06
High	Sequest HT (A2)	Unambiguous	[K].AAVTPAFVGqFPGVNGLGISAAR.[L]	Q10(Deamidated)	1	1	Q6ZBZ2	Q6ZBZ2	0	3		0.0473	2	2	734.394287109375	2201.16830806813	-1.37204307377057	-0.00100670062499934	HCD	MS2	80.10551	42.565	80.3454496072	81181	MSO1_060418_01.raw	0/0	3.82790112495422			0	2.271E-05
High	Sequest HT (A2)	Unambiguous	[K].QAFDEAISELDTLGEESYK.[D]		2	2	Q6ZKC0; Q84J55	Q6ZKC0; Q84J55	0	2	0.6029	0	1	1	1072.99365234375	2144.9800280575	-3.2503705149186	-0.00348600124993936	HCD	MS2	0	41.43	80.3557845637333	81190	MSO1_060418_01.raw	0/0	4.08246564865112			0	6.736E-07
High	Sequest HT (A2)	Unambiguous	[K].EGLLVGISSGAAAAAAVR.[L]		1	1	Q9XEA6	Q9XEA6	0	2	0.6449	0	1	1	806.951721191406	1612.89616575281	-3.42817371011134	-0.00276465359399936	CID	MS2		40.02	80.1938961397333	81021	MSO1_060418_01.raw	0/0	4.14402103424072			0	8.929E-06
High	Sequest HT (A2)	Unambiguous	[R].AIGVDLLSNPDLVATDATVSFK.[T]		1	1	Q7DNA1	Q7DNA1	0	2	0.5931	0	1	1	1123.5986328125	2246.189988995	-0.652195073454333	-0.000732477500150708	HCD	MS2	15.27671	33.07	68.7250034314667	68564	MSO1_060418_02.raw	0/0	4.61646938323975	31745417.5	68.5481185913086	0	1.484E-08
High	Sequest HT (A2)	Unambiguous	[R].AVFVDLEPTVIDEVR.[T]		1	1	Q53M52	Q53M52	0	2	0.4958	0	1	1	851.456970214844	1701.90666379969	0.520857088235261	0.000443224843820644	HCD	MS2	7.630961	37.47	80.0012065773333	80818	MSO1_060418_01.raw	0/0	3.55360531806946			0	3.355E-06
High	Sequest HT (A2)	Unambiguous	[R].VTPqPGVPPEEAGAAVAAESSTGTWTTVWTDGLTSLDR.[Y]	Q4(Deamidated)	1	1	P0C511	P0C511	0	3	0.5452	0	1	1	1285.95922851563	3855.86313228688	1.86725256355602	0.00239995229151087	CID	MS2		33.1	68.8939207576	68739	MSO1_060418_02.raw	0/0	2.99282813072205	17239273.5	68.8881683349609	0	2.93E-06
High	Sequest HT (A2)	Unambiguous	[R].AVFVDLEPTVIDEVR.[T]		1	1	Q53M52	Q53M52	0	2	0.5241	0	1	1	851.456970214844	1701.90666379969	0.520857088235261	0.000443224843820644	CID	MS2		22.675	80.0028418050667	80820	MSO1_060418_01.raw	0/0	3.95249509811401			0	1.029E-05
High	Sequest HT (A2)	Unambiguous	[K].LTAAAAIASGTVLGLHEDSR.[Y]		1	1	Q6K669	Q6K669	0	3	0.369	0	1	1	651.682495117188	1953.03293209156	-3.60830731176784	-0.00234905614577959	HCD	MS2	0	33.1	68.8782339842667	68722	MSO1_060418_02.raw	0/0	3.54576730728149	10026442	68.7970428466797	0	4.185E-05
High	Sequest HT (A2)	Unambiguous	[K].VLELGDAIAGLTLEEAR.[G]		1	1	O22386	O22386	0	3	0.6522	0	1	1	590.658142089844	1769.95987300953	-2.53213035426042	-0.00149392682290757	CID	MS2		21.49	68.8677178770667	68711	MSO1_060418_02.raw	0/0	4.1355037689209	4830724.875	69.095085144043	0	7.869E-06
High	Sequest HT (A2)	Unambiguous	[R].FETcYQIALAIK.[K]	C4(Carbamidomethyl)	2	2	Q2QLY5; Q2QLY4	Q2QLY5; Q2QLY4	0	2	0.4841	0	1	1	728.87890625	1456.75053587	0.0498918669435912	3.63400001397451E-05	HCD	MS2	58.89643	27.85	80.0397940949333	80859	MSO1_060418_01.raw	0/0	2.82792067527771			0	2.897E-05
High	Sequest HT (A2)	Unambiguous	[R].FETcYQIALAIK.[K]	C4(Carbamidomethyl)	2	2	Q2QLY5; Q2QLY4	Q2QLY5; Q2QLY4	0	2	0.6148	0	1	1	728.87890625	1456.75053587	0.0498918669435912	3.63400001397451E-05	CID	MS2		22.93	80.042083688	80861	MSO1_060418_01.raw	0/0	3.66148614883423			0	9.576E-06
High	Sequest HT (A2)	Unambiguous	[R].LGEHNIDVLEGNEQFINAAK.[I]		1	1	P00761	P00761	0	3	0.4309	0	1	1	737.706787109375	2211.10580806813	0.801458500403431	0.000590702708298826	HCD	MS2	18.4238	26.485	80.0814549832	80901	MSO1_060418_01.raw	0/0	4.33693361282349			0	3.332E-06
High	Sequest HT (A2)	Unambiguous	[R].LGEHNIDVLEGNEQFINAAK.[I]		1	1	P00761	P00761	0	3	0.4261	0	1	1	737.70751953125	2211.10800533375	1.79519990255596	0.00132312458329883	CID	MS2		35.865	80.0833154554667	80903	MSO1_060418_01.raw	0/0	3.4477174282074			0	6.818E-06
High	Sequest HT (A2)	Unambiguous	[R].GPIQLSFNFNYGPAGR.[A]		1	1	Q7DNA1	Q7DNA1	0	2	0.6218	0	1	1	869.440856933594	1737.87443723719	2.13360356747204	0.00185396359393053	HCD	MS2	18.76943	42.43	80.0842009538667	80904	MSO1_060418_01.raw	0/0	3.56884551048279			0	1.916E-05
High	Sequest HT (A2)	Unambiguous	[K].SQLRPEIQVAAQNcWVK.[K]	C14(Carbamidomethyl)	1	1	P48494	P48494	0	3	0.4973	0	1	1	676.354736328125	2027.04965572438	0.271919596786349	0.000183731458389976	HCD	MS2	15.95017	29.335	80.0851110664	80905	MSO1_060418_01.raw	0/0	3.6580753326416			0	6.221E-06
High	Sequest HT (A2)	Unambiguous	[R].GPIQLSFNFNYGPAGR.[A]		1	1	Q7DNA1	Q7DNA1	0	2	0.646	0	1	1	869.440856933594	1737.87443723719	2.13360356747204	0.00185396359393053	CID	MS2		33.1	80.0859945709333	80906	MSO1_060418_01.raw	0/0	4.34842443466187			0	3.618E-06
High	Sequest HT (A2)	Unambiguous	[K].SQLRPEIQVAAQNcWVK.[K]	C14(Carbamidomethyl)	1	1	P48494	P48494	0	3	0.6055	0	1	1	676.35498046875	2027.05038814625	0.63324378639932	0.000427872083389976	CID	MS2		38.325	80.0875258776	80907	MSO1_060418_01.raw	0/0	3.97736167907715			0	8.641E-07
High	Sequest HT (A2)	Unambiguous	[R].FETcYQIALAIK.[K]	C4(Carbamidomethyl)	2	2	Q2QLY5; Q2QLY4	Q2QLY5; Q2QLY4	0	2	0.3784	0	1	1	728.878601074219	1456.74992551844	-0.369089679946361	-0.000268835781110255	CID	MS2		30.29842	68.8215949618667	68663	MSO1_060418_02.raw	0/0	2.96211671829224			0	5.048E-05
High	Sequest HT (A2)	Unambiguous	[K].AAQDIALAELPPTHPIR.[L]		2	2	Q7XTE8; Q6EUP4	Q7XTE8; Q6EUP4	0	3	0.4211	0	1	1	605.004150390625	1812.99789791188	0.683890877429285	0.00041329729174322	CID	MS2		33.1	80.0939901234667	80914	MSO1_060418_01.raw	0/0	2.08812999725342			0	4.195E-05
High	Sequest HT (A2)	Unambiguous	[R].GPLQISWNFNYGPAGK.[N]		1	1	O04138	O04138	0	2	0.5623	0	1	1	874.943298339844	1748.87932004969	2.19553063124903	0.00191985484366342	CID	MS2		32.395	80.0986565306667	80919	MSO1_060418_01.raw	0/0	3.44803500175476			0	2.552E-05
High	Sequest HT (A2)	Unambiguous	[K].QSQANPLPVEEQIATIYIGTR.[G]		1	1	P0C2Z4	P0C2Z4	0	2	0.4545	0	1	1	1164.61535644531	2328.22343626063	1.73362124961856	0.00201812531281576	HCD	MS2	12.36672	27.34	80.1035350661333	80925	MSO1_060418_01.raw	0/0	3.07555055618286			0	4.584E-05
High	Sequest HT (A2)	Unambiguous	[R].AIGVDLLSNPDLVATDATVSFK.[T]		1	1	Q7DNA1	Q7DNA1	0	2	0.7004	0	1	1	1123.59912109375	2246.1909655575	-0.217431376761122	-0.000244196250150708	CID	MS2		33.1	68.7266325925333	68566	MSO1_060418_02.raw	0/0	5.03664636611938	31745417.5	68.5481185913086	0	2.811E-06
High	Sequest HT (A2)	Unambiguous	[K].MTAEIGEQVQIVGDDLLVTNPTR.[V]		1	1	Q42971	Q42971	0	2	0.6301	0	1	1	1250.13696289063	2499.26664915125	-3.7128148374312	-0.00463967437508472	CID	MS2		26.41	80.1820503618667	81008	MSO1_060418_01.raw	0/0	4.64638233184814			0	6.103E-07
High	Sequest HT (A2)	Unambiguous	[K].VVIGMDVAASEFYNDKDK.[T]		1	1	Q42971	Q42971	1	3	0.5173	0	1	1	667.659240722656	2000.96316890797	-0.0997179829446934	-6.65106770156854E-05	HCD	MS2	24.23672	41.25	68.7368881810667	68576	MSO1_060418_02.raw	0/0	3.74842739105225			0	2.026E-06
High	Sequest HT (A2)	Unambiguous	[K].MTAEIGEQVQIVGDDLLVTNPTR.[V]		1	1	Q42971	Q42971	0	2	0.519	0	1	1	1250.13696289063	2499.26664915125	-3.7128148374312	-0.00463967437508472	HCD	MS2	0	32.215	80.1804445461333	81006	MSO1_060418_01.raw	0/0	4.19771194458008			0	6.317E-08
High	Sequest HT (A2)	Unambiguous	[R].ELVADDEWLnTEFISTVQQR.[G]	N10(Deamidated)	1	1	Q7XDC8	Q7XDC8	0	2	0.1105	0	1	1	1197.58703613281	2394.16679563563	8.70246675312692	0.0104174878123884	HCD	MS2	0	42.055	68.7407383269333	68580	MSO1_060418_02.raw	0/0	3.70773816108704	6928041.25	68.6617202758789	0	4.172E-06
High	Sequest HT (A2)	Unambiguous	[K].MTAEIGEQVQIVGDDLLVTNPTR.[V]		1	1	Q42971	Q42971	0	3	0.2941	0	1	1	833.761169433594	2499.26895504078	-2.79019180690593	-0.00232448640629931	HCD	MS2	35.28995	37	80.1768382282667	81002	MSO1_060418_01.raw	0/0	4.25254535675049			0	1.362E-06
High	Sequest HT (A2)	Unambiguous	[K].MELVDAAFPLLK.[G]		1	1	Q7XDC8	Q7XDC8	0	2	0.5062	0	1	1	673.872680664063	1346.73808469813	-0.557585372185949	-0.000375460937448224	CID	MS2		29.33011	68.7240808448	68563	MSO1_060418_02.raw	0/0	4.04925537109375	108388711	68.8691940307617	0	1.418E-05
High	Sequest HT (A2)	Unambiguous	[K].AAQDIALADLAPTHPIR.[L]		2	2	Q6ZKC0; Q2R2W2	Q6ZKC0; Q2R2W2	0	3	0.4885	0	1	1	591.658020019531	1772.95950679859	-3.30017807722672	-0.00195036713527467	HCD	MS2	26.05428	35.51505	80.1690741194667	80994	MSO1_060418_01.raw	0/0	3.48479652404785			0	3.572E-06
High	Sequest HT (A2)	Unambiguous	[K].APDFDAEAVFDQEFINVK.[L]		1	1	Q6ER94	Q6ER94	0	2	0.5711	0	1	1	1027.98571777344	2054.96415891688	-3.11603642539221	-0.0032016815625866	HCD	MS2	14.57804	34.87	68.7712576277333	68611	MSO1_060418_02.raw	0/0	4.84673547744751			0	9.346E-08
High	Sequest HT (A2)	Unambiguous	[R].GPIQLSFNFNYGPAGR.[A]		1	1	Q7DNA1	Q7DNA1	0	2	0.4158	0	1	1	869.43798828125	1737.8686999325	-1.16773789063395	-0.00101468874981947	HCD	MS2	23.71923	33.1	68.7720032253333	68612	MSO1_060418_02.raw	0/0	3.68131637573242			0	2.331E-05
High	Sequest HT (A2)	Unambiguous	[K].APDFDAEAVFDQEFINVK.[L]		1	1	Q6ER94	Q6ER94	0	2	0.6385	0	1	1	1027.98913574219	2054.97099485438	0.210501494652486	0.0002162871874134	CID	MS2		29.35	68.7729223637333	68613	MSO1_060418_02.raw	0/0	4.73360776901245			0	5.115E-08
High	Sequest HT (A2)	Unambiguous	[R].GPIQLSFNFNYGPAGR.[A]		1	1	Q7DNA1	Q7DNA1	0	2	0.4441	0	1	1	869.437866210938	1737.86845579188	-1.3082205058725	-0.00113675906231947	CID	MS2		41.43	68.7740052589333	68614	MSO1_060418_02.raw	0/0	2.94783878326416			0	2.01E-05
High	Sequest HT (A2)	Unambiguous	[K].IQEELDIDVLVHGEPER.[N]		2	2	Q2QLY5; Q2QLY4	Q2QLY5; Q2QLY4	0	3	0.1593	0	1	1	664.33984375	1991.00497799	-1.52305263665073	-0.00101080333327748	HCD	MS2	16.00495	40.35	68.7827363904	68623	MSO1_060418_02.raw	0/0	3.64097213745117			0	1.264E-05
High	Sequest HT (A2)	Unambiguous	[K].VLELGDAIAGLTLEEAR.[G]		1	1	O22386	O22386	0	2	0.5434	0	1	1	885.485229492188	1769.96318235438	-0.6624063483659	-0.000586217812497125	CID	MS2		23.0489	68.8169305114667	68658	MSO1_060418_02.raw	0/0	4.95356464385986	59599018	68.82080078125	0	1.26E-07
High	Sequest HT (A2)	Unambiguous	[K].SFGVLIPDQGIALR.[G]		1	1	Q6ER94	Q6ER94	0	2	0.5159	0	1	1	743.423461914063	1485.83964719813	-1.84554693986384	-0.00137109593742935	CID	MS2		35.865	68.7703742981333	68610	MSO1_060418_02.raw	0/0	3.44619679450989			0	5.618E-06
High	Sequest HT (A2)	Unambiguous	[K].APDFDAEAVFDQEFINVK.[L]		1	1	Q6ER94	Q6ER94	0	2	0.444	0	1	1	1027.9921875	2054.97709837	3.18062463754954	0.0032680449999134	CID	MS2		25.555	68.3916845832	68235	MSO1_060418_02.raw	0/0	4.81764936447144	90606300	68.1622924804688	0	2.037E-07
High	Sequest HT (A2)	Unambiguous	[K].QAFDEAISELDTLGEESYK.[D]		2	2	Q6ZKC0; Q84J55	Q6ZKC0; Q84J55	0	2	0.7383	0	1	1	1072.99536132813	2144.98344602625	-1.65690223287102	-0.00177701687493936	CID	MS2		21.265	80.3575573677333	81192	MSO1_060418_01.raw	0/0	4.04669857025146			0	1.726E-06
High	Sequest HT (A2)	Unambiguous	[K].GLVPLAGSNNESWcQGLDGLASR.[E]	C14(Carbamidomethyl)	1	1	Q40677	Q40677	0	2	0.2842	0	1	1	1201.08666992188	2401.16606321375	3.9900538844462	0.00479037187502129	HCD	MS2	0	32.995	68.3796416162667	68224	MSO1_060418_02.raw	0/0	2.91985940933228	15781034.75	68.2286911010742	0	1.272E-06
High	Sequest HT (A2)	Unambiguous	[K].IQEELDIDVLVHGEPER.[N]		2	2	Q2QLY5; Q2QLY4	Q2QLY5; Q2QLY4	0	3	0.3597	0	1	1	664.340637207031	1991.00735836109	-0.327491854717077	-0.000217346302027484	HCD	MS2	73.20266	33.1	68.0487121989333	67878	MSO1_060418_02.raw	0/0	3.67113327980042	11990700.25	68.1658248901367	0	3.059E-06
High	Sequest HT (A2)	Unambiguous	[K].EVEDLEAGGIQVIQIDEAALR.[E]		2	2	Q2QLY5; Q2QLY4	Q2QLY5; Q2QLY4	0	2	0.642	0	1	1	1134.58947753906	2268.17167844813	-0.0452531310908048	-5.1320937473065E-05	CID	MS2		41.19	68.0359652522667	67864	MSO1_060418_02.raw	0/0	4.04765844345093	19756047.75	68.1692810058594	0	3.573E-07
High	Sequest HT (A2)	Unambiguous	[K].QAFDEAISELDTLSEESYK.[D]		2	2	Q7XTE8; Q6EUP4	Q7XTE8; Q6EUP4	0	2	0.5923	0	1	1	1088	2174.99272337	-2.22591053841328	-0.00242067500016674	CID	MS2		33.1	68.0348691306667	67863	MSO1_060418_02.raw	0/0	4.1714825630188	13488465.1875	68.3983612060547	0	2.037E-06
High	Sequest HT (A2)	Unambiguous	[R].LGEHNIDVLEGNEQFINAAK.[I]		1	1	P00761	P00761	0	3	0.46	0	1	1	737.705688476563	2211.10251216969	-0.689153602825358	-0.000507930104201174	HCD	MS2	20.79484	37.99928	80.5313207205333	81374	MSO1_060418_01.raw	0/0	4.50024843215942			0	1.13E-07
High	Sequest HT (A2)	Unambiguous	[R].LGEHNIDVLEGNEQFINAAK.[I]		1	1	P00761	P00761	0	3	0.5844	0	1	1	737.705444335938	2211.10177974781	-1.0204007368762	-0.000752070729201174	CID	MS2		29.245	80.5330497082667	81376	MSO1_060418_01.raw	0/0	4.50176811218262			0	7.59E-07
High	Sequest HT (A2)	Unambiguous	[K].EVEDLEAGGIQVIQIDEAALR.[E]		2	2	Q2QLY5; Q2QLY4	Q2QLY5; Q2QLY4	0	2	0.3842	0	1	1	1134.58947753906	2268.17167844813	-0.0452531310908048	-5.1320937473065E-05	HCD	MS2	40.56423	33.1	68.0339463072	67862	MSO1_060418_02.raw	0/0	4.19466972351074	19756047.75	68.1692810058594	0	1.736E-07
High	Sequest HT (A2)	Unambiguous	[K].QAFDEAISELDTLSEESYK.[D]		2	2	Q7XTE8; Q6EUP4	Q7XTE8; Q6EUP4	0	2	0.5175	0	1	1	1088	2174.99272337	-2.22591053841328	-0.00242067500016674	HCD	MS2	32.28371	37.5	68.0331547104	67861	MSO1_060418_02.raw	0/0	3.70604133605957	13488465.1875	68.3983612060547	0	1.277E-06
High	Sequest HT (A2)	Unambiguous	[K].APDFDAEAVFDQEFINVK.[L]		1	1	Q6ER94	Q6ER94	0	2	0.603	0	1	1	1027.9873046875	2054.967332745	-1.57157239108575	-0.0016147675000866	CID	MS2		25.33	68.0270507037333	67855	MSO1_060418_02.raw	0/0	4.65791606903076	196849355.25	67.8050308227539	0	9.623E-08
High	Sequest HT (A2)	Unambiguous	[K].TLTSLnSVTAYGFDLIR.[G]	N6(Deamidated)	2	2	Q2QLY5; Q2QLY4	Q2QLY5; Q2QLY4	0	2	0.3356	0	1	1	936.490112304688	1871.97294797938	-1.05337983107708	-0.000985950312441863	CID	MS2		33.1	67.9885233413333	67814	MSO1_060418_02.raw	0/0	2.88713955879211	18716574.5	67.6621475219727	0	9.373E-06
High	Sequest HT (A2)	Unambiguous	[R].GPLQISWNFNYGPAGK.[N]		1	1	O04138	O04138	0	2	0.3371	0	1	1	874.940368652344	1748.87346067469	-1.1548365423252	-0.00100983265633658	HCD	MS2	12.91792	33.1	67.9834588898667	67809	MSO1_060418_02.raw	0/0	3.49917483329773			0	3.183E-05
High	Sequest HT (A2)	Unambiguous	[K].AAQDIALADLAPTHPIR.[L]		2	2	Q6ZKC0; Q2R2W2	Q6ZKC0; Q2R2W2	0	3	0.5183	0	1	1	591.660461425781	1772.96683101734	0.830877680498412	0.00049103911472533	HCD	MS2	24.66622	32.26	80.5751871914667	81420	MSO1_060418_01.raw	0/0	3.55398511886597			0	5.404E-06
High	Sequest HT (A2)	Unambiguous	[R].GPIQLSFNFNYGPAGR.[A]		1	1	Q7DNA1	Q7DNA1	0	2	0.5383	0	1	1	869.437927246094	1737.86857786219	-1.23797919825322	-0.00107572390606947	CID	MS2		41.955	67.9816655082667	67807	MSO1_060418_02.raw	0/0	3.66370439529419			0	7.531E-06
High	Sequest HT (A2)	Unambiguous	[R].GPIQLSFNFNYGPAGR.[A]		1	1	Q7DNA1	Q7DNA1	0	2	0.2437	0	1	1	869.437927246094	1737.86857786219	-1.23797919825322	-0.00107572390606947	HCD	MS2	15.81771	33.1	67.9797526562667	67805	MSO1_060418_02.raw	0/0	2.38225340843201			0	5.576E-05
High	Sequest HT (A2)	Unambiguous	[R].VALEAcVQAR.[N]	C6(Carbamidomethyl)	1	1	P0C511	P0C511	0	2	0.5884	0	1	1	558.794250488281	1116.58122434656	-1.59390160055947	-0.000889861718672336	CID	MS2		43.315	67.938520136	67762	MSO1_060418_02.raw	0/0	3.62259793281555			0	3.608E-05
High	Sequest HT (A2)	Unambiguous	[K].WSPELAAAcEIWK.[A]	C9(Carbamidomethyl)	1	1	P0C511	P0C511	0	2	0.6816	0	1	1	780.878601074219	1560.74992551844	-1.02532115847607	-0.000800135781258149	CID	MS2		17.41377	67.934073652	67757	MSO1_060418_02.raw	0/0	4.46130847930908			0	1.081E-05
High	Sequest HT (A2)	Unambiguous	[K].IQEELDIDVLVHGEPER.[N]		2	2	Q2QLY5; Q2QLY4	Q2QLY5; Q2QLY4	0	3	0.3529	0	1	1	664.338745117188	1991.00168209156	-3.17844448855888	-0.00210943614577748	HCD	MS2	32.82553	31.18	67.9039960274667	67727	MSO1_060418_02.raw	0/0	3.40013384819031	9233654.875	67.8294982910156	0	4.568E-05
High	Sequest HT (A2)	Unambiguous	[R].IINEPTAAAIAYGLDKK.[G]		1	1	Q6Z7B0	Q6Z7B0	1	3	0.4704	0	1	1	596.668395996094	1787.99063472828	0.256756601863332	0.000153026093888305	HCD	MS2	31.02321	31.94737	80.6254310114667	81472	MSO1_060418_01.raw	0/0	3.38376593589783			0	5.075E-07
High	Sequest HT (A2)	Unambiguous	[R].ELVADDEWLNTEFISTVQQR.[G]		1	1	Q7XDC8	Q7XDC8	0	2	0.6054	0	1	1	1197.08447265625	2393.1616686825	-0.115319191348099	-0.000137988750111617	HCD	MS2	23.19307	27.325	67.8314946797333	67653	MSO1_060418_02.raw	0/0	3.69583249092102			0	3.063E-06
High	Sequest HT (A2)	Unambiguous	[K].WLAANVSAEVAESTR.[I]		1	1	P48494	P48494	0	2	0.4918	0	1	1	802.409973144531	1603.81266965906	3.2481012785099	0.00260466453119079	CID	MS2		33.1	67.8323195797333	67654	MSO1_060418_02.raw	0/0	3.63933539390564			0	6.144E-06
High	Sequest HT (A2)	Unambiguous	[R].ELVADDEWLNTEFISTVqQR.[G]	Q18(Deamidated)	1	1	Q7XDC8	Q7XDC8	0	2	0.0368	0	1	1	1197.58435058594	2394.16142454188	6.45903889273058	0.00773194093738838	CID	MS2		36.6	67.8334115421333	67655	MSO1_060418_02.raw	0/0	3.53344535827637			0	1.91E-06
High	Sequest HT (A2)	Unambiguous	[R].ELVADDEWLNTEFISTVQQR.[G]		1	1	Q7XDC8	Q7XDC8	0	2	0.687	0	1	1	1197.08081054688	2393.15434446375	-3.17579688544772	-0.00380009812511162	CID	MS2		30.79	80.6789682410667	81528	MSO1_060418_01.raw	0/0	3.93191027641296			0	2.015E-06
High	Sequest HT (A2)	Unambiguous	[R].ELVADDEWLNTEFISTVQQR.[G]		1	1	Q7XDC8	Q7XDC8	0	2	0.6297	0	1	1	1197.08081054688	2393.15434446375	-3.17579688544772	-0.00380009812511162	HCD	MS2	64.54588	20.83	80.6771823989333	81526	MSO1_060418_01.raw	0/0	3.42917370796204			0	4.998E-05
High	Sequest HT (A2)	Unambiguous	[R].ELVADDEWLNTEFISTVQqR.[G]	Q19(Deamidated)	1	1	Q7XDC8	Q7XDC8	0	2	0.0368	0	1	2	1197.58435058594	2394.16142454188	6.45903889273058	0.00773194093738838	CID	MS2		36.6	67.8334115421333	67655	MSO1_060418_02.raw	0/0	3.53344535827637			0	1.91E-06
High	Sequest HT (A2)	Unambiguous	[R].IDQIIGPVLDVTFPPGK.[L]		1	1	P12085	P12085	0	2	0.4693	0	1	1	905.010559082031	1809.01384153406	-1.00640695129677	-0.000910302968691212	HCD	MS2	8.477533	32.095	68.1217926058667	67955	MSO1_060418_02.raw	0/0	3.5793571472168			0	1.329E-06
High	Sequest HT (A2)	Unambiguous	[R].ELVADDEWLnTEFISTVQQR.[G]	N10(Deamidated)	1	1	Q7XDC8	Q7XDC8	0	2		0.0368	3	3	1197.58435058594	2394.16142454188	6.45903889273058	0.00773194093738838	CID	MS2		36.6	67.8334115421333	67655	MSO1_060418_02.raw	0/0	3.40011215209961			0	6.41E-06
High	Sequest HT (A2)	Unambiguous	[K].AAVTPAFVGQFPGVnGLGISAAR.[L]	N15(Deamidated)	1	1	Q6ZBZ2	Q6ZBZ2	0	2	0.0529	0	1	1	1101.08679199219	2201.16630735438	-2.28097447970746	-0.00251040781250977	HCD	MS2	18.97119	21.265	67.8404839714667	67662	MSO1_060418_02.raw	0/0	4.35120058059692	29250821.5	67.9782028198242	0	1.897E-07
High	Sequest HT (A2)	Unambiguous	[K].MTAEIGEQVQIVGDDLLVTNPTR.[V]		1	1	Q42971	Q42971	0	3	0.5226	0	1	1	833.762939453125	2499.27426509938	-0.665553013246618	-0.000554466875049305	HCD	MS2	64.65317	33.1	80.6599647450667	81509	MSO1_060418_01.raw	0/0	4.41538190841675			0	5.512E-07
High	Sequest HT (A2)	Unambiguous	[K].AAVTPAFVGQFPGVnGLGISAAR.[L]	N15(Deamidated)	1	1	Q6ZBZ2	Q6ZBZ2	0	2	0.0881	0	1	1	1101.08874511719	2201.17021360438	-0.506351146208219	-0.000557282812509774	CID	MS2		31.165	67.8423256533333	67664	MSO1_060418_02.raw	0/0	4.53521728515625	29250821.5	67.9782028198242	0	8.114E-07
High	Sequest HT (A2)	Unambiguous	[K].MTAEIGEQVQIVGDDLLVTNPTR.[V]		1	1	Q42971	Q42971	0	2	0.6802	0	1	1	1250.14465332031	2499.28203001063	2.44131132351301	0.00305075531241528	CID	MS2		33.1	80.6387886002667	81486	MSO1_060418_01.raw	0/0	4.18807649612427			0	4.499E-07
High	Sequest HT (A2)	Unambiguous	[K].MTAEIGEQVQIVGDDLLVTNPTR.[V]		1	1	Q42971	Q42971	0	2	0.66	0	1	1	1250.142578125	2499.27787962	0.780674105480448	0.000975559999915276	HCD	MS2	0	42.42	80.6370054069333	81484	MSO1_060418_01.raw	0/0	4.50024604797363			0	3.682E-08
High	Sequest HT (A2)	Unambiguous	[R].IINEPTAAAIAYGIDKK.[G]		2	2	Q75HQ0	Q6Z058; Q75HQ0	1	3	0.4704	0	1	2	596.668395996094	1787.99063472828	0.256756601863332	0.000153026093888305	HCD	MS2	31.02321	31.94737	80.6254310114667	81472	MSO1_060418_01.raw	0/0	3.38376593589783			0	5.075E-07
High	Sequest HT (A2)	Unambiguous	[K].APDFDAEAVFDQEFINVK.[L]		1	1	Q6ER94	Q6ER94	0	3	0.6098	0	1	1	685.660705566406	2054.96756343922	-1.45931082247448	-0.000999613593800556	CID	MS2		21.1	67.8379175613333	67659	MSO1_060418_02.raw	0/0	4.6856689453125			0	2.561E-07
High	Sequest HT (A2)	Unambiguous	[K].AAQDIALAELPPTHPIR.[L]		2	2	Q7XTE8; Q6EUP4	Q7XTE8; Q6EUP4	0	3	0.6837	0	1	1	605.005065917969	1813.00064449391	2.19883135958637	0.00132882463549322	CID	MS2		21.565	80.4948116181333	81335	MSO1_060418_01.raw	0/0	2.94435548782349			0	4.384E-06
High	Sequest HT (A2)	Unambiguous	[K].AAQDIALAELPPTHPIR.[L]		2	2	Q7XTE8; Q6EUP4	Q7XTE8; Q6EUP4	0	3	0.4467	0	1	1	605.005065917969	1813.00064449391	2.19883135958637	0.00132882463549322	HCD	MS2	56.83802	30.70167	80.4931326328	81333	MSO1_060418_01.raw	0/0	2.99890732765198			0	4.32E-06
High	Sequest HT (A2)	Unambiguous	[R].GPLQISWNFNYGPAGK.[N]		1	1	O04138	O04138	0	2	0.5932	0	1	1	874.94287109375	1748.8784655575	1.70693541843612	0.00149260874991342	CID	MS2		42.685	80.4921327704	81332	MSO1_060418_01.raw	0/0	3.54183197021484			0	3.174E-05
High	Sequest HT (A2)	Unambiguous	[K].WSPELAAAcEIWK.[A]	C9(Carbamidomethyl)	1	1	P0C511	P0C511	0	2	0.7156	0	1	1	780.881042480469	1560.75480833094	2.1031797074952	0.00164127046874185	CID	MS2		6.793152	80.4012032874667	81237	MSO1_060418_01.raw	0/0	4.49604558944702			0	2.679E-06
High	Sequest HT (A2)	Unambiguous	[K].QAFDDAIAELDTLGEESYK.[D]		1	1	Q06967	Q06967	0	2	0.6423	0	1	1	1057.99633789063	2114.98539915125	4.23822748075736	0.00448187562483326	CID	MS2		33.1	68.21693404	68055	MSO1_060418_02.raw	0/0	4.1069278717041	71205054.875	67.9656829833984	0	2.731E-07
High	Sequest HT (A2)	Unambiguous	[R].ELVADDEWLNTEFISTVQQR.[G]		1	1	Q7XDC8	Q7XDC8	0	2	0.6923	0	1	1	1197.08703613281	2393.16679563563	2.02701519452164	0.00242548781238838	CID	MS2		41.31	68.2180674245333	68056	MSO1_060418_02.raw	0/0	3.247154712677	6156541.5	68.1988143920898	0	4.262E-05
High	Sequest HT (A2)	Unambiguous	[K].AAVTPAFVGQFPGVnGLGISAAR.[L]	N15(Deamidated)	1	1	Q6ZBZ2	Q6ZBZ2	0	2	0.0833	0	1	1	1101.09729003906	2201.18730344813	7.25762593785097	0.00798763906249023	HCD	MS2	14.68993	21.265	68.2675549922667	68107	MSO1_060418_02.raw	0/0	3.48068499565125	41582334.75	68.210075378418	0	4.859E-05
High	Sequest HT (A2)	Unambiguous	[K].AAVTPAFVGQFPGVnGLGISAAR.[L]	N15(Deamidated)	1	1	Q6ZBZ2	Q6ZBZ2	0	2	0.0919	0	1	1	1101.09497070313	2201.18266477625	5.15026072932062	0.00566830312499023	CID	MS2		31.165	68.2693569744	68109	MSO1_060418_02.raw	0/0	4.68027591705322	41582334.75	68.210075378418	0	1.096E-07
High	Sequest HT (A2)	Unambiguous	[K].WLAANVSAEVAESTR.[I]		1	1	P48494	P48494	0	2	0.4662	0	1	1	802.413208007813	1603.81913938563	7.28208086928246	0.00583952781244079	CID	MS2		42.12	68.2768253784	68117	MSO1_060418_02.raw	0/0	3.11377954483032	23643113	68.3606948852539	0	6.096E-06
High	Sequest HT (A2)	Unambiguous	[R].NYLNLPSEIVPATLK.[K]		1	1	P0DKK8	P0DKK8	0	2	0.4061	0	1	1	836.471374511719	1671.93547239344	2.31719015388822	0.0019370917186734	HCD	MS2	38.78114	33.1	80.4079341930667	81244	MSO1_060418_01.raw	0/0	3.30379700660706			0	5.269E-05
High	Sequest HT (A2)	Unambiguous	[K].AAVTPAFVGqFPGVnGLGISAAR.[L]	Q10(Deamidated); N15(Deamidated)	1	1	Q6ZBZ2	Q6ZBZ2	0	2	0.6106	0	1	1	1101.58679199219	2202.16630735438	4.97838828854851	0.00548159218749023	CID	MS2		40.695	80.388158184	81225	MSO1_060418_01.raw	0/0	4.15764808654785			0	1.192E-06
High	Sequest HT (A2)	Unambiguous	[R].AIGVDLLSNPDLVATDATVSFK.[T]		1	1	Q7DNA1	Q7DNA1	0	2	0.674	0	1	1	1123.60034179688	2246.19340696375	0.869477864971905	0.000976506874849292	HCD	MS2	31.5231	33.1	68.3102445352	68152	MSO1_060418_02.raw	0/0	4.57224321365356			0	4.22E-07
High	Sequest HT (A2)	Unambiguous	[R].AIGVDLLSNPDLVATDATVSFK.[T]		1	1	Q7DNA1	Q7DNA1	0	2	0.75	0	1	1	1123.60034179688	2246.19340696375	0.869477864971905	0.000976506874849292	CID	MS2		41.25	68.312694772	68154	MSO1_060418_02.raw	0/0	4.15741634368896			0	7.741E-08
High	Sequest HT (A2)	Unambiguous	[K].MELVDAAFPLLK.[G]		1	1	Q7XDC8	Q7XDC8	0	2	0.344	0	1	1	673.874145507813	1346.74101438563	1.61780856649947	0.00108938281255178	HCD	MS2	16.50891	41.55	68.3323477218667	68175	MSO1_060418_02.raw	0/0	2.82191753387451	10215510.0625	68.4347991943359	0	6.739E-06
High	Sequest HT (A2)	Unambiguous	[K].MELVDAAFPLLK.[G]		1	1	Q7XDC8	Q7XDC8	0	2	0.4921	0	1	1	673.874145507813	1346.74101438563	1.61780856649947	0.00108938281255178	CID	MS2		33.1	68.3339580384	68177	MSO1_060418_02.raw	0/0	3.77902674674988	10215510.0625	68.4347991943359	0	1.265E-05
High	Sequest HT (A2)	Unambiguous	[R].ELVADDEWLNTEFISTVQQR.[G]		1	1	Q7XDC8	Q7XDC8	0	3	0.5457	0	1	1	798.389587402344	2393.15420894703	-3.23242352495737	-0.00257857098965057	CID	MS2		32.365	80.3627924938667	81197	MSO1_060418_01.raw	0/0	3.9439058303833			0	5.623E-05
High	Sequest HT (A2)	Unambiguous	[R].ELVADDEWLNTEFISTVQQR.[G]		1	1	Q7XDC8	Q7XDC8	0	3	0.4413	0	1	1	798.389587402344	2393.15420894703	-3.23242352495737	-0.00257857098965057	HCD	MS2	49.39557	22.66	80.3609508325333	81195	MSO1_060418_01.raw	0/0	3.14835548400879			0	5.052E-05
High	Sequest HT (A2)	Unambiguous	[K].WSPELAAAcEIWK.[A]	C9(Carbamidomethyl)	1	1	P0C511	P0C511	0	2	0.6659	0	1	1	780.881286621094	1560.75529661219	2.41602979409233	0.00188541109374185	CID	MS2		9.052873	68.3074424653333	68149	MSO1_060418_02.raw	0/0	4.52303028106689	477744800	68.3917617797852	0	6.151E-06
High	Sequest HT (A2)	Unambiguous	[R].DNLTLWTSDISEDAAEEIKEAPK.[G]		1	1	Q6EUP4	Q6EUP4	1	3	0.1765	0	1	1	859.085571289063	2575.24216060719	0.457404644894346	0.000392642395733371	HCD	MS2	24.27689	22.57	66.5832082272	66365	MSO1_060418_02.raw	0/0	3.39582514762878	61218864	66.4756088256836	0	9.172E-07
High	Sequest HT (A2)	Unambiguous	[R].ELVADDEWLNTEFISTVQQR.[G]		1	1	Q7XDC8	Q7XDC8	0	2	0.512	0	1	1	1197.08703613281	2393.16679563563	2.02701519452164	0.00242548781238838	HCD	MS2	70.95345	33.1	68.2160133008	68054	MSO1_060418_02.raw	0/0	3.32200360298157	6156541.5	68.1988143920898	0	1.145E-05
High	Sequest HT (A2)	Unambiguous	[K].QAFDDAIAELDTLGEESYK.[D]		1	1	Q06967	Q06967	0	2	0.3985	0	1	1	1057.99304199219	2114.97880735438	1.12150392551202	0.00118597718733326	HCD	MS2	34.46151	31.84	68.2153216733333	68053	MSO1_060418_02.raw	0/0	4.04249811172485	71205054.875	67.9656829833984	0	8.055E-07
High	Sequest HT (A2)	Unambiguous	[K].SQLRPEIQVAAQNcWVK.[K]	C14(Carbamidomethyl)	1	1	P48494	P48494	0	3	0.7033	0	1	1	676.354797363281	2027.04983882984	0.362250644189592	0.000244766614639976	CID	MS2		29.5	80.4910951024	81331	MSO1_060418_01.raw	0/0	4.55240249633789			0	1.793E-06
High	Sequest HT (A2)	Unambiguous	[R].FGVTPTFLVNAEQIEIK.[I]		1	1	Q69RJ0	Q69RJ0	0	2	0.4022	0	1	1	953.518371582031	1906.02946653406	-1.35039489510485	-0.00128694796865148	HCD	MS2	31.75631	40.155	68.1360378482667	67971	MSO1_060418_02.raw	0/0	3.68289184570313	4978073.75	68.1256256103516	0	2.716E-06
High	Sequest HT (A2)	Unambiguous	[K].SQLRPEIQVAAQNcWVK.[K]	C14(Carbamidomethyl)	1	1	P48494	P48494	0	3	0.5049	0	1	1	676.353454589844	2027.04581050953	-1.62503239868175	-0.00109800682286002	HCD	MS2	17.55755	38.34	80.4893745064	81329	MSO1_060418_01.raw	0/0	4.05703687667847			0	1.738E-06
High	Sequest HT (A2)	Unambiguous	[R].GPIQLSFNFNYGPAGR.[A]		1	1	Q7DNA1	Q7DNA1	0	2	0.632	0	1	1	869.441467285156	1737.87565794031	2.83601664366481	0.00246431515643053	CID	MS2		42.03	80.4877305482667	81328	MSO1_060418_01.raw	0/0	3.74872994422913			0	9.373E-06
High	Sequest HT (A2)	Unambiguous	[R].GPIQLSFNFNYGPAGR.[A]		1	1	Q7DNA1	Q7DNA1	0	2	0.6037	0	1	1	869.440551757813	1737.87382688563	1.78239702937566	0.00154878781268053	HCD	MS2	21.59867	33.1	80.4857307301333	81326	MSO1_060418_01.raw	0/0	3.81107330322266			0	3.03E-06
High	Sequest HT (A2)	Unambiguous	[K].qAFDEAISELDTLSEESYK.[D]	Q1(Deamidated)	2	2	Q7XTE8; Q6EUP4	Q7XTE8; Q6EUP4	0	2	0.6836	0	1	1	1088.5009765625	2175.994676495	6.01832989566636	0.00654788749983326	CID	MS2		33.1	80.4777606184	81319	MSO1_060418_01.raw	0/0	4.14009571075439			0	9.237E-06
High	Sequest HT (A2)	Unambiguous	[R].AVFVDLEPTVIDEVR.[T]		1	1	Q53M52	Q53M52	0	2	0.4909	0	1	1	851.459716796875	1701.91215696375	3.74851171847765	0.00318980687507064	HCD	MS2	35.97561	37.47	80.4108529584	81247	MSO1_060418_01.raw	0/0	3.82803297042847			0	3.873E-06
High	Sequest HT (A2)	Unambiguous	[R].FGVTPTFLVNAEQIEIK.[I]		1	1	Q69RJ0	Q69RJ0	0	2	0.4034	0	1	1	953.519104003906	1906.03093137781	-0.581864398802419	-0.000554526093651475	CID	MS2		26.605	68.137773044	67973	MSO1_060418_02.raw	0/0	3.52048540115356	4978073.75	68.1256256103516	0	5.474E-06
High	Sequest HT (A2)	Unambiguous	[K].WLAANVSAEVAESTR.[I]		1	1	P48494	P48494	0	2	0.5517	0	1	1	802.405578613281	1603.80388059656	-2.2320219391434	-0.00178986671880921	CID	MS2		33.1	80.4589903032	81298	MSO1_060418_01.raw	0/0	2.60786175727844			0	5.411E-05
High	Sequest HT (A2)	Unambiguous	[K].YGRPLLGcTIKPK.[L]	C8(Carbamidomethyl)	1	1	P0C511	P0C511	0	4	0.5539	0	1	1	376.468719482422	1502.85304803969	1.24280415267155	0.000466937421927938	CID	MS2		33.1	68.1689965946667	68006	MSO1_060418_02.raw	0/0	2.03916525840759	18607386.5	68.2180023193359	0	1.302E-05
High	Sequest HT (A2)	Unambiguous	[R].QVQLISFIAYKPPGcEESGGN.[-]	C15(Carbamidomethyl)	1	2	P18566	P18566; Q0INY7	0	2	0.5724	0	1	1	1147.56115722656	2294.11503782313	1.25525821165586	0.00143985156246984	CID	MS2		36.685	68.1700844205333	68007	MSO1_060418_02.raw	0/0	3.04336333274841	82898709.5	68.2123641967773	0	2.635E-05
High	Sequest HT (A2)	Unambiguous	[R].DVGVNSFVLFPK.[V]		1	1	Q5Z8V9	Q5Z8V9	0	2	0.4789	0	1	1	661.361999511719	1321.71672239344	1.25494781984107	0.000829341718826981	HCD	MS2	44.8789	40.665	80.4253939946667	81263	MSO1_060418_01.raw	0/0	3.31673073768616			0	4.037E-05
High	Sequest HT (A2)	Unambiguous	[K].VVIGMDVAASEFYNDKDK.[T]		1	1	Q42971	Q42971	1	3	0.4403	0	1	1	667.660583496094	2000.96719722828	1.9134724512413	0.00127626276048431	HCD	MS2	20.13757	40.965	68.1754610922667	68012	MSO1_060418_02.raw	0/0	4.02006769180298			0	1.037E-05
High	Sequest HT (A2)	Unambiguous	[K].APDFDAEAVFDQEFINVK.[L]		1	1	Q6ER94	Q6ER94	0	3	0.601	0	1	1	685.663330078125	2054.97543697438	2.37214803186272	0.00162489812494944	CID	MS2		21.1	68.2134466757333	68051	MSO1_060418_02.raw	0/0	3.90649819374084	18567382	68.2624816894531	0	4.355E-06
High	Sequest HT (A2)	Unambiguous	[R].QVQLISFIAYKPPGcEESGGN.[-]	C15(Carbamidomethyl)	1	2	P18566	P18566; Q0INY7	0	2	0.4676	0	1	1	1147.56091308594	2294.11454954188	1.0424171575375	0.00119571093746984	HCD	MS2	4.650556	25.855	68.1682194306667	68005	MSO1_060418_02.raw	0/0	3.39807367324829	82898709.5	68.2123641967773	0	2.388E-05
High	Sequest HT (A2)	Unambiguous	[K].EVEDLEAGGIQVIQIDEAALR.[E]		2	2	Q2QLY5; Q2QLY4	Q2QLY5; Q2QLY4	0	2	0.5654	0	1	1	1134.59130859375	2268.1753405575	1.56931125311123	0.00177973375002694	HCD	MS2	33.35923	39.255	68.9116595162667	68756	MSO1_060418_02.raw	0/0	4.96573400497437			0	5.966E-08
High	Sequest HT (A2)	Unambiguous	[K].SFGVLIPDQGIALR.[G]		1	1	Q6ER94	Q6ER94	0	2	0.5975	0	1	1	743.424438476563	1485.84160032313	-0.531056914578023	-0.000394533437429345	CID	MS2		18.75884	81.5111503789333	82380	MSO1_060418_01.raw	0/0	3.22515845298767			0	1.624E-05
High	Sequest HT (A2)	Unambiguous	[K].MTAEIGEQVQIVGDDLLVTNPTR.[V]		1	1	Q42971	Q42971	0	2	0.5828	0	1	1	1250.14025878906	2499.27324094813	-1.07533219702654	-0.00134377593758472	HCD	MS2	0	33.1	81.5203398077333	82390	MSO1_060418_01.raw	0/0	4.53291702270508			0	3.904E-07
High	Sequest HT (A2)	Unambiguous	[R].DNLTLWTSDISEDTAEEIR.[E]		1	1	Q7XTE8	Q7XTE8	0	2	0.528	0	1	1	1104.51428222656	2208.02128782313	-4.06424994718075	-0.00448699343746739	CID	MS2		40.05	65.0979529352	64851	MSO1_060418_02.raw	0/0	3.22027778625488			0	3.832E-05
High	Sequest HT (A2)	Unambiguous	[K].WLAANVSAEVAESTR.[I]		1	1	P48494	P48494	0	2	0.5586	0	1	1	802.407470703125	1603.80766477625	0.127475557346215	0.000102223124940792	CID	MS2		35.61	65.0796746792	64831	MSO1_060418_02.raw	0/0	4.00960826873779			0	2.006E-06
High	Sequest HT (A2)	Unambiguous	[K].WLAANVSAEVAESTR.[I]		1	1	P48494	P48494	0	2	0.4189	0	1	1	802.407653808594	1603.80803098719	0.355814024748436	0.000285328593690792	HCD	MS2	32.58385	26.185	65.0778577464	64829	MSO1_060418_02.raw	0/0	3.38639903068542			0	1.746E-05
High	Sequest HT (A2)	Unambiguous	[K].AAVTPAFVGQFPGVnGLGISAAR.[L]	N15(Deamidated)	1	1	Q6ZBZ2	Q6ZBZ2	0	2	0.1187	0	1	1	1101.08959960938	2201.17192258875	0.270046562197699	0.000297209374990226	CID	MS2		39.825	65.0682042072	64819	MSO1_060418_02.raw	0/0	5.13765430450439			0	2.734E-09
High	Sequest HT (A2)	Unambiguous	[K].AAVTPAFVGQFPGVnGLGISAAR.[L]	N15(Deamidated)	1	1	Q6ZBZ2	Q6ZBZ2	0	2	0.0814	0	1	1	1101.08911132813	2201.17094602625	-0.173609271177111	-0.000191071875009774	HCD	MS2	7.224511	31.075	65.0662623272	64817	MSO1_060418_02.raw	0/0	4.78506326675415			0	2.839E-08
High	Sequest HT (A2)	Unambiguous	[K].SAQASSAAIVFASVGGIQEDFK.[L]		1	1	Q6K669	Q6K669	0	2	0.5524	0	1	1	1092.05126953125	2183.0952624325	-1.20266137156098	-0.00131276375009293	CID	MS2		40.17	65.0460490229333	64798	MSO1_060418_02.raw	0/0	2.85779070854187	6196725.375	64.8686218261719	0	1.065E-05
High	Sequest HT (A2)	Unambiguous	[R].VYGLNEIQAGEMVEFASGVK.[G]		1	1	P0C520	P0C520	0	2	0.7	0	1	1	1071.03308105469	2141.05888547938	0.258787613047634	0.000277039687489378	CID	MS2		40.875	82.5056610165333	83407	MSO1_060418_01.raw	0/0	3.7957718372345			0	8.507E-07
High	Sequest HT (A2)	Unambiguous	[K].MTAEIGEQVQIVGDDLLVTNPTR.[V]		1	1	Q42971	Q42971	0	2	0.5845	0	1	1	1250.138671875	2499.27006712	-2.34523124611027	-0.00293069000008472	CID	MS2		38.43	64.9426223704	64688	MSO1_060418_02.raw	0/0	3.60908055305481			0	1.353E-05
High	Sequest HT (A2)	Unambiguous	[K].MTAEIGEQVQIVGDDLLVTNPTR.[V]		1	1	Q42971	Q42971	0	2	0.3666	0	1	1	1250.138671875	2499.27006712	-2.34523124611027	-0.00293069000008472	HCD	MS2	0	29.455	64.9406784146667	64686	MSO1_060418_02.raw	0/0	3.70906591415405			0	3.441E-07
High	Sequest HT (A2)	Unambiguous	[R].IIGATRPWEAAPGTIR.[A]		1	2	A6N0M9	A6N0M9; Q07661	0	3	0.1856	0	1	1	570.320495605469	1708.94693355641	-1.39291643932865	-0.000793474531140722	HCD	MS2	12.17012	26.26457	82.5296761368	83426	MSO1_060418_01.raw	0/0	1.94428300857544			0	2.696E-05
High	Sequest HT (A2)	Unambiguous	[R].IIGATRPWEAAPGTIR.[A]		1	2	A6N0M9	A6N0M9; Q07661	0	3	0.5143	0	1	1	570.320495605469	1708.94693355641	-1.39291643932865	-0.000793474531140722	CID	MS2		23.41119	82.5314909488	83428	MSO1_060418_01.raw	0/0	2.10293364524841			0	4.109E-05
High	Sequest HT (A2)	Unambiguous	[K].AAQDIALADLAPTHPIR.[L]		2	2	Q6ZKC0; Q2R2W2	Q6ZKC0; Q2R2W2	0	3	0.518	0	1	1	591.659545898438	1772.96408443531	-0.718268228648514	-0.00042448822902467	HCD	MS2	15.79789	38.39672	82.5324095794667	83429	MSO1_060418_01.raw	0/0	3.34268760681152			0	3.836E-06
High	Sequest HT (A2)	Unambiguous	[K].AAQDIALADLAPTHPIR.[L]		2	2	Q6ZKC0; Q2R2W2	Q6ZKC0; Q2R2W2	0	3	0.529	0	1	1	591.659790039063	1772.96481685719	-0.305162652876	-0.00018034760402467	CID	MS2		20.545	82.5340821402667	83431	MSO1_060418_01.raw	0/0	2.58731651306152			0	7.256E-06
High	Sequest HT (A2)	Unambiguous	[K].GLVPLAGSNNESWcQGLDGLASR.[E]	C14(Carbamidomethyl)	1	1	Q40677	Q40677	0	2	0.5788	0	1	1	1201.08166503906	2401.15605344813	-0.178673017810189	-0.000214510937478707	CID	MS2		42.4	64.9388390152	64684	MSO1_060418_02.raw	0/0	3.11411261558533			0	5.527E-06
High	Sequest HT (A2)	Unambiguous	[K].QAFDEAISELDTLSEESYK.[D]		2	2	Q7XTE8; Q6EUP4	Q7XTE8; Q6EUP4	0	2	0.4509	0	1	1	1088.00109863281	2174.99492063563	-1.21567233831541	-0.00132204218766674	HCD	MS2	0	25.84	82.5373339626667	83434	MSO1_060418_01.raw	0/0	3.4638340473175			0	2.207E-06
High	Sequest HT (A2)	Unambiguous	[K].KVSPQLIAEYTVR.[A]		1	1	Q5N725	Q5N725	1	3	0.7404	0	1	1	501.955200195313	1503.85104732594	-1.26789262037194	-0.000635574687521512	CID	MS2		33.1	82.5381299370667	83435	MSO1_060418_01.raw	0/0	3.89341855049133			0	3.165E-05
High	Sequest HT (A2)	Unambiguous	[K].QAFDEAISELDTLSEESYK.[D]		2	2	Q7XTE8; Q6EUP4	Q7XTE8; Q6EUP4	0	2	0.7458	0	1	1	1088.00085449219	2174.99443235438	-1.44016971611493	-0.00156618281266674	CID	MS2		36.145	82.5392239608	83436	MSO1_060418_01.raw	0/0	5.3133807182312			0	8.102E-09
High	Sequest HT (A2)	Unambiguous	[R].DNGLLLHIHR.[A]		1	1	P0C511	P0C511	0	3	0.6	0	1	1	396.559020996094	1187.66250972828	-1.56263147419662	-0.000618627239494648	HCD	MS2	62.73946	33.1	64.8423597269333	64584	MSO1_060418_02.raw	0/0	2.99790120124817			0	3.108E-05
High	Sequest HT (A2)	Unambiguous	[R].QVQLISFIAYKPPGcEESGGN.[-]	C15(Carbamidomethyl)	1	2	P18566	P18566; Q0INY7	0	2	0.4784	0	1	1	1147.56042480469	2294.11357297938	0.61673504930079	0.00070742968746984	HCD	MS2	16.57168	42.375	64.8703606896	64615	MSO1_060418_02.raw	0/0	3.47227120399475			0	1.255E-05
[truncated: 44,341 more rows]
