# Supplementary material for: Sodium lignosulfonate improves shoot growth of Oryza sativa via enhancement of photosynthetic activity and reduced accumulation of reactive oxygen species
Source: Sci Rep. 2021 Jun 24;11:13226. doi: 10.1038/s41598-021-92401-x (PMC8225820; doi:10.1038/s41598-021-92401-x)
Supplement: Supplementary file 1 — Supplementary Information 1. [file 41598_2021_92401_MOESM1_ESM.zip › Control/MSO2_060418_01_PeptideGroups.txt]

Confidence	Annotated Sequence	Modifications	Modifications in Master Proteins	Qvality PEP	Qvality q-value	# Protein Groups	# Proteins	# PSMs	Master Protein Accessions	Positions in Master Proteins	# Missed Cleavages	Theo. MH+ [Da]	Found in Sample: [S7] F7: Sample	Found in Sample: [S8] F8: Sample	Found in Sample: [S10] F10: Sample	Area: F7: Sample	Area: F8: Sample	Area: F10: Sample	XCorr Sequest HT	Confidence Sequest HT	Percolator q-Value Sequest HT	Percolator PEP Sequest HT
High	[-].MIQPQTLLNVADNSGAR.[K]			0.000132525	0	1	1	10	P0C438	P0C438 [1-17]	0	1827.93815683	High	Not Found	High	2.6e7		6.0e7	3.94269013404846	High	0	2.424E-07
High	[R].SQDVHSNGPVLDETILADPDISDAIENEKEVSK.[T]	1xDeamidated [N/Q]		0.000197748	0	1	1	7	Q69RJ0	Q69RJ0 [1328-1360]	1	3565.70278589	High	Not Found	High	1.0e7			4.53900957107544	High	0	4.551E-07
High	[R].SQDVHSNGPVLDETILADPDISDAIENEKEVSK.[T]	2xDeamidated [N27; Q/N]		0.000567052	0	1	1	8	Q69RJ0	Q69RJ0 [1328-1360]	1	3566.68680189	Not Found	Not Found	High			1.3e7	4.08030986785889	High	0	2.383E-06
High	[K].LQAGYLFPEIAR.[R]			0.00287521	0	1	1	6	Q10MQ2	Q10MQ2 [71-82]	0	1377.75251183	High	Not Found	High	3.7e7		1.3e7	3.3497953414917	High	0	0.0002394
High	[K].SDCTLLEINPLAETADNK.[L]	1xCarbamidomethyl [C3]		6.62506E-06	0	1	1	22	Q6K9N6	Q6K9N6 [226-243]	0	2003.95901158	High	Not Found	High	9.7e6			6.08102226257324	High	0	5.756E-09
High	[K].SDCTLLEINPLAETADNK.[L]	1xCarbamidomethyl [C3]; 1xDeamidated [N9]		0.000957311	0	1	1	1	Q6K9N6	Q6K9N6 [226-243]	0	2004.94302758	High	Not Found	Not Found	7.2e6			3.35135865211487	High	0	5.411E-06
High	[K].GVNPDEAVAYGAAVQGSILSGEGGDETK.[D]			8.9338E-05	0	1	1	5	Q6Z7B0	Q6Z7B0 [391-418]	0	2691.274408	High	Not Found	High	1.5e7		3.7e7	5.27808666229248	High	0	1.309E-07
High	[K].GVNPDEAVAYGAAVQGSILSGEGGDETK.[D]	1xDeamidated [Q15]		0.000469721	0	1	1	1	Q6Z7B0	Q6Z7B0 [391-418]	0	2692.258424	Not Found	Not Found	High				5.10071277618408	High	0	1.773E-06
High	[K].GVNPDEAVAYGAAVQGSILSGEGGDETK.[D]	2xDeamidated [N3; Q15]		0.00482098	0	1	1	2	Q6Z7B0	Q6Z7B0 [391-418]	0	2693.24244	High	Not Found	Not Found				3.62278509140015	High	0	0.0003429
High	[K].WFALQATSDIPGNVANVQK.[L]			3.525E-05	0	1	1	2	B7EA73	B7EA73 [766-784]	0	2059.06071472	Not Found	Not Found	High				3.88524103164673	High	0	9.135E-08
High	[K].LHGGTPANFLDVGGSASEGQVVEAFK.[I]			6.18788E-08	0	1	1	33	Q6K9N6	Q6K9N6 [313-338]	0	2587.27870568	High	Not Found	High	2.7e7		5.1e6	6.08187818527222	High	0	1.007E-10
High	[K].LHGGTPANFLDVGGSASEGQVVEAFK.[I]	1xDeamidated [Q/N]		3.94209E-05	0	1	1	14	Q6K9N6	Q6K9N6 [313-338]	0	2588.26272168	High	Not Found	High	1.2e7			5.12093114852905	High	0	1.057E-07
High	[K].DLDPETTLVVVVSK.[T]			0.000192013	0	2	2	13	P42862; P42863	P42862 [200-213]; P42863 [200-213]	0	1514.83121548	High	Not Found	High				3.81962275505066	High	0	3.873E-06
High	[K].VEGNLPVYGFHDPASFVNSIQKPR.[V]			2.0511E-05	0	1	1	3	Q9LI00	Q9LI00 [48-71]	0	2671.36271012	High	Not Found	High				2.71789813041687	High	0	7.444E-08
High	[K].VEGNLPVYGFHDPASFVNSIQKPR.[V]	1xDeamidated [N/Q]		0.000257712	0	1	1	4	Q9LI00	Q9LI00 [48-71]	0	2672.34672612	High	Not Found	High	3.7e7		1.7e7	2.92058658599854	High	0	2.165E-06
High	[K].VMGIPHLVILDAK.[S]			0.0118139	0	1	1	3	Q7Y0F2	Q7Y0F2 [120-132]	0	1405.82356829	High	Not Found	High				2.51263165473938	High	0	0.0003369
High	[R].LAPPLSISPEELAEASK.[A]			6.81479E-05	0	1	1	6	Q10G56	Q10G56 [420-436]	0	1751.94255673	High	Not Found	High			4.8e7	3.68184733390808	High	0	8.55E-08
High	[K].CGVSIPYTISPSIDCSSVN.[-]	2xCarbamidomethyl [C1; C15]		0.000251716	0	1	2	9	Q7XJ39	Q7XJ39 [100-118]	0	2055.93616799	High	Not Found	High			8.8e7	3.90109419822693	High	0.0004309	0.004741
High	[K].GIDDIMVSLAAK.[D]			0.00188293	0	1	1	10	P41344	P41344 [328-339]	0	1232.65549992	High	Not Found	High	1.1e8		7.3e7	4.07607793807983	High	0	1.566E-05
High	[K].DAAAAAEIPLLTPYK.[M]			0.000349983	0	1	1	5	Q69TH8	Q69TH8 [8-22]	0	1543.83663525	High	Not Found	High			2.0e7	3.84261679649353	High	0	1.121E-06
High	[K].TLLLGEKPVTVFGIR.[N]			4.08864E-06	0	1	1	35	A2YQT7	A2YQT7 [68-82]	0	1642.98905356	High	Not Found	High	9.4e8		1.0e9	5.36597681045532	High	0	1.285E-09
High	[K].MIPTKPMVVETFSEYPPLGR.[F]			0.000106591	0	1	1	33	O64937	O64937 [392-411]	0	2292.17667241	High	Not Found	High	6.5e7		3.5e7	3.66428923606873	High	0	1.382E-06
High	[K].SNYNFEKPFLYLAR.[K]			1.4665E-05	0	1	3	26	A2Y7R5	A2Y7R5 [156-169]	0	1761.89588143	High	Not Found	High	2.9e7		1.7e8	4.1431884765625	High	0	6.485E-08
High	[K].MIPTKPMVVETFSEYPPLGR.[F]	2xOxidation [M1; M7]		0.000219847	0	1	1	2	O64937	O64937 [392-411]	0	2324.16650241	Not Found	Not Found	High				3.54334282875061	High	0	5.371E-07
High	[K].IPVLETPDGPVFESNAIAR.[Y]			0.00096296	0	1	1	10	Q6YW46	Q6YW46 [54-72]	0	2025.06513138	High	Not Found	High	2.5e7			3.61140823364258	High	0	1.342E-05
High	[R].VFEVSLADLQNDEDQAYR.[K]	2xDeamidated [Q10; N/Q]		1.03625E-05	0	1	1	5	P49397	P49397 [65-82]	0	2113.95603517	High	Not Found	High			1.2e7	4.37307024002075	High	0	3.282E-08
High	[K].LPDATLSYFDSPDGELK.[T]			1.88886E-05	0	1	1	6	Q69TY4	Q69TY4 [77-93]	0	1867.89600041	High	Not Found	High	3.4e7		1.1e8	4.84710597991943	High	0	1.139E-08
High	[R].TSPQWLGPQIEVIR.[A]			0.00168386	0	1	3	28	P14717	P14717 [342-355]	0	1623.88531677	High	Not Found	High				3.48198628425598	High	4.041E-05	0.0004657
High	[K].QFFPHLAVGFEDPR.[V]			0.00169379	0	1	1	4	Q9SMB1	Q9SMB1 [149-162]	0	1659.82780193	Not Found	Not Found	High			3.6e7	3.09303188323975	High	0	1.329E-05
High	[K].YIGLLATGLTADAR.[S]			0.000110422	0	1	1	6	Q9LSU3	Q9LSU3 [75-88]	0	1434.79510484	High	Not Found	High				4.58386278152466	High	0	8.035E-07
High	[R].FSPNTFQPTIVSGSWDR.[T]			1.28082E-05	0	1	1	23	P49027	P49027 [173-189]	0	1938.93445164	High	Not Found	High	1.3e8		5.3e8	4.48561811447144	High	0	7.347E-08
High	[K].LQMGQILDVPLPVCR.[S]	1xCarbamidomethyl [C14]		8.9338E-05	0	1	1	24	Q8H8C7	Q8H8C7 [211-225]	0	1738.93425787	High	Not Found	High	1.1e7		1.5e8	3.88920545578003	High	0	3.097E-06
High	[K].LQMGQILDVPLPVCR.[S]	1xCarbamidomethyl [C14]; 1xOxidation [M3]		0.000398361	0	1	1	4	Q8H8C7	Q8H8C7 [211-225]	0	1754.92917287	High	Not Found	High	3.8e7			3.5433554649353	High	0	8.254E-05
High	[K].GMLQAHQIIAEYNNAISEADREK.[L]			0.00182837	0	1	1	2	P31924	P31924 [44-66]	1	2601.27257444	Not Found	Not Found	High			2.2e7	3.20128774642944	High	0	6.822E-05
High	[K].GMLQAHQIIAEYNNAISEADREK.[L]	1xDeamidated [N/Q]		0.00159704	0	1	1	4	P31924	P31924 [44-66]	1	2602.25659044	Not Found	Not Found	High			3.5e7	4.6531662940979	High	0	1.214E-05
High	[R].MIGTDAFQETPIVEVTR.[S]			0.00306721	0	1	1	1	Q6K2E8	Q6K2E8 [174-190]	0	1906.95788918	High	Not Found	Not Found				2.36290144920349	High	0	3.398E-05
High	[R].GSDTCELVFENCFVPHENVLGEEGK.[G]	2xCarbamidomethyl [C5; C12]		1.16708E-06	0	1	1	16	Q75IM9	Q75IM9 [234-258]	0	2866.26583457	High	Not Found	High	2.6e7		9.9e7	4.3118143081665	High	0	1.44E-10
High	[R].GSDTCELVFENCFVPHENVLGEEGK.[G]	2xCarbamidomethyl [C5; C12]; 1xDeamidated [N]		0.000871305	0	1	1	21	Q75IM9	Q75IM9 [234-258]	0	2867.24985057	High	Not Found	High	7.3e6			4.36479091644287	High	0	6.066E-05
High	[K].IASFLDPDGWK.[V]			0.00418744	0	1	1	9	Q948T6	Q948T6 [267-277]	0	1248.62591438	High	Not Found	High	5.2e8		2.8e8	3.78923845291138	High	0	5.506E-05
High	[R].LNLEAAGVEVDNIGAIK.[V]			1.49262E-05	0	1	1	3	P48642	P48642 [302-318]	0	1725.93814007	High	Not Found	High				5.12184762954712	High	0	7.897E-09
High	[R].LNLEAAGVEVDNIGAIK.[V]	1xDeamidated [N]		0.00215562	0	1	1	2	P48642	P48642 [302-318]	0	1726.92215607	High	Not Found	Not Found				2.83814024925232	High	0.001378	0.01576
High	[R].IHFMLSSYAPVISAEK.[A]			0.000352049	0	2	2	14	Q53M52; P28752	Q53M52 [265-280]; P28752 [265-280]	0	1792.930218	High	Not Found	High	2.2e7			3.98250555992126	High	0	5.53E-06
High	[K].FTAPAGDDPVAIDFTGMGK.[G]			0.0083655	0	1	1	7	Q10NX8	Q10NX8 [643-661]	0	1909.90003997	High	Not Found	High	1.7e7		2.9e7	3.42642021179199	High	0.0001964	0.002622
High	[K].LPYIYNALVVK.[S]			0.00526458	0	1	1	31	P12085	P12085 [40-50]	0	1292.76128566	High	Not Found	High	8.2e7		9.4e7	2.83462047576904	High	0.002702	0.03114
High	[R].IEELVGIPVHYIGVGPGR.[D]			0.000115067	0	1	1	9	Q851S8	Q851S8 [466-483]	0	1905.05925826	High	Not Found	High	8.6e6		2.5e7	3.16860365867615	High	0	1.138E-05
High	[R].VFEVSLADLQNDEDQAYR.[K]			2.37906E-06	0	1	1	24	P49397	P49397 [65-82]	0	2111.98800317	High	Not Found	High	7.2e7		3.3e8	6.26614236831665	High	0	2.154E-09
High	[R].VFEVSLADLQNDEDQAYR.[K]	1xDeamidated [Q/N]		0.00798255	0	1	1	3	P49397	P49397 [65-82]	0	2112.97201917	High	Not Found	Not Found	7.7e6			2.57937097549438	High	0	0.0001526
High	[K].VPILETPDGPVFESNAIAR.[Y]			0.00193912	0	1	1	4	Q9ZRI7	Q9ZRI7 [54-72]	0	2025.06513138	High	Not Found	High	2.5e7			3.48001456260681	High	0	1.643E-05
High	[R].LANNLEELILK.[E]			0.00272707	0	1	2	12	Q01K11	Q01K11 [256-266]	0	1269.74127843	High	Not Found	High	2.0e7		7.9e7	3.42327833175659	High	0	4.321E-05
High	[K].VSPNYHLYTPAEVEAVIAR.[L]			1.11209E-05	0	1	1	36	Q9LSU1	Q9LSU1 [218-236]	0	2129.1025795	High	Not Found	High	1.8e7		3.0e7	4.72762155532837	High	0	6.776E-09
High	[K].VSPNYHLYTPAEVEAVIAR.[L]	1xDeamidated [N4]		0.000793024	0	1	1	7	Q9LSU1	Q9LSU1 [218-236]	0	2130.0865955	High	Not Found	High	5.6e6			4.0413556098938	High	0	7.19E-06
High	[R].FLSEACDLVFDAASQGK.[S]	1xCarbamidomethyl [C6]		1.31133E-05	0	1	1	16	P0C482	P0C482 [53-69]	0	1857.86874016	High	Not Found	High	2.4e7		1.1e8	5.60059881210327	High	0	6.887E-09
High	[R].FLSEACDLVFDAASQGK.[S]	1xCarbamidomethyl [C6]; 1xDeamidated [Q15]		0.000322302	0	1	1	1	P0C482	P0C482 [53-69]	0	1858.85275616	High	Not Found	Not Found	7.5e6			3.60552501678467	High	0	9.78E-07
High	[R].EAPAFVEQATEQQILVTGIK.[V]			3.31183E-07	0	1	1	60	Q01859	Q01859 [190-209]	0	2172.15467457	High	Not Found	High	1.0e8		2.5e8	6.15019798278809	High	0	5.216E-10
High	[R].EAPAFVEQATEQQILVTGIK.[V]	1xDeamidated [Q]		0.000127927	0	1	1	6	Q01859	Q01859 [190-209]	0	2173.13869057	High	Not Found	Not Found				3.83409190177917	High	0	3.232E-07
High	[K].ESPMPDTSELFTNVYVK.[G]			0.000145611	0	1	1	9	Q6Z5N4	Q6Z5N4 [355-371]	0	1956.92592032	High	Not Found	High	9.2e6		1.5e8	3.62235403060913	High	0	5.532E-07
High	[K].ESPMPDTSELFTNVYVK.[G]	1xDeamidated [N13]		0.000913297	0	1	1	3	Q6Z5N4	Q6Z5N4 [355-371]	0	1957.90993632	High	Not Found	High				3.74938201904297	High	0	5.025E-06
High	[R].DTTLNGAVEQMYTEMASR.[H]	1xDeamidated [N5]		1.35847E-05	0	1	1	11	Q943F3	Q943F3 [98-115]	0	2017.88413222	High	Not Found	High	8.8e7		8.5e7	4.71756553649902	High	0	6.785E-09
High	[R].SMAEEEPEKFQAHFSEYLK.[K]			1.81262E-05	0	2	3	7	Q8L4L4; A2WXX3	Q8L4L4 [210-228]; A2WXX3 [210-228]	1	2300.05397423	Not Found	High	High		5.6e7	1.4e8	4.5342230796814	High	0	1.067E-08
High	[R].DNLTLWTSDLTEDGGDEVK.[E]			2.47913E-06	0	1	1	7	Q6ZKC0	Q6ZKC0 [227-245]	0	2107.96659897	High	Not Found	High			2.0e8	5.96845388412476	High	0	4.693E-10
High	[R].DNLTLWTSDLTEDGGDEVK.[E]	1xDeamidated [N2]		0.00107053	0	1	1	1	Q6ZKC0	Q6ZKC0 [227-245]	0	2108.95061497	High	Not Found	Not Found				3.40736174583435	High	0	6.453E-06
High	[K].NSSYFVEWIPNNVK.[S]			0.000271731	0	5	8	4	Q43594; Q8H7U1; P46265; Q76FS3; P37832	Q43594 [337-350]; Q8H7U1 [337-350]; P46265 [337-350]; Q76FS3 [337-350]; P37832 [337-350]	0	1696.83294682	High	Not Found	High			1.1e8	4.76584529876709	High	0	7.49E-07
High	[R].LGDLLDTMNALK.[N]			0.00511237	0	1	1	5	Q0J709	Q0J709 [100-111]	0	1303.69261367	High	Not Found	High	3.0e7			2.75279211997986	High	4.041E-05	0.0005324
High	[K].ELAITSDEALSLEELPK.[R]			1.94527E-05	0	1	1	20	P48642	P48642 [185-201]	0	1857.96916531	High	Not Found	High	4.6e7		2.5e7	4.77834367752075	High	0	1.193E-08
High	[K].FLGEVVLQLDK.[I]			0.00561552	0	1	1	5	B7EA73	B7EA73 [823-833]	0	1260.71981474	High	Not Found	High			3.5e7	3.13465619087219	High	0	8.807E-05
High	[K].LPAWSVSILPDCK.[N]	1xCarbamidomethyl [C12]		0.000743322	0	1	1	4	Q10NX8	Q10NX8 [403-415]	0	1485.77701228	High	Not Found	High			4.6e7	3.38512396812439	High	0.0001071	0.00119
High	[K].EYLPITGLADFNK.[L]			0.00242459	0	1	1	8	P37833	P37833 [70-82]	0	1480.76822138	High	Not Found	High	2.1e7		6.6e7	3.38046884536743	High	0	0.0002192
High	[K].TEDLWAALEEGSGEPVK.[T]			4.62658E-06	0	1	1	6	Q6Z6L4	Q6Z6L4 [436-452]	0	1830.87559932	High	Not Found	High			6.3e7	5.71825695037842	High	0	1.249E-09
High	[K].WSPELAAACEIWK.[A]	1xCarbamidomethyl [C9]		2.80199E-05	0	1	1	144	P0C511	P0C511 [451-463]	0	1560.75152579	High	Not Found	High	2.4e9		1.2e10	5.45554113388062	High	0	2.108E-08
High	[K].EEEFIFNNIPEKPVPSLLR.[G]			0.00137865	0	1	1	2	B7EA73	B7EA73 [532-550]	0	2271.20195912	Not Found	Not Found	High				3.41653633117676	High	0	9.615E-06
High	[K].EEEFIFNNIPEKPVPSLLR.[G]	1xDeamidated [N]		0.0108857	0	1	1	4	B7EA73	B7EA73 [532-550]	0	2272.18597512	Not Found	Not Found	High			8.4e6	3.01714897155762	High	0	0.0002491
High	[K].EIINEEFGDGIMSAIDFYCSVDK.[V]	1xCarbamidomethyl [C19]; 1xDeamidated [N4]		0.00219398	0	1	1	3	Q9FWK4	Q9FWK4 [108-130]	0	2653.16841216	Not Found	Not Found	High			6.0e6	3.4225914478302	High	0.0001071	0.001161
High	[K].NDIIVSPSILSANFSK.[L]			0.000110422	0	1	1	14	Q9ZTP5	Q9ZTP5 [49-64]	0	1704.91667638	High	Not Found	High	5.8e6		1.7e8	4.01162958145142	High	0	6.421E-07
High	[K].LLNVSTNDILIQSTGVIGQR.[I]			6.20971E-06	0	1	1	6	B8AL33	B8AL33 [155-174]	0	2141.19245706	High	Not Found	High			2.6e7	3.88994693756104	High	0	1.792E-06
High	[K].TFILTPEQYIVK.[L]			0.00157837	0	1	1	5	P42211	P42211 [432-443]	0	1451.81444333	High	Not Found	High	2.9e7			3.4649658203125	High	0.0004309	0.004286
High	[R].VETGVLKPGMVVTFGPSGLTTEVK.[S]			3.57519E-07	0	1	1	57	O64937	O64937 [255-278]	0	2446.32617325	High	Not Found	High	1.7e7		6.4e7	5.48937082290649	High	0	3.271E-11
High	[K].DFIFGTGSAAYQYEGAYK.[E]			4.04079E-06	0	2	2	6	Q53NF0; Q0J0N4	Q53NF0 [37-54]; Q0J0N4 [35-52]	0	1987.90723381	High	Not Found	High	2.0e7		6.9e7	5.98146677017212	High	0	1.014E-09
High	[K].IPVLETPEGAVFESNAIAR.[Y]			7.01832E-05	0	1	1	8	Q5Z627	Q5Z627 [54-72]	0	2013.06513138	High	Not Found	High	1.2e7		3.8e7	3.43414163589478	High	0	1.443E-05
High	[K].KLDGQLGGLLSEASAEEDFTGK.[A]			3.78297E-05	0	1	1	29	Q6K669	Q6K669 [135-156]	1	2265.12449654	High	Not Found	High	4.2e7		3.8e8	5.55323934555054	High	0	9.631E-08
High	[K].KLDGQLGGLLSEASAEEDFTGK.[A]	1xDeamidated [Q5]		0.00139497	0	1	1	6	Q6K669	Q6K669 [135-156]	1	2266.10851254	High	Not Found	High	1.0e7			5.42075061798096	High	0	9.799E-06
High	[K].VPPQTSAIITNDGVGINPQQSAGNVFLK.[H]	1xDeamidated [N17]		0.0128955	0	1	1	1	Q94DM8	Q94DM8 [55-82]	0	2866.49451238	High	Not Found	Not Found	1.2e7			3.87792253494263	High	0	0.0003243
High	[K].TILASETMEIPEGVTVQVAAK.[V]			0.0042121	0	1	1	12	P49210	P49210 [3-23]	0	2187.15771102	High	Not Found	High	7.7e6			3.06552958488464	High	0	0.0003259
High	[K].TILASETMEIPEGVTVQVAAK.[V]	1xDeamidated [Q17]		0.00665651	0	1	1	8	P49210	P49210 [3-23]	0	2188.14172702	High	Not Found	High			6.4e6	4.08718347549438	High	0	0.0001148
High	[K].TAVSHGLWLNIPDYDAPTQMVKPR.[E]			3.50431E-05	0	1	1	8	Q8H8T0	Q8H8T0 [170-193]	0	2709.381731	High	Not Found	High	7.7e7		7.7e7	3.67212581634521	High	0	3.008E-08
High	[K].TAVSHGLWLNIPDYDAPTQMVKPR.[E]	1xDeamidated [N/Q]		0.000203654	0	1	1	4	Q8H8T0	Q8H8T0 [170-193]	0	2710.365747	High	Not Found	High				4.36316251754761	High	0	1.587E-06
High	[K].GSASSSLISLQTPVTLVPGK.[N]			0.000208505	0	1	1	4	Q10NX8	Q10NX8 [536-555]	0	1942.08553247	High	Not Found	High	2.6e7		3.6e7	4.20172882080078	High	7.579E-05	0.0006996
High	[R].VPEPTVDETIEILR.[G]			0.00123286	0	1	1	6	Q2QVG9	Q2QVG9 [428-441]	0	1610.8635782	High	Not Found	High	2.3e7		1.1e7	2.73987078666687	High	0	2.492E-05
High	[K].DLAMITGQWPVK.[T]			0.000902613	0	1	1	8	Q9ZST0	Q9ZST0 [130-141]	0	1358.7136835	High	Not Found	High			1.4e7	4.27866983413696	High	0	7.178E-05
High	[K].DLVVDMTNFYNQYK.[S]	1xDeamidated [N/Q]		0.0110137	0	1	1	5	Q9S827	Q9S827 [146-159]	0	1750.79926381	Not Found	High	Not Found		4.3e7		3.55888652801514	High	7.579E-05	0.0005882
High	[R].AIWVNYLSQCDESLGVK.[I]	1xCarbamidomethyl [C10]		1.82332E-05	0	1	1	53	Q0E4K1	Q0E4K1 [465-481]	0	1981.96878852	High	Not Found	High	2.7e7		1.5e8	5.36772537231445	High	0	1.079E-08
High	[R].AIWVNYLSQCDESLGVK.[I]	1xCarbamidomethyl [C10]; 1xDeamidated [N/Q]		0.00468156	0	1	1	7	Q0E4K1	Q0E4K1 [465-481]	0	1982.95280452	High	Not Found	High	1.9e7			3.90033936500549	High	0	6.604E-05
High	[K].SIAQINTPDATSLLIQPYDK.[S]			6.62506E-06	0	1	1	17	A3BLC3	A3BLC3 [134-153]	0	2188.14958917	High	Not Found	High	1.1e8		2.4e8	4.9600887298584	High	0	3.9E-09
High	[R].SQDVHSNGPVLDETILADPDISDAIENEK.[E]	2xDeamidated [N27; Q/N]		0.000115746	0	1	1	2	Q69RJ0	Q69RJ0 [1328-1356]	0	3123.4488037	High	Not Found	High	2.6e6			4.34158086776733	High	0	1.959E-07
High	[K].YRPTMPVLSVVIPR.[L]			0.00052529	0	2	2	8	Q2QXR8; B8BJ39	Q2QXR8 [429-442]; B8BJ39 [429-442]	0	1627.93524391	High	Not Found	High			2.4e7	3.38846850395203	High	0	9.759E-06
High	[R].LNWLLHFGEPPK.[W]			0.000577152	0	1	1	9	Q0JMH0	Q0JMH0 [291-302]	0	1450.78414632	High	Not Found	High	3.1e6		3.7e7	3.83132815361023	High	0	1.257E-05
High	[R].EGLQAQAPVPASAATGVDK.[K]			0.000125688	0	1	1	4	Q71VM4	Q71VM4 [51-69]	0	1809.93411727	Not Found	High	High		3.6e6		3.46344876289368	High	0	2.226E-07
High	[K].VNGVPIELIRPEMLR.[L]	1xDeamidated [N2]		0.010148	0	1	1	14	A2ZB00	A2ZB00 [37-51]	0	1736.97275195	High	Not Found	High			2.7e8	2.20772528648376	High	0.0001071	0.00102
High	[K].LPDATLSYFDPADGELK.[T]			7.02671E-06	0	1	1	9	Q7F8S5	Q7F8S5 [69-85]	0	1851.90108581	High	Not Found	High	4.1e7		1.5e8	5.27700185775757	High	0	2.318E-07
High	[K].DLVVDMTNFYNQYK.[S]			0.000560418	0	1	1	4	Q9S827	Q9S827 [146-159]	0	1749.81524781	High	Not Found	High	1.9e7		7.0e7	3.85044002532959	High	0	2.485E-06
High	[K].ISPVTEITPPPIPEDLK.[T]			0.00170378	0	1	1	14	Q93VT8	Q93VT8 [323-339]	0	1846.02080703	High	Not Found	High	1.5e7			3.49057555198669	High	0	7.245E-05
High	[K].LDAQPELFIHIVPDK.[A]			0.000153532	0	2	3	29	Q0J4P2; Q07078	Q0J4P2 [58-72]; Q07078 [58-72]	0	1734.94249724	High	Not Found	High	1.7e7		2.0e7	3.20940470695496	High	0	3.065E-07
High	[R].LGSNIAVQGNVDPGVLFGSK.[E]			6.81479E-05	0	1	1	4	Q10LR9	Q10LR9 [323-342]	0	1972.04981569	High	Not Found	High	6.6e6			4.4683723449707	High	0	2.083E-06
High	[R].DDPDFTWEVVKPLK.[W]			0.000594385	0	1	1	5	A2Y053	A2Y053 [377-390]	0	1688.85301354	High	Not Found	High	2.3e7		4.4e7	3.02770209312439	High	0	3.331E-06
High	[K].LYQLGIDWTTPEHGPINSAK.[R]			0.000510059	0	1	2	2	B8BKI7	B8BKI7 [236-255]	0	2240.13460785	Not Found	Not Found	High			5.6e7	2.83851528167725	High	0	2.019E-06
High	[R].IEDLVGVPVHYIGVGPGR.[D]			0.000573765	0	1	1	14	A2XD35	A2XD35 [464-481]	0	1877.02795814	High	Not Found	Not Found	2.2e7			3.42636322975159	High	0	2.428E-06
High	[R].VTMILPLTGEQYSDK.[V]			0.000892054	0	1	1	8	Q84T92	Q84T92 [95-109]	0	1694.86694902	High	Not Found	High	1.4e7		6.2e7	3.37312364578247	High	0	8.359E-06
High	[R].LEIQAIADDITSK.[Y]			0.000783746	0	1	1	2	P0C315	P0C315 [12-24]	0	1416.75805058	High	Not Found	Not Found	3.2e7			2.86481165885925	High	0	3.975E-06
High	[R].TSVPNIWAVGDVTNR.[I]			0.00049527	0	1	1	8	P48642	P48642 [325-339]	0	1628.83909482	High	Not Found	High			1.4e8	3.47210621833801	High	0	3.171E-06
High	[K].VPEPTVDETIQILR.[G]			0.000940562	0	1	1	6	Q7F9I1	Q7F9I1 [427-440]	0	1609.87956263	High	Not Found	High	8.2e6		8.3e7	2.80685520172119	High	7.579E-05	0.0007095
High	[K].VPEPTVDETIQILR.[G]	1xDeamidated [Q11]		0.00123286	0	1	1	6	Q7F9I1	Q7F9I1 [427-440]	0	1610.86357863	High	Not Found	High	2.3e7		1.1e7	2.73987078666687	High	0	2.492E-05
High	[R].IMEADSDLYLAEIDGK.[V]			0.0001035	0	1	1	6	P17654	P17654 [385-400]	0	1782.84660742	High	Not Found	Not Found	2.6e6			3.1375892162323	High	0	6.243E-07
High	[K].MPNSYILQQFENPANPK.[I]	1xDeamidated [N12]		0.000279846	0	1	1	1	Q9XEA8	Q9XEA8 [142-158]	0	1991.95313858	Not Found	Not Found	High			1.4e7	2.92499089241028	High	0	7.84E-07
High	[K].EVEDLEAGGIQVIQIDEAALR.[E]			8.79838E-07	0	2	2	98	Q2QLY5; Q2QLY4	Q2QLY5 [591-611]; Q2QLY4 [591-611]	0	2268.17178109	High	Not Found	High	2.8e7		2.0e7	5.95950794219971	High	0	1.934E-10
High	[K].EVEDLEAGGIQVIQIDEAALR.[E]	1xDeamidated [Q]		0.00014996	0	2	2	23	Q2QLY5; Q2QLY4	Q2QLY5 [591-611]; Q2QLY4 [591-611]	0	2269.15579709	High	Not Found	High	3.5e6		4.6e6	5.0075478553772	High	0	3.452E-07
High	[K].ELPPYDPDWYYTR.[A]			0.00532672	0	1	1	7	P40978	P40978 [47-59]	0	1714.77476324	High	Not Found	High	9.9e6		1.3e8	2.49937653541565	High	0	8.077E-05
High	[R].DAILAEGNPAPVVVSEGANTMDVGR.[A]			6.61716E-05	0	1	1	4	Q0JMH0	Q0JMH0 [393-417]	0	2482.22422729	High	Not Found	Not Found	3.4e6			4.51498031616211	High	0	5.469E-05
High	[K].VYPLDAVYDSPEDVPEDVK.[G]			7.99815E-06	0	1	1	17	Q6Z0I4	Q6Z0I4 [151-169]	0	2150.01757195	High	Not Found	High	1.2e8		4.2e7	5.34403133392334	High	0	4.518E-07
High	[K].IGPNEPSQLAIDLNAQGLAR.[Y]			1.48562E-06	0	1	1	63	P17784	P17784 [149-168]	0	2077.1036421	High	Not Found	High	1.4e8		3.7e8	5.43361139297485	High	0	2.104E-10
High	[K].IGPNEPSQLAIDLNAQGLAR.[Y]	1xDeamidated [N/Q]		0.000160934	0	1	1	15	P17784	P17784 [149-168]	0	2078.0876581	High	Not Found	High				4.24742221832275	High	0	9.41E-07
High	[R].SIQDAYIHAIR.[R]			0.0083655	0	1	2	4	Q43007	Q43007 [503-513]	0	1286.68516056	Not Found	High	High		1.6e8	1.1e8	2.36551833152771	High	0.0001964	0.002072
High	[K].TQVTVEYLNDAGAMVPVR.[V]			0.00012495	0	1	1	3	P93438	P93438 [172-189]	0	1962.9953373	High	Not Found	High			2.4e7	4.1830940246582	High	0	2.211E-07
High	[R].DGIKFPDVIHAFKPNPR.[S]			1.709E-05	0	1	1	31	Q0E4K1	Q0E4K1 [147-163]	1	1951.0548416	High	Not Found	High	5.5e7		2.2e7	3.82691788673401	High	0	1.098E-08
High	[R].NPVGNPLAGIDPDEIVDTR.[S]			2.24307E-06	0	1	1	9	Q42997	Q42997 [214-232]	0	1992.00325937	High	Not Found	High			1.5e8	5.40458726882935	High	0	4.007E-10
High	[K].NLTGLVELYGR.[N]			0.0118139	0	1	2	8	P31924	P31924 [589-599]	0	1234.67901256	High	Not Found	High	6.5e6			3.04444408416748	High	0	0.0002845
High	[K].DTDILAAFR.[V]			0.00399528	0	1	1	108	P0C511	P0C511 [33-41]	0	1021.53128579	High	High	High	1.1e10	5.7e6	6.2e9	4.01054668426514	High	7.579E-05	0.0006553
High	[R].EIENGILWEVDGK.[W]	1xDeamidated [N4]		0.000924107	0	1	1	20	P35681	P35681 [22-34]	0	1502.73731555	High	Not Found	High	1.0e8		1.0e7	4.04284334182739	High	0	1.922E-05
High	[R].EIENGILWEVDGK.[W]			0.00119713	0	1	1	4	P35681	P35681 [22-34]	0	1501.75329955	Not Found	Not Found	High			4.0e7	3.84076261520386	High	0	4.122E-05
High	[R].VINTWADIINR.[A]			0.0068545	0	1	1	6	P0C433	P0C433 [313-323]	0	1314.71646068	High	Not Found	High	2.2e7			3.16854619979858	High	0	0.00012
High	[K].SGGLGDLKYPLISDVTK.[S]			0.0014366	0	1	1	8	Q6ER94	Q6ER94 [156-172]	1	1762.95854116	High	Not Found	High	1.7e7		1.8e7	3.78507947921753	High	0	1.027E-05
High	[R].ALLDVGLIR.[T]			0.0142402	0	2	3	50	Q8L4L4; A2WXX3	Q8L4L4 [144-152]; A2WXX3 [144-152]	0	969.60914223	High	Not Found	High	2.4e8		1.2e8	2.65999746322632	High	0	0.000381
High	[K].SADELAADAAFFR.[D]			0.000709143	0	1	1	10	Q84T92	Q84T92 [70-82]	0	1383.65391993	High	Not Found	High	9.0e7		5.4e7	4.52240896224976	High	0	3.673E-06
High	[K].TNNSFILQQFENPANPK.[I]			3.9935E-06	0	1	1	13	Q9XEA6	Q9XEA6 [139-155]	0	1961.97156539	High	Not Found	High	1.6e8			4.70014047622681	High	0	1.425E-08
High	[K].TNNSFILQQFENPANPK.[I]	1xDeamidated [Q/N]		0.000115746	0	1	1	39	Q9XEA6	Q9XEA6 [139-155]	0	1962.95558139	High	Not Found	High	1.5e7		1.5e7	4.31623458862305	High	0	7.097E-05
High	[R].LVVAPQNFIIK.[I]			0.0100299	0	1	1	11	Q9LST6	Q9LST6 [170-180]	0	1241.76162003	High	Not Found	High	2.2e7			2.68927431106567	High	0	0.0003652
High	[K].AHVEPDQIVSWLK.[E]			0.00705835	0	1	1	3	Q53LQ0	Q53LQ0 [350-362]	0	1521.80600387	Not Found	Not Found	High			1.6e7	2.91166734695435	High	0	0.0001255
High	[K].YIDTNFEGPALLPDDSEK.[Q]			0.000531509	0	1	1	6	A1XBB7	A1XBB7 [104-121]	0	2023.94949245	High	Not Found	High	2.4e7		1.8e7	3.92812490463257	High	0	2.155E-06
High	[K].VVPLITEEFGYTNVHQVPK.[V]			2.86874E-05	0	1	1	17	Q9ZST0	Q9ZST0 [86-104]	0	2170.15428071	High	Not Found	High	3.0e7		8.3e7	3.2840747833252	High	0	1.273E-07
High	[R].NPVGNPLAGIDPDEIVDTR.[S]	1xDeamidated [N]		0.00245327	0	1	1	11	Q42997	Q42997 [214-232]	0	1992.98727537	High	Not Found	Not Found				2.95723390579224	High	0	0.0002948
High	[R].DAVTPLSETEAVDLVK.[D]			7.44381E-05	0	1	1	11	O64464	O64464 [169-184]	0	1686.87962212	High	Not Found	High	9.5e6		8.7e7	3.72175526618958	High	0	9.824E-08
High	[K].YTSDIDIVSNASCTTNCLAPLAK.[V]	2xCarbamidomethyl [C13; C17]; 1xDeamidated [N]		0.000400712	0	1	1	5	A2YQT7	A2YQT7 [142-164]	0	2515.16908121	High	Not Found	High	2.1e7			3.88553786277771	High	0	2.568E-05
High	[K].QVTEYASDEPWGWYK.[S]			0.000115746	0	1	1	9	B3VMC0	B3VMC0 [484-498]	0	1858.82825528	High	Not Found	High	2.1e7		1.7e7	4.22695207595825	High	0	1.971E-07
High	[K].QVTEYASDEPWGWYK.[S]	1xDeamidated [Q1]		0.00038004	0	1	1	2	B3VMC0	B3VMC0 [484-498]	0	1859.81227128	Not Found	High	Not Found		4.0e7		3.72308659553528	High	0	1.268E-06
High	[K].IDMSATVLGFK.[I]			0.00457292	0	1	1	12	Q10CE4	Q10CE4 [59-69]	0	1181.62347157	High	Not Found	High	9.5e7		7.5e7	4.00520324707031	High	0	6.315E-05
High	[R].LYSIASSALGDFGDSK.[T]			7.63026E-06	0	1	1	13	P41344	P41344 [142-157]	0	1630.79589256	High	Not Found	High	1.2e8		2.0e8	5.52209758758545	High	0	2.734E-09
High	[K].VIIGPATVGGIQAGAFK.[I]			4.01232E-05	0	1	1	6	Q93VT8	Q93VT8 [132-148]	0	1598.92645332	High	Not Found	High			2.0e7	3.63470983505249	High	0	2.236E-07
High	[K].LCEPALIAVDGSPQYIK.[L]	1xCarbamidomethyl [C2]		0.00264809	0	1	1	4	Q0INM3	Q0INM3 [378-394]	0	1873.97281132	High	Not Found	High	4.6e6		2.6e7	3.64536023139954	High	0	2.698E-05
High	[K].SYELPDGQVITIGAER.[F]			6.32034E-06	0	4	4	37	A2XNS1; Q10DV7; P0C542; A3C6D7	A2XNS1 [241-256]; Q10DV7 [241-256]; P0C542 [240-255]; A3C6D7 [241-256]	0	1747.88610449	High	Not Found	High	2.2e8		1.5e8	5.38054800033569	High	0	2.036E-09
High	[K].SYELPDGQVITIGAER.[F]	1xDeamidated [Q8]		0.0100888	0	4	4	1	A2XNS1; Q10DV7; P0C542; A3C6D7	A2XNS1 [241-256]; Q10DV7 [241-256]; P0C542 [240-255]; A3C6D7 [241-256]	0	1748.87012049	High	Not Found	Not Found				3.64045166969299	High	0	0.0002202
High	[R].GLYPVETISIVGK.[I]			0.00312176	0	2	2	8	Q2QXR8; B8BJ39	Q2QXR8 [353-365]; B8BJ39 [353-365]	0	1375.78314321	High	Not Found	High			6.8e7	2.64711785316467	High	0	7.825E-05
High	[K].YTSDIDIVSNASCTTNCLAPLAK.[V]	2xCarbamidomethyl [C13; C17]		4.05983E-05	0	1	1	6	A2YQT7	A2YQT7 [142-164]	0	2514.18506521	High	Not Found	High	4.4e6		2.9e7	4.46562576293945	High	0	1.227E-06
High	[K].GIYPAVDPLDSTSTMLQPR.[I]			3.44297E-05	0	1	1	49	P12085	P12085 [360-378]	0	2061.03211668	High	Not Found	High	2.2e7		3.5e8	4.65365552902222	High	0	6.207E-08
High	[K].EVEAVCNPIISAVYQR.[T]	1xCarbamidomethyl [C6]		9.14662E-05	0	1	1	11	Q6Z7B0	Q6Z7B0 [628-643]	0	1847.93200914	High	Not Found	High	3.5e7		4.1e7	3.92722249031067	High	0	1.36E-07
High	[K].ITGIPSLVAIGPDGK.[T]			0.0029436	0	1	1	8	Q7Y0F2	Q7Y0F2 [444-458]	0	1437.83115599	High	Not Found	High	6.4e7			3.36379051208496	High	0.0009983	0.009386
High	[R].IPSAVGYQPTLATDLGGLQER.[I]			5.39803E-07	0	1	1	37	Q01859	Q01859 [348-368]	0	2186.14517251	High	Not Found	High	1.4e7		3.0e8	5.1358699798584	High	0	1.32E-07
High	[K].LAYVALDYEQELETAK.[S]			4.70341E-05	0	1	1	11	A3C6D7	A3C6D7 [218-233]	0	1855.93238593	High	Not Found	High	6.3e6			4.45082664489746	High	0	3.327E-07
High	[R].FSPNPMAPTIVSGSWDR.[S]			0.00476472	0	1	1	3	Q6L4F8	Q6L4F8 [174-190]	0	1861.89014405	Not Found	Not Found	High			2.6e7	2.93541026115417	High	0	8.921E-05
High	[K].YLLQSGLQEYLNK.[Q]			0.000604972	0	1	1	7	Q6YZX6	Q6YZX6 [485-497]	0	1568.83188422	High	Not Found	High	6.7e7		1.1e8	3.78363275527954	High	0	2.642E-06
High	[R].DQGVFPEIPYEVGGK.[K]			0.00031112	0	1	1	10	Q9ZST0	Q9ZST0 [208-222]	0	1634.80606336	High	Not Found	High	9.3e7			3.75190591812134	High	0	9.304E-07
High	[R].VCCLSIIDPGDSDIIK.[T]	2xCarbamidomethyl [C2; C3]		3.78297E-05	0	1	1	9	Q9SDG6	Q9SDG6 [91-106]	0	1804.88194772	High	Not Found	High	8.7e7		1.8e8	4.51653861999512	High	0	3.009E-06
High	[K].FNIVSPGADMSVYFPYTEADKR.[L]			0.000316662	0	1	1	9	P30298	P30298 [516-537]	1	2507.19113634	High	Not Found	High	1.3e7			3.35559797286987	High	0	7.089E-05
High	[K].LVPYNPGYQDESVLWTESR.[D]			7.2706E-05	0	1	1	8	Q10M12	Q10M12 [275-293]	0	2253.0822379	High	Not Found	High	5.0e7		1.3e8	4.44427967071533	High	0	2.57E-07
High	[K].LVPYNPGYQDESVLWTESR.[D]	1xDeamidated [N/Q]		7.66613E-05	0	1	1	5	Q10M12	Q10M12 [275-293]	0	2254.0662539	High	Not Found	High	7.3e6			4.46442985534668	High	0	1.027E-07
High	[R].ILGNSGVTMIEGAGSLVDAHTVEVTKPDGSK.[Q]			2.9233E-06	0	1	1	7	P48642	P48642 [130-160]	0	3082.57250413	High	Not Found	High	1.7e7		1.8e8	4.10190773010254	High	0	9.521E-10
High	[R].ILGNSGVTMIEGAGSLVDAHTVEVTKPDGSK.[Q]	1xDeamidated [N4]		4.33138E-05	0	1	1	5	P48642	P48642 [130-160]	0	3083.55652013	High	Not Found	High	8.5e6		6.1e7	4.76565504074097	High	0	2.13E-07
High	[K].ISMPIMIAPSAMQK.[M]			0.00499377	0	2	2	8	Q10CE4; B8B7C5	Q10CE4 [70-83]; B8B7C5 [70-83]	0	1517.78883901	High	Not Found	High	4.0e7			3.54664945602417	High	0	0.0001547
High	[R].DNLTLWTSDMQDDGGDEMR.[D]			0.000134886	0	1	1	2	Q84J55	Q84J55 [237-255]	0	2198.89648728	Not Found	Not Found	High			9.7e6	4.29148721694946	High	0	2.5E-07
High	[R].DNLTLWTSDMQDDGGDEMR.[D]	1xDeamidated [Q11]		0.000352049	0	1	1	2	Q84J55	Q84J55 [237-255]	0	2199.88050328	High	Not Found	Not Found	7.4e6			3.13049364089966	High	0	8.757E-06
High	[R].GGPTSVVIYDIHALQER.[F]			0.0135119	0	1	1	1	Q6ZFT5	Q6ZFT5 [136-152]	0	1854.97083716	High	Not Found	Not Found	1.3e7			2.31741499900818	High	0	0.0003497
High	[K].NGTFHTEQAIEYGTTMVGGVTPK.[K]			7.05975E-05	0	1	1	1	Q6ZL94	Q6ZL94 [54-76]	0	2438.16564985	Not Found	Not Found	High			1.4e7	3.91263008117676	High	0	9.017E-08
High	[K].NGTFHTEQAIEYGTTMVGGVTPK.[K]	1xDeamidated [N/Q]		5.41703E-05	0	1	1	9	Q6ZL94	Q6ZL94 [54-76]	0	2439.14966585	High	Not Found	High	2.5e7			4.29721689224243	High	0	5.96E-08
High	[K].NGTFHTEQAIEYGTTMVGGVTPK.[K]	2xDeamidated [N1; Q8]		0.00014908	0	1	1	1	Q6ZL94	Q6ZL94 [54-76]	0	2440.13368185	Not Found	Not Found	High			1.4e7	3.85545206069946	High	0	2.931E-07
High	[R].IGDSLSAHPNELVAVFTR.[L]			1.709E-05	0	1	1	22	P31924	P31924 [20-37]	0	1926.00795091	High	Not Found	High	2.1e7		2.8e8	4.22201490402222	High	0	2.124E-07
High	[R].IGDSLSAHPNELVAVFTR.[L]	1xDeamidated [N10]		0.00289215	0	1	1	1	P31924	P31924 [20-37]	0	1926.99196691	High	Not Found	Not Found	3.9e6			2.81358170509338	High	0	3.094E-05
High	[R].YLSSVLFQSIK.[K]			0.00555003	0	1	1	30	Q9XEA6	Q9XEA6 [302-312]	0	1284.71981474	High	Not Found	High	7.7e7			3.40715217590332	High	0	0.000102
High	[R].DNLTLWTSDLTEDGGDEVKEASK.[G]			0.00015999	0	1	1	3	Q6ZKC0	Q6ZKC0 [227-249]	1	2523.17329704	Not Found	Not Found	High				3.93003058433533	High	0	3.255E-07
High	[K].ASDSANLDSTAELLLR.[S]	1xDeamidated [N6]		0.0069761	0	1	1	2	Q69RJ0	Q69RJ0 [368-383]	0	1676.83373497	High	Not Found	Not Found	3.2e6			2.38048243522644	High	0	0.0001231
High	[K].ASDSANLDSTAELLLR.[S]			3.69495E-05	0	1	1	19	Q69RJ0	Q69RJ0 [368-383]	0	1675.84971897	High	Not Found	High	2.2e7		4.1e7	4.58172607421875	High	0	5.927E-08
High	[R].VSDGLAENLSLSEAWSK.[I]			8.73641E-06	0	1	2	6	P0C362	P0C362 [288-304]	0	1805.89158375	High	Not Found	High				5.24308633804321	High	0	3.382E-09
High	[R].AFQLYSSGIFTGK.[C]			0.00159704	0	1	1	21	P25776	P25776 [270-282]	0	1418.731442	High	Not Found	High	8.0e6		7.4e7	4.40730905532837	High	7.579E-05	0.0007726
High	[K].DGATDPTFLYFSHGLK.[E]			4.64837E-05	0	1	1	19	P35681	P35681 [149-164]	0	1768.85407614	High	Not Found	High	2.6e7		3.1e7	4.26975059509277	High	0	1.799E-07
High	[K].LVAWYDNEWGYSNR.[V]			0.000229094	0	1	1	29	A2YQT7	A2YQT7 [312-325]	0	1772.8027093	High	Not Found	High	7.4e6		3.2e7	4.4984655380249	High	0	7.279E-07
High	[K].LVAWYDNEWGYSNR.[V]	1xDeamidated [N]		0.0128955	0	1	1	4	A2YQT7	A2YQT7 [312-325]	0	1773.7867253	High	Not Found	Not Found				1.87027907371521	High	0.0009983	0.009189
High	[R].FVIDVAGSSLGGSGDDKI.[-]			3.10053E-06	0	1	1	5	Q6ERW9	Q6ERW9 [419-436]	1	1736.87012006	High	Not Found	High	2.5e7		8.7e7	4.00615072250366	High	0	6.694E-10
High	[K].VFTLAGLTVR.[S]			0.010634	0	1	1	10	P37833	P37833 [142-151]	0	1076.64625598	High	Not Found	High	1.3e7		1.7e7	2.82779455184937	High	7.579E-05	0.0008671
High	[K].ATFDSTVGIHPSAAEEFVTMR.[T]			9.9442E-06	0	1	1	6	P48642	P48642 [460-480]	0	2266.08085769	High	Not Found	High	2.3e7		1.5e8	3.83481359481812	High	0	4.153E-09
High	[K].TFTEEAEILLK.[E]			0.00470912	0	1	1	64	P0C2Z4	P0C2Z4 [481-491]	0	1293.69365951	High	Not Found	High	2.3e7		1.7e7	3.37645101547241	High	0	6.629E-05
High	[R].FIAPVFAEYAK.[K]			0.00657892	0	1	1	22	Q0D840	Q0D840 [45-55]	0	1255.67213633	High	Not Found	High	4.2e7		1.2e8	2.90779638290405	High	0	0.0002989
High	[R].LGVSAAAFAPAAVVAAPGAGGAGAAADEAPAEK.[T]			1.09521E-07	0	1	1	32	O22386	O22386 [83-115]	0	2806.43699711	High	Not Found	High	2.5e8		2.3e8	6.15454816818237	High	0	1.105E-09
High	[R].LFKPFDELVVDSK.[D]			9.30956E-05	0	1	1	20	Q53LQ0	Q53LQ0 [225-237]	0	1536.83082162	High	Not Found	High	1.1e7		1.1e8	4.47029876708984	High	0	2.225E-07
High	[R].YGVLDDTYALCMAGK.[Q]	1xCarbamidomethyl [C11]		0.00757257	0	1	1	2	Q6Z6L4	Q6Z6L4 [573-587]	0	1676.76585513	High	Not Found	Not Found				2.18013834953308	High	0	0.0001407
High	[R].YTIDLPTNVSEIRPGQDITVTTDNGK.[S]	2xDeamidated [N24; N/Q]		0.000738961	0	1	1	5	Q6YZX6	Q6YZX6 [840-865]	0	2849.4050886	High	Not Found	High				3.41854667663574	High	0	3.614E-06
High	[R].VVVGDPFNSDPDDPEVMGPEVR.[E]			0.000154439	0	1	2	4	A2XIK9	A2XIK9 [132-153]	0	2370.09181621	High	Not Found	High			3.5e7	3.74521350860596	High	0	3.086E-07
High	[R].VVVGDPFNSDPDDPEVMGPEVR.[E]	1xDeamidated [N8]		0.00158768	0	1	2	2	A2XIK9	A2XIK9 [132-153]	0	2371.07583221	High	Not Found	Not Found				2.36496710777283	High	0	1.2E-05
High	[R].SLFDQMLLHR.[N]			0.0120932	0	1	2	8	Q42993	Q42993 [86-95]	0	1259.65650303	High	Not Found	High	1.0e7		1.3e7	2.60208415985107	High	0	0.0002952
High	[K].LVSWYDNEWGYSSR.[V]			0.000717538	0	1	1	5	Q7FAH2	Q7FAH2 [312-325]	0	1761.78672487	High	Not Found	High	1.5e7		1.8e8	3.76796817779541	High	0	1.078E-05
High	[K].LVSWYDNEWGYSTR.[V]			0.00157837	0	1	1	2	Q6K5G8	Q6K5G8 [312-325]	0	1775.80237493	High	Not Found	Not Found				2.85877633094788	High	0	3.894E-05
High	[K].YVFTIDDDCFVAK.[D]	1xCarbamidomethyl [C9]		0.000660797	0	1	1	25	Q8H8T0	Q8H8T0 [105-117]	0	1592.73012159	High	Not Found	High	8.4e6			3.63143110275269	High	0	6.278E-06
High	[R].VKEYLPITGLADFNK.[L]			0.0125978	0	1	1	6	P37833	P37833 [68-82]	1	1707.93159821	High	Not Found	High	8.5e6		1.7e7	3.01373434066772	High	4.041E-05	0.0004961
High	[K].MIYDYYASGAEDQWTLK.[E]	1xDeamidated [Q13]		5.19838E-05	0	0	1	2			0	2054.90518529	Not Found	Not Found	High			4.6e7	4.78411912918091	High	0	5.593E-08
High	[K].VGTPEENVAHFFEVAK.[G]			0.000709143	0	1	1	3	Q10LR9	Q10LR9 [371-386]	0	1773.88062523	High	Not Found	High	2.7e7		5.3e7	3.7482385635376	High	0	3.387E-06
High	[R].YTIDLPTNVSEIRPGQDITVTTDNGK.[S]	1xDeamidated [N/Q]		0.000531509	0	1	1	10	Q6YZX6	Q6YZX6 [840-865]	0	2848.4210726	High	Not Found	High	3.4e7			3.26037502288818	High	0	4.062E-06
High	[K].IPAEITAALEPIKDNEEAVK.[A]			0.00126222	0	1	1	3	Q75HE6	Q75HE6 [241-260]	1	2151.1543402	High	Not Found	High			4.0e7	3.67542791366577	High	0	8.343E-06
High	[R].WSPLADVEDGYSPTLPHLK.[G]			1.70099E-06	0	1	1	21	Q69RJ0	Q69RJ0 [1003-1021]	0	2125.06004598	High	Not Found	High	1.7e7		1.6e8	4.76012182235718	High	0	1.457E-09
High	[R].LPIYVVQPQDGLDAIAR.[N]			6.12973E-05	0	1	1	45	Q8H8C7	Q8H8C7 [110-126]	0	1868.02762377	High	Not Found	High	8.5e7		5.8e6	3.86242842674255	High	0	2.2E-07
High	[K].LLAGVTIAHGGVLPNINPVLLPK.[K]			3.61325E-06	0	2	3	11	A2Y5G8; Q75L11	A2Y5G8 [108-130]; Q75L11 [107-129]	0	2306.39584835	High	Not Found	High	2.5e8			4.71066856384277	High	0	8.65E-09
High	[K].LLAGVTIAHGGVLPNINPVLLPK.[K]	1xDeamidated [N]		0.00211793	0	2	3	2	A2Y5G8; Q75L11	A2Y5G8 [108-130]; Q75L11 [107-129]	0	2307.37986435	High	Not Found	Not Found				3.57571196556091	High	0	1.893E-05
High	[R].FGVTPTFLVNAEQIEIK.[I]			3.98877E-05	0	1	1	29	Q69RJ0	Q69RJ0 [1041-1057]	0	1906.03204043	High	Not Found	High	1.8e7		1.6e8	4.38474893569946	High	0	7.846E-08
High	[R].DLAEEILQLSK.[N]			0.00418744	0	1	4	13	A2YL07	A2YL07 [434-444]	0	1258.68890848	High	Not Found	High	2.5e7		6.8e7	3.85812759399414	High	0	0.0001449
High	[K].VSEMLGNVNTSGALSAFEK.[M]			6.89549E-05	0	1	1	2	Q8S0J7	Q8S0J7 [209-227]	0	1953.95861741	Not Found	Not Found	High				4.14151477813721	High	0	8.715E-08
High	[K].EFSTEEEAIELANDTHYGLAGAVLSGDR.[E]			0.00017787	0	1	1	13	B3VMC0	B3VMC0 [403-430]	0	2994.39631391	High	Not Found	High	1.6e7			3.68990159034729	High	0	4.995E-07
High	[K].EFSTEEEAIELANDTHYGLAGAVLSGDR.[E]	1xDeamidated [N13]		0.000222451	0	1	1	3	B3VMC0	B3VMC0 [403-430]	0	2995.38032991	High	Not Found	High	3.0e7			3.71370029449463	High	0	5.461E-07
High	[K].QAFDEAISELDTLSEESYK.[D]			5.72529E-07	0	2	2	36	Q7XTE8; Q6EUP4	Q7XTE8 [204-222]; Q6EUP4 [204-222]	0	2174.99756472	High	Not Found	High	5.2e7		3.5e8	6.00432968139648	High	0	2.008E-10
High	[K].QAFDEAISELDTLSEESYK.[D]	1xDeamidated [Q1]		0.000726032	0	2	2	7	Q7XTE8; Q6EUP4	Q7XTE8 [204-222]; Q6EUP4 [204-222]	0	2175.98158072	High	Not Found	Not Found	3.4e6			3.25470519065857	High	0.0003796	0.003494
High	[R].ACPTDVLEMIPWDGCK.[A]	2xCarbamidomethyl [C2; C15]		0.000121326	0	1	1	5	P0C359	P0C359 [20-35]	0	1891.83870273	High	Not Found	High	4.1e6		2.0e7	4.47161483764648	High	0	2.119E-07
High	[K].VKDELVLDGNDIELVSR.[S]			1.48386E-05	0	1	1	38	P49210	P49210 [139-155]	1	1914.01784683	High	Not Found	High	9.6e6		9.6e6	5.06306648254395	High	0	7.766E-09
High	[K].VQQVDTTGAGDAFVGALLR.[R]			5.5201E-06	0	1	2	4	A2WXV8	A2WXV8 [253-271]	0	1918.00286551	High	Not Found	High	2.4e6			5.56704044342041	High	0	1.592E-07
High	[K].APDFDAEAVFDQEFINVK.[L]			7.11833E-07	0	1	1	106	Q6ER94	Q6ER94 [74-91]	0	2054.97056228	High	Not Found	High	1.1e8			5.71634912490845	High	0	1.41E-09
High	[K].APDFDAEAVFDQEFINVK.[L]	1xDeamidated [N/Q]		2.62632E-05	0	1	1	11	Q6ER94	Q6ER94 [74-91]	0	2055.95457828	High	Not Found	High				4.91410207748413	High	0	1.912E-08
High	[K].TLTSLNSVTAYGFDLIR.[G]			1.23638E-05	0	2	2	35	Q2QLY5; Q2QLY4	Q2QLY5 [254-270]; Q2QLY4 [254-270]	0	1870.99090388	High	Not Found	High	3.8e7		2.6e8	4.84245300292969	High	0	9.601E-09
High	[K].TLTSLNSVTAYGFDLIR.[G]	1xDeamidated [N6]		2.59559E-05	0	2	2	14	Q2QLY5; Q2QLY4	Q2QLY5 [254-270]; Q2QLY4 [254-270]	0	1871.97491988	High	Not Found	High	7.8e6		7.9e7	3.53328609466553	High	0	5.707E-06
High	[K].WTVQQAAELSVAAPTIEASLDSR.[F]			1.19347E-05	0	1	1	43	Q9LI00	Q9LI00 [269-291]	0	2443.24634296	High	Not Found	High	9.0e6		5.6e6	4.58601665496826	High	0	1.816E-06
High	[K].WTVQQAAELSVAAPTIEASLDSR.[F]	1xDeamidated [Q]		8.52289E-05	0	1	1	27	Q9LI00	Q9LI00 [269-291]	0	2444.23035896	High	Not Found	High	4.5e6		4.8e6	3.90113472938538	High	0	2.372E-05
High	[K].MELVDAAFPLLK.[G]			0.00049527	0	1	1	56	Q7XDC8	Q7XDC8 [56-67]	0	1346.73883562	High	Not Found	High	7.4e6		9.4e7	4.28097772598267	High	0	1.928E-06
High	[K].MELVDAAFPLLK.[G]	1xOxidation [M1]		0.0037016	0	1	1	2	Q7XDC8	Q7XDC8 [56-67]	0	1362.73375062	Not Found	Not Found	High			1.6e7	3.55114603042603	High	0	4.791E-05
High	[K].VLELGDAIAGLTLEEAR.[G]			3.44706E-06	0	1	1	62	O22386	O22386 [57-73]	0	1769.96435479	High	Not Found	High	5.9e7		2.2e8	5.42528915405273	High	0	9.59E-08
High	[R].ELVADDEWLNTEFISTVQQR.[G]	1xDeamidated [N/Q]		2.70476E-05	0	1	1	25	Q7XDC8	Q7XDC8 [212-231]	0	2394.14596066	High	Not Found	High	7.6e6		8.5e6	5.33084106445313	High	0	3.456E-07
High	[K].QAFDDAIAELDTLGEESYK.[D]			1.23057E-06	0	1	1	4	Q06967	Q06967 [203-221]	0	2114.9764354	High	Not Found	High	2.0e7		1.8e8	6.0036244392395	High	0	1.56E-10
High	[R].ELVADDEWLNTEFISTVQQR.[G]			2.46458E-06	0	1	1	43	Q7XDC8	Q7XDC8 [212-231]	0	2393.16194466	High	Not Found	High	4.7e7		2.5e8	6.10077714920044	High	0	4.645E-10
High	[K].KLNLPVLPTTTIGSFPQTVELR.[R]			1.59246E-05	0	2	2	16	Q2QLY5; Q2QLY4	Q2QLY5 [427-448]; Q2QLY4 [427-448]	1	2424.38607141	High	Not Found	High	8.2e8		6.5e7	4.75220251083374	High	0	8.711E-09
High	[K].APMIDNPDFKDDPYIYAFDSLK.[Y]	1xDeamidated [N6]		0.00036902	0	1	1	4	Q9SLY8	Q9SLY8 [302-323]	1	2576.19013366	High	Not Found	Not Found				4.12262582778931	High	0	2.539E-06
High	[R].IDQIIGPVLDVTFPPGK.[L]			4.98855E-05	0	1	1	96	P12085	P12085 [23-39]	0	1809.01566214	High	Not Found	High	1.5e7		2.0e7	4.37449359893799	High	0	4.684E-07
High	[K].FGGDTPYSIMFGPDICGYSTK.[K]	1xCarbamidomethyl [C16]		0.0114737	0	1	1	4	Q9SLY8	Q9SLY8 [132-152]	0	2313.02023161	High	Not Found	High	9.9e6		7.6e6	4.17276668548584	High	0.0001964	0.002781
High	[R].DNLTLWTSDISEDAAEEIKEAPK.[G]			1.11209E-05	0	1	1	10	Q6EUP4	Q6EUP4 [233-255]	1	2575.24098268	High	Not Found	High	2.3e7		7.1e7	4.4074764251709	High	0	7.21E-09
High	[R].DNLTLWTSDISEDAAEEIKEAPK.[G]	1xDeamidated [N2]		0.00017787	0	1	1	6	Q6EUP4	Q6EUP4 [233-255]	1	2576.22499868	High	Not Found	High	2.4e7			3.76386332511902	High	0	4.41E-06
High	[K].QAFDEAISELDSLGEESYK.[D]			2.22991E-06	0	1	1	20	Q2R2W2	Q2R2W2 [207-225]	0	2130.97135	High	Not Found	High	9.8e6		9.7e7	5.89165496826172	High	0	5.362E-10
High	[K].QAFDEAISELDSLGEESYK.[D]	1xDeamidated [Q1]		4.48707E-05	0	1	1	1	Q2R2W2	Q2R2W2 [207-225]	0	2131.955366	Not Found	Not Found	High			5.8e6	4.97233915328979	High	0	4.414E-08
High	[R].GADISICCLPIDDSR.[A]	2xCarbamidomethyl [C7; C8]		0.00502316	0	1	1	2	Q6AVT2	Q6AVT2 [225-239]	0	1691.77273167	Not Found	Not Found	High			2.7e7	4.17165231704712	High	0	7.346E-05
High	[R].ELGVPIVMHDYLTGGFTANTSLAHYCR.[D]	1xCarbamidomethyl [C26]		1.36169E-07	0	1	1	102	P0C511	P0C511 [259-285]	0	3022.45497246	High	Not Found	High	1.0e9		8.5e7	5.39486360549927	High	0	1.171E-10
High	[R].ELGVPIVMHDYLTGGFTANTSLAHYCR.[D]	1xCarbamidomethyl [C26]; 1xDeamidated [N19]		6.71144E-07	0	1	1	21	P0C511	P0C511 [259-285]	0	3023.43898846	High	Not Found	High			2.0e7	5.00318002700806	High	0	4.474E-09
High	[R].ELGVPIVMHDYLTGGFTANTSLAHYCR.[D]	1xCarbamidomethyl [C26]; 1xOxidation [M8]		0.000680527	0	1	1	1	P0C511	P0C511 [259-285]	0	3038.44988746	Not Found	Not Found	High				2.56635761260986	High	0	3.171E-06
High	[K].QAFDEAISELDTLGEESYK.[D]			1.83842E-07	0	2	2	34	Q6ZKC0; Q84J55	Q6ZKC0 [198-216]; Q84J55 [208-226]	0	2144.98700006	High	Not Found	High	6.1e7		1.8e8	6.60391283035278	High	0	7.85E-12
High	[K].FDGILGLGYPEISVGK.[A]			0.000770033	0	1	1	2	P42211	P42211 [181-196]	0	1664.88939906	High	Not Found	Not Found	1.0e7			3.64073586463928	High	7.579E-05	0.0007865
High	[R].ELEEAEIDEYVAEIEAEK.[A]			2.69207E-06	0	1	1	8	A2YXU2	A2YXU2 [218-235]	0	2108.97576666	High	Not Found	High			8.3e7	5.59924364089966	High	0	1.079E-06
High	[R].QLEEAEIDEYVAEIEAEK.[A]			1.91122E-05	0	1	1	4	A2Z3I9	A2Z3I9 [218-235]	0	2107.99175109	High	Not Found	High				5.03350353240967	High	0	1.162E-08
High	[R].QLEEAEIDEYVAEIEAEK.[A]	1xDeamidated [Q1]		2.69207E-06	0	1	1	8	A2Z3I9	A2Z3I9 [218-235]	0	2108.97576709	High	Not Found	High			8.3e7	5.59924364089966	High	0	1.079E-06
High	[R].LPVVNPATESPIGEIPAGTAEDVDAAVAAAR.[E]			0.00036902	0	1	1	4	B3VMC0	B3VMC0 [25-55]	0	3001.54766962	High	Not Found	High			4.1e7	4.37006664276123	High	0	1.492E-06
High	[K].VIATGLPASPGAAVGQIVFTADDAEAWHAQGK.[S]			0.000124217	0	1	1	3	Q75KR1	Q75KR1 [405-436]	0	3148.60618757	High	Not Found	Not Found	1.3e7			3.72270488739014	High	0	2.201E-07
High	[K].VIATGLPASPGAAVGQIVFTADDAEAWHAQGK.[S]	1xDeamidated [Q]		7.84875E-05	0	1	1	11	Q75KR1	Q75KR1 [405-436]	0	3149.59020357	High	Not Found	Not Found	7.6e6			4.63320541381836	High	0	1.066E-07
High	[K].WNYDGSSTGQAPGEDSEVILYPQAIFK.[D]			7.14335E-05	0	3	3	56	P14655; P14654; P14656	P14655 [109-135]; P14654 [53-79]; P14656 [53-79]	0	2972.39485745	High	Not Found	High	5.6e7		3.6e8	4.33274984359741	High	0	8.34E-07
High	[K].WNYDGSSTGQAPGEDSEVILYPQAIFK.[D]	1xDeamidated [Q/N]		0.00127716	0	3	3	16	P14655; P14654; P14656	P14655 [109-135]; P14654 [53-79]; P14656 [53-79]	0	2973.37887345	High	Not Found	High				3.98213005065918	High	0	1.799E-05
High	[K].KLNLPVLPTTTIGSFPQTVELR.[R]	1xDeamidated [Q/N]		0.00511237	0	2	2	3	Q2QLY5; Q2QLY4	Q2QLY5 [427-448]; Q2QLY4 [427-448]	1	2425.37008741	High	Not Found	High	1.1e7		6.4e6	3.62658429145813	High	0.0001395	0.00151
High	[K].QAFDDAIAELDTLGEESYK.[D]	1xDeamidated [Q1]		0.00200876	0	1	1	1	Q06967	Q06967 [203-221]	0	2115.9604514	High	Not Found	Not Found	4.8e6			2.79468750953674	High	0	1.746E-05
High	[R].AIGVDLLSNPDLVATDATVSFK.[T]			5.72529E-07	0	1	1	73	Q7DNA1	Q7DNA1 [218-239]	0	2246.19145395	High	Not Found	High	4.7e7		2.5e8	5.70272397994995	High	0	3.763E-10
High	[R].AIGVDLLSNPDLVATDATVSFK.[T]	1xDeamidated [N9]		6.35007E-05	0	1	1	5	Q7DNA1	Q7DNA1 [218-239]	0	2247.17546995	High	Not Found	High				4.63124370574951	High	0	7.668E-08
High	[R].VALQSEDVELVAVNDPFITTDYMTYMFK.[Y]	1xDeamidated [N14]		0.00014908	0	1	1	4	A2YQT7	A2YQT7 [21-48]	0	3240.53669592	Not Found	Not Found	High			5.5e6	5.21876049041748	High	0	2.919E-07
High	[K].LAMQEFMILPTGAASFK.[E]			8.09286E-06	0	1	1	38	Q42971	Q42971 [169-185]	0	1854.94923888	High	Not Found	High	3.1e7		1.2e8	5.93641376495361	High	0	2.999E-09
High	[K].GILGYVEEDLVSTDFQGDNR.[S]			2.39311E-06	0	1	1	57	Q7FAH2	Q7FAH2 [274-293]	0	2227.05133164	High	Not Found	High	3.5e7		2.7e8	5.72380590438843	High	0	1.608E-09
High	[K].GILGYVEEDLVSTDFQGDNR.[S]	1xDeamidated [Q/N]		4.64837E-05	0	1	1	9	Q7FAH2	Q7FAH2 [274-293]	0	2228.03534764	High	Not Found	Not Found	1.5e7			4.5552806854248	High	0	1.158E-07
High	[K].LGEIVTTIPTIGFNVETVEYK.[N]			0.000403078	0	1	2	10	P51823	P51823 [39-59]	0	2323.24315516	High	Not Found	High	1.1e7		3.2e7	3.68235969543457	High	0.0004309	0.004704
High	[K].LGEIVTTIPTIGFNVETVEYK.[N]	1xDeamidated [N14]		0.00015999	0	1	2	1	P51823	P51823 [39-59]	0	2324.22717116	Not Found	Not Found	High				3.30138826370239	High	0	3.257E-07
High	[K].VNLEPEGVFSFSATAGTDGNLYESK.[L]			0.0054532	0	1	2	2	Q6YYB0	Q6YYB0 [30-54]	0	2632.24131705	Not Found	Not Found	High			1.2e7	4.09832763671875	High	0	8.402E-05
High	[R].ECLPLILIIR.[N]	1xCarbamidomethyl [C2]		0.00436312	0	1	1	9	P49398	P49398 [40-49]	0	1239.7493411	High	Not Found	High	5.3e6		3.4e7	3.0309591293335	High	0	5.882E-05
High	[K].GILGYVEEDLVSTDFQGDSR.[S]			4.51892E-06	0	1	1	47	Q6K5G8	Q6K5G8 [274-293]	0	2200.04043261	High	Not Found	High	4.9e7		5.5e7	5.87409448623657	High	0	3.301E-09
High	[K].EVAVNEFLPAEDAINAIK.[Y]			8.17888E-05	0	1	1	7	A2X8Q3	A2X8Q3 [181-198]	0	1943.0120332	High	Not Found	High	4.4e6		8.0e6	4.49448776245117	High	0	1.138E-07
High	[R].VASDSTTVLADAVVVATGAVAR.[R]			4.11278E-06	0	1	1	12	Q6ZFU6	Q6ZFU6 [106-127]	0	2073.11862342	High	Not Found	High	2.3e7		4.8e7	4.54465675354004	High	0	1.038E-09
High	[K].YNVEAMPTFLFIK.[D]			0.000597893	0	1	1	11	Q0D840	Q0D840 [77-89]	0	1572.81306312	High	Not Found	High	1.1e7		7.8e7	3.72970008850098	High	0	1.419E-05
High	[R].NPEEIPWAAAGAEYVVESTGVFTDKDK.[A]			1.53361E-08	0	1	1	13	Q6K5G8	Q6K5G8 [83-109]	1	2923.39960848	High	Not Found	High	1.1e9			5.53004789352417	High	0	6.099E-13
High	[R].NPEEIPWAAAGAEYVVESTGVFTDKDK.[A]	1xDeamidated [N1]		0.00102131	0	1	1	5	Q6K5G8	Q6K5G8 [83-109]	1	2924.38362448	High	Not Found	High				3.16469025611877	High	0.0006766	0.006978
High	[K].DVTELIGNTPLVYLNR.[V]			3.40268E-05	0	1	1	38	Q9XEA6	Q9XEA6 [8-23]	0	1816.98033922	High	Not Found	High	4.3e7		5.4e7	4.69846487045288	High	0	2.883E-08
High	[K].LLFYDLYGGGEK.[V]			0.00248228	0	1	1	2	Q6F2U9	Q6F2U9 [148-159]	0	1374.69399388	Not Found	Not Found	High			3.5e7	3.78680062294006	High	0	2.435E-05
High	[R].NPEEIPWGETGAEFVVESTGVFTDKDK.[A]			7.15189E-06	0	1	1	12	Q7FAH2	Q7FAH2 [83-109]	1	2981.40508774	High	Not Found	High	9.2e6		1.1e6	4.57444763183594	High	0	5.592E-08
High	[R].NPEEIPWGETGAEFVVESTGVFTDKDK.[A]	1xDeamidated [N1]		0.000172712	0	1	1	6	Q7FAH2	Q7FAH2 [83-109]	1	2982.38910374	High	Not Found	High			1.1e8	3.59858369827271	High	0	3.682E-07
High	[K].AIELDGESDGSELQSALAEWTGQR.[T]			6.43293E-06	0	1	1	7	P55142	P55142 [42-65]	0	2562.19542947	High	Not Found	High			1.6e7	5.73414134979248	High	0	2.092E-09
High	[K].LFVVVFPSFGER.[Y]			0.00134659	0	1	1	5	Q9XEA6	Q9XEA6 [290-301]	0	1396.76234826	Not Found	Not Found	High			5.7e7	3.41414999961853	High	0	9.306E-06
High	[K].NMITGTSQADCAVLIIDSTTGGFEAGISK.[D]	1xCarbamidomethyl [C11]		5.04763E-05	0	1	1	12	O64937	O64937 [101-129]	0	2957.42306309	High	Not Found	High	1.1e7		6.7e6	6.04487466812134	High	0	5.339E-08
High	[R].VALQSEDVELVAVNDPFITTDYMTYMFK.[Y]			0.00588531	0	1	1	1	A2YQT7	A2YQT7 [21-48]	0	3239.55267992	Not Found	Not Found	High			5.9e6	4.13116073608398	High	0	9.479E-05
High	[K].SGTLFDNFLITDDPELAK.[T]	1xDeamidated [N7]		0.000851039	0	1	1	1	Q9SLY8	Q9SLY8 [334-351]	0	1996.97497937	High	Not Found	Not Found				3.98967432975769	High	0	4.503E-06
High	[K].SGTLFDNFLITDDPELAK.[T]			8.89204E-06	0	1	1	42	Q9SLY8	Q9SLY8 [334-351]	0	1995.99096337	High	Not Found	High	6.4e7		2.1e8	5.884361743927	High	0	1.901E-08
High	[K].GSTVAIFGLGAVGLAAAEGAR.[I]			1.91122E-05	0	1	1	15	Q2R8Z5	Q2R8Z5 [195-215]	0	1888.02868637	High	Not Found	Not Found	6.6e6			4.97762870788574	High	0	4.129E-08
High	[R].QAITAAGSGCMAALDAEHYLQEVGAQEGK.[A]	1xCarbamidomethyl [C10]		7.14335E-05	0	1	1	2	Q6ZFU6	Q6ZFU6 [301-329]	0	2976.38259528	Not Found	Not Found	High			7.0e6	4.42590761184692	High	0	9.16E-08
High	[R].QWWFGGGTDLTPSYIIEEDVK.[H]			0.000779148	0	1	1	3	Q7XPL2	Q7XPL2 [219-239]	0	2441.16596746	Not Found	Not Found	High			1.5e7	4.25470781326294	High	0	3.921E-06
High	[R].QWWFGGGTDLTPSYIIEEDVK.[H]	1xDeamidated [Q1]		0.00548529	0	1	1	4	Q7XPL2	Q7XPL2 [219-239]	0	2442.14998346	Not Found	Not Found	High			1.0e7	3.50232911109924	High	0.0001071	0.0009731
High	[K].GTIEVAGTEKETTTQGHDDLGK.[R]			6.35007E-05	0	1	1	6	P17784	P17784 [107-128]	1	2287.10482368	Not Found	High	High		4.4e7	3.4e7	4.1298189163208	High	0	8.176E-08
High	[R].INLTPVALMEATCFSK.[T]	1xCarbamidomethyl [C13]		0.000345887	0	1	1	6	P48642	P48642 [340-355]	0	1794.91285367	High	Not Found	High	1.0e6			3.67404651641846	High	0	1.542E-06
High	[R].SIAFNYIGVDGQEYAIGPWGGGEGTSTEIK.[L]			1.72113E-06	0	1	2	11	Q0JMY8	Q0JMY8 [39-68]	0	3116.48473501	High	Not Found	High	3.7e6		1.7e7	5.75284814834595	High	0	2.655E-10
High	[R].SIAFNYIGVDGQEYAIGPWGGGEGTSTEIK.[L]	1xDeamidated [Q/N]		0.000263851	0	1	2	10	Q0JMY8	Q0JMY8 [39-68]	0	3117.46875101	High	Not Found	High			3.5e7	4.64410877227783	High	0	7.164E-07
High	[R].SGTLIDAIGIYVHP.[-]			0.000139734	0	1	2	20	Q0JMY8	Q0JMY8 [132-145]	0	1455.78420581	High	Not Found	High			1.5e7	3.99774098396301	High	0	7.079E-07
High	[K].ALHGGNFQGTPIGVSMDNAR.[L]			0.000831244	0	1	1	5	P14717	P14717 [381-400]	0	2041.98723221	Not Found	High	High		2.5e8		4.39825868606567	High	0	4.336E-06
High	[K].ALHGGNFQGTPIGVSMDNAR.[L]	1xDeamidated [N/Q]		0.00620428	0	1	1	3	P14717	P14717 [381-400]	0	2042.97124821	Not Found	Not Found	High			9.3e7	4.31866931915283	High	4.041E-05	0.0005431
High	[K].APMIDNPDFKDDPYIYAFDSLK.[Y]			3.09686E-05	0	1	1	15	Q9SLY8	Q9SLY8 [302-323]	1	2575.20611766	High	Not Found	High	2.1e7		2.7e8	5.45240116119385	High	0	3.064E-08
High	[K].ESSYWIEDFLK.[R]			0.0054532	0	1	1	5	Q0J0N4	Q0J0N4 [488-498]	0	1416.66817302	High	Not Found	High	1.4e7		1.4e8	3.6199836730957	High	0	0.0001034
High	[K].GAIPALPTVAVAQELISK.[A]			0.000214732	0	1	1	28	Q0J8G4	Q0J8G4 [316-333]	0	1778.04221123	High	Not Found	High	3.0e7		9.7e7	3.61178684234619	High	0	5.174E-07
High	[K].VFSPEEVSAMILGK.[M]			0.000278204	0	1	1	26	Q6Z7B0	Q6Z7B0 [143-156]	0	1506.78724226	High	Not Found	High	2.5e7		8.3e7	4.09230756759644	High	0	1.015E-06
High	[R].ISSVNAISALCEATGANVTEVAYAVGK.[D]	1xCarbamidomethyl [C11]		0.000563725	0	1	1	2	Q9AUV6	Q9AUV6 [227-253]	0	2695.36072097	High	Not Found	High				3.43337321281433	High	0	2.363E-06
High	[R].ISSVNAISALCEATGANVTEVAYAVGK.[D]	1xCarbamidomethyl [C11]; 1xDeamidated [N]		0.00054738	0	1	1	3	Q9AUV6	Q9AUV6 [227-253]	0	2696.34473697	Not Found	Not Found	High			1.8e7	4.14519453048706	High	0.0002903	0.003139
High	[R].YAAISQDNGLVPIVEPEILLDGEHGIDR.[T]			1.01811E-05	0	1	1	13	Q40677	Q40677 [201-228]	0	3033.55275502	High	Not Found	High	7.0e8		3.5e8	4.59716510772705	High	0	7.052E-08
High	[R].YAAISQDNGLVPIVEPEILLDGEHGIDR.[T]	1xDeamidated [N/Q]		6.40274E-07	0	1	1	19	Q40677	Q40677 [201-228]	0	3034.53677102	High	Not Found	High	6.8e7		7.8e6	5.40139389038086	High	0	5.605E-11
High	[R].YAAISQDNGLVPIVEPEILLDGEHGIDR.[T]	2xDeamidated [Q6; N8]		1.28838E-05	0	1	1	8	Q40677	Q40677 [201-228]	0	3035.52078702	High	Not Found	High	1.7e9			5.46059942245483	High	0	6.262E-09
High	[R].YAIICQENGLVPIVEPEILVDGSHDIER.[C]	1xCarbamidomethyl [C5]		1.63619E-08	0	1	1	8	Q5N725	Q5N725 [169-196]	0	3178.60888996	High	Not Found	High	3.9e7		9.3e7	5.94966840744019	High	0	3.045E-10
High	[R].YAIICQENGLVPIVEPEILVDGSHDIER.[C]	1xCarbamidomethyl [C5]; 1xDeamidated [N/Q]		1.66337E-07	0	1	1	27	Q5N725	Q5N725 [169-196]	0	3179.59290596	High	Not Found	High	3.2e7			6.74992609024048	High	0	7.401E-12
High	[R].YAIICQENGLVPIVEPEILVDGSHDIER.[C]	1xCarbamidomethyl [C5]; 2xDeamidated [Q6; N8]		3.08234E-06	0	1	1	9	Q5N725	Q5N725 [169-196]	0	3180.57692196	High	Not Found	Not Found	3.0e8			5.34173917770386	High	0	3.149E-09
High	[K].LFVQVIDPEEEERFDFDPLDDTK.[T]			0.000207282	0	1	1	15	Q0E4K1	Q0E4K1 [269-291]	1	2796.32504661	High	Not Found	High	6.4e8		6.9e8	3.33432126045227	High	0	1.812E-06
High	[R].DLSDTIIPPSPVMFPEDR.[E]			0.00271109	0	1	1	2	Q43007	Q43007 [444-461]	0	2028.99466856	Not Found	Not Found	High				3.97749066352844	High	0	2.795E-05
High	[R].IFNVLGEPVDNLGPVDTSATFPIHR.[S]			1.08749E-06	0	1	1	25	P12085	P12085 [110-134]	0	2708.40424053	High	Not Found	High	1.5e8		9.5e8	4.50643587112427	High	0	1.046E-08
High	[K].MELPEWVDIVK.[T]			0.00331067	0	1	1	28	P40978	P40978 [31-41]	0	1358.7024501	High	Not Found	High	3.6e7			3.32657146453857	High	0	0.0001046
High	[K].GLVPLAGSNNESWCQGLDGLASR.[E]	1xCarbamidomethyl [C14]; 1xDeamidated [N/Q]		4.51356E-05	0	1	1	30	Q40677	Q40677 [140-162]	0	2402.14049847	High	Not Found	High	1.1e8		4.0e6	4.29289865493774	High	0	4.476E-08
High	[K].GLVPLAGSNNESWCQGLDGLASR.[E]	1xCarbamidomethyl [C14]; 2xDeamidated [N10; Q15]		0.000281498	0	1	1	3	Q40677	Q40677 [140-162]	0	2403.12451447	High	Not Found	Not Found				3.51159143447876	High	0	1.118E-06
High	[R].VDIGQVLLSVR.[C]			0.000831244	0	2	2	13	A2ZCQ7; A2Y0T4	A2ZCQ7 [129-139]; A2Y0T4 [129-139]	0	1198.71539808	High	Not Found	High			6.4e7	3.5187726020813	High	0	4.329E-06
High	[R].WAMLGALGCVFPEILSK.[N]	1xCarbamidomethyl [C9]		0.000442876	0	1	1	3	A2XJ35	A2XJ35 [102-118]	0	1891.98087368	Not Found	Not Found	High				4.4279956817627	High	0	1.61E-06
High	[K].VSGAEVILDQI.[-]			0.0116086	0	1	1	9	Q9SDD6	Q9SDD6 [188-198]	0	1143.62558001	High	Not Found	High	3.9e7		1.4e7	3.65350818634033	High	0.0001964	0.0024
High	[K].LDGQLGGLLSEASAEEDFTGK.[A]			3.38271E-05	0	1	1	6	Q6K669	Q6K669 [136-156]	0	2137.02953358	High	Not Found	High	1.2e7		4.8e7	4.91365003585815	High	0	2.927E-08
High	[R].NYLNLPSEIVPATLK.[K]			6.35007E-05	0	1	1	44	P0DKK8	P0DKK8 [78-92]	0	1671.93159821	High	Not Found	High	1.2e7		8.7e7	4.28633880615234	High	0	7.638E-08
High	[K].AVIELENYGLPFSR.[T]			0.000128682	0	1	1	11	Q6ZDY8	Q6ZDY8 [133-146]	0	1607.84278325	High	Not Found	High				3.83566355705261	High	0	8.982E-07
High	[R].AVFVDLEPTVIDEVR.[T]			5.1074E-05	0	1	1	33	Q53M52	Q53M52 [65-79]	0	1701.90577735	High	Not Found	High	2.9e7			4.64199638366699	High	0	5.442E-08
High	[K].LADAMVTWIEAWDELNPSTAAVENGK.[A]	1xDeamidated [N24]		1.41561E-05	0	1	1	10	Q8H8T0	Q8H8T0 [337-362]	0	2832.33965126	Not Found	Not Found	High			9.2e6	5.52539587020874	High	0	1.518E-08
High	[R].DVGVNSFVLFPK.[V]			0.00191644	0	1	1	9	Q5Z8V9	Q5Z8V9 [165-176]	0	1321.71506371	High	Not Found	High	3.5e6		7.4e6	4.21970129013062	High	0	1.618E-05
High	[K].YGVSGYPTIQWFPK.[G]			0.000612133	0	1	2	6	Q75M08	Q75M08 [99-112]	0	1642.82640496	High	Not Found	High			3.0e7	4.05007982254028	High	7.579E-05	0.0006656
High	[R].ILGLGDLGCQGMGIPVGK.[L]	1xCarbamidomethyl [C9]		7.99815E-06	0	1	1	6	P43279	P43279 [241-258]	0	1784.93973713	High	Not Found	High	9.9e6			3.62473511695862	High	0	2.955E-09
High	[R].ILGLGDLGCQGMGIPVGK.[L]	1xCarbamidomethyl [C9]; 1xDeamidated [Q10]		0.000185351	0	1	1	2	P43279	P43279 [241-258]	0	1785.92375313	Not Found	Not Found	High			2.4e7	3.61007738113403	High	0	4.102E-07
High	[K].IAVQDPSYPAYVDSSVIMGQTGLYQEDVQK.[Y]			0.000892054	0	1	1	3	Q10MQ2	Q10MQ2 [183-212]	0	3301.59329908	High	Not Found	High			2.5e7	5.19958782196045	High	0	4.873E-06
High	[K].IAVQDPSYPAYVDSSVIMGQTGLYQEDVQK.[Y]	1xDeamidated [Q]		0.00714157	0	1	1	3	Q10MQ2	Q10MQ2 [183-212]	0	3302.57731508	Not Found	Not Found	High				4.77746915817261	High	4.041E-05	0.000525
High	[K].IQSLTPNIGVVYSGMGPDFR.[V]			0.000318531	0	1	1	5	Q10KF0	Q10KF0 [65-84]	0	2151.09030026	High	Not Found	High			3.1e7	4.08833837509155	High	0	9.646E-07
High	[K].HSEFISYPISLWTEK.[T]			0.000109774	0	2	3	10	Q0J4P2; Q07078	Q0J4P2 [199-213]; Q07078 [199-213]	0	1836.91667638	High	Not Found	High			2.3e7	4.20080518722534	High	0	5.305E-07
High	[K].DAPMFVCGVNEDKYTSDIDIVSNASCTTNCLAPLAK.[V]	3xCarbamidomethyl [C7; C26; C30]		7.44381E-05	0	1	1	8	A2YQT7	A2YQT7 [129-164]	1	3976.80715034	High	Not Found	High	2.8e6			4.73210096359253	High	0	9.849E-08
High	[K].DAPMFVCGVNEDKYTSDIDIVSNASCTTNCLAPLAK.[V]	3xCarbamidomethyl [C7; C26; C30]; 1xDeamidated [N]		1.51921E-05	0	1	1	20	A2YQT7	A2YQT7 [129-164]	1	3977.79116634	High	Not Found	High	3.7e6		1.3e7	5.43157291412354	High	0	5.271E-07
High	[K].DAPMFVCGVNEDKYTSDIDIVSNASCTTNCLAPLAK.[V]	3xCarbamidomethyl [C7; C26; C30]; 2xDeamidated [N23; N]		0.00155076	0	1	1	5	A2YQT7	A2YQT7 [129-164]	1	3978.77518234	High	Not Found	High	5.0e6			4.74564838409424	High	0	1.155E-05
High	[K].GLVPLAGSNNESWCQGLDGLASR.[E]	1xCarbamidomethyl [C14]		1.05471E-05	0	1	1	51	Q40677	Q40677 [140-162]	0	2401.15648247	High	Not Found	High	6.6e7		4.5e8	5.02180194854736	High	0	4.557E-09
High	[K].DPTSQAELDNFMVQQLDGTK.[N]	1xDeamidated [N/Q]; 1xOxidation [M12]		0.000704983	0	1	1	6	Q42971	Q42971 [83-102]	0	2254.0179834	Not Found	Not Found	High				4.03965854644775	High	0	3.354E-06
High	[K].DPTSQAELDNFMVQQLDGTK.[N]	1xDeamidated [Q/N]		1.29599E-05	0	1	1	10	Q42971	Q42971 [83-102]	0	2238.0230684	High	Not Found	High	6.0e6			6.35704708099365	High	0	6.331E-09
High	[K].DPTSQAELDNFMVQQLDGTK.[N]			5.49419E-07	0	1	1	33	Q42971	Q42971 [83-102]	0	2237.0390524	High	Not Found	High	2.3e8		2.7e8	6.24906921386719	High	0	1.986E-08
High	[K].AAVAWEAGKPLSIEEVEVAPPQAMEVR.[V]			0.00181765	0	1	1	9	Q0ITW7	Q0ITW7 [12-38]	0	2877.48150448	High	Not Found	High	1.3e7		3.5e7	3.87054467201233	High	0	1.48E-05
High	[K].LAVNLIPFPR.[L]			0.00321483	0	5	8	13	Q43594; Q8H7U1; P46265; Q76FS3; P37832	Q43594 [253-262]; Q8H7U1 [253-262]; P46265 [253-262]; Q76FS3 [253-262]; P37832 [253-262]	0	1139.69354053	High	Not Found	High	5.9e7		1.1e8	3.4660484790802	High	0	4.048E-05
High	[R].TGYSAQGTGSALIMPVLDNQLK.[S]			1.22912E-05	0	1	1	10	O64464	O64464 [137-158]	0	2264.15910799	High	Not Found	High	8.4e6		1.5e7	4.38302946090698	High	0	5.812E-09
High	[K].FALESFWDGK.[S]			0.00812407	0	2	2	94	Q2QLY5; Q2QLY4	Q2QLY5 [19-28]; Q2QLY4 [19-28]	0	1199.57315057	High	Not Found	High	2.0e7			3.79732298851013	High	4.041E-05	0.0004541
High	[K].SFGVLIPDQGIALR.[G]			0.000117808	0	1	1	72	Q6ER94	Q6ER94 [177-190]	0	1485.84238939	High	Not Found	High	1.2e8		6.2e7	3.74181389808655	High	0	8.557E-07
High	[R].GPIQLSFNFNYGPAGR.[A]			2.8519E-05	0	1	1	61	Q7DNA1	Q7DNA1 [202-217]	0	1737.87072931	High	Not Found	High	5.2e7			5.0587100982666	High	0	4.275E-07
High	[R].GPIQLSFNFNYGPAGR.[A]	1xDeamidated [N]		0.00119713	0	1	1	6	Q7DNA1	Q7DNA1 [202-217]	0	1738.85474531	High	Not Found	High				4.42777442932129	High	0	4.654E-05
High	[R].FYNVVIEELPANVADLL.[-]			2.46167E-05	0	1	1	2	P35683	P35683 [398-414]	0	1919.016056	Not Found	Not Found	High			2.9e7	4.90613842010498	High	0	1.73E-08
High	[R].QVQLISFIAYKPPGCEESGGN.[-]	1xCarbamidomethyl [C15]		1.25102E-05	0	1	2	84	P18566	P18566 [155-175]	0	2294.11215812	High	Not Found	High	4.5e7		4.0e6	5.06135606765747	High	0	2.049E-07
High	[R].QVQLISFIAYKPPGCEESGGN.[-]	1xCarbamidomethyl [C15]; 1xDeamidated [N/Q]		0.00731096	0	1	2	25	P18566	P18566 [155-175]	0	2295.09617412	High	Not Found	High				3.7961630821228	High	0.001378	0.01527
High	[R].YALQALEPTWITAR.[Q]			0.00038454	0	1	2	9	P0C441	P0C441 [32-45]	0	1632.87441774	High	Not Found	High	9.4e6		5.9e7	3.96283793449402	High	0	6.815E-05
High	[K].VLNLEEGGAFTTSSAEEMLK.[A]			1.03625E-05	0	2	2	17	Q7F8S5; Q69TY4	Q7F8S5 [204-223]; Q69TY4 [211-230]	0	2126.03217617	High	Not Found	High	8.2e6		2.1e8	5.23684072494507	High	0	4.456E-09
High	[K].VLNLEEGGAFTTSSAEEMLK.[A]	1xDeamidated [N3]; 1xOxidation [M18]		0.00945988	0	2	2	2	Q7F8S5; Q69TY4	Q7F8S5 [204-223]; Q69TY4 [211-230]	0	2143.01110717	Not Found	High	Not Found		7.5e6		3.38933062553406	High	0	0.0001991
High	[K].GTVEIITPVELIK.[K]			0.000802411	0	1	1	26	P41095	P41095 [153-165]	0	1411.84065805	High	Not Found	High			9.6e7	3.42116045951843	High	0.0001395	0.001628
High	[K].LVPLLTEAGAIASSAK.[T]			0.000124217	0	1	1	16	P55142	P55142 [92-107]	0	1540.89448446	High	Not Found	High			1.5e7	4.04116868972778	High	0	2.206E-06
High	[K].GGEYADKNPNFVGCVEGALGIR.[E]	1xCarbamidomethyl [C14]		3.34709E-06	0	1	1	28	Q9SXP2	Q9SXP2 [37-58]	1	2323.11355509	High	Not Found	High	4.6e7		1.7e8	5.58508586883545	High	0	7.529E-10
High	[K].GGEYADKNPNFVGCVEGALGIR.[E]	1xCarbamidomethyl [C14]; 1xDeamidated [N]		1.32686E-05	0	1	1	12	Q9SXP2	Q9SXP2 [37-58]	1	2324.09757109	High	Not Found	Not Found	8.0e6			4.1561975479126	High	0	1.543E-06
High	[K].QLVLPVPAFNVINGGSHAGNK.[L]			2.39311E-06	0	1	1	3	Q42971	Q42971 [148-168]	0	2132.16109745	High	Not Found	High	8.1e7		8.2e7	4.75640392303467	High	0	1.17E-09
High	[K].QLVLPVPAFNVINGGSHAGNK.[L]	1xDeamidated [N/Q]		1.2525E-06	0	1	1	79	Q42971	Q42971 [148-168]	0	2133.14511345	High	Not Found	High	2.0e8		6.4e7	5.51007509231567	High	0	3.069E-08
High	[R].GPLQISWNFNYGPAGK.[N]			2.41858E-05	0	1	1	34	O04138	O04138 [185-200]	0	1748.87548034	High	Not Found	High	2.5e7		1.7e7	4.91554927825928	High	0	1.679E-08
High	[R].GPLQISWNFNYGPAGK.[N]	1xDeamidated [Q4]		0.0141574	0	1	1	1	O04138	O04138 [185-200]	0	1749.85949634	High	Not Found	Not Found				3.3083016872406	High	0	0.0003776
High	[R].TSSPQQTEVCQAIFQK.[L]	1xCarbamidomethyl [C10]		0.00246773	0	1	1	2	Q9ZTS1	Q9ZTS1 [109-124]	0	1851.89053822	Not Found	Not Found	High			1.9e7	2.70243859291077	High	0.0001071	0.001308
High	[K].VLNLEEGGAFTTSSAEEMLK.[A]	1xDeamidated [N3]		1.13858E-05	0	2	2	5	Q7F8S5; Q69TY4	Q7F8S5 [204-223]; Q69TY4 [211-230]	0	2127.01619217	High	Not Found	High	4.7e6			5.69107055664063	High	0	5.157E-09
High	[K].LAGIEGGFFTLNPK.[E]			0.000136483	0	1	1	8	P14717	P14717 [227-240]	0	1463.78929121	High	Not Found	High			2.7e8	4.17753505706787	High	0	2.541E-07
High	[K].VYPLDAVFDSPEDVPDDVK.[A]			0.00156911	0	1	1	10	Q6H5J0	Q6H5J0 [147-165]	0	2120.00700729	High	Not Found	Not Found	4.0e7			3.32306337356567	High	0	2.889E-05
High	[R].SFDDGFPNLFINNAHDIR.[G]			0.000184263	0	1	1	7	Q6ZFT5	Q6ZFT5 [46-63]	0	2091.98827805	High	Not Found	High			4.8e7	3.64695763587952	High	0	2.028E-06
High	[K].VFSVPEAAPFTAVLK.[F]			0.00558268	0	1	1	6	Q94DM8	Q94DM8 [33-47]	0	1575.87810617	High	Not Found	High	4.8e6		4.2e7	2.40198683738709	High	0.001378	0.01534
High	[R].EYFDLGLPVIK.[K]			0.0042369	0	1	1	8	Q7F8T6	Q7F8T6 [160-170]	0	1293.70891571	High	Not Found	High			2.8e7	3.40063738822937	High	0	5.601E-05
High	[R].TLTAVHDGILEDVVYPAEIVGK.[R]			4.59943E-06	0	1	1	15	Q8LJU5	Q8LJU5 [118-139]	0	2339.24930316	High	Not Found	High	3.9e8		4.1e8	4.65558242797852	High	0	3.484E-08
High	[K].LVDTTGIPFLPTPMGK.[G]			0.00856377	0	1	1	4	Q0JMH0	Q0JMH0 [244-259]	0	1686.91350534	High	Not Found	High	9.7e6		1.9e7	3.15913248062134	High	0	0.0001706
High	[K].EGYEGQISANNIEIGIIR.[S]	1xDeamidated [N/Q]		0.000176826	0	1	1	5	Q10KF0	Q10KF0 [197-214]	0	1976.99236077	Not Found	Not Found	High				4.27043294906616	High	0	3.825E-07
High	[K].ESVNSFQGVLDGK.[Y]			0.0132001	0	1	1	2	Q01859	Q01859 [509-521]	0	1379.68013465	Not Found	High	Not Found		2.5e7		2.7082211971283	High	0.001402	0.01589
High	[R].FVLPPYLTLK.[N]			0.00807662	0	1	1	21	Q10CE4	Q10CE4 [173-182]	0	1190.71835828	High	Not Found	High	2.0e7		9.6e7	2.62146544456482	High	0	0.0001558
High	[R].AIFVDLEPTVIDEVR.[T]			0.000254696	0	1	1	8	P28752	P28752 [65-79]	0	1715.92142741	High	Not Found	High			1.7e7	4.09400463104248	High	0	7.3E-07
High	[K].WFDTNYHFIVPELGPNTK.[F]			0.000318531	0	2	2	9	Q2QLY5; Q2QLY4	Q2QLY5 [112-129]; Q2QLY4 [112-129]	0	2178.06546575	High	Not Found	High	2.4e8		2.5e7	4.08954811096191	High	0	9.676E-07
High	[R].TSDDFVYVASEVGVIPMDESK.[V]			5.25994E-05	0	1	1	4	Q69RJ0	Q69RJ0 [458-478]	0	2288.06387015	High	Not Found	High	1.1e7		1.6e7	4.74147415161133	High	0	5.702E-08
High	[K].GLQYYNDIIDGLVK.[N]			0.00221993	0	1	1	4	Q5JK35	Q5JK35 [122-135]	0	1610.84244888	High	Not Found	High			8.7e6	3.12014031410217	High	0	2.026E-05
High	[K].VIIDQDSDPDATIVEITLGDR.[L]			3.24617E-05	0	1	1	4	Q0J709	Q0J709 [79-99]	0	2285.15071126	High	Not Found	High	1.1e7		6.0e6	3.90027260780334	High	0	1.042E-06
High	[R].IDAWNSEQLPIYEPGLDEVVK.[E]			7.84875E-05	0	1	2	3	Q9AUV6	Q9AUV6 [39-59]	0	2415.20783224	Not Found	Not Found	High			2.1e7	4.78835010528564	High	0	1.065E-07
High	[R].QADCFLFGSPEYNYSIATPLK.[N]	1xCarbamidomethyl [C4]		0.000226413	0	1	1	7	Q941Z0	Q941Z0 [80-100]	0	2421.14312387	High	Not Found	High	9.9e6		2.5e7	4.13959217071533	High	0	9.966E-05
High	[R].QADCFLFGSPEYNYSIATPLK.[N]	1xCarbamidomethyl [C4]; 1xDeamidated [N13]		0.0029436	0	1	1	2	Q941Z0	Q941Z0 [80-100]	0	2422.12713987	High	Not Found	High	2.9e6			4.20966005325317	High	0	3.164E-05
High	[R].LYSLDAGSIIHSLCFSPNR.[Y]	1xCarbamidomethyl [C14]		0.000221145	0	1	1	15	P49027	P49027 [244-262]	0	2150.06989948	High	Not Found	High	9.9e7		1.6e8	4.09460735321045	High	0	5.453E-07
High	[R].LYSLDAGSIIHSLCFSPNR.[Y]	1xCarbamidomethyl [C14]; 1xDeamidated [N18]		0.00399528	0	1	1	4	P49027	P49027 [244-262]	0	2151.05391548	High	Not Found	High	5.3e7			3.90336513519287	High	0	0.0002149
High	[R].TEEELIEAIATATGAK.[K]			0.000123488	0	1	2	5	A2Y5L9	A2Y5L9 [552-567]	0	1646.848322	High	Not Found	High	1.3e7		4.3e7	4.12975931167603	High	0	4.872E-07
High	[K].ATSSIFPLQNVFVR.[K]			0.00033784	0	1	1	62	P49397	P49397 [200-213]	0	1578.86385308	High	Not Found	High	1.5e8		4.1e8	4.03392028808594	High	0	3.301E-06
High	[K].SVLIEPTSGNTGIGLAFMAAAK.[G]			0.000175788	0	2	2	22	Q9XEA8; Q9XEA6	Q9XEA8 [71-92]; Q9XEA6 [68-89]	0	2148.13691607	High	Not Found	High	1.9e7			3.68517851829529	High	0.0001071	0.0009779
High	[K].SVLIEPTSGNTGIGLAFMAAAK.[G]	1xDeamidated [N10]		0.00459984	0	2	2	2	Q9XEA8; Q9XEA6	Q9XEA8 [71-92]; Q9XEA6 [68-89]	0	2149.12093207	High	Not Found	Not Found	9.2e6			2.96013045310974	High	0	6.403E-05
High	[K].VVSGEIDQSDQSFLDDDQVAAGWVLTCHAYPK.[S]	1xCarbamidomethyl [C27]; 2xDeamidated [Q11; Q]		0.00462692	0	1	1	5	A2YQD9	A2YQD9 [94-125]	0	3552.611135	High	Not Found	High	6.0e6			4.70804357528687	High	0	8.177E-05
High	[K].VVSGEIDQSDQSFLDDDQVAAGWVLTCHAYPK.[S]	1xCarbamidomethyl [C27]; 1xDeamidated [Q]		2.30195E-08	0	1	1	16	A2YQD9	A2YQD9 [94-125]	0	3551.627119	High	Not Found	High	1.5e7		9.8e6	6.36824464797974	High	0	3.014E-13
High	[K].VVSGEIDQSDQSFLDDDQVAAGWVLTCHAYPK.[S]	1xCarbamidomethyl [C27]		2.32708E-09	0	1	1	36	A2YQD9	A2YQD9 [94-125]	0	3550.643103	High	Not Found	High	5.1e7		2.0e8	6.60723733901978	High	0	6.475E-12
High	[K].MTAEIGEQVQIVGDDLLVTNPTR.[V]	1xDeamidated [N/Q]		2.28033E-05	0	1	1	79	Q42971	Q42971 [316-338]	0	2500.2599445	High	Not Found	High	5.7e6		8.8e6	4.78325319290161	High	0	1.227E-06
High	[R].RLPVVNPATESPIGEIPAGTAEDVDAAVAAAR.[E]			6.64075E-08	0	1	1	31	B3VMC0	B3VMC0 [24-55]	1	3157.64878058	High	Not Found	High	3.5e7		2.8e8	5.86527061462402	High	0	1.592E-12
High	[R].RLPVVNPATESPIGEIPAGTAEDVDAAVAAAR.[E]	1xDeamidated [N6]		2.8252E-07	0	1	1	10	B3VMC0	B3VMC0 [24-55]	1	3158.63279658	High	Not Found	High	9.0e6			5.09473562240601	High	0	5.362E-11
High	[K].ESLGVGDEVLLLSDGNGELAR.[A]			0.0108222	0	1	1	2	Q69TY4	Q69TY4 [158-178]	0	2143.08771716	High	Not Found	Not Found				2.87480902671814	High	0.004655	0.05193
High	[K].ESLGVGDEVLLLSDGNGELAR.[A]	1xDeamidated [N16]		6.62506E-06	0	1	1	9	Q69TY4	Q69TY4 [158-178]	0	2144.07173316	High	Not Found	High	1.3e7		4.1e7	4.50119256973267	High	0	3.173E-08
High	[R].ILASGVHVVVGTPGR.[V]			0.00176498	0	2	2	4	Q6Z2Z4; P35683	Q6Z2Z4 [155-169]; P35683 [155-169]	0	1461.85362279	High	Not Found	High	5.4e6			2.9140944480896	High	0	1.419E-05
High	[K].LAPFNPEYPDESVLWTESGDVGK.[S]			9.53134E-05	0	1	1	9	Q10M12	Q10M12 [106-128]	0	2550.20347507	High	Not Found	High	1.0e7		9.6e7	3.85191607475281	High	0	1.447E-07
High	[K].LAPFNPEYPDESVLWTESGDVGK.[S]	1xDeamidated [N5]		0.00444065	0	1	1	2	Q10M12	Q10M12 [106-128]	0	2551.18749107	Not Found	Not Found	High				3.4703905582428	High	0	6.085E-05
High	[K].QSQANPLPVEEQIATIYIGTR.[G]			2.02709E-05	0	1	1	27	P0C2Z4	P0C2Z4 [423-443]	0	2328.21940001	High	Not Found	High	1.3e7		2.0e7	3.84023380279541	High	0	1.271E-08
High	[K].QSQANPLPVEEQIATIYIGTR.[G]	1xDeamidated [N/Q]		0.00585089	0	1	1	8	P0C2Z4	P0C2Z4 [423-443]	0	2329.20341601	High	Not Found	High	5.2e6			2.72578310966492	High	0.007379	0.08155
High	[R].EVLGPVMFPALR.[L]			0.00739715	0	1	1	4	Q7FAY6	Q7FAY6 [211-222]	0	1328.73950436	Not Found	Not Found	High				3.16424298286438	High	4.041E-05	0.0004577
High	[R].DSLVADEGGFPAELLR.[Y]			0.000101688	0	1	1	19	Q7XDY9	Q7XDY9 [155-170]	0	1688.84899074	High	Not Found	High	3.4e6			3.92879939079285	High	0	3.728E-05
High	[R].SPAEAMMILVPEAYK.[N]			0.000137288	0	1	1	8	Q69RJ0	Q69RJ0 [387-401]	0	1649.82772683	High	Not Found	High	1.1e7			4.2708101272583	High	0	2.566E-07
High	[K].VFTDEGLEVLGWR.[T]			0.000166719	0	1	1	11	Q69RJ0	Q69RJ0 [192-204]	0	1520.77436938	High	Not Found	High	1.0e7		1.2e8	3.77297472953796	High	0	3.477E-07
High	[K].DDGTLASFIGFR.[V]			0.00444065	0	1	1	8	Q33E23	Q33E23 [44-55]	0	1298.63754164	High	Not Found	High				3.50062131881714	High	0	6.074E-05
High	[R].FGIVEGLMTTVHAITATQK.[T]			2.12734E-06	0	2	2	19	Q7FAH2; Q6K5G8	Q7FAH2 [170-188]; Q6K5G8 [170-188]	0	2017.078673	High	Not Found	High	6.7e7		8.5e7	4.80930185317993	High	0	4.551E-08
High	[R].FGIVEGLMTTVHAITATQK.[T]	1xOxidation [M8]		0.000360435	0	2	2	5	Q7FAH2; Q6K5G8	Q7FAH2 [170-188]; Q6K5G8 [170-188]	0	2033.073588	Not Found	Not Found	High			1.0e7	3.40129446983337	High	0	2.817E-06
High	[K].TWPEDIIPLQPVGR.[M]			0.00308528	0	1	2	2	A2YH64	A2YH64 [292-305]	0	1620.87441774	High	Not Found	High				2.74481701850891	High	0	3.402E-05
High	[K].DFDEPGSLAPTGLFLGGTK.[Y]			0.000144757	0	1	1	12	P83647	P83647 [53-71]	0	1921.95418399	High	Not Found	High	6.0e6		9.0e7	4.02354145050049	High	0	3.128E-06
High	[K].AAVTPAFVGQFPGVNGLGISAAR.[L]			1.66924E-05	0	1	1	6	Q6ZBZ2	Q6ZBZ2 [70-92]	0	2200.18731217	High	Not Found	High			1.9e6	4.96455001831055	High	0	9.368E-09
High	[K].AAVTPAFVGQFPGVNGLGISAAR.[L]	1xDeamidated [N/Q]		2.05595E-07	0	1	1	106	Q6ZBZ2	Q6ZBZ2 [70-92]	0	2201.17132817	High	Not Found	High	3.6e7			5.3362340927124	High	0	7.105E-11
High	[K].AAVTPAFVGQFPGVNGLGISAAR.[L]	2xDeamidated [Q10; N15]		2.02949E-06	0	1	1	6	Q6ZBZ2	Q6ZBZ2 [70-92]	0	2202.15534417	High	Not Found	High				5.08643484115601	High	0	3.433E-10
High	[K].MTAEIGEQVQIVGDDLLVTNPTR.[V]			5.95906E-06	0	1	1	165	Q42971	Q42971 [316-338]	0	2499.2759285	High	Not Found	High	1.6e7		1.0e7	4.82597398757935	High	0	1.868E-09
High	[R].FTTFALSGFIR.[A]			0.00115561	0	1	1	11	P35687	P35687 [49-59]	0	1259.67828433	High	Not Found	High	2.7e6			3.5812840461731	High	0	2.709E-05
High	[R].AVFASGSPFDPVEYNGK.[I]	1xDeamidated [N15]		2.91985E-05	0	1	1	12	P43279	P43279 [515-531]	0	1785.83300674	High	Not Found	High	3.3e7		1.1e7	5.56360816955566	High	0	6.075E-07
High	[R].DNLTLWTSDISEDTAEEIR.[E]	1xDeamidated [N2]		8.88137E-05	0	1	1	3	Q7XTE8	Q7XTE8 [233-251]	0	2209.01427781	High	Not Found	Not Found				2.74641919136047	High	0	1.299E-07
High	[R].DNLTLWTSDISEDTAEEIR.[E]			8.68514E-06	0	1	1	12	Q7XTE8	Q7XTE8 [233-251]	0	2208.03026181	High	Not Found	High	1.7e7		5.1e7	5.44266796112061	High	0	9.988E-09
High	[K].AVMTLNDFEAGGDGGDPSECDGK.[F]	1xCarbamidomethyl [C20]		1.39083E-05	0	1	1	8	Q6H5X0	Q6H5X0 [79-101]	0	2341.95473066	High	High	High	3.6e7	3.5e7	1.2e7	4.46495199203491	High	0	7.073E-09
High	[K].AFNVEVAPSDFK.[V]			0.00390252	0	1	1	9	Q9SDD6	Q9SDD6 [176-187]	0	1323.65794273	High	High	High	2.5e8	2.2e8		3.80985355377197	High	0.001227	0.01441
High	[R].RFEGYNDYTPEQLIK.[D]			0.00454616	0	1	1	9	P52428	P52428 [175-189]	1	1872.91265358	High	High	High		8.3e7	3.7e7	3.96081256866455	High	0.0001707	0.001972
High	[K].GVCSNFLCDLKPGSDVK.[I]	2xCarbamidomethyl [C3; C8]		0.000187546	0	1	1	32	P41344	P41344 [178-194]	0	1895.89899475	High	High	High	5.8e8	5.0e8	3.5e8	3.56109189987183	High	0	1.113E-06
High	[K].TPLVAHGADAFPFTEEK.[L]			6.24637E-06	0	1	1	10	Q7Y0F2	Q7Y0F2 [466-482]	0	1829.90683995	High	High	High	1.4e8	8.2e7	3.6e7	4.4707989692688	High	0	1.225E-08
High	[K].YANDLSSGVIFGK.[E]			0.000761025	0	1	1	12	Q6K669	Q6K669 [273-285]	0	1370.69505648	High	High	High	2.8e8	2.6e8	1.1e8	3.54905581474304	High	0	5.638E-06
High	[K].YANDLSSGVIFGK.[E]	1xDeamidated [N3]		0.00387967	0	1	1	2	Q6K669	Q6K669 [273-285]	0	1371.67907248	Not Found	Not Found	High				3.01722240447998	High	0	4.913E-05
High	[K].TIVAANLGVTPSNDGEVIR.[V]			5.36635E-07	0	1	1	23	A3BLC3	A3BLC3 [162-180]	0	1926.02908023	High	High	High	4.6e8		8.8e6	5.00690984725952	High	0	4.227E-11
High	[K].TIVAANLGVTPSNDGEVIR.[V]	1xDeamidated [N]		0.000107853	0	1	1	11	A3BLC3	A3BLC3 [162-180]	0	1927.01309623	High	High	High	1.8e7	2.2e7	1.6e7	5.4983286857605	High	0	1.751E-07
High	[K].GRPVVVYFYPADETPGCTK.[Q]	1xCarbamidomethyl [C17]		0.000570399	0	1	1	4	P0C5D5	P0C5D5 [96-114]	0	2156.04810142	Not Found	High	High			1.1e7	4.19811248779297	High	0	2.409E-06
High	[K].ALMADPAFRPLVEK.[Y]			0.0028084	0	1	1	7	Q9FE01	Q9FE01 [211-224]	0	1557.84576021	High	High	High	8.9e7	1.2e8	4.9e7	2.86903214454651	High	0	2.956E-05
High	[R].FLANVDPVDVAR.[S]			0.00413855	0	2	2	12	P42862; P42863	P42862 [185-196]; P42863 [185-196]	0	1315.70047625	High	High	High	4.1e8	1.7e8	5.6e7	3.37128353118896	High	0.0003796	0.003758
High	[R].VFDKDQNGFISAAELR.[H]	1xDeamidated [N/Q]		0.00731096	0	1	5	9	Q0JNS6	Q0JNS6 [92-107]	1	1810.89700395	Not Found	High	High				2.96551561355591	High	0.001732	0.02064
High	[K].AAQDIALADLAPTHPIR.[L]			1.42397E-05	0	2	2	66	Q6ZKC0; Q2R2W2	Q6ZKC0 [155-171]; Q2R2W2 [164-180]	0	1772.9653579	High	High	High	8.9e8	1.1e9	1.0e8	4.06660270690918	High	0	7.309E-09
High	[K].VSPEVIAEYTVR.[T]			0.00221993	0	1	1	16	P17784	P17784 [238-249]	0	1362.7263566	High	High	High	5.1e8	2.9e8		3.76397156715393	High	0	5.864E-05
High	[R].VPEGFDYELYNR.[DN]			0.000717538	0	2	2	18	Q6Z4G3; Q8H8T0	Q6Z4G3 [59-70]; Q8H8T0 [61-72]	0	1501.69578471	High	High	High	5.5e8	4.2e8		3.89079761505127	High	0	7.317E-06
High	[K].CGINYQPPSVVPGGDLAK.[V]	1xCarbamidomethyl [C1]		0.000120614	0	2	2	12	Q53M52; P28752	Q53M52 [353-370]; P28752 [353-370]	0	1871.93200914	High	High	High	1.2e8	7.5e7		3.89409399032593	High	0	9.126E-07
High	[K].APAADEEDDDDVDLFGEETEEEK.[K]			0.00024877	0	1	1	2	Q40682	Q40682 [94-116]	0	2568.02675185	High	Not Found	Not Found	8.1e6			3.19630408287048	High	0	6.555E-07
High	[K].TTTTNAGAPVWNDNEALTVGPR.[G]			1.66924E-05	0	1	1	23	Q0E4K1	Q0E4K1 [16-37]	0	2285.11566322	High	High	High	1.0e9	1.9e8	3.6e8	4.88218593597412	High	0	1.473E-08
High	[K].TTTTNAGAPVWNDNEALTVGPR.[G]	1xDeamidated [N]		1.55541E-05	0	1	1	53	Q0E4K1	Q0E4K1 [16-37]	0	2286.09967922	High	High	High	3.2e7	1.2e8	3.9e7	4.30278396606445	High	0	8.363E-09
High	[K].TTTTNAGAPVWNDNEALTVGPR.[G]	2xDeamidated [N12; N]		8.53312E-06	0	1	1	4	Q0E4K1	Q0E4K1 [16-37]	0	2287.08369522	Not Found	High	High		3.3e7	6.3e6	4.65522623062134	High	0	3.271E-09
High	[K].APAADDDDDDDVDLFGEETEEEK.[K]			3.28461E-05	0	1	1	14	Q40680	Q40680 [97-119]	0	2539.99545173	High	High	High	1.0e8	6.7e7	3.4e7	5.07827615737915	High	0	3.444E-08
High	[K].DADEDDDDLDLFGDETEEDKK.[A]			7.15189E-06	0	1	1	26	P29545	P29545 [96-116]	1	2428.96342338	High	High	High	4.9e8	3.2e8	3.3e7	4.87998819351196	High	0	3.676E-07
High	[K].EGLPAFPMGNIDQTR.[M]			0.000615746	0	1	1	5	Q65XK0	Q65XK0 [408-422]	0	1645.80026649	High	Not Found	High	1.6e8		3.3e7	3.10401582717896	High	0	1.545E-05
High	[K].VVVADNVHDFVFK.[S]			7.05975E-05	0	1	1	19	Q53LQ0	Q53LQ0 [388-400]	0	1488.78454018	High	High	High	3.0e8	1.9e8	1.9e8	4.32991218566895	High	0	5.796E-06
High	[R].CESACPTDFLSVR.[V]	2xCarbamidomethyl [C1; C5]		0.00160646	0	1	1	10	P0C359	P0C359 [54-66]	0	1541.67228945	High	High	High	7.3e7	7.7e7		3.4616391658783	High	0	2.102E-05
High	[R].YLAVEPSTPYNTTTLPK.[V]			0.000118503	0	1	1	14	P42862	P42862 [550-566]	0	1894.97967048	High	High	High	2.0e8	1.8e8	3.9e7	3.70435333251953	High	0	0.0001037
High	[K].AADLTYWESAAR.[MI]			0.00378959	0	1	5	8	Q9AUV6	Q9AUV6 [100-111]	0	1353.64335527	High	High	High	1.5e8	1.3e8		4.81673192977905	High	0	4.721E-05
High	[K].YIIEQNLATESELK.[S]			0.0102075	0	1	1	3	Q7XTJ3	Q7XTJ3 [351-364]	0	1650.8584928	Not Found	High	High				2.51991271972656	High	0	0.0002643
High	[K].KLDVLSNEVFVK.[A]			0.000871305	0	1	1	15	A2WXB2	A2WXB2 [75-86]	1	1390.79404224	High	High	High	6.2e7	6.0e7		3.34916663169861	High	0	6.565E-05
High	[K].AQISIYDPQVTEDQIQR.[D]			2.02709E-05	0	1	3	12	Q9AUV6	Q9AUV6 [358-374]	0	2004.00325937	High	High	High	6.1e7	1.3e8		4.40436744689941	High	0	1.59E-08
High	[R].ATWYGAPNGAGPDDNGGACGFK.[N]	1xCarbamidomethyl [C19]; 2xDeamidated [N8; N15]		0.00413855	0	1	1	4	Q9LD07	Q9LD07 [97-118]	0	2184.89272377	High	High	Not Found				2.14375615119934	High	0	5.397E-05
High	[K].SDVNIVSNASCTTNCLAPLAK.[V]	2xCarbamidomethyl [C11; C15]		1.5103E-05	0	1	1	13	Q6K5G8	Q6K5G8 [144-164]	0	2235.0743927	High	Not Found	High	2.0e8		4.2e7	4.78950643539429	High	0	1.338E-07
High	[R].TVSSGISGASYYTGTFNTVNR.[S]			5.58546E-06	0	1	1	4	Q5Z5A8	Q5Z5A8 [225-245]	0	2182.04110135	High	High	Not Found	2.6e7			5.23354291915894	High	0	1.674E-09
High	[K].TGSFYGQGAQQAGNLPVPEGCTDPVAK.[N]	1xCarbamidomethyl [C21]		0.00945988	0	1	1	6	P93431	P93431 [423-449]	0	2749.28861867	High	High	High	4.9e7	5.5e7	6.8e6	3.83897423744202	High	0.0002903	0.003245
High	[R].SPNAVQSNMELEFK.[R]			0.00304924	0	1	1	5	Q6YZX6	Q6YZX6 [139-152]	0	1593.75773297	Not Found	High	High		2.2e7	1.5e7	3.94472336769104	High	0.0001071	0.0009192
High	[K].EAFSLFDKDGDGCITTK.[E]	1xCarbamidomethyl [C13]		0.000113053	0	1	4	6	Q0JNS6	Q0JNS6 [15-31]	1	1903.87421942	High	Not Found	High	2.5e8		7.0e7	4.21910238265991	High	0	0.0003594
High	[R].IAQIPVSEAYLGR.[V]			0.000713328	0	1	1	19	P0C2Z4	P0C2Z4 [95-107]	0	1416.78454018	High	High	High	8.9e8	5.8e8	3.1e8	3.64911603927612	High	7.579E-05	0.0007657
High	[R].EDQVPLIIIQDGESKK.[F]			0.00241038	0	1	1	5	Q53LQ0	Q53LQ0 [331-346]	1	1811.97491945	High	High	High	2.2e8	1.9e8	1.6e8	3.7694878578186	High	0	2.314E-05
High	[K].HLPAISDPEVESAFK.[D]			0.00374534	0	1	1	4	Q0JDA2	Q0JDA2 [69-83]	0	1639.83261245	Not Found	Not Found	High			2.3e7	3.45335483551025	High	0	4.632E-05
High	[R].VAPEEHPILLTEAPLNPK.[A]			0.00387967	0	2	2	3	A2XNS1; A3C6D7	A2XNS1 [98-115]; A3C6D7 [98-115]	0	1968.08005321	High	Not Found	High	2.1e8			2.66103625297546	High	0	0.0001185
High	[K].IGDTAGTIDNIIQCK.[L]	1xCarbamidomethyl [C14]		4.79289E-06	0	1	1	8	Q93VT8	Q93VT8 [149-163]	0	1618.81049709	High	High	High	2.4e8	2.1e8		4.87302350997925	High	0	1.32E-09
High	[K].ESDAWPAEPQDAYGLEK.[L]			8.08316E-05	0	2	3	6	A2Z7B3; Q2R1V8	A2Z7B3 [163-179]; Q2R1V8 [156-172]	0	1905.85011283	High	Not Found	High	3.4e8		1.3e8	3.74071359634399	High	0	3.289E-05
High	[K].ESDAWPAEPQDAYGLEK.[L]	1xDeamidated [Q10]		0.00997141	0	2	3	1	A2Z7B3; Q2R1V8	A2Z7B3 [163-179]; Q2R1V8 [156-172]	0	1906.83412883	High	Not Found	Not Found				3.33558869361877	High	0	0.0002171
High	[K].HPQIDVPNLQVIK.[L]			0.000501134	0	1	1	28	P0DKK8	P0DKK8 [32-44]	0	1500.85328842	High	High	High	2.5e8		2.4e8	3.76841378211975	High	0	0.0002045
High	[R].LAIVDPTSGDQPLYNEDK.[S]			0.0054213	0	1	1	2	Q43011	Q43011 [51-68]	0	1974.96547688	High	Not Found	Not Found	2.8e7			2.43038058280945	High	0	8.264E-05
High	[K].LVLNISVGESGDR.[L]			0.00744062	0	1	1	7	A2YDY2	A2YDY2 [19-31]	0	1358.7274192	High	High	Not Found				3.00048828125	High	0	0.000136
High	[R].NGPSLMPGGSFEAYK.[Y]			0.00040785	0	1	1	12	Q9LI00	Q9LI00 [139-153]	0	1554.72570462	High	High	High	1.3e8	6.0e7	5.6e7	3.88527655601501	High	0	1.415E-06
High	[R].NGPSLMPGGSFEAYK.[Y]	1xDeamidated [N1]		0.0011354	0	1	1	10	Q9LI00	Q9LI00 [139-153]	0	1555.70972062	High	High	High	1.1e8	6.1e7		3.35367369651794	High	0	7.09E-06
High	[K].LRPPEYWVEDDGSIAK.[I]			0.00154167	0	1	1	4	Q6ZG77	Q6ZG77 [456-471]	0	1874.92830364	High	High	Not Found	3.1e7	5.1e7		3.10546135902405	High	0.0005186	0.005107
High	[R].GISACAVCDGAAPIFR.[N]	2xCarbamidomethyl [C5; C8]		3.50431E-05	0	1	2	14	Q6ZFU6	Q6ZFU6 [141-156]	0	1664.78832224	High	High	High	1.3e8	1.2e8	1.9e7	4.52994060516357	High	0	5.102E-08
High	[R].AVLVEHALTSGDAEPEASVFSK.[I]			2.99295E-06	0	1	1	37	P14717	P14717 [582-603]	0	2257.13466734	High	High	High	3.5e8	3.7e8	1.3e8	5.96372842788696	High	0	5.135E-09
High	[K].LPMFGCTDATQVLK.[E]	1xCarbamidomethyl [C6]		1.42397E-05	0	1	2	73	P18566	P18566 [118-131]	0	1580.78111133	High	High	High	4.6e9	8.2e7	5.1e9	4.98660612106323	High	0	1.177E-07
High	[K].LPMFGCTDATQVLK.[E]	1xCarbamidomethyl [C6]; 1xOxidation [M3]		8.47287E-05	0	1	2	17	P18566	P18566 [118-131]	0	1596.77602633	High	High	High	2.4e8	1.2e9	4.2e8	4.31169509887695	High	0	8.081E-07
High	[K].GEDFPVQNYIVK.[E]			0.00638887	0	1	1	9	Q9SXP2	Q9SXP2 [356-367]	0	1408.71070654	High	High	Not Found	5.3e8			3.88799786567688	High	0	0.0002052
High	[R].AKESAQDIINLKPLIEK.[K]			0.000250239	0	1	1	28	P83646	P83646 [120-136]	1	1910.09570327	High	High	High	2.0e7	4.1e8	9.0e6	4.40340232849121	High	0	1.143E-05
High	[R].SLNSVWAQHLSEEVR.[R]			4.1079E-05	0	1	1	20	P35684	P35684 [101-115]	0	1754.8820222	High	High	High	4.5e7	1.1e8	5.1e8	4.61333513259888	High	0	3.87E-08
High	[R].SLNSVWAQHLSEEVR.[R]	1xDeamidated [N/Q]		0.00112212	0	1	1	6	P35684	P35684 [101-115]	0	1755.8660382	Not Found	Not Found	High			2.2e7	2.86336541175842	High	0.0001707	0.00197
High	[K].VTTPDDLLLAER.[L]			0.0145763	0	1	1	4	Q5N8G1	Q5N8G1 [281-292]	0	1342.7212712	High	High	High	3.7e7	1.5e7		2.34279417991638	High	0	0.0003963
High	[R].VPGYGVVTNIINGGVECGHGADSR.[V]	1xCarbamidomethyl [C17]; 1xDeamidated [N]		2.72717E-07	0	1	1	13	Q42993	Q42993 [267-290]	0	2429.1513975	High	High	High	1.9e8	2.4e8	1.1e8	5.26855850219727	High	0	2.228E-08
High	[R].VPGYGVVTNIINGGVECGHGADSR.[V]	1xCarbamidomethyl [C17]; 2xDeamidated [N9; N12]		4.30596E-05	0	1	1	1	Q42993	Q42993 [267-290]	0	2430.1354135	High	Not Found	Not Found				3.40636730194092	High	0	4.154E-08
High	[K].ILPWGDEAYAGGSANAPR.[G]			1.95907E-06	0	1	1	11	Q10M12	Q10M12 [176-193]	0	1844.89258686	High	High	High	1.2e8	9.0e7	9.0e7	5.71112298965454	High	0	3.409E-09
High	[R].ASSILPAMVGHTIAIHNGK.[E]	1xDeamidated [N17]		0.000403078	0	1	1	3	P12153	P12153 [36-54]	0	1918.02149296	High	High	High	8.2e6	8.1e7		2.73425555229187	High	0	1.391E-06
High	[K].YPIEHGIVSNWDDMEK.[I]			7.96061E-07	0	2	2	19	Q10DV7; A3C6D7	Q10DV7 [71-86]; A3C6D7 [71-86]	0	1932.87963888	High	High	High	1.4e8	4.2e8	1.8e8	5.27383518218994	High	0	7.856E-11
High	[K].YPIEHGIVSNWDDMEK.[I]	1xDeamidated [N10]		0.000980107	0	2	2	1	Q10DV7; A3C6D7	Q10DV7 [71-86]; A3C6D7 [71-86]	0	1933.86365488	Not Found	Not Found	High				3.95628714561462	High	0	5.654E-06
High	[R].EEVTQDDIAEIVSR.[W]			0.00153262	0	1	1	6	Q75GT3	Q75GT3 [616-629]	0	1603.78097073	High	High	High	1.7e7		1.1e7	3.07061958312988	High	0	1.56E-05
High	[R].EELGCVFLTGEK.[L]	1xCarbamidomethyl [C5]		0.00162547	0	1	1	7	P14717	P14717 [651-662]	0	1381.66679312	High	High	High	3.4e8	2.3e8	9.2e7	3.88141369819641	High	0	0.000245
High	[R].SECINHAFVYDAPLPVSR.[L]	1xCarbamidomethyl [C3]		0.000312956	0	1	1	14	P52428	P52428 [90-107]	0	2075.00148561	High	High	High	5.0e7	3.4e8	1.7e7	3.86815071105957	High	0	1.27E-06
High	[K].VDILVSGIGTGGTVTGTGK.[Y]			6.54753E-06	0	1	1	12	Q9XEA8	Q9XEA8 [176-194]	0	1731.94870473	High	High	Not Found	8.1e7	1.4e8		4.79842185974121	High	0	1.068E-08
High	[K].LYGSTLSWNVTR.[C]			0.000866194	0	1	1	19	O82451	O82451 [6-17]	0	1396.72193994	High	High	High	2.9e8	4.0e8	1.7e7	3.7544994354248	High	0	4.637E-06
High	[R].AAELTTLLESR.[M]			0.00378959	0	1	1	7	P0C520	P0C520 [7-17]	0	1203.65794273	High	High	High	2.3e8	2.7e8	2.1e8	3.59583878517151	High	0	4.733E-05
High	[K].YLFAGVVDGR.[N]			0.0029784	0	2	2	12	Q2QLY5; Q2QLY4	Q2QLY5 [288-297]; Q2QLY4 [288-297]	0	1096.57857034	High	High	High	4.1e8	4.0e8	4.9e8	3.96968841552734	High	0	0.0001144
High	[R].IEVEYYGTPVNLK.[S]			0.000331927	0	1	1	15	A3BLC3	A3BLC3 [121-133]	0	1524.7944361	High	High	High	3.3e8	3.9e8	1.0e8	4.22721672058105	High	0	6.478E-06
High	[R].VGLTGLTVAEHFR.[D]			3.48374E-05	0	1	1	68	Q01859	Q01859 [305-317]	0	1399.76922449	High	High	High	2.0e8	7.0e8	1.6e7	4.16743850708008	High	0	2.646E-07
High	[R].LGPNYLMLPVNAPK.[C]			2.46167E-05	0	2	3	18	Q0E4K1; A2YH64	Q0E4K1 [356-369]; A2YH64 [356-369]	0	1526.83994658	High	Not Found	High				4.41434812545776	High	0	1.688E-06
High	[R].KLPDGSLMEIVK.[V]			0.00162547	0	1	1	9	Q6Z0I4	Q6Z0I4 [139-150]	1	1329.74464925	High	High	High	4.9e7	8.6e7	3.7e7	4.22887945175171	High	0	1.244E-05
High	[R].LSVGYNILTR.[D]			0.00793593	0	1	1	16	O64464	O64464 [33-42]	0	1135.64698421	High	High	High	2.0e8	1.4e8		3.20351696014404	High	0.0001071	0.0009655
High	[K].TIEVQNPATGETLANVSCMGSK.[E]	1xCarbamidomethyl [C18]		6.7748E-05	0	1	1	8	B9F3B6	B9F3B6 [70-91]	0	2307.09552171	High	High	High	5.8e7	1.4e7	6.0e6	4.68011283874512	High	0	2.451E-07
High	[K].TIEVQNPATGETLANVSCMGSK.[E]	1xCarbamidomethyl [C18]; 1xDeamidated [N15]		0.00272707	0	1	1	2	B9F3B6	B9F3B6 [70-91]	0	2308.07953771	High	Not Found	Not Found				4.21940088272095	High	0	2.813E-05
High	[R].IINEPTAAAIAYGIDKK.[G]			5.44901E-05	0	2	3	56	Q6Z7B0; Q75HQ0	Q6Z7B0 [202-218]; Q75HQ0 [226-242]	1	1787.99017565	High	High	High	1.0e9	1.3e9	7.4e8	3.90616488456726	High	0	1.865E-07
High	[R].AVDGIFHVLR.[A]			0.00457292	0	1	2	7	Q6Z1J6	Q6Z1J6 [118-127]	0	1126.63675392	High	High	High	4.0e7	4.1e7	3.9e7	2.80614185333252	High	0	6.335E-05
High	[R].TAEALAEYVNSEAATNVK.[I]			3.96536E-05	0	1	1	6	Q75M08	Q75M08 [125-142]	0	1880.9236121	High	High	High	1.0e8	7.6e7		5.36705207824707	High	0	3.635E-08
High	[R].TAEALAEYVNSEAATNVK.[I]	1xDeamidated [N10]		0.000189766	0	1	1	1	Q75M08	Q75M08 [125-142]	0	1881.9076281	High	Not Found	Not Found				4.58154392242432	High	0	4.25E-07
High	[R].ELLCTPVPPSPTVEPTPAAK.[A]	1xCarbamidomethyl [C4]		0.00243889	0	1	1	6	A2XID3	A2XID3 [208-227]	0	2104.09946826	High	Not Found	High	5.0e7			3.12654232978821	High	0	2.352E-05
High	[K].YTIGGDLGGGEGHNGWVSCVR.[F]	1xCarbamidomethyl [C19]		0.000203654	0	1	1	6	P49027	P49027 [152-172]	0	2190.99852541	Not Found	High	High		1.5e8		3.58254909515381	High	0	1.62E-06
High	[K].QDSTYWDNISQGGLQR.[I]			5.16787E-05	0	1	1	12	P30298	P30298 [728-743]	0	1867.85692957	High	High	High	9.3e7	1.0e8	4.0e7	4.07439231872559	High	0	1.181E-06
High	[K].YTIGGDLGGGEGHNGWVSCVR.[F]	1xCarbamidomethyl [C19]; 1xDeamidated [N14]		3.304E-05	0	1	1	21	P49027	P49027 [152-172]	0	2191.98254141	High	High	High	4.6e7	2.7e8	2.5e8	4.27244234085083	High	0	1.305E-07
High	[K].VVDLLAPYQR.[G]			0.00387967	0	1	1	9	Q01859	Q01859 [210-219]	0	1173.66263427	High	High	Not Found	5.9e8	5.6e8		3.47440934181213	High	4.041E-05	0.0005446
High	[K].EGELSIGTIDDIQK.[L]			0.0106964	0	1	1	2	Q6L4S0	Q6L4S0 [691-704]	0	1517.76934347	High	Not Found	Not Found				3.12088251113892	High	0	0.0002415
High	[K].FDLSGIPAAPR.[G]			0.00191644	0	1	1	11	Q6Z7B0	Q6Z7B0 [488-498]	0	1143.61568409	High	High	High	1.6e8	2.7e8	1.7e8	3.98891067504883	High	0	2.125E-05
High	[R].YLASVIEAYGK.[E]			0.00657892	0	1	1	6	Q42997	Q42997 [158-168]	0	1213.64631547	Not Found	High	High				3.73712158203125	High	0	0.0001122
High	[R].LLSSGNVYTQEEILTR.[I]			0.000166719	0	1	1	8	Q75KR1	Q75KR1 [653-668]	0	1822.95451836	High	High	High		2.3e7	1.9e7	3.59601473808289	High	0	3.642E-06
High	[R].DDSGVLSPYNFSR.[R]			0.00241038	0	2	2	12	Q6ERW7; Q6ERW9	Q6ERW7 [90-102]; Q6ERW9 [90-102]	0	1456.67029822	High	High	High	4.1e8	2.9e8		3.84356474876404	High	0.001158	0.01297
High	[R].VDAGVVELLK.[S]			0.0103882	0	1	3	9	Q851K1	Q851K1 [213-222]	0	1042.61428712	High	High	High	5.4e7	6.8e7	5.6e7	3.30898857116699	High	7.579E-05	0.0006876
High	[R].ALTTEEIDQHLTAISERD.[-]			0.000197748	0	1	1	8	Q9LSU3	Q9LSU3 [229-246]	1	2042.00365323	High	High	High	3.5e8	5.0e8	4.6e7	4.29425811767578	High	0	9.567E-06
High	[R].GGNNILVMCDTYTPAGEPIPTNKR.[N]	1xCarbamidomethyl [C9]		7.01832E-05	0	1	1	10	P14655	P14655 [140-163]	1	2618.27013194	High	High	High		1.7e8	1.3e7	4.04397439956665	High	0	1.178E-05
High	[R].MMLTFSVFPSPK.[V]			0.00473684	0	5	8	4	Q43594; Q8H7U1; P46265; Q76FS3; P37832	Q43594 [163-174]; Q8H7U1 [163-174]; P46265 [163-174]; Q76FS3 [163-174]; P37832 [163-174]	0	1384.70034166	Not Found	Not Found	High			1.1e7	3.397296667099	High	0	6.691E-05
High	[R].LWDLSTGVTTR.[R]			0.000886821	0	1	1	12	P49027	P49027 [101-111]	0	1248.6582771	High	High	High	3.7e8	5.8e8	3.8e8	3.90626049041748	High	0	4.814E-06
High	[R].FAQVTNPAIDPLR.[E]			0.0011354	0	1	1	7	Q69RJ0	Q69RJ0 [599-611]	0	1441.77978915	High	High	High	4.1e8	3.3e8	1.6e8	4.22848510742188	High	0	8.842E-06
High	[K].VDIDELNSVAYR.[W]			0.0138309	0	1	1	4	Q6ES52	Q6ES52 [267-278]	0	1393.69578471	High	High	Not Found		2.9e7		3.21294116973877	High	0	0.0004089
High	[K].AGSGVATLGLPDSPGVPK.[G]			0.00044549	0	1	1	8	Q6YZE2	Q6YZE2 [206-223]	0	1622.8748116	High	High	High	2.3e8	1.9e8	1.6e8	4.29454517364502	High	0	1.638E-06
High	[R].GGVIMDVVTPEQAR.[I]			0.000630411	0	1	2	12	Q69LA6	Q69LA6 [44-57]	0	1471.75733911	High	High	High	2.0e8		7.8e7	4.28671550750732	High	0	0.0002716
High	[R].MPSAVGYQPTLSTEMGSLQER.[I]			2.12734E-06	0	1	1	26	P12085	P12085 [292-312]	0	2282.07914311	High	Not Found	High	1.2e8		5.3e7	5.45010089874268	High	0	4.233E-05
High	[R].MPSAVGYQPTLSTEMGSLQER.[I]	1xDeamidated [Q]		8.72593E-05	0	1	1	5	P12085	P12085 [292-312]	0	2283.06315911	High	High	Not Found		1.7e7		4.76695013046265	High	0	1.264E-07
High	[R].MPSAVGYQPTLSTEMGSLQER.[I]	1xOxidation [M]		0.000405457	0	1	1	6	P12085	P12085 [292-312]	0	2298.07405811	High	High	High		9.7e6	1.4e7	3.5416841506958	High	0.0006766	0.00707
High	[K].VNQIGSVTESIEAVK.[M]			0.000115746	0	1	1	32	Q42971	Q42971 [355-369]	0	1573.84317711	High	High	High	3.5e9	2.8e9		4.28465175628662	High	0	1.622E-06
High	[K].VNQIGSVTESIEAVK.[M]	1xDeamidated [Q/N]		1.31907E-05	0	1	1	18	Q42971	Q42971 [355-369]	0	1574.82719311	High	High	High	2.8e8	1.9e8	3.1e7	4.5701379776001	High	0	3.813E-07
High	[R].VCENIPIVLCGNK.[V]	2xCarbamidomethyl [C2; C10]		0.00023873	0	1	2	11	A2Y7R5	A2Y7R5 [114-126]	0	1515.76579595	High	High	High	2.8e8	1.6e8	1.8e7	3.58531498908997	High	0	9.978E-06
High	[R].TTSYEDFTSSLPEGDCR.[F]	1xCarbamidomethyl [C16]		6.58618E-06	0	1	1	16	Q84TB3	Q84TB3 [50-66]	0	1964.81782667	High	High	High	2.8e8	3.2e8	1.8e8	4.57339811325073	High	0	8.023E-09
High	[K].SVASANPYGSWLQQSTR.[S]			5.4877E-06	0	1	1	22	Q69RJ0	Q69RJ0 [509-525]	0	1851.89840049	High	High	High	1.9e8	2.9e8	8.9e7	5.14751768112183	High	0	3.804E-08
High	[K].GNADIIQISGHDGGTGASPISSIK.[H]			0.000119203	0	1	1	8	Q69RJ0	Q69RJ0 [1142-1165]	0	2295.157528	High	Not Found	High	2.8e7		4.0e7	4.66982555389404	High	0	2.824E-05
High	[K].VVSIDGFEDVPQNDEK.[S]			1.48386E-05	0	1	1	16	P25777	P25777 [247-262]	0	1790.8442992	High	High	High	2.8e8	2.4e8	8.5e7	5.08237600326538	High	0	2.491E-08
High	[K].VVSIDGFEDVPQNDEK.[S]	1xDeamidated [Q/N]		0.000331927	0	1	1	7	P25777	P25777 [247-262]	0	1791.8283152	High	High	Not Found	2.9e7	6.6e6		4.08153438568115	High	0	1.028E-06
High	[K].AFAGSPIVGEIR.[G]			0.00301361	0	1	2	7	Q01K11	Q01K11 [417-428]	0	1216.6684479	High	High	High	2.3e8	2.3e8		3.35904335975647	High	0	3.853E-05
High	[R].SPDEITGPYKDDPAPTSFVPAAGYHK.[M]			0.000354127	0	1	1	12	Q0JMH0	Q0JMH0 [499-524]	1	2760.31515069	High	High	High	1.5e8	1.9e8	6.2e7	3.57470536231995	High	0	2.486E-05
High	[K].VVDLDLPNTTESYK.[L]			0.000676535	0	1	1	8	Q6ZJW9	Q6ZJW9 [245-258]	0	1593.80064359	High	High	High		4.1e7	5.1e6	3.24874234199524	High	0	3.146E-06
High	[K].IGPWGGNGGSAQDISVPPK.[K]			0.00296095	0	1	1	8	Q0JMY8	Q0JMY8 [6-24]	0	1836.92388698	High	High	Not Found	8.3e6	1.1e7		3.54399490356445	High	4.041E-05	0.0005011
High	[K].IGPWGGNGGSAQDISVPPK.[K]	1xDeamidated [N/Q]		2.01997E-07	0	1	1	61	Q0JMY8	Q0JMY8 [6-24]	0	1837.90790298	High	High	High	4.3e6	1.1e8	1.3e7	5.48648118972778	High	0	1.847E-09
High	[K].YIIEAANHPTDPEADEILSK.[K]			1.32686E-05	0	1	1	11	A2XMV1	A2XMV1 [306-325]	0	2226.09246819	High	High	High	3.5e8	4.0e8		4.19529819488525	High	0	0.0001225
High	[R].GLPGLEFISDHGPYK.[S]			0.0014536	0	1	1	1	Q7G764	Q7G764 [297-311]	0	1629.82713319	Not Found	Not Found	High				3.18840646743774	High	0	1.043E-05
High	[K].SLTNDWEEHLAVK.[H]			0.000696735	0	2	3	17	Q0J4P2; Q07078	Q0J4P2 [288-300]; Q07078 [288-300]	0	1541.75944755	High	High	High	3.8e8	5.4e8	5.3e8	3.97369384765625	High	0	3.283E-06
High	[K].LIFGADSPAIQENR.[V]	2xDeamidated [Q11; N13]		0.00255633	0	1	1	3	P37833	P37833 [87-100]	0	1532.75911404	High	Not Found	High	2.7e8			2.72252297401428	High	0	2.539E-05
High	[R].LMEPGTYDYLDK.[I]			0.00650223	0	1	1	6	Q6YZE2	Q6YZE2 [368-379]	0	1444.66645844	High	High	High	1.3e8	1.2e8	1.3e7	3.19981527328491	High	0	0.0001575
High	[K].LGDLSQTQIFAK.[I]			0.000913297	0	2	2	14	Q2QXR8; B8BJ39	Q2QXR8 [245-256]; B8BJ39 [245-256]	0	1320.71579194	High	High	High	3.5e8	3.0e8	2.3e8	3.79602479934692	High	0	8.883E-05
High	[K].LIEAYNELVSQGK.[SN]			0.000302098	0	2	2	16	Q7Y0F2; Q7Y0E8	Q7Y0F2 [63-75]; Q7Y0E8 [56-68]	0	1463.77403501	High	High	High	3.7e8	3.6e8	2.3e8	4.02191781997681	High	0	1.526E-05
High	[R].YIEPPHIILR.[K]			0.00871553	0	2	2	14	Q7XR61; Q7XR60	Q7XR61 [126-135]; Q7XR60 [123-132]	0	1250.72556888	High	High	High	5.2e7	3.7e7	7.2e7	2.53402400016785	High	0.0006512	0.006695
High	[K].AVSTGYTDLVAYGR.[L]			0.0011354	0	1	1	6	B9FSC8	B9FSC8 [309-322]	0	1472.73798386	High	High	High	9.7e6	8.5e7	5.1e7	4.07585191726685	High	0	7.111E-06
High	[K].VAVKPLDLESANEPPLNTYKPK.[E]			7.53195E-05	0	1	1	19	P41345	P41345 [72-93]	0	2423.3180514	High	High	High	6.6e7		2.9e7	3.39181017875671	High	0.0008947	0.008481
High	[R].GLIGDIISR.[F]			0.0119527	0	1	2	117	A6N0M9	A6N0M9 [16-24]	0	943.55710665	High	High	High	5.6e8	8.9e8		2.94898533821106	High	0.000407	0.003924
High	[K].SQLRPEIQVAAQNCWVK.[K]	1xCarbamidomethyl [C14]		7.19411E-06	0	1	1	57	P48494	P48494 [54-70]	0	2027.04910453	High	High	High	1.1e9	1.7e9	9.9e8	4.95878458023071	High	0	1.446E-07
High	[K].SQLRPEIQVAAQNCWVK.[K]	1xCarbamidomethyl [C14]; 1xDeamidated [Q/N]		0.00166417	0	1	1	9	P48494	P48494 [54-70]	0	2028.03312053	High	Not Found	High			9.4e7	4.12835645675659	High	0	3.218E-05
High	[R].SPTGEVIFGGETMR.[F]			0.000143907	0	1	1	6	P0C367	P0C367 [344-357]	0	1480.71005456	High	High	High		8.3e7		4.34974479675293	High	0	2.755E-07
High	[K].GYENYCPTMVITSNGK.[D]	1xCarbamidomethyl [C6]; 1xDeamidated [N14]		0.000802411	0	1	1	6	Q6ERW9	Q6ERW9 [182-197]	0	1834.79861214	High	Not Found	High	4.3e7		1.5e7	3.11959528923035	High	0	4.094E-06
High	[K].VDGLVSGIGTGGTITGAGR.[Y]			4.90707E-06	0	1	1	22	Q9XEA6	Q9XEA6 [173-191]	0	1687.89733789	High	High	High	6.6e8	5.7e8		4.99402475357056	High	0	6.919E-09
High	[R].YLAVEPSTPYNTTTMPK.[V]			0.000134094	0	1	1	10	P42863	P42863 [550-566]	0	1912.93609112	High	High	High	9.9e7	8.3e7		3.74818134307861	High	0	2.482E-07
High	[K].ISEAGVSSLEFGPNR.[E]			0.00132304	0	1	1	2	Q69Q02	Q69Q02 [221-235]	0	1562.78091124	High	Not Found	Not Found	4.9e7			3.31624984741211	High	0	9.042E-06
High	[R].LKVPPALNQFTR.[T]			0.000176826	0	1	1	75	P0DKK7	P0DKK7 [67-78]	1	1383.81069541	High	High	High	5.5e6	2.4e8	2.1e8	4.33383464813232	High	0	5.204E-06
High	[R].ILGSLASCPDPDVVR.[D]	1xCarbamidomethyl [C8]		0.000841083	0	1	1	10	Q6Z6L4	Q6Z6L4 [743-757]	0	1598.82066789	High	High	High	6.3e7	6.2e7	6.4e7	3.64987754821777	High	0	0.0002101
High	[R].FHLPGETEEEFATR.[L]			0.000210974	0	1	3	12	Q01K11	Q01K11 [242-255]	0	1662.77582584	High	High	High	1.3e8	2.0e8	1.8e8	4.73901081085205	High	0	5.061E-07
High	[K].LIGCCNELNAGYAADGYAR.[A]	2xCarbamidomethyl [C4; C5]		0.000676535	0	1	2	2	A2Y5L9	A2Y5L9 [84-102]	0	2087.92733467	High	Not Found	Not Found	2.3e7			2.63933706283569	High	0	3.156E-06
High	[K].VVTIDSYEDVTPNSETSLQK.[A]			3.35105E-07	0	1	1	17	P25776	P25776 [234-253]	0	2225.08196302	High	High	High	4.7e8	5.5e8	3.8e8	6.3526759147644	High	0	1.319E-09
High	[K].VVTIDSYEDVTPNSETSLQK.[A]	1xDeamidated [Q/N]		5.4877E-06	0	1	1	13	P25776	P25776 [234-253]	0	2226.06597902	High	High	High	8.7e7			5.64111852645874	High	0	1.367E-08
High	[K].VVTIDSYEDVTPNSETSLQK.[A]	2xDeamidated [N13; Q19]		6.85502E-05	0	1	1	1	P25776	P25776 [234-253]	0	2227.04999502	Not Found	Not Found	High				5.290198802948	High	0	8.654E-08
High	[R].SAPAFIELDTK.[L]			0.0093498	0	1	1	10	P12085	P12085 [135-145]	0	1191.62558001	High	High	High		4.5e8		3.51011204719543	High	0.0001964	0.002332
High	[K].GIPYLNTYDGR.[T]			0.0148335	0	1	1	16	P49398	P49398 [135-145]	0	1268.62697698	High	High	High	5.8e8	5.3e8	3.8e8	2.72035145759583	High	0.001137	0.01139
High	[R].ILVATDLVGR.[G]			0.00913344	0	1	3	13	Q0JM17	Q0JM17 [346-355]	0	1056.64117058	High	High	High		8.4e7		2.84978985786438	High	0.001042	0.009969
High	[K].VAAQAALEEMDAD.[-]			0.00482098	0	1	1	2	Q9LSU0	Q9LSU0 [237-249]	0	1333.59402177	High	Not Found	Not Found	9.5e7			3.3252260684967	High	0	6.864E-05
High	[K].FPDVIHAFKPNPR.[S]			0.00038681	0	1	1	22	Q0E4K1	Q0E4K1 [151-163]	0	1537.82740807	High	High	High	2.9e7	7.0e6		2.84964418411255	High	0	4.427E-06
High	[R].AWMAAQDQPHENLIFPEEVLPR.[G]			0.000466965	0	1	1	3	P0C436	P0C436 [328-349]	0	2591.27111798	High	Not Found	High			5.5e7	3.15466713905334	High	0	3.903E-06
High	[K].LTSSPWSELDGLQPETK.[I]			0.00011173	0	1	1	6	Q75HE6	Q75HE6 [406-422]	0	1887.93344853	High	Not Found	High	3.7e7		3.4e7	3.77560329437256	High	0	1.865E-07
High	[R].GQESENTQEAIR.[V]			0.00441466	0	1	1	4	Q9SDG8	Q9SDG8 [193-204]	0	1361.62916167	Not Found	High	High		1.5e7	8.8e6	3.55993962287903	High	0	6.459E-05
High	[K].ALSETGGIPIGIGK.[N]			0.00111553	0	1	1	10	Q69T99	Q69T99 [429-442]	0	1312.74709206	High	High	High	5.4e7	3.6e7		2.9522545337677	High	0	1.06E-05
High	[K].ANSEATLGTYQGDAVLGEGASESLHVK.[D]	1xDeamidated [Q/N]		1.23203E-07	0	1	1	58	Q5N725	Q5N725 [328-354]	0	2705.29005849	High	High	High	1.4e7	1.5e7	1.2e7	6.07146310806274	High	0	4.223E-12
High	[K].ANSEATLGTYQGDAVLGEGASESLHVK.[D]	2xDeamidated [N2; Q11]		1.74151E-06	0	1	1	1	Q5N725	Q5N725 [328-354]	0	2706.27407449	Not Found	High	Not Found		3.5e7		6.15486860275269	High	0	2.688E-10
High	[K].EGISAEVINLR.[S]			0.00153262	0	2	2	10	Q6Z1G7; Q0J0H4	Q6Z1G7 [267-277]; Q0J0H4 [269-279]	0	1200.6582771	High	High	High	2.8e8	2.2e8		3.28589749336243	High	0	1.139E-05
High	[K].KGGTEHLGLPVFNSVAEAK.[A]			8.88137E-05	0	1	1	14	Q6ZL94	Q6ZL94 [77-95]	1	1954.03925103	High	High	High	7.7e7	2.1e8	1.6e8	4.35290384292603	High	0	1.95E-07
High	[K].YGLNHVTYLIEQSK.[A]			4.28069E-05	0	1	1	40	P0DKK7	P0DKK7 [130-143]	0	1664.86424694	High	High	High	3.0e8	4.9e8		4.83815908432007	High	0	4.408E-08
High	[K].YGLNHVTYLIEQSK.[A]	1xDeamidated [N4]		0.00127716	0	1	1	2	P0DKK7	P0DKK7 [130-143]	0	1665.84826294	Not Found	Not Found	High			1.9e7	3.98216772079468	High	0	4.479E-05
High	[K].SVEMHHEALQEALPGDNVGFNVK.[N]			0.00210551	0	1	1	5	O64937	O64937 [279-301]	0	2521.213997	High	Not Found	High	1.1e7		3.6e7	3.80801630020142	High	0	3.603E-05
High	[R].YLELTSSLPPPGR.[A]			0.0108222	0	1	1	2	Q653V7	Q653V7 [164-176]	0	1429.76855575	High	Not Found	Not Found	1.5e7			2.34698343276978	High	0	0.0002457
High	[K].TYAFADDGTTTINATCIK.[W]	1xCarbamidomethyl [C16]		7.63026E-06	0	1	1	10	B8AEC1	B8AEC1 [144-161]	0	1962.91133317	High	High	High	6.1e7	3.4e7		5.32549476623535	High	0	2.745E-09
High	[K].EALEWLDENQTAEKEEYEEK.[L]			8.88137E-05	0	1	1	8	Q6Z7B0	Q6Z7B0 [606-625]	1	2483.1096342	High	High	High			8.3e7	4.33468437194824	High	0	1.3E-07
High	[K].TITLEVESSDTIDNVK.[A]			1.0735E-05	0	3	6	157	P0C030; P51431; Q9ARZ9	P0C030 [12-27]; P51431 [12-27]; Q9ARZ9 [12-27]	0	1763.89091501	High	High	High	7.7e7	5.4e7	1.2e7	5.66720914840698	High	0	3.114E-08
High	[K].TITLEVESSDTIDNVK.[A]	1xDeamidated [N14]		0.000501134	0	3	6	2	P0C030; P51431; Q9ARZ9	P0C030 [12-27]; P51431 [12-27]; Q9ARZ9 [12-27]	0	1764.87493101	High	Not Found	Not Found				4.27556085586548	High	0	1.969E-06
High	[K].GMAGGELVVVPVEK.[T]			0.00110899	0	1	1	7	Q69RJ0	Q69RJ0 [1427-1440]	0	1384.75046288	High	High	High	1.5e8	1.5e8		3.39113116264343	High	0	6.929E-06
High	[K].GCVFTYDAVGSYER.[T]	1xCarbamidomethyl [C2]		0.000696735	0	1	1	3	O64464	O64464 [123-136]	0	1623.7107831	High	Not Found	High	7.6e7		8.5e7	4.03637981414795	High	0	3.29E-06
High	[R].ETDSDITVAALPMDEK.[R]			0.000171698	0	1	1	6	P15280	P15280 [224-239]	0	1734.8102219	High	High	Not Found	3.6e7	3.1e7		3.92319488525391	High	0	3.183E-05
High	[K].YASSFYGPFR.[E]			0.00784349	0	1	1	4	Q5Z8V9	Q5Z8V9 [294-303]	0	1194.55783488	High	Not Found	High	6.3e7			2.55741953849792	High	0.0001964	0.001992
High	[K].AGVNVSVVYGVMPPDAYR.[A]			0.000190887	0	1	1	2	Q7XPL2	Q7XPL2 [139-156]	0	1893.95274429	Not Found	Not Found	High				4.39064741134644	High	0	4.308E-07
High	[R].SKWVPCLEFSK.[V]	1xCarbamidomethyl [C6]		0.00595475	0	1	2	38	P18566	P18566 [83-93]	1	1380.69803375	High	High	High	2.2e8	2.7e8	1.5e8	3.58565735816956	High	4.041E-05	0.0004656
High	[R].TAISHVQNLITGVTK.[G]			7.63026E-06	0	1	1	49	P49210	P49210 [71-85]	0	1581.89588143	High	High	High	4.1e8	5.2e8	3.8e7	3.9731650352478	High	0	2.753E-09
High	[R].DNLTLWTSDNAEDGGDEIKEAAKPEGEGH.[-]			3.78297E-05	0	1	1	16	Q06967	Q06967 [232-260]	1	3098.38212031	High	High	High	2.1e8	2.2e8	2.2e7	4.6162052154541	High	0	3.678E-06
High	[R].DNLTLWTSDNAEDGGDEIKEAAKPEGEGH.[-]	1xDeamidated [N10]		2.28033E-05	0	1	1	6	Q06967	Q06967 [232-260]	1	3099.36613631	High	Not Found	High			8.5e7	4.63580656051636	High	0	5.255E-06
High	[K].ANSEATLGTYQGDAVLGEGASESLHVK.[D]			9.34283E-08	0	1	1	209	Q5N725	Q5N725 [328-354]	0	2704.30604249	High	High	High	6.1e8	8.9e8	4.9e8	6.50727462768555	High	0	6.507E-12
High	[R].VIDLVSSADVVK.[Q]			0.00130756	0	1	1	6	P35686	P35686 [97-108]	0	1244.70964394	High	High	High	3.3e8	2.1e8		3.9386100769043	High	0	9.162E-06
High	[R].GQNCWADKPAAIVSAGGGFGGGR.[S]	1xCarbamidomethyl [C4]; 1xDeamidated [N/Q]		0.00116243	0	1	1	14	Q941Z0	Q941Z0 [109-131]	0	2234.04072499	High	High	High			1.5e7	4.43595695495605	High	0	1.079E-05
High	[R].GQNCWADKPAAIVSAGGGFGGGR.[S]	1xCarbamidomethyl [C4]		8.09286E-06	0	1	1	5	Q941Z0	Q941Z0 [109-131]	0	2233.05670899	High	High	High	9.6e7	2.1e8		4.98618078231812	High	0	2.656E-08
High	[R].DLANLVIVCGDHGNQSK.[D]	1xCarbamidomethyl [C9]		0.0029784	0	1	1	12	P30298	P30298 [597-613]	0	1839.90177162	High	High	High	1.1e8	9.2e7	7.5e7	4.04921436309814	High	0	3.229E-05
High	[R].TIPHLADAIHAAVTK.[L]			0.000692647	0	1	1	9	P37833	P37833 [391-405]	0	1557.87475211	High	High	High	7.2e7	1.4e8	7.4e7	3.04681015014648	High	0	3.042E-05
High	[K].GFLTINSQPAVNGER.[S]	1xDeamidated [N12]		0.00163506	0	1	1	2	Q75HE6	Q75HE6 [435-449]	0	1603.80746076	High	Not Found	Not Found	3.0e7			3.09708142280579	High	0	2.046E-05
High	[R].AAEDPEFETFYTK.[N]			0.000403078	0	1	1	12	P0C436	P0C436 [306-318]	0	1547.69003057	High	High	High	1.4e8	1.7e8	1.2e8	4.21102476119995	High	0	7.36E-06
High	[R].NIGFVSADVGLDADHCK.[V]	1xCarbamidomethyl [C16]		7.05975E-05	0	1	1	6	A2Y053	A2Y053 [78-94]	0	1817.84867344	High	High	High		1.8e7		4.65718126296997	High	0	9.48E-08
High	[K].AAQDIALAELPPTHPIR.[L]			1.86675E-05	0	2	2	39	Q7XTE8; Q6EUP4	Q7XTE8 [161-177]; Q6EUP4 [161-177]	0	1812.99665802	High	High	High	3.0e8	1.3e8	2.7e7	4.8100700378418	High	0	5.728E-07
High	[R].EQAVWALGNVAGDSPK.[C]			1.82332E-05	0	2	2	4	Q9SLX0; Q71VM4	Q9SLX0 [182-197]; Q71VM4 [176-191]	0	1641.82311039	High	Not Found	High	9.9e7			4.5056414604187	High	0	1.465E-07
High	[K].VVVVECVLPESSDATAR.[E]	1xCarbamidomethyl [C6]		7.67531E-06	0	1	1	17	Q6ZD89	Q6ZD89 [298-314]	0	1830.92658937	High	High	High	3.0e8	2.6e8		5.43310594558716	High	0	2.771E-09
High	[R].SVQMEGLTWGASK.[L]			0.000458793	0	1	1	10	P29545	P29545 [160-172]	0	1393.67802621	High	High	High				4.44914054870605	High	0	1.663E-05
High	[K].VSDDEVAFLTQGDANDEK.[N]			8.94454E-06	0	1	1	19	Q0J8G4	Q0J8G4 [209-226]	0	1952.87197038	High	High	High	2.7e8	1.8e8		5.9333324432373	High	0	7.863E-07
High	[R].EAYPGDVFYLHSR.[L]			0.000553861	0	1	1	16	P0C2Z4	P0C2Z4 [285-297]	0	1553.73831823	High	High	High	3.1e8	3.4e8	3.8e8	3.23508405685425	High	0	7.009E-05
High	[K].VSDDEVAFLTQGDANDEK.[N]	1xDeamidated [Q/N]		0.00264809	0	1	1	4	Q0J8G4	Q0J8G4 [209-226]	0	1953.85598638	High	Not Found	Not Found	1.3e7			3.50045776367188	High	0	4.944E-05
High	[R].DNSALPIAAYQVSGEYSMIK.[A]			0.000197748	0	1	1	6	Q5Z8V9	Q5Z8V9 [360-379]	0	2157.053246	High	Not Found	High	1.4e7		2.3e7	3.56687068939209	High	0	2.261E-05
High	[R].DNSALPIAAYQVSGEYSMIK.[A]	1xDeamidated [Q11]		0.000528391	0	1	1	2	Q5Z8V9	Q5Z8V9 [360-379]	0	2158.037262	High	Not Found	Not Found	4.0e6			2.70204639434814	High	0	2.134E-06
High	[R].LTGQSTVPNVFIGGK.[H]			0.000133307	0	1	1	12	Q0J3L4	Q0J3L4 [119-133]	0	1517.83221859	High	High	High	1.9e8	1.4e8		3.89638710021973	High	0	5.505E-06
High	[K].VPGVDDVTGEPLIQR.[K]			4.40854E-05	0	1	1	13	Q08480	Q08480 [176-190]	0	1594.84351148	High	High	High	2.0e8	2.0e8		3.83179903030396	High	0	4.297E-08
High	[R].HETADINTFSWGVANR.[G]			6.91189E-07	0	1	1	12	P14656	P14656 [296-311]	0	1817.85653571	High	High	High	1.2e8	4.2e8	4.3e8	6.06035375595093	High	0	1.427E-10
High	[K].SVTTDYDYCFSENGLVAHK.[N]	1xCarbamidomethyl [C9]; 1xDeamidated [N13]		0.0116766	0	1	1	2	Q259G4	Q259G4 [61-79]	0	2206.95974024	High	Not Found	High	4.4e7			1.97062110900879	High	0.002938	0.03305
High	[K].SIAVQTEIGGVPIK.[I]			0.0008167	0	1	1	5	B8AL33	B8AL33 [214-227]	0	1411.81550593	High	High	Not Found	1.1e8	1.0e8		2.94470167160034	High	0	0.0001503
High	[R].EFQLYHSGVFSGR.[C]			0.00149699	0	1	1	10	P25777	P25777 [283-295]	0	1526.7386526	High	High	High	9.0e7	1.5e8	1.7e8	4.00275182723999	High	0	1.093E-05
High	[R].ATWYGAPTGAGPDDDGGACGFK.[N]	1xCarbamidomethyl [C19]		6.59397E-07	0	1	1	14	Q336T5	Q336T5 [47-68]	0	2170.91345837	High	High	High	1.5e8	1.8e8		4.48215675354004	High	0	2.997E-10
High	[R].ATWYGAPTGAGPDDNGGACGFK.[N]	1xCarbamidomethyl [C19]; 1xDeamidated [N15]		6.59397E-07	0	1	1	14	Q7XCA7	Q7XCA7 [49-70]	0	2170.9134588	High	High	High	1.5e8	1.8e8		4.48215675354004	High	0	2.997E-10
High	[K].DKENVTLEDVLQPGK.[N]			7.57641E-05	0	1	1	6	A2WXB2	A2WXB2 [146-160]	1	1684.87520546	High	High	High	6.4e7	3.3e7		3.82457828521729	High	0	1.007E-07
High	[K].KISEDEYVSAIKEEISK.[V]			1.12525E-05	0	1	1	38	Q2QLY4	Q2QLY4 [458-474]	2	1968.01717809	High	High	High	1.7e7		3.4e8	4.89442157745361	High	0	5.208E-07
High	[R].VPLYIGSVEEVEK.[V]			0.00061938	0	1	1	10	O64422	O64422 [388-400]	0	1461.78353707	High	High	High	1.4e8	1.8e8		3.64019823074341	High	0	1.174E-05
High	[R].ISITGAGGFIGSHIAR.[R]			0.000163801	0	1	2	19	A2Z7B3	A2Z7B3 [32-47]	0	1556.85435102	High	High	High	4.6e7	2.1e8	1.5e8	3.98280620574951	High	0	3.4E-07
High	[K].LAFYDYIGNNPAK.[G]			0.00457292	0	1	2	10	P0C362	P0C362 [309-321]	0	1485.73725563	High	High	High	7.1e7	7.3e7	8.3e7	4.25232744216919	High	0	6.371E-05
High	[R].AVLAANALDFASPGAANR.[I]			0.00361564	0	1	1	4	Q69T51	Q69T51 [67-84]	0	1728.90275766	High	High	Not Found	6.1e6	5.4e6		3.75834941864014	High	0	4.848E-05
High	[K].YVGEPMTHLESIASSAVR.[A]			0.00039139	0	1	1	4	B8BJ39	B8BJ39 [386-403]	0	1946.96403718	Not Found	High	High		5.7e7		3.55733418464661	High	0	1.332E-06
High	[K].AIKFEFEPVDKLDS.[-]			0.00157837	0	1	1	74	P0C511	P0C511 [464-477]	2	1637.84211451	High	Not Found	High	3.1e8		1.8e8	4.14610052108765	High	0	4.739E-05
High	[R].GMLEEGVYLAPSQFEAGFTSLAHTSQDIEK.[T]			0.00108959	0	1	1	2	Q6YZE2	Q6YZE2 [437-466]	0	3255.5514343	Not Found	Not Found	High			4.9e7	4.40356779098511	High	0	6.672E-06
High	[R].GMLEEGVYLAPSQFEAGFTSLAHTSQDIEK.[T]	1xDeamidated [Q]		0.00260181	0	1	1	3	Q6YZE2	Q6YZE2 [437-466]	0	3256.5354503	Not Found	Not Found	High			5.6e6	4.42196702957153	High	0	2.619E-05
High	[R].TADEIVDFIK.[K]			0.012164	0	1	1	16	Q53LQ0	Q53LQ0 [478-487]	0	1150.59903092	High	Not Found	High	9.3e7		7.9e6	3.45173525810242	High	4.041E-05	0.0004657
High	[R].EAFPGDVFYLHSR.[L]			0.000604972	0	1	1	11	P0C520	P0C520 [295-307]	0	1537.74340363	High	High	High	1.4e7	4.2e7	1.9e7	3.28270673751831	High	0	1.312E-05
High	[K].VLIAVADNVGSNQLQEIR.[K]			1.93614E-06	0	1	1	18	P41095	P41095 [28-45]	0	1939.06071472	High	High	High	1.5e8	5.1e7		5.48750400543213	High	0	6.674E-10
High	[K].VLIAVADNVGSNQLQEIR.[K]	1xDeamidated [Q/N]		2.56521E-05	0	1	1	5	P41095	P41095 [28-45]	0	1940.04473072	High	High	Not Found				4.44537591934204	High	0	1.849E-08
High	[R].FVFCAEAIYK.[S]	1xCarbamidomethyl [C4]		0.00761706	0	1	1	207	P0C511	P0C511 [218-227]	0	1247.61290722	High	Not Found	High	9.1e7		1.6e7	3.58472228050232	High	0.0001071	0.001057
High	[K].GSDWLGDQDSIQYMCR.[E]	1xCarbamidomethyl [C15]		4.81546E-05	0	1	1	10	Q6ZDY8	Q6ZDY8 [113-128]	0	1930.80582231	High	High	High	4.9e7	2.4e7	1.7e7	4.20486259460449	High	0	4.938E-08
High	[K].AFEPILLAGR.[S]			0.00394863	0	1	1	82	A2ZB00	A2ZB00 [54-63]	0	1086.63060592	High	Not Found	High	7.0e8			2.8594274520874	High	0	0.0003114
High	[K].INDAVVTVPAYFNDAQR.[Q]			0.00038454	0	1	1	10	Q6Z7B0	Q6Z7B0 [169-185]	0	1892.9501017	High	Not Found	High	4.4e7		5.0e7	3.89603304862976	High	0.0001071	0.0009993
High	[R].TLQALQYVQDNPDEVCPAGWKPGDK.[S]	1xCarbamidomethyl [C16]		6.44054E-07	0	1	1	68	Q6ER94	Q6ER94 [221-245]	0	2829.35121891	High	Not Found	High	7.9e8		9.3e7	5.91875505447388	High	0	1.427E-10
High	[R].TLQALQYVQDNPDEVCPAGWKPGDK.[S]	1xCarbamidomethyl [C16]; 1xDeamidated [Q/N]		9.15762E-06	0	1	1	42	Q6ER94	Q6ER94 [221-245]	0	2830.33523491	High	High	High	1.1e7		1.4e7	5.51919221878052	High	0	3.325E-07
High	[R].TLQALQYVQDNPDEVCPAGWKPGDK.[S]	1xCarbamidomethyl [C16]; 2xDeamidated [Q/N]		0.0113404	0	1	1	5	Q6ER94	Q6ER94 [221-245]	0	2831.31925091	High	High	Not Found	8.4e6	2.2e7		3.31551098823547	High	0.0005427	0.005817
High	[R].TLQALQYVQDNPDEVCPAGWKPGDK.[S]	1xCarbamidomethyl [C16]; 3xDeamidated [Q3; Q6; Q/N]		0.00170378	0	1	1	3	Q6ER94	Q6ER94 [221-245]	0	2832.30326691	Not Found	High	Not Found		1.0e7		4.4148268699646	High	0	2.994E-05
High	[K].GIVDSEDLPLNISR.[E]			4.23059E-05	0	2	3	10	Q0J4P2; Q07078	Q0J4P2 [360-373]; Q07078 [360-373]	0	1527.80131233	High	High	High	3.4e8	3.8e8		4.61218976974487	High	0	1.261E-06
High	[K].LCDQVSDAVLDACLAEDPDSK.[V]	2xCarbamidomethyl [C2; C13]		9.26606E-06	0	1	1	6	A2Y053	A2Y053 [22-42]	0	2321.02716764	High	High	High		1.7e7	3.4e7	5.59053421020508	High	0	6.977E-09
High	[R].EAEKDAAAAAEIPLLTPYK.[M]			0.000430034	0	1	1	3	Q69TH8	Q69TH8 [4-22]	1	2001.05389798	High	Not Found	High	2.0e7		2.3e7	4.3811240196228	High	0	1.55E-06
High	[K].ESGMTLITAEDLDDAAEK.[A]			3.2885E-06	0	1	1	12	Q6K9N6	Q6K9N6 [398-415]	0	1908.8742786	High	High	High	1.8e8	1.4e8	6.8e6	5.96653366088867	High	0	1.861E-09
High	[K].DGPALQVELLR.[H]			0.00502316	0	1	1	13	P14717	P14717 [112-122]	0	1210.67901256	High	High	High	3.2e7	4.4e7	1.4e7	3.19985342025757	High	0	0.0001226
High	[K].TAAADVEEMIMK.[A]			0.00260181	0	1	1	4	Q69UI2	Q69UI2 [28-39]	0	1308.61739982	High	High	Not Found	1.0e8	7.2e7		3.98621416091919	High	0.0003796	0.003754
High	[K].EYKPDIDIVSNASCTTNCLAPLAK.[V]	2xCarbamidomethyl [C14; C18]; 2xDeamidated [N11; N17]		0.000139734	0	1	1	5	Q7FAH2	Q7FAH2 [141-164]	0	2682.26371023	Not Found	High	High			1.9e7	4.82345342636108	High	0	1.077E-06
High	[K].LCDQVSDAVLDACLAQDPDSK.[V]	2xCarbamidomethyl [C2; C13]		2.00337E-05	0	1	1	4	P93438	P93438 [21-41]	0	2320.04315207	High	Not Found	High	1.8e7		1.8e7	4.90688276290894	High	0	1.249E-08
High	[K].LCDQVSDAVLDACLAQDPDSK.[V]	2xCarbamidomethyl [C2; C13]; 1xDeamidated [Q16]		9.26606E-06	0	1	1	6	P93438	P93438 [21-41]	0	2321.02716807	High	High	High		1.7e7	3.4e7	5.59053421020508	High	0	6.977E-09
High	[K].VVIGMDVAASEFYNDKDK.[T]			2.49082E-05	0	1	1	43	Q42971	Q42971 [246-263]	1	2000.96336844	High	High	High	1.8e7	1.7e8		4.81975984573364	High	0	2.917E-07
High	[K].VVIGMDVAASEFYNDKDK.[T]	1xDeamidated [N14]		0.00039139	0	1	1	6	Q42971	Q42971 [246-263]	1	2001.94738444	High	Not Found	High	4.9e6			3.92156648635864	High	0.0001071	0.001214
High	[R].KDDGTVEPFEMIDVK.[R]			0.00168386	0	1	1	14	P52428	P52428 [217-231]	1	1722.8254781	High	High	High	5.1e7	1.0e8	3.0e7	4.63759803771973	High	0	6.697E-05
High	[R].ELAAFFGQTSHETTGGTR.[G]			0.000422509	0	1	1	2	Q7XCK6	Q7XCK6 [87-104]	0	1909.90387975	Not Found	High	Not Found		8.7e7		4.51213979721069	High	0	1.497E-06
High	[R].DNLTLWTSDNAEDGGDEIK.[E]			1.44083E-05	0	1	1	13	Q06967	Q06967 [232-250]	0	2092.93054782	High	High	High	1.5e8	8.2e7		4.78030252456665	High	0	8.407E-08
High	[K].GVNPWIEVDGGVGPK.[N]			0.000134094	0	1	1	8	Q9ZTP5	Q9ZTP5 [217-231]	0	1523.78526841	High	High	High	1.5e8	2.7e8		4.19713306427002	High	0	1.093E-06
High	[R].VLITTDLLAR.[G]			0.00462692	0	2	5	19	Q6Z2Z4; P35683	Q6Z2Z4 [333-342]; P35683 [333-342]	0	1114.68303536	High	High	High	2.3e8	3.3e8	3.2e8	2.98160910606384	High	0	8.867E-05
High	[K].NNAGFPHNVVFDEDAVPSGVDVSK.[I]			5.22907E-05	0	1	1	5	A2Y886	A2Y886 [88-111]	0	2514.18955635	High	High	High	1.2e7	2.2e7	8.8e6	4.15815830230713	High	0	5.646E-08
High	[K].SPIVVFDDVDVEK.[A]			0.00149699	0	1	1	8	B3VMC0	B3VMC0 [265-277]	0	1461.74715155	High	High	High	1.9e7	3.3e7	6.3e7	3.7484085559845	High	0	1.172E-05
High	[K].NNAGFPHNVVFDEDAVPSGVDVSK.[I]	1xDeamidated [N]		0.0029784	0	1	1	3	A2Y886	A2Y886 [88-111]	0	2515.17357235	Not Found	Not Found	High				4.45505666732788	High	0	8.409E-05
High	[K].MCCLFINDLDAGAGR.[M]	2xCarbamidomethyl [C2; C3]; 1xDeamidated [N7]		0.0015147	0	1	1	2	P93431	P93431 [213-227]	0	1713.73932354	Not Found	Not Found	High			1.8e7	2.92951989173889	High	0	1.117E-05
High	[K].MCCLFINDLDAGAGR.[M]	2xCarbamidomethyl [C2; C3]; 1xOxidation [M1]		0.000212219	0	1	1	6	P93431	P93431 [213-227]	0	1728.75022254	High	High	Not Found	3.1e7	1.8e7		3.84933876991272	High	0	1.008E-06
High	[R].TETSPEDVGGMNAAAGILTAR.[G]			0.000478088	0	1	1	4	Q75KR1	Q75KR1 [443-463]	0	2060.99170836	High	High	Not Found	5.5e6			3.48448181152344	High	0	1.824E-06
High	[R].DNLTLWTSDANDDGGDEIK.[E]			4.59397E-05	0	1	1	8	Q2R2W2	Q2R2W2 [236-254]	0	2078.91489776	High	High	High		8.0e7	4.0e7	4.41814184188843	High	0	7.099E-08
High	[K].EGLLVGISSGAAAAAAVR.[L]			1.91122E-05	0	1	1	92	Q9XEA6	Q9XEA6 [262-279]	0	1612.90169506	High	Not Found	High	7.3e6		6.3e6	4.52510499954224	High	0	2.423E-06
High	[K].AVDNVNSVIAPALIGK.[D]			7.3655E-06	0	1	1	30	Q42971	Q42971 [67-82]	0	1580.90063246	High	High	High	6.8e8	2.4e9	4.8e8	5.02218055725098	High	0	1.277E-07
High	[K].AVDNVNSVIAPALIGK.[D]	1xDeamidated [N6]		0.00108959	0	1	1	1	Q42971	Q42971 [67-82]	0	1581.88464846	Not Found	Not Found	High				4.10726928710938	High	0	6.649E-06
High	[R].FEGYNDYTPEQLIK.[D]			0.00023873	0	1	1	7	P52428	P52428 [176-189]	0	1716.81154262	High	High	High	5.0e7	4.3e7		4.11472225189209	High	0	6.136E-07
High	[K].EYKPDIDIVSNASCTTNCLAPLAK.[V]	2xCarbamidomethyl [C14; C18]		2.06565E-06	0	1	1	13	Q7FAH2	Q7FAH2 [141-164]	0	2680.29567823	High	High	High	2.0e8		1.2e8	5.14315891265869	High	0	3.476E-09
High	[K].EYKPDIDIVSNASCTTNCLAPLAK.[V]	2xCarbamidomethyl [C14; C18]; 1xDeamidated [N]		0.00012495	0	1	1	8	Q7FAH2	Q7FAH2 [141-164]	0	2681.27969423	High	High	Not Found	6.3e7	2.6e7		4.07956457138062	High	0	8.214E-07
High	[K].MCCLFINDLDAGAGR.[M]	2xCarbamidomethyl [C2; C3]		5.54608E-05	0	1	1	16	P93431	P93431 [213-227]	0	1712.75530754	High	Not Found	High	7.4e6		5.3e7	5.20086431503296	High	0	1.238E-07
High	[R].KAEEYLMGIPQDTPYSEFNHR.[F]	1xDeamidated [N/Q]		0.00157837	0	1	1	3	P30298	P30298 [207-227]	1	2526.16056488	High	Not Found	High				3.42429876327515	High	0	1.191E-05
High	[K].NFEGLDLAEMDK.[S]			0.000980107	0	1	1	12	Q10CE4	Q10CE4 [183-194]	0	1381.63040729	High	Not Found	High	1.0e8		1.5e7	3.85153961181641	High	0	5.651E-06
High	[R].KPAVINVIIDPYAGAESGR.[M]	1xDeamidated [N6]		0.00962743	0	1	1	1	Q0JMH0	Q0JMH0 [554-572]	0	1971.05456715	High	Not Found	Not Found	1.6e7			3.25270915031433	High	0	0.0002052
High	[K].YLFQEGVLYAK.[K]			0.00517272	0	1	1	6	P0DKK8	P0DKK8 [14-24]	0	1330.70416468	High	Not Found	High	8.4e7			3.73064780235291	High	0	7.732E-05
High	[R].LTGLHETASIDNFSWGVANR.[G]			1.28082E-05	0	1	1	43	P14655	P14655 [348-367]	0	2188.07815561	High	Not Found	High	6.1e7		1.0e8	4.9697322845459	High	0	2.653E-08
High	[R].AIGGVPGPALAEYYAQR.[T]			0.0014366	0	1	1	6	Q6Z965	Q6Z965 [41-57]	0	1732.90169506	High	Not Found	High	3.9e7		5.8e7	2.57857012748718	High	0	5.071E-05
High	[K].TEFDVVIEEVPSSAR.[I]			1.32686E-05	0	1	1	21	O22386	O22386 [116-130]	0	1677.83300631	High	Not Found	High	1.2e8		1.9e8	5.87723159790039	High	0	1.442E-08
High	[R].GPILLEDYHLIEK.[VL]			0.000110422	0	2	3	87	Q0E4K1; A2YH64	Q0E4K1 [38-50]; A2YH64 [38-50]	0	1539.84172065	High	Not Found	High	3.3e8		6.0e7	4.15325498580933	High	0	4.54E-07
High	[K].LAPILDEAATTLK.[S]			0.00121844	0	1	1	14	Q53LQ0	Q53LQ0 [420-432]	0	1355.77805781	High	Not Found	High	2.9e8		2.9e8	3.41849446296692	High	0	7.937E-06
High	[R].VQLAEQYLSEAALGDANSDAMK.[T]			2.92676E-07	0	1	1	40	P93431	P93431 [401-422]	0	2324.10746627	High	Not Found	High	1.5e8		1.0e8	6.35555648803711	High	0	3.764E-08
High	[R].VQLAEQYLSEAALGDANSDAMK.[T]	1xDeamidated [N/Q]		3.69933E-06	0	1	1	10	P93431	P93431 [401-422]	0	2325.09148227	High	Not Found	High			2.7e7	5.19520664215088	High	0	8.801E-10
High	[R].VQLAEQYLSEAALGDANSDAMK.[T]	2xDeamidated [Q2; N17]		0.000345887	0	1	1	1	P93431	P93431 [401-422]	0	2326.07549827	Not Found	Not Found	High				4.57293224334717	High	0	1.093E-06
High	[R].VQLAEQYLSEAALGDANSDAMK.[T]	1xOxidation [M21]		4.33652E-06	0	1	1	7	P93431	P93431 [401-422]	0	2340.10238127	High	Not Found	High	4.3e7		5.0e7	4.79564809799194	High	0	8.476E-09
High	[R].VQLAEQYLSEAALGDANSDAMK.[T]	1xDeamidated [Q/N]; 1xOxidation [M21]		9.71281E-06	0	1	1	7	P93431	P93431 [401-422]	0	2341.08639727	High	Not Found	High	3.5e7			6.43378305435181	High	0	4.538E-09
High	[K].VLVVANPANTNALILK.[E]			4.43456E-05	0	1	1	59	Q7XDC8	Q7XDC8 [127-142]	0	1649.99486719	High	Not Found	High	3.8e8		7.4e8	4.34710264205933	High	0	1.519E-07
High	[K].VLVVANPANTNALILK.[E]	1xDeamidated [N]		0.00757257	0	1	1	6	Q7XDC8	Q7XDC8 [127-142]	0	1650.97888319	Not Found	Not Found	High			2.6e7	2.8677966594696	High	0	0.0002126
High	[R].VFEVSLADLQNDEDQAYRK.[I]			1.26583E-05	0	1	1	10	P49397	P49397 [65-83]	1	2240.08296613	High	Not Found	High	6.5e7		3.6e7	4.26777791976929	High	0	2.454E-07
High	[K].AVFPSVVGSIEQTGETDEAK.[A]			0.000184263	0	1	1	2	Q6ZJW9	Q6ZJW9 [31-50]	0	2064.01315529	Not Found	Not Found	High			1.4e7	3.97916054725647	High	0	4.084E-07
High	[K].AVFPSVVGSIEQTGETDEAK.[A]	1xDeamidated [Q12]		0.00310347	0	1	1	1	Q6ZJW9	Q6ZJW9 [31-50]	0	2064.99717129	High	Not Found	Not Found	1.6e7			2.77172660827637	High	0	3.451E-05
High	[K].ASNTLSIIDSGIGMTK.[S]			0.00051307	0	1	1	2	Q0J4P2	Q0J4P2 [73-88]	0	1607.83089787	High	Not Found	Not Found	3.4e7			3.29962205886841	High	0	7.982E-05
High	[R].GMEVIDTGAPLSVPVGGATLGR.[I]			3.33138E-07	0	1	1	26	P12085	P12085 [88-109]	0	2097.10086492	High	Not Found	High	1.9e8			5.10960245132446	High	0	2E-11
High	[R].GMEVIDTGAPLSVPVGGATLGR.[I]	1xOxidation [M2]		5.88932E-06	0	1	1	8	P12085	P12085 [88-109]	0	2113.09577992	High	Not Found	High	1.8e7		2.6e7	3.9819540977478	High	0	1.822E-09
High	[K].TQVEAICSQTVSCADILAVAAR.[D]	2xCarbamidomethyl [C7; C13]; 1xDeamidated [Q]		0.000951695	0	1	2	5	A2YPX3	A2YPX3 [103-124]	0	2364.15337166	High	Not Found	High	1.3e7		3.2e7	3.4672167301178	High	0	5.4E-06
High	[K].TQVEAICSQTVSCADILAVAAR.[D]	2xCarbamidomethyl [C7; C13]; 2xDeamidated [Q2; Q9]		0.012971	0	1	2	1	A2YPX3	A2YPX3 [103-124]	0	2365.13738766	Not Found	Not Found	High				2.39797329902649	High	0	0.0003271
High	[R].AAVPSGASTGVYEALELR.[D]			3.80982E-06	0	1	1	116	Q42971	Q42971 [36-53]	0	1790.92830364	High	Not Found	High	9.2e8		3.3e8	4.63045167922974	High	0	5.231E-07
High	[R].ITPSWVAFTDSER.[L]			0.00132304	0	1	1	7	Q6Z7B0	Q6Z7B0 [66-78]	0	1508.73798386	High	Not Found	High	1.7e8		5.6e7	3.51679301261902	High	0.0001071	0.001084
High	[K].LLGVTIYSSDAIR.[S]			0.00129227	0	1	2	8	Q0JMY8	Q0JMY8 [26-38]	0	1407.78420581	High	Not Found	High	2.8e7		3.6e7	3.26314997673035	High	0	8.68E-06
High	[K].LKEVEAVCNPIISAVYQR.[T]	1xCarbamidomethyl [C8]		4.98855E-05	0	1	1	10	Q6Z7B0	Q6Z7B0 [626-643]	1	2089.11103603	High	Not Found	High			9.7e7	3.61982131004334	High	0	4.364E-06
High	[R].ALTVPELTQQMWDAK.[N]			0.00139497	0	5	8	11	Q43594; Q8H7U1; P46265; Q76FS3; P37832	Q43594 [283-297]; Q8H7U1 [283-297]; P46265 [283-297]; Q76FS3 [283-297]; P37832 [283-297]	0	1730.87818242	High	Not Found	High			1.8e7	3.87672162055969	High	0	2.574E-05
High	[K].LIGSPPGYVGYTEGGQLTEAVR.[R]			2.83517E-05	0	2	2	10	Q7F9I1; Q2QVG9	Q7F9I1 [680-701]; Q2QVG9 [681-702]	0	2264.15573717	High	Not Found	High	5.5e6		7.0e7	4.25494050979614	High	0	3.707E-08
High	[K].LIGSPPGYVGYTEGGQLTEAVR.[R]	1xDeamidated [Q16]		0.000114392	0	2	2	5	Q7F9I1; Q2QVG9	Q7F9I1 [680-701]; Q2QVG9 [681-702]	0	2265.13975317	High	High	Not Found	4.6e7	1.7e7		3.75714135169983	High	0	3.885E-05
High	[R].GGNNILVMCDTYTPAGEPIPTNK.[R]	1xCarbamidomethyl [C9]		4.20576E-05	0	1	1	8	P14655	P14655 [140-162]	0	2462.16902098	High	Not Found	High	4.2e7		7.3e6	5.31592321395874	High	0	4.012E-08
High	[R].GGNNILVMCDTYTPAGEPIPTNK.[R]	1xCarbamidomethyl [C9]; 1xDeamidated [N]		0.00411432	0	1	1	5	P14655	P14655 [140-162]	0	2463.15303698	High	High	Not Found		2.8e7		4.27116632461548	High	0.0005427	0.005354
High	[K].KPEDWDDEEDGEWTAPTIPNPEYK.[G]			9.77015E-06	0	1	1	25	Q9SLY8	Q9SLY8 [260-283]	0	2861.24243914	High	High	High	2.4e7	2.5e8	1.3e7	4.78235054016113	High	0	4.055E-09
High	[K].KPEDWDDEEDGEWTAPTIPNPEYK.[G]	1xDeamidated [N20]		0.00148821	0	1	1	10	Q9SLY8	Q9SLY8 [260-283]	0	2862.22645514	High	High	High	1.5e8	2.0e7		3.67652797698975	High	0	2.161E-05
High	[K].MVGYALQAADILSK.[E]			0.000172712	0	1	1	8	Q0J0H4	Q0J0H4 [255-268]	0	1479.78757663	High	Not Found	High	4.3e6			4.16826391220093	High	0	3.672E-07
High	[R].VGSGPFPTELLGK.[T]			0.00282496	0	1	1	1	Q851S8	Q851S8 [337-349]	0	1301.70997831	High	Not Found	Not Found	2.3e7			2.64188718795776	High	0	2.986E-05
High	[R].GSSDQFQWGYCFK.[E]	1xCarbamidomethyl [C11]		0.00314015	0	1	1	8	Q7XCK6	Q7XCK6 [105-117]	0	1609.67400372	High	Not Found	High	2.5e7		3.0e7	3.08578276634216	High	0	3.516E-05
High	[R].KPAVINVIIDPYAGAESGR.[M]			0.000105965	0	1	1	13	Q0JMH0	Q0JMH0 [554-572]	0	1970.07055115	High	Not Found	High	5.1e6		1.6e8	4.7584753036499	High	0	5.417E-07
High	[K].ISEDEYVSAIKEEISK.[V]			7.48775E-05	0	1	1	10	Q2QLY4	Q2QLY4 [459-474]	1	1839.92221513	High	Not Found	High	2.6e8		5.4e7	4.32592439651489	High	0	9.882E-08
High	[R].IINEPTAAAIAYGLDK.[K]			1.54628E-05	0	2	3	24	Q6Z7B0; Q75HQ0	Q6Z7B0 [202-217]; Q75HQ0 [226-241]	0	1659.89521269	High	Not Found	High	9.1e8			4.81745100021362	High	0	1.932E-08
High	[K].DDGTLASYVGFR.[V]			0.00739715	0	1	1	6	A2XMV1	A2XMV1 [44-55]	0	1300.61680618	High	Not Found	High	1.2e8		2.1e7	3.54878735542297	High	0	0.000135
High	[K].LPFTLLSDEGNK.[V]			0.00526458	0	1	1	2	P0C5D5	P0C5D5 [153-164]	0	1333.69980751	High	Not Found	Not Found	9.0e7			2.89929389953613	High	0	7.938E-05
High	[R].TLLYGGIYGYPR.[D]			0.00548529	0	1	1	6	O64422	O64422 [329-340]	0	1372.72596274	High	Not Found	High			2.8e7	3.80097579956055	High	0	8.448E-05
High	[R].QLPDADNITIAFPDDGAWK.[R]			0.00496455	0	1	1	5	Q6ZFT5	Q6ZFT5 [176-194]	0	2087.0080104	High	Not Found	High			4.1e7	3.96395230293274	High	0	7.879E-05
High	[K].LVQIEHALTAVGSGQTSLGIK.[A]			5.39165E-06	0	1	1	39	Q10KF0	Q10KF0 [19-39]	0	2122.18664343	High	Not Found	High	5.7e7		4.6e7	3.64172959327698	High	0	5.008E-08
High	[K].LVQIEHALTAVGSGQTSLGIK.[A]	1xDeamidated [Q3]		0.00841463	0	1	1	1	Q10KF0	Q10KF0 [19-39]	0	2123.17065943	Not Found	Not Found	High				2.92782878875732	High	0	0.000166
High	[K].ESAQDIINLKPLIEK.[K]			0.000519144	0	1	1	38	P83646	P83646 [122-136]	0	1710.96362656	High	Not Found	High	5.8e8		8.2e8	3.68930220603943	High	0	6.528E-05
High	[K].SSVLLDVKPWDDETDMK.[K]			0.000109774	0	1	1	13	P29545	P29545 [136-152]	0	1977.94738401	High	Not Found	High	1.0e8		6.8e7	4.22977018356323	High	0	1.815E-07
High	[R].SPPIEEVINTGVVPR.[F]			3.42277E-05	0	1	1	1	Q9SLX0	Q9SLX0 [111-125]	0	1606.879897	Not Found	Not Found	High			3.1e7	4.34392929077148	High	0	2.903E-08
High	[R].EDQVPLIIIQDGESK.[K]			7.98857E-05	0	1	1	8	Q53LQ0	Q53LQ0 [331-345]	0	1683.87995649	High	Not Found	High	1.9e8			4.40582656860352	High	0	1.608E-06
High	[K].NMITGTSQADCAVLIIDSTTGGFEAGISK.[D]	1xCarbamidomethyl [C11]; 1xDeamidated [N/Q]		0.000156267	0	1	1	20	O64937	O64937 [101-129]	0	2958.40707909	High	Not Found	High	1.3e7		6.9e6	5.39617872238159	High	0	1.861E-06
High	[R].KAEEYLMGIPQDTPYSEFNHR.[F]			0.00124014	0	1	1	5	P30298	P30298 [207-227]	1	2525.17654888	High	High	High		5.4e7	8.8e6	4.16831254959106	High	0.0001071	0.001106
High	[K].YTIAMLGYADEDK.[T]			0.00177539	0	1	1	4	Q948T6	Q948T6 [192-204]	0	1489.68792213	High	High	Not Found	4.0e7	3.0e7		4.32910251617432	High	0	2.7E-05
High	[R].GELQCIGATTINEYR.[K]	1xCarbamidomethyl [C5]; 1xDeamidated [N12]		0.00155991	0	0	1	4			0	1725.81122575	High	High	Not Found	2.2e7	1.5e7		3.44895672798157	High	0	1.164E-05
High	[R].GELQCIGATTLDEYR.[K]	1xCarbamidomethyl [C5]		0.00155991	0	2	3	8	Q7F9I1; Q2QVG9	Q7F9I1 [395-409]; Q2QVG9 [396-410]	0	1725.81122532	High	High	Not Found	2.2e7	1.5e7		3.44895672798157	High	0	1.164E-05
High	[K].STVGTPAYIAPEVLSR.[RK]			0.00133869	0	1	5	6	Q7XKA8	Q7XKA8 [158-173]	0	1660.89046166	High	High	High	1.0e7	1.1e7	2.2e7	3.40709829330444	High	0	1.981E-05
High	[R].AGEAVLIIEDLVTSGASVLETAAPLR.[D]			0.0139118	0	1	1	2	Q9LDN2	Q9LDN2 [111-136]	0	2595.42397288	Not Found	Not Found	High				3.62854099273682	High	0.0004309	0.004238
High	[K].QSGSIYEHWDILPPK.[Q]			0.0028084	0	1	1	10	Q9SLY8	Q9SLY8 [202-216]	0	1769.88571063	High	High	High	2.5e7	1.4e8	1.4e7	3.13385248184204	High	0	5.449E-05
High	[K].ASNTLSIIDSGVGMTK.[S]			4.51356E-05	0	1	2	12	Q07078	Q07078 [73-88]	0	1593.81524781	High	High	High		1.0e8	6.7e7	4.71094465255737	High	0	8.345E-06
High	[R].IPSFTEEQSELIR.[G]			0.000623036	0	1	1	8	Q60DX8	Q60DX8 [327-339]	0	1548.7904133	High	High	High	5.7e7	1.4e7	5.1e7	3.86618661880493	High	0	2.766E-06
High	[K].LLLVTLGDQGCK.[Y]	1xCarbamidomethyl [C11]		0.00436312	0	1	2	4	A2WXV8	A2WXV8 [227-238]	0	1316.72424847	High	Not Found	High	1.1e7		2.3e7	3.61300206184387	High	0	5.907E-05
High	[K].VKPSSPSELDALLDPAK.[Y]			1.48386E-05	0	1	1	22	A3C6G9	A3C6G9 [137-153]	0	1766.95345576	High	Not Found	High	6.8e7		6.6e7	4.57414627075195	High	0	7.805E-09
High	[K].VSVAAVQFACTDVESENVDTAER.[L]	1xCarbamidomethyl [C10]		2.50552E-05	0	1	1	6	Q93XI4	Q93XI4 [11-33]	0	2497.15112219	High	High	High	1.6e7	3.2e7		4.40755558013916	High	0	5.056E-05
High	[R].FYLQPLPPAEAAAR.[A]			0.000217275	0	1	1	41	P83646	P83646 [106-119]	0	1543.82673933	High	High	High	6.0e7	9.1e7		3.63721513748169	High	0	0.0001562
High	[K].FEFEPVDKLDS.[-]			0.0093498	0	1	1	42	P0C511	P0C511 [467-477]	1	1325.62597387	High	High	High	1.4e10	1.0e10	8.1e9	3.85774827003479	High	0	0.0001959
High	[K].NGVVQYIYNNQFQPEK.[H]			0.00153262	0	1	1	3	P0C5D5	P0C5D5 [190-205]	0	1940.9501017	High	High	Not Found	1.2e7	3.5e7		3.54543948173523	High	0	2.907E-05
High	[K].NGVVQYIYNNQFQPEK.[H]	1xDeamidated [Q/N]		0.000218557	0	1	1	23	P0C5D5	P0C5D5 [190-205]	0	1941.9341177	High	High	High	1.4e8		2.8e7	4.34049224853516	High	0	5.361E-07
High	[K].NVRPDYLSNIWK.[V]			6.97714E-05	0	1	1	11	Q43008	Q43008 [204-215]	0	1504.79068818	High	Not Found	High	1.2e8		1.1e8	3.93627333641052	High	0	9.112E-07
High	[K].TETNPLLVLR.[Q]			0.00451955	0	1	1	6	P0C490	P0C490 [54-63]	0	1155.67319893	High	Not Found	High	1.1e7			3.20688271522522	High	0	6.243E-05
High	[R].FEELNNDLFR.[K]			0.0144915	0	1	2	8	Q6Z7B0	Q6Z7B0 [331-340]	0	1296.62189158	High	High	High	5.8e7	1.6e7	6.5e7	3.41142249107361	High	4.041E-05	0.0004433
High	[R].VEGKPVLGFNSSTTSLLTR.[Y]			0.000111074	0	1	1	2	P42862	P42862 [531-549]	0	2006.09168047	Not Found	Not Found	High			4.3e7	3.05514240264893	High	0	2.121E-05
High	[R].TAAEGLLAIAQDEK.[R]			0.0149202	0	1	2	1	B8BAI9	B8BAI9 [110-123]	0	1429.75329955	High	Not Found	Not Found	6.0e7			2.23705530166626	High	4.041E-05	0.0004094
High	[R].GVDLDALLDMSTDDLVQLFPAR.[A]			0.00136253	0	1	1	8	P31674	P31674 [28-49]	0	2404.20645203	Not Found	Not Found	High			5.9e6	3.90523791313171	High	0	0.000157
High	[R].GVDLDALLDMSTDDLVQLFPAR.[A]	1xDeamidated [Q17]		0.00846405	0	1	1	3	P31674	P31674 [28-49]	0	2405.19046803	Not Found	Not Found	High			1.2e6	4.72099113464355	High	0	0.000167
High	[R].LITTAADPVTEIDVTR.[R]			0.000143907	0	1	1	2	Q0J716	Q0J716 [901-916]	0	1714.92215564	High	Not Found	Not Found	1.4e7			3.22486472129822	High	0	2.769E-07
High	[R].NPSADMLLTEAELNLDLIR.[R]	1xOxidation [M6]		0.00285836	0	1	1	1	Q0J8G4	Q0J8G4 [123-141]	0	2144.09036015	Not Found	Not Found	High			3.8e6	2.79404997825623	High	0	3.03E-05
High	[R].NPSADMLLTEAELNLDLIR.[R]			0.000219847	0	1	1	3	Q0J8G4	Q0J8G4 [123-141]	0	2128.09544515	Not Found	Not Found	High				4.13603210449219	High	0	9.185E-07
High	[K].YNGGLDTEEAYPYTGVNGICHYKPENVGVK.[V]	1xCarbamidomethyl [C20]; 2xDeamidated [N2; N17]		0.000207282	0	1	1	2	P25778	P25778 [223-252]	0	3346.52086358	Not Found	High	Not Found		1.0e8		4.12448692321777	High	0	4.922E-07
High	[R].NVVDIESDAVSSGQLPR.[E]			0.000997559	0	1	1	2	Q5N7B4	Q5N7B4 [175-191]	0	1785.89773175	Not Found	High	Not Found				2.85708665847778	High	0	5.813E-06
High	[K].TEEGLDNLFER.[M]			0.00239625	0	1	1	8	Q75HE6	Q75HE6 [27-37]	0	1322.62228544	High	Not Found	High	1.9e8		1.4e8	3.49374651908875	High	0	0.0001152
High	[K].TYPAGFMDVISIPK.[T]			0.00185	0	1	1	2	P49398	P49398 [81-94]	0	1538.79232766	Not Found	Not Found	High			2.6e8	3.11014175415039	High	0	1.532E-05
High	[K].GMLEVYNSLTEEGKK.[E]			0.00351099	0	1	1	16	Q65XK0	Q65XK0 [350-364]	1	1697.84146253	High	High	High	1.6e8	2.0e8	1.1e8	3.5816113948822	High	0	0.0002473
High	[K].WLAANVSAEVAESTR.[I]			1.78089E-05	0	1	1	244	P48494	P48494 [192-206]	0	1603.80746033	High	High	High	5.5e7	1.1e8	2.5e7	4.71928358078003	High	0	1.07E-06
High	[K].WLAANVSAEVAESTR.[I]	1xDeamidated [N5]		0.00646422	0	1	1	1	P48494	P48494 [192-206]	0	1604.79147633	Not Found	Not Found	High				3.59709048271179	High	0	0.0001093
High	[K].VVDIVDTFR.[L]			0.00876671	0	1	1	9	P35681	P35681 [67-75]	0	1063.57823597	High	High	High		6.1e8	1.1e8	3.15839672088623	High	4.041E-05	0.0004318
High	[R].FTQANSEVSALLGR.[I]			5.88231E-05	0	1	1	19	Q01859	Q01859 [334-347]	0	1492.77543198	High	High	High	5.8e8	7.9e8	4.6e8	4.83436441421509	High	0	1.738E-07
High	[R].LTVEQNIVIPNVK.[N]			0.000222451	0	1	1	12	Q42997	Q42997 [432-444]	0	1466.85770508	High	High	High	4.2e7	1.1e8	9.7e7	3.91377186775208	High	0	1.242E-06
High	[R].GILYLGMGVSGGEEGAR.[N]			0.00317727	0	2	2	4	Q2R480; Q9LI00	Q2R480 [140-156]; Q9LI00 [122-138]	0	1665.82648121	Not Found	Not Found	High			1.5e7	3.28788256645203	High	0.001921	0.02315
High	[R].ELGEGGIDNYLSVK.[Q]			0.000807146	0	1	1	6	B3VMC0	B3VMC0 [470-483]	0	1493.74821415	High	Not Found	High	9.6e7		5.9e7	3.75307536125183	High	0	8.035E-06
High	[R].EDGVIMNDETVYQLCK.[Q]	1xCarbamidomethyl [C15]		0.000398361	0	1	1	5	Q5Z8V9	Q5Z8V9 [232-247]	0	1913.86194018	High	High	Not Found	2.8e7	4.0e7		3.62581181526184	High	0	1.94E-05
High	[R].VSEQFTAMFR.[R]			0.00317727	0	5	8	8	Q43594; Q8H7U1; P46265; Q76FS3; P37832	Q43594 [381-390]; Q8H7U1 [381-390]; P46265 [381-390]; Q76FS3 [381-390]; P37832 [381-390]	0	1215.58266939	High	High	High	5.1e7	6.0e7	1.1e7	3.36892175674438	High	0	0.0001281
High	[K].DITPMGGFPHYGVVK.[G]			0.000427511	0	1	1	19	P35684	P35684 [308-322]	0	1617.80937469	High	High	High	2.2e8	1.6e8	1.0e7	3.47383785247803	High	0	0.0002133
High	[K].NPFAPTLHFNYR.[Y]			0.000935045	0	1	1	5	Q7XPL2	Q7XPL2 [192-203]	0	1476.73825874	High	High	Not Found	3.8e7			2.63892793655396	High	0	5.215E-06
High	[K].EIDGLESNGISCEGR.[I]	1xCarbamidomethyl [C12]; 1xDeamidated [N8]		0.000145611	0	1	1	2	Q851S8	Q851S8 [147-161]	0	1636.71190562	Not Found	High	Not Found		3.2e7		4.02640724182129	High	0	1.973E-05
High	[K].YMVIQGEPGVVIR.[G]	1xDeamidated [Q5]		0.00418744	0	1	1	3	P83647	P83647 [72-84]	0	1461.7770124	High	High	High	1.3e7	1.8e8		3.47277593612671	High	0.0001964	0.002291
High	[R].TALAFVTLK.[S]			0.00929524	0	1	1	13	Q0J8G4	Q0J8G4 [103-111]	0	963.58734417	High	Not Found	High	1.8e8		5.7e7	2.88787364959717	High	0	0.0002027
High	[K].GSFETIHVEDALGHQFATR.[L]			2.57128E-07	0	1	1	60	P49398	P49398 [203-221]	0	2115.0253918	High	High	High	1.0e8	4.9e8	3.2e7	4.38261556625366	High	0	5.414E-09
High	[K].GSFETIHVEDALGHQFATR.[L]	1xDeamidated [Q15]		1.00029E-05	0	1	1	4	P49398	P49398 [203-221]	0	2116.0094078	High	High	High	3.4e6			5.44329118728638	High	0	4.195E-09
High	[K].ANSEATLGTYKGDAVLGEGASESLHVK.[D]			1.38431E-06	0	1	1	19	P17784	P17784 [328-354]	1	2704.34242801	High	High	High		8.9e8		6.54775619506836	High	0	1.877E-10
High	[K].ANSEATLGTYKGDAVLGEGASESLHVK.[D]	1xDeamidated [N2]		3.24617E-05	0	1	1	9	P17784	P17784 [328-354]	1	2705.32644401	High	Not Found	High	2.3e6		4.2e7	5.75016927719116	High	0	3.877E-07
High	[R].EDGVIMNDETVYQLCK.[Q]	1xCarbamidomethyl [C15]; 1xDeamidated [Q13]		0.00277558	0	1	1	1	Q5Z8V9	Q5Z8V9 [232-247]	0	1914.84595618	High	Not Found	Not Found				3.18908452987671	High	0	2.901E-05
High	[K].VVLVDNADFLK.[E]			0.00520316	0	1	1	36	Q948T6	Q948T6 [278-288]	0	1232.68851462	High	High	High	1.3e9	1.5e9	7.4e8	3.41607618331909	High	7.579E-05	0.0006129
High	[R].ETPSVAGIINPGSDGFQK.[L]			7.57641E-05	0	1	1	7	Q93VT8	Q93VT8 [36-53]	0	1816.90756818	High	High	High	6.7e7	1.1e8	3.0e7	4.22064685821533	High	0	1.006E-07
High	[R].AMGVELDLSDKPAGLGVR.[S]			0.00669565	0	1	1	1	Q69TY4	Q69TY4 [179-196]	0	1827.96330895	Not Found	Not Found	High			6.3e7	1.81925714015961	High	0	0.0001161
High	[R].ILDVVYNASNNELVR.[T]			1.52818E-05	0	1	1	31	P49199	P49199 [79-93]	0	1718.90717432	High	High	High	4.0e8	6.6e8	4.2e7	5.33490657806396	High	0	2.263E-08
High	[R].ILDVVYNASNNELVR.[T]	1xDeamidated [N]		0.000528391	0	1	1	3	P49199	P49199 [79-93]	0	1719.89119032	High	Not Found	Not Found				4.67263984680176	High	0	2.134E-06
High	[K].VVGNENPSTLICFASK.[T]	1xCarbamidomethyl [C12]		0.00104563	0	1	2	8	Q2QYW2	Q2QYW2 [216-231]	0	1735.8683463	High	High	High	2.1e7	2.1e7		3.7861168384552	High	0	6.248E-06
High	[R].EEVFGPVICVK.[E]	1xCarbamidomethyl [C9]		0.00897444	0	2	2	22	B3VMC0; O24174	B3VMC0 [392-402]; O24174 [394-404]	0	1276.66058563	High	High	High	1.1e8			3.19520711898804	High	0.000407	0.003876
High	[R].IAAPYDLVMQTK.[Q]			0.00303137	0	1	2	4	Q69LA6	Q69LA6 [214-225]	0	1349.71334913	High	Not Found	High				3.21926259994507	High	0	3.324E-05
High	[K].EHIPIYITNPMVGR.[K]			0.000501134	0	1	1	10	P12153	P12153 [55-68]	0	1639.86247287	High	High	High	4.4e7	8.8e7	9.4e6	4.08614301681519	High	0	1.971E-06
High	[K].EHIPIYITNPMVGR.[K]	1xDeamidated [N9]		0.0042121	0	1	1	1	P12153	P12153 [55-68]	0	1640.84648887	Not Found	High	Not Found		4.0e6		3.19401288032532	High	0	5.556E-05
High	[R].YWLCAATQDSIK.[I]	1xCarbamidomethyl [C4]		0.00902713	0	1	1	2	P49027	P49027 [263-274]	0	1455.69367658	Not Found	High	Not Found				2.54046511650085	High	0	0.0001855
High	[R].VEEEGDVATAFTLAR.[I]			0.000331927	0	1	1	3	Q6ZFT5	Q6ZFT5 [112-126]	0	1607.79114153	High	High	Not Found		5.7e7		3.80043244361877	High	0	1.025E-06
High	[K].QIGVIGWGSQGPAQAQNLR.[D]			1.05596E-06	0	1	1	29	Q65XK0	Q65XK0 [109-127]	0	1980.04098237	High	High	High	2.2e8	3.0e8	7.8e7	4.71556711196899	High	0	6.124E-10
High	[R].VRFPCIQIIK.[T]	1xCarbamidomethyl [C5]		0.00227276	0	1	1	14	Q943F3	Q943F3 [118-127]	1	1273.74492444	High	High	High	1.2e7	1.0e8	3.5e7	4.15242004394531	High	0	0.0002601
High	[R].LIDIPVSNCLNSNISK.[I]	1xCarbamidomethyl [C9]		0.000398361	0	1	1	14	P15280	P15280 [117-132]	0	1786.93676017	High	High	High	6.3e7	5.4e7	2.9e7	3.7464919090271	High	0	3.621E-06
High	[K].FDVGNVVMVTGGR.[N]			0.000734626	0	1	1	6	P49398	P49398 [175-187]	0	1350.68344598	High	High	Not Found	2.7e8	3.0e8		4.02172994613647	High	0	1.562E-05
High	[K].FDVGNVVMVTGGR.[N]	1xOxidation [M8]		0.00693533	0	1	1	2	P49398	P49398 [175-187]	0	1366.67836098	Not Found	High	Not Found		1.3e7		3.52838230133057	High	0	0.0001223
High	[K].SPEVVLEWPK.[K]			0.00321483	0	1	1	26	Q948T6	Q948T6 [10-19]	0	1183.63575081	High	High	High	1.4e7	6.2e8		4.48661947250366	High	0.0001395	0.001523
High	[R].APGYGVITNIVNGGLECGHGPDDR.[V]	1xCarbamidomethyl [C17]		1.58499E-06	0	1	1	14	Q7DNA1	Q7DNA1 [275-298]	0	2468.1622961	High	Not Found	High	5.7e6		3.4e7	4.92007350921631	High	0	2.315E-10
High	[R].APGYGVITNIVNGGLECGHGPDDR.[V]	1xCarbamidomethyl [C17]; 1xDeamidated [N]		2.27501E-08	0	1	1	123	Q7DNA1	Q7DNA1 [275-298]	0	2469.1463121	High	High	High	5.0e8	6.4e8	4.9e8	5.72913360595703	High	0	3.031E-12
High	[R].APGYGVITNIVNGGLECGHGPDDR.[V]	1xCarbamidomethyl [C17]; 2xDeamidated [N9; N12]		7.81204E-06	0	1	1	22	Q7DNA1	Q7DNA1 [275-298]	0	2470.1303281	High	High	High	6.8e6	2.9e7		5.25639772415161	High	0	2.839E-09
High	[K].DAGAVVPTSYEALETAIK.[E]			0.000115746	0	1	1	12	Q93VT8	Q93VT8 [294-311]	0	1834.94328496	High	Not Found	High	6.4e7		3.1e7	3.22274613380432	High	0	1.97E-07
High	[R].LVLEVAQHLGENMVR.[T]			0.000257712	0	1	1	24	Q01859	Q01859 [116-130]	0	1707.92105031	High	Not Found	High	1.3e7		3.4e7	3.22655749320984	High	0	7.16E-05
High	[K].TAIAIDTILNQK.[Q]			0.000881619	0	1	1	11	P0C520	P0C520 [178-189]	0	1300.74709206	High	High	High	1.4e8	2.5e8		3.43506479263306	High	0	4.762E-06
High	[K].GGIGCSPGDLSISELER.[L]	1xCarbamidomethyl [C5]		7.14335E-05	0	1	1	13	A2XMV1	A2XMV1 [103-119]	0	1746.83268901	High	High	High	1.2e8	2.2e8		4.93503093719482	High	0	9.05E-07
High	[K].YEIQGFPTLK.[I]			0.0107591	0	1	1	8	Q53LQ0	Q53LQ0 [112-121]	0	1195.63575081	High	High	High		1.0e8		3.26160311698914	High	0	0.0002433
High	[R].LGEHNIDVLEGNEQFINAAK.[I]	1xDeamidated [N/Q]		8.88137E-05	0	1	1	32	P00761	P00761 [58-77]	0	2212.08805196	High	High	High	1.8e7		8.9e7	5.60765695571899	High	0	5.077E-06
High	[R].LGEHNIDVLEGNEQFINAAK.[I]			1.97064E-06	0	1	1	40	P00761	P00761 [58-77]	0	2211.10403596	High	High	High	6.2e8	4.6e8	8.3e8	5.70012235641479	High	0	9.797E-09
High	[R].DNLTLWTSDANDDGGDEIKEAAAPK.[E]			3.18936E-05	0	1	1	4	Q2R2W2	Q2R2W2 [236-260]	1	2646.21655879	High	High	High	6.5e7	5.5e7	2.1e7	4.83304929733276	High	0	4.168E-07
High	[R].DNLTLWTSDANDDGGDEIKEAAAPK.[E]	1xDeamidated [N]		0.00517272	0	1	1	2	Q2R2W2	Q2R2W2 [236-260]	1	2647.20057479	Not Found	High	High			2.0e7	3.58050918579102	High	0	7.684E-05
High	[R].IFVPEGQPLESEPNEPLR.[V]			0.000871305	0	1	2	11	A2XFI3	A2XFI3 [392-409]	0	2051.04439592	High	High	High	1.1e8	1.7e7	9.9e7	3.55944108963013	High	0	0.0001049
High	[R].IFVPEGQPLESEPNEPLR.[V]	1xDeamidated [N14]		0.00214298	0	1	2	1	A2XFI3	A2XFI3 [392-409]	0	2052.02841192	Not Found	Not Found	High				3.2646791934967	High	0	1.931E-05
High	[K].ALLSDPAFRPLVEK.[Y]			0.00118313	0	1	1	5	Q10N21	Q10N21 [210-223]	0	1555.88425417	High	High	High	4.3e7	1.2e8	1.0e8	2.7049252986908	High	7.579E-05	0.0008301
High	[R].NKPIAVIGGGDSAMEESNFLTK.[Y]			5.23529E-06	0	1	1	3	Q6ZFU6	Q6ZFU6 [157-178]	0	2278.13837253	High	Not Found	High	4.3e7		2.6e7	4.90817308425903	High	0	1.522E-09
High	[R].NKPIAVIGGGDSAMEESNFLTK.[Y]	1xDeamidated [N18]		2.0511E-05	0	1	1	1	Q6ZFU6	Q6ZFU6 [157-178]	0	2279.12238853	High	Not Found	Not Found	9.8e6			4.13005971908569	High	0	1.297E-08
High	[R].QEALEHLGADEFLVSR.[D]			0.000458793	0	1	1	8	Q6ERW7	Q6ERW7 [294-309]	0	1813.90790255	High	Not Found	High	8.2e7		1.1e8	4.03621339797974	High	0	1.712E-06
High	[K].KLAPILDEAATTLK.[S]			0.00378959	0	1	1	3	Q53LQ0	Q53LQ0 [419-432]	1	1483.87302077	High	Not Found	High	8.7e6		1.1e7	2.8198766708374	High	0	4.706E-05
High	[K].SNDSGLASYVAGQIDR.[T]			4.62658E-06	0	1	1	11	Q10CE4	Q10CE4 [195-210]	0	1652.7874531	High	Not Found	High	3.0e8			5.14834642410278	High	0	4.464E-08
High	[R].EADVDGDGQINYEEFVK.[V]			0.000122763	0	1	2	6	Q0JNS6	Q0JNS6 [128-144]	0	1927.85559209	High	High	High	9.6e6		2.0e7	4.85531091690063	High	0	1.035E-06
High	[R].FIDLASEVVDK.[H]			0.0119527	0	1	1	4	Q6ESI7	Q6ESI7 [430-440]	0	1235.65179473	High	Not Found	High	6.7e6		2.4e7	2.6983630657196	High	0	0.0002891
High	[K].CGVSVPYTISASIDCSR.[V]	2xCarbamidomethyl [C1; C15]		4.08379E-05	0	1	1	22	Q0IQK9	Q0IQK9 [98-114]	0	1871.86260923	High	High	High	2.4e7	1.2e8	1.3e8	4.39611482620239	High	0	3.81E-08
High	[R].VLTDVGDVPIQEIR.[D]			0.00022775	0	1	2	12	B8AU84	B8AU84 [111-124]	0	1553.85334791	High	High	High	5.7e7	2.4e7		3.89714860916138	High	0	0.0002776
High	[R].EALEHLGADEFLVSR.[D]			0.00321483	0	1	1	6	Q6ERW9	Q6ERW9 [292-306]	0	1685.84932511	High	Not Found	High	1.6e7		5.3e7	3.63075470924377	High	0	5.056E-05
High	[R].VLSPSESFIHELDEK.[T]			0.000435126	0	1	1	6	Q2QNG7	Q2QNG7 [242-256]	0	1729.86430643	High	High	High	8.9e7	8.6e7	3.7e7	3.88882875442505	High	0	7.015E-06
High	[K].CGVSVAFPISTSVDCSK.[I]	2xCarbamidomethyl [C1; C15]		1.91122E-05	0	1	1	30	Q2QYL3	Q2QYL3 [103-119]	0	1813.84589657	High	High	High	8.7e8	8.4e8		5.24175882339478	High	0	8.109E-08
High	[R].GIGFVSDDVGLDADR.[C]			0.000104111	0	1	1	7	P93438	P93438 [77-91]	0	1535.73362669	High	Not Found	High	1.1e8		6.1e7	4.81458950042725	High	0	1.075E-06
High	[R].IYATEGCVGEAVAEAVR.[R]	1xCarbamidomethyl [C7]		0.000316662	0	1	1	2	Q7G764	Q7G764 [54-70]	0	1794.86907453	High	Not Found	Not Found				2.76658272743225	High	0	9.574E-07
High	[K].LYPSGATTNSQDGVTDIFGK.[C]			0.00846405	0	1	1	1	Q0JJD1	Q0JJD1 [156-175]	0	2070.9978396	High	Not Found	Not Found	1.4e7			1.50575566291809	High	0	0.0001672
High	[K].QVDLIGFGSGPEVDQK.[L]			1.32686E-05	0	1	1	14	Q6K669	Q6K669 [255-270]	0	1688.84899074	High	High	High	2.8e8	3.1e8		5.19335651397705	High	0	9.565E-06
High	[K].VYPLDAVYDSPEDVPEDVKGNK.[R]			0.00902713	0	1	1	1	Q6Z0I4	Q6Z0I4 [151-172]	1	2449.17692598	High	Not Found	Not Found	3.9e7			2.49739027023315	High	0	0.0001853
High	[R].DPDASSGGELVFGGMDPK.[H]			5.07742E-05	0	1	1	4	P42211	P42211 [222-239]	0	1778.79015518	High	Not Found	High	2.9e7		1.4e7	4.12881469726563	High	0	1.067E-07
High	[R].TVPAAVPAIVFLSGGQSEEEATVNLNAMNK.[L]			3.04626E-06	0	1	1	91	Q5N725	Q5N725 [254-283]	0	3057.55612584	High	Not Found	High	4.6e7		1.3e7	4.18994379043579	High	0	4.334E-07
High	[R].TVPAAVPAIVFLSGGQSEEEATVNLNAMNK.[L]	1xDeamidated [N/Q]		0.000203654	0	1	1	83	Q5N725	Q5N725 [254-283]	0	3058.54014184	High	Not Found	High	2.5e7		2.3e6	4.2783031463623	High	0	3.217E-06
High	[K].SGTTPLSPAIAFILEK.[V]			0.000328043	0	1	1	14	Q0JPA6	Q0JPA6 [109-124]	0	1644.92069918	High	Not Found	High	3.0e7		2.3e7	3.52953505516052	High	0	1.602E-06
High	[K].VAICELPFHPISSDWQGGHGGTCVIR.[G]	2xCarbamidomethyl [C4; C23]		0.00511237	0	1	1	2	P48642	P48642 [48-73]	0	2893.38722764	Not Found	Not Found	High			1.2e8	3.61230802536011	High	0	7.55E-05
High	[K].ISSASSASTISPLPHMFVIK.[D]			0.00245327	0	1	1	1	Q9S827	Q9S827 [126-145]	0	2073.10488772	Not Found	Not Found	High			3.7e7	3.23559641838074	High	0	2.39E-05
High	[K].VSSVIYLDSPAGVGLSYSK.[N]			0.00210551	0	1	1	2	P37890	P37890 [135-153]	0	1942.01678423	Not Found	Not Found	High			2.2e7	4.16763830184937	High	0	1.877E-05
High	[R].FDWLCQLYKPK.[S]	1xCarbamidomethyl [C5]		0.0110137	0	1	2	4	Q6Z1J6	Q6Z1J6 [73-83]	0	1497.75588296	Not Found	Not Found	High				2.79763436317444	High	0	0.0002528
High	[K].KPWALSFSFGR.[A]			0.000615746	0	1	1	8	Q5N725	Q5N725 [288-298]	0	1295.68951773	Not Found	Not Found	High				4.21568155288696	High	0	7.342E-06
High	[K].TYFSIVQSYSLAK.[S]			0.00296095	0	1	2	2	P0C454	P0C454 [24-36]	0	1506.78387144	Not Found	Not Found	High				3.01218271255493	High	0	3.194E-05
High	[R].TPEFLLEVEELHK.[V]			0.00054738	0	1	1	4	P0C314	P0C314 [137-149]	0	1583.83154985	Not Found	Not Found	High			3.0e7	3.27094650268555	High	0	4.864E-05
High	[R].ISEGAVKPAAATPEETLPLAWVDR.[Y]			0.00340937	0	1	1	3	Q9LGQ6	Q9LGQ6 [12-35]	0	2521.32967866	Not Found	Not Found	High				3.04939222335815	High	4.041E-05	0.000505
High	[R].IVSFVGGLDLCDGR.[Y]	1xCarbamidomethyl [C11]		0.0014198	0	1	2	2	Q43007	Q43007 [355-368]	0	1507.75733942	Not Found	Not Found	High				3.74837040901184	High	4.041E-05	0.0005237
High	[K].FSLHLVPSGILNEK.[T]			0.00866465	0	1	1	2	Q851S8	Q851S8 [115-128]	0	1553.86860411	Not Found	Not Found	High			1.9e7	3.45353746414185	High	0	0.0001741
High	[K].ILAQVAVLNSNNLYTISNK.[I]			0.000190887	0	1	1	4	P12139	P12139 [96-114]	0	2075.14952968	Not Found	Not Found	High			3.2e7	3.9750452041626	High	0	1.921E-05
High	[K].ILAQVAVLNSNNLYTISNK.[I]	1xDeamidated [N]		0.000288204	0	1	1	7	P12139	P12139 [96-114]	0	2076.13354568	Not Found	Not Found	High				4.35639238357544	High	0	2.874E-06
High	[R].TLKEWIVSSLGPDAVAK.[H]			0.000412679	0	2	2	4	P42862; P42863	P42862 [226-242]; P42863 [226-242]	1	1814.00582571	Not Found	Not Found	High			9.3e6	3.03069925308228	High	4.041E-05	0.000438
High	[K].YHANGVEKPPIEIDFTPPFR.[K]	1xDeamidated [N4]		0.00188293	0	1	1	3	Q6F2U9	Q6F2U9 [400-419]	0	2328.1659084	Not Found	Not Found	High				2.84912633895874	High	0	1.565E-05
High	[K].GLAEMFGDLR.[V]			0.00788958	0	1	2	4	Q2QM55	Q2QM55 [110-119]	0	1108.54555564	Not Found	Not Found	High			7.6e6	3.40030264854431	High	0	0.0001497
High	[R].WAMLGALGCVFPELLAR.[N]	1xCarbamidomethyl [C9]		4.95928E-05	0	2	2	5	P12330; P12331	P12330 [104-120]; P12331 [100-116]	0	1903.99210708	Not Found	Not Found	High			2.6e6	3.9303572177887	High	0	5.137E-05
High	[R].WAMLGALGCVFPELLAR.[N]	1xCarbamidomethyl [C9]; 1xOxidation [M3]		0.00037781	0	2	2	2	P12330; P12331	P12330 [104-120]; P12331 [100-116]	0	1919.98702208	Not Found	Not Found	High			6.7e6	3.73992156982422	High	0	1.254E-06
High	[K].IYAFNEGNYALWDDK.[L]			0.000140559	0	1	1	1	O64422	O64422 [282-296]	0	1818.83334068	Not Found	Not Found	High			8.3e7	4.13875198364258	High	0	2.674E-07
High	[R].VDEIPQIVDDFR.[L]			0.0037674	0	1	1	2	Q69TI0	Q69TI0 [149-160]	0	1445.72708483	Not Found	Not Found	High			8.5e6	2.98006248474121	High	0	4.665E-05
High	[R].TVQFVDWCPTGFK.[C]	1xCarbamidomethyl [C8]		0.0068545	0	1	1	2	P28752	P28752 [340-352]	0	1584.75152579	Not Found	Not Found	High			7.8e7	3.50494742393494	High	0	0.0001197
High	[K].LMDIDSEHLGIPDSEYQAIVR.[M]			0.000107853	0	1	1	3	P17070	P17070 [118-138]	0	2401.17040088	Not Found	Not Found	High			7.1e7	3.54673051834106	High	0	1.753E-07
High	[R].GVLFATEALLAEHGK.[G]			0.00193912	0	1	1	1	A2XMV1	A2XMV1 [188-202]	0	1555.84786865	Not Found	Not Found	High				3.2581901550293	High	0	1.641E-05
High	[K].LMDIDSEHLGIPDSEYQAIVR.[M]	1xDeamidated [Q17]		0.000940562	0	1	1	1	P17070	P17070 [118-138]	0	2402.15441688	Not Found	Not Found	High				3.35258865356445	High	0	5.284E-06
High	[K].KPWSLSFSFGR.[A]			0.00209316	0	1	2	7	P17784	P17784 [288-298]	0	1311.68443233	Not Found	Not Found	High			2.0e7	4.17582988739014	High	0	8.894E-05
High	[K].GGLLIAEATGISDTAQGYK.[D]			6.66417E-06	0	1	1	2	B9FSC8	B9FSC8 [52-70]	0	1864.96508302	Not Found	Not Found	High			9.9e6	4.86964893341064	High	0	1.131E-06
High	[R].ILHHTIGLPDFSQELR.[C]			0.000263851	0	2	6	4	A2XFI3; A2Y5L9	A2XFI3 [152-167]; A2Y5L9 [151-166]	0	1876.00755705	Not Found	Not Found	High			4.1e7	4.26786851882935	High	0	7.148E-07
High	[K].SKLDAQPELFIHIVPDK.[A]			0.000563725	0	2	3	2	Q0J4P2; Q07078	Q0J4P2 [56-72]; Q07078 [56-72]	1	1950.06948855	Not Found	Not Found	High			3.2e7	4.00679969787598	High	0	0.0001343
High	[K].NLLSPSTPFFFNTLYDPYR.[E]			7.3655E-06	0	1	1	5	Q8H8T0	Q8H8T0 [133-151]	0	2292.13354525	Not Found	Not Found	High			4.1e7	4.65388488769531	High	0	9.004E-09
High	[K].ILSIWDHADIVK.[V]			0.0049355	0	1	1	1	A2WXV8	A2WXV8 [186-197]	0	1409.77872655	Not Found	Not Found	High			3.4e7	2.6287317276001	High	0	7.127E-05
High	[K].IVAIDLADRPAWYK.[E]			0.00779768	0	1	1	1	A1XBB7	A1XBB7 [63-76]	0	1630.8951532	Not Found	Not Found	High			6.1e7	2.2429473400116	High	0	0.0001477
High	[R].AALDAEGFHDVSIMSYTAK.[Y]			0.000364702	0	1	1	2	Q5Z8V9	Q5Z8V9 [275-293]	0	2025.95861741	Not Found	Not Found	High			3.6e7	4.44331026077271	High	0	1.221E-05
High	[K].HRPSSGSNSTFWTTNSGAPVWNNNSALTVGER.[G]	1xDeamidated [N]		0.00851376	0	1	2	3	A2YH64	A2YH64 [6-37]	0	3432.5951822	Not Found	Not Found	High				3.45606327056885	High	0	0.0001692
High	[R].SPPIEEVIQSGVVPR.[F]			0.00209316	0	1	1	1	Q71VM4	Q71VM4 [105-119]	0	1606.879897	Not Found	Not Found	High			3.1e7	4.34202527999878	High	0	1.847E-05
High	[K].IYVLTQFNSASLNR.[H]			0.00017892	0	2	2	4	Q69T99; P15280	Q69T99 [119-132]; P15280 [133-146]	0	1625.86458131	Not Found	Not Found	High			5.6e7	3.97769093513489	High	0	1.422E-06
High	[K].EIPLPHEFILNR.[D]			0.0110137	0	1	1	1	P0C355	P0C355 [233-244]	0	1477.81617467	Not Found	Not Found	High			3.5e7	2.36276507377625	High	0	0.0002532
High	[K].HIEDMHVLITTPFHPAYVSAER.[I]			1.39248E-06	0	1	1	8	Q9SXP2	Q9SXP2 [84-105]	0	2563.27620338	Not Found	Not Found	High				5.52080535888672	High	0	1.899E-10
High	[K].LPFYHSFWNR.[T]			0.0133551	0	2	4	2	Q01K11; B8BBZ7	Q01K11 [132-141]; B8BBZ7 [127-136]	0	1366.66911664	Not Found	Not Found	High			5.5e7	3.16208791732788	High	0	0.0003434
High	[R].ITEQAGVVLTLDPKPIQGDWNGAGCHTNYSTK.[S]	1xCarbamidomethyl [C25]; 2xDeamidated [N/Q]		0.000700847	0	1	1	2	P14655	P14655 [280-311]	0	3472.66892472	Not Found	Not Found	High				3.38463640213013	High	0	3.323E-06
High	[R].EDPDFTWEVVKPLK.[YW]			0.000974357	0	1	2	1	P93438	P93438 [375-388]	0	1702.8686636	Not Found	Not Found	High				2.98833608627319	High	0	5.572E-06
High	[K].SGGHEVLLFEALR.[E]			0.00613194	0	1	1	2	Q2QM55	Q2QM55 [66-78]	0	1427.76413909	Not Found	Not Found	High			1.1e7	3.62321066856384	High	0	0.0001011
High	[K].SSVLLDVKPWDDETDMTK.[L]			0.00411432	0	1	1	2	Q40680	Q40680 [141-158]	0	2078.99506242	Not Found	Not Found	High				2.9283709526062	High	0	5.379E-05
High	[K].GWACLFPEGDSSR.[E]	1xCarbamidomethyl [C4]		0.0120932	0	1	1	2	Q75HE6	Q75HE6 [550-562]	0	1481.647789	Not Found	Not Found	High				2.70797324180603	High	0	0.0002933
High	[K].VYILTQFNSASLNR.[H]			0.000466965	0	1	1	1	Q6AVT2	Q6AVT2 [127-140]	0	1625.86458131	Not Found	Not Found	High			5.6e7	3.83151602745056	High	0	1.753E-06
High	[R].WSFTGAFEAR.[Q]			0.0134333	0	2	2	4	Q2QXR8; B8BJ39	Q2QXR8 [450-459]; B8BJ39 [450-459]	0	1171.55308385	Not Found	Not Found	High			2.8e7	2.98121476173401	High	0	0.0003486
High	[K].YGQDATNVGDEGGFAPNIQENKEGLELLK.[T]			0.0010832	0	1	1	2	Q42971	Q42971 [206-234]	1	3106.49636227	Not Found	Not Found	High			1.6e7	3.90990591049194	High	0	6.577E-06
High	[R].IMNVIGEPIDEKGDITTNHFLPIHR.[E]			8.42315E-05	0	1	1	4	Q01859	Q01859 [165-189]	1	2859.48217322	Not Found	Not Found	High			5.2e7	3.22671294212341	High	0	1.188E-07
High	[K].QILIEPIFAQWIQSAHGK.[T]			0.00642644	0	1	1	2	P0C358	P0C358 [452-469]	0	2079.13857116	Not Found	Not Found	High			7.3e6	4.29329824447632	High	0	0.0003847
High	[R].AKPDGFPTILFYPAGK.[K]			0.00323377	0	1	1	1	Q67IX6	Q67IX6 [482-497]	0	1721.92611895	Not Found	Not Found	High			5.0e6	3.02740359306335	High	0	3.688E-05
High	[R].CVKPPIIYGDVSRPNAMTVFWSK.[M]	1xCarbamidomethyl [C1]		0.00718355	0	1	1	4	Q2QLY4	Q2QLY4 [523-545]	0	2665.36291021	Not Found	Not Found	High			3.2e7	2.68325519561768	High	0	0.0001298
High	[K].GWSLNLGELAR.[I]			0.00223302	0	1	1	4	Q9LI00	Q9LI00 [353-363]	0	1215.64804681	Not Found	Not Found	High			2.1e8	4.14160537719727	High	0	4.22E-05
High	[R].HQLLAEFDALIEADKEK.[Y]			4.18605E-06	0	1	1	6	P30298	P30298 [44-60]	1	1970.02293223	Not Found	Not Found	High				5.19693231582642	High	0	1.186E-09
High	[R].IDVCQLAIADGITICR.[R]	2xCarbamidomethyl [C4; C15]		0.00152364	0	1	1	4	Q9XGP7	Q9XGP7 [234-249]	0	1817.92481561	Not Found	Not Found	High			2.0e7	3.43929958343506	High	0	1.128E-05
High	[R].TTGIVLDSGDGVSHTVPIYEGYALPHAILR.[L]			2.77904E-08	0	2	2	12	Q10DV7; A3C6D7	Q10DV7 [150-179]; A3C6D7 [150-179]	0	3151.64223872	Not Found	Not Found	High			1.8e8	5.9774284362793	High	0	6.524E-11
High	[R].QFDWLFDDAK.[A]			0.0132001	0	1	1	4	Q6AVT2	Q6AVT2 [185-194]	0	1284.58952886	Not Found	Not Found	High				3.18832468986511	High	0	0.0003372
High	[K].SNYMSAGQISVPIVFR.[G]			0.000871305	0	1	1	2	Q0J0H4	Q0J0H4 [140-155]	0	1768.90506588	Not Found	Not Found	High			5.6e7	3.12467670440674	High	0	4.407E-05
High	[K].SRECLPLILIIR.[N]	1xCarbamidomethyl [C4]		0.000516098	0	1	1	4	P49398	P49398 [38-49]	1	1482.88248041	Not Found	Not Found	High			6.9e6	3.97202777862549	High	0	2.052E-06
High	[R].AYLPVQELLNGEEIDR.[W]			0.000265409	0	1	1	2	Q43007	Q43007 [113-128]	0	1858.95451836	Not Found	Not Found	High				3.3922221660614	High	0	7.262E-07
High	[R].AYLPVQELLNGEEIDR.[W]	1xDeamidated [N10]		8.88137E-05	0	1	1	4	Q43007	Q43007 [113-128]	0	1859.93853436	Not Found	Not Found	High			1.9e7	3.95016145706177	High	0	1.299E-07
High	[K].ITADDAPGETWHMVFSTEGEIPYR.[E]			0.000425002	0	1	1	1	P41344	P41344 [96-119]	0	2722.24535661	Not Found	Not Found	High			2.2e8	3.35466122627258	High	0	1.508E-06
High	[K].TMCVVGNGAVVHLPGFFK.[E]	1xCarbamidomethyl [C3]; 1xDeamidated [N7]		0.00169379	0	1	1	1	Q851S8	Q851S8 [129-146]	0	1933.96628665	Not Found	Not Found	High			1.0e7	2.87275266647339	High	0	1.336E-05
High	[K].LICEDIYWGADPGPLCTPRPWGDCCDK.[A]	4xCarbamidomethyl [C3; C16; C24; C25]		0.000122043	0	1	1	4	A2WK50	A2WK50 [170-196]	0	3251.40532228	Not Found	Not Found	High			6.4e6	4.31751728057861	High	0	7.66E-05
High	[K].LPAYSGGAAVCTFPEFLK.[S]	1xCarbamidomethyl [C11]		0.00846405	0	1	2	2	Q852M2	Q852M2 [211-228]	0	1927.96224666	Not Found	Not Found	High			1.3e7	3.54597735404968	High	0	0.000167
High	[K].VLNFAIDDSILEER.[I]			0.00054738	0	1	1	2	Q08480	Q08480 [140-153]	0	1633.84317711	Not Found	Not Found	High				3.80265259742737	High	0	2.251E-06
High	[R].QLGHNYIGSEHLLLGLLR.[E]			0.00490662	0	2	2	2	Q7F9I1; Q2QVG9	Q7F9I1 [183-200]; Q2QVG9 [184-201]	0	2033.1290691	Not Found	Not Found	High			1.3e7	3.33912444114685	High	0	7.12E-05
High	[K].FDLPAPFVLHTDCPHYWR.[F]	1xCarbamidomethyl [C13]		2.64183E-05	0	2	5	3	Q01K11; B8BBZ7	Q01K11 [224-241]; B8BBZ7 [219-236]	0	2271.08040465	Not Found	Not Found	High			2.8e7	4.85301446914673	High	0	1.923E-08
High	[R].DLKPENFLFASAAEDAPLK.[A]			0.0141574	0	1	1	2	Q53P85	Q53P85 [171-189]	0	2076.06479701	Not Found	Not Found	High			6.0e6	3.07307553291321	High	0	0.0003782
High	[K].LPLVNTLTQETAPSIFDNPIKK.[Q]			0.00624077	0	1	1	1	Q67IX6	Q67IX6 [285-306]	1	2439.34935152	Not Found	Not Found	High			2.0e7	2.98505020141602	High	0	0.0001039
High	[K].KVVLFGVPGAFTPTCSNQHVPGFINQAEQLK.[A]	1xCarbamidomethyl [C15]		0.00881819	0	1	1	1	Q9FR35	Q9FR35 [37-67]	1	3383.75689161	Not Found	Not Found	High				2.88321399688721	High	0	0.0001783
High	[K].KVVLFGVPGAFTPTCSNQHVPGFINQAEQLK.[A]	1xCarbamidomethyl [C15]; 1xDeamidated [Q/N]		0.000115067	0	1	1	7	Q9FR35	Q9FR35 [37-67]	1	3384.74090761	Not Found	Not Found	High				4.38295602798462	High	0	1.948E-07
High	[R].VAAAGVLEAEGMPSGLLETINVDKK.[M]			7.99815E-06	0	1	1	2	Q2R480	Q2R480 [321-345]	1	2512.33271511	Not Found	Not Found	High			1.8e7	4.43000078201294	High	0	1.566E-06
High	[K].VPVFGICMGHQLIGQALGGK.[T]	1xCarbamidomethyl [C7]		0.00591993	0	1	1	2	Q6YV23	Q6YV23 [330-349]	0	2082.0986973	Not Found	Not Found	High			2.1e7	2.21420550346375	High	0	9.508E-05
High	[R].CVKPPIIYGDVSRPNPMTVFWSK.[L]	1xCarbamidomethyl [C1]		0.00110249	0	1	1	3	Q2QLY5	Q2QLY5 [523-545]	0	2691.37856027	Not Found	Not Found	High				3.28710269927979	High	0	6.769E-06
High	[R].TIQFVDWCPTGFK.[C]	1xCarbamidomethyl [C8]		0.00351099	0	1	1	2	Q53M52	Q53M52 [340-352]	0	1598.76717585	Not Found	Not Found	High			9.5e7	4.38903379440308	High	0	4.176E-05
High	[K].SLPYEYVEENLGDKSDLLLASNPVHK.[S]	1xDeamidated [N10]		0.00355249	0	1	1	1	Q06398	Q06398 [29-54]	1	2931.46220915	Not Found	Not Found	High				3.24815845489502	High	0	4.267E-05
High	[K].SLPYEYVEENLGDKSDLLLASNPVHK.[S]			0.000105344	0	1	1	2	Q06398	Q06398 [29-54]	1	2930.47819315	Not Found	Not Found	High				3.42617106437683	High	0	1.687E-07
High	[R].ALALQENPGLVILGK.[Q]			0.000672566	0	1	2	2	A2XQV4	A2XQV4 [107-121]	0	1535.91555429	Not Found	Not Found	High			1.3e7	4.20731067657471	High	0	3.127E-06
High	[R].LQCDDGHVISEITFASYGTPSGGCLNFSK.[G]	2xCarbamidomethyl [C3; C24]		0.00127716	0	1	1	2	Q0INM3	Q0INM3 [830-858]	0	3160.43502503	Not Found	Not Found	High			5.1e6	3.68936467170715	High	0.0001964	0.002425
High	[R].NMIIVPEMIGSIVGVYNGK.[T]			0.000483748	0	1	1	2	P31674	P31674 [91-109]	0	2034.07623019	Not Found	Not Found	High			5.9e6	3.59539246559143	High	0	1.86E-06
High	[R].NMIIVPEMIGSIVGVYNGK.[T]	1xDeamidated [N17]		0.00162547	0	1	1	2	P31674	P31674 [91-109]	0	2035.06024619	Not Found	Not Found	High			3.7e6	4.3413290977478	High	0	1.252E-05
High	[R].AAALLDVSPVTDVTSISEPR.[V]			0.000797703	0	1	1	2	A2XNR6	A2XNR6 [140-159]	0	2041.0811753	Not Found	Not Found	High			2.9e7	4.16333532333374	High	0	4.083E-06
High	[R].EGAPTAVSHGLWLNIPDYDAPTQLVKPLER.[N]	1xDeamidated [N/Q]		0.000765516	0	1	1	4	Q6Z4G3	Q6Z4G3 [164-193]	0	3288.68991756	Not Found	Not Found	High			2.5e7	3.42538166046143	High	0	8.872E-05
High	[K].FHWKPTCGVSCLMDDEATLVGGK.[N]	2xCarbamidomethyl [C7; C11]		8.08316E-05	0	1	1	2	Q0E4K1	Q0E4K1 [224-246]	0	2608.19927557	Not Found	Not Found	High				5.24781656265259	High	0	1.12E-07
High	[R].AFIAGVADDNGYGWAIAK.[A]			0.00514246	0	2	2	2	Q6Z0I4; Q6H5J0	Q6Z0I4 [87-104]; Q6H5J0 [83-100]	0	1838.90717432	Not Found	Not Found	High			3.5e6	4.3136248588562	High	0	7.629E-05
High	[R].AFIAGVADDNGYGWAIAK.[A]	1xDeamidated [N10]		4.38787E-06	0	2	2	6	Q6Z0I4; Q6H5J0	Q6Z0I4 [87-104]; Q6H5J0 [83-100]	0	1839.89119032	Not Found	Not Found	High			9.3e7	5.67120218276978	High	0	1.148E-09
High	[K].MFDLIEQYNLNGHIR.[W]	1xDeamidated [Q/N]		0.00102131	0	1	1	4	P31924	P31924 [632-646]	0	1863.90579454	Not Found	Not Found	High				3.24006581306458	High	0	5.987E-06
High	[K].VIADGYADLVAYGR.[H]			8.82925E-05	0	1	1	4	Q69TH8	Q69TH8 [315-328]	0	1482.75871932	Not Found	Not Found	High				4.49593257904053	High	0	3.517E-07
High	[R].SSISDTSADHNLMLLPDGTYGFTAGNCIR.[C]	1xCarbamidomethyl [C27]		1.83408E-05	0	1	1	3	Q8H8C7	Q8H8C7 [226-254]	0	3113.43027369	Not Found	Not Found	High			1.1e7	5.04726839065552	High	0	1.088E-08
High	[K].MIYDYYASGAEDEWTLK.[E]			5.19838E-05	0	1	1	2	Q10CE4	Q10CE4 [21-37]	0	2054.90518486	Not Found	Not Found	High			4.6e7	4.78411912918091	High	0	5.594E-08
High	[K].MVGYALQAAEILSK.[E]			0.000507067	0	1	1	2	Q6Z1G7	Q6Z1G7 [253-266]	0	1493.80322669	Not Found	Not Found	High			6.0e7	4.15256547927856	High	0	3.296E-06
High	[R].ATQVALQAIQCLGGNGYINEYPTGR.[L]	1xCarbamidomethyl [C11]; 1xDeamidated [Q/N]		0.00126222	0	1	1	9	Q75IM9	Q75IM9 [355-379]	0	2695.31443996	Not Found	Not Found	High			5.2e7	4.13465261459351	High	0.0001071	0.001136
High	[R].GEAELAQTVHDLLIK.[L]			0.0110137	0	1	1	2	Q6K4E7	Q6K4E7 [858-872]	0	1636.89046166	Not Found	Not Found	High				3.03501558303833	High	0	0.0002537
High	[K].EDPLNWGAAAAEMAGSHLDEVKR.[M]			5.68497E-06	0	1	1	2	P14717	P14717 [10-32]	1	2467.16704682	Not Found	Not Found	High			2.9e7	5.32024717330933	High	0	1.733E-09
High	[R].GSGFVAVEIPFTPR.[A]			0.00722577	0	1	1	4	Q7F9I1	Q7F9I1 [156-169]	0	1476.78454018	Not Found	Not Found	High			3.7e7	3.33989644050598	High	7.579E-05	0.0005901
High	[K].KFGGDTPYSIMFGPDICGYSTK.[K]	1xCarbamidomethyl [C17]		0.00260181	0	1	1	4	Q9SLY8	Q9SLY8 [131-152]	1	2441.11519457	Not Found	Not Found	High			3.2e7	4.71147012710571	High	0	2.61E-05
High	[K].VGSLGLDMMFR.[T]			0.00299595	0	1	4	2	A2YL07	A2YL07 [213-223]	0	1225.60677567	Not Found	Not Found	High			1.2e7	3.31224966049194	High	0	0.0001303
High	[K].YINISQIPELSAINR.[S]			0.00228616	0	1	2	1	Q852M2	Q852M2 [296-310]	0	1730.94355984	Not Found	Not Found	High				2.67421388626099	High	0	2.138E-05
High	[K].VLQLEGIPVEPVLK.[I]			0.0149202	0	1	1	2	B9EXM2	B9EXM2 [1064-1077]	0	1533.92505635	Not Found	Not Found	High			4.6e7	3.68599343299866	High	4.041E-05	0.0004107
High	[R].SSISDTSADHNLMLLPDGTYGFTAGNCIR.[C]	1xCarbamidomethyl [C27]; 1xDeamidated [N]		0.000623036	0	1	1	2	Q8H8C7	Q8H8C7 [226-254]	0	3114.41428969	Not Found	Not Found	High				5.17462301254272	High	0	2.775E-06
High	[R].VPGYGVITNIINGGLECGFGPDDR.[V]	1xCarbamidomethyl [C17]; 1xDeamidated [N]		0.00144508	0	1	1	9	Q688M5	Q688M5 [272-295]	0	2521.20276434	Not Found	Not Found	High			1.5e7	3.31809973716736	High	7.579E-05	0.0007217
High	[R].FEMWGDGLQTR.[S]			0.0082198	0	2	3	2	A2Z7B3; Q2R1V8	A2Z7B3 [234-244]; Q2R1V8 [227-237]	0	1339.60994671	Not Found	Not Found	High				2.9188129901886	High	4.041E-05	0.000416
High	[R].TTTETDLMTEYVVTR.[W]			0.00709984	0	1	1	2	Q336X9	Q336X9 [193-207]	0	1759.84185639	Not Found	Not Found	High			1.0e7	2.41700839996338	High	0.0001071	0.001027
High	[R].QNAPVSLPMENFK.[C]			0.0130469	0	1	1	1	B3VMC0	B3VMC0 [132-144]	0	1474.73587542	Not Found	High	Not Found		9.2e7		2.31843376159668	High	0	0.0003308
High	[R].VFGAIAEELR.[E]			0.00349043	0	1	1	6	P0C438	P0C438 [99-108]	0	1104.60478506	Not Found	High	High		2.1e8		3.83584070205688	High	0	0.0002161
High	[R].YSTGGVDGTPTGVWTPMR.[E]			0.00314015	0	1	1	2	Q9LD07	Q9LD07 [256-273]	0	1881.87997325	Not Found	High	Not Found				3.22426915168762	High	0	0.0003777
High	[K].FIIEAANHPTDPEADEILAK.[K]			0.000398361	0	1	1	6	Q33E23	Q33E23 [306-325]	0	2194.10263899	Not Found	High	High		4.3e7	1.2e8	3.76181697845459	High	0	1.396E-05
High	[K].YCAENQIASVIPK.[I]	1xCarbamidomethyl [C2]		0.00208089	0	1	2	2	Q6Z1J6	Q6Z1J6 [281-293]	0	1492.74644039	Not Found	Not Found	High			6.6e7	3.08894968032837	High	0	2.925E-05
High	[R].GPNGAAAGVGAQHSQCYAAWYAHVPGLK.[V]	1xCarbamidomethyl [C16]; 1xDeamidated [Q/N]		0.000111074	0	2	2	5	Q6Z1G7; Q0J0H4	Q6Z1G7 [154-181]; Q0J0H4 [156-183]	0	2839.33690676	Not Found	High	High		7.0e7	4.3e7	3.88657736778259	High	0	2.41E-05
High	[R].GPNGAAAGVGAQHSQCYAAWYAHVPGLK.[V]	1xCarbamidomethyl [C16]; 2xDeamidated [Q12; N/Q]		0.000161884	0	2	2	4	Q6Z1G7; Q0J0H4	Q6Z1G7 [154-181]; Q0J0H4 [156-183]	0	2840.32092276	Not Found	High	High				4.50675106048584	High	0	3.335E-07
High	[R].SIDGGAAFGFPDTPEEAAK.[A]			0.000761025	0	1	1	3	Q43007	Q43007 [471-489]	0	1879.87084829	Not Found	High	High		1.3e8	5.6e7	4.37437152862549	High	0	5.087E-06
High	[K].LLDHTSVTHLFPITK.[Y]			4.62109E-05	0	1	1	4	Q9LSU3	Q9LSU3 [60-74]	0	1721.95848167	Not Found	Not Found	High			8.0e7	4.13864707946777	High	0	4.628E-08
High	[K].SFVESNGTVLSTNWK.[D]	1xDeamidated [N6]		0.000886821	0	1	1	2	Q0JL44	Q0JL44 [331-345]	0	1669.80679202	Not Found	High	Not Found		1.7e7		3.97992444038391	High	0	4.828E-06
High	[R].HMDGFGVNTYTFVTR.[D]			4.73117E-05	0	1	1	8	Q0E4K1	Q0E4K1 [201-215]	0	1744.81116552	Not Found	High	High				4.13164186477661	High	0	4.82E-08
High	[R].MGLDDKEIVVLSGAHTLGR.[S]			0.003196	0	1	1	2	Q7XJ02	Q7XJ02 [233-251]	1	2011.06408554	Not Found	High	Not Found		5.3e7		3.06468772888184	High	0	3.604E-05
High	[K].YCCEINGFSSLNLTK.[L]	2xCarbamidomethyl [C2; C3]; 1xDeamidated [N6]		0.00128469	0	1	2	3	A2XD35	A2XD35 [379-393]	0	1806.80369785	Not Found	High	Not Found		2.1e7		2.94657921791077	High	0	8.654E-06
High	[R].NSLGQAVVEGTGDHCCEYMTGGCVVVLGK.[V]	3xCarbamidomethyl [C15; C16; C23]		0.00117619	0	1	1	2	Q69RJ0	Q69RJ0 [1478-1506]	0	3097.38458651	Not Found	High	Not Found		1.7e7		3.91833996772766	High	0	7.468E-06
High	[R].VVFWSSAGTCGFK.[S]	1xCarbamidomethyl [C10]		0.00156911	0	1	1	6	P0C464	P0C464 [58-70]	0	1445.68819732	Not Found	High	High		5.0e7		3.79980564117432	High	0	3.285E-05
High	[K].EITQLLTLENFR.[EQ]			0.00285836	0	1	3	4	Q0J7U6	Q0J7U6 [114-125]	0	1476.8056695	Not Found	Not Found	High			1.7e7	3.95125031471252	High	0	3.038E-05
High	[R].YQWDQGYFQQEIYR.[R]			0.000189766	0	1	2	2	P0C362	P0C362 [273-286]	0	1923.86603777	Not Found	Not Found	High			3.7e7	4.27548456192017	High	0	4.285E-07
High	[K].CKQDSTYWDNISQGGLQR.[I]	1xCarbamidomethyl [C1]		0.00243889	0	1	1	2	P30298	P30298 [726-743]	1	2155.98254098	Not Found	Not Found	High			2.9e7	3.15885305404663	High	0	0.0004017
High	[R].LIAPVVDWAAEEYEGR.[L]			0.000734626	0	1	1	5	Q7XKD0	Q7XKD0 [102-117]	0	1817.90683995	Not Found	High	High		2.5e7	2.8e7	3.55486965179443	High	0	2.37E-05
High	[R].FDFSWGDAEYHQETLENLK.[VL]			0.000980107	0	2	2	4	Q2QXR8; B8BJ39	Q2QXR8 [59-77]; B8BJ39 [59-77]	0	2329.04076698	Not Found	Not Found	High			2.3e7	2.75059461593628	High	0	5.616E-06
High	[K].NVNQYPFSSMTSCGNEPIFK.[D]	1xCarbamidomethyl [C13]; 2xDeamidated [Q/N]		0.00251164	0	1	1	5	Q7XCA7	Q7XCA7 [71-90]	0	2322.00531064	Not Found	Not Found	High			3.1e7	2.94048523902893	High	0	2.464E-05
High	[R].KLILAHDLATAAELK.[D]			0.00181765	0	1	1	3	Q6Z5N4	Q6Z5N4 [322-336]	1	1606.95266804	Not Found	High	High				3.23478984832764	High	0.0001071	0.000925
High	[K].FDMGGSAAVFGAAK.[A]			0.00568179	0	1	1	8	Q6K669	Q6K669 [391-404]	0	1328.6303478	Not Found	High	High		1.2e7	2.9e7	3.24860787391663	High	0	0.0003572
High	[K].SIIEETGVDAIDTGDDGTVK.[I]			6.23893E-05	0	1	1	2	Q69LE7	Q69LE7 [718-737]	0	2034.97135	Not Found	High	Not Found		2.0e7		3.87664699554443	High	0	7.441E-08
High	[R].VVALSTGWYANGR.[R]	1xDeamidated [N11]		0.00505272	0	1	1	2	Q6H5X0	Q6H5X0 [109-121]	0	1394.70629031	Not Found	High	Not Found		1.5e7		3.88555121421814	High	0	7.42E-05
High	[K].SWLEEHITATGK.[A]			0.00349043	0	1	1	2	Q2QX01	Q2QX01 [137-148]	0	1371.69030545	Not Found	High	Not Found		3.7e7		3.11983966827393	High	0	4.13E-05
High	[R].NIVVEETANVSELK.[L]			0.000221145	0	1	1	2	Q6YXW6	Q6YXW6 [105-118]	0	1544.81662802	Not Found	High	Not Found		8.2e7		4.61952495574951	High	0	5.433E-07
High	[R].TLADNPVVIYSK.[S]			0.00574884	0	1	1	4	Q0J3L4	Q0J3L4 [66-77]	0	1319.72054297	Not Found	High	High		1.1e8	4.9e7	2.73189854621887	High	0	9.134E-05
High	[K].FPDMVHAFKPSPK.[T]			0.0105104	0	1	2	3	A2YH64	A2YH64 [151-163]	0	1500.76678168	Not Found	High	High		7.2e6	7.8e6	2.6020781993866	High	0	0.0002359
High	[K].LAGSQVGHWVSLK.[Q]			0.00367992	0	1	1	2	Q0INM3	Q0INM3 [581-593]	0	1381.75865983	Not Found	High	High		1.6e7	1.8e7	3.3901584148407	High	0	4.501E-05
High	[K].IYGVEPTESAILSGGRPGPHK.[I]			0.00517272	0	1	1	5	Q9XEA8	Q9XEA8 [205-225]	0	2165.13494222	Not Found	High	High		7.7e7	1.8e7	3.02988934516907	High	0	8.408E-05
High	[R].VFDAVVVVK.[A]			0.0148335	0	1	1	8	A2XS65	A2XS65 [125-133]	0	975.58734417	Not Found	High	High				3.16825103759766	High	0	0.000404
High	[K].DHASVQINIGHVDENGLYDGR.[F]			0.00426185	0	1	1	3	P35687	P35687 [28-48]	0	2309.0905111	Not Found	Not Found	High				3.62996053695679	High	0	5.665E-05
High	[K].DHASVQINIGHVDENGLYDGR.[F]	1xDeamidated [N/Q]		0.000528391	0	1	1	8	P35687	P35687 [28-48]	0	2310.0745271	Not Found	High	High		8.7e6	3.6e7	4.21640253067017	High	0	6.97E-06
High	[R].LVCVLYTSPTCGPCR.[T]	3xCarbamidomethyl [C3; C11; C14]		0.00162547	0	1	1	2	Q70G58	Q70G58 [430-444]	0	1782.83355815	Not Found	High	Not Found				3.87856388092041	High	0	1.244E-05
High	[K].NFMTLPNIKVPLILGIWGGK.[G]			7.62114E-05	0	1	1	6	P93431	P93431 [139-158]	1	2211.27222786	Not Found	Not Found	High			9.6e6	4.48532152175903	High	0	4.904E-05
High	[R].IQYGIDNPEEVCIK.[V]	1xCarbamidomethyl [C12]		0.00329128	0	1	1	2	P0C340	P0C340 [75-88]	0	1677.81524812	Not Found	High	Not Found		7.0e6		2.84876775741577	High	0	5.602E-05
High	[K].TLHLYTLNMEK.[S]			0.00974076	0	1	1	8	Q75HE6	Q75HE6 [281-291]	0	1362.7085981	Not Found	High	High		2.8e7	1.6e7	3.55287218093872	High	0	0.0002523
High	[R].KIGEPELLEAVR.[L]			0.0122353	0	1	1	4	Q0J709	Q0J709 [143-154]	1	1353.77364115	Not Found	High	High		6.6e7	7.8e6	3.10011768341064	High	0	0.0002986
High	[R].ILYEMGGVSETVAR.[VA]			0.00102131	0	1	2	2	P0C441	P0C441 [102-115]	0	1524.7726548	Not Found	High	Not Found		8.4e7		3.7075526714325	High	0	0.0002564
High	[R].VHTVLISTQHDETVTNDEIAADLK.[E]			7.95121E-06	0	2	3	12	A2Y053; P93438	A2Y053 [191-214]; P93438 [190-213]	0	2649.33661438	Not Found	High	High		6.9e7	7.3e7	4.6501636505127	High	0	4.401E-07
High	[R].VHTVLISTQHDETVTNDEIAADLK.[E]	1xDeamidated [N/Q]		1.81476E-06	0	2	3	4	A2Y053; P93438	A2Y053 [191-214]; P93438 [190-213]	0	2650.32063038	Not Found	High	High				4.75526857376099	High	0	2.871E-10
High	[K].SAYGGATGVWTPMR.[E]			0.00908013	0	1	1	2	Q7XCA7	Q7XCA7 [208-221]	0	1453.68925961	Not Found	High	Not Found		1.9e7		3.10744285583496	High	0	0.000187
High	[K].SGDELTSLKDYVTR.[M]			0.00146218	0	2	3	3	Q0J4P2; Q07078	Q0J4P2 [443-456]; Q07078 [443-456]	1	1583.79114153	Not Found	High	High		1.1e8		3.77365732192993	High	0	1.054E-05
High	[K].NGTAYGEYTYAELER.[E]	1xDeamidated [N1]		0.000202459	0	1	2	4	A2Z7B3	A2Z7B3 [7-21]	0	1737.7602357	Not Found	High	High		2.3e7	8.2e6	3.90884304046631	High	0	4.095E-06
High	[K].SGATPILVATDVAAR.[G]			0.000615746	0	1	2	4	Q75HJ0	Q75HJ0 [481-495]	0	1441.80091847	Not Found	High	High		6.7e7	1.4e7	3.05391526222229	High	0	2.713E-06
High	[R].LTMLLTDSQNIK.[E]			0.0134333	0	1	1	2	Q6F2U9	Q6F2U9 [579-590]	0	1376.74537748	Not Found	High	Not Found		4.8e7		3.12003993988037	High	0	0.0003469
High	[K].AEGEVILEDVQPSSVQSR.[AV]			0.000185351	0	1	2	2	Q0DJA0	Q0DJA0 [259-276]	0	1942.97162488	Not Found	High	Not Found		2.8e7		3.79443073272705	High	0	7.691E-07
High	[K].DTVGQYESHIAFTLPGLYR.[V]			0.00092956	0	1	1	3	P30298	P30298 [486-504]	0	2167.08184404	Not Found	Not Found	High			7.6e7	4.19638109207153	High	0	5.16E-06
High	[K].NFMTLPNIKVPLILGIWGGK.[G]	1xDeamidated [N7]		0.00945988	0	1	1	1	P93431	P93431 [139-158]	1	2212.25624386	Not Found	Not Found	High				3.80109333992004	High	0	0.0001989
High	[R].DDAQDEINTVDLSHNR.[L]			0.000200089	0	1	1	2	Q8GT95	Q8GT95 [210-225]	0	1841.82602331	Not Found	Not Found	High			8.8e6	4.22264337539673	High	0	4.629E-07
High	[K].FWEVICDEHGIDHTGK.[Y]	1xCarbamidomethyl [C6]		0.00871553	0	1	2	2	P46265	P46265 [20-35]	0	1942.87522253	Not Found	Not Found	High			3.5e7	3.28712558746338	High	0	0.0001752
High	[K].TVLIMELINNIAK.[A]			0.000573765	0	1	1	7	P12085	P12085 [179-191]	0	1471.85526227	Not Found	Not Found	High			3.4e7	3.95091152191162	High	0	3.348E-06
High	[K].TVLIMELINNIAK.[A]	1xOxidation [M5]		0.0109495	0	1	1	3	P12085	P12085 [179-191]	0	1487.85017727	Not Found	Not Found	High			5.9e6	3.45556974411011	High	0.0001395	0.001596
High	[K].ITDSIISHGCFLDSCR.[I]	2xCarbamidomethyl [C10; C15]		0.0083655	0	1	1	2	Q6AVT2	Q6AVT2 [388-403]	0	1880.8629436	Not Found	Not Found	High			5.3e7	2.89612317085266	High	0	0.0002575
High	[R].DPTTAWYADGHWR.[M]			0.00841463	0	1	2	2	A2X5P7	A2X5P7 [189-201]	0	1575.69751605	Not Found	Not Found	High			2.0e7	2.94225764274597	High	0	0.0001655
High	[K].AHLMEIQINGGTIADK.[V]	1xDeamidated [Q/N]		0.00374534	0	1	1	3	P35684	P35684 [179-194]	0	1711.86834642	Not Found	Not Found	High			1.8e7	3.71296405792236	High	0	4.636E-05
High	[K].EAFVSSSEEPFTVDGK.[E]			0.00116243	0	1	1	2	P52712	P52712 [357-372]	0	1728.79628642	Not Found	Not Found	High			3.6e7	4.37818813323975	High	0	7.382E-06
High	[K].ESLGLGDADVLLLSDGNLELTR.[A]			0.00032998	0	1	1	2	Q7F8S5	Q7F8S5 [150-171]	0	2300.19799581	Not Found	Not Found	High				4.279372215271	High	0	2.589E-05
High	[K].GLLHSDQVLFNGGSTDNTVR.[N]	1xDeamidated [N/Q]		0.00598977	0	1	2	3	A2YPX3	A2YPX3 [254-273]	0	2131.04143615	Not Found	Not Found	High				2.9610652923584	High	0	0.000249
High	[K].GVDEFSHCVHLVSWEK.[E]	1xCarbamidomethyl [C8]		0.000235936	0	1	1	5	A2Y0T4	A2Y0T4 [42-57]	0	1928.89595799	Not Found	Not Found	High				4.16423034667969	High	0	6.023E-07
High	[R].HMEGFGVNTYTLINK.[D]			0.00484936	0	1	2	1	A2YH64	A2YH64 [201-215]	0	1723.84721667	Not Found	Not Found	High			1.0e7	3.42821645736694	High	0	6.99E-05
High	[K].YPEVIDFYDYYK.[G]			0.000871305	0	1	1	4	Q69RJ0	Q69RJ0 [410-421]	0	1614.73625252	Not Found	Not Found	High			7.0e7	4.14758729934692	High	0	4.693E-06
High	[R].TDEMGDDAEEFFK.[S]			0.00340937	0	1	1	2	Q6Z6L4	Q6Z6L4 [821-833]	0	1533.60498029	Not Found	Not Found	High			1.1e7	3.03439402580261	High	0.0006257	0.006394
High	[R].KDAADATLAAYQAAQDIAMK.[E]			0.000182107	0	1	1	2	Q84J55	Q84J55 [153-172]	1	2066.02228025	Not Found	Not Found	High			1.9e7	5.14016342163086	High	0	4E-07
High	[K].LILAHDLATAAELK.[D]			0.000672566	0	1	1	4	Q6Z5N4	Q6Z5N4 [323-336]	0	1478.85770508	Not Found	Not Found	High			2.6e7	3.22182679176331	High	0	3.121E-06
High	[K].AIGTEIEWYPGK.[N]			0.0115409	0	1	2	2	Q5VND6	Q5VND6 [211-222]	0	1363.68924285	Not Found	Not Found	High				3.12358713150024	High	0	0.0003978
High	[R].LQELVNLVVVCGDHGNPSK.[D]	1xCarbamidomethyl [C11]		0.00234056	0	1	1	1	P31924	P31924 [603-621]	0	2078.06989948	Not Found	Not Found	High				3.26905155181885	High	0	2.202E-05
High	[R].GLDQEYEGNIEATGEDYYVEPADER.[R]			0.003272	0	1	2	2	A2WXX3	A2WXX3 [115-139]	0	2862.22243191	Not Found	Not Found	High			3.3e7	2.78289437294006	High	0.002566	0.02912
High	[R].GLDQEYEGNIEATGEDYYVEPADER.[R]	1xDeamidated [N/Q]		0.00204451	0	1	2	3	A2WXX3	A2WXX3 [115-139]	0	2863.20644791	Not Found	Not Found	High			1.8e7	3.80166935920715	High	0	0.0003591
High	[K].EHAIANGPIVLEMDTYR.[Y]			0.0130469	0	1	1	2	Q6Z5N4	Q6Z5N4 [272-288]	0	1928.95347252	Not Found	Not Found	High			4.9e7	2.88969731330872	High	0	0.0003319
High	[K].EHAIANGPIVLEMDTYR.[Y]	1xDeamidated [N6]		0.000504091	0	1	1	2	Q6Z5N4	Q6Z5N4 [272-288]	0	1929.93748852	Not Found	Not Found	High				3.7957501411438	High	0	1.989E-06
High	[K].NTLLIMTSNVGSSVIEK.[G]	1xDeamidated [N9]		0.000957311	0	2	2	2	Q7F9I1; Q2QVG9	Q7F9I1 [745-761]; Q2QVG9 [746-762]	0	1806.95174161	Not Found	Not Found	High			1.6e7	4.06969499588013	High	0	5.433E-06
High	[K].WILHDWSDEHCAR.[L]	1xCarbamidomethyl [C11]		0.00321483	0	1	1	2	Q6ZD89	Q6ZD89 [271-283]	0	1724.75979899	Not Found	Not Found	High			2.7e7	2.72950601577759	High	0	7.712E-05
High	[R].EHVTVGVVGGSDLVK.[I]			0.00138678	0	1	1	2	Q259G4	Q259G4 [39-53]	0	1495.81148313	Not Found	Not Found	High			1.2e7	2.767653465271	High	0	0.0003707
High	[K].HLTIDTLQYK.[G]			0.00344966	0	1	1	2	P0C487	P0C487 [163-172]	0	1231.66811353	Not Found	Not Found	High			1.3e8	2.67378258705139	High	0	4.085E-05
High	[K].SAEKPAPVQKPAPSSSAEK.[L]			0.00107685	0	1	1	2	Q2QQ99	Q2QQ99 [26-44]	0	1909.00253114	Not Found	Not Found	High				3.13054704666138	High	0	6.505E-06
High	[R].CQGGANAGHTIYNSEGKK.[F]	1xCarbamidomethyl [C1]		0.00167398	0	2	3	2	A2XD35; Q851S8	A2XD35 [95-112]; Q851S8 [97-114]	1	1891.8715341	Not Found	Not Found	High				3.90657901763916	High	0	1.308E-05
High	[R].CQGGANAGHTIYNSEGKK.[F]	1xCarbamidomethyl [C1]; 1xDeamidated [N13]		0.000544169	0	2	3	1	A2XD35; Q851S8	A2XD35 [95-112]; Q851S8 [97-114]	1	1892.8555501	Not Found	Not Found	High				4.20463371276855	High	0	2.234E-06
High	[K].EVSEEPEHVRPK.[D]			0.00365837	0	1	1	1	Q7XLR1	Q7XLR1 [4-15]	0	1435.71758277	Not Found	Not Found	High				2.2899477481842	High	0	4.472E-05
High	[R].TQETLEEGCK.[L]	1xCarbamidomethyl [C9]		0.0093498	0	1	1	2	Q6ZDY8	Q6ZDY8 [514-523]	0	1194.53069361	Not Found	Not Found	High				3.38934969902039	High	0	0.0001963
High	[R].VPGGSSGGSASAVSAR.[Q]			0.00014996	0	1	2	2	Q25A68	Q25A68 [194-209]	0	1346.66588156	Not Found	Not Found	High				3.73161005973816	High	0	2.96E-07
High	[K].GEAGTGNVVEAVR.[H]			0.00881819	0	1	2	2	Q69LA6	Q69LA6 [175-187]	0	1258.63860424	Not Found	Not Found	High			2.6e7	3.16437363624573	High	0	0.0001783
High	[K].LQQVSVHGLAAGK.[K]			0.0010832	0	1	1	4	Q9FR35	Q9FR35 [24-36]	0	1307.74300977	Not Found	Not Found	High				3.09407949447632	High	0	5.667E-05
High	[K].FLPIYLSQGILQHDPFEVLDQR.[G]			0.00598977	0	1	1	3	Q6AVA8	Q6AVA8 [861-882]	0	2628.38204861	Not Found	Not Found	High			1.0e7	2.95134830474854	High	0	9.688E-05
High	[K].FLPIYLSQGILQHDPFEVLDQR.[G]	1xDeamidated [Q12]		0.00468156	0	1	1	1	Q6AVA8	Q6AVA8 [861-882]	0	2629.36606461	Not Found	Not Found	High				4.11955451965332	High	0	6.606E-05
High	[K].STGNFCTQCEAEGFRK.[I]	2xCarbamidomethyl [C6; C9]		0.00397189	0	1	1	1	B7EA73	B7EA73 [115-130]	1	1891.80615699	Not Found	Not Found	High			2.1e7	2.7529137134552	High	0	5.059E-05
High	[K].VMDVVLPFFESLK.[L]			0.0020206	0	1	1	4	Q7FAY6	Q7FAY6 [283-295]	0	1523.81781415	Not Found	Not Found	High			1.7e7	3.60164451599121	High	0	0.0002384
High	[R].GLFPMLADPR.[H]			0.0149202	0	2	2	4	Q2QXR8; B8BJ39	Q2QXR8 [466-475]; B8BJ39 [466-475]	0	1116.58702656	Not Found	Not Found	High				2.98987436294556	High	0	0.0004078
High	[R].LKLPNGVTTSEQTR.[Y]	1xDeamidated [N5]		0.00974076	0	1	1	3	Q42997	Q42997 [144-157]	1	1544.82786185	Not Found	Not Found	High			3.1e7	3.1094696521759	High	0	0.000209
High	[R].QIGITCPIVPGIMPINNYK.[G]	1xCarbamidomethyl [C6]		0.0109495	0	1	1	4	Q75HE6	Q75HE6 [210-228]	0	2128.12932868	Not Found	Not Found	High			3.9e7	4.03611421585083	High	0.0001707	0.001933
High	[R].WAGPASGDGTGAVGGPR.[Q]			0.00397189	0	1	1	2	Q75HJ0	Q75HJ0 [84-100]	0	1512.71897974	Not Found	Not Found	High			4.2e6	3.01732540130615	High	0	5.069E-05
High	[R].FNQEDTSSFNDLDEHSK.[N]			0.000726032	0	1	1	2	Q69Q02	Q69Q02 [695-711]	0	2012.84681826	Not Found	Not Found	High			5.5e7	2.48563623428345	High	0.0006512	0.006521
High	[K].LFHLDPAAK.[R]			0.0100888	0	1	1	2	Q67IX6	Q67IX6 [241-249]	0	1011.56219205	Not Found	Not Found	High			2.2e7	2.9712290763855	High	0	0.0002207
High	[R].ISTGDVPETIEGK.[K]			0.00669565	0	1	1	2	Q2QVG9	Q2QVG9 [314-326]	0	1345.68455131	Not Found	Not Found	High				2.4415225982666	High	0	0.0001152
High	[R].SQNGNSLVEFSSK.[D]	1xDeamidated [N]		0.0123069	0	1	1	4	Q84PB7	Q84PB7 [158-170]	0	1397.65431422	Not Found	Not Found	High			2.0e7	2.68938875198364	High	0	0.0003114
High	[K].SQIHEIVLVGGSTR.[I]			0.00121844	0	1	1	2	Q6Z7B0	Q6Z7B0 [358-371]	0	1495.82271653	Not Found	Not Found	High			2.8e7	2.98270177841187	High	0	7.964E-06
High	[R].LGAATTTANPFYTPHEVHR.[Q]			0.00196206	0	1	1	2	Q6ETN3	Q6ETN3 [100-118]	0	2083.0355626	Not Found	Not Found	High			2.5e7	3.03793001174927	High	0	1.671E-05
High	[K].NHEILSEEIQER.[D]			0.00431219	0	1	2	1	B8AW64	B8AW64 [141-152]	0	1496.73396106	Not Found	Not Found	High			2.6e7	3.20852589607239	High	0	5.765E-05
High	[K].DTVGQYESHIAFTLPGLYR.[V]	1xDeamidated [Q5]		0.0054213	0	1	1	1	P30298	P30298 [486-504]	0	2168.06586004	Not Found	Not Found	High			1.0e7	3.05886006355286	High	0	8.295E-05
High	[K].SNGQILAINEIFEK.[N]	1xDeamidated [N/Q]		0.00449309	0	1	1	4	Q943F3	Q943F3 [56-69]	0	1576.82171385	Not Found	Not Found	High				3.23520112037659	High	4.041E-05	0.0004213
High	[R].TPGFSGADLANLLNEAAILAGR.[R]			0.000841083	0	1	1	2	Q655S1	Q655S1 [415-436]	0	2171.14550688	Not Found	Not Found	High			1.0e6	3.02534127235413	High	0	4.415E-06
High	[R].VPAGLPLDSAAPLLCAGVTVYSPMVIHGLNAPGK.[H]	1xCarbamidomethyl [C15]; 1xDeamidated [N30]		0.000116429	0	1	1	1	Q6ERW7	Q6ERW7 [225-258]	0	3386.78508061	Not Found	Not Found	High			2.1e7	4.70634698867798	High	0	1.99E-07
High	[R].YSVCSAVGVLPLSLQYGFPIVQK.[F]	1xCarbamidomethyl [C4]		0.00235436	0	2	2	5	P42862; P42863	P42862 [275-297]; P42863 [275-297]	0	2525.34724339	Not Found	Not Found	High			2.1e7	3.45672988891602	High	0	4.35E-05
High	[R].VLLQDFTGVPAVVDLAAMR.[D]			1.26583E-05	0	1	1	11	Q6YZX6	Q6YZX6 [87-105]	0	2015.09940846	Not Found	Not Found	High			1.6e7	4.85341167449951	High	0	6.07E-09
High	[R].VLLQDFTGVPAVVDLAAMR.[D]	1xDeamidated [Q4]		0.00701711	0	1	1	1	Q6YZX6	Q6YZX6 [87-105]	0	2016.08342446	Not Found	Not Found	High				4.36124086380005	High	0	0.0001244
High	[R].VPAGLPLDGAAPLLCAGVTVYSPMVIHGLNAPGK.[H]	1xCarbamidomethyl [C15]; 1xDeamidated [N30]		0.00190521	0	1	1	2	Q6ERW9	Q6ERW9 [222-255]	0	3356.77451595	Not Found	Not Found	High			1.4e7	4.67820692062378	High	0	1.593E-05
High	[R].VDHVDISGLPLLNTDLETADGGFPPAVEAFR.[D]			4.14195E-07	0	1	1	7	Q941Z0	Q941Z0 [45-75]	0	3265.63754718	Not Found	Not Found	High			1.4e7	5.57449626922607	High	0	2.124E-10
High	[K].TLNDDIADIIDEHGPDAWEGFPFSAEK.[L]			4.62109E-05	0	1	1	2	Q7Y0F2	Q7Y0F2 [296-322]	0	3002.36903659	Not Found	Not Found	High			4.1e7	3.76939845085144	High	0	4.646E-08
High	[K].TLNDDIADIIDEHGPDAWEGFPFSAEK.[L]	1xDeamidated [N3]		0.00385695	0	1	1	1	Q7Y0F2	Q7Y0F2 [296-322]	0	3003.35305259	Not Found	Not Found	High				3.58892774581909	High	0	4.867E-05
High	[K].YTQSGGVRPFGLSTLIVGFDPYTEKPALYQTDPSGTFSAWK.[A]	1xDeamidated [Q]		0.00892205	0	1	1	2	A2YXU2	A2YXU2 [119-159]	0	4483.21325798	Not Found	Not Found	High			9.0e6	3.39610934257507	High	0	0.000193
High	[R].NPLQFDNSYFTELLSGDKEGLLQLPSDK.[A]			2.18829E-05	0	1	2	3	Q10N21	Q10N21 [182-209]	1	3168.57354997	Not Found	Not Found	High			9.1e7	4.72104167938232	High	0	1.434E-08
High	[R].NPLQFDNSYFTELLSGDKEGLLQLPSDK.[A]	1xDeamidated [N/Q]		0.00416293	0	1	2	5	Q10N21	Q10N21 [182-209]	1	3169.55756597	Not Found	Not Found	High				4.66686391830444	High	4.041E-05	0.000496
High	[K].GLEPTEFEDTVAQAFFDLENGNQELK.[S]			0.000501134	0	1	1	2	Q8LJU5	Q8LJU5 [13-38]	0	2941.37378762	Not Found	Not Found	High			2.1e6	4.81905651092529	High	0	1.968E-06
High	[K].GLEPTEFEDTVAQAFFDLENGNQELK.[S]	1xDeamidated [N/Q]		0.00757257	0	1	1	10	Q8LJU5	Q8LJU5 [13-38]	0	2942.35780362	Not Found	Not Found	High			6.5e6	3.52195429801941	High	0.003484	0.03857
High	[R].FADDSYLESYISTIGVDFK.[I]			0.0025714	0	1	1	2	P40392	P40392 [28-46]	0	2170.02265735	Not Found	Not Found	High			3.3e6	2.92346358299255	High	0.0001964	0.00232
High	[R].IPPAVPGIMFLSGGQSEVEATQNLNAMNQGPNPWHVSFSYAR.[A]	2xDeamidated [N/Q]		1.05596E-06	0	1	1	4	Q40677	Q40677 [288-329]	0	4514.15438012	Not Found	Not Found	High			1.0e7	6.34064722061157	High	0	2.652E-10
High	[R].IDFSSIFGTVNPIVEDVR.[M]			0.000223764	0	1	1	3	Q5NAY4	Q5NAY4 [61-78]	0	2008.03858229	Not Found	Not Found	High			2.1e7	3.64884757995605	High	0	0.0002489
High	[K].TPATPFFFNTLYDPFR.[K]			0.000980107	0	1	1	4	Q7FAY6	Q7FAY6 [123-138]	0	1933.94831087	Not Found	Not Found	High			2.9e7	3.64684128761292	High	0	5.606E-06
High	[R].SNSLFPYELLEIVR.[A]			0.0010518	0	1	1	5	Q0JNR2	Q0JNR2 [183-196]	0	1679.90029809	Not Found	Not Found	High			1.7e7	3.35216665267944	High	0	1.715E-05
High	[R].AGKDLVSSLVSGLLTIGPR.[F]			0.00886997	0	1	1	4	Q93VT8	Q93VT8 [429-447]	1	1883.09603764	Not Found	Not Found	High			3.6e6	3.33826160430908	High	0	0.0001796
High	[K].GINYQILSNPEFLAEGTAIDDLFKPDR.[V]			0.00669565	0	1	1	1	Q9AUV6	Q9AUV6 [147-173]	0	3036.53129133	Not Found	Not Found	High				3.08517098426819	High	0	0.0001155
High	[K].DPEGLFPCILGHEAAGIVESVGEGVTEVQPGDHVIPCYQAECR.[E]	3xCarbamidomethyl [C8; C37; C42]; 1xDeamidated [Q]		2.80199E-05	0	1	2	3	A2XAZ3	A2XAZ3 [60-102]	0	4693.16435279	Not Found	Not Found	High			9.5e6	4.84081792831421	High	0	2.107E-08
High	[R].VPAGLPLDSAAPLLCAGVTVYSPMVIHGLNAPGK.[H]	1xCarbamidomethyl [C15]		8.80878E-08	0	1	1	3	Q6ERW7	Q6ERW7 [225-258]	0	3385.80106461	Not Found	Not Found	High				5.5050196647644	High	0	2.49E-12
High	[K].AFGAELILTDPLLGMK.[G]			2.50552E-05	0	1	1	6	Q9XEA6	Q9XEA6 [111-126]	0	1688.9291554	Not Found	Not Found	High			8.8e6	4.78293943405151	High	0	1.781E-08
High	[R].GGDLVSAFAELMGR.[Q]			7.44381E-05	0	1	1	8	Q6Z5N4	Q6Z5N4 [127-140]	0	1422.7045753	Not Found	Not Found	High			2.2e7	5.08218622207642	High	0	2.457E-07
High	[K].IQGIGAGFVPGVLDVNLLDEVVQVSSDEAISMAK.[Q]			0.00118313	0	1	1	4	Q9XEA8	Q9XEA8 [226-259]	0	3470.80871149	Not Found	Not Found	High			1.7e6	4.08200836181641	High	0	0.0002928
High	[K].LFQDKESLYPLLNFLK.[A]	1xDeamidated [Q3]		0.011745	0	1	1	1	P30298	P30298 [165-180]	1	1969.06809201	Not Found	Not Found	High				3.14853048324585	High	0	0.0002819
High	[K].IAAVPSSVVVLTPETFDSVVLDETK.[D]			2.95442E-05	0	1	1	4	Q75M08	Q75M08 [143-167]	0	2616.40184045	Not Found	Not Found	High			9.3e6	4.49682521820068	High	0	2.303E-08
High	[R].GFKDQIYDIFQLLPSK.[IV]			0.00131528	0	1	2	10	P35683	P35683 [199-214]	1	1912.02147577	Not Found	Not Found	High			1.6e7	4.14340400695801	High	0	8.98E-06
High	[R].LGIAPYVAVSEEAAIAALK.[R]			0.000522208	0	1	1	2	Q6YW46	Q6YW46 [117-135]	0	1886.06334055	Not Found	Not Found	High			5.6e6	2.88595628738403	High	0	2.09E-06
High	[K].DHTLFSLIDGLVK.[F]			0.00673502	0	1	1	3	O65037	O65037 [115-127]	0	1457.79985587	Not Found	Not Found	High			9.8e6	2.67218971252441	High	0.007463	0.08254
High	[R].YQIEALPTFIIFK.[N]			0.00968393	0	1	1	4	Q5JMR9	Q5JMR9 [127-139]	0	1582.8879426	Not Found	Not Found	High			1.3e7	3.15465354919434	High	7.579E-05	0.0007664
High	[K].GVDDILLVSVNDPFVMK.[A]			0.000612133	0	1	1	2	Q9FR35	Q9FR35 [70-86]	0	1860.97756204	Not Found	Not Found	High			1.1e7	3.71732759475708	High	0	2.691E-06
High	[K].ESLYPLLNFLK.[A]			0.00881819	0	1	1	5	P30298	P30298 [170-180]	0	1336.75111486	Not Found	Not Found	High			1.1e7	2.70561075210571	High	0	0.000221
High	[K].IFEVAPSASQMFSFLR.[N]			0.000846047	0	2	2	3	O04986; O04985	O04986 [44-59]; O04985 [47-62]	0	1829.92546697	Not Found	Not Found	High			9.1e6	3.69827485084534	High	0.0001071	0.000992
High	[K].SSTGQVLLQLLEMR.[L]			0.00188293	0	1	1	4	P0C487	P0C487 [77-90]	0	1574.8570531	Not Found	Not Found	High			1.5e7	3.45092272758484	High	0	1.571E-05
High	[K].DPEGLFPCILGHEAAGIVESVGEGVTEVQPGDHVIPCYQAECR.[E]	3xCarbamidomethyl [C8; C37; C42]; 2xDeamidated [Q29; Q39]		0.000172712	0	1	2	2	A2XAZ3	A2XAZ3 [60-102]	0	4694.14836879	Not Found	Not Found	High				3.87066626548767	High	0	0.0003956
High	[R].TMLELLNQLDGFDSR.[G]			0.00031112	0	1	1	2	P46466	P46466 [316-330]	0	1751.86326059	Not Found	Not Found	High			1.2e7	4.37187719345093	High	0	1.104E-06
High	[K].AETESGETGPLVNEADIQHIVSSWTGIPVEK.[V]			0.000263851	0	1	1	3	Q2QVG9	Q2QVG9 [555-585]	0	3293.61720558	Not Found	Not Found	High			6.3e6	4.84508085250854	High	0	7.145E-07
High	[K].AETESGETGPLVNEADIQHIVSSWTGIPVEK.[V]	1xDeamidated [Q18]		0.000138099	0	1	1	2	Q2QVG9	Q2QVG9 [555-585]	0	3294.60122158	Not Found	Not Found	High			9.1e6	4.75263833999634	High	0	2.593E-07
High	[K].VDLSDCGPMVLDVLLK.[I]	1xCarbamidomethyl [C6]		0.000251716	0	1	1	2	Q9S827	Q9S827 [72-87]	0	1773.9125193	Not Found	Not Found	High				4.61733675003052	High	0	4.894E-05
High	[K].NAPEGTYDAVIVDSSDPIGPAQELFEKPFFQSVAR.[A]	1xDeamidated [Q22]		0.000440277	0	1	1	2	Q9SMB1	Q9SMB1 [176-210]	0	3795.83882591	Not Found	Not Found	High			4.7e6	4.42595815658569	High	0	0.000176
High	[K].NAPEGTYDAVIVDSSDPIGPAQELFEKPFFQSVAR.[A]	2xDeamidated [Q22; N/Q]		0.0011354	0	1	1	3	Q9SMB1	Q9SMB1 [176-210]	0	3796.82284191	Not Found	Not Found	High			1.4e7	4.36543703079224	High	0	7.074E-06
High	[R].LGANSLLDIVVFGR.[A]			0.000375593	0	1	1	5	Q6ZDY8	Q6ZDY8 [438-451]	0	1473.84238939	Not Found	Not Found	High			5.9e6	3.15358924865723	High	0	1.251E-06
High	[R].YALSYQEPIPVEQLVQSLCDTK.[Q]	1xCarbamidomethyl [C19]		1.58311E-05	0	1	2	3	P0C8Y9	P0C8Y9 [97-118]	0	2581.28543087	Not Found	Not Found	High			1.3e7	4.83579111099243	High	0	8.609E-09
High	[R].YALSYQEPIPVEQLVQSLCDTK.[Q]	1xCarbamidomethyl [C19]; 1xDeamidated [Q]		0.000779148	0	1	2	2	P0C8Y9	P0C8Y9 [97-118]	0	2582.26944687	Not Found	Not Found	High			1.0e7	5.01636362075806	High	0	3.934E-06
High	[R].LVLASPETATDGDYAAILGVVGHEYFHNWTGNR.[V]			6.20231E-05	0	1	1	2	B7EA73	B7EA73 [278-310]	0	3573.73972074	Not Found	Not Found	High			4.6e6	2.84295105934143	High	0	7.396E-08
High	[R].LVLASPETATDGDYAAILGVVGHEYFHNWTGNR.[V]	1xDeamidated [N]		0.00115561	0	1	1	4	B7EA73	B7EA73 [278-310]	0	3574.72373674	Not Found	Not Found	High			6.5e6	3.58924841880798	High	0	0.0003596
High	[R].GFKDQIYDIFQLLPPK.[I]			0.00802945	0	1	3	3	Q6Z2Z4	Q6Z2Z4 [199-214]	1	1922.04221123	Not Found	Not Found	High			9.9e6	3.20420217514038	High	0	0.000364
High	[K].LFQDKESLYPLLNFLK.[A]			0.000324205	0	1	1	6	P30298	P30298 [165-180]	1	1968.08407601	Not Found	Not Found	High			1.0e7	3.38544011116028	High	0	9.861E-07
High	[R].EVDGGIETISLDLPAVITTDLR.[L]			0.00558268	0	1	2	2	A2XQV4	A2XQV4 [162-183]	0	2327.23404696	Not Found	Not Found	High			1.7e6	3.31580901145935	High	0	8.689E-05
High	[R].IIAAERPDALLPTMGGQTALNLAVSLADSGALDR.[L]			0.00219398	0	1	1	4	B9EXM2	B9EXM2 [147-180]	0	3420.81552823	Not Found	Not Found	High			1.7e7	4.23432779312134	High	7.579E-05	0.0006728
High	[K].IENVEGLNNFDEILQEADGIILSR.[G]			0.000851039	0	1	1	6	Q2QXR8	Q2QXR8 [257-280]	0	2701.3679145	Not Found	Not Found	High			8.5e6	4.09342002868652	High	0	0.0004073
High	[R].IAGGPLGEVVDPLYPGGSFDPLGLADDPEAFAELK.[V]			0.000159051	0	1	1	3	P12331	P12331 [172-206]	0	3526.76280715	Not Found	Not Found	High			1.3e8	5.0871753692627	High	0	9.818E-07
High	[R].GVTLPDVPAILDGLNAVGLTSLQSGMDNVR.[N]			0.00677461	0	1	1	5	Q42997	Q42997 [184-213]	0	3022.58776033	Not Found	Not Found	High			5.9e6	4.03570938110352	High	4.041E-05	0.0004331
High	[R].GVTLPDVPAILDGLNAVGLTSLQSGMDNVR.[N]	1xDeamidated [N15]		0.0135119	0	1	1	1	Q42997	Q42997 [184-213]	0	3023.57177633	Not Found	Not Found	High			1.1e7	3.79990029335022	High	0	0.0003513
High	[K].IQGIGAGFVPGVLDVDLINETVQVSSDEAIEMAK.[A]			1.90001E-05	0	1	1	1	Q9XEA6	Q9XEA6 [223-256]	0	3514.79854069	Not Found	Not Found	High				4.09276914596558	High	0	1.146E-08
High	[K].IQGIGAGFVPGVLDVDLINETVQVSSDEAIEMAK.[A]	1xDeamidated [Q/N]		3.38271E-05	0	1	1	5	Q9XEA6	Q9XEA6 [223-256]	0	3515.78255669	Not Found	Not Found	High				5.19038438796997	High	0	2.837E-08
High	[K].LQNGVTATDLVLTVTQMLR.[K]	1xDeamidated [Q/N]		0.0132774	0	1	1	8	Q6YZX6	Q6YZX6 [255-273]	0	2074.12126644	Not Found	Not Found	High			4.3e6	3.31992888450623	High	0	0.0003524
High	[K].AINQQPPFEVLSLAGSIADALQI.[-]			0.00038004	0	1	1	4	Q6ZFT5	Q6ZFT5 [303-325]	0	2395.28675128	Not Found	Not Found	High			5.6e7	4.16598224639893	High	0	1.269E-06
High	[R].DAEGQDVLLFIDNIFR.[F]			4.35695E-05	0	1	1	3	Q01859	Q01859 [318-333]	0	1864.9439537	Not Found	Not Found	High			9.4e6	4.81326723098755	High	0	4.226E-08
High	[K].DLVSSLVSGLLTIGPR.[F]			0.00037781	0	1	1	6	Q93VT8	Q93VT8 [432-447]	0	1626.94249724	Not Found	Not Found	High			3.0e6	3.41337728500366	High	0	1.125E-05
High	[K].FVDDPQTEGIVLIGEIGGTAEEDAAAFIQESK.[T]			8.89204E-06	0	1	1	14	Q6ZL94	Q6ZL94 [230-261]	0	3349.6321869	Not Found	Not Found	High			2.4e7	5.5651912689209	High	0	3.502E-09
High	[R].DIWPSTEEIAEVVQSSVLPDMFK.[S]			0.00210551	0	1	1	5	Q6YZX6	Q6YZX6 [592-614]	0	2620.28509619	Not Found	Not Found	High			7.8e6	3.14965748786926	High	0	1.873E-05
High	[R].LLDPIKDQLPILSYADFYQLAGVVAVEVTGGPEVPFHPGR.[Q]	1xDeamidated [Q19]		0.00109602	0	1	1	2	Q9FE01	Q9FE01 [81-120]	1	4322.27473613	Not Found	Not Found	High			3.6e6	2.92595601081848	High	0	6.712E-06
High	[K].NLELLLTAGIGSDHIDLPAAAAAGLTVAEVTGSNTVSVAEDELMR.[I]	1xDeamidated [N]		0.0120227	0	1	1	2	Q9SXP2	Q9SXP2 [111-155]	0	4506.29197839	Not Found	Not Found	High			3.6e6	3.91918730735779	High	0	0.0003806
High	[R].VAQDPTISFKTALWFWMNNVHQVMLQGFGATIR.[A]	1xDeamidated [N/Q]		0.000360435	0	1	1	5	Q7Y1Z0	Q7Y1Z0 [216-248]	1	3807.91380295	Not Found	Not Found	High			1.9e7	4.91586828231812	High	0	1.625E-05
High	[K].ALAAAGAEILVGTWVPALNIFETSLR.[R]			0.000876447	0	2	2	2	Q6Z0I4; Q6H5J0	Q6Z0I4 [105-130]; Q6H5J0 [101-126]	0	2683.4817626	Not Found	Not Found	High				4.66009569168091	High	0	4.728E-06
High	[R].ELLFCTPGALQYLSGVILFEETLYQK.[T]	1xCarbamidomethyl [C5]		0.000738961	0	1	1	1	P17784	P17784 [57-82]	0	3032.56892278	Not Found	Not Found	High			7.1e6	3.89169788360596	High	0	3.622E-06
High	[R].TLLVTAPGLGQYISGAILFEETLYQSTVDGK.[K]			4.48707E-05	0	1	1	3	Q40677	Q40677 [90-120]	0	3284.73005057	Not Found	Not Found	High			2.3e8	4.56459665298462	High	0	4.448E-08
High	[R].VVVGNGPAFGCILMTEFLDALAK.[R]	1xCarbamidomethyl [C11]		0.00856377	0	1	2	2	A2Y5L9	A2Y5L9 [354-376]	0	2422.25090022	Not Found	Not Found	High				3.17817902565002	High	0.001878	0.02241
High	[K].LIGAGAATIALAGAAVGIGNVFSSLIHSVAR.[N]			6.92825E-09	0	1	1	4	P0C519	P0C519 [7-37]	0	2877.63088634	Not Found	Not Found	High			4.4e7	5.40140533447266	High	0	4.576E-14
High	[K].ELLADEVGNTAAFLVSPLASAITGSTVYVDNGLNTMGLAVDSPTISS.[-]	1xDeamidated [N]		0.00344966	0	1	1	4	Q6Z0I4	Q6Z0I4 [329-375]	0	4682.32808903	Not Found	Not Found	High			5.7e7	5.57543325424194	High	0	4.086E-05
High	[R].SENPVVLFEHVLLYNLK.[E]			0.00306721	0	1	2	2	Q2QM55	Q2QM55 [231-247]	0	2014.10078867	Not Found	Not Found	High			1.1e6	3.19333148002625	High	0	0.0001916
High	[K].SLADGVQDEVAEIIKEDLWPNPLK.[Y]			0.00431219	0	1	2	1	B8AEC1	B8AEC1 [198-221]	1	2679.38758736	Not Found	Not Found	High			1.4e6	3.8438766002655	High	0	5.767E-05
High	[R].GFYTYEAFLAAAAAFPAFGGTGNTETR.[K]	1xDeamidated [N23]		0.00221993	0	1	1	8	Q7DNA1	Q7DNA1 [114-140]	0	2802.30458646	Not Found	Not Found	High				4.88126277923584	High	0.0001071	0.001264
High	[R].MPTFFETFPVVLVDEEGIVR.[A]			0.0112086	0	1	2	2	P0C362	P0C362 [359-378]	0	2325.18353188	Not Found	Not Found	High			7.1e6	3.41021275520325	High	0	0.0002609
High	[R].AGLALQPIATAIFANSPFK.[E]			0.000721772	0	1	1	11	A2YL07	A2YL07 [245-263]	0	1930.07965935	Not Found	Not Found	High			4.8e6	3.88049745559692	High	0	0.0002419
High	[K].VSDDEVAFLTQGDANDEKNVLSLWFDGLK.[L]	1xDeamidated [N]		0.00502316	0	1	1	7	Q0J8G4	Q0J8G4 [209-237]	1	3226.54264414	Not Found	Not Found	High			3.5e6	4.25458717346191	High	0	9.591E-05
High	[R].EALLETAADEAEGADILLVKPGLPYLDVIR.[L]			8.03573E-05	0	1	1	4	Q5Z8V9	Q5Z8V9 [327-356]	0	3194.71948591	Not Found	Not Found	High			6.3e6	5.29165458679199	High	0	5.531E-07
High	[K].DKGLEPTEFEDTVAQAFFDLENGNQELK.[S]	1xDeamidated [Q/N]		1.20761E-05	0	1	1	22	Q8LJU5	Q8LJU5 [11-38]	1	3185.47970953	Not Found	Not Found	High			5.6e7	6.06793451309204	High	0	2.255E-07
High	[K].DKGLEPTEFEDTVAQAFFDLENGNQELK.[S]	2xDeamidated [Q15; N24]		0.00210551	0	1	1	1	Q8LJU5	Q8LJU5 [11-38]	1	3186.46372553	Not Found	Not Found	High				4.99450635910034	High	0	1.871E-05
High	[R].AAFQETTISPANLVLPLFIHEGEDDAPIGAMPGCYR.[L]	1xCarbamidomethyl [C34]		0.00214298	0	1	1	2	Q5Z8V9	Q5Z8V9 [114-149]	0	3900.89352072	Not Found	Not Found	High				3.18064308166504	High	0	1.925E-05
High	[R].DMKPQTFASLVSALLYEK.[R]			0.00881819	0	1	1	4	Q9LST7	Q9LST7 [81-98]	0	2041.0674396	Not Found	Not Found	High				3.20936989784241	High	0	0.000179
High	[K].AETESGEVGPLVTEADIQHIVSSWTGIPVEK.[V]			7.44381E-05	0	1	1	7	Q7F9I1	Q7F9I1 [554-584]	0	3278.64269207	Not Found	Not Found	High			8.1e6	4.17549657821655	High	0	9.801E-08
High	[R].VLYLGPLSGEPPSYLTGEFPGDYGWDTAGLSADPETFAK.[N]			2.93708E-05	0	2	2	6	P12330; P12331	P12330 [55-93]; P12331 [51-89]	0	4117.95933442	Not Found	Not Found	High			1.5e8	5.73873710632324	High	0	1.035E-07
High	[K].QPVGVVGAVTPWNFPLAMITR.[K]			0.00111553	0	1	1	5	B9F3B6	B9F3B6 [188-208]	0	2253.22125488	Not Found	Not Found	High			7.8e6	3.42774271965027	High	0	3.336E-05
High	[-].MLVYQDLLTGDELLSDSFPYR.[E]			0.00055713	0	1	1	6	P35681	P35681 [1-21]	0	2475.21120306	Not Found	Not Found	High			1.6e7	4.90581512451172	High	0	7.582E-06
High	[K].WTVQQAAELAIAAPTIAASLDGR.[Y]			4.98855E-05	0	1	1	6	Q2R480	Q2R480 [289-311]	0	2353.2510345	Not Found	Not Found	High			9.0e6	5.3136568069458	High	0	1.92E-06
High	[R].AAVPGLTDDLVALMMEPPFR.[S]			0.00496455	0	1	1	8	Q9FWK4	Q9FWK4 [61-80]	0	2143.09260848	Not Found	Not Found	High			8.8e6	3.803866147995	High	4.041E-05	0.0004366
High	[R].SGFEGAWTSNPLIFDNSYFTELVSGEK.[E]			0.00535806	0	1	1	1	Q9FE01	Q9FE01 [174-200]	0	2995.39960848	Not Found	Not Found	High			8.0e6	5.26401090621948	High	0	8.147E-05
High	[R].SGFEGAWTSNPLIFDNSYFTELVSGEK.[E]	1xDeamidated [N16]		0.0110783	0	1	1	3	Q9FE01	Q9FE01 [174-200]	0	2996.38362448	Not Found	Not Found	High			3.9e6	2.7759165763855	High	0.0009983	0.008776
High	[K].ELQDIIAILGLDELSEEDR.[L]			0.00441466	0	1	1	2	P12085	P12085 [400-418]	0	2171.10778388	Not Found	Not Found	High			2.8e6	3.23076391220093	High	0	5.982E-05
High	[K].ELQDIIAILGLDELSEEDR.[L]	1xDeamidated [Q3]		0.00624077	0	1	1	2	P12085	P12085 [400-418]	0	2172.09179988	Not Found	Not Found	High				3.80959677696228	High	0	0.0003405
High	[R].SVYEPLQTGLIAIDSMIPIGR.[G]			1.6497E-05	0	1	1	13	P0C2Z4	P0C2Z4 [142-162]	0	2273.22098	Not Found	Not Found	High			3.0e7	4.75782775878906	High	0	7.465E-08
High	[R].SVYEPLQTGLIAIDSMIPIGR.[G]	1xDeamidated [Q7]		0.00705835	0	1	1	1	P0C2Z4	P0C2Z4 [142-162]	0	2274.204996	Not Found	Not Found	High			1.4e6	3.32050323486328	High	0	0.0001253
High	[R].ETFYISDPVIGYTDYPFLPSDV.[-]			0.00323377	0	1	1	1	B9FSC8	B9FSC8 [346-367]	0	2538.19626447	Not Found	Not Found	High			3.8e6	4.02364587783813	High	0	3.666E-05
High	[K].IDSHLACAVAGIMSDANILLNTAR.[L]	1xCarbamidomethyl [C7]		0.000268551	0	1	2	4	P0C8Y9	P0C8Y9 [68-91]	0	2526.28030274	Not Found	Not Found	High			6.7e5	3.48411297798157	High	0	7.377E-07
High	[K].IDSHLACAVAGIMSDANILLNTAR.[L]	1xCarbamidomethyl [C7]; 1xDeamidated [N17]		0.0143235	0	1	2	1	P0C8Y9	P0C8Y9 [68-91]	0	2527.26431874	Not Found	Not Found	High			9.6e5	4.01056241989136	High	0	0.0003836
High	[R].IIGLGEIMSGELVEFAEGTR.[G]			2.59866E-06	0	1	1	4	P0C2Z4	P0C2Z4 [42-61]	0	2121.08963152	Not Found	Not Found	High			1.1e7	6.0597095489502	High	0	5.038E-10
High	[K].QLKGELEASAATPYELQR.[R]			0.00121844	0	1	1	3	P56724	P56724 [19-36]	1	2004.03964489	Not Found	High	Not Found		7.8e7		2.91197776794434	High	0	0.0001298
High	[K].GPLENLADHLADPVNNNAWAYATNFVPGK.[-]	2xDeamidated [N17; N24]		0.00817179	0	2	2	1	P12330; P12331	P12330 [237-265]; P12331 [233-261]	0	3110.48540461	Not Found	Not Found	High				3.68700671195984	High	0	0.0001581
High	[K].NVLSLWFDGLK.[L]			0.00206869	0	1	1	6	Q0J8G4	Q0J8G4 [227-237]	0	1291.70449905	Not Found	Not Found	High				3.67518854141235	High	0	1.816E-05
High	[K].SAWSEAYDHLVAAIK.[Q]			0.000293337	0	1	1	3	O04986	O04986 [145-159]	0	1660.83294682	Not Found	Not Found	High			1.0e7	3.3625431060791	High	0	8.443E-07
High	[K].VTVANIEEGGQFTISGAEEILK.[A]			2.07539E-05	0	1	1	3	Q9FR35	Q9FR35 [139-160]	0	2305.19218218	Not Found	Not Found	High			6.4e5	4.71315956115723	High	0	1.315E-08
High	[K].IQVGVFSATMPPEALEITR.[K]			3.85036E-05	0	2	4	6	Q6Z2Z4; P35683	Q6Z2Z4 [215-233]; P35683 [215-233]	0	2059.08923766	Not Found	Not Found	High			2.9e7	3.7372305393219	High	0	7.94E-08
High	[K].NEGFVEVLAAQQSPENPNWFQGTADAVR.[Q]			0.00227276	0	1	1	2	Q69T99	Q69T99 [147-174]	0	3074.46025163	Not Found	Not Found	High			8.2e6	3.7396547794342	High	0	2.11E-05
High	[K].IVGVDLISGVTCDAPYEWSDK.[T]	1xCarbamidomethyl [C12]		0.00163506	0	1	1	2	Q6YV23	Q6YV23 [224-244]	0	2324.11148938	Not Found	Not Found	High			1.0e7	3.53313255310059	High	0	1.259E-05
High	[K].VPLILGIWGGK.[G]			0.0037674	0	1	1	6	P93431	P93431 [148-158]	0	1152.71394162	Not Found	Not Found	High				3.43074727058411	High	0	8.642E-05
High	[R].ALVFFYPLAGR.[I]			0.00979792	0	1	1	6	Q9LGQ6	Q9LGQ6 [67-77]	0	1253.70410519	Not Found	Not Found	High			3.8e6	3.2346978187561	High	0	0.0002108
High	[R].TMDFLGVNPNSFDGHGNFTIGLR.[D]			0.00014908	0	1	1	1	Q9ZST0	Q9ZST0 [185-207]	0	2509.19286768	Not Found	Not Found	High			2.5e7	3.61654806137085	High	0	2.926E-07
High	[K].YGDYFGITVAGYPEAHPDAIQSTEGATPEAYSNDLAYLK.[Q]			0.00669565	0	1	1	2	Q75HE6	Q75HE6 [142-180]	0	4194.94547519	Not Found	Not Found	High			2.9e7	4.0256609916687	High	0	0.0001157
High	[K].YGDYFGITVAGYPEAHPDAIQSTEGATPEAYSNDLAYLK.[Q]	1xDeamidated [N/Q]		8.62381E-05	0	1	1	5	Q75HE6	Q75HE6 [142-180]	0	4195.92949119	Not Found	Not Found	High			1.7e7	6.62594509124756	High	0	1.235E-07
High	[K].GTLFPMCGMNLAFDR.[D]	1xCarbamidomethyl [C7]		0.000630411	0	2	2	2	Q6Z4G3; Q8H8T0	Q6Z4G3 [207-221]; Q8H8T0 [209-223]	0	1729.78587912	Not Found	Not Found	High			6.0e7	3.40877413749695	High	0	2.825E-06
High	[R].LFIAQPDDFYFHALQPGLR.[R]			0.00192775	0	1	1	2	Q9LGZ2	Q9LGZ2 [88-106]	0	2248.15494945	Not Found	Not Found	High			2.5e7	3.45287370681763	High	0	1.635E-05
High	[R].EMQAKPDLIIGNYSDGNLVATLLAHK.[L]			0.000101092	0	1	1	2	P30298	P30298 [398-423]	0	2811.47093982	Not Found	Not Found	High				3.59023714065552	High	0	1.592E-07
High	[R].SGPFGQIFRPDNFVFGQSGAGNNWAK.[G]			0.00105801	0	2	2	1	P46265; P37832	P46265 [78-103]; P37832 [78-103]	0	2798.34337163	Not Found	Not Found	High				3.80962920188904	High	0	6.363E-06
High	[R].SGPFGQIFRPDNFVFGQSGAGNNWAK.[G]	1xDeamidated [Q/N]		0.00292635	0	2	2	2	P46265; P37832	P46265 [78-103]; P37832 [78-103]	0	2799.32738763	Not Found	Not Found	High			4.1e6	4.83714771270752	High	0	3.15E-05
High	[K].GTEIAMASYCSELQYLANPITNHVQSAEQHNQDVNSLGLVSAR.[K]	1xCarbamidomethyl [C10]; 2xDeamidated [N/Q]		5.61175E-05	0	1	1	3	P14717	P14717 [444-486]	0	4718.20972279	Not Found	Not Found	High			2.0e7	4.35132646560669	High	0	6.391E-08
High	[K].DGVTLLWDLAEGKR.[L]			0.00349043	0	1	1	3	P49027	P49027 [230-243]	1	1572.83803222	Not Found	Not Found	High			4.2e7	3.50849270820618	High	0	4.162E-05
High	[K].WGSTAFHNMLVVPPGSGIVHQVNLEYLGR.[V]			0.0054213	0	1	1	2	Q6YZX6	Q6YZX6 [163-191]	0	3178.62548333	Not Found	Not Found	High				3.91366219520569	High	0	8.324E-05
High	[K].WGSTAFHNMLVVPPGSGIVHQVNLEYLGR.[V]	1xDeamidated [N/Q]		0.00172394	0	1	1	10	Q6YZX6	Q6YZX6 [163-191]	0	3179.60949933	Not Found	Not Found	High			1.4e7	4.55383157730103	High	0	2.977E-05
High	[K].TSPQAILDLITVGK.[M]			0.00216833	0	1	1	4	Q8W1L6	Q8W1L6 [465-478]	0	1455.84172065	Not Found	Not Found	High			4.5e7	3.31708168983459	High	0	1.952E-05
High	[R].LHFFMVGFAPLTSR.[G]			0.000783746	0	5	8	6	Q43594; Q8H7U1; P46265; Q76FS3; P37832	Q43594 [263-276]; Q8H7U1 [263-276]; P46265 [263-276]; Q76FS3 [263-276]; P37832 [263-276]	0	1622.85117998	Not Found	Not Found	High			2.9e7	3.8453803062439	High	0	3.417E-05
High	[K].LLLNFPMVVCAK.[V]	1xCarbamidomethyl [C10]		0.00508246	0	1	1	3	Q6ZFT5	Q6ZFT5 [199-210]	0	1404.77417561	Not Found	Not Found	High			1.8e6	2.73688387870789	High	0	7.467E-05
High	[R].TTQGGLLISEGTVVSPAGPGFPHVPGIYNQEQTDAWK.[K]	1xDeamidated [Q/N]		0.00918706	0	1	1	5	Q6Z965	Q6Z965 [58-94]	0	3852.90790852	Not Found	Not Found	High			1.9e7	3.86293435096741	High	0	0.0001905
High	[K].ASSEWILNCIAHGGDIYGVTTGFGGTSHR.[R]	1xCarbamidomethyl [C9]; 1xDeamidated [N8]		0.00110249	0	1	1	2	P14717	P14717 [80-108]	0	3064.42175841	Not Found	Not Found	High				4.74152374267578	High	0	6.768E-06
High	[K].ASSEWILNCIAHGGDIYGVTTGFGGTSHR.[R]	1xCarbamidomethyl [C9]		0.000425002	0	1	1	2	P14717	P14717 [80-108]	0	3063.43774241	Not Found	Not Found	High			1.7e7	3.58318281173706	High	0	1.513E-06
High	[K].SSVLLDVKPWDDETDMTKLEEAVR.[N]			0.000980107	0	1	1	2	Q40680	Q40680 [141-164]	1	2776.37095095	Not Found	Not Found	High			6.7e6	2.23810172080994	High	0	5.611E-06
High	[R].LPKPPATELLEQVLR.[L]			5.44901E-05	0	1	1	2	Q6K2E8	Q6K2E8 [254-268]	0	1704.00543185	Not Found	Not Found	High			7.6e6	2.94229745864868	High	0	6.013E-08
High	[K].LYIQTIDPDHEDRFDFDPLDVTK.[T]			0.00174434	0	1	2	6	A2YH64	A2YH64 [269-291]	1	2792.34136541	Not Found	Not Found	High			4.8e7	2.99581837654114	High	0	1.397E-05
High	[R].LTAFHPEIEELLYSEVENDEHK.[F]			4.70341E-05	0	1	1	5	P30298	P30298 [538-559]	0	2642.26205251	Not Found	Not Found	High			2.9e7	4.56781911849976	High	0	6.703E-08
High	[R].LTAFHPEIEELLYSEVENDEHK.[F]	1xDeamidated [N18]		0.0003937	0	1	1	4	P30298	P30298 [538-559]	0	2643.24606851	Not Found	Not Found	High				4.59119892120361	High	0	1.342E-06
High	[K].LVVVVFPSFGER.[Y]			0.00249692	0	1	1	7	Q9XEA8	Q9XEA8 [293-304]	0	1348.76234826	Not Found	Not Found	High			1.1e8	3.41125392913818	High	0	2.455E-05
High	[R].ETVETEHGESTITFFGNSFIAGPTGEIVK.[L]			0.010634	0	1	1	2	Q93XI4	Q93XI4 [225-253]	0	3097.5000507	Not Found	Not Found	High			1.5e7	3.51784610748291	High	7.579E-05	0.000707
High	[R].ETVETEHGESTITFFGNSFIAGPTGEIVK.[L]	1xDeamidated [N17]		0.00111553	0	1	1	3	Q93XI4	Q93XI4 [225-253]	0	3098.4840667	Not Found	Not Found	High			3.4e6	4.56850051879883	High	0	6.873E-06
High	[R].SLVDLLPDIR.[V]			0.00555003	0	1	2	6	A2XIK9	A2XIK9 [122-131]	0	1140.6622999	Not Found	Not Found	High				3.3042266368866	High	0.0005427	0.005697
High	[K].LSIPAENFPFCTIDPNEAR.[V]	1xCarbamidomethyl [C11]		0.0069761	0	1	2	4	Q6Z1J6	Q6Z1J6 [47-65]	0	2191.04882965	Not Found	Not Found	High			2.3e7	3.0764536857605	High	0	0.0001236
High	[R].LMTLTGVYGFWK.[Y]			0.00638887	0	2	2	4	P30298; P31924	P30298 [757-768]; P31924 [765-776]	0	1415.73916999	Not Found	Not Found	High			5.2e7	3.15880131721497	High	0	0.0002475
High	[R].LGATFSSHPNELIALFSR.[Y]			3.30792E-06	0	1	1	6	P30298	P30298 [15-32]	0	1960.02868637	Not Found	Not Found	High			6.7e7	4.91805553436279	High	0	7.351E-10
High	[K].ISVCSIDNPVEASFFESYEGAHSLR.[D]	1xCarbamidomethyl [C4]; 1xDeamidated [N8]		0.000881619	0	1	1	1	Q2QWT4	Q2QWT4 [218-242]	0	2815.28795036	Not Found	Not Found	High			2.4e7	4.90377140045166	High	0	4.76E-06
High	[K].LVFPPELTYLDLSHNR.[I]			0.000437694	0	1	1	3	Q8GT95	Q8GT95 [257-272]	0	1914.01197371	Not Found	Not Found	High			7.3e6	3.31433153152466	High	0	1.228E-05
High	[K].AADILVNFFEK.[C]			0.0134333	0	1	1	2	P30298	P30298 [715-725]	0	1266.67286456	Not Found	Not Found	High				3.05195164680481	High	0.0001071	0.001175
High	[R].MLDFDFLCGR.[E]	1xCarbamidomethyl [C8]		0.0106964	0	1	1	4	Q93VT8	Q93VT8 [26-35]	0	1273.57039046	Not Found	Not Found	High			2.5e7	3.17529845237732	High	0	0.0002419
High	[R].EEVFGPVAPLVPFK.[T]			0.00267941	0	1	1	4	B9F3B6	B9F3B6 [428-441]	0	1528.84099242	Not Found	Not Found	High			5.8e7	3.90276956558228	High	0	0.0003164
High	[K].MLAVLDTNILWVNPDCGLK.[T]	1xCarbamidomethyl [C16]		0.000148205	0	2	2	1	Q2QLY5; Q2QLY4	Q2QLY5 [719-737]; Q2QLY4 [719-737]	0	2172.11915788	Not Found	Not Found	High			1.1e7	4.50451135635376	High	0	2.903E-07
High	[K].MLAVLDTNILWVNPDCGLK.[T]	1xCarbamidomethyl [C16]; 1xDeamidated [N13]		0.000464225	0	2	2	1	Q2QLY5; Q2QLY4	Q2QLY5 [719-737]; Q2QLY4 [719-737]	0	2173.10317388	Not Found	Not Found	High				4.16398191452026	High	0	1.739E-06
High	[R].SESDALSIASEVGYPVVVRPSYVLGGR.[A]			0.000826367	0	1	1	4	B9EXM2	B9EXM2 [779-805]	0	2807.4573982	Not Found	Not Found	High			2.4e7	3.81559419631958	High	0	4.29E-06
High	[K].ASALLVEFFEK.[C]			0.00413855	0	1	2	6	P31924	P31924 [723-733]	0	1253.67761559	Not Found	Not Found	High			3.4e7	3.93234920501709	High	0	0.0001614
High	[R].LEPFIADTVHVLNESIQQK.[K]			0.00299595	0	1	1	3	A2XD35	A2XD35 [259-277]	0	2181.15500894	Not Found	Not Found	High				3.15373063087463	High	0	3.274E-05
High	[R].LLDLLCENLGLEK.[G]	1xCarbamidomethyl [C6]		0.00752833	0	1	2	2	A2Z1W9	A2Z1W9 [133-145]	0	1529.82435632	Not Found	Not Found	High			8.3e6	3.08414578437805	High	0.0006257	0.006295
High	[K].GPLENLADHLADPVNNNAWAYATNFVPGK.[-]			0.00479277	0	2	2	2	P12330; P12331	P12330 [237-265]; P12331 [233-261]	0	3108.51737261	Not Found	Not Found	High			1.3e7	4.03360509872437	High	0	6.839E-05
High	[R].ILGHEAGGIVESVGEGVTELAPGDHVLPVFTGECK.[E]	1xCarbamidomethyl [C34]		1.04976E-06	0	1	1	1	Q0ITW7	Q0ITW7 [66-100]	0	3573.78937331	Not Found	Not Found	High				5.20641803741455	High	0	1.211E-10
High	[R].GPLQISWNYNYGPAGQNIGFDGLR.[D]	1xDeamidated [Q16]		0.00902713	0	1	1	1	Q7Y1Z0	Q7Y1Z0 [188-211]	0	2638.26847582	Not Found	Not Found	High				4.18852376937866	High	0	0.0001846
High	[R].AITVFSPDGHLFQVEYALEAVR.[K]			4.05983E-05	0	2	2	6	A2YXU2; A2Z3I9	A2YXU2 [7-28]; A2Z3I9 [7-28]	0	2462.27143559	Not Found	Not Found	High			2.4e7	4.65134382247925	High	0	7.682E-06
High	[K].SIDTETFLEFLK.[T]			0.0124515	0	1	1	2	Q84TA3	Q84TA3 [427-438]	0	1442.74133792	Not Found	Not Found	High			8.6e6	3.16903781890869	High	7.579E-05	0.0008535
High	[K].NDFGSIDILVHSLANGPEVTKPLLETSR.[R]			0.0149202	0	1	1	4	Q6Z0I4	Q6Z0I4 [191-218]	0	3022.58438951	Not Found	Not Found	High			1.3e7	2.95384860038757	High	4.041E-05	0.0005343
High	[R].GTLLTALAELGHEATINEAVR.[R]			1.21617E-06	0	1	1	2	Q6Z6L4	Q6Z6L4 [666-686]	0	2179.1717216	Not Found	Not Found	High				5.13002967834473	High	0	1.533E-10
High	[R].GTLLTALAELGHEATINEAVR.[R]	1xDeamidated [N17]		0.00251164	0	1	1	3	Q6Z6L4	Q6Z6L4 [666-686]	0	2180.1557376	Not Found	Not Found	High			3.4e6	3.95835947990417	High	0	2.465E-05
High	[R].DLVLASGGLYPLLQQLNEHAK.[L]			0.000851039	0	1	1	2	Q9SLX0	Q9SLX0 [200-220]	0	2279.23940724	Not Found	Not Found	High				3.21851491928101	High	0	4.515E-06
High	[K].FGDDEFGHMLVDILK.[K]			5.54608E-05	0	1	1	6	Q0J8G4	Q0J8G4 [72-86]	0	1735.83598327	Not Found	Not Found	High			2.0e7	4.2324390411377	High	0	2.087E-06
High	[K].LPQAPGELPTLNDWENHLTTIFPEVR.[L]			0.000427511	0	1	4	2	A2YL07	A2YL07 [336-361]	0	2987.52614644	Not Found	Not Found	High			4.4e7	2.99284982681274	High	0	4.064E-06
High	[K].LPQAPGELPTLNDWENHLTTIFPEVR.[L]	1xDeamidated [N]		0.00216833	0	1	4	4	A2YL07	A2YL07 [336-361]	0	2988.51016244	Not Found	Not Found	High			2.0e7	4.27626895904541	High	0	2.84E-05
High	[K].VPISMGNALPLTDMPLGTAIHNIEITR.[G]			8.18869E-06	0	1	1	3	P0C495	P0C495 [120-146]	0	2874.52159519	Not Found	Not Found	High			1.2e7	5.14880275726318	High	0	3.068E-09
High	[K].VPISMGNALPLTDMPLGTAIHNIEITR.[G]	1xDeamidated [N]		0.00126966	0	1	1	3	P0C495	P0C495 [120-146]	0	2875.50561119	Not Found	Not Found	High			6.0e6	5.22223234176636	High	0	0.0001112
High	[R].AALFYDNSLSGEDIYDPFLR.[L]			0.00107053	0	1	1	2	Q84ZC0	Q84ZC0 [92-111]	0	2306.09755359	Not Found	Not Found	High				2.74146723747253	High	0.001069	0.01075
High	[K].QYLPLLGLPIALHSLK.[T]			0.00661761	0	1	1	2	Q5N8G1	Q5N8G1 [95-110]	0	1776.07820289	Not Found	Not Found	High			9.0e6	2.80519890785217	High	0	0.000114
High	[K].HAGVTYADLFQLASATAIEEAGGPK.[I]			6.85502E-05	0	1	1	3	P0C0L1	P0C0L1 [119-143]	0	2517.26199302	Not Found	Not Found	High			1.0e7	4.98656463623047	High	0	8.601E-08
High	[K].HAGVTYADLFQLASATAIEEAGGPK.[I]	1xDeamidated [Q11]		0.00482098	0	1	1	1	P0C0L1	P0C0L1 [119-143]	0	2518.24600902	Not Found	Not Found	High				3.89968657493591	High	0	6.892E-05
High	[K].GLEYYNSLIDELVER.[G]			0.0014536	0	1	1	2	Q60DX8	Q60DX8 [137-151]	0	1812.90142018	Not Found	Not Found	High			1.7e7	3.36403846740723	High	0	0.0001093
High	[R].SALDYLELQPDLSALVR.[G]			0.00397189	0	1	2	2	Q0JBZ8	Q0JBZ8 [349-365]	0	1903.0171186	Not Found	Not Found	High			6.0e6	3.3250937461853	High	0	5.067E-05
High	[K].GVSIDGVQLPFESGEIDFGEPGTNGQHSFYQLIHQGR.[V]	1xDeamidated [Q]		0.0123069	0	1	1	3	P42862	P42862 [365-401]	0	4016.90494832	Not Found	Not Found	High			4.1e7	4.91711950302124	High	4.041E-05	0.0004676
High	[K].GVSIDGVQLPFESGEIDFGEPGTNGQHSFYQLIHQGR.[V]	3xDeamidated [Q26; Q31; Q]		0.000281498	0	1	1	3	P42862	P42862 [365-401]	0	4018.87298032	Not Found	Not Found	High			2.0e7	4.9290566444397	High	0	7.951E-07
High	[R].NSWDVFAEILEK.[A]			0.00465416	0	1	1	4	Q10MQ2	Q10MQ2 [411-422]	0	1450.7212712	Not Found	Not Found	High			7.9e6	3.73965668678284	High	0	0.0001228
High	[K].DQIYDIFQLLPSK.[IV]			0.00817179	0	1	2	3	P35683	P35683 [202-214]	0	1579.83663525	Not Found	Not Found	High			2.2e7	2.65543174743652	High	0	0.0001577
High	[R].RDEDLLVLPTDAVLFEDSSFK.[I]			0.00034184	0	1	2	2	P0C0L1	P0C0L1 [249-269]	1	2409.2183969	Not Found	Not Found	High			1.8e7	4.14102411270142	High	0	0.0002167
High	[K].RWEEALPLDAWVPGDDIIPVCK.[A]	1xCarbamidomethyl [C21]		0.00657892	0	1	1	3	Q42997	Q42997 [303-324]	1	2579.29627041	Not Found	Not Found	High			2.3e7	3.81572914123535	High	0	0.0001128
High	[RK].SSQTCLDPDASTSVLGIILGGGAGTR.[L]	1xCarbamidomethyl [C5]; 1xDeamidated [Q3]		0.000126429	0	2	2	3	Q69T99; P15280	Q69T99 [57-82]; P15280 [71-96]	0	2534.24027195	Not Found	Not Found	High			2.0e7	3.94694209098816	High	0	1.136E-05
High	[RK].SSQTCLDPDASTSVLGIILGGGAGTR.[L]	1xCarbamidomethyl [C5]		0.00390252	0	2	2	3	Q69T99; P15280	Q69T99 [57-82]; P15280 [71-96]	0	2533.25625595	Not Found	Not Found	High			1.2e7	3.46870970726013	High	0.0001964	0.002503
High	[K].NDFGTIDILVHSLANGPEVK.[N]			0.000168693	0	1	1	6	Q6H5J0	Q6H5J0 [187-206]	0	2139.10805876	Not Found	Not Found	High			2.2e7	4.3303656578064	High	0	3.541E-07
High	[K].NDFGTIDILVHSLANGPEVK.[N]	1xDeamidated [N15]		0.000522208	0	1	1	3	Q6H5J0	Q6H5J0 [187-206]	0	2140.09207476	Not Found	Not Found	High			7.6e6	3.98393440246582	High	0	2.085E-06
High	[K].NDFGTIDILVHSLANGPEVK.[N]	2xDeamidated [N1; N15]		0.00505272	0	1	1	2	Q6H5J0	Q6H5J0 [187-206]	0	2141.07609076	Not Found	Not Found	High				3.82614016532898	High	0	7.424E-05
High	[K].KEIALWFPEGLAEWR.[S]			8.42315E-05	0	1	2	6	A6N0M9	A6N0M9 [125-139]	1	1844.9693807	Not Found	Not Found	High			8.3e6	4.4711766242981	High	0	1.187E-07
High	[R].QGIPLITDRFDSLEQLDEFSR.[S]			0.0144073	0	1	1	3	P0C368	P0C368 [61-81]	1	2479.24634296	Not Found	Not Found	High			3.3e6	2.64739871025085	High	0	0.0003861
High	[R].SNLVGMGIIPLCFK.[A]	1xCarbamidomethyl [C12]		0.00394863	0	1	1	1	Q6YZX6	Q6YZX6 [811-824]	0	1548.82766765	Not Found	Not Found	High			1.2e7	2.77207779884338	High	0	5.023E-05
High	[R].LLGTVTIASGGVMPNIHNLLLPK.[K]			0.000271731	0	1	1	4	Q6ZL42	Q6ZL42 [98-120]	0	2358.35774825	Not Found	Not Found	High			2.3e7	4.00254535675049	High	0	7.519E-07
High	[R].IFGHEAGGIVESVGEGVTDLAPGDHVLPVFTGECK.[E]	1xCarbamidomethyl [C34]		1.57755E-07	0	1	1	2	Q2R8Z5	Q2R8Z5 [66-100]	0	3593.75807319	Not Found	Not Found	High				4.59622478485107	High	0	6.213E-12
High	[K].AYLFNDYWEDIGTIK.[S]			0.000221145	0	1	1	2	Q6AVT2	Q6AVT2 [332-346]	0	1847.88504189	Not Found	Not Found	High			2.8e7	4.03470230102539	High	0	5.417E-07
High	[K].ALSSAYVPIGAIMVSPEISDVIHSQSNK.[L]			3.85036E-05	0	1	2	2	Q01K11	Q01K11 [341-368]	0	2913.5026338	Not Found	Not Found	High				4.30964803695679	High	0	3.486E-08
High	[R].GPLQISWNYNYGPAGQNIGFDGLR.[D]			0.00037781	0	1	1	3	Q7Y1Z0	Q7Y1Z0 [188-211]	0	2637.28445982	Not Found	Not Found	High			1.6e7	4.10008430480957	High	4.041E-05	0.0005736
High	[R].LDLVGPIVEQPEYNLFSR.[H]			0.000117808	0	1	1	3	Q40648	Q40648 [169-186]	0	2089.0964315	Not Found	Not Found	High			2.7e7	4.19981384277344	High	0	2.018E-07
High	[R].LGIAPYVAVSEEAAIAALKR.[S]			0.0029784	0	1	1	1	Q6YW46	Q6YW46 [117-136]	1	2042.16445151	Not Found	Not Found	High			1.2e7	2.90113687515259	High	0	3.225E-05
High	[R].LGLWHEYAPLISALSR.[E]			0.00051307	0	1	1	8	Q7XDY9	Q7XDY9 [110-125]	0	1825.99592979	Not Found	Not Found	High			1.4e7	3.69822287559509	High	0	3.509E-05
High	[K].TPATPFFFNTLYDPFRK.[G]			0.000364702	0	1	1	4	Q7FAY6	Q7FAY6 [123-139]	1	2062.04327383	Not Found	Not Found	High			1.5e7	4.15733098983765	High	0	1.191E-06
High	[K].FDNSYFLELLK.[EG]			0.0120227	0	1	3	8	Q6ZJJ1	Q6ZJJ1 [183-193]	0	1388.70964394	Not Found	Not Found	High			1.9e7	3.24051213264465	High	4.041E-05	0.0004093
High	[K].SPNDPFPAEWGVGAIFGAECQK.[R]	1xCarbamidomethyl [C20]; 1xDeamidated [N/Q]		0.0139118	0	1	2	2	Q01K11	Q01K11 [443-464]	0	2378.07577303	Not Found	Not Found	High			2.0e7	3.79935669898987	High	0	0.0003658
High	[K].GHYTEGAELIDSVLDVVR.[K]			1.92251E-05	0	4	7	6	Q43594; P46265; Q76FS3; P37832	Q43594 [104-121]; P46265 [104-121]; Q76FS3 [104-121]; P37832 [104-121]	0	1972.99744574	Not Found	Not Found	High			7.1e6	4.55318689346313	High	0	1.168E-08
High	[R].DSVVALGGPSWTVLLGR.[R]			5.71172E-05	0	1	2	6	A2YPX3	A2YPX3 [125-141]	0	1726.94864524	Not Found	Not Found	High			1.1e8	4.4335823059082	High	0	6.488E-08
High	[R].YHPEVDPDEVNALAQLMTWK.[T]			0.00122563	0	1	2	2	Q33E23	Q33E23 [71-90]	0	2356.12780787	Not Found	Not Found	High				4.14189338684082	High	0	7.966E-06
High	[R].YHPEVDPDEVNALAQLMTWK.[T]	1xDeamidated [N11]		0.000412679	0	1	2	1	Q33E23	Q33E23 [71-90]	0	2357.11182387	Not Found	Not Found	High				4.23225831985474	High	0	1.446E-06
High	[K].LGGPVDILHLDAHPDIYDAFEGNIYSHASSFAR.[I]			0.00385695	0	1	2	2	B8AU84	B8AU84 [173-205]	0	3597.73972074	Not Found	Not Found	High				4.18362665176392	High	0	6.512E-05
High	[R].EEALELYEDMVLGR.[I]			0.000492364	0	1	1	2	Q7XTJ3	Q7XTJ3 [76-89]	0	1666.79926338	Not Found	Not Found	High				4.18635559082031	High	0	1.902E-06
High	[K].MIEYSYVNAPLQK.[E]			0.000288204	0	2	2	12	Q6Z0I4; Q6H5J0	Q6Z0I4 [316-328]; Q6H5J0 [312-324]	0	1555.78249123	High	High	High	3.8e8	4.1e8	2.2e8	3.82925510406494	High	0	8.201E-07
High	[K].TVTVAELTAGR.[K]			0.00428695	0	1	1	2	Q7F8S5	Q7F8S5 [86-96]	0	1117.62116335	Not Found	Not Found	High				3.11449289321899	High	0	5.748E-05
High	[K].EIVVLSGAHTLGR.[S]			0.00394863	0	1	1	2	Q7XJ02	Q7XJ02 [239-251]	0	1351.76922449	Not Found	High	Not Found		7.7e6		3.09495115280151	High	0	5.021E-05
High	[R].NILEVGPENADQVTLSSPVLNEGELESLLNDSK.[L]			1.69898E-05	0	1	1	5	Q69RJ0	Q69RJ0 [627-659]	0	3523.76499184	High	Not Found	High	3.8e6		4.5e7	5.74963808059692	High	0	1.272E-07
High	[R].NILEVGPENADQVTLSSPVLNEGELESLLNDSK.[L]	1xDeamidated [N/Q]		7.67531E-06	0	1	1	17	Q69RJ0	Q69RJ0 [627-659]	0	3524.74900784	High	Not Found	High	6.7e6		4.0e6	5.81701755523682	High	0	2.775E-09
High	[R].NILEVGPENADQVTLSSPVLNEGELESLLNDSK.[L]	2xDeamidated [N/Q]		9.06116E-07	0	1	1	2	Q69RJ0	Q69RJ0 [627-659]	0	3525.73302384	Not Found	Not Found	High			6.2e7	8.03339004516602	High	0	9.674E-11
High	[K].IITHPNFNGNTLDNDIMLIK.[L]	1xDeamidated [N]		0.000700847	0	1	1	7	P00761	P00761 [78-97]	0	2284.16419382	Not Found	Not Found	High				3.93135547637939	High	0	0.0004078
High	[K].IITHPNFNGNTLDNDIMLIK.[L]	2xDeamidated [N]		0.00913344	0	1	1	2	P00761	P00761 [78-97]	0	2285.14820982	Not Found	Not Found	High				3.19743061065674	High	0	0.0001888
High	[R].IVNNEIIILGNDAELGSDIDPEEAQQALEIAEANVSR.[A]			5.91704E-05	0	1	1	8	P0C2Z1	P0C2Z1 [70-106]	0	3962.98292331	High	Not Found	High			5.9e6	4.59724855422974	High	0	2.385E-07
High	[R].IVNNEIIILGNDAELGSDIDPEEAQQALEIAEANVSR.[A]	1xDeamidated [N/Q]		2.87214E-06	0	1	1	21	P0C2Z1	P0C2Z1 [70-106]	0	3963.96693931	High	Not Found	High	2.3e6		4.2e7	6.40928792953491	High	0	5.903E-10
High	[R].IVNNEIIILGNDAELGSDIDPEEAQQALEIAEANVSR.[A]	2xDeamidated [N/Q]		4.51892E-06	0	1	1	24	P0C2Z1	P0C2Z1 [70-106]	0	3964.95095531	High	Not Found	High	3.3e6		2.8e6	6.9529013633728	High	0	2.5E-07
High	[R].ALCEAVLDSIIGEHGVSPAAK.[R]	1xCarbamidomethyl [C3]		3.4633E-05	0	1	1	10	Q84T92	Q84T92 [184-204]	0	2137.09577983	High	Not Found	High	1.1e7		1.4e8	4.55952882766724	High	0	1.907E-07
High	[K].YDIGAGFGHFAIATEDVYK.[L]			5.51353E-05	0	1	1	25	Q948T6	Q948T6 [88-106]	0	2073.99163211	High	Not Found	High	8.1e6			4.6959342956543	High	0	6.149E-08
High	[K].YLGPFSEQTPSYLTGEFPGDYGWDTAGLSADPETFAR.[N]			7.10992E-06	0	1	1	4	A2XJ35	A2XJ35 [55-91]	0	4042.82938291	High	Not Found	High	7.5e6		8.8e7	5.5562891960144	High	0	2.458E-09
High	[K].YLGPFSEQTPSYLTGEFPGDYGWDTAGLSADPETFAR.[N]	1xDeamidated [Q8]		0.000472494	0	1	1	4	A2XJ35	A2XJ35 [55-91]	0	4043.81339891	High	Not Found	Not Found	3.4e6			4.13444232940674	High	0	0.0002094
High	[K].YIPSNTFSYYDQVLDTTAMLGAVPER.[Y]			2.0511E-05	0	1	1	32	Q2QLY4	Q2QLY4 [56-81]	0	2951.4131501	High	Not Found	High	9.5e6		3.6e7	4.08091259002686	High	0	1.775E-07
High	[K].YIPSNTFSYYDQVLDTTAMLGAVPER.[Y]	1xDeamidated [Q/N]		0.000331927	0	1	1	22	Q2QLY4	Q2QLY4 [56-81]	0	2952.3971661	High	Not Found	High	4.5e6		6.8e6	3.909836769104	High	0	0.0001662
High	[K].ITDEFTGAGAVGQVCQVIGAVVDVR.[F]	1xCarbamidomethyl [C15]		3.40672E-06	0	1	1	12	Q01859	Q01859 [71-95]	0	2561.30281227	High	Not Found	High	1.3e7		6.4e6	4.60044002532959	High	0	7.907E-09
High	[K].ITDEFTGAGAVGQVCQVIGAVVDVR.[F]	1xCarbamidomethyl [C15]; 1xDeamidated [Q]		5.61175E-05	0	1	1	14	Q01859	Q01859 [71-95]	0	2562.28682827	High	Not Found	High				4.72169542312622	High	0	1.707E-07
High	[R].GIDVQQVSLVINYDLPTQPENYLHR.[I]			0.00744062	0	2	2	4	Q6Z2Z4; P35683	Q6Z2Z4 [343-367]; P35683 [343-367]	0	2911.49484632	High	Not Found	High	1.6e6			3.71569418907166	High	0	0.0002726
High	[R].GIDVQQVSLVINYDLPTQPENYLHR.[I]	1xDeamidated [N/Q]		0.00112212	0	2	2	4	Q6Z2Z4; P35683	Q6Z2Z4 [343-367]; P35683 [343-367]	0	2912.47886232	Not Found	Not Found	High			2.3e6	4.83761644363403	High	0	4.087E-05
High	[R].NGKPIGPQEFTPIFFNYPPGLR.[E]			2.49082E-05	0	1	2	2	Q0J0N4	Q0J0N4 [369-390]	0	2489.29759082	Not Found	Not Found	High			7.1e6	4.2755560874939	High	0	1.763E-08
High	[R].NGKPIGPQEFTPIFFNYPPGLR.[E]	1xDeamidated [N/Q]		8.42315E-05	0	1	2	39	Q0J0N4	Q0J0N4 [369-390]	0	2490.28160682	High	Not Found	High	9.5e6		1.2e7	4.37837791442871	High	0	1.515E-07
High	[R].NGKPIGPQEFTPIFFNYPPGLR.[E]	2xDeamidated [N16; Q/N]		0.00028316	0	1	2	16	Q0J0N4	Q0J0N4 [369-390]	0	2491.26562282	High	Not Found	High	4.3e6			4.08363962173462	High	0	7.975E-07
High	[R].VLVTGAAGQIGYALVPMIAR.[G]			0.000573765	0	1	1	2	Q7XDC8	Q7XDC8 [8-27]	0	2000.13612835	Not Found	Not Found	High				3.57885885238647	High	0	2.435E-06
High	[K].GSITSIQAVYVPADDLTDPAPATTFAHLDATTVLSR.[G]			0.000266975	0	1	1	4	P12085	P12085 [319-354]	0	3714.88611003	High	Not Found	High			4.7e7	4.67910718917847	High	0	7.324E-07
High	[K].IYAFNEGNYALWDDKLK.[S]			0.00770684	0	1	1	1	O64422	O64422 [282-298]	1	2060.01236757	Not Found	Not Found	High			2.3e7	2.96912670135498	High	0	0.000145
High	[R].LGVSAAAFAPAAVVAAPGAGGAGAAADEAPAEKTEFDVVIEEVPSSAR.[I]			0.000672566	0	1	1	6	O22386	O22386 [83-130]	1	4465.25216213	High	Not Found	High	1.1e7		1.9e7	3.66583490371704	High	0.0001964	0.002584
High	[K].LNLPVLPTTTIGSFPQTVELR.[R]	1xDeamidated [Q/N]		0.000260764	0	2	2	4	Q2QLY5; Q2QLY4	Q2QLY5 [428-448]; Q2QLY4 [428-448]	0	2297.27512445	High	Not Found	High				3.10243153572083	High	0	0.000316
High	[K].EIILSTNSGQIGVLPNHAPINTAVDMGPLR.[I]			3.76523E-06	0	1	1	15	P0C2Z1	P0C2Z1 [21-50]	0	3127.65684294	High	Not Found	High	1.8e7		1.4e8	4.20871686935425	High	0	1.102E-05
High	[K].EIILSTNSGQIGVLPNHAPINTAVDMGPLR.[I]	1xDeamidated [N/Q]		0.000209736	0	1	1	16	P0C2Z1	P0C2Z1 [21-50]	0	3128.64085894	High	Not Found	Not Found	7.0e6			4.78901672363281	High	0	1.38E-05
High	[K].IFSSPEVASEEPWYGIEQEYTLLQK.[D]			1.22191E-05	0	1	1	41	P14656	P14656 [113-137]	0	2943.429846	High	Not Found	High	1.3e7		2.3e8	6.17477035522461	High	0	5.742E-09
High	[K].IFSSPEVASEEPWYGIEQEYTLLQK.[D]	1xDeamidated [Q]		0.000300325	0	1	1	9	P14656	P14656 [113-137]	0	2944.413862	High	Not Found	Not Found				5.3058066368103	High	0	9.441E-07
High	[R].SYTNLLSSYITSNFQGNPTITNLPR.[K]			0.00351099	0	1	1	2	Q42997	Q42997 [233-257]	0	2801.41044802	Not Found	Not Found	High			1.8e7	3.44039726257324	High	0	4.174E-05
High	[R].VAHWITIDEPNVASIGSYDSGQLAPGR.[C]			6.54753E-06	0	1	1	2	Q5JK35	Q5JK35 [184-210]	0	2853.41659602	High	Not Found	High	7.0e6			4.42724323272705	High	0	2.162E-09
High	[R].VAHWITIDEPNVASIGSYDSGQLAPGR.[C]	1xDeamidated [N11]		0.0112086	0	1	1	1	Q5JK35	Q5JK35 [184-210]	0	2854.40061202	Not Found	Not Found	High				3.18331623077393	High	0	0.0002613
High	[R].TYDFDNTMGGFYIAPAFMDK.[L]			9.36452E-05	0	1	1	4	P93431	P93431 [112-131]	0	2303.99876761	Not Found	Not Found	High			3.6e7	3.8274393081665	High	0	4.009E-07
High	[R].TYDFDNTMGGFYIAPAFMDK.[L]	1xDeamidated [N6]		0.00479277	0	1	1	2	P93431	P93431 [112-131]	0	2304.98278361	Not Found	Not Found	High			1.9e6	3.31707000732422	High	0	6.822E-05
High	[K].QWYLTHYGVDIGR.[K]			0.000907939	0	1	1	5	P49199	P49199 [112-124]	0	1607.79650181	Not Found	High	High		3.5e7	2.0e8	3.6731059551239	High	0	4.995E-06
High	[R].MAEYKEELWELLK.[K]			0.00136253	0	1	1	4	P41344	P41344 [299-311]	1	1681.85057073	Not Found	Not Found	High				3.93808364868164	High	0	9.41E-06
High	[K].APGETCHIVIDHGGNVPYWEGQSYGIIPPGENPK.[K]	1xCarbamidomethyl [C6]		0.000194287	0	1	1	3	P41345	P41345 [111-144]	0	3688.7489055	High	Not Found	High			9.0e6	3.8163149356842	High	0	4.414E-07
High	[K].APGETCHIVIDHGGNVPYWEGQSYGIIPPGENPK.[K]	1xCarbamidomethyl [C6]; 1xDeamidated [N/Q]		0.00454616	0	1	1	6	P41345	P41345 [111-144]	0	3689.7329215	High	Not Found	High	5.7e6			4.17238521575928	High	0.001776	0.02176
High	[K].APGETCHIVIDHGGNVPYWEGQSYGIIPPGENPK.[K]	1xCarbamidomethyl [C6]; 2xDeamidated [N32; Q/N]		0.0149202	0	1	1	4	P41345	P41345 [111-144]	0	3690.7169375	High	High	Not Found		4.5e7		3.16702938079834	High	4.041E-05	0.0004101
High	[K].EWGVPADLFGTLPGR.[Q]			0.006025	0	1	1	5	P0C5D5	P0C5D5 [168-182]	0	1614.82746756	High	Not Found	High			2.5e7	3.76570391654968	High	4.041E-05	0.0004647
High	[RK].EGVAFYNSLINDVIAK.[G]	1xDeamidated [N]		0.000121326	0	2	2	41	Q53NF0; Q0J0N4	Q53NF0 [126-141]; Q0J0N4 [124-139]	0	1753.90069238	High	Not Found	High	6.4e6		1.5e8	4.14590215682983	High	0	8.839E-07
High	[K].GMLTGPVTILNWSFVR.[N]			1.1319E-05	0	2	2	6	Q2QLY5; Q2QLY4	Q2QLY5 [557-572]; Q2QLY4 [557-572]	0	1790.96218686	Not Found	Not Found	High			5.1e7	4.54687929153442	High	0	2.548E-07
High	[R].FVYAHFPINASITNSNTAIEIR.[N]			1.33469E-05	0	1	1	20	P49210	P49210 [93-114]	0	2478.27758359	High	Not Found	High	6.2e6		4.6e6	4.9413800239563	High	0	6.58E-09
High	[R].FVYAHFPINASITNSNTAIEIR.[N]	1xDeamidated [N]		1.5103E-05	0	1	1	26	P49210	P49210 [93-114]	0	2479.26159959	High	Not Found	High	1.9e7		6.3e7	4.85231256484985	High	0	4.645E-07
High	[R].FVYAHFPINASITNSNTAIEIR.[N]	2xDeamidated [N9; N14]		0.000516098	0	1	1	1	P49210	P49210 [93-114]	0	2480.24561559	Not Found	Not Found	High				4.16014575958252	High	0	2.065E-06
High	[R].VLYSSVVYPHNYGFIPR.[T]			0.000347929	0	1	1	27	A2X8Q3	A2X8Q3 [79-95]	0	2011.0436082	High	Not Found	High	8.2e6		2.2e7	3.27085590362549	High	0	0.0002231
High	[K].GSITSIQAVYVPADDLTDPAPATTFAHLDATTVLSR.[G]	1xDeamidated [Q7]		0.000774577	0	1	1	8	P12085	P12085 [319-354]	0	3715.87012603	High	Not Found	High	9.6e6			3.93540930747986	High	4.041E-05	0.0004943
High	[K].GSITSVQAIYVPADDLTDPAPATTFAHLDATTVLSR.[Q]			0.00101532	0	1	1	6	Q01859	Q01859 [375-410]	0	3714.88611003	High	Not Found	High			4.7e7	4.04337930679321	High	0	5.935E-06
High	[K].GSITSVQAIYVPADDLTDPAPATTFAHLDATTVLSR.[Q]	1xDeamidated [Q7]		0.0008167	0	1	1	8	Q01859	Q01859 [375-410]	0	3715.87012603	High	Not Found	High	9.6e6			4.10403823852539	High	0	2.739E-05
High	[R].GDPDAVQDFCVPDAGR.[G]	1xCarbamidomethyl [C10]		0.00861406	0	1	1	2	Q6ESF0	Q6ESF0 [23-38]	0	1718.74387405	Not Found	High	Not Found		1.5e7		3.2764413356781	High	0	0.0002189
High	[K].VWEKPWMDFK.[E]			0.0119527	0	1	1	9	P09229	P09229 [117-126]	0	1365.66600509	High	Not Found	High	4.8e6		8.2e7	2.99495434761047	High	0	0.0002875
High	[K].WLQSITSLPILVK.[G]			0.000196588	0	1	1	21	Q10CE4	Q10CE4 [219-231]	0	1497.90392703	High	Not Found	High	7.1e7		1.2e8	4.25989437103271	High	0	1.942E-06
High	[K].VAPALAAGCTAVLKPSELASVTCLELADVCK.[E]	3xCarbamidomethyl [C9; C23; C30]		2.52628E-07	0	1	1	11	B3VMC0	B3VMC0 [172-202]	0	3214.65201774	High	Not Found	High	1.1e7		1.6e7	5.50140953063965	High	0	1.304E-11
High	[K].YLDSLAGLWCTALGGSEPR.[L]	1xCarbamidomethyl [C10]		0.0002562	0	1	2	7	Q01K11	Q01K11 [102-120]	0	2066.00115124	High	Not Found	High	1.1e7		3.9e7	3.92286610603333	High	0	6.813E-07
High	[K].DITAQIVYATIAGDIVMAAAYSHELPR.[Y]			0.0082198	0	2	3	2	Q8L4L4; A2WXX3	Q8L4L4 [60-86]; A2WXX3 [60-86]	0	2889.48150448	Not Found	Not Found	High			1.3e7	4.05080890655518	High	0.001137	0.01177
High	[K].DITAQIVYATIAGDIVMAAAYSHELPR.[Y]	1xDeamidated [Q5]		0.00940468	0	2	3	3	Q8L4L4; A2WXX3	Q8L4L4 [60-86]; A2WXX3 [60-86]	0	2890.46552048	High	Not Found	High	1.6e7		8.6e5	2.62273764610291	High	4.041E-05	0.0004588
High	[R].DVPCAVFSIPPLSVVGLSEQQALEEAK.[S]	1xCarbamidomethyl [C4]		0.000207282	0	1	1	7	P48642	P48642 [369-395]	0	2883.48083605	High	Not Found	High	6.0e6		1.8e7	4.64261865615845	High	0	4.902E-07
High	[R].DVPCAVFSIPPLSVVGLSEQQALEEAK.[S]	1xCarbamidomethyl [C4]; 1xDeamidated [Q]		0.000136483	0	1	1	10	P48642	P48642 [369-395]	0	2884.46485205	High	Not Found	High	8.6e6			4.85224533081055	High	0	2.536E-07
High	[K].TLNNNVADIIDEHGQDAWEGFPFTAEK.[M]			0.000700847	0	1	1	1	Q7Y0E8	Q7Y0E8 [289-315]	0	3031.40681908	Not Found	Not Found	High				2.82669138908386	High	0	3.31E-06
High	[K].ALLPFFDSAYQGFASGSLDQDAQSVR.[M]			5.16787E-05	0	1	1	4	P37833	P37833 [211-236]	0	2790.33694875	Not Found	Not Found	High			4.1e7	4.69373369216919	High	0	2.044E-07
High	[K].ALLPFFDSAYQGFASGSLDQDAQSVR.[M]	1xDeamidated [Q]		0.000127927	0	1	1	6	P37833	P37833 [211-236]	0	2791.32096475	High	Not Found	High	6.7e6			4.53653430938721	High	0	2.293E-07
High	[R].NPEEIPWAAAGAEYVVESTGVFTDK.[D]			3.68197E-07	0	1	1	18	Q6K5G8	Q6K5G8 [83-107]	0	2680.27770257	High	Not Found	High	6.7e7		1.1e7	5.98085641860962	High	0	3.754E-09
High	[R].NPEEIPWAAAGAEYVVESTGVFTDK.[D]	1xDeamidated [N1]		1.10037E-06	0	1	1	10	Q6K5G8	Q6K5G8 [83-107]	0	2681.26171857	High	Not Found	High	5.1e7			5.78858280181885	High	0	1.305E-10
High	[R].QLDYVPATISALEEVVK.[A]			2.07539E-05	0	1	1	14	B8B7C5	B8B7C5 [259-275]	0	1875.0109706	High	Not Found	High	1.4e7		1.6e7	4.53174066543579	High	0	1.325E-08
High	[R].LAYRPVHMNTLDSEVESFPPK.[A]			0.00718355	0	1	1	1	Q6ZDY8	Q6ZDY8 [606-626]	0	2430.21220617	High	Not Found	Not Found	7.2e6			2.74822592735291	High	0	0.0001294
High	[R].ICDGILALLDSHLVPSAGAAESK.[V]	1xCarbamidomethyl [C2]		1.43237E-05	0	1	1	5	Q2R2W2	Q2R2W2 [106-128]	0	2337.21187211	High	Not Found	High	1.1e8		1.1e7	3.83212804794312	High	0	3.562E-08
High	[K].LLIDNVEELLPVVYTPTVGEACQK.[Y]	1xCarbamidomethyl [C22]		1.96831E-05	0	1	1	12	P43279	P43279 [174-197]	0	2700.41644498	High	Not Found	High	3.1e6		1.0e8	5.60761690139771	High	0	1.279E-08
High	[K].LLIDNVEELLPVVYTPTVGEACQK.[Y]	1xCarbamidomethyl [C22]; 1xDeamidated [Q/N]		0.00609609	0	1	1	7	P43279	P43279 [174-197]	0	2701.40046098	High	Not Found	High			1.7e6	4.37776279449463	High	0	9.964E-05
High	[K].ASACLLGVPLGHNSSFLQGPAFAPPR.[I]	1xCarbamidomethyl [C4]		0.000104725	0	1	2	5	B8AU84	B8AU84 [61-86]	0	2664.37150102	High	Not Found	High	1.4e7		4.3e7	4.13764905929565	High	0	1.674E-07
High	[K].ASACLLGVPLGHNSSFLQGPAFAPPR.[I]	1xCarbamidomethyl [C4]; 1xDeamidated [Q/N]		0.00654047	0	1	2	5	B8AU84	B8AU84 [61-86]	0	2665.35551702	High	Not Found	High	3.0e6			4.52288818359375	High	0	0.0003142
High	[R].NVDNFFNENEQLAFGPGLVVPGIYYSDDK.[M]	2xDeamidated [N/Q]		0.000326118	0	1	1	10	Q0E4K1	Q0E4K1 [311-339]	0	3263.50553082	Not Found	Not Found	High			2.3e6	4.01760339736938	High	0	1.003E-06
High	[R].NVDNFFNENEQLAFGPGLVVPGIYYSDDK.[M]	1xDeamidated [N/Q]		4.30596E-05	0	1	1	56	Q0E4K1	Q0E4K1 [311-339]	0	3262.52151482	High	Not Found	High	1.6e7		6.8e6	5.33090257644653	High	0	3.135E-07
High	[R].NVDNFFNENEQLAFGPGLVVPGIYYSDDK.[M]			2.00337E-05	0	1	1	11	Q0E4K1	Q0E4K1 [311-339]	0	3261.53749882	High	Not Found	High			1.9e8	5.36612224578857	High	0	1.251E-08
High	[K].THINIVVIGHVDSGK.[S]			4.98855E-05	0	1	1	46	O64937	O64937 [6-20]	0	1588.88056574	High	Not Found	High	5.4e6		2.3e6	4.39778327941895	High	0	5.234E-08
High	[R].MIITLQPGYSIPLLDR.[E]			0.000314803	0	1	1	3	P0C449	P0C449 [75-90]	0	1830.01936733	High	Not Found	High				4.25633668899536	High	0	9.499E-07
High	[R].MIITLQPGYSIPLLDR.[E]	1xDeamidated [Q6]		0.0010832	0	1	1	2	P0C449	P0C449 [75-90]	0	1831.00338333	Not Found	Not Found	High				3.19884204864502	High	0	6.6E-06
High	[R].DFAVVAADTSAVQSILVHK.[T]			1.93386E-05	0	1	1	5	Q9LST6	Q9LST6 [11-29]	0	1971.05456672	High	Not Found	High			1.3e7	4.26199531555176	High	0	1.183E-08
High	[K].NDWGNAMYPVVPGHEIVGVVTGVGAGVTK.[F]			1.99161E-05	0	2	2	6	Q6ERW7; Q6ERW9	Q6ERW7 [129-157]; Q6ERW9 [129-157]	0	2923.47708782	High	Not Found	High			1.4e7	4.1539740562439	High	0	1.24E-08
High	[K].NDWGNAMYPVVPGHEIVGVVTGVGAGVTK.[F]	1xDeamidated [N]		0.000113053	0	2	2	9	Q6ERW7; Q6ERW9	Q6ERW7 [129-157]; Q6ERW9 [129-157]	0	2924.46110382	High	Not Found	High	5.7e6			4.43355369567871	High	0	4.566E-07
High	[K].VVSQVPWFGIEQEYTLLQR.[D]			1.28233E-06	0	1	1	42	P14655	P14655 [175-193]	0	2292.20229349	High	Not Found	High	1.4e7		2.9e8	4.97327041625977	High	0	2.882E-09
High	[K].VVSQVPWFGIEQEYTLLQR.[D]	1xDeamidated [Q]		3.78297E-05	0	1	1	9	P14655	P14655 [175-193]	0	2293.18630949	High	Not Found	High	1.0e7			4.59764337539673	High	0	3.389E-08
High	[K].GFFECTHDVTDITCADFLR.[S]	2xCarbamidomethyl [C5; C14]		8.14063E-06	0	1	1	20	Q0E4K1	Q0E4K1 [73-91]	0	2304.00597883	High	Not Found	High			5.5e8	5.93739652633667	High	0	3.043E-09
High	[K].LVVSTSCSLMHTAVDLVNETK.[L]	1xCarbamidomethyl [C7]		5.23529E-06	0	2	2	14	Q2QLY5; Q2QLY4	Q2QLY5 [323-343]; Q2QLY4 [323-343]	0	2304.15739372	High	Not Found	High	8.2e6		1.6e7	3.94010472297668	High	0	1.512E-09
High	[K].ISVQGNVDPAFLFSPLPVLTDEIHR.[V]			0.00155076	0	1	1	3	Q9AXB0	Q9AXB0 [323-347]	0	2764.46684077	Not Found	Not Found	High			7.4e6	4.1668906211853	High	0	1.163E-05
High	[K].LNLPVLPTTTIGSFPQTVELR.[R]			9.77015E-06	0	2	2	41	Q2QLY5; Q2QLY4	Q2QLY5 [428-448]; Q2QLY4 [428-448]	0	2296.29110845	High	Not Found	High	1.1e7		2.1e8	3.68108892440796	High	0	1.947E-08
High	[K].ISVQGNVDPAFLFSPLPVLTDEIHR.[V]	1xDeamidated [N/Q]		0.00538959	0	1	1	2	Q9AXB0	Q9AXB0 [323-347]	0	2765.45085677	Not Found	Not Found	High				4.85834836959839	High	0	8.213E-05
High	[R].SLLTEECDVLIPAALGGVINK.[D]	1xCarbamidomethyl [C7]		0.00241038	0	1	1	4	A2XMV1	A2XMV1 [276-296]	0	2212.18934582	High	Not Found	High			1.7e7	3.58915710449219	High	0	2.317E-05
High	[R].ISITGAGGFIASHIAR.[R]			0.000231807	0	1	1	9	Q2R1V8	Q2R1V8 [25-40]	0	1570.87000108	High	Not Found	High			3.0e7	3.65802717208862	High	0	6.149E-07
High	[R].TDKTYPAGFMDVISIPK.[T]			0.0014198	0	1	1	4	P49398	P49398 [78-94]	1	1882.96191198	High	Not Found	High				4.2640905380249	High	0	1.004E-05
High	[K].GSVPGFSVNTVDTTGAGDAFVGSLLVNVAK.[D]			0.000286512	0	1	1	6	Q0J8G4	Q0J8G4 [257-286]	0	2879.47852752	High	Not Found	High			4.2e6	4.73614025115967	High	0	8.138E-07
High	[K].KYEPTIGVEVHPLDFTTNCGK.[I]	1xCarbamidomethyl [C19]		0.000237329	0	1	1	10	A2Y7R5	A2Y7R5 [41-61]	1	2405.18057199	High	High	High		7.7e7	8.3e7	3.7726047039032	High	0	1.666E-06
High	[K].LQSLAGQHTDVLEALSPNVR.[K]			0.00308528	0	1	2	2	Q5VND6	Q5VND6 [40-59]	0	2148.14075585	Not Found	Not Found	High				2.85776090621948	High	0	4.688E-05
High	[K].MPWLAVPFSDSEALAK.[L]			0.00152364	0	1	1	5	Q7Y0F2	Q7Y0F2 [98-113]	0	1761.88801885	High	Not Found	High			4.3e7	3.88251161575317	High	0	1.124E-05
High	[K].DINWPLGWPVGGFPGPQGPYYCGIGADK.[S]	1xCarbamidomethyl [C22]		7.81204E-06	0	1	1	21	P14656	P14656 [138-165]	0	3018.42432432	High	Not Found	High	1.7e7		1.2e8	4.83408546447754	High	0	2.047E-07
High	[K].DINWPLGWPVGGFPGPQGPYYCGIGADK.[S]	1xCarbamidomethyl [C22]; 1xDeamidated [Q/N]		0.00024731	0	1	1	16	P14656	P14656 [138-165]	0	3019.40834032	High	Not Found	High	1.1e7			4.56141376495361	High	0	6.449E-07
High	[K].AAVAWEAAKPLVIEEVEVAPPQAMEVR.[V]			2.90271E-05	0	1	1	5	Q2R8Z5	Q2R8Z5 [12-38]	0	2903.53354006	High	Not Found	High	3.4e6		1.0e7	4.74099779129028	High	0	2.246E-08
High	[K].FHGYSPAVVTGKPVDLGGSLGR.[D]			0.000114392	0	1	1	11	A2XMV1	A2XMV1 [160-181]	0	2214.16657671	High	High	High	1.9e6	1.3e8	4.2e7	3.99547266960144	High	0	1.92E-07
High	[R].LAYGGAQEYFGITPDVSTLGK.[I]			8.37372E-05	0	1	1	4	Q6YZE2	Q6YZE2 [298-318]	0	2187.09682536	Not Found	Not Found	High			2.8e7	4.70672464370728	High	0	2.82E-07
High	[R].GPLQISWNYNYGPAGQNIGFDGLRDPDR.[V]	2xDeamidated [Q/N]		0.000743322	0	1	1	3	Q7Y1Z0	Q7Y1Z0 [188-215]	1	3122.46025249	High	Not Found	Not Found				3.88135671615601	High	0	3.22E-05
High	[R].GPLQISWNYNYGPAGQNIGFDGLRDPDR.[V]	1xDeamidated [Q/N]		0.000738961	0	1	1	5	Q7Y1Z0	Q7Y1Z0 [188-215]	1	3121.47623649	High	Not Found	High				5.36953210830688	High	0	4.373E-06
High	[K].YIPSNTFSYYDQVLDTAAMLGAVPER.[Y]	1xDeamidated [Q/N]; 1xOxidation [M19]		0.0114737	0	1	1	14	Q2QLY5	Q2QLY5 [56-81]	0	2938.38151644	High	Not Found	High	1.7e7		4.0e7	4.01503038406372	High	0	0.0003605
High	[R].TVPAAVPAIVFLSGGQSEEEATLNLNAMNK.[L]			4.38787E-06	0	1	1	32	P17784	P17784 [254-283]	0	3071.5717759	High	Not Found	High	2.2e7		4.9e6	4.71735715866089	High	0	2.635E-08
High	[R].TVPAAVPAIVFLSGGQSEEEATLNLNAMNK.[L]	1xDeamidated [N/Q]		4.35695E-05	0	1	1	73	P17784	P17784 [254-283]	0	3072.5557919	High	Not Found	High	1.9e7		1.9e7	5.71409463882446	High	0	5.638E-07
High	[R].NPDEIPWAEAGAEYVVESTGVFTDKEK.[A]			2.87553E-07	0	1	1	17	A2YQT7	A2YQT7 [83-109]	1	2981.40508774	High	Not Found	High	1.9e9		4.7e8	5.0465235710144	High	0	1.585E-11
High	[R].NPDEIPWAEAGAEYVVESTGVFTDKEK.[A]	1xDeamidated [N1]		0.000450764	0	1	1	3	A2YQT7	A2YQT7 [83-109]	1	2982.38910374	High	Not Found	High	1.3e7			2.69423413276672	High	0	1.663E-06
High	[R].VTPQPGVPPEEAGAAVAAESSTGTWTTVWTDGLTSLDR.[Y]			7.63929E-07	0	1	1	195	P0C511	P0C511 [42-79]	0	3854.87191643	High	Not Found	High	3.5e8		1.8e9	5.94082689285278	High	0	6.33E-09
High	[R].VTPQPGVPPEEAGAAVAAESSTGTWTTVWTDGLTSLDR.[Y]	1xDeamidated [Q4]		2.00574E-06	0	1	1	90	P0C511	P0C511 [42-79]	0	3855.85593243	High	Not Found	High	1.3e8		2.4e7	6.18066024780273	High	0	7.867E-10
High	[K].DGVTLLWDLAEGK.[R]			0.000881619	0	1	1	17	P49027	P49027 [230-242]	0	1416.73692126	High	Not Found	High	4.9e6		6.7e7	4.51890802383423	High	0	4.782E-06
High	[K].MFVLDEADEMLSR.[G]			0.000826367	0	2	5	4	Q6Z2Z4; P35683	Q6Z2Z4 [186-198]; P35683 [186-198]	0	1555.71309101	High	Not Found	Not Found				2.99097847938538	High	0	4.315E-06
High	[K].KFETLSYLPPLTVEDLLK.[Q]			4.57243E-06	0	1	2	45	P18566	P18566 [58-75]	1	2106.17328483	High	Not Found	High	1.9e9		1.7e9	5.02525568008423	High	0	1.771E-08
High	[K].IAPSMLSSDFANLAAEADR.[M]			2.25365E-05	0	1	1	4	Q9SE42	Q9SE42 [9-27]	0	1978.95386638	Not Found	Not Found	High				4.82513093948364	High	0	1.505E-08
High	[R].SIKPVNFQSSVAMDNETVLR.[H]			0.00254134	0	1	1	1	Q69RJ0	Q69RJ0 [526-545]	0	2235.1437923	Not Found	Not Found	High				2.48901414871216	High	0	2.519E-05
High	[R].DQDLLVLPTDAALFEDPTFK.[V]			7.57641E-05	0	1	1	18	Q7XJ02	Q7XJ02 [299-318]	0	2248.13835577	High	Not Found	High	1.0e7		2.9e7	5.08363389968872	High	0	1.324E-05
High	[R].DQDLLVLPTDAALFEDPTFK.[V]	1xDeamidated [Q2]		0.00246773	0	1	1	6	Q7XJ02	Q7XJ02 [299-318]	0	2249.12237177	High	Not Found	Not Found				3.48219609260559	High	0	2.41E-05
High	[K].MDATANDVPSEFDVQGYPTLYFVTPSGK.[M]	1xDeamidated [N/Q]		0.000597893	0	1	1	6	Q53LQ0	Q53LQ0 [442-469]	0	3050.39755996	Not Found	Not Found	High			1.3e7	4.22428369522095	High	0	1.934E-05
High	[K].IQEELDIDVLVHGEPER.[N]			0.000110422	0	2	2	28	Q2QLY5; Q2QLY4	Q2QLY5 [478-494]; Q2QLY4 [478-494]	0	1991.0080104	High	Not Found	High	1.2e7		4.6e7	3.70694303512573	High	0	2.683E-06
High	[K].IQEELDIDVLVHGEPER.[N]	1xDeamidated [Q2]		0.00344966	0	2	2	3	Q2QLY5; Q2QLY4	Q2QLY5 [478-494]; Q2QLY4 [478-494]	0	1991.9920264	High	Not Found	High	4.8e6		5.8e6	3.20823001861572	High	0	4.062E-05
High	[K].SGEIYTEDGVELVHEYGTEAYPFTTER.[I]			0.00124014	0	1	1	9	Q7Y0F2	Q7Y0F2 [133-159]	0	3092.40073057	High	Not Found	High	1.1e7		6.1e7	4.57976293563843	High	0	8.178E-06
High	[R].DVTTTPAELLTFFR.[D]			0.000680527	0	1	1	15	Q6Z5N4	Q6Z5N4 [52-65]	0	1610.84244888	High	Not Found	High	1.3e8		6.2e7	3.93888068199158	High	0	4.327E-06
High	[K].YWTTFNEPFTYSAYGYGK.[G]			4.98855E-05	0	1	1	6	Q0J0N4	Q0J0N4 [189-206]	0	2194.97564768	Not Found	Not Found	High			8.8e7	4.39220285415649	High	0	1.321E-07
High	[K].TVLIMELINNVAK.[A]			0.00147948	0	1	1	6	Q01859	Q01859 [234-246]	0	1457.83961221	Not Found	Not Found	High			1.6e7	3.74416399002075	High	0	1.172E-05
High	[K].YIPSNTFSYYDQVLDTAAMLGAVPER.[Y]	1xOxidation [M19]		1.39904E-05	0	1	1	22	Q2QLY5	Q2QLY5 [56-81]	0	2937.39750044	High	Not Found	High	9.1e6		1.4e8	4.66259384155273	High	0	7.087E-09
High	[K].WVVQGAIDVDIGANPSAEGGGDDEGVDDQAVK.[V]	1xDeamidated [N/Q]		0.00245327	0	1	1	12	P35681	P35681 [35-66]	0	3184.45528564	High	Not Found	Not Found	4.6e6			4.40678834915161	High	0	0.0001235
High	[K].WVVQGAIDVDIGANPSAEGGGDDEGVDDQAVK.[V]			0.000203654	0	1	1	7	P35681	P35681 [35-66]	0	3183.47126964	High	Not Found	Not Found	7.2e6			3.93740391731262	High	0	4.791E-07
High	[K].VYPGGAFDPLGLADDPDTFAELK.[V]			5.25994E-05	0	1	1	30	A2XJ35	A2XJ35 [186-208]	0	2408.16563309	High	Not Found	High	1.0e7		1.2e8	4.55457639694214	High	0	0.0001089
High	[K].IVDSFPGQSIDFFGALR.[A]			1.81262E-05	0	1	1	43	P93431	P93431 [324-340]	0	1868.9541245	High	Not Found	High	4.8e7		1.2e9	4.50305795669556	High	0	3.718E-08
High	[K].IVDSFPGQSIDFFGALR.[A]	1xDeamidated [Q8]		0.0142402	0	1	1	1	P93431	P93431 [324-340]	0	1869.9381405	Not Found	Not Found	High				2.01181530952454	High	0	0.0003802
High	[K].EISGTHGPVYDLADIVTYLK.[I]			4.93017E-05	0	1	2	22	Q0JMY8	Q0JMY8 [77-96]	0	2191.12812548	High	Not Found	High	3.4e8		3.6e8	4.32844018936157	High	0	1.798E-07
High	[R].YAIICQENGLVPIVEPEILVDGPHDIDR.[C]	1xCarbamidomethyl [C5]; 1xDeamidated [N/Q]		2.16524E-06	0	1	1	9	P17784	P17784 [169-196]	0	3175.59799136	High	Not Found	High	1.1e7		5.0e6	5.94770193099976	High	0	1.898E-08
High	[R].YAIICQENGLVPIVEPEILVDGPHDIDR.[C]	1xCarbamidomethyl [C5]; 2xDeamidated [Q6; N8]		3.71676E-05	0	1	1	2	P17784	P17784 [169-196]	0	3176.58200736	High	Not Found	High	1.1e7		2.3e8	5.75952768325806	High	0	3.284E-08
High	[K].SFVSEYPIVSIEDPFDQDDWEHYAK.[M]			5.85476E-06	0	1	1	18	Q42971	Q42971 [291-315]	0	3016.35232393	High	Not Found	High	1.2e9		1.4e9	4.24196529388428	High	0	2.58E-05
High	[K].SFVSEYPIVSIEDPFDQDDWEHYAK.[M]	1xDeamidated [Q17]		0.00137865	0	1	1	2	Q42971	Q42971 [291-315]	0	3017.33633993	High	Not Found	High				2.75622344017029	High	7.579E-05	0.0008271
High	[K].GWNLNLAELAR.[I]			0.00957125	0	1	1	4	Q2R480	Q2R480 [378-388]	0	1256.6745959	Not Found	Not Found	High			1.8e7	3.75215911865234	High	0	0.000203
High	[K].EVGLPSGVLNIVTGLGSEAGAPLSSHPGVDK.[V]			2.12734E-06	0	1	1	6	B3VMC0	B3VMC0 [203-233]	0	2957.55784042	High	Not Found	High	9.5e6		8.2e7	4.50680446624756	High	0	3.685E-10
High	[K].EVGLPSGVLNIVTGLGSEAGAPLSSHPGVDK.[V]	1xDeamidated [N10]		0.000504091	0	1	1	3	B3VMC0	B3VMC0 [203-233]	0	2958.54185642	High	Not Found	High				4.06062078475952	High	0	1.974E-06
High	[R].NPDEIPWAEAGAEYVVESTGVFTDK.[E]			1.76421E-07	0	1	1	70	A2YQT7	A2YQT7 [83-107]	0	2724.26753177	High	Not Found	High	8.5e6		1.8e7	6.54756736755371	High	0	5.424E-10
High	[K].GIIGYVEEDLVSTDFVGDSR.[S]			8.69541E-07	0	1	1	54	A2YQT7	A2YQT7 [274-293]	0	2171.05026904	High	Not Found	High	3.7e7		3.1e8	5.88576793670654	High	0	2.416E-07
High	[R].DVNWPLGWPVGGYPGPQGPYYCAVGSDK.[S]	1xCarbamidomethyl [C22]		9.53134E-05	0	1	1	30	P14655	P14655 [194-221]	0	3036.39850346	High	Not Found	High	2.1e7		3.8e7	4.80511569976807	High	0	1.117E-05
High	[R].DVNWPLGWPVGGYPGPQGPYYCAVGSDK.[S]	1xCarbamidomethyl [C22]; 1xDeamidated [N/Q]		0.00034184	0	1	1	16	P14655	P14655 [194-221]	0	3037.38251946	High	Not Found	High	1.1e7			4.87968873977661	High	0	1.121E-05
High	[R].VPIIVTGNDFSTLYAPLIR.[D]			1.42734E-07	0	1	1	67	P93431	P93431 [269-287]	0	2089.16920254	High	Not Found	High	2.7e7		5.0e8	4.58899927139282	High	0	1.732E-09
High	[R].VPIIVTGNDFSTLYAPLIR.[D]	1xDeamidated [N8]		3.87769E-06	0	1	1	14	P93431	P93431 [269-287]	0	2090.15321854	High	Not Found	High	1.2e7		1.0e8	4.55347728729248	High	0	9.501E-10
High	[K].DVVPFNFLTPLR.[I]			0.0141574	0	1	1	9	Q0JMH0	Q0JMH0 [378-389]	0	1417.78381195	High	Not Found	High	5.7e7			2.47346496582031	High	0.0001071	0.001101
High	[K].TLYPVLLSNGNLIEQGDLEGGK.[H]	1xDeamidated [N/Q]		3.58779E-05	0	1	1	7	B7EA73	B7EA73 [153-174]	0	2331.20783267	Not Found	Not Found	High			1.3e7	4.71456098556519	High	0	6.344E-07
High	[R].FDGALNVDVNEFQTNLVPYPR.[I]			9.816E-05	0	1	1	2	Q53M52	Q53M52 [244-264]	0	2408.18809989	Not Found	Not Found	High			3.2e7	4.26021909713745	High	0	4.512E-07
High	[R].FETCYQIALAIK.[K]	1xCarbamidomethyl [C4]		0.0010832	0	2	2	55	Q2QLY5; Q2QLY4	Q2QLY5 [578-589]; Q2QLY4 [578-589]	0	1456.75046319	High	Not Found	High	2.0e7		1.4e6	3.25027108192444	High	0	8.078E-06
High	[K].VAILGASGGIGQPLALLMK.[M]			3.54581E-05	0	1	1	6	Q42972	Q42972 [47-65]	0	1809.06665188	High	Not Found	High	3.7e8		4.7e7	4.06492328643799	High	0	0.000346
High	[K].SALGILMNLGLIEESK.[I]			0.000440277	0	1	1	2	Q75HE6	Q75HE6 [292-307]	0	1687.92988363	Not Found	Not Found	High			3.3e6	3.37878203392029	High	0	1.595E-06
High	[K].AVLFAVPGAFTPTCSQK.[H]	1xCarbamidomethyl [C14]		0.00236824	0	1	1	6	Q7F8S5	Q7F8S5 [98-114]	0	1793.92546728	Not Found	Not Found	High			2.8e7	3.84352946281433	High	0	2.63E-05
High	[K].SLLVWDLTNPVQNVGEGAGASEYGVPFR.[R]			1.72924E-05	0	1	1	9	P49027	P49027 [42-69]	0	2975.48976092	Not Found	Not Found	High			1.0e8	4.79600381851196	High	0	9.906E-09
High	[R].NPDEIPWAEAGAEYVVESTGVFTDK.[E]	1xDeamidated [N1]		3.92361E-06	0	1	1	11	A2YQT7	A2YQT7 [83-107]	0	2725.25154777	High	Not Found	High			3.1e6	4.77613306045532	High	0	5.604E-09
High	[K].ALGVDTVPVLVGPVSYLLLSKPAK.[G]			3.72998E-08	0	2	2	10	Q2QLY5; Q2QLY4	Q2QLY5 [146-169]; Q2QLY4 [146-169]	0	2436.44760905	High	Not Found	High	8.5e8		6.9e8	5.76441049575806	High	0	6.458E-13
High	[R].YFDSYGGPELLYELR.[F]			0.00303137	0	1	1	4	Q7XDY9	Q7XDY9 [171-185]	0	1821.86939183	High	Not Found	High	3.1e6		6.8e7	4.59364557266235	High	0	3.323E-05
High	[K].NAYCLLNFGDSITTDHISPAGSIHK.[D]	1xCarbamidomethyl [C4]; 1xDeamidated [N7]		0.00154167	0	1	1	1	Q6YZX6	Q6YZX6 [668-692]	0	2732.29845553	Not Found	Not Found	High			2.2e7	4.27045202255249	High	0	1.147E-05
High	[K].SSLSPDLYKPTFAGFVDTDISSGK.[I]			3.96536E-05	0	1	2	9	A2X5P7	A2X5P7 [487-510]	0	2532.25042525	High	Not Found	High	9.2e6		4.9e7	4.36665630340576	High	0	3.667E-08
High	[K].AAVAWEANKPMTIEDVQVAPPQAGEVR.[V]			0.00111553	0	1	1	2	A2XAZ3	A2XAZ3 [14-40]	0	2877.45635236	Not Found	Not Found	High				3.51564335823059	High	0	6.905E-06
High	[K].YAADEDAFFADYAEAHLK.[L]			0.003196	0	1	1	9	Q9FE01	Q9FE01 [225-242]	0	2046.90796204	High	Not Found	Not Found	4.0e6			2.68093061447144	High	0	3.61E-05
High	[R].KPEEITKEEYAAFYK.[S]			0.000797703	0	2	3	6	Q0J4P2; Q07078	Q0J4P2 [273-287]; Q07078 [273-287]	1	1845.92690667	High	Not Found	High	5.3e6			3.461909532547	High	0	3.138E-05
High	[K].GGTSIEDLAEKYPDMIIK.[V]			0.00479277	0	1	1	5	Q6K9N6	Q6K9N6 [164-181]	1	1979.99941959	High	Not Found	High				3.47418212890625	High	0	9.342E-05
High	[R].SFTFIDECVEGVLR.[L]	1xCarbamidomethyl [C8]		0.00174434	0	2	3	5	A2Z7B3; Q2R1V8	A2Z7B3 [245-258]; Q2R1V8 [238-251]	0	1671.80468346	High	High	High		1.8e7	9.6e6	3.58733749389648	High	0	1.387E-05
High	[K].LLDGGAHIYFCGLK.[G]	1xCarbamidomethyl [C11]		0.0141574	0	2	2	1	O23877; P41345	O23877 [326-339]; P41345 [326-339]	0	1563.79881034	Not Found	Not Found	High				2.89950299263	High	0	0.0003787
High	[K].APGETCHIVIDHGGNVPYWEGQSYGVIPPGENPK.[K]	1xCarbamidomethyl [C6]		6.57833E-05	0	1	1	4	O23877	O23877 [111-144]	0	3674.73325544	Not Found	High	High			1.4e7	4.26795434951782	High	0	8.103E-08
High	[K].APGETCHIVIDHGGNVPYWEGQSYGVIPPGENPK.[K]	1xCarbamidomethyl [C6]; 1xDeamidated [N/Q]		0.0125978	0	1	1	6	O23877	O23877 [111-144]	0	3675.71727144	High	High	High	6.7e6	4.0e7		3.50751900672913	High	0.0001071	0.001052
High	[R].FKELPPYDPDWYYTR.[A]			0.0139932	0	1	1	15	P40978	P40978 [45-59]	1	1989.93814007	High	Not Found	High	9.5e6		2.2e7	2.61217570304871	High	7.579E-05	0.0007696
High	[R].WFTHIDALLR.[L]			0.00817179	0	1	1	8	Q40680	Q40680 [57-66]	0	1271.68951773	Not Found	Not Found	High			3.9e7	2.81725001335144	High	7.579E-05	0.0008982
High	[R].FSYGEPMTVESTTQAICDLALR.[F]	1xCarbamidomethyl [C17]		9.30956E-05	0	1	1	5	Q9LSU1	Q9LSU1 [101-122]	0	2489.16868661	High	Not Found	High	3.6e6		1.4e7	4.41408586502075	High	0	6.513E-07
High	[K].LYRPDMSVEEAVDLVDK.[C]			3.28461E-05	0	1	1	11	Q9LST6	Q9LST6 [145-161]	0	1978.9790185	High	Not Found	High			1.0e8	5.69096708297729	High	0	3.357E-07
High	[K].LITPDGEVELQVPDDVYILDQAEEEGIDLPYSCR.[A]	1xCarbamidomethyl [C33]		4.46074E-05	0	1	1	14	A2YQD9	A2YQD9 [50-83]	0	3890.85282076	High	Not Found	High	7.5e6		4.1e8	5.12330150604248	High	0	1.477E-06
High	[K].LITPDGEVELQVPDDVYILDQAEEEGIDLPYSCR.[A]	1xCarbamidomethyl [C33]; 1xDeamidated [Q]		0.00413855	0	1	1	3	A2YQD9	A2YQD9 [50-83]	0	3891.83683676	High	Not Found	Not Found	8.3e6			2.64328527450562	High	0	5.401E-05
High	[K].LITPDGEVELQVPDDVYILDQAEEEGIDLPYSCR.[A]	1xCarbamidomethyl [C33]; 2xDeamidated [Q11; Q21]		4.48707E-05	0	1	1	14	A2YQD9	A2YQD9 [50-83]	0	3892.82085276	High	Not Found	High	7.5e6		9.2e6	5.23525142669678	High	0	1.267E-07
High	[R].RLTGLHETASIDNFSWGVANR.[G]			9.53134E-05	0	1	1	2	P14655	P14655 [347-367]	1	2344.17926657	Not Found	Not Found	High			2.0e7	4.74135541915894	High	0	4.689E-06
High	[R].QGGSITAALFLK.[Q]			0.00264809	0	1	1	3	Q6K669	Q6K669 [544-555]	0	1205.68884899	Not Found	Not Found	High			4.2e7	3.36368274688721	High	0	2.683E-05
High	[R].GPLQISWNYNYGPAGQNIGFDGLRDPDR.[V]			0.000356217	0	1	1	16	Q7Y1Z0	Q7Y1Z0 [188-215]	1	3120.49222049	High	Not Found	High	9.7e6		1.8e8	4.42793607711792	High	0	1.145E-06
High	[K].LYIGLSGLATDAQTLYQR.[L]			0.00159704	0	1	1	4	Q9LST7	Q9LST7 [49-66]	0	1983.05456672	High	Not Found	High	4.0e6		2.2e7	3.49414348602295	High	0	1.218E-05
High	[R].CVAVLEEAGAEYEIVPLDFSK.[G]	1xCarbamidomethyl [C1]		0.000226413	0	1	1	23	O82451	O82451 [18-38]	0	2339.14754053	High	Not Found	High	6.9e6		1.1e7	4.31341552734375	High	0	6.187E-06
High	[R].SPIFLGSFEDVEEIK.[G]			0.000146471	0	1	1	7	A2WXB2	A2WXB2 [317-331]	0	1709.86324383	High	Not Found	High	3.4e6		2.0e7	4.26691770553589	High	0	2.832E-07
High	[R].LFQVEYAIEAIK.[L]			0.00193912	0	1	1	6	Q9LSU1	Q9LSU1 [21-32]	0	1423.78314321	High	Not Found	Not Found				2.69963145256042	High	0	0.0003166
High	[K].DANFYGGHGIVGAQVPLGCGLAFAQK.[Y]	1xCarbamidomethyl [C19]		3.71676E-05	0	1	1	10	Q6Z5N4	Q6Z5N4 [158-183]	0	2647.30856641	High	Not Found	Not Found	3.1e6			4.19056701660156	High	0	3.309E-08
High	[R].AVFPSIVGRPR.[H]			0.0104491	0	4	4	2	A2XNS1; Q10DV7; P0C542; A3C6D7	A2XNS1 [31-41]; Q10DV7 [31-41]; P0C542 [30-40]; A3C6D7 [31-41]	0	1198.70550216	Not Found	High	High		1.7e8	4.1e7	1.92876505851746	High	0.0005427	0.005535
High	[K].FETLSYLPPLTVEDLLK.[Q]			2.32096E-05	0	1	2	16	P18566	P18566 [59-75]	0	1978.07832187	High	Not Found	High	8.2e8		5.1e8	3.66367602348328	High	0	1.572E-08
High	[R].QLFHPEQLISGK.[E]			0.00144508	0	2	2	9	Q53M52; P28752	Q53M52 [85-96]; P28752 [85-96]	0	1396.75832546	High	High	High		2.0e8	4.4e7	3.1485333442688	High	0	0.0001653
High	[R].VYGLNEIQAGEMVEFASGVK.[G]			0.000244416	0	1	1	10	P0C520	P0C520 [43-62]	0	2141.0583314	High	Not Found	High	4.8e6		1.3e7	3.71557211875916	High	0	8.021E-06
High	[K].LQSFPGDLDILEQVQVK.[Y]			0.000324205	0	1	1	11	A2XD35	A2XD35 [417-433]	0	1929.03276866	High	Not Found	High	3.0e6		2.9e7	3.54551029205322	High	0	9.858E-07
High	[K].DGESFSNIPTNAVNAVTWGVFPGK.[E]			0.00182837	0	1	1	6	Q75HE6	Q75HE6 [500-523]	0	2507.22012824	Not Found	Not Found	High			5.4e7	4.24741697311401	High	0	1.494E-05
High	[R].FFPYYAFNVLGGLDSEGK.[G]			9.43113E-06	0	1	1	7	O64464	O64464 [105-122]	0	2023.98000485	Not Found	Not Found	High			1.7e7	4.92828845977783	High	0	6.039E-09
High	[R].FFPYYAFNVLGGLDSEGK.[G]	1xDeamidated [N8]		5.78624E-06	0	1	1	1	O64464	O64464 [105-122]	0	2024.96402085	Not Found	Not Found	High			9.2e6	4.77115201950073	High	0	1.779E-09
High	[K].AHGGFSVFAGVGER.[T]			0.0112086	0	1	1	20	Q01859	Q01859 [247-260]	0	1390.68622316	High	Not Found	Not Found	6.4e6			3.53222727775574	High	0	0.0002608
High	[R].MLSPHVLGEDHYNTAR.[G]			0.000553861	0	1	1	4	Q01859	Q01859 [430-445]	0	1839.88064199	Not Found	High	High		2.8e8		3.29299879074097	High	0	8.746E-06
High	[K].LTAAAAIASGTVLGLHEDSR.[Y]			1.59246E-05	0	1	1	90	Q6K669	Q6K669 [224-243]	0	1953.03997926	High	Not Found	High	3.8e7		3.0e6	4.75647258758545	High	0	2.537E-07
High	[K].FNIVSPGADMSIYFPYSESR.[K]			2.93708E-05	0	1	1	23	P31924	P31924 [524-543]	0	2280.06414503	High	Not Found	High	1.2e7		1.1e8	4.99021244049072	High	0	2.286E-08
High	[K].FNIVSPGADMSIYFPYSESR.[K]	1xDeamidated [N2]		0.0023132	0	1	1	3	P31924	P31924 [524-543]	0	2281.04816103	High	Not Found	Not Found				3.22418761253357	High	0	2.169E-05
High	[K].IVEAADIFVGGR.[V]			0.000225084	0	1	1	6	Q42997	Q42997 [541-552]	0	1246.67901256	Not Found	High	High		1.7e8	2.6e7	4.08596181869507	High	0	5.598E-07
High	[R].SGETEDTFIADLAVGLATGQIK.[T]			3.55421E-07	0	1	1	78	Q42971	Q42971 [384-405]	0	2236.13433297	High	Not Found	High	6.2e8		1.1e8	6.77641248703003	High	0	2.212E-11
High	[R].SGETEDTFIADLAVGLATGQIK.[T]	1xDeamidated [Q20]		7.49671E-06	0	1	1	3	Q42971	Q42971 [384-405]	0	2237.11834897	Not Found	Not Found	High				5.08404684066772	High	0	1.147E-05
High	[R].GPIQISYNYNYGPAGQAIGSNLLSNPDLVASDATVSFK.[T]			0.0148335	0	1	1	3	Q42993	Q42993 [194-231]	0	3941.9555865	High	Not Found	Not Found	1.0e7			3.39094424247742	High	0	0.0004063
High	[R].GPIQISYNYNYGPAGQAIGSNLLSNPDLVASDATVSFK.[T]	2xDeamidated [Q/N]		0.0112743	0	1	1	7	Q42993	Q42993 [194-231]	0	3943.9236185	High	Not Found	Not Found	3.8e6			3.88499021530151	High	0.0001071	0.001002
High	[K].DLYGNIVLSGGTTMFPGIADR.[M]			5.018E-05	0	2	2	9	A2XNS1; Q10DV7	A2XNS1 [294-314]; Q10DV7 [294-314]	0	2197.09577952	High	Not Found	High	5.7e6		1.3e7	5.30757570266724	High	0	5.309E-08
High	[K].DLYGNIVLSGGTTMFPGIADR.[M]	1xDeamidated [N5]		0.000214732	0	2	2	5	A2XNS1; Q10DV7	A2XNS1 [294-314]; Q10DV7 [294-314]	0	2198.07979552	High	Not Found	High				4.64132070541382	High	0	5.205E-07
High	[K].ISEEEYISAIKEEISK.[V]			1.31907E-05	0	1	1	24	Q2QLY5	Q2QLY5 [459-474]	1	1867.95351525	High	Not Found	High	1.7e7		2.3e8	4.93149137496948	High	0	6.47E-09
High	[R].SGPCYGGGGGGGGGGGGGGGGGGGSGVSVESVVTEAFFNGIK.[N]	1xCarbamidomethyl [C4]; 1xDeamidated [N39]		9.53134E-05	0	1	1	7	Q7Y1Z0	Q7Y1Z0 [59-100]	0	3518.55132827	High	Not Found	High			1.3e7	4.66275119781494	High	0.0003796	0.003796
High	[R].NSDLANLLVDPEFAQEIMDR.[Q]			1.74972E-05	0	1	1	15	Q9LI00	Q9LI00 [386-405]	0	2290.10198701	High	Not Found	High	1.1e7		2.0e7	5.53686237335205	High	0	5.111E-07
High	[K].HLNLDFQLLEGGR.[K]			0.00137865	0	1	1	12	P49210	P49210 [40-52]	0	1511.79650181	High	Not Found	High	7.9e6		2.9e7	3.5894558429718	High	0	9.603E-06
High	[K].ANLEYAVEAAADFLNK.[A]			6.53972E-05	0	1	2	4	A2Y5L9	A2Y5L9 [235-250]	0	1738.8646408	High	Not Found	High	5.5e6		6.6e6	3.58716440200806	High	0	1.009E-06
High	[K].TGPGCSIELMK.[F]	1xCarbamidomethyl [C5]		0.0128204	0	1	1	5	Q6K669	Q6K669 [380-390]	0	1192.57005609	Not Found	High	High		2.0e8	9.4e6	3.53206300735474	High	0.0001071	0.000999
High	[R].SHVVHDSYAPSR.[T]			0.0033894	0	1	1	2	Q653V7	Q653V7 [802-813]	0	1354.64983764	Not Found	High	Not Found		5.3e7		2.88242840766907	High	0	0.0001061
High	[K].HHATYVANYNK.[A]			0.000296811	0	1	1	14	Q43008	Q43008 [59-69]	0	1317.63345935	Not Found	High	High		2.7e8	7.4e7	4.00747203826904	High	0	8.593E-07
High	[K].AEEAESLAAK.[M]			0.00473684	0	1	1	5	Q6K9N6	Q6K9N6 [101-110]	0	1018.50513056	Not Found	High	High				3.74059915542603	High	0	0.0001566
High	[R].TLNSAAATTADR.[Q]			0.000345887	0	1	1	2	O65091	O65091 [61-72]	0	1191.59640509	Not Found	High	Not Found		2.4e7		3.45839071273804	High	0	1.093E-06
High	[K].DSSQDEAGTAAIK.[T]			0.00141147	0	1	1	3	Q10L71	Q10L71 [73-85]	0	1292.59646458	Not Found	High	Not Found		1.3e7		3.44189620018005	High	0	1.002E-05
High	[K].DTSATAAATETTAR.[D]			0.00718355	0	1	2	2	A2Y720	A2Y720 [185-198]	0	1366.64447736	Not Found	High	Not Found				3.18285536766052	High	0	0.0001286
High	[R].GSASVGQSTLTR.[F]			0.00508246	0	1	1	2	P0C315	P0C315 [171-182]	0	1163.60149049	Not Found	High	Not Found		6.8e7		3.24359846115112	High	0	9.388E-05
High	[R].EVIEGQAAVNR.[C]			0.00404248	0	1	2	6	Q851L5	Q851L5 [286-296]	0	1185.62222595	Not Found	High	High		1.1e7	1.3e7	3.80104112625122	High	0	5.217E-05
High	[K].EIVEGQAAVNR.[C]			0.00538959	0	0	1	1			0	1185.62222595	Not Found	High	Not Found				3.34194779396057	High	0	8.195E-05
High	[K].NRHNTPGQLELR.[K]			0.0124515	0	1	1	2	P0C457	P0C457 [38-49]	1	1434.756034	Not Found	High	Not Found		2.3e7		2.8783643245697	High	0	0.0003072
High	[K].FSGATESGGGVVR.[V]			0.000501134	0	1	1	2	Q653V7	Q653V7 [787-799]	0	1223.60149049	Not Found	High	Not Found		2.6e7		3.63716650009155	High	0	1.966E-06
High	[R].ETEQNGKGYFEDR.[R]	1xDeamidated [N5]		0.00224619	0	1	1	4	P14656	P14656 [320-332]	1	1573.67650614	Not Found	High	High		5.7e7	3.0e7	3.96889972686768	High	0	2.07E-05
High	[K].AGEDDDDLDDEDAEDEDK.[A]			8.28565E-06	0	1	1	4	Q9SLY8	Q9SLY8 [384-401]	0	2010.70541796	Not Found	High	High		9.4e6	8.6e6	5.5751690864563	High	0	3.116E-09
High	[K].HYAGYVTVEEQHGR.[N]			0.00033784	0	1	1	1	P37890	P37890 [57-70]	0	1645.77174355	Not Found	High	Not Found		3.0e7		3.7844386100769	High	0	1.059E-06
High	[K].ANPAAADMVDR.[M]			0.006025	0	1	1	2	Q6ZD89	Q6ZD89 [73-83]	0	1130.52588278	Not Found	High	Not Found		1.9e8		3.65400576591492	High	0	9.77E-05
High	[R].FDDGVGGDNEVQR.[T]			0.000645425	0	1	1	4	P0DKK0	P0DKK0 [278-290]	0	1407.61351161	Not Found	High	High		6.5e7		3.6739776134491	High	0	2.913E-06
High	[K].TPVDLSEASR.[V]			0.0125245	0	1	2	2	A2WNF5	A2WNF5 [447-456]	0	1074.54257868	Not Found	High	Not Found		3.9e7		2.87312912940979	High	0	0.0003112
High	[R].IVSDEEEEVTTDR.[N]			0.00220692	0	1	1	2	Q53JI9	Q53JI9 [103-115]	0	1521.69148703	Not Found	High	Not Found		1.1e7		3.12199878692627	High	0	2.012E-05
High	[K].ALVANLHAEKPPK.[E]			0.000537802	0	1	1	1	Q08480	Q08480 [220-232]	0	1387.80561001	Not Found	High	Not Found		7.6e7		2.52246403694153	High	0	2.188E-06
High	[K].AGEDADSLGLTGHER.[Y]			8.47287E-05	0	1	1	7	Q6YZX6	Q6YZX6 [825-839]	0	1527.70338917	Not Found	High	High		3.2e8		4.70356416702271	High	0	7.495E-06
High	[R].AHIYTDADR.[L]			0.0126716	0	1	1	5	Q10CE4	Q10CE4 [353-361]	0	1061.50104827	Not Found	High	High		3.6e8		2.75584173202515	High	0.0001395	0.001631
High	[K].ASSPSTVAAPEK.[K]			0.00770684	0	1	1	2	Q75W16	Q75W16 [59-70]	0	1144.58444346	Not Found	High	Not Found		6.2e7		2.76054525375366	High	0	0.0001438
High	[K].LEHELCEK.[V]	1xCarbamidomethyl [C6]		0.0144073	0	1	2	4	Q6Z1J6	Q6Z1J6 [183-190]	0	1057.4982714	Not Found	High	Not Found		7.9e7		2.87266659736633	High	0	0.0003881
High	[K].DAYVGDEAQSKR.[G]			0.010572	0	4	4	2	A2XNS1; Q10DV7; P0C542; A3C6D7	A2XNS1 [53-64]; Q10DV7 [53-64]; P0C542 [52-63]; A3C6D7 [53-64]	1	1338.62843344	Not Found	High	Not Found		3.8e7		2.90681433677673	High	0	0.0002383
High	[K].NHSHATQDLYDSIAAGNFPEWK.[L]	1xDeamidated [N/Q]		0.000577152	0	1	1	6	Q0E4K1	Q0E4K1 [247-268]	0	2502.13204194	Not Found	Not Found	High			2.7e7	4.28298234939575	High	0	3.175E-05
High	[R].SDYDFGHTLHANHLPR.[G]			0.00255633	0	1	1	3	Q53LQ0	Q53LQ0 [198-213]	0	1879.88341917	High	Not Found	High	1.1e6		1.5e7	2.9919810295105	High	0	2.544E-05
High	[R].AGAADTEASTESDNR.[S]			0.000688583	0	1	1	2	Q762B4	Q762B4 [524-538]	0	1494.63028376	Not Found	High	Not Found		1.1e6		3.39018869400024	High	0	3.234E-06
High	[K].TAASDVEEMIMK.[A]			0.00142818	0	1	1	6	Q69UI1	Q69UI1 [28-39]	0	1324.61231442	Not Found	High	High		1.3e8	2.2e8	4.48960256576538	High	0	1.233E-05
High	[K].NEGREEEGGPDDEEGGGGGGGGR.[E]			0.000946112	0	1	1	4	B8B8C5	B8B8C5 [180-202]	1	2173.86129895	Not Found	High	High		4.9e6		3.32722854614258	High	0	0.0001979
High	[K].ALDVIPLLTPEVVDKIEAVVQSKPK.[R]			0.00526458	0	1	1	4	Q40648	Q40648 [298-322]	1	2701.57499422	Not Found	Not Found	High			3.3e6	3.40887141227722	High	0	0.0002396
High	[R].GCECCGNGYENYCAK.[M]	4xCarbamidomethyl [C2; C4; C5; C13]; 1xDeamidated [N]		0.000229094	0	1	1	3	Q6ERW7	Q6ERW7 [175-189]	0	1842.61861659	Not Found	High	Not Found		1.8e7		3.92013144493103	High	0	5.757E-07
High	[K].YPIEHGIVNNWDDMEK.[I]			6.7748E-05	0	2	2	2	A2XNS1; P0C542	A2XNS1 [71-86]; P0C542 [70-85]	0	1959.89053791	Not Found	Not Found	High			1.3e7	3.97131013870239	High	0	8.444E-08
High	[K].KPAEEEPAAEKAEK.[A]			0.00462692	0	1	10	2	Q94JE1	Q94JE1 [13-26]	1	1526.76967784	Not Found	High	Not Found		8.6e6		3.78480768203735	High	0	6.438E-05
High	[R].SVEAGDDAGSGPGKGEK.[I]			0.00271109	0	1	1	1	P40393	P40393 [183-199]	1	1560.71361946	Not Found	High	Not Found		4.7e6		3.34162330627441	High	0	2.782E-05
High	[R].RSLLGESNEFVGDK.[V]			0.0083655	0	1	1	5	P48494	P48494 [100-113]	1	1550.78091124	Not Found	High	High		1.9e8	3.6e7	3.56891751289368	High	0.0007008	0.007449
High	[R].YTEQGMDEEMAYK.[N]			0.000466965	0	1	1	2	Q65XK0	Q65XK0 [320-332]	0	1594.6399856	Not Found	Not Found	High			4.1e7	3.6941077709198	High	0	1.751E-06
High	[R].GDDQQGPYEEHDR.[V]			0.00303137	0	1	1	3	Q7G794	Q7G794 [187-199]	0	1545.62005347	Not Found	High	High		3.3e7		4.09156847000122	High	0	3.311E-05
High	[R].FASSESASSNTR.[H]			0.000802411	0	1	2	2	Q852Q1	Q852Q1 [355-366]	0	1243.55493417	Not Found	High	Not Found		9.6e6		3.63564610481262	High	0	4.109E-06
High	[R].LRPTEDKTEEDR.[S]			0.0029092	0	1	1	8	P46466	P46466 [93-104]	1	1488.72887566	Not Found	High	High		4.7e7		3.58044648170471	High	0	0.0002888
High	[K].MPTLEEYGTNLTK.[L]			0.00462692	0	2	2	2	Q7F9I1; Q2QVG9	Q7F9I1 [248-260]; Q2QVG9 [249-261]	0	1496.73012128	Not Found	High	Not Found		8.6e7		3.11987996101379	High	0	6.465E-05
High	[K].TGEVVGANATK.[L]			0.00897444	0	1	1	2	Q655X0	Q655X0 [152-162]	0	1046.54766408	Not Found	High	Not Found		2.7e7		3.49719643592834	High	0	0.0001827
High	[K].KPAEEEPAAEKAPAAGK.[K]			0.00011372	0	1	1	4	Q6F362	Q6F362 [13-29]	1	1693.87553983	Not Found	High	High		4.3e7		4.25443887710571	High	0	1.916E-07
High	[R].AEQSPDDSSQPSASSEAR.[S]			3.07869E-05	0	1	1	2	Q2QMG2	Q2QMG2 [642-659]	0	1848.78421802	Not Found	High	Not Found		1.7e7		3.37988781929016	High	0	5.27E-08
High	[K].RGYVASNSKDDPAK.[E]			0.0110783	0	1	1	1	O64937	O64937 [310-323]	2	1507.74994549	Not Found	Not Found	High				2.85055613517761	High	0	0.0002549
High	[K].RGYVASNSKDDPAK.[E]	1xDeamidated [N7]		0.000583984	0	1	1	2	O64937	O64937 [310-323]	2	1508.73396149	Not Found	High	Not Found		6.7e7		4.7070837020874	High	0	2.504E-06
High	[K].GQESENSQEALR.[V]			0.00490662	0	1	1	2	Q0JF58	Q0JF58 [200-211]	0	1347.61351161	Not Found	High	Not Found		2.3e7		3.28807878494263	High	0	7.673E-05
High	[R].ESAETDAADQDGNR.[V]			0.00284161	0	1	1	2	Q7Y0Y8	Q7Y0Y8 [447-460]	0	1478.59898364	Not Found	High	Not Found		2.1e6		3.14136528968811	High	0	9.377E-05
High	[K].NHSHATQDLYDSIAAGNFPEWK.[L]			1.56459E-05	0	1	1	13	Q0E4K1	Q0E4K1 [247-268]	0	2501.14802594	Not Found	Not Found	High			2.4e7	5.07212543487549	High	0	8.465E-09
High	[R].AKPAVPIGGAYR.[L]			0.00861406	0	1	1	2	Q6AVT2	Q6AVT2 [99-110]	0	1199.68951773	Not Found	High	Not Found		9.7e7		2.61671233177185	High	0	0.0001715
High	[K].HAANAGLVNALK.[L]			0.000364702	0	1	1	4	P0C0L1	P0C0L1 [99-110]	0	1178.66403124	Not Found	High	High		8.6e7	3.9e7	3.67565441131592	High	0	1.377E-06
High	[K].YGVGDAHFEVTR.[F]			0.0082198	0	1	1	4	O04985	O04985 [115-126]	0	1350.64368964	Not Found	High	Not Found		1.1e8		2.573166847229	High	0.0001071	0.00104
High	[R].HQSQAQQQVQEAQPQPLAQQAPAAAGLSR.[Y]	1xDeamidated [Q]		0.00065692	0	1	1	9	Q5W659	Q5W659 [39-67]	0	3067.53039727	Not Found	High	Not Found				5.10391712188721	High	0	5.385E-06
High	[R].VAPEEHPVLLTEAPMNPK.[A]			0.000154439	0	1	1	4	P0C542	P0C542 [97-114]	0	1972.02082379	Not Found	High	High		1.2e8	3.3e7	4.24525213241577	High	0	7.237E-07
High	[K].VLFVPWVETDFR.[T]			0.00962743	0	1	1	4	Q69S39	Q69S39 [206-217]	0	1507.79437661	Not Found	Not Found	High			2.5e7	2.57103538513184	High	0	0.0002051
High	[K].MFVDYNEPQTER.[V]			0.00119011	0	1	1	10	Q6YZX6	Q6YZX6 [346-357]	0	1528.67366904	Not Found	High	High		8.9e7	6.2e6	3.67922949790955	High	0	7.641E-06
High	[K].IDNPIGATNIGR.[A]			0.00315866	0	1	1	2	Q43007	Q43007 [101-112]	0	1240.6644251	Not Found	High	Not Found				2.86677646636963	High	0	3.555E-05
High	[R].TLDSTHHDDFHQPNFATASIK.[K]			0.0029784	0	1	1	3	Q43007	Q43007 [379-399]	0	2382.11091219	Not Found	High	Not Found		8.0e7		2.37503170967102	High	0	9.827E-05
High	[K].IAVSPGTEGTSSPLTLHGR.[D]			1.3505E-05	0	1	1	4	B7EA73	B7EA73 [39-57]	0	1879.98721545	Not Found	High	High		2.6e8	9.6e7	3.51910495758057	High	0	6.75E-09
High	[K].YIGLSEASASTIR.[R]			0.000946112	0	2	4	6	A2XRZ0; A2XRZ6	A2XRZ0 [160-172]; A2XRZ6 [164-176]	0	1367.71652017	Not Found	High	High		4.8e7		3.27757668495178	High	0	5.661E-06
High	[K].IGIMPGYIHKPGR.[V]			0.00157837	0	1	1	2	Q6ZL94	Q6ZL94 [170-182]	0	1438.79875054	Not Found	High	Not Found		8.1e7		2.82044887542725	High	0	3.548E-05
High	[R].SIPSAEDEDFNYR.[F]			0.00317727	0	1	1	4	Q5Z5A8	Q5Z5A8 [125-137]	0	1542.67069208	Not Found	High	High		7.0e7		3.34600830078125	High	0	0.0001026
High	[R].KAEEHLSGLSADTPYSEFHHR.[F]			1.66924E-05	0	1	1	9	P31924	P31924 [215-235]	1	2411.13746128	Not Found	High	High			1.0e7	4.42510986328125	High	0	9.399E-09
High	[R].YAVILDAGSTGTR.[V]			0.00449309	0	1	1	2	Q2QYE1	Q2QYE1 [45-57]	0	1323.69030545	Not Found	High	Not Found		2.2e7		2.96424674987793	High	0	6.162E-05
High	[R].ASDFDSLGSDGGPGPVR.[S]			2.62632E-05	0	1	1	4	B7FAL5	B7FAL5 [80-96]	0	1633.74525395	Not Found	High	Not Found		1.9e7		4.42063045501709	High	0	1.959E-08
High	[K].LPALQDDGPATDSYGR.[F]			0.00263257	0	1	1	3	Q0DM51	Q0DM51 [628-643]	0	1675.79220413	Not Found	High	High		7.6e6	3.7e6	2.40316271781921	High	0.0001071	0.00111
High	[K].DHTYVYMCGLK.[G]	1xCarbamidomethyl [C8]		0.00526458	0	1	1	4	P41344	P41344 [313-323]	0	1386.61806887	Not Found	High	High		5.6e7		2.8635151386261	High	0	0.0003861
High	[R].RVQGEVCAALEEADGSGAR.[F]	1xCarbamidomethyl [C7]		0.00119011	0	1	1	2	Q7XPL2	Q7XPL2 [93-111]	1	1974.92977717	Not Found	Not Found	High			2.0e7	4.07726287841797	High	0	8.017E-05
High	[K].SEGHYIIASDWK.[K]			0.00817179	0	2	3	4	A2Z7B3; Q2R1V8	A2Z7B3 [51-62]; Q2R1V8 [44-55]	0	1405.67465539	Not Found	High	High		9.0e7		2.97752785682678	High	0.0003796	0.003724
High	[R].GAATMGADTAHHAAAGGGILESVQEGAK.[S]	1xDeamidated [Q24]		0.00111553	0	1	1	2	A2XG55	A2XG55 [53-80]	0	2579.21545389	Not Found	High	Not Found		6.9e6		3.55242466926575	High	7.579E-05	0.0006108
High	[K].TYHMVDEDEPILEK.[A]			0.000924107	0	1	2	2	Q5VND6	Q5VND6 [197-210]	0	1718.79417798	Not Found	High	Not Found		2.4e7		3.75380945205688	High	0	1.784E-05
High	[R].TGIEAAEYGAELQR.[L]			0.00144508	0	1	2	2	A2ZF53	A2ZF53 [226-239]	0	1507.73871209	Not Found	High	Not Found		2.5e7		3.87321424484253	High	0	2.01E-05
High	[R].DYNPEQNEDNVLAR.[M]			0.00236824	0	1	1	2	P0C358	P0C358 [397-410]	0	1676.75106758	Not Found	High	Not Found		4.5e7		3.26111602783203	High	0	0.0001708
High	[K].VSLAGHEEYIVR.[G]			0.00075656	0	1	1	8	Q65XK0	Q65XK0 [80-91]	0	1372.72193994	Not Found	High	High		1.2e8	2.7e7	3.48326706886292	High	0	3.734E-06
High	[R].IFPDKPVTIRPTETR.[M]			0.0136705	0	1	2	1	P0C441	P0C441 [68-82]	0	1769.99084439	Not Found	High	Not Found		8.1e7		1.84676718711853	High	0	0.0003554
High	[K].SMREDGGFEVIK.[K]			0.00264809	0	1	1	4	P14655	P14655 [312-323]	1	1367.66237615	Not Found	High	High		8.9e7	3.2e7	3.61075377464294	High	0	2.691E-05
High	[R].LADEYGSGELR.[L]			0.00137057	0	1	1	4	Q42997	Q42997 [421-431]	0	1209.57460703	Not Found	High	High		1.8e8	8.3e7	3.93045353889465	High	0	9.509E-06
High	[K].SNNTVYNATSTGVVR.[K]			0.0029784	0	1	1	2	P0C388	P0C388 [201-215]	0	1582.78197384	Not Found	High	Not Found		6.1e7		3.44145679473877	High	0	0.0001244
High	[R].SEGSYVYDIDGKK.[Y]			0.00351099	0	1	2	4	Q01K11	Q01K11 [89-101]	1	1460.69036494	Not Found	High	High		2.7e7	1.9e7	2.91473245620728	High	0	4.192E-05
High	[R].SEGSYVYDINGKK.[Y]	1xDeamidated [N10]		0.00351099	0	1	2	4	B8BBZ7	B8BBZ7 [84-96]	1	1460.69036537	Not Found	High	High		2.7e7	1.9e7	2.91473245620728	High	0	4.192E-05
High	[K].NGPGAPGGQSWTAEWLK.[F]	1xDeamidated [Q/N]		0.000519144	0	1	1	4	Q7XJ02	Q7XJ02 [269-285]	0	1756.82892445	Not Found	Not Found	High			1.8e7	2.86789798736572	High	0	2.074E-06
High	[K].TQGVDIAGYGSSK.[V]			0.000831244	0	1	2	6	A2Z7B3	A2Z7B3 [346-358]	0	1282.62737084	Not Found	High	High		1.4e8	1.1e7	4.26137781143188	High	0	8.389E-06
High	[R].GSPLALAQAHETR.[D]			0.0133551	0	1	1	2	Q6H6D2	Q6H6D2 [56-68]	0	1350.71243788	Not Found	High	Not Found		5.6e6		2.54887843132019	High	0.0004309	0.004383
High	[K].YSGDSDLQLER.[I]			0.00323377	0	1	2	4	P46265	P46265 [36-46]	0	1282.59098532	Not Found	High	Not Found		1.9e8		3.75325441360474	High	0	3.674E-05
High	[R].SVDTISSCLK.[A]	1xCarbamidomethyl [C8]		0.0136705	0	1	1	4	Q2QXR8	Q2QXR8 [42-51]	0	1109.55070084	Not Found	High	High		6.2e7	2.0e7	2.850581407547	High	0	0.0003562
High	[R].TAVYNTATVTAASSPAK.[M]			0.000259233	0	1	1	6	Q5Z7L0	Q5Z7L0 [404-420]	0	1652.84899074	Not Found	High	High		9.8e6	6.1e6	4.36832523345947	High	0	1.296E-06
High	[K].EKAEGVDLSAYGSSK.[V]			0.00505272	0	1	1	4	Q2R1V8	Q2R1V8 [337-351]	1	1540.74894238	Not Found	High	Not Found		4.7e7		3.26771569252014	High	0	0.0002259
High	[K].LTVSPAATQEHLGGGEER.[A]			0.00160646	0	1	2	2	A2XG55	A2XG55 [263-280]	0	1851.91952981	Not Found	High	Not Found		2.9e7		2.59537625312805	High	0	1.229E-05
High	[K].GLHNDTDLTATDLK.[E]			0.00126222	0	1	1	2	Q6AVA8	Q6AVA8 [239-252]	0	1513.74927675	Not Found	High	Not Found				2.55835628509521	High	0	8.386E-06
High	[R].YAGDSDLQLER.[I]			0.00292635	0	1	1	2	P37832	P37832 [36-46]	0	1266.59607072	Not Found	High	Not Found		3.2e7		2.82017016410828	High	0	0.0002455
High	[R].EILHIQGGQCGNQIGSK.[F]	1xCarbamidomethyl [C10]		0.00642644	0	2	2	1	Q43594; Q76FS3	Q43594 [3-19]; Q76FS3 [3-19]	0	1838.91775605	Not Found	High	Not Found				4.20772695541382	High	0	0.0001087
High	[K].NPLDLLPPSK.[M]			0.012379	0	3	3	2	Q9ZRI7; Q5Z627; Q6YW46	Q9ZRI7 [260-269]; Q5Z627 [258-267]; Q6YW46 [260-269]	0	1093.62518615	Not Found	Not Found	High				3.23001718521118	High	0	0.0003038
High	[K].VPGVTDVQLKPR.[K]			0.00245327	0	1	1	2	Q8W1L6	Q8W1L6 [296-307]	0	1308.76341086	Not Found	High	Not Found		8.1e7		2.31301498413086	High	0	2.383E-05
High	[K].KISEDEYVSAIK.[E]			0.00092956	0	1	1	2	Q2QLY4	Q2QLY4 [458-469]	1	1381.72093683	Not Found	High	Not Found		4.8e7		3.26476430892944	High	0	0.000329
High	[K].STGDLTLAETPECQK.[G]	1xCarbamidomethyl [C13]		0.00114883	0	1	1	2	Q69T31	Q69T31 [231-245]	0	1649.7686918	Not Found	High	Not Found		1.4e7		3.34051299095154	High	0	7.26E-06
High	[K].IISEQGIASGVR.[R]			0.00902713	0	1	2	2	B8B4H5	B8B4H5 [795-806]	0	1229.68482619	Not Found	High	Not Found		8.0e7		2.49778723716736	High	0.0007008	0.007715
High	[K].ADEGFSVTVR.[G]			0.00431219	0	1	1	4	Q10M12	Q10M12 [206-215]	0	1080.53201402	Not Found	High	High		1.0e8		3.55385279655457	High	0	5.806E-05
High	[R].YTGYANAAFDQDR.[S]			0.00392551	0	1	1	4	Q6AVI0	Q6AVI0 [155-167]	0	1491.64989713	Not Found	High	High		2.7e7	2.3e6	2.73325204849243	High	0.0001964	0.002766
High	[R].LAVHSGAAGIIVSNHGAR.[Q]			7.22794E-05	0	1	1	4	Q10CE4	Q10CE4 [241-258]	0	1729.94562555	Not Found	High	Not Found		8.5e7		3.41987371444702	High	0	0.0001694
High	[K].EGQNDIYYITGESK.[K]			0.00436312	0	1	1	2	Q0J4P2	Q0J4P2 [459-472]	0	1616.74385698	Not Found	High	Not Found		1.3e7		4.13606929779053	High	0	5.867E-05
High	[K].ALNEHHVLLEGSLLKPNMVTPGSESK.[K]			9.22258E-07	0	1	1	8	Q5N725	Q5N725 [211-236]	0	2800.46618879	Not Found	High	High		5.9e7		5.88918161392212	High	0	9.94E-11
High	[R].SLDSVDLSHNSLTGPIPNSFSDLPNLR.[S]			0.00234056	0	1	1	1	Q8GT95	Q8GT95 [145-171]	0	2895.44829	Not Found	Not Found	High			1.4e7	3.8768789768219	High	0	2.221E-05
High	[R].AASAAGTIMTLSSWATSSVEEVASTGPGIR.[F]			6.9527E-07	0	2	2	14	Q10CE4; B8B7C5	Q10CE4 [96-125]; B8B7C5 [96-125]	0	2908.43567639	High	Not Found	High	1.0e8		7.9e6	6.12313318252563	High	0	8.021E-08
High	[K].DKYPNISYADLFQLASATAIEEAGGPK.[I]			4.1079E-05	0	1	1	5	Q7XJ02	Q7XJ02 [166-192]	1	2869.42542934	Not Found	Not Found	High			2.5e7	4.96928882598877	High	0	1.198E-06
High	[K].DKYPNISYADLFQLASATAIEEAGGPK.[I]	1xDeamidated [N/Q]		0.000946112	0	1	1	5	Q7XJ02	Q7XJ02 [166-192]	1	2870.40944534	High	Not Found	High				4.30700206756592	High	0	1.009E-05
High	[K].KGSITSVQAIYVPADDLTDPAPATTFAHLDATTVLSR.[Q]			0.000375593	0	1	1	4	Q01859	Q01859 [374-410]	1	3842.98107299	Not Found	Not Found	High			5.5e6	3.02285814285278	High	0	1.25E-06
High	[K].KGSITSVQAIYVPADDLTDPAPATTFAHLDATTVLSR.[Q]	1xDeamidated [Q8]		3.76077E-05	0	1	1	4	Q01859	Q01859 [374-410]	1	3843.96508899	High	Not Found	High	1.6e7		4.9e7	4.26851892471313	High	7.579E-05	0.0005936
High	[K].KGSITSIQAVYVPADDLTDPAPATTFAHLDATTVLSR.[G]			8.34443E-07	0	1	1	5	P12085	P12085 [318-354]	1	3842.98107299	Not Found	Not Found	High			5.5e6	4.76240062713623	High	0	8.464E-11
High	[K].KGSITSIQAVYVPADDLTDPAPATTFAHLDATTVLSR.[G]	1xDeamidated [Q8]		4.46074E-05	0	1	1	8	P12085	P12085 [318-354]	1	3843.96508899	High	Not Found	High	1.6e7		4.9e7	4.22923517227173	High	7.579E-05	0.0007936
High	[K].EIALWFPEGLAEWR.[S]			0.000104111	0	1	2	20	A6N0M9	A6N0M9 [126-139]	0	1716.87441774	High	Not Found	High	1.9e8		1.1e8	4.46753644943237	High	0	0.0002301
High	[R].IGLAGLAVMGQNLALNIAEK.[G]			3.80982E-06	0	1	1	18	Q9LI00	Q9LI00 [6-25]	0	1996.12595755	High	Not Found	High			1.9e7	5.37725019454956	High	0	3.197E-09
High	[R].AGLPLQDLEFVQFHPTGIYGAGCLITEGSR.[G]	1xCarbamidomethyl [C23]		0.00968393	0	1	1	2	Q6ZDY8	Q6ZDY8 [268-297]	0	3246.62520876	Not Found	Not Found	High				3.55393314361572	High	0	0.0002066
High	[R].AGLPLQDLEFVQFHPTGIYGAGCLITEGSR.[G]	1xCarbamidomethyl [C23]; 1xDeamidated [Q12]		0.000111074	0	1	1	4	Q6ZDY8	Q6ZDY8 [268-297]	0	3247.60922476	High	Not Found	High	6.1e7			4.80889797210693	High	0	1.305E-05
High	[R].AGLPLQDLEFVQFHPTGIYGAGCLITEGSR.[G]	1xCarbamidomethyl [C23]; 2xDeamidated [Q6; Q12]		0.00383437	0	1	1	2	Q6ZDY8	Q6ZDY8 [268-297]	0	3248.59324076	Not Found	Not Found	High			1.0e7	3.83178567886353	High	0	4.829E-05
High	[R].KEWGVPADLFGTLPGR.[Q]			0.000861113	0	1	1	9	P0C5D5	P0C5D5 [167-182]	1	1742.92243052	High	Not Found	High			1.6e8	3.71802949905396	High	4.041E-05	0.0004138
High	[K].GIFWQEDIIPFFQNATIPK.[E]			1.82332E-05	0	1	1	7	Q8H8T0	Q8H8T0 [289-307]	0	2264.17501617	High	Not Found	High	6.2e7		2.6e7	5.00882863998413	High	0	3.326E-05
High	[K].GIFWQEDIIPFFQNATIPK.[E]	1xDeamidated [Q/N]		0.000209736	0	1	1	3	Q8H8T0	Q8H8T0 [289-307]	0	2265.15903217	Not Found	Not Found	High				4.39536333084106	High	0	4.992E-07
High	[R].FVIQGFGNVGSWAAQLISEAGGK.[V]			3.28461E-05	0	1	1	10	A2XMV1	A2XMV1 [209-231]	0	2336.20335609	High	Not Found	High	2.8e7		1.2e6	4.62457704544067	High	0	2.719E-08
High	[R].FVIQGFGNVGSWAAQLISEAGGK.[V]	1xDeamidated [Q/N]		0.000101688	0	1	1	3	A2XMV1	A2XMV1 [209-231]	0	2337.18737209	Not Found	Not Found	High				4.15233993530273	High	0	3.761E-07
High	[K].ELAAKPDVDGFLVGGASLKPEFIDIINSATVK.[S]			8.04536E-06	0	1	1	11	P48494	P48494 [220-251]	0	3314.78823415	High	Not Found	High	4.9e8			5.38005781173706	High	0	1.48E-07
High	[K].ELAAKPDVDGFLVGGASLKPEFIDIINSATVK.[S]	1xDeamidated [N27]		3.525E-05	0	1	1	9	P48494	P48494 [220-251]	0	3315.77225015	High	Not Found	High	7.7e6			5.3526439666748	High	0	3.028E-08
High	[R].GVMLGADQPVILHMLDIPPATESLNGLK.[M]	1xDeamidated [Q/N]		4.99449E-06	0	1	1	15	Q7XDC8	Q7XDC8 [28-55]	0	2930.53657694	High	Not Found	High	2.2e8			5.37718820571899	High	0	1.416E-09
High	[R].GVMLGADQPVILHMLDIPPATESLNGLK.[M]	2xDeamidated [Q8; N25]		0.000318531	0	1	1	3	Q7XDC8	Q7XDC8 [28-55]	0	2931.52059294	High	Not Found	High	1.1e8			4.04469633102417	High	0	9.628E-07
High	[K].LGWAIDEDFGSFEALVK.[K]			8.18869E-06	0	1	1	9	Q43008	Q43008 [125-141]	0	1896.9378057	High	High	High	7.9e7		2.9e7	5.41172027587891	High	0	3.073E-09
High	[R].IKDWTNVVVAYEPVWAIGTGK.[V]	1xDeamidated [N6]		0.000135682	0	1	1	3	P48494	P48494 [155-175]	1	2347.23325967	High	Not Found	High			1.1e7	3.8012797832489	High	0	2.512E-07
High	[R].IKDWTNVVVAYEPVWAIGTGK.[V]			3.48374E-05	0	1	1	27	P48494	P48494 [155-175]	1	2346.24924367	High	Not Found	High	2.4e8			3.96002459526062	High	0	3.41E-08
High	[R].EVAAFLGQTSHETTGGWPTAPDGPFSWGYCFK.[Q]	1xCarbamidomethyl [C30]; 1xDeamidated [Q8]		0.000396024	0	1	1	4	Q7DNA1	Q7DNA1 [143-174]	0	3502.56848207	High	Not Found	High	4.9e7			5.08467721939087	High	0	1.357E-06
High	[R].VGLVAPVDVVVPPGNTGLDPSQTSFFQVLNIPTK.[I]			0.000456101	0	1	1	7	P41095	P41095 [116-149]	0	3505.89409614	Not Found	Not Found	High			1.9e8	3.49525475502014	High	0	4.143E-06
High	[R].VGLVAPVDVVVPPGNTGLDPSQTSFFQVLNIPTK.[I]	1xDeamidated [Q/N]		0.000783746	0	1	1	12	P41095	P41095 [116-149]	0	3506.87811214	High	Not Found	High	3.0e8		7.3e6	3.46185517311096	High	0.00428	0.04705
High	[R].FAIYDFDFLTAEDVPK.[S]			0.000128682	0	1	1	7	Q84TB3	Q84TB3 [67-82]	0	1890.91600764	High	Not Found	High	3.6e6		2.2e6	4.46136617660522	High	0	4.072E-07
High	[K].NAIELGLLETLQSAAVAGGGGK.[A]			3.85493E-06	0	1	1	8	Q6ZD89	Q6ZD89 [35-56]	0	2069.12370882	High	Not Found	High	7.5e7		1.6e7	5.32754707336426	High	0	5.429E-07
High	[R].AEATDVANAVLDGSDAILLGAETLR.[G]			2.58646E-07	0	2	2	16	Q2QXR8; B8BJ39	Q2QXR8 [328-352]; B8BJ39 [328-352]	0	2485.27803694	High	Not Found	High	2.0e8		1.1e8	6.51625490188599	High	0	1.767E-11
High	[R].AEATDVANAVLDGSDAILLGAETLR.[G]	1xDeamidated [N8]		2.29651E-06	0	2	2	4	Q2QXR8; B8BJ39	Q2QXR8 [328-352]; B8BJ39 [328-352]	0	2486.26205294	High	Not Found	Not Found	1.5e8			5.51957273483276	High	0	4.191E-10
High	[K].AGAPVDQTIATLAAHLEQGDCIIDGGNEWYENTER.[R]	1xCarbamidomethyl [C21]		3.9935E-06	0	1	1	10	Q9LI00	Q9LI00 [79-113]	0	3814.76132048	High	Not Found	High			4.6e7	6.81232643127441	High	0	9.953E-10
High	[K].AGAPVDQTIATLAAHLEQGDCIIDGGNEWYENTER.[R]	1xCarbamidomethyl [C21]; 1xDeamidated [N/Q]		8.72593E-05	0	1	1	9	Q9LI00	Q9LI00 [79-113]	0	3815.74533648	High	Not Found	High	1.9e8		1.3e7	5.74442768096924	High	0	4.823E-07
High	[K].AGAPVDQTIATLAAHLEQGDCIIDGGNEWYENTER.[R]	1xCarbamidomethyl [C21]; 2xDeamidated [Q7; N/Q]		0.00871553	0	1	1	3	Q9LI00	Q9LI00 [79-113]	0	3816.72935248	High	Not Found	Not Found				3.24217915534973	High	0	0.000175
High	[R].ATSGGLLVTEATGVSDTAQGYPDTPGIWTQQQVEAWKPIVDAVHR.[K]			0.00036902	0	1	1	2	Q69TH8	Q69TH8 [59-103]	0	4750.37473678	Not Found	Not Found	High				3.76811289787292	High	0	1.218E-06
High	[K].AMSIMNSFINDIFEK.[L]			0.000114392	0	2	14	8	Q6F362; Q94JE1	Q6F362 [86-100]; Q94JE1 [89-103]	0	1759.83935409	High	Not Found	High	1.1e8		3.1e7	5.4057731628418	High	0	2.104E-05
High	[R].ATSGGLLVTEATGVSDTAQGYPDTPGIWTQQQVEAWKPIVDAVHR.[K]	2xDeamidated [Q]		0.00473684	0	1	1	3	Q69TH8	Q69TH8 [59-103]	0	4752.34276878	High	Not Found	Not Found	2.3e7			3.09597253799438	High	0	0.0002967
High	[R].EVAAFAQFGSDLDAATQALLNR.[G]			7.50558E-07	0	1	1	5	P0C520	P0C520 [402-423]	0	2308.15679977	High	Not Found	High	1.8e7		3.0e7	5.42167663574219	High	0	7.152E-11
High	[R].EVAAFAQFGSDLDAATQALLNR.[G]	1xDeamidated [Q]		3.7387E-05	0	1	1	2	P0C520	P0C520 [402-423]	0	2309.14081577	Not Found	Not Found	High			6.6e5	4.80210113525391	High	0	3.324E-08
High	[K].TQKPVVAFIAGLTAPPGR.[R]			0.00134659	0	1	1	4	Q6ZL94	Q6ZL94 [262-279]	0	1823.053779	High	Not Found	High	3.2e7		3.7e7	3.87212347984314	High	0	1.624E-05
High	[K].ILNEGQIASTDVVEVVVSPPYVFLPVVK.[S]			6.58618E-06	0	1	1	57	P48494	P48494 [26-53]	0	3011.67035104	High	Not Found	High			9.0e6	6.0036563873291	High	0	4.182E-07
High	[K].ILNEGQIASTDVVEVVVSPPYVFLPVVK.[S]	1xDeamidated [Q/N]		0.00014996	0	1	1	32	P48494	P48494 [26-53]	0	3012.65436704	Not Found	Not Found	High				4.91270399093628	High	0	0.0002592
High	[K].SVPCDELAPIVADILVER.[F]	1xCarbamidomethyl [C4]		9.30956E-05	0	1	1	13	Q42997	Q42997 [566-583]	0	1996.04195342	High	Not Found	High	5.8e7		8.2e6	3.69774150848389	High	0	1.389E-07
High	[R].IAGGPLGEVVDPLYPGGAFDPLGLADDPEAFAELK.[V]			6.53972E-05	0	1	1	5	P12330	P12330 [176-210]	0	3510.76789255	High	Not Found	High			3.6e8	4.78260803222656	High	0	7.987E-08
High	[K].GFVDSLFQAPTGDGTHEAVLSSYEYLSQGLR.[T]			7.72062E-06	0	1	1	9	P93431	P93431 [81-111]	0	3344.60697529	High	Not Found	High	2.4e8		1.5e8	5.14118099212646	High	0	3.046E-08
High	[K].GFVDSLFQAPTGDGTHEAVLSSYEYLSQGLR.[T]	1xDeamidated [Q28]		1.72924E-05	0	1	1	1	P93431	P93431 [81-111]	0	3345.59099129	Not Found	Not Found	High			2.9e8	5.65598058700562	High	0	9.872E-09
High	[R].EVAAFLGQTSHETTGGWPTAPDGPFSWGYCFK.[Q]	1xCarbamidomethyl [C30]		1.45277E-07	0	1	1	4	Q7DNA1	Q7DNA1 [143-174]	0	3501.58446607	Not Found	Not Found	High				5.69359636306763	High	0	5.428E-12
High	[R].ATSGGLLVTEATGVSDTAQGYPDTPGIWTQQQVEAWKPIVDAVHR.[K]	3xDeamidated [Q30; Q31; Q32]		0.000738961	0	1	1	2	Q69TH8	Q69TH8 [59-103]	0	4753.32678478	Not Found	Not Found	High			1.9e7	4.35747957229614	High	0	3.61E-06
High	[R].SLDSVDLSHNSLTGPIPNSFSDLPNLR.[S]	1xDeamidated [N10]		0.0108857	0	1	1	1	Q8GT95	Q8GT95 [145-171]	0	2896.432306	Not Found	Not Found	High				4.01363801956177	High	0	0.0002482
High	[K].AMSIMNSFINDIFEK.[L]	1xDeamidated [N10]		0.00473684	0	2	14	1	Q6F362; Q94JE1	Q6F362 [86-100]; Q94JE1 [89-103]	0	1760.82337009	Not Found	Not Found	High				3.15091037750244	High	0	6.71E-05
High	[K].HAGGPWELGLSETHQTLIQNGLR.[E]	2xDeamidated [Q15; Q/N]		0.00321483	0	1	1	6	Q69RJ0	Q69RJ0 [1166-1188]	0	2516.25282619	Not Found	Not Found	High				4.42613077163696	High	0	0.0003612
High	[K].ALNEHHVLLEGTLLKPNMVTPGSDAK.[K]			1.55725E-06	0	1	2	5	P17784	P17784 [211-236]	0	2784.47127419	Not Found	Not Found	High			1.6e8	3.66091823577881	High	0	2.254E-10
High	[K].ALNEHHVLLEGTLLKPNMVTPGSDAK.[K]	1xDeamidated [N3]		7.94169E-05	0	1	2	1	P17784	P17784 [211-236]	0	2785.45529019	Not Found	Not Found	High				4.73660802841187	High	0	1.085E-07
High	[R].IGLAGLAVMGQNLALNIAEKGFPISVYNR.[T]			2.46167E-05	0	1	1	4	Q9LI00	Q9LI00 [6-34]	1	3029.66047188	High	Not Found	High	4.6e7		5.1e5	4.12104749679565	High	0	2.272E-05
High	[R].SEALEPTRPAIPILLAVGAIHQHLIQNGLR.[M]			0.000253202	0	1	1	10	Q69RJ0	Q69RJ0 [707-736]	0	3227.83752492	High	Not Found	High			1.0e7	3.36280727386475	High	0	6.74E-07
High	[R].SEALEPTRPAIPILLAVGAIHQHLIQNGLR.[M]	1xDeamidated [N/Q]		0.00788958	0	1	1	2	Q69RJ0	Q69RJ0 [707-736]	0	3228.82154092	Not Found	Not Found	High				3.51539945602417	High	0	0.0001499
High	[R].NIWADDLAASLTTLESLEAIVGK.[D]			1.60565E-07	0	2	2	6	Q2QLY5; Q2QLY4	Q2QLY5 [298-320]; Q2QLY4 [298-320]	0	2430.27624611	High	Not Found	High	3.1e7		3.0e8	6.78441047668457	High	0	6.372E-12
High	[R].VNVSELAVELLTVPEYLQFK.[E]			0.00451955	0	1	1	13	P31924	P31924 [105-124]	0	2291.25332596	Not Found	Not Found	High			1.6e7	3.98393368721008	High	0	0.000189
High	[K].VIHDNFGIIEGLMTTVHAITATQK.[T]			8.1599E-08	0	1	1	28	A2YQT7	A2YQT7 [165-188]	0	2609.375583	High	Not Found	High	3.9e6		2.6e6	6.75753211975098	High	0	4.595E-11
High	[K].VIHDNFGIIEGLMTTVHAITATQK.[T]	1xDeamidated [N/Q]		0.00127716	0	1	1	4	A2YQT7	A2YQT7 [165-188]	0	2610.359599	Not Found	Not Found	High			1.0e7	4.2794246673584	High	0	3.116E-05
High	[K].VIHDNFGIIEGLMTTVHAITATQK.[T]	1xOxidation [M13]		0.0054213	0	1	1	2	A2YQT7	A2YQT7 [165-188]	0	2625.370498	Not Found	Not Found	High			1.3e7	3.30221247673035	High	0	8.286E-05
High	[R].VGATAAVYSAAILEYLTAEVLELAGNASK.[D]			0.0003937	0	1	2	3	Q8H7Y8	Q8H7Y8 [60-88]	0	2895.53497976	High	Not Found	High			1.2e7	3.59733533859253	High	0	1.338E-06
High	[K].KFETLSYLPPLTVEDLLKQIEYLLR.[S]			5.13755E-05	0	1	2	2	P18566	P18566 [58-82]	2	3021.6910865	Not Found	Not Found	High			5.3e7	3.9991774559021	High	0	5.497E-08
High	[R].VGAGAPVYLSAVLEYLAAEVLELAGNAAR.[D]			0.00841463	0	1	2	2	Q2QPG9	Q2QPG9 [47-75]	0	2887.55638396	High	Not Found	Not Found				3.61151242256165	High	0	0.000166
High	[R].VGAGAPVYLAAVLEYLAAEVLELAGNAAR.[D]			1.29752E-06	0	1	5	4	Q6ZL42	Q6ZL42 [45-73]	0	2871.56146936	High	Not Found	Not Found	3.9e7			5.51338291168213	High	0	2.574E-09
High	[R].IGTGAPVYLAAVLEYLAAEVLELAGNAAR.[D]			1.41561E-05	0	1	2	4	A2Y5G8	A2Y5G8 [55-83]	0	2915.58768408	High	Not Found	High	6.3e7			4.60416412353516	High	0	2.827E-07
High	[R].IGTGAPVYLAAVLEYLAAEVLELAGNAAR.[D]	1xDeamidated [N26]		9.30956E-05	0	1	2	1	A2Y5G8	A2Y5G8 [55-83]	0	2916.57170008	High	Not Found	Not Found				3.70335936546326	High	0	1.389E-07
High	[R].VGTGAPVYLAAVLEYLAAEVLELAGNAAR.[D]			2.91985E-05	0	1	1	2	Q75L11	Q75L11 [54-82]	0	2901.57203402	High	Not Found	Not Found	5.6e6			3.68823099136353	High	0	2.266E-08
High	[R].GILLGAVHGIVEALFR.[R]			0.00107685	0	1	1	4	Q65XK0	Q65XK0 [303-318]	0	1664.9846369	High	Not Found	Not Found	1.2e6			3.58307719230652	High	0	6.523E-06
High	[K].ANLINATSISLEQLEK.[S]			0.000326118	0	1	1	4	P0C2Z0	P0C2Z0 [108-123]	0	1743.94870473	Not Found	Not Found	High			5.4e7	4.15823125839233	High	0	9.952E-07
High	[K].KIPLYQHIANLAGNKQLVLPVPAFNVINGGSHAGNK.[L]			0.000226413	0	1	1	5	Q42971	Q42971 [133-168]	2	3793.10240657	Not Found	Not Found	High				5.05831956863403	High	0	0.000125
High	[K].KIPLYQHIANLAGNKQLVLPVPAFNVINGGSHAGNK.[L]	2xDeamidated [N/Q]		0.00346999	0	1	1	2	Q42971	Q42971 [133-168]	2	3795.07043857	High	Not Found	High	2.8e6			4.91712808609009	High	0	4.109E-05
High	[K].HVGVVGLGGLGHVAVK.[F]			1.07604E-07	0	2	3	10	Q6ERW7; Q6ERW9	Q6ERW7 [259-274]; Q6ERW9 [256-271]	0	1498.88525728	High	High	High	6.3e7	2.1e8		4.94941806793213	High	0	1.261E-11
High	[K].MGLEAAVEATVEFLNK.[A]			0.00039139	0	1	2	2	A2XFI3	A2XFI3 [236-251]	0	1721.87784805	High	Not Found	Not Found	2.0e7			3.48721575737	High	0	1.333E-06
High	[R].AKVEGNLPVYGFHDPASFVNSIQKPR.[V]			0.0111432	0	1	1	2	Q9LI00	Q9LI00 [46-71]	1	2870.49478683	High	Not Found	High				1.91477823257446	High	0	0.0002592
High	[K].NAVGLVRPVSVAFQVINGFR.[M]	1xDeamidated [N]		0.00962743	0	1	1	5	P25778	P25778 [269-288]	0	2144.1974834	Not Found	Not Found	High			2.3e7	3.702143907547	High	0.001042	0.01024
High	[R].HMFGVVGIPVTSLASR.[A]			0.00913344	0	1	1	9	Q0JMH0	Q0JMH0 [30-45]	0	1670.90467202	High	Not Found	High	3.2e7			3.5619101524353	High	0	0.0002194
High	[R].LTSLHPEIEELLYSEVDNNEHK.[F]			2.66057E-06	0	1	1	8	P31924	P31924 [546-567]	0	2609.27295154	High	Not Found	High	1.0e8		5.3e7	4.63841342926025	High	0	5.233E-10
High	[R].FEGALPANQLIQQIESALEVAK.[-]			1.48386E-05	0	1	1	8	Q5JMR9	Q5JMR9 [147-168]	0	2369.27110122	High	Not Found	High	2.4e7		5.0e6	4.32966136932373	High	0	7.784E-09
High	[R].FEGALPANQLIQQIESALEVAK.[-]	1xDeamidated [Q12]		0.0118139	0	1	1	1	Q5JMR9	Q5JMR9 [147-168]	0	2370.25511722	Not Found	Not Found	High			4.9e6	3.66004514694214	High	0	0.0002825
High	[R].QLDYVPATISALEEVVTAAAGR.[I]			2.2938E-05	0	1	1	14	Q10CE4	Q10CE4 [259-280]	0	2274.19760195	High	Not Found	High	1.1e8		1.4e7	4.67236757278442	High	0	2.795E-08
High	[K].INPLVPVDLVIDHSVQVDVAR.[S]			0.00010722	0	1	1	4	Q6YZX6	Q6YZX6 [118-138]	0	2298.28160639	High	Not Found	High	1.1e8		2.3e7	3.17040228843689	High	0	7.83E-07
High	[K].AHGLAPEIPEDLYFLIK.[K]			7.84875E-05	0	2	2	9	Q69UI2; Q69UI1	Q69UI2 [77-93]; Q69UI1 [77-93]	0	1926.03712583	High	Not Found	High	9.8e7		7.3e7	3.7991795539856	High	0	3.551E-06
High	[K].IENVEGLNHFDEILQEADGIILSR.[G]			0.000412679	0	1	1	1	B8BJ39	B8BJ39 [257-280]	0	2724.38389893	Not Found	Not Found	High				3.3972315788269	High	0	1.441E-06
High	[K].IENVEGLNHFDEILQEADGIILSR.[G]	1xDeamidated [N8]		0.0029784	0	1	1	1	B8BJ39	B8BJ39 [257-280]	0	2725.36791493	High	Not Found	Not Found	2.7e7			3.44018149375916	High	0	3.237E-05
High	[R].EMTLGFVDLLRDDFIEK.[D]			0.000968642	0	1	1	7	P0C511	P0C511 [340-356]	1	2041.03105408	High	Not Found	High	6.7e7		6.2e6	3.56972575187683	High	0.0001964	0.002126
High	[K].HAGGPWELGLSETHQTLIQNGLR.[E]	1xDeamidated [Q/N]		3.48374E-05	0	1	1	8	Q69RJ0	Q69RJ0 [1166-1188]	0	2515.26881019	Not Found	Not Found	High			3.1e7	3.90129208564758	High	0	1.517E-05
High	[R].EGNWDLLGNNFPVFFIR.[D]			3.304E-05	0	1	1	14	Q0E4K1	Q0E4K1 [130-146]	0	2038.01812171	High	Not Found	High	8.6e7		4.9e7	5.28109979629517	High	0	2.754E-08
High	[K].ELTLQEAETIALSILK.[Q]			2.68889E-05	0	1	1	15	Q9LSU1	Q9LSU1 [186-201]	0	1772.00515697	High	Not Found	High			2.1e7	4.45654821395874	High	0	2.811E-08
High	[K].NLQDIIAILGMDELSEDDKLTVAR.[A]			3.34709E-06	0	1	1	7	Q01859	Q01859 [456-479]	1	2672.38112175	High	Not Found	High	4.6e7			5.44701290130615	High	0	7.501E-10
High	[R].FQSSAVAALQEAAEAYLVGLFEDTNLCAIHAK.[R]	1xCarbamidomethyl [C27]		2.16268E-05	0	1	1	2	Q2RAD9	Q2RAD9 [85-116]	0	3437.70458115	High	Not Found	Not Found	1.6e8			4.48818588256836	High	0	1.402E-08
High	[K].LNTEILGVSIDSVFSHLAWVQTDR.[K]			0.000115067	0	1	1	7	Q6ER94	Q6ER94 [131-154]	0	2700.39915513	High	Not Found	High	1.3e8		2.3e6	4.81857252120972	High	0	1.952E-07
High	[K].LNTEILGVSIDSVFSHLAWVQTDR.[K]	1xDeamidated [N/Q]		0.00211793	0	1	1	5	Q6ER94	Q6ER94 [131-154]	0	2701.38317113	Not Found	Not Found	High			2.9e6	3.73403096199036	High	0.0005712	0.005951
High	[K].FITHSVPFSEINTAFDLMHK.[G]			5.57882E-05	0	1	1	6	Q2R8Z5	Q2R8Z5 [348-367]	0	2334.15871413	High	Not Found	High	2.5e7			5.4052038192749	High	0	7.721E-07
High	[K].FITHSVPFSEINTAFDLMHK.[G]	1xDeamidated [N12]		0.00129227	0	1	1	2	Q2R8Z5	Q2R8Z5 [348-367]	0	2335.14273013	Not Found	Not Found	High			5.9e6	3.8792450428009	High	0	8.701E-06
High	[R].LLTLLGMPFAEHIK.[S]			0.000145611	0	1	1	9	Q9ZST0	Q9ZST0 [243-256]	0	1582.90254682	High	Not Found	High	2.7e7		1.9e7	3.95154070854187	High	0	2.825E-07
High	[R].ELLFTTPGALQHLSGVILFEETLYQK.[T]			5.6782E-05	0	1	1	5	Q5N725	Q5N725 [57-82]	0	2947.58153608	High	Not Found	High			4.1e6	3.337153673172	High	4.041E-05	0.0004748
High	[K].NAVGLVRPVSVAFQVINGFR.[M]			1.39083E-05	0	1	1	9	P25778	P25778 [269-288]	0	2143.2134674	High	Not Found	High	6.8e7		1.4e7	4.11350059509277	High	0	1.39E-05
High	[K].AGPVPFFAAGISSVLHPK.[N]			5.61175E-05	0	1	1	6	Q7XPL2	Q7XPL2 [174-191]	0	1794.99011616	High	Not Found	High	2.1e7		1.3e7	4.46635913848877	High	0	6.272E-08
High	[K].QGPNLNGLFGR.[Q]	1xDeamidated [N6]		0.0132001	0	1	1	19	A2Y4S9	A2Y4S9 [37-47]	0	1173.60109706	High	High	High	1.3e8	8.5e7		2.82503747940063	High	4.041E-05	0.0005039
High	[K].ELVNSPANVLTPAVLAEEASNIASTYSDVFTATILDVEK.[C]			0.000774577	0	1	1	2	Q6K669	Q6K669 [286-324]	0	4092.09107676	Not Found	Not Found	High			8.2e7	4.44852161407471	High	0	3.888E-06
High	[R].AINGALECNGKNPGAVNAR.[V]	1xCarbamidomethyl [C8]; 1xDeamidated [N]		9.75839E-05	0	2	2	18	O04138; Q7Y1Z0	O04138 [246-264]; Q7Y1Z0 [249-267]	1	1926.9450338	High	High	High	2.7e8	2.2e7		4.29034423828125	High	0	1.968E-07
High	[K].ICSYAQGMNIIK.[A]	1xCarbamidomethyl [C2]		0.0011354	0	1	1	4	Q9LI00	Q9LI00 [335-346]	0	1397.69156814	High	Not Found	High	1.6e8		1.1e7	3.21203446388245	High	0	7.097E-06
High	[K].GVAQYCDNVEMCR.[L]	2xCarbamidomethyl [C6; C12]		0.0068545	0	1	1	2	Q7XR61	Q7XR61 [175-187]	0	1601.65050815	High	Not Found	Not Found	1.9e7			2.06901216506958	High	0	0.0001204
High	[R].QATAQVLASQK.[R]			0.00861406	0	1	1	4	Q8S0J7	Q8S0J7 [102-112]	0	1144.63206238	High	Not Found	High	1.5e8			3.18847441673279	High	0	0.0001727
High	[R].DLIGPAMYFGLMGDGQPIGR.[Y]	1xDeamidated [Q16]		0.0023132	0	2	2	2	Q6Z4G3; Q8H8T0	Q6Z4G3 [222-241]; Q8H8T0 [224-243]	0	2109.01435861	High	Not Found	Not Found	3.5e6			4.10321378707886	High	0	2.17E-05
High	[R].DLIGPAMYFGLMGDGQPIGR.[Y]			5.20457E-06	0	2	2	8	Q6Z4G3; Q8H8T0	Q6Z4G3 [222-241]; Q8H8T0 [224-243]	0	2108.03034261	High	Not Found	High			5.7e6	4.95617008209229	High	0	4.47E-08
High	[K].AHGGVSVFGGVGER.[T]			0.000871305	0	1	1	17	P12085	P12085 [192-205]	0	1328.6705731	High	High	High	1.3e8	3.8e8		3.22694277763367	High	0	5.141E-05
High	[K].VCMLGDAQHVEEAEK.[I]	1xCarbamidomethyl [C2]		3.08234E-06	0	1	1	16	B7F845	B7F845 [64-78]	0	1715.77273136	High	High	High	7.5e8	7.0e8	5.5e7	4.6021294593811	High	0	6.63E-08
High	[R].RFAGELAHPK.[V]			0.00468156	0	1	1	4	Q0E4K1	Q0E4K1 [449-458]	1	1125.61635283	High	Not Found	High	5.5e8			3.55799794197083	High	0	6.572E-05
High	[R].TLSGPVTDPSKLPK.[W]			0.00132304	0	1	1	5	P14656	P14656 [39-52]	1	1439.81042053	High	High	High	2.0e8	1.6e8	5.6e7	2.8658435344696	High	0	1.114E-05
High	[K].IHHSVVGLR.[S]			0.0068545	0	1	1	5	P15280	P15280 [407-415]	0	1017.59522351	High	High	High	1.3e8	5.4e7		2.57681179046631	High	0	0.0001205
High	[R].LPTKPDPPQWR.[C]			0.00296095	0	1	2	7	A2WK50	A2WK50 [132-142]	0	1334.72154608	High	High	High	2.5e8	2.6e8		2.55997967720032	High	0	3.19E-05
High	[R].GDDQQGPYQEHDR.[V]	1xDeamidated [Q9]		0.00303137	0	0	1	3			0	1545.6200539	Not Found	High	High		3.3e7		4.09156847000122	High	0	3.311E-05
High	[R].LVYTNDQGEIVK.[G]	1xDeamidated [N/Q]		0.00802945	0	1	1	13	P41344	P41344 [166-177]	0	1379.7052872	High	High	High	7.6e7	8.9e7	9.3e6	3.16994714736938	High	4.041E-05	0.0005357
High	[R].LVYTNDQGEIVK.[G]			0.00138678	0	1	1	9	P41344	P41344 [166-177]	0	1378.7212712	High	High	High	7.1e8	5.7e8		3.51652979850769	High	0	9.716E-06
High	[K].VTFLDDAQVKK.[L]			0.0146615	0	1	1	7	Q6ZBZ2	Q6ZBZ2 [194-204]	1	1263.69432825	High	High	High	2.0e8	1.2e8	2.3e7	2.95408511161804	High	4.041E-05	0.0005456
High	[R].FAGELAHPK.[V]			0.0148335	0	1	1	14	Q0E4K1	Q0E4K1 [450-458]	0	969.51524187	High	High	High	2.0e9	1.7e9	1.3e8	3.3200216293335	High	7.579E-05	0.0008456
High	[K].TYHMIDEDEPILEK.[A]			0.00102131	0	1	2	8	B8AW64	B8AW64 [194-207]	0	1732.80982804	High	High	High	7.0e7	9.3e7	8.9e7	3.08518552780151	High	0	8.147E-06
High	[R].EILHIQGGQCGNQIGAK.[F]	1xCarbamidomethyl [C10]		0.000132525	0	3	6	10	Q8H7U1; P46265; P37832	Q8H7U1 [3-19]; P46265 [3-19]; P37832 [3-19]	0	1822.92284145	High	High	High	2.1e8	3.0e7	1.7e7	4.48527193069458	High	0	9.184E-06
High	[K].GTVEVAGTNKETTTQGHDDLGKR.[C]			0.000422509	0	1	1	4	Q5N725	Q5N725 [107-129]	2	2414.19061895	High	High	High	6.0e7	5.7e7	3.2e7	3.64815759658813	High	0	1.496E-06
High	[R].EVNSVNDNPVIDVHR.[G]			9.36452E-05	0	1	1	25	P14717	P14717 [364-378]	0	1706.84563668	High	High	High	4.7e8	5.2e8	6.6e6	4.04418754577637	High	0	5.859E-06
High	[K].GALDGGLDIPHSDKR.[F]			0.000151736	0	2	3	18	Q8L4L4; A2WXX3	Q8L4L4 [165-179]; A2WXX3 [165-179]	1	1550.79214464	High	High	High	8.9e8	8.8e8		4.47664499282837	High	0	9.736E-07
High	[K].GHHYIVTDDKEGLNSELEK.[H]	1xDeamidated [N14]		0.0147472	0	1	1	1	Q9SXP2	Q9SXP2 [65-83]	1	2185.04076741	Not Found	High	Not Found				3.561354637146	High	0	0.0004035
High	[K].GHHYIVTDDKEGLNSELEK.[H]			2.10245E-06	0	1	1	29	Q9SXP2	Q9SXP2 [65-83]	1	2184.05675141	High	High	High	8.4e6	1.1e8	1.0e8	4.47132873535156	High	0	2.142E-06
High	[K].AGTDDGANKDTSATAAATETTAR.[D]			9.05045E-06	0	1	1	11	A2Y720	A2Y720 [176-198]	1	2196.00108689	High	High	High	4.4e7	3.7e8	1.9e7	5.51554870605469	High	0	6.835E-09
High	[K].TGSVLQQASEQVK.[S]			0.000185351	0	1	2	6	A2Y720	A2Y720 [143-155]	0	1374.7223338	High	High	High	2.6e8	1.0e8	6.6e7	3.30895233154297	High	0	2.657E-05
High	[R].MIGETTEAVGAGVGGGSSGNK.[M]			5.32855E-06	0	1	1	4	Q2QVG9	Q2QVG9 [228-248]	0	1878.88618074	High	Not Found	High	1.3e7		1.2e7	5.0950174331665	High	0	1.566E-09
High	[K].TIEVNNTDAEGR.[L]			0.00229964	0	1	1	12	Q6K669	Q6K669 [445-456]	0	1318.62334804	High	High	High	4.5e8	3.6e8		3.84871292114258	High	0	5.506E-05
High	[R].VYAGFVDSGGR.[L]			0.00189403	0	1	1	7	Q6ESF0	Q6ESF0 [131-141]	0	1127.54799845	High	High	Not Found	1.4e8	1.1e8		3.71799826622009	High	0	3.584E-05
High	[R].IISSIEQKEEGR.[G]			0.011745	0	1	1	1	Q2R2W2	Q2R2W2 [72-83]	1	1388.73798386	Not Found	High	Not Found		1.2e7		2.40806484222412	High	0	0.0002799
High	[R].HPAESTNATNESVLK.[V]			1.6497E-05	0	1	1	8	Q2QXR8	Q2QXR8 [476-490]	0	1597.78163947	High	High	High	4.1e7	5.1e7		3.31323146820068	High	0	1.846E-05
High	[K].ENVSSEALEAAR.[I]			0.000612133	0	1	1	4	A2ZCQ7	A2ZCQ7 [58-69]	0	1275.61753441	Not Found	High	Not Found		2.0e8		4.27638673782349	High	0	5.798E-05
High	[K].LQEEWAVPVK.[S]			0.012164	0	1	1	7	Q75HE6	Q75HE6 [380-389]	0	1198.64664984	High	High	High		3.9e7		2.75180339813232	High	0	0.0002979
High	[R].VGQVAAVAQAK.[D]			0.00793593	0	1	1	8	P14717	P14717 [51-61]	0	1041.60511943	High	High	High	6.2e8	5.4e8		3.73936462402344	High	0	0.0002601
High	[K].VMANADTPEDATTAR.[Q]			9.09294E-05	0	1	1	6	Q6AVA8	Q6AVA8 [610-624]	0	1562.71151102	High	High	High	5.7e7	3.1e7	1.4e7	4.9038257598877	High	0	1.341E-07
High	[K].TTHCHPILVR.[L]	1xCarbamidomethyl [C4]		0.00861406	0	1	1	6	Q7XJ02	Q7XJ02 [105-114]	0	1233.65208668	High	High	High	3.0e8	2.6e8		2.50493216514587	High	0.0001395	0.001456
High	[R].ESGSTMDVVAAQTK.[A]			9.93223E-05	0	1	1	13	P48494	P48494 [136-149]	0	1423.67333467	High	High	High	1.7e9	1.5e9		4.61164331436157	High	0	2.514E-06
High	[R].ESGSTMDVVAAQTK.[A]	1xOxidation [M6]		0.00119713	0	1	1	6	P48494	P48494 [136-149]	0	1439.66824967	High	Not Found	High	9.5e7		4.5e6	3.79569792747498	High	0	1.254E-05
High	[R].CGLNNELNGVDEPSR.[C]	1xCarbamidomethyl [C1]; 1xDeamidated [N]		0.00229964	0	1	2	5	A2WNF5	A2WNF5 [563-577]	0	1674.73878908	High	High	Not Found	8.9e6	6.2e6		3.88074564933777	High	0	2.144E-05
High	[K].ASVCLDSTGK.[H]	1xCarbamidomethyl [C4]		0.0120932	0	1	1	4	Q0J709	Q0J709 [120-129]	0	1037.493186	High	Not Found	High	1.0e8			2.71523022651672	High	0	0.0002947
High	[R].IVTIEYDPNR.[N]			0.0037674	0	1	1	11	P0C495	P0C495 [76-85]	0	1219.63172801	High	High	High	2.5e8	2.5e8	1.1e8	3.52419686317444	High	0	4.662E-05
High	[K].VESTACSVSPTADQK.[A]	1xCarbamidomethyl [C6]		0.000130974	0	1	1	6	Q40682	Q40682 [79-93]	0	1579.72682702	High	High	High	3.2e7	7.3e6	7.3e6	4.50833749771118	High	0	9.407E-07
High	[K].NNPCLIGEPGVGK.[T]	1xCarbamidomethyl [C4]		0.00585089	0	2	4	4	Q7F9I1; Q2QVG9	Q7F9I1 [290-302]; Q2QVG9 [291-303]	0	1354.67836089	High	Not Found	High	8.9e7			3.05763649940491	High	0.0007824	0.008074
High	[K].YQAHDPDNQFK.[V]			0.00361564	0	1	1	4	Q9ZST1	Q9ZST1 [76-86]	0	1362.60730412	High	Not Found	High	6.7e7			3.11893916130066	High	7.579E-05	0.0006287
High	[R].YTAYGQTESGQHGSAEEESR.[L]			3.94677E-06	0	1	1	18	Q6Z965	Q6Z965 [287-306]	0	2186.92210836	High	High	High	1.7e8	1.8e8	1.1e8	4.00761699676514	High	0	7.076E-06
High	[K].SVYYGAAEEFKDK.[E]			0.00433758	0	1	1	12	Q53LQ0	Q53LQ0 [296-308]	1	1506.7111004	High	High	High	1.5e8	1.5e8	9.9e7	3.60116147994995	High	0	5.827E-05
High	[R].YTAYGQTESGQHGSAEEESR.[L]	1xDeamidated [Q]		0.000326118	0	1	1	2	Q6Z965	Q6Z965 [287-306]	0	2187.90612436	Not Found	Not Found	High			6.5e6	4.09705877304077	High	0	2.347E-05
High	[R].ICHTNNCPVGVASQR.[E]	2xCarbamidomethyl [C2; C7]		1.29599E-05	0	1	1	12	Q69RJ0	Q69RJ0 [1233-1247]	0	1712.79553284	High	High	High	5.2e8	4.6e8		4.61425256729126	High	0	4.406E-06
High	[R].EMTLGFVDLLR.[D]	1xOxidation [M2]		0.0083655	0	1	1	40	P0C511	P0C511 [340-350]	0	1309.68204941	High	Not Found	High	1.0e7			2.93221259117126	High	7.579E-05	0.0006081
High	[R].EMTLGFVDLLR.[D]			0.0025714	0	1	1	43	P0C511	P0C511 [340-350]	0	1293.68713441	High	Not Found	High	6.1e8		1.1e9	3.5323281288147	High	0	0.0001477
High	[K].EKAESAPAEPLKDEL.[-]			0.00336954	0	1	1	8	Q53LQ0	Q53LQ0 [498-512]	2	1626.82210728	High	High	High	1.5e8	1.6e8		3.23484086990356	High	0	3.922E-05
High	[K].ELFEQLLLHR.[N]			0.00775213	0	1	1	4	Q688M5	Q688M5 [93-102]	0	1297.72629711	High	Not Found	High				2.73542499542236	High	0	0.0001451
High	[K].SQSGDEAYNDNGLVPR.[T]	1xDeamidated [N]		1.72924E-05	0	1	1	27	Q5Z8V9	Q5Z8V9 [183-198]	0	1722.75654727	High	High	High	1.2e8	6.6e7	3.4e6	4.80031681060791	High	0	9.911E-09
High	[K].SQSGDEAYNDNGLVPR.[T]			0.000142223	0	1	1	6	Q5Z8V9	Q5Z8V9 [183-198]	0	1721.77253127	High	High	High	1.2e8	7.9e7		3.86419105529785	High	0	5.985E-07
High	[R].ICHTNNCPVGVASQR.[E]	2xCarbamidomethyl [C2; C7]; 1xDeamidated [N]		0.00141147	0	1	1	18	Q69RJ0	Q69RJ0 [1233-1247]	0	1713.77954884	High	High	High	1.2e8	1.5e8		3.66591906547546	High	0.0001964	0.002397
High	[K].STGNFCTQCEAEGFR.[K]	2xCarbamidomethyl [C6; C9]		0.000309294	0	1	1	4	B7EA73	B7EA73 [115-129]	0	1763.71119403	High	High	Not Found	2.4e7	5.2e7		3.63913154602051	High	0	1.65E-06
High	[R].LNALNSSAGADDDDEEEDDE.[-]	1xDeamidated [N]		0.000140559	0	2	3	3	Q8L4L4; A2WXX3	Q8L4L4 [285-304]; A2WXX3 [285-304]	0	2124.78473129	High	Not Found	Not Found	1.4e7			2.90145778656006	High	0	2.66E-07
High	[R].LNALNSSAGADDDDEEEDDE.[-]			7.16035E-07	0	2	3	13	Q8L4L4; A2WXX3	Q8L4L4 [285-304]; A2WXX3 [285-304]	0	2123.80071529	High	High	High	1.2e8	5.5e7		5.68160915374756	High	0	1.146E-08
High	[R].IVSSIEQKEEGR.[G]			0.00585089	0	2	2	7	Q6ZKC0; Q84J55	Q6ZKC0 [63-74]; Q84J55 [73-84]	1	1374.7223338	High	High	High	5.5e7	1.5e8	1.9e7	3.34296154975891	High	0	0.0003818
High	[R].RAEEAQQSGPNAAAQSNGTGYQASR.[L]	1xDeamidated [Q/N]		4.43983E-06	0	1	2	23	B8AM21	B8AM21 [120-144]	1	2550.15635906	High	High	High	1.2e7	9.7e6	4.9e6	5.78819847106934	High	0	1.74E-07
High	[K].NGVNAEGCLFDEHAR.[T]	1xCarbamidomethyl [C8]; 1xDeamidated [N]		0.000121326	0	1	1	28	Q0J8G4	Q0J8G4 [88-102]	0	1689.72855879	High	High	High	2.3e8	1.6e8	3.0e7	4.12466239929199	High	0	7.241E-07
High	[R].RAEEAQQSGPNAAAQSNGTGYQASR.[L]	2xDeamidated [Q/N]		2.28033E-05	0	1	2	5	B8AM21	B8AM21 [120-144]	1	2551.14037506	High	High	Not Found				6.16179752349854	High	0	1.946E-06
High	[R].HPAESTSATNESVLK.[V]			2.39028E-05	0	1	1	14	B8BJ39	B8BJ39 [476-490]	0	1570.77074044	High	High	High	1.3e8	1.3e8		4.12870454788208	High	0	1.652E-08
High	[K].AQIWDTAGQER.[Y]			0.00673502	0	1	3	6	P40393	P40393 [65-75]	0	1274.61238952	High	High	High	1.2e8	1.2e8		2.95872569084167	High	7.579E-05	0.0006589
High	[K].NPGEQSHAANAGLDIAVR.[L]			1.1319E-05	0	1	1	6	Q9FE01	Q9FE01 [63-80]	0	1819.90454849	High	High	High		2.4e7	2.0e7	4.57679224014282	High	0	5.105E-09
High	[R].YDGDSDLQLER.[V]			0.0111432	0	1	1	6	Q8H7U1	Q8H7U1 [36-46]	0	1310.58589992	High	High	High	3.9e7	1.3e7	1.0e7	3.10167813301086	High	0	0.0003512
High	[K].TIEVNNTDAEGR.[L]	1xDeamidated [N]		0.00169379	0	1	1	30	Q6K669	Q6K669 [445-456]	0	1319.60736404	High	High	High	6.2e7	2.5e7	1.2e7	3.62549757957459	High	0	0.0001767
High	[R].LSGVTADGQGVK.[V]			0.00213042	0	1	1	6	Q40680	Q40680 [67-78]	0	1131.60042789	High	High	High	6.3e8	2.6e8		3.98585772514343	High	0	2.304E-05
High	[R].VSTNEYQPDGQAPISSTDR.[Q]			1.1657E-05	0	1	1	10	Q69TH8	Q69TH8 [118-136]	0	2064.94686662	High	High	High	1.9e8	1.2e8		4.71177387237549	High	0	1.128E-08
High	[K].IADAEENLGESEVR.[E]			6.69551E-05	0	1	1	6	Q8W425	Q8W425 [88-101]	0	1531.72345589	High	High	High		7.2e7	2.8e7	5.18070220947266	High	0	8.311E-08
High	[R].LGPVVSEGQYEK.[I]			0.0029092	0	1	1	18	B3VMC0	B3VMC0 [333-344]	0	1305.66850739	High	High	High	1.4e8	2.2e8	5.6e7	3.5587055683136	High	0	4.24E-05
High	[K].SHIPDGPGYQEK.[F]			0.00897444	0	1	1	8	Q93XI4	Q93XI4 [124-135]	0	1327.62770521	High	High	High	9.6e7	6.1e7	8.3e6	2.41732168197632	High	0.0001707	0.001989
High	[K].LTSSNCTVAIVGR.[K]	1xCarbamidomethyl [C6]		0.000730316	0	1	1	13	P52428	P52428 [204-216]	0	1377.71547464	High	High	High	3.2e8	2.0e8	1.0e8	3.70484113693237	High	0	1.281E-05
High	[K].APGGAPANVACAISK.[L]	1xCarbamidomethyl [C11]; 1xDeamidated [N8]		0.00798255	0	1	1	2	Q0J8G4	Q0J8G4 [47-61]	0	1384.68892598	High	Not Found	Not Found	2.8e8			2.39098238945007	High	0.000321	0.003351
High	[K].APGGAPANVACAISK.[L]	1xCarbamidomethyl [C11]		8.04536E-06	0	1	1	10	Q0J8G4	Q0J8G4 [47-61]	0	1383.70490998	High	High	High	2.4e8	8.0e7	1.9e7	4.86986494064331	High	0	1.161E-08
High	[R].VGGGPLGEGLDK.[V]			0.0011354	0	1	1	7	A2XJ35	A2XJ35 [174-185]	0	1098.5789642	High	High	Not Found	4.0e8	3.2e8		4.39800453186035	High	0	7.121E-06
High	[K].GTIAGGGVIPHIHK.[S]			0.000196588	0	2	3	5	Q8H7Y8; Q8S857	Q8H7Y8 [116-129]; Q8S857 [117-130]	0	1356.77464426	High	High	High	7.4e7	1.3e8		3.5920512676239	High	0	4.523E-07
High	[R].TGGAPGGGADGEGGVDDEHDEL.[-]			5.8204E-06	0	1	1	10	Q6Z7B0	Q6Z7B0 [644-665]	0	2011.81116097	High	High	High	6.5e7	1.8e8	2.6e7	4.5270824432373	High	0	2.489E-07
High	[R].ASHQVYQPNGAAPISSTDKPISAR.[W]	2xDeamidated [Q4; N9]		0.00292635	0	1	1	2	Q6Z965	Q6Z965 [117-140]	0	2497.23175636	Not Found	High	Not Found		6.1e7		3.6826798915863	High	0	3.156E-05
High	[R].ASHQVYQPNGAAPISSTDKPISAR.[W]	1xDeamidated [Q/N]		0.00812407	0	1	1	4	Q6Z965	Q6Z965 [117-140]	0	2496.24774036	High	High	Not Found	1.2e8	3.7e7		2.83216214179993	High	0	0.0001567
High	[K].RLASIGLENTEANR.[Q]			0.00390252	0	1	1	3	Q40677	Q40677 [72-85]	1	1543.81869373	High	Not Found	High	3.8e7		9.8e7	3.66366648674011	High	0	4.948E-05
High	[R].AAQVFSDPK.[V]			0.0120227	0	1	1	14	P14655	P14655 [166-174]	0	962.49417204	High	High	High	1.1e9	3.4e8		3.96886348724365	High	0	0.0003875
High	[R].AIVQAVTHYSDPK.[I]			0.0143235	0	1	2	13	Q69LA6	Q69LA6 [275-287]	0	1428.74815466	High	High	High	1.4e8	4.0e7	5.8e7	2.21123433113098	High	0.001992	0.02403
High	[K].VAVKPLELDNAK.[E]			0.00588531	0	1	1	4	O23877	O23877 [72-83]	0	1296.75217746	High	Not Found	High	1.6e8		7.8e7	2.61984944343567	High	0.0001964	0.00264
High	[K].ELVSASAVENER.[D]			0.0042369	0	1	2	2	B8BAI9	B8BAI9 [277-288]	0	1303.64883453	High	Not Found	Not Found				3.55962681770325	High	0	5.632E-05
High	[R].IQNGGTEVVEAK.[A]			0.00654047	0	1	1	4	Q42972	Q42972 [250-261]	0	1244.6481063	Not Found	High	High		5.4e7		3.64150404930115	High	0	0.0001138
High	[K].VACIGAWHPAR.[V]	1xCarbamidomethyl [C3]		0.000793024	0	1	1	15	P35684	P35684 [252-262]	0	1237.62587196	High	High	High	4.9e8	9.2e7	7.3e7	3.12199306488037	High	0	4.036E-06
High	[R].IQNGGTEVVEAK.[A]	1xDeamidated [N/Q]		0.0014708	0	1	1	18	Q42972	Q42972 [250-261]	0	1245.6321223	High	High	High	4.3e8	2.1e8	4.7e7	3.73698019981384	High	0	4.092E-05
High	[K].TFQGPPHGIQVER.[D]			0.000119907	0	1	1	155	P0C511	P0C511 [147-159]	0	1465.75463703	High	High	High	6.2e9	1.1e10	3.2e9	3.67286252975464	High	0	3.112E-05
High	[K].GTVEVAGTNKETTTQGHDDLGK.[R]			0.00126222	0	1	1	4	Q5N725	Q5N725 [107-128]	1	2258.08950799	High	Not Found	High	4.5e7			2.75252866744995	High	0	0.0002648
High	[RK].NGHVEIIANDQGNR.[I]			0.000501134	0	1	3	6	Q6Z7B0	Q6Z7B0 [52-65]	0	1536.75134246	High	Not Found	High	1.6e8			4.05926513671875	High	0	1.958E-06
High	[R].VAVANGTAPVANR.[I]			0.000692647	0	1	1	5	P14717	P14717 [624-636]	0	1239.68040953	High	High	High	8.6e7	4.2e7		3.24717211723328	High	0	3.256E-06
High	[R].LKIDPELEK.[E]			0.00991324	0	1	1	13	Q9SXP2	Q9SXP2 [221-229]	1	1084.62485178	High	High	High	5.5e8	8.7e7	3.3e8	2.99777674674988	High	0	0.0002342
High	[R].ALEVVDTEPAR.[A]			0.00548529	0	1	1	12	Q7XDY9	Q7XDY9 [264-274]	0	1199.62664261	High	High	High	1.1e8	4.9e7	3.2e7	3.43237972259521	High	0	0.000175
High	[R].VAVANGTAPVANR.[I]	1xDeamidated [N]		0.000151736	0	1	1	25	P14717	P14717 [624-636]	0	1240.66442553	High	High	High	6.9e8	2.9e8	1.6e7	4.0952935218811	High	0	3.018E-07
High	[K].GVVPDTHPLSATAAR.[S]			0.000738961	0	1	1	4	Q0JMH0	Q0JMH0 [260-274]	0	1491.79141641	High	Not Found	High	8.0e7		4.3e7	2.42087483406067	High	0	0.0001478
High	[R].VSNNTFQPNGQAPISSTNK.[S]	1xDeamidated [N/Q]		0.00107053	0	1	1	15	B9FSC8	B9FSC8 [108-126]	0	2004.96212325	High	High	High		3.1e7		3.6025173664093	High	0.0007824	0.008216
High	[R].AATGVGVMMNDR.[K]			0.00392551	0	1	2	2	A2XAZ3	A2XAZ3 [120-131]	0	1221.57145275	High	Not Found	Not Found	1.8e7			3.03940629959106	High	0	4.976E-05
High	[K].AAAVGANSQAAQSMLK.[Q]			1.81262E-05	0	1	2	14	P0C8Y9	P0C8Y9 [161-176]	0	1517.77405177	High	High	High	1.3e8	5.6e7	3.3e7	5.4493408203125	High	0	1.735E-07
High	[K].SELEQYLDESLTPR.[I]			0.00158768	0	1	2	2	Q6AVI0	Q6AVI0 [616-629]	0	1679.81227085	Not Found	Not Found	High			3.2e7	3.68130564689636	High	0	8.251E-05
High	[K].DKTGSVLQQASEQVK.[S]			7.71138E-05	0	1	2	12	A2Y720	A2Y720 [141-155]	1	1617.84423971	High	High	High	1.5e8	1.4e7	7.9e7	5.02763748168945	High	0	1.035E-07
High	[R].QITPDDSGIVYSKPR.[R]			0.00106425	0	1	1	5	Q69TH8	Q69TH8 [137-151]	0	1675.86497517	High	High	High	1.3e7		8.2e6	3.16886043548584	High	0	6.393E-06
High	[R].NQLETYVYNMK.[N]			0.0110137	0	1	1	6	Q6Z7B0	Q6Z7B0 [569-579]	0	1402.66712718	High	High	High	1.5e8	1.7e8		3.2361752986908	High	0	0.0002545
High	[K].TKDGKPFVDVLK.[E]			0.000427511	0	2	3	23	P17784; Q5N725	P17784 [83-94]; Q5N725 [83-94]	1	1346.76782752	High	High	High	2.6e8	5.5e8	5.0e6	3.86191439628601	High	0	4.109E-06
High	[R].EGDGGEALAHAPR.[R]			0.000250239	0	1	1	9	Q7XDY9	Q7XDY9 [335-347]	0	1279.60255309	High	High	High	2.1e8	1.6e8	8.9e6	3.98813939094543	High	0	6.611E-07
High	[K].GITGNCVGGIR.[D]	1xCarbamidomethyl [C6]		0.00661761	0	2	2	8	Q6ERW7; Q6ERW9	Q6ERW7 [370-380]; Q6ERW9 [367-377]	0	1103.56260298	High	High	High	3.8e8	3.0e8		3.58019185066223	High	0	0.000114
High	[K].NTNQYPFSSMTSCGNEPIFK.[D]	1xCarbamidomethyl [C13]		0.00227276	0	1	1	3	Q336T5	Q336T5 [69-88]	0	2322.01654318	Not Found	Not Found	High			3.1e7	2.90739631652832	High	0	2.116E-05
High	[R].EAVFSYADDPCSANYPLMQK.[L]	1xCarbamidomethyl [C11]; 1xDeamidated [Q/N]		0.00317727	0	1	1	3	P14717	P14717 [560-579]	0	2306.99441118	High	Not Found	Not Found				2.83802580833435	High	0.0009983	0.009136
High	[R].EAVFSYADDPCSANYPLMQK.[L]	1xCarbamidomethyl [C11]		3.28461E-05	0	1	1	8	P14717	P14717 [560-579]	0	2306.01039518	High	Not Found	High	4.7e7		7.3e7	4.18950271606445	High	0	2.715E-08
High	[K].VDKGTIEVAGTEK.[E]			0.00035832	0	1	1	20	P17784	P17784 [104-116]	1	1346.7161858	High	High	High	5.1e8	6.8e7		3.93043208122253	High	0	2.52E-06
High	[R].LLPDAVGTTCGQR.[V]	1xCarbamidomethyl [C10]		0.00479277	0	1	1	5	P30298	P30298 [335-347]	0	1387.69982458	High	High	High	2.2e8	2.4e7		3.32991719245911	High	0	6.848E-05
High	[K].HLYAQVIDDTK.[S]			0.00511237	0	1	1	4	Q8SAY0	Q8SAY0 [85-95]	0	1302.66884176	High	Not Found	High				2.52007818222046	High	0	0.0001571
High	[K].EAPAPQAEVSPK.[D]			0.00638887	0	1	1	2	Q762B4	Q762B4 [417-428]	0	1223.62664261	High	Not Found	Not Found	3.8e6			2.41217970848084	High	0	0.0001079
High	[K].AGFAGDDAPR.[A]			0.011745	0	4	4	6	A2XNS1; Q10DV7; P0C542; A3C6D7	A2XNS1 [21-30]; Q10DV7 [21-30]; P0C542 [20-29]; A3C6D7 [21-30]	0	976.44828446	High	High	High	1.8e9	1.1e9		3.23162698745728	High	4.041E-05	0.0004482
High	[R].ATNTILATGGYGR.[A]			0.00121844	0	1	1	6	Q6ZDY8	Q6ZDY8 [234-246]	0	1294.67498976	High	High	High	5.3e8	3.8e8		4.16125202178955	High	0	2.537E-05
High	[R].SGSWVGATGK.[A]			0.006025	0	2	2	10	P42862; P42863	P42862 [135-144]; P42863 [135-144]	0	949.47377095	High	High	High	1.2e8			3.7998161315918	High	0	0.0001557
High	[K].NGGIDTEDDYPYK.[A]	1xDeamidated [N1]		0.00075656	0	1	1	14	P25777	P25777 [220-232]	0	1487.61725996	High	High	High	1.3e8	7.5e7	2.7e7	3.43712711334229	High	0	7.622E-06
High	[K].CQEDPSHWTK.[I]	1xCarbamidomethyl [C1]		0.00490662	0	1	1	5	P31924	P31924 [734-743]	0	1287.54226138	High	High	High	7.6e7	5.4e7	1.3e7	2.89256954193115	High	0	0.0003558
High	[K].NGGIDTEDDYPYK.[A]			0.000876447	0	1	1	6	P25777	P25777 [220-232]	0	1486.63324396	High	High	High	8.5e7	1.7e7		3.46266889572144	High	0	4.739E-06
High	[K].MPTVTIEQAQR.[N]			0.00826808	0	1	1	4	Q69RJ0	Q69RJ0 [792-802]	0	1273.65689689	High	Not Found	High	1.9e8			3.39349675178528	High	0	0.0002263
High	[R].IIGIDLNANR.[F]			0.0114068	0	1	1	9	Q2R8Z5	Q2R8Z5 [222-231]	0	1098.62658312	High	High	High	1.0e8			2.41700434684753	High	0	0.0003642
High	[R].DQEFSSDLGCR.[T]	1xCarbamidomethyl [C10]		0.0137505	0	1	1	8	B7EA73	B7EA73 [330-340]	0	1313.54265524	High	High	High	6.7e7			3.42578530311584	High	7.579E-05	0.0007803
High	[K].SQASALEAHAAPNCK.[V]	1xCarbamidomethyl [C14]		2.58035E-05	0	1	1	13	Q7XDC8	Q7XDC8 [112-126]	0	1554.73291553	High	High	High	1.2e9	1.4e9	4.6e7	5.3778862953186	High	0	1.859E-08
High	[R].AHALSTVDGYSGYGAEQGEK.[K]			6.67206E-07	0	1	1	10	Q10MQ2	Q10MQ2 [120-139]	0	2039.93048833	High	High	High	2.0e8	3.3e7	3.1e7	4.96838474273682	High	0	1.171E-09
High	[K].SQASALEAHAAPNCK.[V]	1xCarbamidomethyl [C14]; 1xDeamidated [N13]		2.49082E-05	0	1	1	8	Q7XDC8	Q7XDC8 [112-126]	0	1555.71693153	High	High	High	5.0e7	2.1e7	9.3e7	5.04400205612183	High	0	6.102E-08
High	[K].SDVLVYTSSFNPMK.[N]			0.00125481	0	1	1	2	P48642	P48642 [396-409]	0	1587.77232043	Not Found	Not Found	High			4.4e7	3.95347690582275	High	0	8.31E-06
High	[R].ISNGDVPETIEGK.[K]	1xDeamidated [N3]		0.00150582	0	1	1	5	Q7F9I1	Q7F9I1 [313-325]	0	1359.66381628	High	High	Not Found	8.3e7	3.3e7		3.93348908424377	High	0	1.104E-05
High	[K].EQESTPADSEGLSR.[E]			0.00520316	0	1	2	4	A2WNF5	A2WNF5 [299-312]	0	1505.67142031	High	Not Found	High	4.4e7			3.25803971290588	High	0	7.804E-05
High	[R].TDEYGGSLSNR.[C]			0.00124014	0	1	1	8	Q6Z965	Q6Z965 [208-218]	0	1198.53347048	High	High	High	5.7e7	5.8e7		3.22936010360718	High	0	8.18E-06
High	[K].VESTAVPSASTPDVADAK.[A]			1.00029E-05	0	1	1	16	Q40680	Q40680 [79-96]	0	1744.85994926	High	High	High	5.2e8	3.2e8		4.27063369750977	High	0	4.201E-09
High	[K].STTTGHLIYK.[L]			0.0135119	0	1	1	14	O64937	O64937 [21-30]	0	1120.59969966	High	High	High	2.3e9	1.4e9		3.41208791732788	High	0.000321	0.003349
High	[K].CPTEGCNYEAAR.[G]	2xCarbamidomethyl [C1; C6]		0.00454616	0	1	1	2	Q9ZTS1	Q9ZTS1 [157-168]	0	1427.56782443	High	Not Found	Not Found	7.9e6			2.19452357292175	High	0	6.273E-05
High	[K].ATEIEVGVVR.[K]			0.00243889	0	1	1	10	Q9LSU3	Q9LSU3 [212-221]	0	1072.59969966	High	High	High	3.0e8	1.8e8	1.0e8	3.9049654006958	High	0	5.178E-05
High	[R].KSPCGEGTNTWDR.[F]	1xCarbamidomethyl [C4]		0.000268551	0	1	1	14	P35686	P35686 [76-88]	1	1507.65941626	High	High	High	2.9e8	7.1e8		3.4208459854126	High	0.0001707	0.001808
High	[K].VICDHLSLGVK.[T]	1xCarbamidomethyl [C3]		0.00357342	0	1	1	12	Q8H8T0	Q8H8T0 [255-265]	0	1240.67181903	High	High	High	4.5e8	6.2e8	2.2e8	2.84166383743286	High	0	0.0001163
High	[K].CALASSGFQGDIK.[A]	1xCarbamidomethyl [C1]		0.0011354	0	1	1	15	O64464	O64464 [54-66]	0	1353.6467264	High	High	High	1.7e8	1.2e8	3.6e7	4.06971406936646	High	0	2.361E-05
High	[K].IQDKEGIPPDQQR.[L]			0.000265409	0	3	6	55	P0C030; P51431; Q9ARZ9	P0C030 [30-42]; P51431 [30-42]; Q9ARZ9 [30-42]	1	1523.78124561	High	High	High	3.1e7	4.2e7	5.5e6	4.63240003585815	High	0	1.17E-06
High	[R].ATETALVLAGR.[V]			0.00473684	0	1	1	8	Q6ESF0	Q6ESF0 [120-130]	0	1101.62624875	High	High	High	8.0e7	9.4e7	4.4e7	3.14990615844727	High	0	0.0003928
High	[R].IVGNEHYETAQR.[V]			0.000209736	0	1	1	19	P12085	P12085 [379-390]	0	1416.68661702	High	High	High	3.7e9	2.7e9		4.36442232131958	High	0	6.144E-06
High	[R].AVGDLAAAAGVSR.[E]			0.00908013	0	1	3	3	A2XYW4	A2XYW4 [21-33]	0	1157.62731135	High	High	High		2.1e8		2.54947566986084	High	0	0.0001868
High	[R].HITIFSPEGR.[L]			0.00367992	0	1	1	10	Q9LSU3	Q9LSU3 [12-21]	0	1156.61093306	High	High	High		3.6e8		2.86002993583679	High	0	4.51E-05
High	[K].SDLLLASNPVHK.[S]			0.0102075	0	1	1	11	Q06398	Q06398 [43-54]	0	1293.71612631	High	High	High	4.8e7	7.1e7	6.8e7	2.85676670074463	High	0.000321	0.003357
High	[K].KVLTMNPTGDLSSAR.[F]			0.00508246	0	1	1	5	P14717	P14717 [533-547]	1	1589.83156661	High	High	Not Found	1.4e7	9.1e7		4.06273746490479	High	0	7.504E-05
High	[R].DLFGAHTYER.[I]			0.00871553	0	1	1	2	Q2R480	Q2R480 [476-485]	0	1208.56946214	High	Not Found	High	2.8e7		1.5e7	2.48556208610535	High	0.0001071	0.001131
High	[R].IVGNEHYETAQR.[V]	1xDeamidated [N4]		0.00529556	0	1	1	5	P12085	P12085 [379-390]	0	1417.67063302	High	High	High	3.3e7	2.3e7		3.51115345954895	High	4.041E-05	0.0005216
High	[K].EAAENTLVAYK.[S]			0.00709984	0	1	1	12	Q06967	Q06967 [149-159]	0	1208.61574358	High	High	High	4.7e8	2.4e8		3.22159123420715	High	0.0001707	0.001835
High	[R].NVAAGMTGGLAYILDEDDTLVPK.[V]			1.4073E-05	0	1	1	4	Q69RJ0	Q69RJ0 [1510-1532]	0	2363.17990294	Not Found	Not Found	High			3.7e7	5.34614706039429	High	0	3.834E-08
High	[R].DVQEACVHDGYVLPK.[L]	1xCarbamidomethyl [C6]		6.35765E-06	0	1	1	28	P49216	P49216 [52-66]	0	1729.82139612	High	High	High	7.3e8	6.0e8	2.7e6	5.22842836380005	High	0	2.902E-09
High	[R].SNLGAVQIDHDLR.[V]			0.00176498	0	1	2	4	A2XIK9	A2XIK9 [326-338]	0	1437.74446623	High	Not Found	High	5.8e7		2.1e7	3.38192892074585	High	0	1.414E-05
High	[K].ALEQLDAAVAK.[G]			0.00631438	0	1	1	7	Q43008	Q43008 [70-80]	0	1128.62591438	High	High	High	4.2e8	4.4e8		3.38067412376404	High	7.579E-05	0.0006018
High	[R].VQAADMFELAR.[L]			0.00208089	0	1	1	2	Q42997	Q42997 [410-420]	0	1250.61978314	Not Found	Not Found	High			8.9e7	3.05576181411743	High	0	1.84E-05
High	[R].KPHVGIVGDAK.[R]			0.00227276	0	1	1	5	Q0JMH0	Q0JMH0 [323-333]	0	1120.64731858	High	High	High	2.5e8	2.4e8		3.22858190536499	High	0	2.104E-05
High	[K].EHISAYGEGNER.[R]			0.0014366	0	1	1	16	P14656	P14656 [279-290]	0	1361.60803235	High	High	High	3.4e8	9.3e7	3.5e6	3.69644975662231	High	0	1.342E-05
High	[K].LLDSHLVPSSTAPESK.[V]			0.000522208	0	1	1	12	Q6EUP4	Q6EUP4 [110-125]	0	1680.88029086	High	High	High	3.7e8	4.1e8	3.3e7	3.74382638931274	High	0	0.0002604
High	[K].SAPQSIWYGPDRPK.[Y]			0.000498193	0	1	1	18	A2XJ35	A2XJ35 [41-54]	0	1601.80706647	High	High	High	2.7e8	3.6e8	1.3e7	4.19336032867432	High	0	2.157E-06
High	[R].VEIIANDQGNR.[I]			0.000641639	0	1	1	21	Q75HQ0	Q75HQ0 [78-88]	0	1228.62803958	High	High	High	1.9e9	1.2e9		3.86452198028564	High	0	2.89E-06
High	[R].VEIIANDQGNR.[I]	1xDeamidated [N/Q]		0.00181765	0	1	1	15	Q75HQ0	Q75HQ0 [78-88]	0	1229.61205558	High	High	High	1.9e7	1.1e8		3.35083746910095	High	0	0.0002091
High	[K].DAPMFVCGVNEDK.[Y]	1xCarbamidomethyl [C7]		0.0014708	0	1	1	8	A2YQT7	A2YQT7 [129-141]	0	1481.63992642	High	High	High	2.5e8	1.7e8	1.3e8	4.23684215545654	High	0	1.314E-05
High	[K].ETVASAPVVVYSK.[S]			0.0011354	0	1	1	6	P55142	P55142 [8-20]	0	1349.73110763	High	High	High	4.8e7	2.5e7	4.6e7	3.3814537525177	High	7.579E-05	0.0007153
High	[K].LASSPEYQQR.[A]			0.0108857	0	1	2	2	Q852M2	Q852M2 [1008-1017]	0	1178.5800268	High	Not Found	Not Found	9.7e7			3.19183921813965	High	0	0.0002496
High	[R].VATVQCLSGTGSLR.[V]	1xCarbamidomethyl [C6]		0.000222451	0	1	1	4	P37833	P37833 [101-114]	0	1448.75258839	High	High	Not Found	3.2e8	8.5e7		4.25792169570923	High	0	3.952E-06
High	[K].EVAIETASFSK.[Y]			0.0141574	0	1	1	5	Q10MQ2	Q10MQ2 [298-308]	0	1181.60484455	High	High	High	1.4e8	2.4e7		2.89047360420227	High	0.0005712	0.005938
High	[R].MEQLLNMDTTPFTDK.[I]			2.91985E-05	0	1	1	11	P14655	P14655 [60-74]	0	1783.82409789	High	Not Found	High	6.7e6		1.5e8	5.2041449546814	High	0	3.406E-08
High	[R].KMVEIMANQASSCDLK.[E]	1xCarbamidomethyl [C13]		0.00197363	0	1	1	2	P49397	P49397 [167-182]	1	1824.86525151	Not Found	High	Not Found		2.5e7		3.65429639816284	High	0	1.689E-05
High	[K].IIEEGPVTVAPR.[E]			0.00578266	0	1	1	6	B9FK36	B9FK36 [399-410]	0	1280.72087734	High	High	High	5.0e7	1.6e7	1.9e7	3.00721335411072	High	0	9.149E-05
High	[K].VSAYVTHAVFPK.[Q]			0.0037016	0	1	1	9	Q6ZFT5	Q6ZFT5 [259-270]	0	1318.71539808	High	High	High	1.2e8	5.5e7	2.7e7	3.16247701644897	High	0	9.463E-05
High	[R].YDDNAAVIIDQK.[G]			0.00065692	0	1	1	11	P0C438	P0C438 [80-91]	0	1364.66923562	High	High	High	2.4e8	1.9e8		4.22859859466553	High	0	3.014E-06
High	[K].EGLKLDESEDEK.[K]			0.00571522	0	2	3	6	Q0J4P2; Q07078	Q0J4P2 [520-531]; Q07078 [520-531]	1	1391.65364505	High	High	High	1.4e8	4.6e7	2.2e7	3.62276363372803	High	0	8.98E-05
High	[K].GMIPFVTIFHWDTPLALESK.[Y]			0.00096296	0	1	1	3	Q0J0N4	Q0J0N4 [140-159]	0	2302.19403705	Not Found	Not Found	High			9.2e6	3.48947691917419	High	0	5.46E-06
High	[K].LADKLESEEKEK.[V]			0.0142402	0	1	1	3	Q6Z7B0	Q6Z7B0 [588-599]	2	1418.73731512	High	High	High	1.3e7	7.8e6	4.5e6	3.53552460670471	High	0	0.0003805
High	[K].KYGQDATNVGDEGGFAPNIQENK.[E]	1xDeamidated [Q/N]		4.95928E-05	0	1	1	2	Q42971	Q42971 [205-227]	1	2453.12153677	Not Found	High	Not Found				6.37464427947998	High	0	5.195E-08
High	[K].KYGQDATNVGDEGGFAPNIQENK.[E]			6.3353E-08	0	1	1	19	Q42971	Q42971 [205-227]	1	2452.13752077	High	High	High	4.9e8	4.4e8	3.2e7	7.00546360015869	High	0	8.159E-11
High	[R].QGNDVGTQYR.[S]			0.0120932	0	2	2	2	Q7XUP7; Q336R9	Q7XUP7 [109-118]; Q336R9 [180-189]	0	1137.52832559	Not Found	Not Found	High			1.6e7	3.04829692840576	High	0	0.0002935
High	[K].DPNRPFPSGQNETPLVK.[W]			0.000309294	0	1	3	6	Q0DJA0	Q0DJA0 [360-376]	0	1895.96100073	High	High	High	1.4e8		4.4e7	3.79804611206055	High	0	6.849E-05
High	[K].VIACVGETLEQR.[E]	1xCarbamidomethyl [C4]		0.000797703	0	1	1	22	P48494	P48494 [124-135]	0	1374.70457561	High	High	High	3.5e9	2.0e9	9.5e8	4.48191213607788	High	0	4.078E-06
High	[R].HGSLGFLPR.[K]			0.0114068	0	1	1	31	P35684	P35684 [11-19]	0	983.54212533	High	High	High	3.7e8	4.1e8	2.3e7	3.10487723350525	High	0	0.0002668
High	[K].LALTPAVGTDNDGEGTVERPSK.[R]			0.0042369	0	1	1	1	Q6AVI0	Q6AVI0 [129-150]	0	2227.12007988	High	Not Found	Not Found	3.5e7			3.51393413543701	High	0	5.642E-05
High	[K].NQYTFNVESGFTK.[T]			0.00669565	0	1	1	4	P0C449	P0C449 [20-32]	0	1534.7172484	High	High	Not Found	8.2e7	1.2e8		3.31842184066772	High	4.041E-05	0.0005147
High	[R].EVDAVISSGVTPAER.[L]			6.02244E-05	0	1	4	10	A2YL07	A2YL07 [460-474]	0	1529.78057687	High	High	High	1.4e8	1.1e8		4.45015716552734	High	0	9.21E-08
High	[K].TKYPNSDLYWK.[K]			0.0054532	0	1	2	5	P31924	P31924 [446-456]	1	1414.70014188	High	High	High	1.2e8	4.1e7		3.06132197380066	High	0	8.351E-05
High	[R].SYHPDIVHEPAIYR.[L]			0.00107685	0	1	1	10	Q9FWK4	Q9FWK4 [81-94]	0	1696.84418022	High	High	High	1.1e8		3.9e6	3.22599339485168	High	0	8.048E-05
High	[R].INPDVDPQVHPYVATGNK.[T]			2.46167E-05	0	1	1	5	Q6ZG77	Q6ZG77 [219-236]	0	1963.98721545	High	High	High	1.8e8	5.8e7	4.2e7	2.75513076782227	High	0	1.723E-08
High	[R].RAEQMLINNPSR.[V]			0.000946112	0	1	1	6	P37833	P37833 [56-67]	1	1428.73760676	High	High	High	6.4e7	7.5e7		3.83957386016846	High	0	5.988E-05
High	[K].ADAGGDAGAVSSADDSENK.[E]			0.012379	0	1	1	2	Q6Z2T8	Q6Z2T8 [174-192]	0	1736.72055518	High	Not Found	Not Found				2.83901929855347	High	0	0.0003039
High	[R].KDAAENTMVAYK.[A]			0.000637874	0	2	2	6	Q7XTE8; Q6EUP4	Q7XTE8 [149-160]; Q6EUP4 [149-160]	1	1340.65147712	High	High	High	9.0e7	4.9e7		4.55838394165039	High	0	2.867E-06
High	[R].LIGPNCPGIIKPGECK.[I]	2xCarbamidomethyl [C6; C15]		0.000163801	0	1	1	14	Q6ZL94	Q6ZL94 [154-169]	0	1752.91352272	High	High	High	6.7e8	2.9e8	1.5e7	3.54882836341858	High	0	0.0002545
High	[K].FAVAAPVAADSGAAAPSAAKEEEK.[K]			9.82783E-06	0	1	1	5	P41095	P41095 [278-301]	1	2258.12991631	High	High	High	9.8e7	6.2e7	4.9e7	3.79809975624084	High	0	2.154E-05
High	[R].NTAGPLIIACSK.[G]	1xCarbamidomethyl [C10]		0.00606044	0	1	1	4	Q6K9N6	Q6K9N6 [152-163]	0	1244.66673363	High	High	Not Found	4.7e7	2.2e8		3.49336767196655	High	0	9.87E-05
High	[K].HIVQDLKPEIPVSK.[N]			8.27573E-05	0	1	1	53	P49027	P49027 [282-295]	0	1602.92136792	High	High	High	1.3e9	2.3e8	6.9e8	3.81621789932251	High	0	1.426E-07
High	[K].GICSNFLCDSKPGDK.[V]	2xCarbamidomethyl [C3; C8]		0.00172394	0	1	1	5	O23877	O23877 [194-208]	0	1697.76216701	High	High	High	8.5e7	1.1e8	1.9e7	3.38470149040222	High	0	2.328E-05
High	[K].GTDPVAIDLGSMGK.[G]			0.00251164	0	1	1	2	Q0INM3	Q0INM3 [696-709]	0	1360.67769184	High	Not Found	Not Found	1.7e7			3.23861479759216	High	0	2.463E-05
High	[R].CQGGANAGHTIYNSEGK.[K]	1xCarbamidomethyl [C1]		4.90124E-05	0	2	3	10	A2XD35; Q851S8	A2XD35 [95-111]; Q851S8 [97-113]	0	1763.77657114	High	High	High	1.2e8	9.0e7	4.7e6	4.29346132278442	High	0	4.579E-07
High	[R].SLPLSAPNATQQASSR.[S]			0.000273335	0	1	1	6	Q8W1L6	Q8W1L6 [708-723]	0	1627.83982305	High	High	High	2.8e7	6.3e7	4.3e7	2.74274945259094	High	0	4.828E-06
High	[K].DAEGQDAEATTEEAK.[K]			3.28461E-05	0	1	1	12	P49199	P49199 [134-148]	0	1564.66091514	High	High	High	1.7e8	5.8e7		5.4287109375	High	0	1.962E-07
High	[K].QLPIHHIPGPEGVR.[G]	1xDeamidated [Q1]		0.0049355	0	1	1	3	Q2R1V8	Q2R1V8 [285-298]	0	1550.84378679	High	Not Found	High	3.9e7		7.0e7	2.39608526229858	High	0	7.161E-05
High	[R].ELPIHHIPGPEGVR.[G]			0.0049355	0	1	2	3	A2Z7B3	A2Z7B3 [292-305]	0	1550.84378636	High	Not Found	High	3.9e7		7.0e7	2.39608526229858	High	0	7.161E-05
High	[K].VTEQVVDDPMQIPR.[S]			0.00490662	0	1	1	4	Q9XJ29	Q9XJ29 [168-181]	0	1626.81558218	High	High	Not Found		7.1e6		3.17084813117981	High	0	7.106E-05
High	[R].HLMHDVER.[C]			0.00681444	0	1	1	10	P42862	P42862 [30-37]	0	1036.4992742	High	High	High	1.1e8	5.7e7	1.5e7	2.82775521278381	High	0	0.000119
High	[K].IGATGVVSQECK.[T]	1xCarbamidomethyl [C11]		0.0014032	0	1	1	6	Q42456	Q42456 [310-321]	0	1248.62526271	High	High	High	1.4e8	9.5e7	5.7e6	3.8916802406311	High	0	1.109E-05
High	[K].AGGAYTMNTASAVTVR.[S]	1xOxidation [M7]		0.000951695	0	1	1	1	P0DKK2	P0DKK2 [65-80]	0	1585.76388137	Not Found	Not Found	High			1.2e7	3.91659903526306	High	0	5.376E-06
High	[K].SEPIPEVNDEPVK.[V]			0.0114737	0	1	1	8	Q53LQ0	Q53LQ0 [375-387]	0	1452.72166506	High	High	High	4.2e8	1.8e8		2.56342720985413	High	0.0001707	0.001692
High	[K].VALVYGQMNEPPGAR.[M]			2.33466E-05	0	1	1	29	P12085	P12085 [232-246]	0	1601.81043729	High	High	High	4.2e8	3.2e8		4.45029973983765	High	0	3.185E-07
High	[R].TMASTVPLAVEGEPSNK.[-]	1xOxidation [M2]		0.0110137	0	1	1	2	P31924	P31924 [800-816]	0	1746.85784122	High	Not Found	Not Found	1.4e7			3.19610834121704	High	0	0.0004044
High	[R].TMASTVPLAVEGEPSNK.[-]			1.49262E-05	0	1	1	15	P31924	P31924 [800-816]	0	1730.86292622	High	High	High	2.9e8	2.7e8	1.0e8	4.42684745788574	High	0	9.12E-08
High	[R].FYAISAEYPEFSNK.[D]			3.0248E-05	0	1	1	21	Q9SLY8	Q9SLY8 [84-97]	0	1665.77951427	High	High	High	9.2e7	2.9e8	3.2e8	5.18353128433228	High	0	8.167E-08
High	[R].AADLVASAAIR.[A]			0.00409024	0	1	1	8	P0C482	P0C482 [80-90]	0	1057.60003403	High	High	High	9.0e7	9.2e7		3.08856749534607	High	0	0.0001064
High	[K].YIYGGHVADYMR.[S]			0.00242459	0	2	3	5	Q8L4L4; A2WXX3	Q8L4L4 [198-209]; A2WXX3 [198-209]	0	1444.66779592	Not Found	High	High		4.6e7	1.7e8	3.03353834152222	High	0	2.346E-05
High	[R].IDNLVDTEESK.[S]			0.00392551	0	1	1	2	Q69LE7	Q69LE7 [498-508]	0	1262.61105204	Not Found	Not Found	High			1.2e7	3.45565509796143	High	0	4.993E-05
High	[K].TEPSASIELNSQNFDK.[L]			0.000902613	0	1	1	2	Q67UF5	Q67UF5 [162-177]	0	1779.83954817	High	Not Found	Not Found	2.0e7			2.60600328445435	High	0	5.329E-06
High	[K].GFGVESFGADRK.[E]			0.00722577	0	1	1	7	Q6Z5N4	Q6Z5N4 [372-383]	1	1269.62222595	High	High	High	6.7e7	7.9e7	5.3e7	3.39741253852844	High	0.0001707	0.001917
High	[R].TLGWDQYPHGR.[W]			0.0122353	0	1	1	4	Q75HE6	Q75HE6 [343-353]	0	1329.63345935	High	Not Found	High	3.4e7		2.1e7	2.87136173248291	High	4.041E-05	0.0005564
High	[R].KWVSDTGVENIGK.[R]			8.88137E-05	0	1	1	11	P93431	P93431 [350-362]	1	1432.74306926	High	High	High		1.4e8	9.1e7	3.97035336494446	High	0	1.261E-05
High	[R].ASAAPAVDEEAPASPPPSDLGK.[G]			0.000128682	0	1	1	5	Q70G58	Q70G58 [46-67]	0	2077.00840426	High	High	High	2.7e7	3.9e7	1.5e7	4.78496885299683	High	0	9.286E-07
High	[K].TNPFVAHHLLAK.[I]			0.00133869	0	1	1	5	P12153	P12153 [6-17]	0	1347.75318057	Not Found	High	High		2.0e7	3.4e7	2.88440752029419	High	4.041E-05	0.0004308
High	[R].VSSEQEAAPAVR.[A]			0.000573765	0	1	1	7	Q5Z8V9	Q5Z8V9 [46-57]	0	1243.62770521	High	High	High	1.6e8	1.1e8		3.68591260910034	High	0	2.436E-06
High	[R].VEDAMGAAER.[T]			0.00277558	0	1	1	9	Q6ZG77	Q6ZG77 [87-96]	0	1048.4727846	High	High	High	9.0e7	5.4e7		3.64759039878845	High	0	6.504E-05
High	[K].GTFFGNYKPR.[T]			0.0119527	0	2	2	10	Q0ITW7; Q2R8Z5	Q0ITW7 [319-328]; Q2R8Z5 [319-328]	0	1186.6003684	High	High	High	2.7e8	2.8e8	9.6e7	2.47897434234619	High	0.0001707	0.001826
High	[K].SPEDATNLIDDK.[K]			0.00784349	0	1	1	2	Q53LQ0	Q53LQ0 [159-170]	0	1317.61686567	High	Not Found	Not Found	1.5e8			3.18958568572998	High	0	0.0003694
High	[R].SSGVTAEGEGVKVESTACSVSPTADQK.[A]	1xCarbamidomethyl [C18]; 1xDeamidated [Q26]		0.00044812	0	1	1	2	Q40682	Q40682 [67-93]	1	2682.24105967	Not Found	High	Not Found				5.74278736114502	High	0	1.651E-06
High	[R].SSGVTAEGEGVKVESTACSVSPTADQK.[A]	1xCarbamidomethyl [C18]		0.000601422	0	1	1	4	Q40682	Q40682 [67-93]	1	2681.25704367	High	High	Not Found	3.5e7	3.5e7		3.84345746040344	High	0	0.0003477
High	[K].LLESHLVPSSTAPESK.[V]			2.17545E-05	0	1	1	10	Q7XTE8	Q7XTE8 [110-125]	0	1694.89594092	High	High	High	1.0e8	7.2e7		3.68843722343445	High	0	2.798E-05
High	[K].GDAVLGEGASESLHVK.[D]			1.99161E-05	0	1	1	20	P17784	P17784 [339-354]	0	1568.7914759	High	High	High	6.8e8	8.8e8	3.7e8	5.0442943572998	High	0	1.839E-08
High	[R].ATPEQVSDYTLK.[L]			0.00346999	0	1	1	18	Q40677	Q40677 [271-282]	0	1351.67398665	High	High	High	4.2e9	2.5e9	1.0e9	3.01374411582947	High	4.041E-05	0.0004121
High	[K].KLSVETTANQDPLVTK.[G]			3.21199E-06	0	1	1	14	Q43008	Q43008 [166-181]	1	1743.94870473	High	High	High	5.4e8	5.8e8	9.5e7	4.05392456054688	High	0	4.107E-06
High	[R].LASIGLENTEANR.[Q]			0.000105344	0	1	1	14	Q40677	Q40677 [73-85]	0	1387.71758277	High	High	High	3.8e9	2.9e9	1.0e9	4.35989999771118	High	0	2.816E-06
High	[R].LNADDWENDENLKK.[I]			0.00701711	0	1	1	2	A2XCT8	A2XCT8 [52-65]	1	1703.78711873	High	Not Found	Not Found	9.5e6			2.18808269500732	High	0.0002595	0.003051
High	[R].NTGDATTFTNADLGAK.[K]			0.00017787	0	1	1	12	Q0JNR2	Q0JNR2 [135-150]	0	1596.75000498	High	High	High	1.4e8	1.6e8	7.2e7	4.63737726211548	High	0	8.821E-07
High	[K].QAAESTMNAYK.[A]			0.00166417	0	1	1	5	Q2R2W2	Q2R2W2 [153-163]	0	1213.55176313	High	Not Found	High	1.1e8			3.90139603614807	High	0	1.295E-05
High	[R].VGSDSHLAGAYK.[K]			0.000876447	0	1	1	10	Q42997	Q42997 [553-564]	0	1204.59567686	High	High	High	3.3e8	2.6e8		4.12296581268311	High	0	4.735E-06
High	[R].AYFSATSAHTCTGDGNAMVAR.[A]	1xCarbamidomethyl [C11]		3.18936E-05	0	1	1	10	Q6ZDY8	Q6ZDY8 [247-267]	0	2187.95461168	High	High	High	1.8e8	1.4e8	6.7e7	3.6688084602356	High	0	1.215E-05
High	[K].VALVYGQMNEPPGAR.[M]	1xOxidation [M8]		0.000935045	0	1	1	6	P12085	P12085 [232-246]	0	1617.80535229	High	High	Not Found	1.5e7			2.91407775878906	High	0	0.0001561
High	[K].SGQESHAACTEFDR.[T]	1xCarbamidomethyl [C9]		1.64002E-05	0	1	1	18	P35684	P35684 [291-304]	0	1594.65505909	High	High	High	1.1e9	7.5e8		5.12716007232666	High	0	9.104E-09
High	[K].GNKPWVSLPK.[G]			0.00271109	0	1	1	19	P49398	P49398 [231-240]	0	1125.64150495	High	High	High	1.7e8	3.3e8	5.8e7	3.99450635910034	High	0	5.423E-05
High	[K].CGTALDHGVAAVGYGTENGK.[D]	1xCarbamidomethyl [C1]; 1xDeamidated [N18]		0.00342945	0	1	1	4	P25776	P25776 [283-302]	0	1977.89708051	High	High	Not Found				4.15697717666626	High	0	4.041E-05
High	[K].SEPIPEVNDQPVK.[T]	1xDeamidated [Q/N]		0.0114737	0	1	1	14	Q69ST6	Q69ST6 [414-426]	0	1452.72166549	High	High	High	4.2e8	1.8e8		2.56342720985413	High	0.0001707	0.001692
High	[K].AGADIVSVHCEQSSTIHLHR.[T]	1xCarbamidomethyl [C10]		1.31907E-05	0	1	1	4	Q9ZTP5	Q9ZTP5 [130-149]	0	2217.08292371	High	High	High		2.5e7	2.8e7	3.95481586456299	High	0	6.473E-09
High	[R].GILAMDESNATCGK.[R]	1xCarbamidomethyl [C12]; 1xOxidation [M5]		0.00228616	0	1	1	2	Q40677	Q40677 [58-71]	0	1482.65630511	Not Found	High	Not Found		9.2e7		3.49627542495728	High	0	5.5E-05
High	[R].GILAMDESNATCGK.[R]	1xCarbamidomethyl [C12]		0.000371198	0	1	1	16	Q40677	Q40677 [58-71]	0	1466.66139011	High	High	High	9.1e8	8.4e8		4.42781782150269	High	0	2.477E-05
High	[K].ALAGQKDEAYFAANAAAQASR.[R]	1xDeamidated [Q/N]		0.00177539	0	1	1	6	Q2QLY5	Q2QLY5 [368-388]	1	2125.03087149	High	High	Not Found	1.7e7	5.1e7		4.35025072097778	High	0	0.0001996
High	[K].ALAGQKDEAYFAANAAAQASR.[R]			2.1399E-06	0	1	1	13	Q2QLY5	Q2QLY5 [368-388]	1	2124.04685549	High	High	High	6.8e8	4.6e8	5.8e8	5.66286516189575	High	0	3.709E-10
High	[K].IGGIGTVPVGR.[V]			0.00183915	0	1	1	23	O64937	O64937 [244-254]	0	1025.61020483	High	High	High	2.9e9			2.95925521850586	High	0	1.517E-05
High	[K].EITALAPSSMK.[I]			0.00841463	0	3	3	14	A2XNS1; Q10DV7; A3C6D7	A2XNS1 [318-328]; Q10DV7 [318-328]; A3C6D7 [318-328]	0	1147.60273611	High	High	High	3.2e8	2.8e8	6.5e7	2.93769145011902	High	0.0003518	0.00342
High	[K].DEAYFAANAAAQASR.[R]	1xDeamidated [N/Q]		1.709E-05	0	1	1	12	Q2QLY5	Q2QLY5 [374-388]	0	1556.69757597	High	High	High	5.5e7	5.4e6	2.3e7	5.18393802642822	High	0	4.897E-07
High	[K].SGQESHAACTEFDRTEK.[D]	1xCarbamidomethyl [C9]		0.000230446	0	1	1	5	P35684	P35684 [291-307]	1	1952.84029347	High	High	High	7.8e7	6.4e7	1.5e7	4.27015352249146	High	0	5.788E-07
High	[K].DEAYFAANAAAQASR.[R]			2.26695E-05	0	1	1	37	Q2QLY5	Q2QLY5 [374-388]	0	1555.71355997	High	High	High	1.5e8		1.8e7	5.40625619888306	High	0	1.077E-07
High	[K].GILAADESTGTIGK.[R]			0.000167703	0	2	3	29	P17784; Q5N725	P17784 [25-38]; Q5N725 [25-38]	0	1332.70053574	High	High	High	5.1e9	1.8e9	7.1e8	5.46572208404541	High	0	1.164E-06
High	[R].STSESTENVQEVGK.[S]			0.00055713	0	1	1	6	B9FXV5	B9FXV5 [712-725]	0	1494.6918214	High	High	High	2.4e7	1.5e7	4.7e6	3.36471152305603	High	0	0.0001436
High	[R].KEPIGVVGLITPWNYPLLMATWK.[V]			0.00287521	0	1	1	9	B3VMC0	B3VMC0 [149-171]	1	2626.44656321	Not Found	Not Found	High			5.7e6	4.31193256378174	High	7.579E-05	0.000629
High	[K].AGGAYTMNTASAVTVR.[S]			1.7914E-05	0	1	1	14	P0DKK2	P0DKK2 [65-80]	0	1569.76896637	High	High	High	3.5e8	2.9e8	7.5e7	4.92139577865601	High	0	4.617E-07
High	[R].APGVQTPVIVR.[F]			0.00635152	0	1	2	13	A2YH64	A2YH64 [92-102]	0	1136.6786187	High	High	High	2.6e8	3.4e8	2.8e7	2.61630415916443	High	0	0.000405
High	[R].ELCSETGAAQDDVLAR.[V]	1xCarbamidomethyl [C3]		2.93708E-05	0	1	1	5	Q6AVA8	Q6AVA8 [713-728]	0	1734.79630349	High	High	High	3.2e7	1.4e7	1.6e7	4.2149715423584	High	0	3.402E-08
High	[R].KSVHEPMQTGLK.[A]			0.0139932	0	1	1	4	P0C520	P0C520 [142-153]	1	1354.7147461	High	Not Found	High	1.3e8		5.2e7	3.18731737136841	High	0.0003796	0.003622
High	[R].AVSASAPAAATIAVGDK.[L]			0.000242982	0	1	1	4	Q69TY4	Q69TY4 [60-76]	0	1499.80639773	High	Not Found	High	3.7e7			3.62699723243713	High	0	6.295E-07
High	[K].IINVDNVQEAAR.[E]			0.00390252	0	1	1	8	P15280	P15280 [477-488]	0	1341.71210351	High	High	High	1.8e8	2.6e8	8.1e7	3.27606511116028	High	0	4.946E-05
High	[K].LLDSHLVPSSTAAESK.[V]			0.000212219	0	1	1	21	Q6ZKC0	Q6ZKC0 [104-119]	0	1654.8646408	High	High	High	4.6e8	1.7e8	2.4e7	3.88669490814209	High	0	3.247E-05
High	[R].DNGLLLHIHR.[A]	1xDeamidated [N2]		0.00124745	0	1	1	58	P0C511	P0C511 [286-295]	0	1188.64838161	High	High	High	1.9e9	6.1e8	1.9e8	3.32357931137085	High	7.579E-05	0.000678
High	[R].DNGLLLHIHR.[A]			0.000871305	0	1	1	145	P0C511	P0C511 [286-295]	0	1187.66436561	High	High	High	7.0e8	3.3e9	2.2e8	3.66725969314575	High	0	0.0001732
High	[R].QSFLNAAHSYSGFAR.[D]			0.00107685	0	1	1	13	Q7Y1Z0	Q7Y1Z0 [116-130]	0	1655.79247901	High	High	High	3.1e8	3.5e7		3.31084847450256	High	0	0.0001359
High	[R].DVCGGGTGHAEVVR.[V]	1xCarbamidomethyl [C3]		0.000218557	0	1	1	1	Q7XUP7	Q7XUP7 [67-80]	0	1413.653937	High	Not Found	Not Found	8.4e7			3.76371550559998	High	0	5.344E-07
High	[K].AIETVQNNFNTVR.[T]	1xDeamidated [N/Q]		0.00118313	0	1	1	38	A3BLC3	A3BLC3 [97-109]	0	1506.75469695	High	High	High	8.8e7	1.4e8	5.3e7	4.06676864624023	High	0	7.577E-06
High	[K].AIETVQNNFNTVR.[T]			0.000721772	0	1	1	13	A3BLC3	A3BLC3 [97-109]	0	1505.77068095	High	High	High	5.5e8	2.8e8	1.0e7	4.09671258926392	High	0	4.111E-05
High	[K].WGNIQFPLPFGR.[V]			0.000841083	0	1	1	6	Q2QNG7	Q2QNG7 [230-241]	0	1431.75318057	Not Found	Not Found	High			4.3e7	3.97448492050171	High	0	8.149E-06
High	[K].AEDAVAAEGEADGK.[A]			8.52289E-05	0	1	2	6	A2YQ56	A2YQ56 [71-84]	0	1332.59137918	High	High	High	1.5e7	1.0e7	3.8e6	4.28687572479248	High	0	1.211E-07
High	[K].VAYALSQGLK.[V]			0.00271109	0	1	1	24	P48494	P48494 [114-123]	0	1049.59897143	High	High	High	1.3e9	5.5e8		3.53681540489197	High	0	2.779E-05
High	[R].CKPNNAVHASEALR.[R]	1xCarbamidomethyl [C1]		0.0010832	0	1	1	14	A2Y0T4	A2Y0T4 [140-153]	0	1566.78053445	High	High	High	2.9e8	1.4e8	1.5e8	3.04820680618286	High	0.0001964	0.002499
High	[K].TYDLNFKEENNDGSQK.[I]	1xDeamidated [N/Q]		3.98877E-05	0	1	1	74	Q42971	Q42971 [264-279]	1	1902.83519143	High	High	High	1.9e8	1.6e8	3.8e7	4.67039966583252	High	0	7.44E-06
High	[K].TYDLNFKEENNDGSQK.[I]			1.44083E-05	0	1	1	18	Q42971	Q42971 [264-279]	1	1901.85117543	High	High	High	1.1e9	9.7e8		4.39405679702759	High	0	1.896E-07
High	[K].ANFNDKFDEVR.[K]			0.00627747	0	1	1	24	P0DKK7	P0DKK7 [216-226]	1	1354.63860424	High	High	High	6.2e8	3.7e8	1.5e8	3.64589762687683	High	0	0.0001167
High	[K].GLQNGDTATSAIK.[Q]	1xDeamidated [N/Q]		0.00130756	0	1	1	16	Q69RJ0	Q69RJ0 [1022-1034]	0	1276.63793593	High	High	High	3.2e8	2.6e8		3.65192461013794	High	0	5.933E-05
High	[K].HLGGSDDTVEAYESGK.[L]			6.94448E-06	0	1	1	14	Q0DAE4	Q0DAE4 [108-123]	0	1664.73983418	High	High	High	1.2e8	8.8e7	5.1e6	4.65888500213623	High	0	1.89E-07
High	[K].GEGSHILDPEGNK.[Y]			0.00198527	0	1	1	6	Q10G56	Q10G56 [64-76]	0	1352.6440835	High	High	High	3.6e7	2.2e7	9.2e6	3.83810663223267	High	0	6.036E-05
High	[K].VLEQGEVMVFPR.[A]			0.00152364	0	1	1	4	Q6ESF0	Q6ESF0 [146-157]	0	1403.73514719	Not Found	Not Found	High			4.8e7	3.3843879699707	High	0	4.537E-05
High	[R].IVQDPSSLQDQK.[K]			0.00124745	0	1	2	12	A2WXV8	A2WXV8 [273-284]	0	1357.69578471	High	High	High	1.4e8	8.3e7	1.9e7	3.54206848144531	High	0	0.0001426
High	[R].SPGAQTPVIVR.[F]			0.00299595	0	1	1	15	Q0E4K1	Q0E4K1 [92-102]	0	1124.64223318	High	High	High	2.4e9	1.8e9		3.32450938224792	High	0.0006257	0.006417
High	[K].TYVSGNAISKDDIK.[V]			0.00185	0	1	1	7	P29545	P29545 [25-38]	1	1510.77476324	High	High	High	1.3e8	1.0e8		3.35435009002686	High	0	6.556E-05
High	[R].KDDLQNTIVK.[H]			0.00635152	0	1	1	11	Q0D840	Q0D840 [102-111]	1	1173.64737807	High	High	High	6.6e8	6.2e8		3.88745546340942	High	0	0.0001375
High	[R].EIQGQHDEIELK.[F]			0.0011354	0	1	2	10	Q5VND6	Q5VND6 [67-78]	0	1438.7172484	High	High	High	2.6e7	1.5e8		3.73970341682434	High	7.579E-05	0.0008067
High	[K].QVHPDIGISSK.[A]			0.00340937	0	2	14	10	Q6F362; Q94JE1	Q6F362 [75-85]; Q94JE1 [78-88]	0	1180.63206238	High	High	High	1.4e9	1.3e9	1.4e7	3.27050566673279	High	0	4.763E-05
High	[K].KGDDEAEAEADPACEGGVCR.[K]	2xCarbamidomethyl [C14; C19]		2.8519E-05	0	1	1	14	Q7Y0E8	Q7Y0E8 [548-567]	1	2135.86043675	High	High	High	8.5e7	5.5e7	6.6e6	4.7549295425415	High	0	3.601E-07
High	[R].QISELGIYPAVDPLDSTSR.[M]			8.5835E-06	0	1	1	10	Q01859	Q01859 [411-429]	0	2061.04987518	High	Not Found	High	1.3e8		3.1e8	4.66989707946777	High	0	3.306E-09
High	[K].YAADQDAFFEDYAEAHAK.[L]			0.000305675	0	1	1	2	P0C0L1	P0C0L1 [275-292]	0	2061.88247555	Not Found	Not Found	High			4.1e7	4.07945442199707	High	0	9.049E-07
High	[K].TAIAEGLAQR.[I]			0.00520316	0	3	5	4	Q7F9I1; Q75GT3; Q2QVG9	Q7F9I1 [303-312]; Q75GT3 [296-305]; Q2QVG9 [304-313]	0	1029.56873391	High	High	High	3.6e8	2.3e8		3.65596652030945	High	0	7.758E-05
High	[R].AKPAVPLGANYR.[L]			0.00401881	0	2	2	6	Q69T99; P15280	Q69T99 [91-102]; P15280 [105-116]	0	1256.71098142	High	High	High	1.7e8	1.5e8		3.0330171585083	High	0	0.0003605
High	[K].AGEDDDDLDDEDAEDEDKADEK.[A]			4.39306E-07	0	1	1	14	Q9SLY8	Q9SLY8 [384-405]	1	2453.90703063	High	High	High	2.2e8	1.6e8	9.8e6	5.47128438949585	High	0	3.374E-11
High	[K].GTIEVAGTEKETTTQGHDDLGKR.[C]			1.60186E-05	0	1	1	4	P17784	P17784 [107-129]	2	2443.20593464	High	High	High	1.9e8	1.6e8	1.0e8	3.00654888153076	High	0	5.021E-07
High	[K].AVDNSGTVVGIK.[C]			0.00598977	0	1	1	5	Q9LSU0	Q9LSU0 [30-41]	0	1159.63172801	High	High	High	2.9e8	3.0e8		2.73357152938843	High	0.0001707	0.001717
High	[R].AINGALECNGKNPGAVNAR.[V]	1xCarbamidomethyl [C8]; 3xDeamidated [N3; N9; N12]		0.000415115	0	2	2	2	O04138; Q7Y1Z0	O04138 [246-264]; Q7Y1Z0 [249-267]	1	1928.9130658	High	High	Not Found				4.70784139633179	High	0	1.454E-06
High	[R].AINGALECNGKNPGAVNAR.[V]	1xCarbamidomethyl [C8]; 2xDeamidated [N]		2.64183E-05	0	2	2	44	O04138; Q7Y1Z0	O04138 [246-264]; Q7Y1Z0 [249-267]	1	1927.9290498	High	High	High	4.8e8	3.6e8	1.2e8	4.62897968292236	High	0	1.614E-07
High	[K].IGGLTLDELGR.[E]			0.000974357	0	1	1	18	Q69RJ0	Q69RJ0 [854-864]	0	1143.63681341	High	High	High	2.2e8	2.6e8	1.9e8	3.8955500125885	High	0	1.294E-05
High	[K].AANGVVIATEK.[K]	1xDeamidated [N3]		0.00340937	0	1	1	18	Q10KF0	Q10KF0 [40-50]	0	1073.58371566	High	High	High	2.7e8	2.1e8		3.73333883285522	High	0	3.996E-05
High	[K].DDSIFHNEEK.[L]			0.00378959	0	1	1	11	Q0J8G4	Q0J8G4 [287-296]	0	1233.53822151	High	High	High	2.6e8			3.79559993743896	High	0	4.718E-05
High	[R].LEKPASYDQIK.[A]			0.00038681	0	2	2	26	Q7FAH2; Q6K5G8	Q7FAH2 [251-261]; Q6K5G8 [251-261]	0	1291.68924285	High	High	High	3.9e9	2.5e9		4.00030374526978	High	0	7.676E-06
High	[R].VFAYADTQR.[Y]			0.00871553	0	1	1	7	Q0E4K1	Q0E4K1 [345-353]	0	1070.52653476	High	High	High	2.1e9	1.4e9		3.52715635299683	High	0	0.0001764
High	[K].DSSNDRTDEYGGSLENR.[C]			0.00997141	0	1	2	2	Q69TI0	Q69TI0 [190-206]	1	1914.80601608	Not Found	High	Not Found		1.8e7		2.4731068611145	High	0	0.0002171
High	[K].KFPGAVFLK.[V]			0.00591993	0	1	1	9	Q0D840	Q0D840 [56-64]	1	1006.608414	High	High	High	8.6e7	4.0e7	1.3e7	3.06132054328918	High	0.0001071	0.0009806
High	[R].ADEGYCVAVR.[E]	1xCarbamidomethyl [C6]		0.00214298	0	1	1	4	Q10M12	Q10M12 [37-46]	0	1139.51498406	High	High	Not Found	2.0e8			4.01913833618164	High	0	1.918E-05
High	[K].MLNSDSAVIAETGDSWFNCQK.[L]	1xCarbamidomethyl [C19]; 1xDeamidated [N3]		0.00581667	0	1	2	1	A2XFI3	A2XFI3 [420-440]	0	2374.03258753	High	Not Found	Not Found				2.73233079910278	High	0	9.286E-05
High	[K].GLQNGDTATSAIK.[Q]			0.00591993	0	1	1	8	Q69RJ0	Q69RJ0 [1022-1034]	0	1275.65391993	High	High	High	6.3e7	3.6e7	4.5e6	3.06103301048279	High	4.041E-05	0.0004924
High	[R].CNDELEPSQCTAACK.[S]	3xCarbamidomethyl [C1; C10; C14]		2.56521E-05	0	1	2	12	A2WK50	A2WK50 [143-157]	0	1782.70914539	High	High	High	4.0e8	2.3e8		5.05597639083862	High	0	2.058E-08
High	[K].FANACGAITATK.[K]	1xCarbamidomethyl [C5]		0.00357342	0	1	2	4	A2WXV8	A2WXV8 [292-303]	0	1224.60413339	High	Not Found	High	1.1e8			3.57410359382629	High	0	4.309E-05
High	[K].IENLNQNIGALSVK.[L]			0.000531509	0	1	2	8	A2XRZ0	A2XRZ0 [292-305]	0	1512.83803222	High	High	High	5.0e7	6.5e7	4.4e6	3.68989539146423	High	0	3.085E-06
High	[K].VVEVNALAK.[A]			0.0123069	0	2	2	12	Q2QLY5; Q2QLY4	Q2QLY5 [359-367]; Q2QLY4 [359-367]	0	942.56185768	High	High	High	1.6e9	1.7e9		2.84536290168762	High	0	0.0003023
High	[R].LGGEVLTTENAR.[E]			0.00383437	0	1	1	2	Q9LD61	Q9LD61 [121-132]	0	1259.65900533	Not Found	Not Found	High			2.4e7	3.41474103927612	High	0	4.8E-05
High	[K].LGIYSDAGSQTCSNK.[M]	1xCarbamidomethyl [C12]		2.39028E-05	0	1	1	12	Q9FXT4	Q9FXT4 [145-159]	0	1600.72716139	High	High	High	9.4e7	9.3e7	1.3e7	4.5603551864624	High	0	2.183E-07
High	[R].NLSQEPQSASSAEDLK.[V]			7.14335E-05	0	1	1	6	B9FXV5	B9FXV5 [644-659]	0	1703.80824805	High	High	High	3.4e7	1.1e7	1.0e7	4.53502321243286	High	0	9.238E-08
High	[R].SYPTYACSPATTGSTK.[A]	1xCarbamidomethyl [C7]		0.000212219	0	1	1	12	Q6H5X0	Q6H5X0 [63-78]	0	1691.75812714	High	High	High	1.1e8	9.1e7	6.5e6	3.73384785652161	High	0	3.692E-06
High	[R].MVGESTEAVGAGVGGGSSGQK.[M]			1.15342E-06	0	1	1	6	Q7F9I1	Q7F9I1 [227-247]	0	1864.87053068	High	High	High	4.8e7	3.3e7	1.8e7	5.84582948684692	High	0	3.076E-10
High	[R].FRPGTVALR.[E]			0.00374534	0	1	1	14	Q2RAD9	Q2RAD9 [42-50]	0	1016.59997454	High	High	High	5.1e8	5.2e8	1.1e8	2.37071466445923	High	0	0.0002129
High	[K].GVFAAGDVQDKK.[Y]			0.00431219	0	1	2	8	Q6ZFU6	Q6ZFU6 [287-298]	1	1234.64262704	High	High	High	1.1e8	8.7e7		3.33985614776611	High	0.001523	0.01715
High	[R].NPFGQVPALQDGDLFLWESR.[A]			2.69207E-06	0	1	1	9	O82451	O82451 [50-69]	0	2289.12985682	Not Found	Not Found	High			2.2e7	5.64191150665283	High	0	8.141E-07
High	[K].TPAELSHAANAGLDIAVR.[M]			7.3655E-06	0	1	2	15	Q10N21	Q10N21 [62-79]	0	1805.95043607	High	High	High	7.0e6	1.9e8		4.14655065536499	High	0	2.594E-09
High	[K].EAISQVVGESK.[E]			0.00236824	0	1	1	10	B7F845	B7F845 [11-21]	0	1146.60009352	High	High	High	5.1e8	4.5e8		3.42856907844543	High	0	0.0001487
High	[R].TEGSEITEDEIKK.[F]			0.00788958	0	1	1	2	Q6ETN3	Q6ETN3 [485-497]	1	1478.72205892	High	Not Found	Not Found	8.7e6			2.55665349960327	High	0	0.0001493
High	[R].EGPPEFEQPK.[M]			0.0128204	0	1	1	13	P93431	P93431 [369-378]	0	1157.54732971	High	High	High	2.5e9	1.8e9		2.94551253318787	High	0	0.0003212
High	[K].HGANAGLVNALK.[L]			0.00871553	0	1	1	4	Q7XJ02	Q7XJ02 [148-159]	0	1164.64838118	High	Not Found	High	1.7e8			3.66120791435242	High	0	0.0001745
High	[R].WTPSAADTAAGR.[V]			0.00451955	0	1	1	5	Q7XCK6	Q7XCK6 [193-204]	0	1203.57527577	High	High	High	2.7e8	2.0e8		3.01212620735168	High	0	6.208E-05
High	[K].DTIADLLTSIR.[N]			0.00418744	0	1	1	2	P0C493	P0C493 [4-14]	0	1217.67359279	Not Found	Not Found	High				3.56536936759949	High	0	5.529E-05
High	[R].IEHSVVGIR.[S]			0.00945988	0	1	1	4	Q6AVT2	Q6AVT2 [404-412]	0	1009.57890471	High	High	Not Found	9.5e7	1.1e8		2.41136527061462	High	0	0.0001993
High	[K].LMEVHGDYAK.[E]			0.00624077	0	1	1	12	P49397	P49397 [228-237]	0	1162.5561203	High	High	High	4.1e8	8.4e7	3.8e7	3.59147477149963	High	0	0.000287
High	[R].IPSTEEIADR.[VI]			0.00418744	0	2	2	12	Q2QLY5; Q2QLY4	Q2QLY5 [706-715]; Q2QLY4 [706-715]	0	1130.5687934	High	High	High	3.6e9	1.9e9		3.75599694252014	High	0	5.52E-05
High	[K].LADQIDQNAGITR.[L]			0.000637874	0	1	1	4	Q8S2G0	Q8S2G0 [75-87]	0	1414.7284818	High	High	Not Found	1.3e7	7.3e7		3.50971126556396	High	0	2.863E-06
High	[R].LPSPNGESTVSCHQISK.[M]	1xCarbamidomethyl [C12]; 1xDeamidated [N5]		6.058E-05	0	1	1	4	P42211	P42211 [404-420]	0	1841.86980319	High	Not Found	High	1.3e8		3.4e7	3.95624876022339	High	0	3.62E-07
High	[R].TNPTTSRPGVSTIEEK.[S]			9.53134E-05	0	1	1	21	P12085	P12085 [3-18]	0	1716.87626806	High	High	High	4.0e9	2.4e9	9.3e8	4.44007396697998	High	0	3.273E-05
High	[R].NCDNFQVNQNDVEK.[I]	1xCarbamidomethyl [C2]; 1xDeamidated [N/Q]		0.00017787	0	1	1	10	Q6YZX6	Q6YZX6 [53-66]	0	1724.71805362	High	Not Found	High	2.0e7		1.0e7	4.72863626480103	High	0	3.869E-07
High	[R].NCDNFQVNQNDVEK.[I]	1xCarbamidomethyl [C2]		7.66613E-05	0	1	1	8	Q6YZX6	Q6YZX6 [53-66]	0	1723.73403762	High	High	High	2.0e8	1.5e8	2.8e7	5.01740169525146	High	0	1.026E-07
High	[K].VVDGCEAQIAAK.[L]	1xCarbamidomethyl [C5]		0.000534646	0	1	1	5	Q9XEA8	Q9XEA8 [27-38]	0	1260.62526271	High	High	High		2.4e8		4.40297794342041	High	0	2.181E-06
High	[R].AGLAASHTQQVLVEK.[S]			0.000417565	0	1	1	4	B9EXM2	B9EXM2 [265-279]	0	1551.84893125	High	High	Not Found	2.1e7	1.3e7		4.3136568069458	High	0	2.769E-05
High	[K].KMDATAQELSEEK.[T]			4.95928E-05	0	1	1	14	Q7XDC8	Q7XDC8 [312-324]	1	1479.69954939	High	High	High	2.4e8	1.3e8	4.5e7	4.981858253479	High	0	5.98E-08
High	[K].NDCPHIVVGTPGR.[I]	1xCarbamidomethyl [C3]		0.00213042	0	1	2	6	Q0JM17	Q0JM17 [169-181]	0	1421.69540792	High	High	High	1.2e8	8.5e7	1.1e7	2.64367485046387	High	0	7.148E-05
High	[K].VSDPLEEGCR.[L]	1xCarbamidomethyl [C9]		0.00441466	0	1	1	6	B3VMC0	B3VMC0 [323-332]	0	1161.52046332	High	High	High	2.8e8	2.0e8		3.35765790939331	High	0	0.0001172
High	[R].TASNEAVQVNIGK.[K]			0.000676535	0	1	1	6	P48600	P48600 [161-173]	0	1330.69611908	High	High	High	7.1e7	3.9e7	9.4e6	3.60829615592957	High	0	1.982E-05
High	[K].SPCGEGTNTWDR.[F]	1xCarbamidomethyl [C3]		0.000871305	0	1	1	12	P35686	P35686 [77-88]	0	1379.5644533	High	High	High	2.0e8	1.2e8		3.37993311882019	High	0	4.672E-06
High	[K].DAGVIAGLNVAR.[I]			0.00193912	0	1	1	6	Q6Z7B0	Q6Z7B0 [190-201]	0	1155.64804681	Not Found	High	High		6.6e7		3.96676063537598	High	0	5.223E-05
High	[R].VDVTAAEQCPPEGR.[L]	1xCarbamidomethyl [C9]		0.0010832	0	1	1	4	Q69SV0	Q69SV0 [199-212]	0	1528.70603207	High	Not Found	High	7.7e7			4.231764793396	High	0	6.569E-06
High	[K].FSNACGAICTTK.[K]	2xCarbamidomethyl [C5; C9]		0.00098589	0	1	1	13	Q0J8G4	Q0J8G4 [303-314]	0	1329.59258269	High	High	High	4.3e8	2.5e8		4.11229562759399	High	0	7.904E-06
High	[R].EGQSIGVIADGVDKNGKPHK.[L]	1xDeamidated [N15]		2.28033E-05	0	1	1	17	P41344	P41344 [120-139]	1	2050.05635798	High	High	High	1.8e8	1.0e8	8.5e7	5.20905685424805	High	0	1.524E-08
High	[K].VGSSESALLAK.[L]			0.0147472	0	1	1	10	P41095	P41095 [170-180]	0	1061.58371523	High	High	High	7.0e8	6.1e8		2.95941638946533	High	0.0001964	0.002115
High	[K].HDPPIVLAK.[V]			0.0103276	0	1	1	8	Q53LQ0	Q53LQ0 [89-97]	0	989.57784211	High	High	High	5.5e8	3.9e8		3.00358438491821	High	4.041E-05	0.0005678
High	[K].LGVSYNQPDGQK.[L]			0.00139497	0	1	2	12	A2XD35	A2XD35 [405-416]	0	1305.64335527	High	High	High	2.3e8	1.1e8		3.6250364780426	High	0	0.0002265
High	[R].KITFTGSTAVGK.[K]			0.00126966	0	1	1	6	B9F3B6	B9F3B6 [271-282]	1	1209.68376359	High	Not Found	High	4.9e7		5.0e6	2.90965294837952	High	0.000407	0.003952
High	[R].KQSSALSAASSACDHIR.[D]	1xCarbamidomethyl [C13]		2.65121E-08	0	1	1	15	Q7XDC8	Q7XDC8 [240-256]	1	1788.86572047	High	High	High	1.4e9	1.1e9	1.7e7	6.70435905456543	High	0	3.781E-13
High	[K].VATPDQAQEVHDGLR.[K]			1.47515E-05	0	1	1	12	P48494	P48494 [176-190]	0	1635.80852293	High	High	High	2.9e8	2.5e8		4.83763599395752	High	0	3.131E-07
High	[R].EAGVTVVESPAK.[I]			0.000811909	0	1	1	8	Q6ZL94	Q6ZL94 [304-315]	0	1186.63139364	High	High	High	7.7e8	6.3e8		3.58553838729858	High	0	2.772E-05
High	[K].AAGVYTDAEGAAADK.[F]			8.9338E-05	0	1	1	10	Q84T92	Q84T92 [120-134]	0	1409.65431379	High	High	High	2.6e8	1.3e8		5.05308055877686	High	0	2.57E-07
High	[K].VLGTEHTHILR.[V]			0.00154167	0	1	2	13	P31924	P31924 [359-369]	0	1275.71679505	High	High	High	3.8e8	3.9e8		2.72275567054749	High	0	2.503E-05
High	[R].FGGAIDDAAR.[Y]			0.00520316	0	1	1	6	Q93VT8	Q93VT8 [448-457]	0	992.47958458	High	High	High	2.5e8			2.90668821334839	High	0	7.741E-05
High	[R].HDLHISAYGEGNER.[R]			0.00010722	0	1	1	26	P14655	P14655 [333-346]	0	1597.73535803	High	High	High	2.2e8	2.0e8		5.25333690643311	High	0	1.106E-06
High	[K].KAVENSPFLEK.[L]			0.0014366	0	2	3	8	Q0J4P2; Q07078	Q0J4P2 [473-483]; Q07078 [473-483]	1	1261.67867819	High	High	High	2.2e8	1.3e8	1.8e6	3.76909375190735	High	0	0.000125
High	[K].EHVIKPVIPDK.[Y]			0.00613194	0	1	1	7	P93438	P93438 [214-224]	0	1274.7466982	High	High	High	1.8e8			3.09706616401672	High	0.0002903	0.003106
High	[K].DHASCCPPDYPVCNTR.[A]	3xCarbamidomethyl [C5; C6; C13]		0.00258656	0	1	1	2	P25777	P25777 [424-439]	0	1948.77347697	High	Not Found	Not Found				3.13598132133484	High	0.0001071	0.001013
High	[K].IQSNETSNVVQVR.[T]			0.00436312	0	1	1	9	Q10MJ1	Q10MJ1 [277-289]	0	1473.76559555	High	High	High	9.3e7	5.2e7		3.29328894615173	High	0	5.907E-05
High	[R].SLGGNPTQAQLR.[D]			0.00204451	0	1	1	9	Q84VG0	Q84VG0 [40-51]	0	1241.65967407	High	High	High	2.1e8	1.2e8		3.89502048492432	High	0	3.899E-05
High	[R].AVLINAGQANAATGDAGYQDTVDSADAVAK.[L]			1.81262E-05	0	1	1	7	B8AL33	B8AL33 [125-154]	0	2877.38608362	High	Not Found	High	2.8e7		4.4e7	5.14368200302124	High	0	3.602E-08
High	[K].CDPAGHFFGHK.[A]	1xCarbamidomethyl [C1]		0.00841463	0	1	1	4	Q9LSU3	Q9LSU3 [154-164]	0	1272.55785195	High	High	High	6.5e7	5.1e7	5.8e7	3.79022979736328	High	0	0.0001664
High	[K].VTVHHFHGNNVDLGTACGK.[Y]	1xCarbamidomethyl [C17]		0.00897444	0	1	1	3	Q9SDG6	Q9SDG6 [69-87]	0	2062.98756689	High	Not Found	High				3.25672173500061	High	7.579E-05	0.0006032
High	[R].MTNFYTNFQVDEIGR.[V]			9.25493E-05	0	1	1	10	P0C520	P0C520 [18-32]	0	1834.8428595	High	Not Found	High	9.2e6			4.2987813949585	High	0	8.808E-07
High	[R].VTSGEQQVVSGMNYR.[L]			9.5876E-05	0	1	1	10	Q10J94	Q10J94 [70-84]	0	1654.78534466	High	High	High	1.7e8	1.2e8		4.63306856155396	High	0	2.331E-07
High	[R].VTSGEQQVVSGMNYR.[L]	1xOxidation [M12]		0.000119907	0	1	1	6	Q10J94	Q10J94 [70-84]	0	1670.78025966	High	High	High	6.1e7	3.7e7		4.27060794830322	High	0	2.067E-07
High	[K].GHYLNATAGTCEEMIKR.[A]	1xCarbamidomethyl [C11]		5.36001E-06	0	1	1	85	P0C511	P0C511 [237-253]	1	1950.91604147	High	High	High	2.8e9	2.0e9	4.8e7	4.89504766464233	High	0	4.619E-09
High	[K].LESMEPCSSVK.[D]	1xCarbamidomethyl [C7]		0.00353168	0	1	1	12	Q9XEA6	Q9XEA6 [36-46]	0	1266.57044995	High	High	High	2.6e8	2.2e8	5.8e7	3.41264605522156	High	0.000407	0.003963
High	[K].GHYLNATAGTCEEMIKR.[A]	1xCarbamidomethyl [C11]; 1xDeamidated [N5]		3.1744E-06	0	1	1	20	P0C511	P0C511 [237-253]	1	1951.90005747	High	High	High	5.1e8	5.4e8	4.3e8	5.97150421142578	High	0	3.347E-09
High	[K].GHYLNATAGTCEEMIKR.[A]	1xCarbamidomethyl [C11]; 1xOxidation [M14]		5.11347E-06	0	1	1	22	P0C511	P0C511 [237-253]	1	1966.91095647	High	High	High	6.3e8	4.7e8	2.6e8	4.90251636505127	High	0	1.463E-09
High	[R].AVYYDPETGKEDPSK.[N]			0.000997559	0	1	1	11	P41345	P41345 [178-192]	1	1698.78572176	High	High	High	3.4e8	3.3e8	9.2e6	3.49231147766113	High	0	1.856E-05
High	[K].GHYLNATAGTCEEMIKR.[A]	1xCarbamidomethyl [C11]; 1xDeamidated [N5]; 1xOxidation [M14]		6.73504E-05	0	1	1	13	P0C511	P0C511 [237-253]	1	1967.89497247	High	High	High	8.2e7	7.8e7	2.6e7	4.40420055389404	High	0	1.942E-07
High	[R].VVQVGDGIAR.[I]			0.00508246	0	1	1	7	P0C2Z4	P0C2Z4 [32-41]	0	1013.57381931	High	High	High	1.3e9	7.1e8		2.95576858520508	High	0	0.0002525
High	[R].YVPDNPAGDYHR.[L]			0.00812407	0	1	2	1	A2X5P7	A2X5P7 [293-304]	0	1403.63385321	High	Not Found	Not Found	1.7e8			2.60002660751343	High	0	0.0001564
High	[R].SWDEGVATNFSTTPLK.[D]			1.43237E-05	0	1	1	8	Q9SDD6	Q9SDD6 [50-65]	0	1752.84390534	High	High	High	1.1e8	7.7e7	1.5e8	4.52412748336792	High	0	7.354E-09
High	[R].AEYEESGPAIVHR.[K]			0.00340937	0	1	1	5	A3C6D7	A3C6D7 [362-374]	0	1457.70193271	High	High	High	2.8e7	1.1e7		2.6794114112854	High	0	7.261E-05
High	[K].FSNACGAICTTK.[K]	2xCarbamidomethyl [C5; C9]; 1xDeamidated [N3]		0.00613194	0	1	1	2	Q0J8G4	Q0J8G4 [303-314]	0	1330.57659869	Not Found	High	Not Found		3.0e7		3.36354660987854	High	0.0005712	0.005888
High	[K].KAGAEVIGISGDDAASHK.[E]			4.11278E-06	0	1	1	6	P0C5D5	P0C5D5 [128-145]	1	1725.87660243	High	High	High	2.0e8	1.2e8	8.3e7	4.95116853713989	High	0	1.667E-07
High	[K].AEYDESGPSIVHR.[K]			0.000382284	0	1	1	12	Q10DV7	Q10DV7 [362-374]	0	1459.68119725	High	High	High	5.4e8	4.7e8		3.51667904853821	High	0	1.284E-06
High	[R].GASSETAAFAGAR.[I]			0.00188293	0	1	1	2	Q84Q77	Q84Q77 [43-55]	0	1195.57019037	High	Not Found	Not Found	4.2e7			3.41217279434204	High	0	1.574E-05
[truncated: 1,858 more rows]
