# Supplementary material for: Sodium lignosulfonate improves shoot growth of Oryza sativa via enhancement of photosynthetic activity and reduced accumulation of reactive oxygen species
Source: Sci Rep. 2021 Jun 24;11:13226. doi: 10.1038/s41598-021-92401-x (PMC8225820; doi:10.1038/s41598-021-92401-x)
Supplement: Supplementary file 1 — Supplementary Information 1. [file 41598_2021_92401_MOESM1_ESM.zip › Control/MSO2_060418_01_ProteinGroups.txt]

Protein FDR Confidence	Master	Accession	Description	Exp. q-value	Sum PEP Score	Coverage	# Peptides	# PSMs	# Unique Peptides	# Protein Groups	# AAs	MW [kDa]	calc. pI	Found in Sample: [S7] F7: Sample	Found in Sample: [S8] F8: Sample	Found in Sample: [S10] F10: Sample	Area: F7: Sample	Area: F8: Sample	Area: F10: Sample	emPAI	Score Sequest HT	# Peptides Sequest HT
High	IsMasterProtein	P0C511	Ribulose bisphosphate carboxylase large chain OS=Oryza sativa subsp. indica GN=rbcL PE=1 SV=1	0	429.379271106943	54.9266247379455	26	2970	26	1	477	52.847	6.68	High	High	High	1.5e10	1.1e10	9.9e9	914.247	8046.1185413599	26
High	IsMasterProtein	Q42971	Enolase OS=Oryza sativa subsp. japonica GN=ENO1 PE=1 SV=2	0	372.127003219635	73.0941704035874	23	1113	23	1	446	47.942	5.57	High	High	High	3.1e9	2.6e9	1.0e9	73.296	3358.64088392258	23
High	IsMasterProtein	Q69RJ0	Ferredoxin-dependent glutamate synthase, chloroplastic OS=Oryza sativa subsp. japonica GN=GLU PE=2 SV=2	0	327.514111875407	43.6532507739938	48	470	48	1	1615	174.934	6.84	High	High	High	5.1e8	4.4e8	2.0e8	4.144	1248.56259262562	48
High	IsMasterProtein	Q2QLY5	5-methyltetrahydropteroyltriglutamate--homocysteine methyltransferase 1 OS=Oryza sativa subsp. japonica GN=Os12g0623900 PE=2 SV=1	0	324.301093149236	48.6945169712794	27	776	8	1	766	84.531	6.3	High	High	High	4.2e8	2.5e8	4.0e8	12.417	2185.16087710857	27
High	IsMasterProtein	Q2QLY4	5-methyltetrahydropteroyltriglutamate--homocysteine methyltransferase 2 OS=Oryza sativa subsp. japonica GN=Os12g0624000 PE=2 SV=1	0	299.659047085497	45.9530026109661	24	740	5	1	766	84.612	6.3	High	High	High	1.4e8	4.8e7	2.0e8	10.029	2067.35251760483	24
High	IsMasterProtein	Q5N725	Fructose-bisphosphate aldolase 3, cytoplasmic OS=Oryza sativa subsp. japonica GN=FBA3 PE=2 SV=1	0	279.111702390099	78.7709497206704	23	874	13	1	358	38.799	8.16	High	High	High	1.7e9	1.0e9	7.3e8	239.41	2611.03649365902	23
High	IsMasterProtein	P93431	Ribulose bisphosphate carboxylase/oxygenase activase, chloroplastic OS=Oryza sativa subsp. japonica GN=RCA PE=1 SV=2	0	275.090537098744	61.587982832618	21	393	21	1	466	51.421	5.62	High	High	High	2.7e9	1.5e9	9.0e8	40.753	1274.85586833954	21
High	IsMasterProtein	P12085	ATP synthase subunit beta, chloroplastic OS=Oryza sativa subsp. japonica GN=atpB PE=1 SV=2	0	262.776733451011	66.2650602409639	23	590	22	1	498	53.921	5.5	High	High	High	3.8e9	2.6e9	9.4e8	51.983	1577.43640089035	23
High	IsMasterProtein	Q0E4K1	Catalase isozyme A OS=Oryza sativa subsp. japonica GN=CATA PE=2 SV=1	0	258.669444473885	63.2113821138211	24	597	22	1	492	56.662	7.01	High	High	High	2.3e9	1.8e9	6.2e8	56.362	1347.02391171455	24
High	IsMasterProtein	P17784	Fructose-bisphosphate aldolase 1, cytoplasmic OS=Oryza sativa subsp. japonica GN=FBA1 PE=1 SV=2	0	253.066042273502	76.8156424581006	25	540	15	1	358	38.839	7.33	High	High	High	9.2e8	8.9e8	3.7e8	150.991	1496.40803802013	25
High	IsMasterProtein	A2YQT7	Glyceraldehyde-3-phosphate dehydrogenase, cytosolic OS=Oryza sativa subsp. indica GN=GAPC PE=2 SV=1	0	231.044871209255	72.700296735905	19	676	11	1	337	36.39	7.11	High	High	High	1.8e9	4.4e8	7.4e8	89.063	1937.64742064476	19
High	IsMasterProtein	Q01859	ATP synthase subunit beta, mitochondrial OS=Oryza sativa subsp. japonica GN=ATPB PE=1 SV=2	0	228.824345963127	70.1086956521739	26	456	25	1	552	58.898	6.37	High	High	High	8.1e8	7.4e8	3.9e8	16.475	1232.32601881027	26
High	IsMasterProtein	Q7XDC8	Malate dehydrogenase, cytoplasmic OS=Oryza sativa subsp. japonica GN=Os10g0478200 PE=1 SV=3	0	215.884678040243	67.7710843373494	17	396	17	1	332	35.546	6.09	High	High	High	1.7e9	1.5e9	1.2e9	99	1173.69635295868	17
High	IsMasterProtein	P31924	Sucrose synthase 1 OS=Oryza sativa subsp. japonica GN=SUS1 PE=1 SV=1	0	205.104171422759	47.671568627451	31	302	24	1	816	92.849	6.38	High	High	High	5.6e8	3.5e8	2.4e8	11.915	739.136548399925	31
High	IsMasterProtein	P30298	Sucrose synthase 2 OS=Oryza sativa subsp. japonica GN=SUS2 PE=1 SV=2	0	199.629765770337	48.8861386138614	29	235	22	1	808	92.071	6.39	High	High	High	2.8e8	2.5e8	1.4e8	9	583.608467936516	29
High	IsMasterProtein	Q9LI00	6-phosphogluconate dehydrogenase, decarboxylating 1 OS=Oryza sativa subsp. japonica GN=G6PGH1 PE=2 SV=1	0	194.162085553689	58.125	21	283	19	1	480	52.688	6.18	High	High	High	7.8e8	5.9e8	3.0e8	16.433	785.84980404377	21
High	IsMasterProtein	P14717	Phenylalanine ammonia-lyase OS=Oryza sativa subsp. japonica GN=PAL PE=1 SV=2	0	183.361784869523	52.2111269614836	22	291	22	1	701	75.451	6.49	High	High	High	6.5e8	5.3e8	2.3e8	5.813	819.390090584755	22
High	IsMasterProtein	Q6K5G8	Glyceraldehyde-3-phosphate dehydrogenase 3, cytosolic OS=Oryza sativa subsp. japonica GN=GAPC3 PE=2 SV=1	0	177.624281109426	68.2492581602374	20	526	8	1	337	36.545	7.88	High	High	High	6.6e8	7.9e7	4.9e7	27.73	1449.61460447311	20
High	IsMasterProtein	P48494	Triosephosphate isomerase, cytosolic OS=Oryza sativa subsp. japonica GN=TPI PE=1 SV=3	0	176.768614374583	79.0513833992095	14	608	14	1	253	27.046	5.49	High	High	High	3.2e9	1.9e9	9.7e8	192.07	1953.52184700966	14
High	IsMasterProtein	Q6Z7B0	Heat shock 70 kDa protein BIP1 OS=Oryza sativa subsp. japonica GN=BIP1 PE=1 SV=1	0	174.271914954567	42.7067669172932	23	212	20	1	665	73.345	5.19	High	High	High	9.8e8	7.6e8	4.6e8	6.499	645.666487574577	23
High	IsMasterProtein	P14655	Glutamine synthetase, chloroplastic OS=Oryza sativa subsp. japonica GN=GLN2 PE=1 SV=1	0	170.065860499402	60.2803738317757	17	368	16	1	428	46.613	6.34	High	High	High	1.6e9	5.9e8	2.7e8	32.405	1061.6820089817	17
High	IsMasterProtein	Q7FAH2	Glyceraldehyde-3-phosphate dehydrogenase 2, cytosolic OS=Oryza sativa subsp. japonica GN=GAPC2 PE=1 SV=1	0	167.361515696466	76.5578635014837	20	592	7	1	337	36.75	6.81	High	High	High	4.8e8	9.8e7	2.3e8	27.73	1590.51139390469	20
High	IsMasterProtein	Q40677	Fructose-bisphosphate aldolase, chloroplastic OS=Oryza sativa subsp. japonica GN=ALDP PE=1 SV=2	0	156.706117538543	69.8453608247423	20	376	20	1	388	41.98	6.8	High	High	High	4.0e9	2.7e9	1.0e9	16.013	948.221889257431	20
High	IsMasterProtein	Q07078	Heat shock protein 81-3 OS=Oryza sativa subsp. japonica GN=HSP81-3 PE=1 SV=2	0	155.287042062279	41.9170243204578	26	253	5	1	699	80.134	5.06	High	High	High	1.1e8	1.0e8	4.9e7	5.989	668.523913502693	26
High	IsMasterProtein	Q53LQ0	Protein disulfide isomerase-like 1-1 OS=Oryza sativa subsp. japonica GN=PDIL1-1 PE=2 SV=1	0	150.998457730087	52.5390625	27	226	26	1	512	56.819	5.12	High	High	High	6.5e8	4.8e8	2.4e8	9	575.866338372231	27
High	IsMasterProtein	Q6YZX6	Putative aconitate hydratase, cytoplasmic OS=Oryza sativa subsp. japonica GN=Os08g0191100 PE=3 SV=1	0	148.123442742595	44.8775055679287	25	167	25	1	898	98.021	6.01	High	High	High	2.2e8	2.9e8	1.7e8	4.08	412.060859799385	25
High	IsMasterProtein	Q0J4P2	Heat shock protein 81-1 OS=Oryza sativa subsp. japonica GN=HSP81-1 PE=3 SV=2	0	144.389486508789	39.0557939914163	24	217	3	1	699	80.144	5.07	High	High	High	3.7e7	2.5e7	2.4e7	5.31	587.956449866295	24
High	IsMasterProtein	Q10DV7	Actin-1 OS=Oryza sativa subsp. japonica GN=ACT1 PE=2 SV=1	0	139.766247106043	52.5198938992042	15	206	3	1	377	41.786	5.49	High	High	High	8.7e8	9.2e8	4.2e8	9	638.932201504707	15
High	IsMasterProtein	Q0J8G4	Fructokinase-2 OS=Oryza sativa subsp. japonica GN=FRK2 PE=1 SV=1	0	138.302128892212	71.1309523809524	19	228	19	1	336	35.494	5.17	High	High	High	4.9e8	5.1e8	1.3e8	20.544	639.039769649506	19
High	IsMasterProtein	Q6K669	Leucine aminopeptidase 2, chloroplastic OS=Oryza sativa subsp. japonica GN=Os02g0794700 PE=2 SV=1	0	133.381744404391	47.3244147157191	19	295	19	1	598	61.78	8.1	High	High	High	6.8e8	3.6e8	2.4e8	4.722	877.874908328056	19
High	IsMasterProtein	O64937	Elongation factor 1-alpha OS=Oryza sativa subsp. japonica GN=REFA1 PE=2 SV=2	0	133.361801432359	44.5190156599553	15	308	15	1	447	49.262	9.06	High	High	High	2.6e9	1.4e9	3.5e8	9	902.846054673195	15
High	IsMasterProtein	Q8H8T0	UDP-arabinopyranose mutase 1 OS=Oryza sativa subsp. japonica GN=UAM1 PE=1 SV=1	0	133.197928622583	65.3846153846154	17	215	9	1	364	41.322	6.19	High	High	High	3.8e8	4.3e8	1.5e8	12.335	526.182157754898	17
High	IsMasterProtein	Q9SLY8	Calreticulin OS=Oryza sativa subsp. japonica GN=Os07g0246200 PE=1 SV=2	0	132.341347153957	55.6603773584906	19	215	19	1	424	48.279	4.63	High	High	High	7.5e8	5.4e8	2.9e8	7.532	701.191042661667	19
High	IsMasterProtein	Q9XEA6	Cysteine synthase OS=Oryza sativa subsp. japonica GN=RCS1 PE=2 SV=2	0	131.953467606797	72.8971962616822	14	347	11	1	321	33.817	5.43	High	High	High	4.6e8	6.2e8	5.8e7	11.452	957.529519081116	14
High	IsMasterProtein	P35683	Eukaryotic initiation factor 4A-1 OS=Oryza sativa subsp. japonica GN=Os06g0701100 PE=2 SV=2	0	128.506243534444	50.9661835748792	18	136	5	1	414	47.058	5.57	High	High	High	2.8e8	5.4e7	2.5e7	12.043	367.919625878334	18
High	IsMasterProtein	A3C6D7	Actin-2 OS=Oryza sativa subsp. japonica GN=ACT2 PE=2 SV=1	0	126.157381613633	56.763925729443	16	167	5	1	377	41.653	5.49	High	High	High	3.0e8	2.5e8	3.4e7	8.085	514.877357125282	16
High	IsMasterProtein	Q7DNA1	Chitinase 2 OS=Oryza sativa subsp. japonica GN=Cht2 PE=1 SV=1	0	125.72680994586	44.7058823529412	7	356	7	1	340	35.564	7.4	High	High	High	5.2e8	5.1e8	3.7e8	12.335	1086.13956487179	7
High	IsMasterProtein	B3VMC0	Betaine aldehyde dehydrogenase 2 OS=Oryza sativa subsp. indica GN=BADH2 PE=2 SV=1	0	125.243658462418	51.8886679920477	16	170	15	1	503	54.648	5.45	High	High	High	2.9e8	2.5e8	1.8e8	5.918	568.183077812195	16
High	IsMasterProtein	Q10CE4	Peroxisomal (S)-2-hydroxy-acid oxidase GLO1 OS=Oryza sativa subsp. japonica GN=GLO1 PE=1 SV=1	0	125.190060588194	63.9566395663957	18	215	12	1	369	40.358	8.47	High	High	High	6.3e8	3.5e8	1.6e8	9	589.05655837059	18
High	IsMasterProtein	Q6ER94	2-Cys peroxiredoxin BAS1, chloroplastic OS=Oryza sativa subsp. japonica GN=BAS1 PE=1 SV=1	0	123.841870604756	51.3409961685824	10	421	10	1	261	28.079	6	High	High	High	3.0e9	2.8e9	2.1e8	11.743	1242.95351827145	10
High	IsMasterProtein	P48642	Glutathione reductase, cytosolic OS=Oryza sativa subsp. japonica GN=GRC2 PE=2 SV=2	0	122.88462284652	54.8387096774194	16	114	16	1	496	53.473	6.67	High	High	High	1.1e9	7.2e8	1.6e8	5.898	315.152327537537	16
High	IsMasterProtein	P14656	Glutamine synthetase cytosolic isozyme 1-1 OS=Oryza sativa subsp. japonica GN=GLN1-1 PE=1 SV=1	0	121.459148878351	43.2584269662921	11	226	10	1	356	39.176	5.73	High	High	High	8.5e8	6.2e8	3.3e8	30.623	652.782960534096	11
High	IsMasterProtein	P49027	Guanine nucleotide-binding protein subunit beta-like protein A OS=Oryza sativa subsp. japonica GN=RACK1A PE=1 SV=1	0	120.814056381191	59.5808383233533	14	206	10	1	334	36.209	6.44	High	High	High	8.2e8	4.2e8	6.1e8	17.33	566.730977416039	14
High	IsMasterProtein	P49199	40S ribosomal protein S8 OS=Oryza sativa subsp. japonica GN=RPS8 PE=2 SV=2	0	119.953887966287	43.1818181818182	10	172	10	1	220	24.814	10.4	High	High	High	9.9e8	7.8e8	3.4e8	20.544	620.764410018921	10
High	IsMasterProtein	Q6K9N6	Succinate--CoA ligase [ADP-forming] subunit beta, mitochondrial OS=Oryza sativa subsp. japonica GN=Os02g0621700 PE=1 SV=1	0	117.772949954088	50.2369668246445	17	155	17	1	422	45.063	6.32	High	High	High	6.8e8	4.8e8	1.7e8	3.948	522.141116142273	17
High	IsMasterProtein	Q8L4L4	60S ribosomal protein L5-2 OS=Oryza sativa subsp. japonica GN=RPL5B PE=2 SV=2	0	115.285514949221	48.3552631578947	12	155	2	1	304	34.716	9.1	High	High	High	1.4e8	1.5e8	3.2e7	10.159	387.086695075035	12
High	IsMasterProtein	Q06967	14-3-3-like protein GF14-F OS=Oryza sativa subsp. japonica GN=GF14F PE=1 SV=2	0	114.762059218641	62.6923076923077	15	204	9	1	260	29.16	4.88	High	High	High	7.8e8	8.5e8	1.3e8	11.452	549.268812179565	15
High	IsMasterProtein	Q6EUP4	14-3-3-like protein GF14-E OS=Oryza sativa subsp. japonica GN=GF14E PE=2 SV=1	0	113.750369897905	57.2519083969466	15	222	3	1	262	29.674	4.77	High	High	High	1.9e8	4.1e8	6.1e7	13.125	600.094532012939	15
High	IsMasterProtein	B8BJ39	Pyruvate kinase 1, cytosolic OS=Oryza sativa subsp. indica GN=OsI_35105 PE=3 SV=1	0	110.425468307266	36.6223908918406	13	98	3	1	527	57.284	6.76	High	High	High	8.0e7	9.6e7		2.594	315.427296876907	13
High	IsMasterProtein	Q7F9I1	Chaperone protein ClpC1, chloroplastic OS=Oryza sativa subsp. japonica GN=CLPC1 PE=2 SV=2	0	110.403535936282	29.7385620915033	19	105	6	1	918	101.739	6.51	High	High	High	6.5e7	3.6e7	6.0e7	1.532	313.966309666634	19
High	IsMasterProtein	Q9SXP2	Formate dehydrogenase 1, mitochondrial OS=Oryza sativa subsp. japonica GN=Os06g0486800 PE=1 SV=2	0	108.638820157733	60.1063829787234	17	176	17	1	376	41.315	7.17	High	High	High	5.4e8	2.2e8	2.5e8	10.007	483.886834859848	17
High	IsMasterProtein	P93438	S-adenosylmethionine synthase 2 OS=Oryza sativa subsp. japonica GN=SAM2 PE=2 SV=1	0	107.105328063639	44.6700507614213	12	95	5	1	394	42.874	6.05	High	High	High	1.5e8	1.7e7	4.7e7	7.962	268.85063123703	12
High	IsMasterProtein	Q42997	Ferredoxin--nitrite reductase, chloroplastic OS=Oryza sativa subsp. japonica GN=Os01g0357100 PE=2 SV=1	0	106.743588672076	41.7785234899329	19	123	19	1	596	66.101	7.23	High	High	High	2.5e8	2.2e8	1.3e8	3.739	334.109268784523	19
High	IsMasterProtein	Q0J0N4	Beta-glucosidase 30 OS=Oryza sativa subsp. japonica GN=BGLU30 PE=2 SV=1	0	105.516307787957	36	12	202	9	1	500	57.351	8.02	High	High	High	4.0e8	3.6e8	1.3e8	2.621	508.288691997528	12
High	IsMasterProtein	Q2QVG9	Chaperone protein ClpC2, chloroplastic OS=Oryza sativa subsp. japonica GN=CLPC2 PE=2 SV=2	0	105.25931800702	28.7268770402612	18	92	5	1	919	101.954	7.06	High	High	High	2.9e7	4.9e7	1.1e7	1.36	278.585822224617	18
High	IsMasterProtein	Q7XTE8	14-3-3-like protein GF14-B OS=Oryza sativa subsp. japonica GN=GF14B PE=1 SV=2	0	104.069666373137	55.7251908396947	14	215	2	1	262	29.845	4.81	High	High	High	6.1e7	7.2e7	5.1e7	10.22	592.215446949005	14
High	IsMasterProtein	A2XMV1	Glutamate dehydrogenase 1, mitochondrial OS=Oryza sativa subsp. indica GN=GDH1 PE=3 SV=2	0	103.685760352937	53.0413625304136	15	111	12	1	411	44.314	6.61	High	High	High	3.8e8	3.1e8	1.0e8	6.017	309.86151599884	15
High	IsMasterProtein	Q2R2W2	14-3-3-like protein GF14-D OS=Oryza sativa subsp. japonica GN=GF14D PE=1 SV=1	0	101.15871918598	61.1320754716981	14	185	10	1	265	29.244	4.91	High	High	High	1.5e8	1.3e8	6.9e7	9	502.611133337021	14
High	IsMasterProtein	Q2QXR8	Pyruvate kinase 2, cytosolic OS=Oryza sativa subsp. japonica GN=Os12g0145700 PE=2 SV=1	0	100.623327704619	35.1043643263757	13	96	3	1	527	57.406	6.76	High	High	High	4.1e7	5.6e7	1.4e7	2.371	305.524240612984	13
High	IsMasterProtein	Q6ZL94	Succinate--CoA ligase [ADP-forming] subunit alpha, mitochondrial OS=Oryza sativa subsp. japonica GN=Os07g0577700 PE=1 SV=1	0	100.515634698149	46.8277945619335	9	87	9	1	331	34.225	8.22	High	High	High	7.2e8	4.6e8	9.8e7	12.111	260.0907766819	9
High	IsMasterProtein	A2Y053	S-adenosylmethionine synthase 1 OS=Oryza sativa subsp. indica GN=SAM1 PE=2 SV=2	0	99.8802325434195	43.6868686868687	12	90	5	1	396	43.193	6.14	High	High	High	1.2e8	1.7e7	6.8e7	5.7	247.478082895279	12
High	IsMasterProtein	P0C2Z4	ATP synthase subunit alpha, chloroplastic OS=Oryza sativa GN=atpA PE=3 SV=1	0	99.7712315726144	39.6449704142012	15	230	15	1	507	55.63	6.25	High	High	High	1.4e9	8.1e8	3.5e8	4.736	580.486443758011	15
High	IsMasterProtein	B8B7C5	Peroxisomal (S)-2-hydroxy-acid oxidase GLO5 OS=Oryza sativa subsp. indica GN=GLO5 PE=3 SV=1	0	99.2331729400463	48.780487804878	14	142	8	1	369	40.219	8.48	High	High	High	2.8e8	2.4e8	1.7e8	5.918	382.673990726471	14
High	IsMasterProtein	P46265	Tubulin beta-5 chain OS=Oryza sativa subsp. japonica GN=TUBB5 PE=1 SV=1	0	99.171703131263	49.8881431767338	17	123	2	1	447	50.073	4.83	Not Found	High	High		1.9e8	3.5e7	7.254	361.677293419838	17
High	IsMasterProtein	A2WXX3	60S ribosomal protein L5-1 OS=Oryza sativa subsp. indica GN=RPL5A PE=3 SV=2	0	98.0568233968719	48.3552631578947	12	139	2	1	304	34.734	9.16	High	Not Found	High	7.7e7		3.7e7	9	323.689533829689	12
High	IsMasterProtein	Q7Y1Z0	Chitinase 5 OS=Oryza sativa subsp. japonica GN=Cht5 PE=2 SV=1	0	97.6093147648602	50.3472222222222	9	171	5	1	288	30.467	7.97	High	High	High	1.6e8	3.5e7	1.0e8	17.478	467.502236008644	9
High	IsMasterProtein	Q0JMY8	Salt stress-induced protein OS=Oryza sativa subsp. japonica GN=SALT PE=2 SV=1	0	97.2827271381397	78.6206896551724	7	215	7	1	145	15.163	5.15	High	High	High	3.5e8	3.0e8	2.3e8	55.234	708.591159105301	7
High	IsMasterProtein	Q5Z8V9	Delta-aminolevulinic acid dehydratase, chloroplastic OS=Oryza sativa subsp. japonica GN=HEMB PE=2 SV=1	0	97.2179061890864	56.5727699530516	15	119	15	1	426	46.256	6.15	High	High	High	2.9e8	2.4e8	8.7e7	4.754	343.938930869102	15
High	IsMasterProtein	Q6Z2Z4	Eukaryotic initiation factor 4A-3 OS=Oryza sativa subsp. japonica GN=Os02g0146600 PE=1 SV=1	0	97.188042588947	50.2415458937198	17	121	4	1	414	47.108	5.67	High	High	High	8.8e7	7.6e7	2.4e7	6.667	317.898380875587	17
High	IsMasterProtein	P18566	Ribulose bisphosphate carboxylase small chain A, chloroplastic OS=Oryza sativa subsp. japonica GN=RBCS-A PE=2 SV=2	0	95.8299939019481	54.8571428571429	11	521	11	1	175	19.618	8.85	High	High	High	1.4e10	1.3e10	7.9e9	20.544	1180.04200363159	11
High	IsMasterProtein	P37832	Tubulin beta-7 chain OS=Oryza sativa subsp. japonica GN=TUBB7 PE=2 SV=2	0	95.4817901762473	46.6216216216216	16	119	1	1	444	49.79	4.87	Not Found	High	Not Found		3.2e7		6.499	350.590633511543	16
High	IsMasterProtein	Q6ZKC0	14-3-3-like protein GF14-C OS=Oryza sativa subsp. japonica GN=GF14C PE=1 SV=1	0	94.7397878527608	59.375	15	252	7	1	256	28.808	4.84	High	High	High	4.0e8	2.0e8	1.4e8	13.125	678.502689957619	15
High	IsMasterProtein	P35684	60S ribosomal protein L3 OS=Oryza sativa subsp. japonica GN=RPL3 PE=2 SV=2	0	93.7762068064708	40.6169665809769	16	173	16	1	389	44.436	10.08	High	High	High	9.8e8	7.7e8	4.2e8	7.318	437.875588178635	16
High	IsMasterProtein	B7EA73	Puromycin-sensitive aminopeptidase OS=Oryza sativa subsp. japonica GN=Os08g0562700 PE=2 SV=1	0	92.7338880766917	31.1161217587373	19	77	19	1	887	99.461	5.59	High	High	High	1.6e8	2.4e8	7.6e7	1.555	178.904933333397	19
High	IsMasterProtein	Q65XK0	Ketol-acid reductoisomerase, chloroplastic OS=Oryza sativa subsp. japonica GN=Os05g0573700 PE=1 SV=1	0	92.6150289400357	31.8339100346021	14	126	14	1	578	62.338	6.43	High	High	High	2.5e8	2.6e8	2.1e8	3.894	348.155965685844	14
High	IsMasterProtein	P49398	40S ribosomal protein S4 OS=Oryza sativa subsp. japonica GN=RPS4 PE=2 SV=3	0	92.1552209611164	53.9622641509434	14	172	14	1	265	29.846	10.13	High	High	High	7.5e8	5.3e8	3.2e8	7.962	442.467016816139	14
High	IsMasterProtein	P49397	40S ribosomal protein S3a OS=Oryza sativa subsp. japonica GN=RPS3A PE=2 SV=2	0	90.5001626055302	55.3435114503817	15	211	15	1	262	29.709	9.8	High	High	High	1.2e9	6.8e8	3.7e8	11.915	602.105024695396	15
High	IsMasterProtein	Q93VT8	ATP-citrate synthase beta chain protein 1 OS=Oryza sativa subsp. japonica GN=ACLB-1 PE=2 SV=1	0	89.3236484982428	34.703947368421	17	109	17	1	608	66.028	7.68	High	High	High	2.5e8	1.6e8	4.4e7	2.262	322.210612416267	17
High	IsMasterProtein	Q6ZDY8	Succinate dehydrogenase [ubiquinone] flavoprotein subunit, mitochondrial OS=Oryza sativa subsp. japonica GN=SDH1 PE=1 SV=1	0	88.2347303152867	29.6825396825397	12	78	12	1	630	68.81	7.08	High	High	High	3.8e8	3.0e8	1.0e8	1.966	233.2312489748	12
High	IsMasterProtein	Q75HE6	Probable methylenetetrahydrofolate reductase OS=Oryza sativa subsp. japonica GN=Os03g0815200 PE=2 SV=1	0	87.0854859819762	46.6329966329966	18	91	18	1	594	66.388	5.57	High	High	High	2.1e8	1.2e8	9.8e7	2.455	257.530463218689	18
High	IsMasterProtein	Q6Z5N4	Pyruvate dehydrogenase E1 component subunit alpha-1, mitochondrial OS=Oryza sativa subsp. japonica GN=Os02g0739600 PE=2 SV=1	0	86.9781158782313	44.6153846153846	15	87	15	1	390	42.675	7.77	High	High	High	1.8e8	1.8e8	1.2e8	6.586	232.223385930061	15
High	IsMasterProtein	A6N0M9	Nucleoside diphosphate kinase 1 OS=Oryza sativa subsp. indica GN=NDKR PE=1 SV=1	0	86.9001355155602	48.993288590604	9	282	9	1	149	16.835	6.8	High	High	High	1.7e9	1.7e9	1.5e8	62.096	546.805465340614	9
High	IsMasterProtein	Q43594	Tubulin beta-1 chain OS=Oryza sativa subsp. japonica GN=TUBB1 PE=2 SV=2	0	85.7917217041126	46.3087248322148	16	115	1	1	447	50.253	4.83	Not Found	High	Not Found		1.4e8		5.19	338.068697094917	16
High	IsMasterProtein	Q76FS3	Tubulin beta-6 chain OS=Oryza sativa subsp. japonica GN=TUBB6 PE=2 SV=1	0	85.3783151234981	46.6216216216216	16	115	1	1	444	49.854	4.91	Not Found	High	Not Found				5.19	338.068050503731	16
High	IsMasterProtein	Q6ERW7	Probable cinnamyl alcohol dehydrogenase 8C OS=Oryza sativa subsp. japonica GN=CAD8C PE=2 SV=2	0	85.2940741636563	44.1913439635535	12	91	5	1	439	45.823	7.52	High	High	High	8.2e7	3.5e7	6.7e7	4.179	267.58057641983	12
High	IsMasterProtein	P29545	Elongation factor 1-beta OS=Oryza sativa subsp. japonica GN=Os07g0662500 PE=1 SV=3	0	84.9992837900804	58.4821428571429	9	100	9	1	224	23.785	4.77	High	High	High	8.0e8	6.3e8	3.7e8	25.102	314.527328372002	9
High	IsMasterProtein	P42862	Glucose-6-phosphate isomerase, cytosolic A OS=Oryza sativa subsp. japonica GN=Os03g0776000 PE=2 SV=2	0	84.3121901553904	38.0952380952381	15	117	4	1	567	62.484	7.28	High	High	High	1.5e8	1.2e8	4.2e7	2.472	320.069797635078	15
High	IsMasterProtein	P83646	Oxygen-evolving enhancer protein 3, chloroplastic OS=Oryza sativa subsp. indica GN=OsI_025465 PE=1 SV=2	0	84.0511931529953	44.2396313364055	9	236	9	1	217	22.967	9.8	High	High	High	1.5e9	1.4e9	4.9e8	19.309	546.587154388428	9
High	IsMasterProtein	Q0JMH0	2-hydroxyacyl-CoA lyase OS=Oryza sativa subsp. japonica GN=Os01g0505400 PE=3 SV=3	0	83.6514149076247	39.3414211438475	16	114	16	1	577	60.787	6.35	High	High	High	2.2e8	2.1e8	1.5e8	2.981	292.788102984428	16
High	IsMasterProtein	A2XNS1	Actin-3 OS=Oryza sativa subsp. indica GN=ACT3 PE=3 SV=2	0	83.471779209235	42.4403183023873	13	135	1	1	377	41.679	5.49	High	High	High	8.7e7	5.6e7	1.0e7	4.623	396.980709910393	13
High	IsMasterProtein	P0C520	ATP synthase subunit alpha, mitochondrial OS=Oryza sativa GN=ATPA PE=3 SV=1	0	82.604251667165	36.7387033398821	15	124	15	1	509	55.339	6.1	High	High	High	5.0e8	3.7e8	1.4e8	2.275	332.338136076927	15
High	IsMasterProtein	P49210	60S ribosomal protein L9 OS=Oryza sativa subsp. japonica GN=RPL9 PE=2 SV=3	0	82.4692035716027	62.6315789473684	9	204	9	1	190	21.335	9.61	High	High	High	7.5e8	5.0e8	6.2e7	16.013	564.829840898514	9
High	IsMasterProtein	Q43007	Phospholipase D alpha 1 OS=Oryza sativa subsp. japonica GN=PLD1 PE=1 SV=2	0	80.8387122704131	26.6009852216749	16	70	16	1	812	92.161	5.96	High	High	High	1.2e8	1.4e8	1.2e8	1.291	160.494166851044	16
High	IsMasterProtein	Q01K11	Gamma-aminobutyrate transaminase 1, mitochondrial OS=Oryza sativa subsp. indica GN=OsI_17385 PE=3 SV=1	0	79.3596494586065	35.2713178294574	13	75	11	1	516	56.335	6.8	High	High	High	1.8e8	2.1e8	1.3e8	3.047	195.920534610748	13
High	IsMasterProtein	Q8H7U1	Tubulin beta-2 chain OS=Oryza sativa subsp. japonica GN=TUBB2 PE=2 SV=1	0	77.3317996222855	36.4653243847875	14	120	1	1	447	50.15	4.83	High	High	High	3.9e7	1.3e7	1.0e7	4.623	346.241895794868	14
High	IsMasterProtein	P41344	Ferredoxin--NADP reductase, leaf isozyme, chloroplastic OS=Oryza sativa subsp. japonica GN=Os06g0107700 PE=2 SV=1	0	76.52205199608	40.0552486187845	12	122	12	1	362	39.982	8.51	High	High	High	6.4e8	5.3e8	2.9e8	3.507	334.845960378647	12
High	IsMasterProtein	P37833	Aspartate aminotransferase, cytoplasmic OS=Oryza sativa subsp. japonica GN=Os01g0760600 PE=2 SV=1	0	75.2314776174144	40.7862407862408	13	109	13	1	407	44.479	7.94	High	High	High	3.0e8	2.1e8	7.0e7	3.125	275.945783853531	13
High	IsMasterProtein	Q0JPA6	Salt stress root protein RS1 OS=Oryza sativa subsp. japonica GN=Os01g0233000 PE=2 SV=1	0	75.2084471655581	54.4117647058823	7	69	7	1	204	21.788	4.92	High	High	High	4.3e8	4.2e8	1.4e8	6.197	199.69467151165	7
High	IsMasterProtein	P42863	Glucose-6-phosphate isomerase, cytosolic B OS=Oryza sativa subsp. japonica GN=Os06g0256500 PE=2 SV=2	0	74.9947268569273	41.0934744268078	16	104	5	1	567	62.329	6.93	High	High	High	8.5e7	4.9e7	5.8e6	2.162	292.421299934387	16
High	IsMasterProtein	Q10MQ2	Probable LL-diaminopimelate aminotransferase, chloroplastic OS=Oryza sativa subsp. japonica GN=AGD2 PE=2 SV=1	0	74.8666315071438	39.4396551724138	13	78	13	1	464	49.826	8.41	High	High	High	1.7e8	7.3e7	4.9e7	2.857	204.639253735542	13
High	IsMasterProtein	P52428	Proteasome subunit alpha type-1 OS=Oryza sativa subsp. japonica GN=PAF1 PE=2 SV=1	0	74.3234174514282	42.5925925925926	10	84	10	1	270	29.612	5.54	High	High	High	3.3e8	3.2e8	2.4e8	7.66	270.671911239624	10
High	IsMasterProtein	Q7XJ02	Probable L-ascorbate peroxidase 7, chloroplastic OS=Oryza sativa subsp. japonica GN=APX7 PE=2 SV=1	0	73.3687374129347	40.1114206128134	11	80	10	1	359	38.302	8.65	High	High	High	4.5e8	2.1e8	2.9e7	2.775	243.916525363922	11
High	IsMasterProtein	Q43008	Superoxide dismutase [Mn], mitochondrial OS=Oryza sativa subsp. japonica GN=SODA PE=2 SV=2	0	72.562727325574	35.0649350649351	7	91	7	1	231	24.982	7.02	High	High	High	4.8e8	5.1e8	1.2e8	11.115	273.602311968803	7
High	IsMasterProtein	Q53M52	Tubulin alpha-2 chain OS=Oryza sativa subsp. japonica GN=TUBA PE=2 SV=1	0	72.4405982146786	38.5809312638581	13	121	4	1	451	49.705	4.96	High	Not Found	High	9.0e7		1.3e8	3.642	343.189051389694	13
High	IsMasterProtein	Q69TH8	Putative 12-oxophytodienoate reductase 4 OS=Oryza sativa subsp. japonica GN=OPR4 PE=2 SV=1	0	72.3044087662628	53.1578947368421	13	66	13	1	380	42.405	6.34	High	High	High	1.8e8	8.9e7	3.9e7	3.962	182.846906900406	13
High	IsMasterProtein	Q7XJ39	Non-specific lipid-transfer protein 2A OS=Oryza sativa subsp. japonica GN=LTP2-A PE=3 SV=2	0	71.9131825403199	55.9322033898305	5	124	5	1	118	11.494	8.53	High	High	High	4.8e9	4.2e9	7.0e8	99	348.971482992172	5
High	IsMasterProtein	A2YQD9	Ferredoxin-1, chloroplastic OS=Oryza sativa subsp. indica GN=ADI1 PE=1 SV=1	0	71.428055450754	57.5539568345324	4	110	4	1	139	14.941	4.56	High	High	High	5.5e8	5.9e8	5.9e8	15.681	418.477263689041	4
High	IsMasterProtein	Q9LSU1	Proteasome subunit alpha type-5 OS=Oryza sativa subsp. japonica GN=PAE1 PE=2 SV=1	0	70.5329050279428	55.2742616033755	10	109	10	1	237	25.977	4.75	High	High	High	4.1e8	3.7e8	1.1e8	9	341.554255843163	10
High	IsMasterProtein	Q6ERW9	Probable cinnamyl alcohol dehydrogenase 8B OS=Oryza sativa subsp. japonica GN=CAD8B PE=3 SV=2	0	70.4150921541809	41.2844036697248	11	92	4	1	436	45.546	7.9	High	Not Found	High	3.4e7		7.0e7	2.899	268.951177358627	11
High	IsMasterProtein	O04138	Chitinase 4 OS=Oryza sativa subsp. japonica GN=Cht4 PE=2 SV=2	0	69.4474416471111	25.9649122807018	8	179	4	1	285	30.431	8.09	High	High	High	4.4e8	2.0e8	1.0e8	12.895	496.897668242455	8
High	IsMasterProtein	P41095	60S acidic ribosomal protein P0 OS=Oryza sativa subsp. japonica GN=Os08g0130500 PE=1 SV=3	0	67.8054801143414	34.4827586206897	7	100	7	1	319	34.356	5.49	High	High	High	5.3e8	4.6e8	1.4e8	5.105	297.700921773911	7
High	IsMasterProtein	Q6Z0I4	Enoyl-[acyl-carrier-protein] reductase [NADH] 1, chloroplastic OS=Oryza sativa subsp. japonica GN=Os08g0327400 PE=2 SV=1	0	66.7914042171733	55.7333333333333	12	88	7	1	375	39.106	8.68	High	High	High	2.7e8	8.6e7	4.9e7	4.623	273.874910473824	12
High	IsMasterProtein	Q7XPL2	Oxygen-dependent coproporphyrinogen-III oxidase, chloroplastic OS=Oryza sativa subsp. japonica GN=CPX PE=2 SV=2	0	66.6632158216476	36.5914786967419	12	58	12	1	399	43.844	6.67	High	High	High	2.2e8	1.2e8	3.5e7	2.039	152.247066378593	12
High	IsMasterProtein	Q6ZFU6	Thioredoxin reductase NTRB OS=Oryza sativa subsp. japonica GN=NTRB PE=2 SV=1	0	66.5065897069332	39.8791540785499	7	57	7	1	331	34.655	6.64	High	High	High	1.7e8	1.9e8	1.0e8	3.87	186.118781447411	7
High	IsMasterProtein	Q6H5J0	Enoyl-[acyl-carrier-protein] reductase [NADH] 2, chloroplastic OS=Oryza sativa subsp. japonica GN=Os09g0277800 PE=2 SV=1	0	66.434678512188	55.5256064690027	12	92	7	1	371	38.996	9.01	High	High	High	7.2e7	1.3e8	2.9e7	4.78	272.820816993713	12
High	IsMasterProtein	Q84J55	14-3-3-like protein GF14-A OS=Oryza sativa subsp. japonica GN=GF14A PE=2 SV=1	0	66.1975006675672	48.1060606060606	10	122	4	1	264	28.982	4.94	High	High	High	2.7e8	3.1e8	1.5e7	4.623	333.609527230263	10
High	IsMasterProtein	Q9AUV6	UDP-glucose 6-dehydrogenase 3 OS=Oryza sativa subsp. japonica GN=UGD3 PE=2 SV=1	0	65.507288778211	34.5833333333333	10	56	10	1	480	52.865	6.13	High	High	High	2.0e8	1.3e8	1.9e7	1.448	174.397945642471	10
High	IsMasterProtein	Q6Z6L4	Aminopeptidase M1-A OS=Oryza sativa subsp. japonica GN=Os02g0218200 PE=2 SV=1	0	65.3255701823269	19.248291571754	12	63	12	1	878	98.391	5.2	High	High	High	8.8e7	5.4e7	6.3e7	0.743	169.390759825706	12
High	IsMasterProtein	O22386	50S ribosomal protein L12, chloroplastic OS=Oryza sativa subsp. japonica GN=RPL12-2 PE=2 SV=2	0	65.2744128563812	56.7567567567568	9	162	9	1	185	18.579	5.43	High	High	High	8.3e8	3.8e8	3.0e8	14.199	528.027099490166	9
High	IsMasterProtein	P31674	40S ribosomal protein S15 OS=Oryza sativa subsp. japonica GN=RPS15 PE=2 SV=2	0	64.3323800750815	66.2337662337662	7	66	7	1	154	17.404	10.2	High	High	High	1.0e9	4.6e8	1.1e8	137.95	148.887623548508	7
High	IsMasterProtein	Q7Y0F2	Probable nucleoredoxin 1-2 OS=Oryza sativa subsp. japonica GN=Os03g0405900 PE=2 SV=1	0	64.1437902716643	36.3166953528399	12	70	10	1	581	64.381	4.93	High	High	High	1.0e8	1.0e8	5.2e7	1.829	198.395589113235	12
High	IsMasterProtein	Q851S8	Adenylosuccinate synthetase 2, chloroplastic OS=Oryza sativa subsp. japonica GN=PURA2 PE=2 SV=1	0	64.1343214695242	29.4478527607362	12	43	10	1	489	52.641	6.92	High	High	High	1.2e8	7.3e7	2.9e7	1.829	123.311017394066	12
High	IsMasterProtein	Q10M12	Ricin B-like lectin R40C1 OS=Oryza sativa subsp. japonica GN=R40C1 PE=1 SV=1	0	63.7779366791048	39.6551724137931	9	73	9	1	348	38.798	6.8	High	High	High	4.7e8	2.2e8	1.1e8	1.783	238.815119028091	9
High	IsMasterProtein	Q10N21	L-ascorbate peroxidase 1, cytosolic OS=Oryza sativa subsp. japonica GN=APX1 PE=1 SV=1	0	63.7731489923655	51.6	9	80	7	1	250	27.139	5.66	High	High	High	4.6e7	2.0e8	9.6e7	4.456	196.133814454079	9
High	IsMasterProtein	Q6Z965	12-oxophytodienoate reductase 7 OS=Oryza sativa subsp. japonica GN=OPR7 PE=2 SV=1	0	63.5787961078612	43.6548223350254	11	70	11	1	394	43.65	8.56	High	High	High	1.5e8	1.4e8	8.2e7	2.631	173.35106408596	11
High	IsMasterProtein	Q6F2U9	Lysine--tRNA ligase OS=Oryza sativa subsp. japonica GN=Os03g0586800 PE=2 SV=1	0	62.5766476054823	24.4186046511628	11	58	11	1	602	68.344	6.2	High	High	High	1.2e8	7.2e7	5.9e7	1.336	165.29433298111	11
High	IsMasterProtein	A2Z7B3	GDP-mannose 3,5-epimerase 1 OS=Oryza sativa subsp. indica GN=OsI_032456 PE=2 SV=1	0	61.9743687590637	39.94708994709	12	72	7	1	378	42.781	6.09	High	High	High	2.3e8	2.3e8	1.1e8	2.631	189.350529789925	12
High	IsMasterProtein	A2XD35	Adenylosuccinate synthetase, chloroplastic OS=Oryza sativa subsp. indica GN=PURA PE=3 SV=2	0	61.703814189384	27.3100616016427	10	68	8	1	487	51.976	6.84	High	High	High	1.6e8	9.8e7	2.7e7	1.593	184.725411534309	10
High	IsMasterProtein	Q9XEA8	Cysteine synthase OS=Oryza sativa subsp. japonica GN=RCS3 PE=2 SV=1	0	61.6728041795407	53.5384615384615	10	84	7	1	325	34.285	5.41	High	High	High	8.1e7	1.9e8	6.5e7	2.981	252.173949122429	10
High	IsMasterProtein	O64464	Proteasome subunit beta type-1 OS=Oryza sativa subsp. japonica GN=PBF1 PE=2 SV=1	0	61.4775620520338	51.131221719457	8	82	8	1	221	24.266	6.89	High	High	High	2.4e8	2.1e8	1.3e8	4.412	235.245959877968	8
High	IsMasterProtein	P15280	Glucose-1-phosphate adenylyltransferase small subunit 2, chloroplastic/amyloplastic/cytosolic OS=Oryza sativa subsp. japonica GN=AGPS2 PE=1 SV=4	0	61.3550256905584	32.4902723735409	12	72	7	1	514	56.069	7.03	High	High	High	1.5e8	1.7e8	5.9e7	1.683	171.520159602165	12
High	IsMasterProtein	P41345	Ferredoxin--NADP reductase, root isozyme, chloroplastic OS=Oryza sativa subsp. japonica GN=Os03g0784700 PE=1 SV=1	0	61.3522455734453	43.9153439153439	11	70	5	1	378	41.852	8.6	High	High	High	2.0e8	1.9e8	1.9e7	3.642	158.694217324257	11
High	IsMasterProtein	P0C542	Actin-7 OS=Oryza sativa subsp. indica GN=ACT7 PE=3 SV=1	0	60.7228530555403	30.5851063829787	10	102	1	1	376	41.588	5.39	Not Found	High	High		1.2e8	3.3e7	2.481	304.259023070335	10
High	IsMasterProtein	Q75IM9	Isovaleryl-CoA dehydrogenase, mitochondrial OS=Oryza sativa subsp. japonica GN=Os05g0125500 PE=2 SV=2	0	59.9748728785352	38.3863080684597	10	96	10	1	409	44.502	6.96	High	High	High	2.1e8	1.5e8	1.3e8	2.981	235.2539716959	10
High	IsMasterProtein	A2YH64	Catalase isozyme B OS=Oryza sativa subsp. indica GN=CATB PE=2 SV=2	0	59.7674334674865	34.5528455284553	12	150	10	1	492	56.551	7.05	High	High	High	2.0e8	2.2e8	4.4e7	2.047	389.10312128067	12
High	IsMasterProtein	Q2R8Z5	Alcohol dehydrogenase 1 OS=Oryza sativa subsp. japonica GN=ADH1 PE=2 SV=2	0	59.3259625559293	40.6332453825858	9	62	8	1	379	40.958	6.65	High	High	High	9.2e7	5.0e7	3.1e7	2.511	175.884913086891	9
High	IsMasterProtein	Q6Z4G3	UDP-arabinopyranose mutase 3 OS=Oryza sativa subsp. japonica GN=UAM3 PE=1 SV=1	0	58.2263476424307	40.7103825136612	11	120	3	1	366	41.253	6.43	High	High	High	6.5e7	1.4e7	1.8e7	2.981	282.424809932709	11
High	IsMasterProtein	Q9LSU3	Proteasome subunit alpha type-6 OS=Oryza sativa subsp. japonica GN=PAA1 PE=2 SV=1	0	58.1847179055852	47.9674796747967	11	73	11	1	246	27.556	6.65	High	High	High	4.5e8	4.3e8	9.2e7	4.275	205.690959334373	11
High	IsMasterProtein	P0DKK7	60S ribosomal protein L7a-2 OS=Oryza sativa subsp. japonica GN=RPL7A-2 PE=2 SV=1	0	58.0588528698121	39.922480620155	11	213	11	1	258	29.285	10.35	High	High	High	7.6e8	4.3e8	2.2e8	7.66	602.290035843849	11
High	IsMasterProtein	O64422	Fructose-1,6-bisphosphatase, chloroplastic OS=Oryza sativa subsp. japonica GN=Os03g0267300 PE=2 SV=1	0	57.752366529719	26.1083743842365	9	58	9	1	406	43.577	5.12	High	High	High	1.6e8	1.7e8	8.7e7	2.594	151.088928103447	9
High	IsMasterProtein	A2XFI3	Pyruvate decarboxylase 2 OS=Oryza sativa subsp. indica GN=PDC2 PE=2 SV=2	0	57.615800132336	26.5676567656766	11	49	8	1	606	64.805	5.91	High	High	High	1.0e8	4.1e7	7.4e7	2.455	131.151919126511	11
High	IsMasterProtein	Q941Z0	Probable NADPH:quinone oxidoreductase 1 OS=Oryza sativa subsp. japonica GN=Os01g0953600 PE=2 SV=1	0	56.9936268581541	71.0659898477157	8	71	8	1	197	21.311	7.81	High	High	High	2.6e8	2.1e8	8.3e7	7.377	197.999202251434	8
High	IsMasterProtein	Q69TY4	Peroxiredoxin-2E-1, chloroplastic OS=Oryza sativa subsp. japonica GN=PRXIIE-1 PE=2 SV=1	0	56.0865060306533	48.2758620689655	7	61	6	1	232	23.674	8.79	High	High	High	1.4e8		8.6e7	3.642	183.294013142586	7
High	IsMasterProtein	Q6ZD89	Flavone 3'-O-methyltransferase 1 OS=Oryza sativa subsp. japonica GN=COMT PE=1 SV=1	0	56.0265219447947	37.7717391304348	10	62	10	1	368	39.724	5.66	High	High	High	3.8e8	2.2e8	1.7e8	2.511	180.396424412727	10
High	IsMasterProtein	Q9FE01	L-ascorbate peroxidase 2, cytosolic OS=Oryza sativa subsp. japonica GN=APX2 PE=1 SV=1	0	55.5797958178369	68.9243027888446	10	58	8	1	251	27.101	5.36	High	High	High	3.2e8	2.1e8	3.4e7	4.817	130.639684319496	10
High	IsMasterProtein	Q948T6	Lactoylglutathione lyase OS=Oryza sativa subsp. japonica GN=GLYI-11 PE=1 SV=2	0	55.3769428159189	39.1752577319588	9	218	9	1	291	32.533	5.67	High	High	High	2.0e9	1.5e9	5.1e8	2.728	623.662383198738	9
High	IsMasterProtein	Q6YZE2	Glutamate-1-semialdehyde 2,1-aminomutase, chloroplastic OS=Oryza sativa subsp. japonica GN=GSA PE=2 SV=1	0	55.2849318584376	33.8912133891213	11	48	11	1	478	50.206	6.95	High	High	High	2.1e8	1.6e8	1.0e8	2.311	146.031935095787	11
High	IsMasterProtein	A3BLC3	Ribosome-recycling factor, chloroplastic OS=Oryza sativa subsp. japonica GN=Os07g0570700 PE=2 SV=2	0	54.7566828297818	34.2105263157895	7	128	7	1	266	29.634	9.33	High	High	High	5.0e8	4.5e8	1.7e8	3.084	318.627399802208	7
High	IsMasterProtein	P0C5D5	Peroxiredoxin Q, chloroplastic OS=Oryza sativa subsp. japonica GN=Os06g0196300 PE=2 SV=1	0	54.2577844514152	41.9354838709677	8	76	8	1	217	23.722	9.91	High	High	High	4.4e8	3.1e8	2.5e8	5.105	195.050990223885	8
High	IsMasterProtein	O23877	Ferredoxin--NADP reductase, embryo isozyme, chloroplastic OS=Oryza sativa subsp. japonica GN=Os07g0147900 PE=1 SV=1	0	53.7509916388351	48.6772486772487	14	49	8	1	378	41.788	8.7	High	High	High	1.6e8	7.3e7	5.6e7	3.642	112.940190792084	14
High	IsMasterProtein	P28752	Tubulin alpha-1 chain OS=Oryza sativa subsp. japonica GN=TUBA1 PE=1 SV=1	0	53.4275782702501	29.5555555555556	11	65	2	1	450	49.622	5.06	High	Not Found	High			4.8e7	3.329	157.50261259079	11
High	IsMasterProtein	P25776	Oryzain alpha chain OS=Oryza sativa subsp. japonica GN=Os04g0650000 PE=1 SV=2	0	53.4172830892446	19.6506550218341	6	83	6	1	458	50.099	5.27	High	High	High	6.2e8	4.9e8	2.3e8	1.818	278.973925709724	6
High	IsMasterProtein	Q2R1V8	GDP-mannose 3,5-epimerase 2 OS=Oryza sativa subsp. japonica GN=GME-2 PE=2 SV=2	0	52.5780834996181	32.6145552560647	9	45	4	1	371	42.105	6.09	High	High	High	8.8e7	8.6e7	5.9e7	2.162	117.746264457703	9
High	IsMasterProtein	A2XJ35	Chlorophyll a-b binding protein, chloroplastic OS=Oryza sativa subsp. indica GN=OsI_012078 PE=2 SV=1	0	52.5091701763709	45.2471482889734	7	151	5	1	263	28.477	5.91	High	High	High	3.4e8	3.4e8	1.0e8	5.813	382.144231677055	7
High	IsMasterProtein	Q6ZBZ2	Germin-like protein 8-14 OS=Oryza sativa subsp. japonica GN=GER5 PE=1 SV=1	0	52.4067458075595	15.962441314554	3	142	3	1	213	21.847	6.51	High	High	High	2.0e9	1.1e9	1.3e7	30.623	457.93038547039	3
High	IsMasterProtein	Q6ZFT5	Ribose-phosphate pyrophosphokinase 4 OS=Oryza sativa subsp. japonica GN=Os02g0714600 PE=2 SV=1	0	52.4054078162222	51.6923076923077	10	41	10	1	325	36.126	6.79	High	High	High	6.4e7	5.6e7	5.2e7	3.833	115.105856776237	10
High	IsMasterProtein	A2Y0T4	60S ribosomal protein L10-2 OS=Oryza sativa subsp. indica GN=SG12 PE=2 SV=2	0	51.9391249567012	37.4429223744292	7	70	3	1	219	24.656	10.36	High	High	High	6.1e8	3.9e8	2.2e8	4.412	174.061219215393	7
High	IsMasterProtein	Q6AVT2	Glucose-1-phosphate adenylyltransferase large subunit 1, chloroplastic/amyloplastic OS=Oryza sativa subsp. japonica GN=AGPL1 PE=1 SV=1	0	51.2532696191994	31.7025440313112	13	51	13	1	511	55.392	7.37	High	High	High	1.5e8	1.5e8	6.1e7	1.069	140.607668042183	13
High	IsMasterProtein	Q10KF0	Proteasome subunit alpha type-2 OS=Oryza sativa subsp. japonica GN=PAB1 PE=2 SV=1	0	50.7283476334125	46.3829787234043	7	89	7	1	235	25.828	5.48	High	High	High	1.6e8	2.5e8	5.3e7	4.878	214.46166241169	7
High	IsMasterProtein	Q42993	Chitinase 1 OS=Oryza sativa subsp. japonica GN=Cht1 PE=2 SV=1	0	50.135049137502	39.6284829721362	5	81	5	1	323	33.743	7.37	High	High	High	1.2e8	1.3e8	6.3e7	9	151.907976150513	5
High	IsMasterProtein	Q9ARZ9	Ubiquitin-40S ribosomal protein S27a-1 OS=Oryza sativa subsp. japonica GN=RPS27AA PE=2 SV=1	0	49.2212693546893	47.741935483871	7	352	1	1	155	17.657	9.77	High	High	High	1.0e8	1.1e8	8.2e7	5.813	1044.16235291958	7
High	IsMasterProtein	Q6YW46	Elongation factor 1-gamma 2 OS=Oryza sativa subsp. japonica GN=Os02g0220500 PE=2 SV=2	0	49.211470649451	29.1866028708134	10	49	4	1	418	47.325	6.73	High	High	High	1.2e8	2.0e8	9.5e7	1.783	132.134526133537	10
High	IsMasterProtein	P00761	Trypsin OS=Sus scrofa PE=1 SV=1	0	48.9447379529681	25.1082251082251	4	116	4	1	231	24.394	7.18	High	High	High	4.6e9	1.5e9	8.3e8	4.878	269.927333950996	4
High	IsMasterProtein	Q8LJU5	40S ribosomal protein S7 OS=Oryza sativa subsp. japonica GN=RPS7 PE=2 SV=2	0	48.8117957215867	34.8958333333333	5	70	5	1	192	22.293	9.76	High	High	High	2.2e8	1.3e8	2.3e8	5.813	165.76916217804	5
High	IsMasterProtein	P25777	Oryzain beta chain OS=Oryza sativa subsp. japonica GN=Os04g0670200 PE=1 SV=2	0	48.6885870285585	20.1716738197425	7	70	7	1	466	49.767	5.36	High	High	High	2.3e8	2.0e8	1.3e8	1.61	203.254045724869	7
High	IsMasterProtein	A2YL07	Glutamate--cysteine ligase B, chloroplastic OS=Oryza sativa subsp. indica GN=GSH1-2 PE=3 SV=2	0	48.3789283176745	23.3870967741935	8	52	8	1	496	56.118	7.02	High	High	High	8.4e7	1.1e8	5.6e7	1.326	150.469048261642	8
High	IsMasterProtein	Q5Z627	Elongation factor 1-gamma 3 OS=Oryza sativa subsp. japonica GN=Os06g0571400 PE=2 SV=1	0	48.3126600866637	28.8461538461538	9	52	3	1	416	47.36	6.47	High	High	High	8.2e7	8.2e7	3.8e7	1.783	150.127705216408	9
High	IsMasterProtein	Q9ZST0	50S ribosomal protein L5, chloroplastic OS=Oryza sativa subsp. japonica GN=RPL5 PE=2 SV=2	0	47.422182523676	40.8602150537634	8	80	8	1	279	30.2	10.35	High	High	High	2.1e8	1.5e8	5.4e7	2.162	208.738914489746	8
High	IsMasterProtein	P35681	Translationally-controlled tumor protein homolog OS=Oryza sativa subsp. japonica GN=TCTP PE=1 SV=1	0	47.3507391421209	60.7142857142857	6	81	6	1	168	18.934	4.68	High	High	High	8.0e7	6.1e8	7.3e7	9	237.751052379608	6
High	IsMasterProtein	Q69T99	Glucose-1-phosphate adenylyltransferase small subunit 1, chloroplastic/amyloplastic OS=Oryza sativa subsp. japonica GN=AGPS1 PE=1 SV=1	0	46.9184091551826	26	9	43	4	1	500	54.81	6.67	High	High	High	5.2e7	4.9e7	8.2e6	1.254	112.178199648857	9
High	IsMasterProtein	Q9LST6	Proteasome subunit beta type-2 OS=Oryza sativa subsp. japonica GN=PBD1 PE=2 SV=2	0	46.6896276770125	48.5849056603774	8	63	8	1	212	23.463	5.64	High	High	High	2.5e8	2.6e8	9.4e7	4.878	165.115203142166	8
High	IsMasterProtein	B9F3B6	Succinate-semialdehyde dehydrogenase, mitochondrial OS=Oryza sativa subsp. japonica GN=ALDH5F1 PE=3 SV=1	0	46.6632238145737	19.1650853889943	6	37	6	1	527	56.058	8.1	High	High	High	5.6e7	4.4e7	7.5e7	0.968	116.192464947701	6
High	IsMasterProtein	P0C2Z1	ATP synthase epsilon chain, chloroplastic OS=Oryza sativa GN=atpE PE=3 SV=1	0	46.5876468472743	62.043795620438	5	96	5	1	137	15.208	5.1	High	High	High	7.9e7	8.4e7	9.3e7	12.895	225.168549776077	5
High	IsMasterProtein	Q7XDY9	Rubisco accumulation factor 1, chloroplastic OS=Oryza sativa subsp. japonica GN=RAF1 PE=2 SV=1	0	46.3119660339508	28.1449893390192	9	64	9	1	469	51.528	5.62	High	High	High	2.2e8	1.2e8	5.0e7	1.61	177.348547577858	9
High	IsMasterProtein	Q40680	Elongation factor 1-delta 1 OS=Oryza sativa subsp. japonica GN=Os07g0614500 PE=2 SV=3	0	46.0881394156875	60.2620087336244	10	66	8	1	229	24.847	4.53	High	High	High	5.8e8	2.9e8	4.8e7	7.254	193.002042651176	10
High	IsMasterProtein	Q6Z1J6	Obg-like ATPase 1 OS=Oryza sativa subsp. japonica GN=YchF1 PE=1 SV=1	0	45.2962654641291	30.7106598984772	10	41	10	1	394	44.305	6.76	High	High	High	7.6e7	7.2e7	5.2e7	1.894	103.915907621384	10
High	IsMasterProtein	Q2R4Z8	Dehydrin Rab16D OS=Oryza sativa subsp. japonica GN=RAB16D PE=2 SV=1	0	45.2730680490886	52.317880794702	4	31	4	1	151	15.543	9.14	High	High	High	8.8e7	6.7e7	3.1e7	12.895	68.4070472717285	4
High	IsMasterProtein	A2WXV8	Fructokinase-1 OS=Oryza sativa subsp. indica GN=FRK1 PE=1 SV=1	0	44.9426104675542	38.6996904024768	11	42	11	1	323	34.707	5.27	High	High	High	1.3e8	8.3e7	3.3e7	2.008	118.379736423492	11
High	IsMasterProtein	A2Y5L9	Pyruvate decarboxylase 1 OS=Oryza sativa subsp. indica GN=PDC1 PE=2 SV=1	0	44.6471453084994	21.1570247933884	9	35	6	1	605	65.103	6.3	High	High	High	1.8e7	6.3e7	2.5e7	1.276	95.4998701810837	9
High	IsMasterProtein	Q84T92	Chalcone--flavonone isomerase OS=Oryza sativa subsp. japonica GN=CHI PE=2 SV=1	0	44.2764127303655	67.381974248927	10	66	10	1	233	23.878	5.27	High	High	High	2.7e8	8.3e7	1.3e8	4.878	196.223836064339	10
High	IsMasterProtein	P0DKK8	40S ribosomal protein S10-1 OS=Oryza sativa subsp. japonica GN=RPS10-1 PE=2 SV=1	0	44.235660643459	44.2622950819672	7	113	7	1	183	20.25	9.76	High	High	High	8.6e8	4.1e8	1.6e8	5.813	277.609070777893	7
High	IsMasterProtein	P51431	Ubiquitin-40S ribosomal protein S27a-2 OS=Oryza sativa subsp. japonica GN=RPS27AB PE=2 SV=3	0	44.1783904603229	41.9354838709677	7	352	1	1	155	17.671	9.8	High	Not Found	High	2.2e7			5.813	1046.90055978298	7
High	IsMasterProtein	P0C495	50S ribosomal protein L2, chloroplastic OS=Oryza sativa GN=rpl2-A PE=3 SV=1	0	44.0291466482131	35.1648351648352	6	45	6	1	273	29.923	11.31	High	High	High	2.1e8	1.6e8	8.1e7	2.415	131.609596967697	6
High	IsMasterProtein	Q7F8S5	Peroxiredoxin-2E-2, chloroplastic OS=Oryza sativa subsp. japonica GN=PRXIIE-2 PE=1 SV=1	0	43.8368948250171	38.6666666666667	5	43	4	1	225	23.165	6.58	High	Not Found	High	4.1e7		8.9e7	2.455	144.535400390625	5
High	IsMasterProtein	A2Y7R5	GTP-binding nuclear protein Ran-2 OS=Oryza sativa subsp. indica GN=RAN2 PE=2 SV=1	0	43.7990558687433	39.8190045248869	7	90	7	1	221	25.023	7.12	High	High	High	7.4e8	5.7e8	2.0e8	5.579	241.579082965851	7
High	IsMasterProtein	P0C0L1	Probable L-ascorbate peroxidase 6, chloroplastic/mitochondrial OS=Oryza sativa subsp. japonica GN=APX6 PE=2 SV=1	0	43.5568053745942	33.6569579288026	7	28	7	1	309	33.481	7.23	High	High	High	1.7e8	9.2e7	4.0e7	1.31	87.994814157486	7
High	IsMasterProtein	Q2R480	6-phosphogluconate dehydrogenase, decarboxylating 2, chloroplastic OS=Oryza sativa subsp. japonica GN=G6PGH2 PE=2 SV=1	0	43.2279312318532	35.4330708661417	11	39	9	1	508	54.266	6.47	High	High	High	2.8e7	6.5e7	1.8e7	1.471	97.4601291418076	11
High	IsMasterProtein	Q75HQ0	Heat shock 70 kDa protein BIP4 OS=Oryza sativa subsp. japonica GN=BIP4 PE=2 SV=1	0	42.8759775473521	5.24017467248908	4	84	1	1	687	74.267	5.22	High	High	High	1.9e9	1.2e9		0.455	227.959853291512	4
High	IsMasterProtein	Q8H8C7	Chitin elicitor-binding protein OS=Oryza sativa subsp. japonica GN=CEBIP PE=1 SV=1	0	42.7263375599894	23.876404494382	5	99	5	1	356	37.176	7.36	High	High	High	4.9e8	3.4e8	3.1e8	1.581	286.190381288528	5
High	IsMasterProtein	Q69UI1	40S ribosomal protein S13-2 OS=Oryza sativa subsp. japonica GN=Os08g0117300 PE=1 SV=1	0	42.0340542534745	41.0596026490066	7	61	1	1	151	17.135	10.54	High	High	High	2.1e8	2.0e8	1.2e8	9	170.725001454353	7
High	IsMasterProtein	Q9FR35	Peroxiredoxin-2C OS=Oryza sativa subsp. japonica GN=PRXIIC PE=1 SV=1	0	41.8006955154523	63.5802469135803	7	35	7	1	162	17.28	5.88	High	High	High	4.3e8	2.6e8	3.3e7	9	88.9352799654007	7
High	IsMasterProtein	P0C030	Ubiquitin-NEDD8-like protein RUB1 OS=Oryza sativa subsp. japonica GN=RUB1 PE=2 SV=2	0	41.746185749553	39.8692810457516	6	333	1	1	153	17.119	6.06	High	High	High		5.8e7	7.7e7	3.924	1017.87892889977	6
High	IsMasterProtein	Q69UI2	40S ribosomal protein S13-1 OS=Oryza sativa subsp. japonica GN=Os08g0117200 PE=3 SV=2	0	41.6230739150775	41.0596026490066	7	59	1	1	151	17.105	10.54	High	High	High	1.5e8	1.7e8	8.2e6	9	160.187089085579	7
High	IsMasterProtein	A2Y5G8	Probable histone H2A.4 OS=Oryza sativa subsp. indica GN=OsI_019561 PE=3 SV=1	0	41.4735957489463	41.7177914110429	4	82	1	1	163	16.961	10.68	High	Not Found	High	6.3e7			4.995	206.029835700989	4
High	IsMasterProtein	P12330	Chlorophyll a-b binding protein 1, chloroplastic OS=Oryza sativa subsp. japonica GN=CAB1R PE=2 SV=2	0	41.4137578175013	51.3207547169811	6	106	1	1	265	27.996	5.26	High	Not Found	High			3.6e8	4.337	246.011164307594	6
High	IsMasterProtein	P40978	40S ribosomal protein S19 OS=Oryza sativa subsp. japonica GN=RPS19A PE=2 SV=1	0	40.8579616855713	56.1643835616438	10	125	10	1	146	16.377	10.04	High	High	High	1.2e9	8.6e8	2.1e8	7.483	285.357291460037	10
High	IsMasterProtein	P12331	Chlorophyll a-b binding protein 2, chloroplastic OS=Oryza sativa subsp. japonica GN=CAB2R PE=2 SV=2	0	40.8061329889936	52.1072796934866	6	104	1	1	261	27.535	5.43	Not Found	Not Found	High			1.3e8	4.337	238.986858487129	6
High	IsMasterProtein	P43279	NADP-dependent malic enzyme, chloroplastic OS=Oryza sativa subsp. japonica GN=ME6 PE=2 SV=2	0	40.8016512345513	11.1111111111111	4	45	4	1	639	69.822	7.14	High	High	High	5.0e7	6.3e7	6.2e7	0.565	162.791460633278	4
High	IsMasterProtein	B7F845	60S ribosomal protein L10a OS=Oryza sativa subsp. japonica GN=RPL10A PE=1 SV=1	0	40.7806563580499	25.9259259259259	5	69	5	1	216	24.467	9.82	High	High	High	9.1e8	7.3e8	5.5e7	1.929	179.118733525276	5
High	IsMasterProtein	Q943F3	60S ribosomal protein L18a OS=Oryza sativa subsp. japonica GN=RPL18A PE=1 SV=1	0	40.7623490863674	58.9887640449438	12	99	12	1	178	21.386	10.45	High	High	High	5.1e8	4.7e8	1.4e8	7.483	219.984538555145	12
High	IsMasterProtein	Q6F362	Histone H2B.9 OS=Oryza sativa subsp. japonica GN=H2B.9 PE=3 SV=1	0	40.3609470865326	46.0526315789474	7	50	1	1	152	16.246	10.05	Not Found	High	High		4.3e7		9	112.786333918571	7
High	IsMasterProtein	Q33E23	Glutamate dehydrogenase 2, mitochondrial OS=Oryza sativa subsp. japonica GN=GDH2 PE=2 SV=1	0	40.2028118483321	27.4939172749392	9	44	6	1	411	44.523	6.68	High	High	High	9.3e7	8.9e7	6.7e7	1.512	121.118578195572	9
High	IsMasterProtein	Q0J0H4	Pyruvate dehydrogenase E1 component subunit beta-2, mitochondrial OS=Oryza sativa subsp. japonica GN=Os09g0509200 PE=2 SV=1	0	40.0640145751381	36.968085106383	8	45	4	1	376	40.226	5.49	High	High	High	4.3e6	4.3e7	5.6e7	2.162	116.337478756905	8
High	IsMasterProtein	A2XIK9	Magnesium-chelatase subunit ChlI, chloroplastic OS=Oryza sativa subsp. indica GN=CHLI PE=3 SV=1	0	39.4580489924405	26.2650602409639	8	39	8	1	415	44.823	5.72	High	High	High	5.6e7	2.2e7	6.6e7	1.424	101.870858073235	8
High	IsMasterProtein	B8BKI7	Probable bifunctional methylthioribulose-1-phosphate dehydratase/enolase-phosphatase E1 OS=Oryza sativa subsp. indica GN=OsI_36120 PE=2 SV=1	0	39.4448100543619	23.7451737451737	7	28	7	1	518	57.006	6	High	High	High	1.2e8	9.5e7	5.9e7	0.995	85.2527261972427	7
High	IsMasterProtein	A2Y720	Late embryogenesis abundant protein, group 3 OS=Oryza sativa subsp. indica GN=LEA3 PE=1 SV=1	0	39.2945024393445	24	5	37	5	1	200	20.455	6.96	High	High	High	2.0e8	2.3e8	7.2e7	1.929	122.99826836586	5
High	IsMasterProtein	Q75M08	Protein disulfide isomerase-like 2-1 OS=Oryza sativa subsp. japonica GN=PDIL2-1 PE=2 SV=2	0	38.6555280568402	20.4918032786885	5	25	4	1	366	39.888	6.99	High	High	High	7.7e7	7.6e7	2.0e7	0.887	73.4853576421738	5
High	IsMasterProtein	A2WXB2	Fructose-1,6-bisphosphatase, cytosolic OS=Oryza sativa subsp. indica GN=OsI_04558 PE=2 SV=2	0	38.0802445370965	27.1386430678466	8	67	8	1	339	37.012	5.77	High	High	High	2.4e8	1.4e8	2.0e7	1.683	189.699366927147	8
High	IsMasterProtein	Q94JE1	Histone H2B.5 OS=Oryza sativa subsp. japonica GN=H2B.5 PE=3 SV=1	0	37.8345916189255	43.2258064516129	7	48	1	1	155	16.747	10.02	Not Found	High	Not Found		8.6e6		11.589	104.110091567039	7
High	IsMasterProtein	P0C8Y9	Proteasome subunit alpha type-4-2 OS=Oryza sativa subsp. indica GN=OsI_021067 PE=1 SV=1	0	37.6450186420081	42.8	6	29	6	1	250	27.009	6.92	High	High	High	1.3e8	6.4e7	2.5e7	3.642	102.948616981506	6
High	IsMasterProtein	Q9ZRI7	Elongation factor 1-gamma 1 OS=Oryza sativa subsp. japonica GN=Os02g0220600 PE=2 SV=1	0	37.2351631040987	26.555023923445	8	30	4	1	418	47.448	6.47	High	High	High	6.1e7	8.1e7	6.4e6	1.555	79.8582140207291	8
High	IsMasterProtein	O82451	Probable glutathione S-transferase GSTF2 OS=Oryza sativa subsp. japonica GN=GSTF2 PE=1 SV=3	0	36.5160968657228	36.2790697674419	6	79	6	1	215	23.961	6.13	High	High	High	9.4e8	4.6e8	5.6e7	4.337	227.686384677887	6
High	IsMasterProtein	B8AW64	Nucleosome assembly protein 1;2 OS=Oryza sativa subsp. indica GN=NAP1;2 PE=1 SV=1	0	36.5058531114378	26.3736263736264	8	35	8	1	364	41.732	4.45	High	High	High	7.4e7	6.4e7	5.7e7	2.36	93.8829925060272	8
High	IsMasterProtein	P49216	40S ribosomal protein S26 OS=Oryza sativa subsp. japonica GN=RPS26 PE=2 SV=2	0	36.3177389997519	39.8496240601504	4	47	4	1	133	14.982	11.02	High	High	High	9.4e8	8.1e8	1.2e7	38.811	120.558138847351	4
High	IsMasterProtein	P55142	Glutaredoxin-C6 OS=Oryza sativa subsp. japonica GN=GRXC6 PE=1 SV=2	0	36.2762268854497	66.9642857142857	6	42	6	1	112	11.767	6.04	High	High	High	5.6e7	5.5e7	4.2e7	9	126.266042232513	6
High	IsMasterProtein	Q0J709	ACT domain-containing protein DS12, chloroplastic OS=Oryza sativa subsp. japonica GN=Os08g0242700 PE=4 SV=2	0	36.0661427425621	27.208480565371	6	31	6	1	283	30.304	6.09	High	High	High	8.8e7	4.2e7	6.9e6	1.738	105.040981769562	6
High	IsMasterProtein	A2WK50	Bowman-Birk type bran trypsin inhibitor OS=Oryza sativa subsp. indica GN=RBBI3.3 PE=2 SV=2	0	35.9064149103043	29.5275590551181	6	53	6	1	254	27.737	5.57	High	High	High	4.3e8	2.8e8	2.2e7	1.783	121.496748685837	6
High	IsMasterProtein	Q2QYL3	Non-specific lipid-transfer protein 3 OS=Oryza sativa subsp. japonica GN=LTP110-A PE=2 SV=1	0	35.8986385388667	35.5371900826446	3	98	3	1	121	12.137	8.91	High	High	High	1.5e9	1.7e9	1.3e7	4.623	289.891329526901	3
High	IsMasterProtein	Q69LA6	Probable pyridoxal 5'-phosphate synthase subunit PDX1.1 OS=Oryza sativa subsp. japonica GN=PDX11 PE=2 SV=1	0	35.7814082564293	29.2452830188679	8	52	8	1	318	33.715	6.89	High	High	High	1.7e8	1.8e8	6.8e7	1.683	122.21547806263	8
High	IsMasterProtein	Q93XI4	N-carbamoylputrescine amidase OS=Oryza sativa subsp. japonica GN=CPA PE=2 SV=1	0	35.100688903671	40.1993355481728	6	40	6	1	301	33.442	5.44	High	High	High	1.0e8	1.7e8	1.5e7	2.162	102.755326747894	6
High	IsMasterProtein	P0C487	30S ribosomal protein S4, chloroplastic OS=Oryza sativa subsp. indica GN=rps4 PE=3 SV=1	0	34.4754716683642	36.318407960199	9	42	9	1	201	23.408	10.98	High	High	High	1.7e8	9.5e7	7.8e7	4.179	104.414445996284	9
High	IsMasterProtein	Q6AVA8	Pyruvate, phosphate dikinase 1, chloroplastic OS=Oryza sativa subsp. japonica GN=PPDK1 PE=1 SV=1	0	34.2997651364384	12.882787750792	7	22	7	1	947	102.722	6.37	High	High	High	4.5e7	3.2e7	1.5e7	0.346	71.6222496032715	7
High	IsMasterProtein	P42211	Aspartic proteinase OS=Oryza sativa subsp. japonica GN=RAP PE=2 SV=2	0	33.2762251513962	24.5967741935484	7	25	7	1	496	54.055	6.15	High	Not Found	High	7.9e7		2.4e7	0.905	73.1515587568283	7
High	IsMasterProtein	A2XAZ3	Alcohol dehydrogenase class-3 OS=Oryza sativa subsp. indica GN=ADHIII PE=3 SV=1	0	33.1058094296663	32.2834645669291	7	24	7	1	381	40.769	7.17	High	High	High	1.7e8	9.1e7	2.7e7	1.404	50.3394265174866	7
High	IsMasterProtein	A2Z3I9	Proteasome subunit alpha type-7-B OS=Oryza sativa subsp. indica GN=PAD1 PE=2 SV=1	0	33.0837904700183	28.5140562248996	5	34	2	1	249	27.197	7.93	High	High	High	1.3e8		8.3e7	1.683	115.725118041039	5
High	IsMasterProtein	Q40682	Elongation factor 1-delta 2 OS=Oryza sativa subsp. japonica GN=Os03g0406200 PE=2 SV=3	0	32.9313686093684	34.5132743362832	6	20	4	1	226	24.639	4.53	High	High	High	3.3e7	2.1e7	7.8e6	2.455	63.9313690662384	6
High	IsMasterProtein	Q7Y0E8	Probable nucleoredoxin 1-1 OS=Oryza sativa subsp. japonica GN=Os03g0405500 PE=2 SV=1	0	32.8410559068203	16.1687170474517	5	39	3	1	569	63.249	5.06	High	High	High	8.5e7	5.5e7	3.7e6	0.682	109.806127309799	5
High	IsMasterProtein	Q6ZG77	Probable diaminopimelate decarboxylase, chloroplastic OS=Oryza sativa subsp. japonica GN=LYSA PE=2 SV=1	0	32.7988776943283	16.530612244898	6	32	6	1	490	53.181	6.84	High	High	High	1.4e8	6.9e7	2.5e7	0.682	84.8100914955139	6
High	IsMasterProtein	B9EXM2	Carbamoyl-phosphate synthase large chain, chloroplastic OS=Oryza sativa subsp. japonica GN=CARB PE=2 SV=1	0	32.4005972680145	12.0307167235495	8	28	8	1	1172	127.687	6.01	High	High	High	5.5e7	6.9e7	3.5e7	0.345	76.9216122627258	8
High	IsMasterProtein	Q259G4	Phosphomannomutase OS=Oryza sativa subsp. indica GN=PMM PE=3 SV=1	0	32.0145996544066	35.8870967741936	6	24	6	1	248	28.175	5.83	High	High	High	1.3e8	1.1e8	5.9e7	1.783	70.7502450942993	6
High	IsMasterProtein	Q6F4N5	Aspartyl protease 25 OS=Oryza sativa subsp. japonica GN=AP25 PE=2 SV=1	0	31.6289666980091	28.5388127853881	7	37	7	1	438	45.048	7.06	High	High	High	8.8e7	7.7e7	4.7e7	3.125	98.720739364624	7
High	IsMasterProtein	Q5JK35	Beta-glucosidase 5 OS=Oryza sativa subsp. japonica GN=BGLU5 PE=2 SV=1	0	31.6239040300885	19.6881091617934	7	19	7	1	513	57.412	5.66	High	High	High	1.4e8	1.2e8	1.5e7	0.778	44.8755128383636	7
High	IsMasterProtein	P0C482	30S ribosomal protein S2, chloroplastic OS=Oryza sativa subsp. japonica GN=rps2 PE=3 SV=1	0	31.4464671436966	39.8305084745763	6	37	6	1	236	26.975	9.91	High	High	High	8.5e7	5.6e7	7.8e7	1.955	97.7003526687622	6
High	IsMasterProtein	P51823	ADP-ribosylation factor 2 OS=Oryza sativa subsp. japonica GN=ARF PE=2 SV=2	0	31.1448105495259	31.4917127071823	4	31	4	1	181	20.695	6.95	High	High	High	9.0e7	3.1e7	6.4e7	2.162	81.4579142332077	4
High	IsMasterProtein	Q0D840	Thioredoxin H1 OS=Oryza sativa subsp. japonica GN=TRXH PE=1 SV=1	0	30.9087882117355	54.9180327868852	7	65	7	1	122	13.148	5.3	High	High	High	4.8e8	4.0e8	1.0e8	6.943	160.350651264191	7
High	IsMasterProtein	Q9FWK4	Cyanate hydratase OS=Oryza sativa subsp. japonica GN=CYN PE=2 SV=2	0	30.8557694257518	51.1904761904762	6	36	6	1	168	18.596	5.88	High	High	High	2.3e8	2.1e8	1.5e7	4.623	81.7789778709412	6
High	IsMasterProtein	Q75KR1	Pyruvate, phosphate dikinase 2 OS=Oryza sativa subsp. japonica GN=PPDK2 PE=3 SV=1	0	30.413570478627	10.597519729425	5	29	5	1	887	96.491	5.6	High	High	High	9.4e6	2.9e7	1.9e7	0.264	76.9656088352203	5
High	IsMasterProtein	Q6ZL42	Probable histone H2A.2 OS=Oryza sativa subsp. japonica GN=Os07g0545400 PE=2 SV=1	0	30.241201558033	50.3703703703704	4	30	2	1	135	13.968	10.23	High	Not Found	High	3.9e7		2.3e7	3.217	91.1153794527054	4
High	IsMasterProtein	B8AL33	Arginine biosynthesis bifunctional protein ArgJ, chloroplastic OS=Oryza sativa subsp. indica GN=OsI_11009 PE=3 SV=1	0	30.2362074663221	15.7667386609071	4	21	4	1	463	47.823	6.92	High	High	High	7.2e7	5.4e7	3.5e7	0.585	64.4743059873581	4
High	IsMasterProtein	P14654	Glutamine synthetase cytosolic isozyme 1-2 OS=Oryza sativa subsp. japonica GN=GLN1-2 PE=1 SV=1	0	29.9890227643655	21.8487394957983	4	80	3	1	357	39.234	6.07	High	High	High	7.0e7	1.8e6	4.4e6	1.738	182.933485507965	4
High	IsMasterProtein	P12153	30S ribosomal protein S19, chloroplastic OS=Oryza sativa subsp. japonica GN=rps19-A PE=3 SV=3	0	29.8225172150677	66.6666666666667	5	38	5	1	93	10.689	10.29	High	High	High	3.6e8	1.9e8	2.9e7	13.678	97.7589867115021	5
High	IsMasterProtein	A2YPX3	Peroxidase 2 OS=Oryza sativa subsp. indica GN=PRX112 PE=3 SV=2	0	29.687144007011	26.4331210191083	5	37	5	1	314	32.614	5.86	High	High	High	3.0e8	2.0e8	1.5e8	1.683	101.413292884827	5
High	IsMasterProtein	A2WNF5	Glucosidase 2 subunit beta OS=Oryza sativa subsp. indica GN=OsI_01383 PE=3 SV=1	0	29.6322076567527	15.3094462540717	6	27	6	1	614	69.305	4.86	High	High	High	6.5e7	6.3e7	2.9e7	0.501	79.6407260894775	6
High	IsMasterProtein	A2YXU2	Proteasome subunit alpha type-7-A OS=Oryza sativa subsp. indica GN=OsI_029135 PE=2 SV=2	0	29.52471463495	44.578313253012	6	28	3	1	249	27.279	7.43	High	High	High		3.7e7	4.6e7	1.683	101.776268959045	6
High	IsMasterProtein	Q5VND6	Nucleosome assembly protein 1;1 OS=Oryza sativa subsp. japonica GN=NAP1;1 PE=2 SV=1	0	29.3955033541839	20.1058201058201	6	30	6	1	378	42.612	4.48	High	High	High	8.0e7	1.4e8	2.2e6	1.581	94.1095788478851	6
High	IsMasterProtein	B8AU84	Arginase 1, mitochondrial OS=Oryza sativa subsp. indica GN=B0616E02-H0507E05.7 PE=1 SV=1	0	29.0583721735493	31.4705882352941	5	28	5	1	340	36.951	6.32	High	High	High	5.6e7	2.4e7	2.4e7	0.995	75.5841281414032	5
High	IsMasterProtein	Q69Q02	4-alpha-glucanotransferase DPE2 OS=Oryza sativa subsp. japonica GN=DPE2 PE=2 SV=1	0	29.0275680313788	13.0021141649049	9	18	9	1	946	108.226	6.4	High	High	High	3.0e7	2.3e7	3.9e7	0.397	46.6722186803818	9
High	IsMasterProtein	Q6Z1G7	Pyruvate dehydrogenase E1 component subunit beta-1, mitochondrial OS=Oryza sativa subsp. japonica GN=Os08g0536000 PE=2 SV=1	0	28.9021113889401	20.5882352941176	5	34	1	1	374	39.919	5.36	Not Found	Not Found	High			6.0e7	1.154	86.880516409874	5
High	IsMasterProtein	Q0ITW7	Alcohol dehydrogenase 2 OS=Oryza sativa subsp. japonica GN=ADH2 PE=2 SV=2	0	28.8786627233038	24.5382585751979	5	30	4	1	379	41.18	6.46	High	Not Found	High	1.8e7		5.4e7	1.081	71.4202727079391	5
High	IsMasterProtein	P25778	Oryzain gamma chain OS=Oryza sativa subsp. japonica GN=Os09g0442300 PE=2 SV=2	0	28.7392329648083	20.1657458563536	4	24	4	1	362	39.089	7.15	High	High	High	6.3e7	6.3e7	2.4e7	1.683	74.4859694242477	4
High	IsMasterProtein	Q9SLX0	Importin subunit alpha-1b OS=Oryza sativa subsp. japonica GN=Os05g0155601 PE=1 SV=2	0	28.709969419829	14.9812734082397	5	15	4	1	534	58.53	5.31	High	High	High	2.1e7	1.0e7	2.0e7	0.487	49.6188056468964	5
High	IsMasterProtein	B8AEC1	NAP1-related protein 2 OS=Oryza sativa subsp. indica GN=OsI_07785 PE=2 SV=1	0	28.709661506445	29.3650793650794	4	29	4	1	252	28.601	4.32	High	High	High	9.5e7	5.7e7	4.6e7	1.929	95.8511171340942	4
High	IsMasterProtein	Q69LE7	Probable polyribonucleotide nucleotidyltransferase 1, chloroplastic OS=Oryza sativa subsp. japonica GN=PNP1 PE=2 SV=1	0	28.614311887569	5.32150776053215	4	18	4	1	902	97.339	5.91	High	High	High	3.2e7	2.3e7	1.2e7	0.265	52.2420848608017	4
High	IsMasterProtein	P0C436	Photosystem II D2 protein OS=Oryza sativa subsp. indica GN=psbD PE=3 SV=1	0	28.062946777782	17.5637393767705	4	28	4	1	353	39.548	5.55	High	High	High	7.6e7	1.4e8	1.2e8	1.848	77.5157109498978	4
High	IsMasterProtein	B9FSC8	Putative 12-oxophytodienoate reductase 11 OS=Oryza sativa subsp. japonica GN=OPR11 PE=2 SV=1	0	27.8087723070057	25.6130790190736	6	29	6	1	367	40.618	6.74	High	High	High	2.9e7	7.3e7	3.8e7	0.616	64.1789128780365	6
High	IsMasterProtein	P0C362	Photosystem II CP47 reaction center protein OS=Oryza sativa GN=psbB PE=3 SV=1	0	27.7975665540353	18.8976377952756	6	24	6	1	508	56.154	6.54	High	High	High	4.3e7	7.3e7	6.0e7	0.995	78.4658937454224	6
High	IsMasterProtein	Q75L11	Probable histone H2A.6 OS=Oryza sativa subsp. japonica GN=Os05g0113900 PE=2 SV=2	0	27.5734799418075	43.5897435897436	4	79	1	1	156	16.49	10.59	High	Not Found	Not Found	5.6e6			4.179	194.419570446014	4
High	IsMasterProtein	Q336T5	Expansin-B3 OS=Oryza sativa subsp. japonica GN=EXPB3 PE=2 SV=2	0	27.562476412224	29.4776119402985	6	28	4	1	268	29.173	5.83	High	High	High	1.5e8	9.9e7	5.0e7	1.738	84.1767112016678	6
High	IsMasterProtein	Q0INM3	Beta-galactosidase 15 OS=Oryza sativa subsp. japonica GN=Os12g0429200 PE=2 SV=1	0	27.5431587220539	10.9902067464635	6	20	6	1	919	100.942	5.99	High	High	High	1.9e7	1.6e7	2.2e7	0.318	56.903843164444	6
High	IsMasterProtein	Q6ESF0	Germin-like protein 2-4 OS=Oryza sativa subsp. japonica GN=Os02g0532500 PE=2 SV=1	0	27.3970967369125	29.2576419213974	5	25	5	1	229	24.302	8.34	High	High	High	1.1e8	1.0e8	4.6e7	1.894	67.5238894224167	5
High	IsMasterProtein	P0C367	Photosystem II CP43 reaction center protein OS=Oryza sativa subsp. japonica GN=psbC PE=3 SV=1	0	27.3095278854435	21.5644820295983	7	31	7	1	473	52.043	7.21	High	High	High	2.4e8	2.4e8	5.4e7	1.738	89.0506896972656	7
High	IsMasterProtein	A2ZCQ7	60S ribosomal protein L10-1 OS=Oryza sativa subsp. indica GN=SC34 PE=2 SV=2	0	27.2438854520777	23.2142857142857	5	45	1	1	224	25.33	10.24	Not Found	High	Not Found		2.0e8		1.683	101.756783246994	5
High	IsMasterProtein	Q9S827	Succinate dehydrogenase [ubiquinone] iron-sulfur subunit 1, mitochondrial OS=Oryza sativa subsp. japonica GN=SDH2-1 PE=1 SV=1	0	27.1910848949552	25.2669039145907	5	18	5	1	281	31.099	8.48	High	High	High	1.8e7	1.4e8	6.0e7	1.239	47.2184569835663	5
High	IsMasterProtein	Q7FAY6	Probable UDP-arabinopyranose mutase 2 OS=Oryza sativa subsp. japonica GN=UAM2 PE=1 SV=1	0	26.8895871493931	22.478386167147	7	25	7	1	347	38.882	6.44	High	High	High	6.8e7	7.7e7	2.5e7	0.957	73.9723453521729	7
High	IsMasterProtein	Q7XCA7	Expansin-B6 OS=Oryza sativa subsp. japonica GN=EXPB6 PE=2 SV=1	0	26.2379996688614	33.4545454545455	6	32	4	1	275	29.864	7.65	High	High	High	8.6e7	1.0e8	1.8e7	1.371	91.847354054451	6
High	IsMasterProtein	Q0JNS6	Calmodulin-1 OS=Oryza sativa subsp. japonica GN=CAM1-1 PE=1 SV=2	0	26.2128015706801	33.5570469798658	3	21	3	1	149	16.821	4.27	High	High	High	1.3e8		4.5e7	2.162	56.1234979629517	3
High	IsMasterProtein	A2ZB00	40S ribosomal protein S16 OS=Oryza sativa subsp. indica GN=RPS16A PE=2 SV=1	0	24.9765548220585	44.2953020134228	5	131	5	1	149	16.808	10.56	High	High	High	4.5e8	1.7e8	1.6e8	9	261.234839558601	5
High	IsMasterProtein	Q10NX8	Beta-galactosidase 6 OS=Oryza sativa subsp. japonica GN=Os03g0255100 PE=1 SV=2	0	24.81556415642	15.1515151515152	6	22	6	1	858	92.781	5.95	High	High	High	2.1e7	2.3e7	4.1e7	0.438	58.505083322525	6
High	IsMasterProtein	Q71VM4	Importin subunit alpha-1a OS=Oryza sativa subsp. japonica GN=Os01g0253300 PE=1 SV=2	0	24.7511540555451	14.828897338403	5	15	4	1	526	57.535	5.22	High	High	High		2.5e7	3.1e7	0.374	45.4287300109863	5
High	IsMasterProtein	P35686	40S ribosomal protein S20 OS=Oryza sativa subsp. japonica GN=RPS20 PE=2 SV=2	0	24.4931607730285	28.90625	4	40	4	1	128	14.037	9.44	High	High	High	4.3e8	5.7e8	1.6e8	3.217	110.776434898376	4
High	IsMasterProtein	Q0IQK9	Non-specific lipid-transfer protein 1 OS=Oryza sativa subsp. japonica GN=LTP PE=1 SV=1	0	24.3815092684804	37.9310344827586	3	67	3	1	116	11.338	9.33	High	High	High	2.2e9	1.9e9	1.3e8	3.642	214.523230671883	3
High	IsMasterProtein	Q9LST7	Proteasome subunit beta type-3 OS=Oryza sativa subsp. japonica GN=PBC1 PE=2 SV=1	0	24.2544305433049	29.4117647058824	5	28	5	1	204	22.787	5.27	High	High	High	1.2e8	1.9e8	2.1e7	4.623	80.3391305208206	5
High	IsMasterProtein	Q852M2	Probable aldehyde oxidase 3 OS=Oryza sativa subsp. japonica GN=Os03g0790700 PE=2 SV=1	0	24.2197098937294	8.6283185840708	8	18	8	1	1356	145.245	6.49	High	High	High	8.3e7	2.1e7	1.5e7	0.283	47.7136318683624	8
High	IsMasterProtein	Q2QYW2	Clathrin heavy chain 2 OS=Oryza sativa subsp. japonica GN=Os12g0104800 PE=3 SV=1	0	23.9320750604917	5.26932084309134	6	20	6	1	1708	193.225	5.39	High	High	High	3.8e7	2.4e7	2.4e7	0.173	52.2621388435364	6
High	IsMasterProtein	Q8H7Y8	Probable histone H2A variant 1 OS=Oryza sativa subsp. japonica GN=Os03g0162200 PE=2 SV=1	0	23.6853650734773	44.9275362318841	4	34	1	1	138	14.547	10.32	High	Not Found	High			1.2e7	4.179	98.752964258194	4
High	IsMasterProtein	Q7XTJ3	Pyruvate dehydrogenase E1 component subunit alpha-3, chloroplastic OS=Oryza sativa subsp. japonica GN=Os04g0119400 PE=2 SV=2	0	23.4314861006011	16	5	17	5	1	425	46.115	6.61	High	High	High	1.4e8	5.4e7	9.1e7	0.557	44.6926836967468	5
High	IsMasterProtein	Q10G56	Ornithine aminotransferase, mitochondrial OS=Oryza sativa subsp. japonica GN=OAT PE=2 SV=1	0	23.2835529447254	19.661733615222	6	26	6	1	473	51.409	7.61	High	High	High	3.4e7	5.1e7	3.7e7	0.668	59.8674412965775	6
High	IsMasterProtein	A2YDY2	60S ribosomal protein L11 OS=Oryza sativa subsp. indica GN=RPL11 PE=2 SV=2	0	23.0770997657899	33.5164835164835	6	55	6	1	182	20.823	9.92	High	High	High	7.9e8	7.2e8	5.3e7	3.329	137.73217189312	6
High	IsMasterProtein	B8BBZ7	Probable gamma-aminobutyrate transaminase 3, mitochondrial OS=Oryza sativa subsp. indica GN=OsI_28220 PE=3 SV=1	0	22.9443548570052	10.7843137254902	5	13	3	1	510	55.921	6.54	Not Found	High	High		2.7e7	1.9e7	0.585	30.0794478654861	5
High	IsMasterProtein	A2X5P7	Beta-fructofuranosidase, insoluble isoenzyme 1 OS=Oryza sativa subsp. indica GN=CIN1 PE=2 SV=2	0	22.8268317192966	17.3310225303293	7	19	7	1	577	63.954	8.5	High	High	High	1.2e8	2.6e7	3.5e7	0.562	43.802781701088	7
High	IsMasterProtein	Q53NF0	Putative beta-glucosidase 35 OS=Oryza sativa subsp. japonica GN=BGLU35 PE=3 SV=2	0	22.3488708994903	10.4722792607803	4	65	1	1	487	55.572	9.06	High	High	High	2.6e8	1.2e8		0.334	189.01870906353	4
High	IsMasterProtein	Q0JNR2	Cysteine proteinase inhibitor 12 OS=Oryza sativa subsp. japonica GN=Os01g0270100 PE=2 SV=1	0	22.1506484967316	36.4	6	26	6	1	250	27.252	6.54	High	High	High	7.5e7	1.1e8	4.5e7	1.894	79.2231738567352	6
High	IsMasterProtein	Q10LR9	Uroporphyrinogen decarboxylase 2, chloroplastic OS=Oryza sativa subsp. japonica GN=Os03g0337600 PE=3 SV=1	0	22.0567020683276	19.4871794871795	6	20	6	1	390	42.817	6.57	High	High	High	2.2e7	2.7e7	2.9e7	0.931	48.1143162250519	6
High	IsMasterProtein	Q08480	Adenylate kinase 4 OS=Oryza sativa subsp. japonica GN=ADK-B PE=2 SV=1	0	21.9750945326328	20.9876543209877	4	20	3	1	243	26.658	7.8	High	High	High	2.0e8	1.4e8		0.585	60.6556355953217	4
High	IsMasterProtein	Q9SMB1	Spermidine synthase 1 OS=Oryza sativa subsp. japonica GN=SPDSYN1 PE=2 SV=1	0	21.9514469411239	20.1238390092879	3	13	3	1	323	35.124	5.4	High	Not Found	High	3.0e7		3.0e7	0.931	39.4763374328613	3
High	IsMasterProtein	Q9FXT4	Alpha-galactosidase OS=Oryza sativa subsp. japonica GN=Os10g0493600 PE=1 SV=1	0	21.8100089406536	14.1486810551559	5	26	5	1	417	45.792	7.94	High	High	High	1.1e8	1.3e8	7.8e7	0.509	81.8161805868149	5
High	IsMasterProtein	Q9ZTP5	Ribulose-phosphate 3-epimerase, chloroplastic OS=Oryza sativa subsp. japonica GN=RPE PE=1 SV=2	0	21.534721702957	18.6131386861314	3	26	3	1	274	29.016	8.43	High	High	High	7.7e7	1.5e8	1.0e8	0.638	79.3265113830566	3
High	IsMasterProtein	Q6YXW6	Sucrose-phosphatase 2 OS=Oryza sativa subsp. japonica GN=SPP2 PE=1 SV=1	0	21.4918635516345	13.9479905437352	5	19	5	1	423	47.225	5.82	High	High	High	1.2e8	6.4e7	9.6e6	0.874	36.0711523294449	5
High	IsMasterProtein	P46466	26S proteasome regulatory subunit 4 homolog OS=Oryza sativa subsp. japonica GN=TBP2 PE=2 SV=2	0	21.4788893434543	16.0714285714286	5	16	5	1	448	49.556	6.21	High	High	High	2.4e7	4.7e7	2.1e7	0.61	42.7569087743759	5
High	IsMasterProtein	Q0JL44	Protein SGT1 homolog OS=Oryza sativa subsp. japonica GN=SGT1 PE=1 SV=1	0	20.8605429634326	26.4305177111717	6	23	6	1	367	40.912	5.06	High	High	High	5.9e7	7.5e7	1.2e7	0.931	64.8421738147736	6
High	IsMasterProtein	P0C438	50S ribosomal protein L14, chloroplastic OS=Oryza sativa GN=rpl14 PE=3 SV=1	0	20.8511066599161	39.8373983739837	4	32	4	1	123	13.556	8.29	High	High	High	1.8e8	2.0e8	4.8e7	2.594	97.4525213241577	4
High	IsMasterProtein	A2X8Q3	Soluble inorganic pyrophosphatase OS=Oryza sativa subsp. indica GN=IPP PE=2 SV=1	0	20.722331590273	23.8317757009346	3	38	3	1	214	24.144	5.86	High	Not Found	High	3.9e7		1.5e7	1.276	71.3784682750702	3
High	IsMasterProtein	Q7XCK6	Chitinase 8 OS=Oryza sativa subsp. japonica GN=Cht8 PE=2 SV=1	0	20.6554838566699	30.6513409961686	5	19	5	1	261	27.534	6.52	High	High	High	1.5e8	1.4e8	2.6e7	1.61	44.4507766962051	5
High	IsMasterProtein	Q75GT3	Chaperone protein ClpB2, chloroplastic OS=Oryza sativa subsp. japonica GN=CLPB2 PE=2 SV=1	0	20.4688960260318	6.64621676891615	5	19	4	1	978	108.918	6.62	High	High	High	2.3e7		1.0e7	0.25	51.0985834598541	5
High	IsMasterProtein	Q9XGP7	Tricin synthase 1 OS=Oryza sativa subsp. japonica GN=ROMT-15 PE=1 SV=1	0	20.4545485251716	27.3809523809524	5	43	5	1	252	27.754	5.31	High	High	High	1.6e8	1.1e8	5.7e7	0.968	104.805815696716	5
High	IsMasterProtein	Q8GT95	Polygalacturonase inhibitor 1 OS=Oryza sativa subsp. japonica GN=FOR1 PE=2 SV=1	0	20.3928593005244	17.7710843373494	3	7	3	1	332	35.442	7.42	Not Found	Not Found	High			1.1e7	0.668	24.7231645584106	3
High	IsMasterProtein	Q9XJ29	Anthranilate synthase alpha subunit 2, chloroplastic OS=Oryza sativa subsp. japonica GN=OsASA2 PE=1 SV=1	0	20.02330829801	11.7161716171617	6	22	6	1	606	66.946	7.12	High	High	High	6.8e7	5.7e7	3.0e7	0.425	54.8976957798004	6
High	IsMasterProtein	Q8S857	Probable histone H2A variant 2 OS=Oryza sativa subsp. japonica GN=Os10g0418000 PE=2 SV=1	0	19.5735241190337	44.6043165467626	4	32	1	1	139	14.603	10.39	High	High	High		1.3e7	1.3e8	4.179	91.5109004974365	4
High	IsMasterProtein	P35687	40S ribosomal protein S21 OS=Oryza sativa subsp. japonica GN=RPS21 PE=3 SV=1	0	19.5672416983964	52.4390243902439	3	30	3	1	82	9.248	7.34	High	High	High	3.6e8	5.7e8	3.6e7	5.31	84.3355516195297	3
High	IsMasterProtein	Q67IX6	Protein disulfide isomerase-like 1-4 OS=Oryza sativa subsp. japonica GN=PDIL1-4 PE=2 SV=1	0	19.5428252450746	12.7886323268206	5	19	5	1	563	62.214	4.93	High	High	High	7.4e7	3.6e7	2.1e7	0.417	51.5480914115906	5
High	IsMasterProtein	Q5Z5A8	Photosystem II stability/assembly factor HCF136, chloroplastic OS=Oryza sativa subsp. japonica GN=HCF136 PE=3 SV=1	0	19.4224203548228	18.75	5	16	5	1	416	45.441	9	High	High	High	2.6e7	4.7e7	2.0e7	0.532	42.7534264326096	5
High	IsMasterProtein	Q336R9	Peptide methionine sulfoxide reductase A4, chloroplastic OS=Oryza sativa subsp. japonica GN=MSRA4 PE=2 SV=2	0	19.2895859376873	23.9543726235741	4	10	3	1	263	28.621	8.35	High	High	High	3.4e7			1.054	29.6706264019012	4
High	IsMasterProtein	Q5JMR9	Thioredoxin Y, chloroplastic OS=Oryza sativa subsp. japonica GN=Os01g0963400 PE=3 SV=2	0	19.212413678607	20.8333333333333	2	13	2	1	168	18.17	9.32	High	Not Found	High	2.4e7		9.2e6	1.512	36.1664505004883	2
High	IsMasterProtein	Q6ZJW9	Actin-related protein 4 OS=Oryza sativa subsp. japonica GN=ARP4 PE=2 SV=1	0	19.1057283283293	9.93227990970655	3	14	3	1	443	48.463	5.29	High	High	High	1.6e7	3.2e7	9.7e6	0.407	38.38911652565	3
High	IsMasterProtein	P0C441	50S ribosomal protein L16, chloroplastic OS=Oryza sativa GN=rpl16 PE=3 SV=1	0	18.8891563123432	44.1176470588235	5	22	5	1	136	15.519	11.46	High	High	High	2.2e7	8.2e7	5.9e7	4.179	55.6553503274918	5
High	IsMasterProtein	P17070	Proliferating cell nuclear antigen OS=Oryza sativa subsp. japonica GN=Os02g0805200 PE=1 SV=2	0	18.6722833912378	13.6882129277567	2	14	2	1	263	29.252	4.75	High	High	High	1.2e8	6.1e7	7.1e7	0.468	40.1934354305267	2
High	IsMasterProtein	Q2QNG7	ATP-citrate synthase alpha chain protein 3 OS=Oryza sativa subsp. japonica GN=ACLA-3 PE=2 SV=1	0	18.6464857093866	11.8203309692671	4	19	4	1	423	46.765	5.58	High	High	High	4.6e7	9.5e7	4.0e7	0.52	52.6953719854355	4
High	IsMasterProtein	Q84TB3	Actin-depolymerizing factor 4 OS=Oryza sativa subsp. japonica GN=ADF4 PE=1 SV=1	0	18.6344794745304	30.2158273381295	3	35	3	1	139	15.936	6.04	High	High	High	2.2e8	2.2e8	8.9e7	1.154	109.771059274673	3
High	IsMasterProtein	Q6H5X0	Putative ripening-related protein 2 OS=Oryza sativa subsp. japonica GN=Os02g0637000 PE=3 SV=1	0	18.5749844773052	27.0833333333333	3	22	3	1	192	20.383	6.51	High	High	High	7.1e7	6.3e7	9.0e6	0.874	71.8549706935883	3
High	IsMasterProtein	Q06398	Probable glutathione S-transferase GSTU6 OS=Oryza sativa subsp. japonica GN=GSTU6 PE=2 SV=2	0	18.2572601013358	11.0169491525424	2	14	2	1	236	25.64	6.1	High	High	High	4.8e7	7.1e7	6.8e7	0.931	34.0785350799561	2
High	IsMasterProtein	Q6H6D2	Porphobilinogen deaminase, chloroplastic OS=Oryza sativa subsp. japonica GN=HEMC PE=2 SV=1	0	18.1627881038576	18.4357541899441	5	24	5	1	358	38.373	7.39	High	High	High	8.5e7	7.2e7	3.3e7	0.65	67.2063255310059	5
High	IsMasterProtein	Q9SDG6	60S ribosomal protein L30 OS=Oryza sativa subsp. japonica GN=RPL30 PE=3 SV=1	0	18.0593747736953	52.2522522522522	4	26	4	1	111	12.356	9.58	High	High	High	8.7e7	5.4e7	1.1e8	4.179	67.5820100307465	4
High	IsMasterProtein	P0C519	ATP synthase subunit 9, mitochondrial OS=Oryza sativa subsp. japonica GN=ATP9 PE=2 SV=1	0	17.6561967222931	41.8918918918919	1	4	1	1	74	7.552	8.75	Not Found	Not Found	High			4.4e7	2.162	15.7774555683136	1
High	IsMasterProtein	Q9LGQ6	Acyl transferase 9 OS=Oryza sativa subsp. japonica GN=AT9 PE=2 SV=1	0	17.5058239167977	16.2291169451074	5	23	5	1	419	46.136	5.92	High	High	High	1.8e8	9.3e7	3.2e7	0.532	59.2505000829697	5
High	IsMasterProtein	Q6ASY2	Non-specific lipid transfer protein-like 1 OS=Oryza sativa subsp. japonica GN=LTPL1 PE=1 SV=1	0	17.4819502135357	9.55056179775281	1	85	1	1	178	16.888	8.25	High	High	High	1.0e9	1.3e9	1.6e8	0.52	279.124251365662	1
High	IsMasterProtein	O65037	50S ribosomal protein L27, chloroplastic OS=Oryza sativa subsp. japonica GN=RPL27 PE=2 SV=1	0	17.3768792062423	23.0769230769231	4	23	4	1	195	21.255	10.02	High	High	High	1.9e8	1.5e8	3.3e7	1.61	55.3144690990448	4
High	IsMasterProtein	Q8W1L6	Peroxisomal fatty acid beta-oxidation multifunctional protein OS=Oryza sativa subsp. japonica GN=MFP PE=1 SV=2	0	17.0581514679437	7.02479338842975	4	13	4	1	726	78.41	8.98	High	High	High	2.8e7	7.2e7	4.4e7	0.245	30.088544011116	4
High	IsMasterProtein	Q6L4F8	Guanine nucleotide-binding protein subunit beta-like protein B OS=Oryza sativa subsp. japonica GN=RACK1B PE=1 SV=1	0	17.0104281379922	27.0833333333333	7	34	3	1	336	36.429	6.54	Not Found	High	High		2.0e7	1.6e7	1.239	79.2924481630325	7
High	IsMasterProtein	B9FK36	Acetyl-CoA carboxylase 2 OS=Oryza sativa subsp. japonica GN=ACC2 PE=3 SV=2	0	16.9794459661713	3.95358831113021	6	12	6	1	2327	257.553	6.42	High	High	High	5.2e7	2.6e7	1.9e7	0.099	28.9539421796799	6
High	IsMasterProtein	P20907	Cysteine proteinase inhibitor 2 OS=Oryza sativa subsp. japonica GN=Os05g0494200 PE=2 SV=3	0	16.9694259680482	29.1390728476821	4	37	4	1	151	16.55	8.75	High	High	High	1.6e8	3.1e8	1.9e7	1.848	89.161262512207	4
High	IsMasterProtein	Q851L5	IAA-amino acid hydrolase ILR1-like 3 OS=Oryza sativa subsp. japonica GN=ILL3 PE=2 SV=1	0	16.7971655236368	17.9856115107914	5	22	5	1	417	43.962	5.72	High	High	High	4.1e7	2.7e7	1.3e7	0.823	55.4346925020218	5
High	IsMasterProtein	B8AM21	U2 small nuclear ribonucleoprotein B'' OS=Oryza sativa subsp. indica GN=OsI_11177 PE=3 SV=1	0	16.743853753579	10.7758620689655	1	28	1	1	232	26.056	9.41	High	High	High	1.2e7	9.7e6	4.9e6	0.585	47.3592932224274	1
High	IsMasterProtein	A1XBB7	Protein IN2-1 homolog B OS=Oryza sativa subsp. indica GN=GSTZ5 PE=1 SV=1	0	16.6667792626341	26.6393442622951	4	14	4	1	244	27.344	5.53	High	High	High	5.0e7	6.0e7	4.4e7	0.624	38.5482847690582	4
High	IsMasterProtein	P0DKK2	60S ribosomal protein L37a-2 OS=Oryza sativa subsp. japonica GN=Os05g0557000 PE=1 SV=1	0	16.5083633491909	27.1739130434783	3	20	3	1	92	10.236	10.29	High	High	High	3.0e8	2.3e8	7.5e7	3.642	67.5703990459442	3
High	IsMasterProtein	Q42972	Malate dehydrogenase, glyoxysomal OS=Oryza sativa subsp. japonica GN=Os12g0632700 PE=1 SV=3	0	16.4399380437648	8.70786516853933	2	28	2	1	356	37.362	7.88	High	High	High	4.0e8	2.1e8	4.7e7	0.389	79.2893996238709	2
High	IsMasterProtein	Q0JM17	DEAD-box ATP-dependent RNA helicase 56 OS=Oryza sativa subsp. japonica GN=AIP1 PE=1 SV=2	0	16.3531897241001	12.962962962963	4	22	4	1	432	48.623	5.72	High	High	High	1.2e8	8.4e7	1.2e7	0.487	40.9340034723282	4
High	IsMasterProtein	A2XRZ0	Probable aldo-keto reductase 2 OS=Oryza sativa subsp. indica GN=OsI_15387 PE=3 SV=1	0	16.3229930528335	18.8034188034188	4	22	3	1	351	38.152	6.62	High	High	High	6.0e7	5.4e7	9.8e6	0.52	62.0120356082916	4
High	IsMasterProtein	Q9ZP20	Thioredoxin M5, chloroplastic OS=Oryza sativa subsp. japonica GN=TRXM PE=2 SV=1	0	16.1939023541655	31.3953488372093	5	25	5	1	172	18.517	7.93	High	High	High	2.1e8	1.5e8	1.3e8	1.848	67.0700243711472	5
High	IsMasterProtein	Q10I26	Eukaryotic initiation factor 4A-III homolog B OS=Oryza sativa subsp. japonica GN=EIF4A3B PE=1 SV=1	0	16.0481443368001	9.40594059405941	3	23	1	1	404	45.6	6.37	High	High	Not Found	4.3e7	1.1e8		0.407	63.3086404800415	3
High	IsMasterProtein	Q9SDD6	Peroxiredoxin-2F, mitochondrial OS=Oryza sativa subsp. japonica GN=PRXIIF PE=2 SV=1	0	15.9985214224719	19.6969696969697	3	26	3	1	198	20.861	7.99	High	High	High	1.8e8	1.5e8	8.1e7	0.778	86.7338321208954	3
High	IsMasterProtein	P0C490	30S ribosomal protein S7, chloroplastic OS=Oryza sativa subsp. indica GN=rps7-A PE=3 SV=1	0	15.8923658935563	34.6153846153846	6	35	6	1	156	17.618	11.81	High	High	High	3.8e8	2.7e8	1.5e8	2.511	84.5564440488815	6
High	IsMasterProtein	Q0DAE4	Glutaredoxin-C8 OS=Oryza sativa subsp. japonica GN=GRXC8 PE=2 SV=2	0	15.751424050945	19.8529411764706	2	16	2	1	136	14.752	7.97	High	High	High	1.2e8	8.8e7	9.8e6	1.154	53.5971947908401	2
High	IsMasterProtein	Q6K8J4	4-hydroxy-3-methylbut-2-en-1-yl diphosphate synthase (ferredoxin), chloroplastic OS=Oryza sativa subsp. japonica GN=ISPG PE=2 SV=1	0	15.741787648283	9.40860215053763	6	13	6	1	744	82.109	5.94	High	High	High	5.9e7	8.8e6	3.2e7	0.318	27.0451202392578	6
High	IsMasterProtein	Q70G58	Thioredoxin reductase NTRC OS=Oryza sativa subsp. japonica GN=Os07g0657900 PE=1 SV=2	0	15.6858498426858	12.8155339805825	4	11	4	1	515	56.116	6.49	High	High	High	2.7e7	2.8e7	1.5e7	0.407	34.3901374340057	4
High	IsMasterProtein	Q0J716	Villin-5 OS=Oryza sativa subsp. japonica GN=VLN5 PE=3 SV=1	0	15.6633460252574	4.50261780104712	3	8	3	1	955	107.276	6	High	High	High	1.4e7	2.2e7		0.109	25.8296387195587	3
High	IsMasterProtein	Q6ZJJ1	Probable L-ascorbate peroxidase 4, peroxisomal OS=Oryza sativa subsp. japonica GN=APX4 PE=2 SV=1	0	15.6354918308406	15.1202749140893	4	16	4	1	291	31.718	7.97	High	High	High	6.9e6	1.5e7	1.4e7	0.52	45.9913518428802	4
High	IsMasterProtein	Q9ZST1	30S ribosomal protein S17, chloroplastic OS=Oryza sativa subsp. japonica GN=RPS17 PE=2 SV=1	0	15.5597595289464	26.2068965517241	5	26	5	1	145	15.966	10.83	High	High	High	3.0e8	2.0e8		2.594	67.4535179138184	5
High	IsMasterProtein	Q6YYB0	Uncharacterized protein Os08g0359500 OS=Oryza sativa subsp. japonica GN=Os08g0359500 PE=2 SV=1	0	15.4723392640541	23.0046948356808	3	18	3	1	213	22.779	4.49	High	High	High	8.6e6	3.9e7	9.0e6	2.594	51.8396103382111	3
High	IsMasterProtein	Q653V7	Probable alpha-glucosidase Os06g0675700 OS=Oryza sativa subsp. japonica GN=Os06g0675700 PE=1 SV=1	0	15.4556639787341	6.44067796610169	4	7	4	1	885	96.275	8.59	High	High	High	1.5e7	3.9e7	1.4e7	0.227	19.4849942922592	4
High	IsMasterProtein	Q0DJA0	Coatomer subunit delta-1 OS=Oryza sativa subsp. japonica GN=Os05g0310800 PE=2 SV=1	0	15.1791692520834	6.6793893129771	2	10	2	1	524	57.47	5.74	High	High	High	1.4e8	3.4e7	4.4e7	0.25	29.1013028621674	2
High	IsMasterProtein	P0C449	50S ribosomal protein L23, chloroplastic OS=Oryza sativa GN=rpl23-A PE=3 SV=1	0	15.1409488694894	31.1827956989247	2	9	2	1	93	10.757	10.14	High	High	High	8.2e7	1.2e8		2.162	27.3425102233887	2
High	IsMasterProtein	Q2QM55	Pyruvate dehydrogenase E1 component subunit beta-3, chloroplastic OS=Oryza sativa subsp. japonica GN=Os12g0616900 PE=2 SV=1	0	15.0934576111845	12.7877237851662	4	14	4	1	391	42.093	6.84	Not Found	High	High		1.6e7	1.0e7	0.551	36.7880862951279	4
High	IsMasterProtein	Q2RAD9	Histone H3.2 OS=Oryza sativa subsp. japonica GN=Os01g0866200 PE=3 SV=1	0	15.0201363266789	35.2941176470588	3	31	2	1	136	15.259	11.3	High	High	High	3.4e8	5.2e8	1.1e8	2.728	44.4014183282852	3
High	IsMasterProtein	Q40648	Probable voltage-gated potassium channel subunit beta OS=Oryza sativa subsp. japonica GN=KOB1 PE=1 SV=2	0	15.0187975476566	22.8658536585366	3	10	3	1	328	36.427	7.4	Not Found	Not Found	High			1.5e7	0.668	24.0141830444336	3
High	IsMasterProtein	Q0JKD0	Glutamate synthase 1 [NADH], chloroplastic OS=Oryza sativa subsp. japonica GN=Os01g0681900 PE=2 SV=1	0	14.8936352756492	2.63036455929857	5	9	5	1	2167	236.745	7.09	High	High	High	2.1e7	1.7e6	5.8e6	0.113	14.7066768407822	5
High	IsMasterProtein	A3C6G9	Glycine cleavage system H protein, mitochondrial OS=Oryza sativa subsp. japonica GN=GDCSH PE=1 SV=1	0	14.6688442634752	15.8536585365854	2	26	2	1	164	17.357	5.03	High	High	High	6.8e7	1.0e8	6.6e7	0.874	55.3435521125793	2
High	IsMasterProtein	O04985	Non-symbiotic hemoglobin 2 OS=Oryza sativa subsp. japonica GN=HB2 PE=2 SV=1	0	14.5786454637537	21.301775147929	3	10	2	1	169	18.604	8.94	Not Found	High	High		6.1e7		1.154	22.7510231733322	3
High	IsMasterProtein	Q2QMN7	Probable ureidoglycolate hydrolase OS=Oryza sativa subsp. japonica GN=UAH PE=1 SV=2	0	14.5571544577078	10.7438016528926	3	13	3	1	484	51.683	5.63	High	High	High	2.9e7	1.8e7	9.0e6	0.334	34.7410042285919	3
High	IsMasterProtein	Q0J5V5	Aminopeptidase M1-B OS=Oryza sativa subsp. japonica GN=Os08g0398700 PE=2 SV=1	0	14.528045315681	7.42857142857143	4	12	4	1	875	97.842	5.39	High	Not Found	High	3.7e7		1.3e7	0.172	33.1623272895813	4
High	IsMasterProtein	P0C359	Photosystem I iron-sulfur center OS=Oryza sativa GN=psaC PE=3 SV=1	0	14.2528419265177	46.9135802469136	3	20	3	1	81	8.893	6.92	High	High	High	2.3e8	7.7e7	2.0e7	1.371	54.1896249055862	3
High	IsMasterProtein	P0C433	Photosystem II protein D1 OS=Oryza sativa subsp. indica GN=psbA PE=3 SV=1	0	14.1193454114608	6.79886685552408	2	21	2	1	353	38.938	5.36	High	High	High	8.4e7	2.5e8		0.778	61.8329735994339	2
High	IsMasterProtein	P12139	50S ribosomal protein L20, chloroplastic OS=Oryza sativa subsp. japonica GN=rpl20 PE=3 SV=3	0	14.0367272813699	21.8487394957983	2	13	2	1	119	14.337	12.13	High	Not Found	High	4.1e7		3.2e7	1.371	27.0680603981018	2
High	IsMasterProtein	Q7XR61	Methylthioribose kinase 1 OS=Oryza sativa subsp. japonica GN=MTK1 PE=2 SV=1	0	14.0067930104704	14.4186046511628	5	25	2	1	430	48.382	6.54	High	High	Not Found	1.9e7	1.3e7		0.585	24.8915337324142	5
High	IsMasterProtein	A2Y4S9	Cytochrome c OS=Oryza sativa subsp. indica GN=CC-1 PE=3 SV=1	0	13.6479306338147	30.3571428571429	3	44	3	1	112	12.263	9.32	High	High	High	3.0e8	2.0e8	8.6e7	1.371	106.670154333115	3
High	IsMasterProtein	Q69TI0	Putative 12-oxophytodienoate reductase 5 OS=Oryza sativa subsp. japonica GN=OPR5 PE=2 SV=1	0	13.5690505024553	16.8449197860963	4	8	4	1	374	41.659	5.48	High	High	High	1.4e7	1.8e7	1.5e7	0.52	19.3775320053101	4
High	IsMasterProtein	Q5NAY4	Histidinol dehydrogenase, chloroplastic OS=Oryza sativa subsp. japonica GN=HDH PE=2 SV=1	0	13.5273970285157	8.66807610993657	3	9	3	1	473	50.534	6.47	High	High	High	7.1e7	4.8e7	3.3e7	0.269	26.1991789340973	3
High	IsMasterProtein	P0C454	50S ribosomal protein L32, chloroplastic OS=Oryza sativa subsp. japonica GN=rpl32 PE=3 SV=1	0	13.5204511709359	39.6825396825397	2	12	2	1	63	7.311	11.77	High	High	High	4.2e8	3.4e8	1.3e8	9	26.5654578208923	2
High	IsMasterProtein	Q10J94	Cysteine proteinase inhibitor 8 OS=Oryza sativa subsp. japonica GN=Os03g0429000 PE=2 SV=1	0	13.5203066675883	12.1951219512195	1	16	1	1	123	12.871	8.69	High	High	High	1.7e8	1.2e8		1.154	59.091117143631	1
High	IsMasterProtein	Q6AVI0	Zinc finger BED domain-containing protein RICESLEEPER 2 OS=Oryza sativa subsp. japonica GN=Os03g0733400 PE=2 SV=1	0	13.4714093112892	6.78670360110803	3	7	3	1	722	80.924	5.33	High	High	High	3.5e7	2.7e7	1.7e7	0.225	20.4584548473358	3
High	IsMasterProtein	Q9LD07	Expansin-B7 OS=Oryza sativa subsp. japonica GN=EXPB7 PE=2 SV=1	0	13.3799070330065	17.4311926605505	4	13	2	1	327	34.425	6.7	High	High	Not Found				1.154	31.3995745182037	4
High	IsMasterProtein	P40392	Ras-related protein RIC1 OS=Oryza sativa subsp. japonica GN=RIC1 PE=2 SV=2	0	13.1641276161022	24.2574257425743	4	24	4	1	202	22.462	5.27	High	High	High	1.5e8	1.1e8	8.5e7	0.668	61.1879204511642	4
High	IsMasterProtein	P37890	Serine carboxypeptidase 1 OS=Oryza sativa subsp. japonica GN=CBP1 PE=2 SV=1	0	13.1167434231337	8.82352941176471	3	5	3	1	510	55.674	7.43	High	High	High	5.3e7	3.6e7	2.2e7	0.35	16.2913151979446	3
High	IsMasterProtein	Q9LSU0	Proteasome subunit alpha type-3 OS=Oryza sativa subsp. japonica GN=PAG1 PE=2 SV=1	0	13.1076165670594	17.6706827309237	4	23	4	1	249	27.221	6.09	High	High	High	2.9e8	2.4e8		0.719	47.8389474153519	4
High	IsMasterProtein	P0C445	50S ribosomal protein L22, chloroplastic OS=Oryza sativa subsp. indica GN=rpl22 PE=3 SV=1	0	12.7260980867094	13.4228187919463	2	10	2	1	149	17.672	10.9	High	High	High	2.5e8	2.0e8	1.4e8	1.371	29.0195814371109	2
High	IsMasterProtein	B9FXV5	Eukaryotic translation initiation factor 4G OS=Oryza sativa subsp. japonica GN=Os07g0555200 PE=2 SV=2	0	12.6700586874737	1.67410714285714	2	12	2	1	1792	193.414	8.09	High	High	High	2.9e7	1.3e7	7.4e6	0.047	37.1207662820816	2
High	IsMasterProtein	P0C358	Photosystem I P700 chlorophyll a apoprotein A2 OS=Oryza sativa subsp. japonica GN=psaB PE=3 SV=1	0	12.6134967141677	7.08446866485014	4	23	4	1	734	82.508	7.15	High	High	High	5.0e8	3.1e8	7.3e6	0.585	51.6797411441803	4
High	IsMasterProtein	A2XQV4	Electron transfer flavoprotein subunit beta, mitochondrial OS=Oryza sativa subsp. indica GN=ETFB PE=3 SV=1	0	12.6101664792565	23.7154150197628	3	6	3	1	253	27.45	6.62	High	Not Found	High			7.1e6	0.638	18.7579996585846	3
High	IsMasterProtein	Q60DX8	Beta-glucosidase 22 OS=Oryza sativa subsp. japonica GN=BGLU22 PE=2 SV=1	0	12.5614811121032	7.12945590994371	3	12	3	1	533	59.506	5.15	High	High	High	5.7e7	1.4e7	3.6e7	0.28	33.45738530159	3
High	IsMasterProtein	P52712	Serine carboxypeptidase-like OS=Oryza sativa subsp. japonica GN=CBP31 PE=2 SV=2	0	12.4679957878791	11.8881118881119	4	5	4	1	429	47.759	5.29	Not Found	High	High		2.0e7	3.6e7	0.52	14.6243597269058	4
High	IsMasterProtein	Q5Z7L0	Beta-galactosidase 9 OS=Oryza sativa subsp. japonica GN=Os06g0573600 PE=2 SV=1	0	12.4419482864822	4.75524475524476	2	8	2	1	715	78.23	7.65	Not Found	High	High		7.5e6	6.1e6	0.122	28.3502900600433	2
High	IsMasterProtein	Q10MJ1	Probable glutamyl endopeptidase, chloroplastic OS=Oryza sativa subsp. japonica GN=GEP PE=2 SV=1	0	12.3470626228897	6.07675906183369	4	14	4	1	938	103.83	5.95	High	High	High	7.6e7	3.3e7	2.0e7	0.233	29.8284176588058	4
High	IsMasterProtein	Q7XUP7	Peptide methionine sulfoxide reductase A2-1 OS=Oryza sativa subsp. japonica GN=MSRA2-1 PE=2 SV=2	0	12.3364736534946	18.1818181818182	3	5	2	1	187	20.794	6.29	High	Not Found	High	5.3e7		1.9e7	0.585	9.49767231941223	3
High	IsMasterProtein	A2XNR6	Electron transfer flavoprotein subunit alpha, mitochondrial OS=Oryza sativa subsp. indica GN=ETFA PE=3 SV=1	0	12.3170445871533	15.3631284916201	3	6	3	1	358	37.329	6.55	High	Not Found	High	8.7e7		2.9e7	0.413	17.7570769786835	3
High	IsMasterProtein	Q9LGZ2	Putative L-cysteine desulfhydrase 1 OS=Oryza sativa subsp. japonica GN=Os01g0290100 PE=2 SV=1	0	12.2293924650988	11.6182572614108	3	8	3	1	482	52.088	6.58	High	Not Found	High	7.3e7		2.5e7	0.28	19.2531876564026	3
High	IsMasterProtein	Q84VG0	Probable calcium-binding protein CML7 OS=Oryza sativa subsp. japonica GN=CML7 PE=2 SV=1	0	12.1791076433275	31.0810810810811	4	14	4	1	148	16.672	5.06	High	High	High	1.4e8	6.7e7		1.031	37.4570356607437	4
High	IsMasterProtein	Q75W16	Phospho-2-dehydro-3-deoxyheptonate aldolase 2, chloroplastic OS=Oryza sativa subsp. japonica GN=DAHPS2 PE=2 SV=1	0	12.1396480852637	9.46196660482375	4	8	4	1	539	59.296	8.41	High	High	High		6.2e7	3.5e7	0.292	18.8756332397461	4
High	IsMasterProtein	P56724	60S acidic ribosomal protein P3 OS=Oryza sativa subsp. japonica GN=Os06g0701400 PE=3 SV=3	0	12.0950945532546	15.1260504201681	2	15	2	1	119	11.887	4.41	High	High	High	8.4e8	1.7e8	6.4e8	2.162	55.1580593585968	2
High	IsMasterProtein	A2XG55	Late embryogenesis abundant protein 1 OS=Oryza sativa subsp. indica GN=LEA1 PE=1 SV=2	0	11.9772767947076	16.5165165165165	3	5	3	1	333	35.641	6.38	Not Found	High	Not Found		1.8e7		0.35	11.7975699901581	3
High	IsMasterProtein	Q688M5	Chitinase 9 OS=Oryza sativa subsp. japonica GN=Cht9 PE=2 SV=1	0	11.7556753709703	10.1796407185629	2	13	2	1	334	34.379	4.64	High	Not Found	High			1.5e7	0.995	28.0344982147217	2
High	IsMasterProtein	P0C493	30S ribosomal protein S8, chloroplastic OS=Oryza sativa subsp. indica GN=rps8 PE=3 SV=1	0	11.7479254627012	24.2647058823529	3	21	3	1	136	15.601	10.98	High	High	High	2.3e8	1.1e8	1.2e8	0.874	55.0633631944656	3
High	IsMasterProtein	Q9ZTS1	Probable methionine--tRNA ligase OS=Oryza sativa subsp. japonica GN=Os06g0508700 PE=2 SV=2	0	11.7464175109223	4.8689138576779	3	5	3	1	801	89.396	6.95	High	Not Found	High	7.9e6		2.0e7	0.166	11.4664031267166	3
High	IsMasterProtein	A2Y886	Plastocyanin, chloroplastic OS=Oryza sativa subsp. indica GN=PETE PE=2 SV=1	0	11.7389221681715	15.5844155844156	1	8	1	1	154	15.567	5.87	High	High	High	1.2e7	2.2e7	8.8e6	1.154	21.3929135799408	1
High	IsMasterProtein	Q6K2E8	Acetolactate synthase 1, chloroplastic OS=Oryza sativa subsp. japonica GN=ALS1 PE=2 SV=1	0	11.6896854216215	4.96894409937888	2	3	2	1	644	69.349	6.96	High	Not Found	High			7.6e6	0.145	7.41443061828613	2
High	IsMasterProtein	Q84PB7	Protein THYLAKOID FORMATION1, chloroplastic OS=Oryza sativa subsp. japonica GN=THF1 PE=2 SV=1	0	11.6334238072322	12.5435540069686	3	17	3	1	287	32.08	8.85	High	High	High	7.5e7	1.8e7	3.8e7	0.54	48.7157369852066	3
High	IsMasterProtein	Q5VQ78	Coatomer subunit beta'-1 OS=Oryza sativa subsp. japonica GN=Os06g0143900 PE=2 SV=1	0	11.5301484430999	3.63836824696803	3	12	3	1	907	102.824	4.98	High	High	High	2.0e7	4.4e7	1.0e7	0.186	29.1782264709473	3
High	IsMasterProtein	P09229	Cysteine proteinase inhibitor 1 OS=Oryza sativa subsp. japonica GN=Os01g0803200 PE=1 SV=2	0	11.449354560805	23.5714285714286	3	29	3	1	140	15.346	5.85	High	High	High	2.7e8		1.0e8	2.162	82.1216604709625	3
High	IsMasterProtein	O04986	Non-symbiotic hemoglobin 1 OS=Oryza sativa subsp. japonica GN=HB1 PE=1 SV=1	0	11.4252408049787	18.6746987951807	2	6	1	1	166	18.433	7.49	Not Found	Not Found	High			1.0e7	0.468	16.4148685932159	2
High	IsMasterProtein	A2XRZ6	Probable aldo-keto reductase 3 OS=Oryza sativa subsp. indica GN=H0813E03.4 PE=3 SV=1	0	11.1703282707429	9.85915492957746	3	12	2	1	355	38.207	5.97	High	High	High	5.1e7	3.6e7	1.6e7	0.318	31.6423985958099	3
High	IsMasterProtein	Q8SAY0	50S ribosomal protein L18, chloroplastic OS=Oryza sativa subsp. japonica GN=RPL18 PE=2 SV=1	0	11.1641876339103	15.2941176470588	2	16	2	1	170	18.129	10.32	High	High	High	2.7e8	1.4e8		0.468	59.2027155160904	2
High	IsMasterProtein	P0DKK0	26S proteasome regulatory subunit 7B OS=Oryza sativa subsp. japonica GN=RPT1B PE=2 SV=1	0	11.1103289426054	8.92018779342723	3	11	3	1	426	47.651	6.29	High	High	High	1.8e7	3.1e8	1.5e8	0.259	22.0799405574799	3
High	IsMasterProtein	Q7XR60	Methylthioribose kinase 2 OS=Oryza sativa subsp. japonica GN=MTK2 PE=2 SV=1	0	11.0594092265328	10.7728337236534	4	24	1	1	427	48.197	6.65	High	Not Found	Not Found	3.0e7			0.445	25.7013248205185	4
High	IsMasterProtein	Q7G764	Probable NAD(P)H-dependent oxidoreductase 1 OS=Oryza sativa subsp. japonica GN=Os10g0113000 PE=1 SV=1	0	11.0006222684275	9.96884735202492	2	3	2	1	321	35.69	5.45	High	Not Found	High				0.233	8.49254822731018	2
High	IsMasterProtein	P40393	Ras-related protein RIC2 OS=Oryza sativa subsp. japonica GN=RIC2 PE=2 SV=2	0	10.8466104831293	17.5115207373272	3	9	3	1	217	23.908	5.73	High	High	High	1.2e8	6.2e7		0.501	24.2110192775726	3
High	IsMasterProtein	Q8S0J7	Probable membrane-associated 30 kDa protein, chloroplastic OS=Oryza sativa subsp. japonica GN=Os01g0895100 PE=1 SV=1	0	10.8224402709865	9.46372239747634	2	6	2	1	317	35.067	9.28	High	Not Found	High	1.5e8			0.245	19.7461452484131	2
High	IsMasterProtein	P0C422	Photosystem II reaction center protein H OS=Oryza sativa subsp. japonica GN=psbH PE=3 SV=1	0	10.8151715467638	19.1780821917808	1	10	1	1	73	7.881	6.55	High	Not Found	High	1.9e8		5.7e7	3.642	29.4473878145218	1
High	IsMasterProtein	P83647	Profilin LP04 OS=Oryza sativa subsp. indica GN=OsI_020954 PE=1 SV=2	0	10.8118407718587	24.4274809160305	2	15	2	1	131	14.124	4.87	High	High	High	9.3e6	1.8e8	9.0e7	1.512	44.8144538402557	2
High	IsMasterProtein	Q0JDA2	Succinate dehydrogenase subunit 5, mitochondrial OS=Oryza sativa subsp. japonica GN=SDH5 PE=1 SV=1	0	10.7898627290883	9.95670995670996	2	8	2	1	231	24.568	8.65	High	High	High		2.7e7	2.3e7	0.701	18.5929714441299	2
High	IsMasterProtein	Q8S2G0	4-diphosphocytidyl-2-C-methyl-D-erythritol kinase, chloroplastic OS=Oryza sativa subsp. japonica GN=ISPE PE=2 SV=1	0	10.7164783001636	11.2219451371571	3	7	3	1	401	43.813	6.34	High	High	High	1.7e7	7.3e7	1.8e7	0.304	19.0559642314911	3
High	IsMasterProtein	Q7G794	Putative linoleate 9S-lipoxygenase 3 OS=Oryza sativa subsp. japonica GN=Os03g0700400 PE=3 SV=1	0	10.676464739595	4.15704387990762	3	9	3	1	866	96.191	5.57	High	High	High	1.9e7	2.7e7		0.134	23.7835223674774	3
High	IsMasterProtein	Q0J3L4	Monothiol glutaredoxin-S10 OS=Oryza sativa subsp. japonica GN=GRXS10 PE=2 SV=2	0	10.6507050233772	16.4634146341463	2	16	2	1	164	17.821	9.83	High	High	High	1.9e8	1.2e8	4.9e7	0.52	51.9933996200562	2
High	IsMasterProtein	Q69SV0	Probable L-ascorbate peroxidase 8, chloroplastic OS=Oryza sativa subsp. japonica GN=APX8 PE=1 SV=2	0	10.2015503644987	6.69456066945607	3	12	2	1	478	51.156	5.53	High	High	High	7.7e7	9.6e6		0.28	36.3731018304825	3
High	IsMasterProtein	Q08479	Adenylate kinase 3 OS=Oryza sativa subsp. japonica GN=ADK-A PE=2 SV=1	0	10.0128809690484	9.95850622406639	2	10	1	1	241	26.389	8.28	High	High	High	1.0e8	5.9e7	3.5e7	0.292	27.4829211235046	2
High	IsMasterProtein	A2XS65	Cysteine proteinase inhibitor 10 OS=Oryza sativa subsp. indica GN=OsI_014908 PE=3 SV=2	0	9.96958551721417	22.5165562913907	3	22	3	1	151	15.438	10.15	High	High	High	1.0e8	1.9e8	6.3e7	0.874	60.5937438011169	3
High	IsMasterProtein	Q75HJ0	DEAD-box ATP-dependent RNA helicase 37 OS=Oryza sativa subsp. japonica GN=PL10A PE=2 SV=1	0	9.861627915015	5.02354788069074	2	6	2	1	637	67.624	7.88	Not Found	High	High		6.7e7	8.9e6	0.15	17.0206253528595	2
High	IsMasterProtein	Q8H5N9	Probable aquaporin PIP2-1 OS=Oryza sativa subsp. japonica GN=PIP2-1 PE=2 SV=1	0	9.79194392827052	12.7586206896552	2	12	2	1	290	30.266	8.43	High	High	High	1.2e8	7.0e7		0.52	39.2471330165863	2
High	IsMasterProtein	Q25A68	Glutamyl-tRNA(Gln) amidotransferase subunit A, chloroplastic/mitochondrial OS=Oryza sativa subsp. indica GN=GATA PE=3 SV=1	0	9.69105673109467	5.70902394106814	2	4	2	1	543	57.295	6.18	High	Not Found	High				0.179	13.2601845264435	2
High	IsMasterProtein	Q69T31	Cytosolic invertase 1 OS=Oryza sativa subsp. japonica GN=CINV1 PE=1 SV=1	0	9.68620404350405	4.98220640569395	2	5	2	1	562	63.41	6.8	High	High	High	4.6e7	1.4e7		0.141	13.6446375846863	2
High	IsMasterProtein	Q6I544	Germin-like protein 5-1 OS=Oryza sativa subsp. japonica GN=Os05g0277500 PE=2 SV=1	0	9.61868623664543	7.23981900452489	1	9	1	1	221	23.161	8.27	High	High	High	1.8e8	8.4e7	2.3e7	0.52	29.5413825511932	1
High	IsMasterProtein	P0C315	Cytochrome b6 OS=Oryza sativa GN=petB PE=3 SV=1	0	9.5253700416365	11.6279069767442	2	4	2	1	215	24.167	8.76	High	High	Not Found	3.2e7	6.8e7		0.668	11.3465657234192	2
High	IsMasterProtein	Q2QMG2	Methylcrotonoyl-CoA carboxylase subunit alpha, mitochondrial OS=Oryza sativa subsp. japonica GN=MCCA PE=2 SV=2	0	9.51097604763867	4.07055630936228	2	3	2	1	737	80.234	6.8	Not Found	High	Not Found		1.5e7		0.099	9.18152928352356	2
High	IsMasterProtein	Q7XKD0	Thioredoxin X, chloroplastic OS=Oryza sativa subsp. japonica GN=TRX-X PE=2 SV=1	0	9.49585348878723	15	2	8	2	1	180	19.109	8.28	Not Found	High	High		2.5e7	2.1e7	0.778	20.8636045455933	2
High	IsMasterProtein	Q10RI7	DEAD-box ATP-dependent RNA helicase 38 OS=Oryza sativa subsp. japonica GN=Os03g0158200 PE=3 SV=1	0	9.48731560378284	4.55445544554455	1	4	1	1	505	55.819	5.74	High	High	Not Found	3.3e7	1.9e7		0.08	20.1954698562622	1
High	IsMasterProtein	A2XID3	Allene oxide cyclase, chloroplastic OS=Oryza sativa subsp. indica GN=AOC PE=2 SV=1	0	9.47148887894172	17.5	3	15	3	1	240	26.034	9.23	High	High	High	1.1e8	1.8e7		0.54	35.7272760868073	3
High	IsMasterProtein	Q8W425	26S proteasome non-ATPase regulatory subunit 6 OS=Oryza sativa subsp. japonica GN=RPN7 PE=2 SV=1	0	9.45885885310901	7.19794344473008	2	8	2	1	389	44.057	5.92	High	High	High		7.2e7	2.3e7	0.202	28.2554366588593	2
High	IsMasterProtein	Q762B4	Proton pump-interactor BIP103 OS=Oryza sativa subsp. japonica GN=BIP103 PE=1 SV=1	0	9.45723853974671	4.30622009569378	2	4	2	1	627	70.134	9.01	High	High	Not Found	3.8e6	1.1e6		0.141	11.2262833118439	2
High	IsMasterProtein	A2YCH5	Cyclin-dependent kinase F-1 OS=Oryza sativa subsp. indica GN=CDKF-1 PE=3 SV=1	0	9.29999794946854	3.75782881002088	1	6	1	1	479	52.024	4.78	High	Not Found	High	1.6e7		4.2e5	0.194	17.5820789337158	1
High	IsMasterProtein	P0C457	50S ribosomal protein L33, chloroplastic OS=Oryza sativa subsp. japonica GN=rpl33 PE=3 SV=1	0	9.19963806689425	34.8484848484849	3	14	3	1	66	7.638	10.17	High	High	High	2.5e8	1.2e8		4.623	31.5759655237198	3
High	IsMasterProtein	P0C2Z0	ATP synthase subunit b, chloroplastic OS=Oryza sativa subsp. japonica GN=atpF PE=3 SV=1	0	9.18624634198999	13.6612021857924	2	8	2	1	183	20.943	9.42	High	High	High	7.7e7	6.4e7	5.4e7	0.468	23.127415895462	2
High	IsMasterProtein	Q2QPG9	Probable histone H2AXb OS=Oryza sativa subsp. japonica GN=Os12g0530000 PE=2 SV=1	0	9.1613698035185	32.6086956521739	3	24	1	1	138	14.331	10.2	High	Not Found	Not Found				1.683	60.5347620248795	3
High	IsMasterProtein	Q6ESI7	Tripeptidyl-peptidase 2 OS=Oryza sativa subsp. japonica GN=TPP2 PE=2 SV=1	0	9.13139955451453	3.3112582781457	3	8	3	1	1359	148.54	6.58	High	High	High	6.7e6	5.0e6	1.6e7	0.091	18.5896122455597	3
High	IsMasterProtein	Q9AXB0	Uroporphyrinogen decarboxylase 1, chloroplastic OS=Oryza sativa subsp. japonica GN=Os01g0622300 PE=2 SV=1	0	9.01991846244424	6.21890547263682	1	5	1	1	402	43.954	6.46	Not Found	Not Found	High			7.4e6	0.292	14.6444134712219	1
High	IsMasterProtein	A2ZLS4	Putative diaminopimelate epimerase, chloroplastic OS=Oryza sativa subsp. indica GN=DAPF PE=3 SV=1	0	8.99164937144119	13.7254901960784	3	3	3	1	357	38.051	6.68	High	High	High	7.0e6		2.1e7	0.369	7.12702810764313	3
High	IsMasterProtein	Q7XKV2	Beta-glucosidase 13 OS=Oryza sativa subsp. japonica GN=BGLU13 PE=2 SV=2	0	8.95562094886639	8.300395256917	3	15	2	1	506	57.1	6.92	High	Not Found	High	2.9e7		6.2e6	0.322	31.8752648830414	3
High	IsMasterProtein	Q6YV23	Carbamoyl-phosphate synthase small chain, chloroplastic OS=Oryza sativa subsp. japonica GN=CARA PE=2 SV=2	0	8.92188509683599	9.19282511210762	2	4	2	1	446	48.405	6.9	Not Found	Not Found	High			1.6e7	0.245	10.72278881073	2
High	IsMasterProtein	O65091	Non-specific lipid-transfer protein 4 OS=Oryza sativa subsp. japonica GN=Os12g0114500 PE=3 SV=2	0	8.84014838290068	21.0084033613445	2	4	2	1	119	11.968	8.51	High	High	Not Found	2.0e7	2.4e7		1.154	10.9819700717926	2
High	IsMasterProtein	Q6ETN3	Probable 4-coumarate--CoA ligase 3 OS=Oryza sativa subsp. japonica GN=4CL3 PE=2 SV=1	0	8.60296374238158	5.77617328519856	2	4	2	1	554	59.603	5.17	High	Not Found	High	8.7e6		2.5e7	0.141	7.89801955223084	2
High	IsMasterProtein	Q7XSQ9	Probable aquaporin PIP1-2 OS=Oryza sativa subsp. japonica GN=PIP1-2 PE=2 SV=3	0	8.36602684421033	6.59722222222222	1	4	1	1	288	30.728	8.63	High	Not Found	Not Found	2.7e7			0.233	7.97440052032471	1
High	IsMasterProtein	Q6EU14	Protein argonaute 1A OS=Oryza sativa subsp. japonica GN=AGO1A PE=2 SV=1	0	8.301464507438	1.57116451016636	1	7	1	1	1082	120.373	9.39	High	High	High	1.8e7	1.0e7		0.037	21.9650986194611	1
High	IsMasterProtein	Q0JCT1	Histone H3.3 OS=Oryza sativa subsp. japonica GN=H3 PE=1 SV=2	0	8.17929181267678	35.2941176470588	3	20	2	1	136	15.397	11.15	High	High	High	3.6e8	3.5e8		2.728	33.5205404758453	3
High	IsMasterProtein	Q8S091	Thioredoxin F, chloroplastic OS=Oryza sativa subsp. japonica GN=Os01g0913000 PE=2 SV=1	0	8.00869172634549	10.6951871657754	2	12	2	1	187	19.734	8.54	High	Not Found	High			7.8e7	0.425	41.0278053283691	2
High	IsMasterProtein	Q9SE42	Ribulose-phosphate 3-epimerase, cytoplasmic isoform OS=Oryza sativa subsp. japonica GN=Os09g0505700 PE=1 SV=1	0	7.82246350007014	8.33333333333333	1	4	1	1	228	24.275	5.6	Not Found	Not Found	High				0.259	14.9441640377045	1
High	IsMasterProtein	B7FAL5	RNA-binding protein Y14A OS=Oryza sativa subsp. japonica GN=Y14A PE=1 SV=1	0	7.71760449525747	8.33333333333333	1	4	1	1	204	22.091	5.4	Not Found	High	Not Found		1.9e7		0.259	16.1548974514008	1
High	IsMasterProtein	B8BAI9	Elongation factor Ts, mitochondrial OS=Oryza sativa subsp. indica GN=EFTS PE=3 SV=2	0	7.63718951553946	6.75324675324675	2	3	2	1	385	42.353	9.01	High	Not Found	Not Found	6.0e7			0.186	9.00801157951355	2
High	IsMasterProtein	Q94DM8	Ubiquitin-fold modifier 1 OS=Oryza sativa subsp. japonica GN=Os01g0962400 PE=3 SV=1	0	7.54963364799771	42.156862745098	2	7	2	1	102	10.356	9.61	High	Not Found	High	8.2e6		4.2e7	0.931	16.8683807849884	2
High	IsMasterProtein	Q2QX45	Calcium-dependent protein kinase 28 OS=Oryza sativa subsp. japonica GN=CPK28 PE=3 SV=1	0	7.52797530229972	3.80228136882129	1	6	1	1	526	57.952	5.74	High	High	High	1.7e7	1.7e7		0.096	24.8473839759827	1
High	IsMasterProtein	Q42456	Aspartic proteinase oryzasin-1 OS=Oryza sativa subsp. japonica GN=Os05g0567100 PE=2 SV=2	0	7.50475172185071	4.51866404715128	2	8	2	1	509	54.039	5.33	High	High	High	1.4e8	9.5e7	1.6e7	0.186	23.5114183425903	2
High	IsMasterProtein	A2ZF53	Glutamyl-tRNA(Gln) amidotransferase subunit B, chloroplastic/mitochondrial OS=Oryza sativa subsp. indica GN=GATB PE=3 SV=1	0	7.44207987333772	5.51470588235294	2	4	2	1	544	60.057	6.4	Not Found	High	Not Found		1.8e7		0.133	13.6479189395905	2
High	IsMasterProtein	Q67UF5	Protein disulfide isomerase-like 2-3 OS=Oryza sativa subsp. japonica GN=PDIL2-3 PE=2 SV=1	0	7.37337789463223	5.89569160997732	2	3	2	1	441	47.304	5.58	High	Not Found	High	2.0e7			0.194	7.1390129327774	2
High	IsMasterProtein	Q5N8G1	2-C-methyl-D-erythritol 4-phosphate cytidylyltransferase, chloroplastic OS=Oryza sativa subsp. japonica GN=ISPD PE=2 SV=1	0	7.34507107632934	9.42760942760943	2	6	2	1	297	32.443	7.43	High	High	High	3.7e7	1.5e7	9.0e6	0.274	11.5395352840424	2
High	IsMasterProtein	Q0IWL9	Monothiol glutaredoxin-S11 OS=Oryza sativa subsp. japonica GN=GRXS11 PE=2 SV=2	0	7.04832037832647	6.10997963340122	2	5	2	1	491	53.121	5.25	High	Not Found	High	4.0e7		7.3e6	0.16	15.7885136604309	2
High	IsMasterProtein	Q03200	Light-regulated protein OS=Oryza sativa subsp. japonica GN=LIR1 PE=2 SV=1	0	6.99063121146717	35.15625	2	5	2	1	128	13.309	4.51	High	Not Found	High	7.8e7			1.154	12.7664713859558	2
High	IsMasterProtein	Q0J7U6	Protein TPR2 OS=Oryza sativa subsp. japonica GN=TPR2 PE=1 SV=1	0	6.98287847446812	1.85348631950574	2	6	2	1	1133	124.699	7.28	Not Found	High	High			1.7e7	0.083	17.118834733963	2
High	IsMasterProtein	A2YQ56	Lon protease homolog, mitochondrial OS=Oryza sativa subsp. indica GN=OsI_27415 PE=2 SV=1	0	6.91685585685695	1.39720558882236	1	6	1	1	1002	109.471	5.44	High	High	High	1.5e7	1.0e7	3.8e6	0.037	21.630307674408	1
High	IsMasterProtein	P0C484	30S ribosomal protein S3, chloroplastic OS=Oryza sativa subsp. indica GN=rps3 PE=3 SV=1	0	6.86534645029763	4.60251046025105	2	12	2	1	239	27.501	9.74	High	High	High	3.1e7	5.2e7	1.2e7	0.359	28.9525133371353	2
High	IsMasterProtein	P17654	Alpha-amylase OS=Oryza sativa subsp. japonica GN=AMY1.1 PE=1 SV=2	0	6.78330640083025	3.68663594470046	1	6	1	1	434	48.426	5.27	High	Not Found	Not Found	2.6e6			0.101	16.2709579467773	1
High	IsMasterProtein	Q9LD61	Aspartate carbamoyltransferase, chloroplastic OS=Oryza sativa subsp. japonica GN=PYRB PE=2 SV=1	0	6.6813691124952	6.61157024793388	2	4	2	1	363	39.867	7.44	Not Found	Not Found	High			2.0e7	0.194	10.59015583992	2
High	IsMasterProtein	Q69S39	Cytochrome b6-f complex iron-sulfur subunit, chloroplastic OS=Oryza sativa subsp. japonica GN=petC PE=1 SV=1	0	6.67900859754472	10.6666666666667	2	8	2	1	225	23.869	8.25	High	Not Found	High	1.5e7		2.8e7	0.359	19.0470373630524	2
High	IsMasterProtein	Q6ZHS4	Cinnamyl alcohol dehydrogenase 2 OS=Oryza sativa subsp. japonica GN=CAD2 PE=1 SV=1	0	6.6663085645872	11.2947658402204	3	8	3	1	363	38.618	6.39	High	High	High	8.8e7	6.5e7	1.8e7	0.413	18.0774099826813	3
High	IsMasterProtein	Q53JI9	Probable sucrose-phosphate synthase 5 OS=Oryza sativa subsp. japonica GN=SPS5 PE=2 SV=1	0	6.614305089331	2.26824457593688	2	4	2	1	1014	108.917	6.11	High	High	High	1.7e7	1.1e7		0.091	7.38679552078247	2
High	IsMasterProtein	Q6K4E7	Aminopeptidase M1-D OS=Oryza sativa subsp. japonica GN=Os09g0362800 PE=2 SV=1	0	6.59960587829299	3.20733104238259	2	6	2	1	873	98.451	5.47	High	High	High		1.2e7		0.086	12.7918255329132	2
High	IsMasterProtein	Q7F8T6	Tricin synthase 2 OS=Oryza sativa subsp. japonica GN=ROMT-17 PE=1 SV=1	0	6.43722047496302	6.50684931506849	2	12	2	1	292	32.012	5.71	High	High	High		8.7e7	2.8e7	0.274	29.0669193267822	2
High	IsMasterProtein	Q0JG75	Photosystem II reaction center PSB28 protein, chloroplastic OS=Oryza sativa subsp. japonica GN=PSB28 PE=2 SV=2	0	6.36022812562291	12.7777777777778	2	4	2	1	180	19.724	9.76	Not Found	High	High		5.7e7		0.778	4.43125820159912	2
High	IsMasterProtein	A2XCT8	1,2-dihydroxy-3-keto-5-methylthiopentene dioxygenase 2 OS=Oryza sativa subsp. indica GN=ARD2 PE=2 SV=2	0	6.35404687966193	12.1212121212121	2	3	2	1	198	23.483	5.2	High	Not Found	Not Found	2.4e7			0.389	6.51894617080688	2
High	IsMasterProtein	Q6Z7V2	24.1 kDa heat shock protein, mitochondrial OS=Oryza sativa subsp. japonica GN=HSP24.1 PE=2 SV=1	0	6.19948912310563	7.72727272727273	1	4	1	1	220	24.082	7.5	High	Not Found	High	2.0e7			0.179	17.2546586990356	1
High	IsMasterProtein	Q9LDN2	Uridine 5'-monophosphate synthase OS=Oryza sativa subsp. japonica GN=UMPS1 PE=2 SV=1	0	6.1230473683396	10.272536687631	2	5	2	1	477	50.772	7.21	Not Found	Not Found	High			1.3e7	0.202	15.1769633293152	2
High	IsMasterProtein	Q851K1	Germin-like protein 3-6 OS=Oryza sativa subsp. japonica GN=Os03g0694000 PE=2 SV=1	0	5.99814691587176	9.1703056768559	2	11	2	1	229	24.164	6.38	High	High	High	5.4e7	6.8e7	3.3e7	0.468	24.7629112005234	2
High	IsMasterProtein	Q7XPY2	Plasma membrane ATPase OS=Oryza sativa subsp. japonica GN=Os04g0656100 PE=2 SV=1	0	5.98359483735178	2.94426919032597	2	6	2	1	951	104.752	6.79	High	High	Not Found	1.8e7	1.0e7		0.093	12.5307902097702	2
High	IsMasterProtein	O24174	Betaine aldehyde dehydrogenase 1 OS=Oryza sativa subsp. japonica GN=BADH1 PE=1 SV=1	0	5.8876152174644	8.51485148514852	2	13	1	1	505	54.613	7.02	High	High	High	1.1e8			0.212	34.9761393070221	2
High	IsMasterProtein	P0C368	Cytochrome b559 subunit alpha OS=Oryza sativa GN=psbE PE=3 SV=1	0	5.87560700400856	25.3012048192771	2	4	2	1	83	9.439	4.78	High	Not Found	High	1.8e7		3.3e6	1.512	7.33066534996033	2
High	IsMasterProtein	A2X0R4	Molybdopterin synthase catalytic subunit OS=Oryza sativa subsp. indica GN=MOCS2 PE=3 SV=1	0	5.85542579239038	9.84455958549223	1	6	1	1	193	20.851	5.69	High	High	High	1.4e7	3.4e7	1.2e7	0.166	7.57475709915161	1
High	IsMasterProtein	A2ZCP0	Methylthioribose-1-phosphate isomerase OS=Oryza sativa subsp. indica GN=OsI_35550 PE=2 SV=1	0	5.73918074261431	11.2299465240642	2	4	2	1	374	39.455	5.35	High	Not Found	High	2.3e7		2.1e6	0.233	12.9440801143646	2
High	IsMasterProtein	P0C314	ATP-dependent Clp protease proteolytic subunit OS=Oryza sativa subsp. japonica GN=clpP PE=3 SV=1	0	5.64646844092224	6.01851851851852	1	4	1	1	216	24.711	4.75	Not Found	Not Found	High			3.0e7	0.292	12.5374653339386	1
High	IsMasterProtein	Q10LP5	Sucrose synthase 4 OS=Oryza sativa subsp. japonica GN=SUS4 PE=2 SV=1	0	5.5918258115326	2.47218788627936	2	4	2	1	809	92.159	6.54	Not Found	High	High		1.9e7		0.103	5.17297172546387	2
High	IsMasterProtein	Q5W659	Protein G1-like9 OS=Oryza sativa subsp. japonica GN=G1L9 PE=1 SV=1	0	5.52042468982501	10.2112676056338	1	9	1	1	284	29.423	6.42	Not Found	High	Not Found				0.212	10.0447592735291	1
High	IsMasterProtein	P48600	Eukaryotic translation initiation factor isoform 4E-2 OS=Oryza sativa subsp. japonica GN=Os10g0467600 PE=2 SV=2	0	5.50182733936346	6.31067961165049	1	6	1	1	206	23.185	6.23	High	High	High	7.1e7	3.9e7	9.4e6	0.212	19.8850154876709	1
High	IsMasterProtein	A2Z3C4	Probable 6-phosphogluconolactonase 4, chloroplastic OS=Oryza sativa subsp. indica GN=OsI_031067 PE=3 SV=2	0	5.44858064770774	7.09876543209877	2	5	2	1	324	34.54	8.59	High	Not Found	High	3.1e7		4.6e7	0.245	10.9375462532043	2
High	IsMasterProtein	B8B7X6	Probable D-2-hydroxyglutarate dehydrogenase, mitochondrial OS=Oryza sativa subsp. indica GN=D2HGDH PE=3 SV=1	0	5.39447947656253	2.50447227191413	1	6	1	1	559	61.09	7.3	High	High	High	2.2e7	8.0e6		0.061	19.230162858963	1
High	IsMasterProtein	Q852Q1	Serine/threonine protein kinase OSK4 OS=Oryza sativa subsp. japonica GN=OSK4 PE=1 SV=1	0	5.38626385873813	2.35756385068762	1	2	1	1	509	58.434	8.18	Not Found	High	Not Found		9.6e6		0.07	6.78278732299805	1
High	IsMasterProtein	Q655S1	ATP-dependent zinc metalloprotease FTSH 2, chloroplastic OS=Oryza sativa subsp. japonica GN=FTSH2 PE=3 SV=1	0	5.35506929208641	3.25443786982249	1	2	1	1	676	72.493	5.72	Not Found	Not Found	High			1.0e6	0.061	5.88276553153992	1
High	IsMasterProtein	Q2QWT4	3'(2'),5'-bisphosphate nucleotidase OS=Oryza sativa subsp. japonica GN=Os12g0183300 PE=2 SV=1	0	5.32239304727951	6.98324022346369	1	1	1	1	358	37.457	4.74	Not Found	Not Found	High			2.4e7	0.105	4.90377140045166	1
High	IsMasterProtein	Q53RJ5	Heat shock 70 kDa protein BIP2 OS=Oryza sativa subsp. japonica GN=BIP2 PE=2 SV=1	0	5.30863149074653	2.84005979073244	2	19	1	1	669	73.329	5.53	High	High	High	1.6e8	2.7e8	1.7e8	0.122	55.5950560569763	2
High	IsMasterProtein	B8B8C5	PHD finger protein ALFIN-LIKE 9 OS=Oryza sativa subsp. indica GN=OsI_26819 PE=3 SV=1	0	5.27531461176264	8.30324909747292	1	4	1	1	277	30.297	5.92	Not Found	High	High		4.9e6		0.194	12.8876936435699	1
High	IsMasterProtein	Q6ES52	TPR repeat-containing thioredoxin TDX OS=Oryza sativa subsp. japonica GN=Os09g0401200 PE=2 SV=1	0	5.27388987845017	7.88643533123028	2	5	2	1	317	34.959	6.16	High	High	High		2.9e7		0.233	13.7076618671417	2
High	IsMasterProtein	Q0J9V5	Thioredoxin-like protein CXXS1 OS=Oryza sativa subsp. japonica GN=Os04g0629500 PE=2 SV=1	0	5.25568199284597	15.0375939849624	2	6	2	1	133	14.662	4.88	High	High	High	1.6e8	1.1e8	1.0e7	0.931	10.5052353143692	2
High	IsMasterProtein	Q5N7B4	Laccase-7 OS=Oryza sativa subsp. japonica GN=LAC7 PE=2 SV=1	0	5.23559967704361	3.04114490161002	1	2	1	1	559	60.174	5.58	Not Found	High	Not Found				0.155	4.85682499408722	1
High	IsMasterProtein	Q84ZC0	Probable V-type proton ATPase subunit H OS=Oryza sativa subsp. japonica GN=Os07g0549700 PE=2 SV=1	0	5.18889439298207	4.42477876106195	1	2	1	1	452	51.357	7.42	Not Found	Not Found	High				0.08	5.32651042938232	1
High	IsMasterProtein	P0C355	Photosystem I P700 chlorophyll a apoprotein A1 OS=Oryza sativa subsp. japonica GN=psaA PE=3 SV=1	0	5.18812672018625	2.53333333333333	2	8	2	1	750	83.115	7.11	High	High	High	9.3e7	3.3e7	2.1e7	0.186	15.9032219648361	2
High	IsMasterProtein	Q2QQ99	Protein SPIRAL1-like 3 OS=Oryza sativa subsp. japonica GN=Os12g0502000 PE=3 SV=1	0	5.18675269910239	18.8118811881188	1	2	1	1	101	10.214	9.35	Not Found	Not Found	High				0.468	3.13054704666138	1
High	IsMasterProtein	Q8H859	Probable cinnamyl alcohol dehydrogenase 1 OS=Oryza sativa subsp. japonica GN=CAD1 PE=2 SV=1	0	5.06344443858447	9.88700564971751	2	5	2	1	354	38.487	6.38	High	High	High	9.5e7			0.233	11.5059145689011	2
High	IsMasterProtein	Q7XKA8	Serine/threonine-protein kinase SAPK5 OS=Oryza sativa subsp. japonica GN=SAPK5 PE=2 SV=1	0	5.03531618502396	4.32432432432432	1	6	1	1	370	42.139	6.42	High	High	High	1.0e7	1.1e7	2.2e7	0.101	16.4131948947906	1
High	IsMasterProtein	Q10L71	Villin-2 OS=Oryza sativa subsp. japonica GN=VLN2 PE=2 SV=1	0	4.99913227846877	1.34575569358178	1	3	1	1	966	106.054	5.82	Not Found	High	Not Found		1.3e7		0.037	9.17116546630859	1
High	IsMasterProtein	Q7EYV7	Poly [ADP-ribose] polymerase 1 OS=Oryza sativa subsp. japonica GN=PARP1 PE=2 SV=1	0	4.98710096651757	0.818833162743091	1	6	1	1	977	110.086	8.65	Not Found	High	High		1.7e8	4.6e7	0.08	15.4213306903839	1
High	IsMasterProtein	P0C464	30S ribosomal protein S11, chloroplastic OS=Oryza sativa subsp. japonica GN=rps11 PE=3 SV=1	0	4.9266482976131	9.09090909090909	1	6	1	1	143	15.615	12.04	Not Found	High	High		5.0e7		0.334	20.328311920166	1
High	IsMasterProtein	Q6K548	Mitochondrial outer membrane protein porin 1 OS=Oryza sativa subsp. japonica GN=VDAC1 PE=1 SV=3	0	4.86168432057085	11.6788321167883	2	5	2	1	274	29.202	7.66	Not Found	Not Found	High				0.389	7.50316524505615	2
High	IsMasterProtein	Q94E75	Probable sucrose-phosphatase 1 OS=Oryza sativa subsp. japonica GN=SPP1 PE=2 SV=1	0	4.83253762920676	2.60047281323877	1	2	1	1	423	47.035	6.06	High	Not Found	High	5.2e6			0.202	2.33004593849182	1
High	IsMasterProtein	Q84Q77	17.9 kDa class I heat shock protein OS=Oryza sativa subsp. japonica GN=HSP17.9A PE=1 SV=1	0	4.80299527197695	8.07453416149068	1	2	1	1	161	17.899	6.06	High	Not Found	Not Found	4.2e7			0.292	5.6865611076355	1
High	IsMasterProtein	P0C476	30S ribosomal protein S18, chloroplastic OS=Oryza sativa subsp. indica GN=rps18 PE=3 SV=1	0	4.69303478883871	9.20245398773006	2	20	2	1	163	19.644	12.04	High	Not Found	High	2.9e7		2.4e7	0.585	30.7205677032471	2
High	IsMasterProtein	Q6AUR2	Nitrogen regulatory protein P-II homolog OS=Oryza sativa subsp. japonica GN=GLB PE=2 SV=1	0	4.67430835578043	13.2075471698113	2	2	2	1	212	22.687	9.91	Not Found	High	High		1.3e8	5.1e6	0.292	4.18733024597168	2
High	IsMasterProtein	Q0DM51	DEAD-box ATP-dependent RNA helicase 3, chloroplastic OS=Oryza sativa subsp. japonica GN=Os03g0827700 PE=2 SV=2	0	4.57300104124346	2.11081794195251	1	3	1	1	758	81.566	6.52	Not Found	High	High		7.6e6	3.7e6	0.054	6.58140647411346	1
High	IsMasterProtein	Q7Y0Y8	Histone deacetylase 1 OS=Oryza sativa subsp. japonica GN=HDAC1 PE=1 SV=1	0	4.52389328315981	2.7027027027027	1	2	1	1	518	57.47	5.6	Not Found	High	Not Found		2.1e6		0.08	5.82711553573608	1
High	IsMasterProtein	P0C388	Cytochrome f OS=Oryza sativa subsp. indica GN=petA PE=3 SV=1	0	4.49214412830417	4.6875	1	2	1	1	320	35.445	8.91	Not Found	High	Not Found		6.1e7		0.122	6.70461082458496	1
High	IsMasterProtein	P0C340	NAD(P)H-quinone oxidoreductase subunit J, chloroplastic OS=Oryza sativa subsp. japonica GN=ndhJ PE=3 SV=1	0	4.42159002966876	8.80503144654088	1	2	1	1	159	18.771	6.28	Not Found	High	Not Found		7.0e6		0.212	5.48469424247742	1
High	IsMasterProtein	Q2R237	Sec-independent protein translocase protein TATB, chloroplastic OS=Oryza sativa subsp. japonica GN=TATB PE=2 SV=2	0	4.41918902733905	6.07287449392713	1	2	1	1	247	26.912	9.42	High	Not Found	Not Found	7.0e6			0.292	5.51137781143188	1
High	IsMasterProtein	Q7X8R5	Thioredoxin M2, chloroplastic OS=Oryza sativa subsp. japonica GN=Os04g0530600 PE=2 SV=2	0	4.41899261878061	18.8888888888889	2	4	2	1	180	19.135	8.97	Not Found	High	High		3.1e6	7.7e6	0.668	10.2846014499664	2
High	IsMasterProtein	Q84PB3	Eukaryotic translation initiation factor isoform 4G-1 OS=Oryza sativa subsp. japonica GN=Os04g0499300 PE=2 SV=2	0	4.40752189571323	3.15258511979823	2	5	2	1	793	86.967	7.52	High	Not Found	High	1.9e7		2.6e7	0.099	9.33178389072418	2
High	IsMasterProtein	Q2QX01	Monothiol glutaredoxin-S12, chloroplastic OS=Oryza sativa subsp. japonica GN=GRXS12 PE=2 SV=1	0	4.3840499483436	4.21052631578947	1	2	1	1	285	30.571	8.29	Not Found	High	Not Found		3.7e7		0.155	5.93329882621765	1
High	IsMasterProtein	O04226	Delta-1-pyrroline-5-carboxylate synthase 1 OS=Oryza sativa subsp. japonica GN=P5CS1 PE=2 SV=2	0	4.36754149300724	3.07262569832402	2	2	2	1	716	77.697	6.84	Not Found	High	Not Found		4.0e7		0.048	3.63087320327759	2
High	IsMasterProtein	Q69T51	LysM domain-containing GPI-anchored protein LYP6 OS=Oryza sativa subsp. japonica GN=LYP6 PE=1 SV=1	0	4.35743656289561	4.40097799511002	1	4	1	1	409	40.478	4.96	High	High	Not Found	6.1e6	5.4e6		0.334	13.2995684146881	1
High	IsMasterProtein	Q7XLR1	Probable aquaporin PIP2-6 OS=Oryza sativa subsp. japonica GN=PIP2-6 PE=2 SV=2	0	4.34949820512163	4.25531914893617	1	1	1	1	282	29.944	8.97	Not Found	Not Found	High				0.259	2.2899477481842	1
High	IsMasterProtein	Q0JBZ8	Hydroxycinnamoyltransferase 1 OS=Oryza sativa subsp. japonica GN=HCT1 PE=2 SV=1	0	4.29524909570933	3.84615384615385	1	2	1	1	442	48.464	6.3	Not Found	Not Found	High			6.0e6	0.096	6.29737901687622	1
High	IsMasterProtein	Q9SDG8	Protein argonaute 4A OS=Oryza sativa subsp. japonica GN=AGO4A PE=2 SV=1	0	4.22271820832899	1.32743362831858	1	4	1	1	904	100.576	8.97	Not Found	High	High		1.5e7	8.8e6	0.043	13.2913422584534	1
High	IsMasterProtein	Q2QYE1	Probable apyrase 3 OS=Oryza sativa subsp. japonica GN=APY3 PE=2 SV=2	0	4.21027830601908	2.88248337028825	1	2	1	1	451	48.87	7.96	Not Found	High	Not Found		2.2e7		0.093	5.7068190574646	1
High	IsMasterProtein	Q0JEF5	Flowering-promoting factor 1-like protein 4 OS=Oryza sativa subsp. japonica GN=Os04g0282400 PE=3 SV=1	0	4.16348726672237	24.5762711864407	2	2	2	1	118	13.141	8.88	High	Not Found	High			1.5e7	0.585	2.18671751022339	2
High	IsMasterProtein	Q0JF58	Protein argonaute 4B OS=Oryza sativa subsp. japonica GN=AGO4B PE=2 SV=1	0	4.1505805862031	1.3172338090011	1	2	1	1	911	101.676	8.9	Not Found	High	Not Found		2.3e7		0.039	6.20609617233276	1
High	IsMasterProtein	B8AVF0	Beta-glucosidase 12 OS=Oryza sativa subsp. indica GN=BGLU12 PE=3 SV=1	0	4.14980041729433	4.31372549019608	2	10	1	1	510	57.457	8.72	Not Found	Not Found	High			8.5e6	0.145	17.5512156486511	2
High	IsMasterProtein	Q43011	Asparagine synthetase [glutamine-hydrolyzing] 2 OS=Oryza sativa subsp. japonica GN=Os06g0265000 PE=2 SV=3	0	4.08280969148844	3.04568527918782	1	2	1	1	591	66.185	6.46	High	Not Found	Not Found	2.8e7			0.07	4.10260927677155	1
High	IsMasterProtein	Q84YK7	Beta-glucosidase 27 OS=Oryza sativa subsp. japonica GN=BGLU27 PE=2 SV=1	0	4.04567889037255	3.40681362725451	2	3	2	1	499	56.768	8.41	Not Found	High	High		2.8e7		0.172	6.00354611873627	2
High	IsMasterProtein	Q336X9	Mitogen-activated protein kinase 6 OS=Oryza sativa subsp. japonica GN=MPK6 PE=2 SV=1	0	3.89825292605363	3.98936170212766	1	2	1	1	376	42.746	6.4	Not Found	Not Found	High			1.0e7	0.105	4.73471331596375	1
High	IsMasterProtein	A2Z1W9	1-aminocyclopropane-1-carboxylate oxidase 1 OS=Oryza sativa subsp. indica GN=ACO1 PE=2 SV=1	0	3.85729775426238	4.03726708074534	1	2	1	1	322	36.365	5.15	Not Found	Not Found	High			8.3e6	0.155	5.99293255805969	1
High	IsMasterProtein	P0C469	30S ribosomal protein S15, chloroplastic OS=Oryza sativa subsp. indica GN=rps15-A PE=3 SV=1	0	3.83685843121197	18.8888888888889	2	9	2	1	90	10.875	10.89	High	High	High	1.2e8	1.7e8	1.4e8	1.154	12.7031230926514	2
High	IsMasterProtein	Q0JG99	Esterase PIR7B OS=Oryza sativa subsp. japonica GN=PIR7B PE=2 SV=2	0	3.82131076022441	5.22388059701492	1	4	1	1	268	28.816	6.28	High	High	Not Found	1.0e7	3.2e7		0.155	9.43278789520264	1
High	IsMasterProtein	Q0JJD1	Dihydroorotase, mitochondrial OS=Oryza sativa subsp. japonica GN=PYRC PE=2 SV=1	0	3.776763726897	4.92610837438424	1	1	1	1	406	44.842	7.42	High	Not Found	Not Found	1.4e7			0	0	1
High	IsMasterProtein	Q655X0	Thioredoxin O, mitochondrial OS=Oryza sativa subsp. japonica GN=Os06g0665900 PE=2 SV=2	0	3.73826145264746	6.32183908045977	1	2	1	1	174	18.677	9.47	Not Found	High	Not Found		2.7e7		0.292	6.47008085250854	1
High	IsMasterProtein	B8B4H5	Alanine--tRNA ligase, chloroplastic/mitochondrial OS=Oryza sativa subsp. indica GN=OsI_22356 PE=3 SV=1	0	3.73165608604894	1.20481927710843	1	2	1	1	996	108.081	5.9	Not Found	High	Not Found		8.0e7		0.037	4.82689809799194	1
High	IsMasterProtein	A2XYW4	Anamorsin homolog 1 OS=Oryza sativa subsp. indica GN=H0403D02.15 PE=2 SV=1	0	3.72862312810593	4.90566037735849	1	3	1	1	265	27.643	5.08	High	High	High		2.1e8		0.155	7.23765516281128	1
High	IsMasterProtein	Q10RX7	ABC transporter C family member 13 OS=Oryza sativa subsp. japonica GN=ABCC13 PE=2 SV=1	0	3.62226112736305	1.52823920265781	1	3	1	1	1505	166.043	6.99	High	High	Not Found	2.9e8	1.9e8		0.062	0	1
High	IsMasterProtein	Q6L4S0	DNA damage-binding protein 1 OS=Oryza sativa subsp. japonica GN=DBB1 PE=1 SV=1	0	3.61708286491247	1.28440366972477	1	2	1	1	1090	121.803	5.36	High	Not Found	Not Found				0.04	4.7849817276001	1
High	IsMasterProtein	Q53PC7	Coatomer subunit beta-1 OS=Oryza sativa subsp. japonica GN=Os11g0174000 PE=2 SV=1	0	3.58737147945562	1.15424973767051	1	3	1	1	953	105.372	5.87	High	Not Found	High	2.5e7			0.044	8.80568408966064	1
High	IsMasterProtein	Q69ST6	Protein disulfide isomerase-like 1-3 OS=Oryza sativa subsp. japonica GN=PDIL1-3 PE=2 SV=1	0	3.56719099496683	2.38532110091743	1	14	1	1	545	59.038	4.91	High	High	High	4.2e8	1.8e8		0.089	19.6597276926041	1
High	IsMasterProtein	Q6Z2T8	Soluble starch synthase 2-2, chloroplastic/amyloplastic OS=Oryza sativa subsp. japonica GN=SSII-2 PE=2 SV=2	0	3.51726929992006	2.73775216138329	1	2	1	1	694	75.576	6.51	High	Not Found	Not Found				0.062	5.41761589050293	1
High	IsMasterProtein	Q6AVG6	4-hydroxy-3-methylbut-2-enyl diphosphate reductase, chloroplastic OS=Oryza sativa subsp. japonica GN=ISPH PE=2 SV=1	0	3.51498878542143	1.96078431372549	1	4	1	1	459	51.032	5.67	High	Not Found	High	5.4e7			0.08	10.0747814178467	1
High	IsMasterProtein	Q84TA3	Leukotriene A-4 hydrolase homolog OS=Oryza sativa subsp. japonica GN=LKHA4 PE=2 SV=1	0	3.5111673656176	1.96399345335516	1	2	1	1	611	67.749	5.14	Not Found	Not Found	High			8.6e6	0.072	5.62856602668762	1
High	IsMasterProtein	Q6K471	Ferredoxin-thioredoxin reductase catalytic chain, chloroplastic OS=Oryza sativa subsp. japonica GN=Os09g0249900 PE=2 SV=1	0	3.47714905045598	12.3287671232877	2	9	2	1	146	16.091	7.56	High	High	High	4.0e7	8.4e7		0.585	18.6877434253693	2
High	IsMasterProtein	Q8S919	Ubiquitin-conjugating enzyme E2 5B OS=Oryza sativa subsp. japonica GN=UBC5B PE=2 SV=1	0	3.46521264137051	7.43243243243243	1	7	1	1	148	16.435	7.88	High	High	High	1.2e8	5.6e7		0.778	16.9677495956421	1
High	IsMasterProtein	Q53P85	Calcium-dependent protein kinase 24 OS=Oryza sativa subsp. japonica GN=CPK24 PE=1 SV=1	0	3.42227847549098	3.7037037037037	1	2	1	1	513	56.636	5.4	Not Found	Not Found	High			6.0e6	0.093	5.79428648948669	1
High	IsMasterProtein	P49100	Cytochrome b5 OS=Oryza sativa subsp. japonica GN=Os05g0108800 PE=2 SV=2	0.00427960057061341	3.35981680807866	13.1386861313869	1	2	1	1	137	15.273	5.33	Not Found	Not Found	High			1.5e7	0.259	5.37772059440613	1
High	IsMasterProtein	A2Z5S8	Ubiquitin-fold modifier-conjugating enzyme 1 OS=Oryza sativa subsp. indica GN=OsI_33008 PE=3 SV=1	0.00427960057061341	3.35654732351381	15.6756756756757	1	1	1	1	185	20.451	7.83	Not Found	Not Found	High			2.9e6	0.233	3.67297554016113	1
High	IsMasterProtein	Q653S3	Probable protein phosphatase 2C 70 OS=Oryza sativa subsp. japonica GN=Os09g0558000 PE=2 SV=2	0.00568181818181818	3.33951398421503	3.31491712707182	1	2	1	1	362	39.595	5.17	Not Found	Not Found	High				0.116	5.44659423828125	1
High	IsMasterProtein	Q6ZA06	Endoglucanase 20 OS=Oryza sativa subsp. japonica GN=GLU15 PE=2 SV=1	0.00568181818181818	3.27959259919689	6.97674418604651	1	2	1	1	516	55.076	5.78	Not Found	Not Found	High				0.096	6.67318296432495	1
High	IsMasterProtein	Q5Z6F0	Probable aquaporin TIP2-2 OS=Oryza sativa subsp. japonica GN=TIP2-2 PE=2 SV=1	0.00568181818181818	3.26201267366657	4.43548387096774	1	2	1	1	248	24.998	6.11	Not Found	High	Not Found		9.6e7		0.468	6.09763836860657	1
High	IsMasterProtein	P55857	Small ubiquitin-related modifier 1 OS=Oryza sativa subsp. japonica GN=SUMO1 PE=1 SV=1	0.00692520775623269	3.22628667472298	12	1	6	1	1	100	10.921	5.1	High	High	High	2.8e7	2.3e7	7.5e7	0.468	16.6650750637054	1
High	IsMasterProtein	P31691	ADP,ATP carrier protein, mitochondrial OS=Oryza sativa subsp. japonica GN=Os02g0718900 PE=2 SV=1	0.00692520775623269	3.2194666746836	3.1413612565445	1	2	1	1	382	41.484	9.77	Not Found	High	High		9.4e6	1.8e7	0.11	5.9518141746521	1
High	IsMasterProtein	Q53QK0	Flavonoid O-methyltransferase-like protein Os11g0303600 OS=Oryza sativa subsp. japonica GN=Os11g0303600 PE=2 SV=1	0.00692520775623269	3.16691666582166	2.40641711229947	1	2	1	1	374	40.327	6.95	Not Found	High	Not Found		2.2e7		0.129	4.81167697906494	1
High	IsMasterProtein	B9F2U5	Translation factor GUF1 homolog, chloroplastic OS=Oryza sativa subsp. japonica GN=Os02g0157700 PE=3 SV=1	0.00692520775623269	3.15995666939651	2.05882352941176	1	6	1	1	680	74.901	6.51	High	High	High	5.1e7	8.8e7	4.5e7	0.056	19.5897789001465	1
High	IsMasterProtein	P0DO03	Chaperone protein dnaJ A8, chloroplastic OS=Oryza sativa subsp. japonica GN=DJA8 PE=1 SV=1	0.00692520775623269	3.14752000636314	2.9082774049217	1	3	1	1	447	48.185	9.61	High	Not Found	High	6.1e6			0.075	6.49367547035217	1
High	IsMasterProtein	P49030	Protein mago nashi homolog 2 OS=Oryza sativa subsp. japonica GN=MAGO2 PE=1 SV=2	0.00692520775623269	3.10419084983087	6.875	1	4	1	1	160	18.418	6.2	High	Not Found	High	2.8e7		9.8e6	0.179	9.27813839912415	1
High	IsMasterProtein	Q10G81	Histone-binding protein MSI1 homolog OS=Oryza sativa subsp. japonica GN=MSI1 PE=2 SV=1	0.00692520775623269	3.04359142880417	3.50467289719626	1	1	1	1	428	48.33	4.93	Not Found	High	Not Found		4.5e7		0.105	2.36177635192871	1
High	IsMasterProtein	Q01401	1,4-alpha-glucan-branching enzyme, chloroplastic/amyloplastic OS=Oryza sativa subsp. japonica GN=SBE1 PE=1 SV=2	0.00692520775623269	3.00970555387156	1.34146341463415	1	4	1	1	820	93.177	6.83	High	Not Found	High	1.9e7			0.047	0	1
High	IsMasterProtein	A2YGP6	UDP-sugar pyrophosphorylase OS=Oryza sativa subsp. indica GN=USP PE=3 SV=2	0.00692520775623269	2.95703092660682	1.62337662337662	1	3	1	1	616	67.419	6.99	High	High	Not Found	6.4e6	1.5e7		0.061	6.82888305187225	1
High	IsMasterProtein	Q67UP9	Probable protein phosphatase 2C 58 OS=Oryza sativa subsp. japonica GN=Os06g0651600 PE=2 SV=1	0.00692520775623269	2.9072793553159	2.71739130434783	1	3	1	1	368	40.565	5.1	Not Found	High	High		2.6e7		0.122	7.43313336372375	1
High	IsMasterProtein	Q7XKE9	Clathrin light chain 1 OS=Oryza sativa subsp. japonica GN=Os04g0679100 PE=2 SV=1	0.00692520775623269	2.85949195696182	3.98671096345515	1	1	1	1	301	32.516	5.03	Not Found	Not Found	High				0.194	0	1
High	IsMasterProtein	Q10NQ9	Eukaryotic translation initiation factor NCBP OS=Oryza sativa subsp. japonica GN=NCBP PE=2 SV=1	0.00829875518672199	2.77546693739391	14.0969162995595	1	4	1	1	227	26.582	6.37	Not Found	High	Not Found		7.7e6		0.212	6.30240821838379	1
High	IsMasterProtein	P48599	Eukaryotic translation initiation factor 4E-1 OS=Oryza sativa subsp. japonica GN=Os01g0970400 PE=2 SV=1	0.00961538461538462	2.72839069862117	5.72687224669604	1	2	1	1	227	25.449	6.23	Not Found	High	Not Found		1.5e7		0.212	6.69811201095581	1
High	IsMasterProtein	Q6L5I5	Mitochondrial outer membrane protein porin 2 OS=Oryza sativa subsp. japonica GN=VDAC2 PE=2 SV=1	0.00961538461538462	2.63059858630338	7.5	1	2	1	1	280	29.584	8.65	Not Found	Not Found	High			4.1e7	0.179	2.3388979434967	1
High	IsMasterProtein	Q0JL46	Neutral ceramidase OS=Oryza sativa subsp. japonica GN=Os01g0624000 PE=1 SV=1	0.00961538461538462	2.56639015667628	1.52866242038217	1	1	1	1	785	86.538	7.01	Not Found	High	Not Found		8.8e5		0.055	0	1
Medium	IsMasterProtein	Q9AS33	NPL4-like protein OS=Oryza sativa subsp. japonica GN=Os01g0377700 PE=2 SV=1	0.0123287671232877	2.51470456127391	3.85542168674699	1	1	1	1	415	44.863	5.54	High	Not Found	Not Found				0.089	1.60644042491913	1
Medium	IsMasterProtein	Q8LI30	4-alpha-glucanotransferase DPE1, chloroplastic/amyloplastic OS=Oryza sativa subsp. japonica GN=DPE1 PE=2 SV=2	0.0136612021857923	2.49012571499528	1.51515151515152	1	2	1	1	594	66.243	5.83	Not Found	Not Found	High			1.7e7	0.075	3.82526552677155	1
Medium	IsMasterProtein	Q10LJ0	Nuclear cap-binding protein subunit 1 OS=Oryza sativa subsp. japonica GN=ABH1 PE=2 SV=1	0.0136612021857923	2.48465610691162	1.49942329873126	1	2	1	1	867	98.828	5.74	Not Found	Not Found	High			7.6e6	0.043	5.46418595314026	1
Medium	IsMasterProtein	Q0J6P7	Probable adenylate kinase 5, chloroplastic OS=Oryza sativa subsp. japonica GN=Os08g0288200 PE=2 SV=2	0.0163265306122449	2.46699097750451	1.31578947368421	1	2	1	1	608	66.841	7.58	Not Found	High	Not Found				0.062	0	1
Medium	IsMasterProtein	Q75I94	Beta-glucosidase 8 OS=Oryza sativa subsp. japonica GN=BGLU8 PE=1 SV=1	0.0163265306122449	2.45904519107387	3.16901408450704	1	2	1	1	568	63.058	7.01	Not Found	Not Found	High				0.077	5.95065927505493	1
Medium	IsMasterProtein	Q9AV81	Pre-mRNA-processing factor 19 OS=Oryza sativa subsp. japonica GN=PRP19 PE=2 SV=1	0.0163265306122449	2.45792185366437	2.08728652751423	1	1	1	1	527	57.78	6.39	High	Not Found	Not Found	4.6e7			0.089	0	1
Medium	IsMasterProtein	Q9AY76	Actin-depolymerizing factor 2 OS=Oryza sativa subsp. japonica GN=ADF2 PE=2 SV=1	0.0176630434782609	2.44285385768164	14.4827586206897	1	4	1	1	145	16.783	5.94	High	Not Found	High			9.7e6	0.334	8.75378453731537	1
Medium	IsMasterProtein	P48489	Serine/threonine-protein phosphatase PP1 OS=Oryza sativa subsp. japonica GN=Os03g0268000 PE=2 SV=2	0.0188679245283019	2.38859536228841	3.1055900621118	1	2	1	1	322	36.143	5.2	Not Found	High	Not Found		2.6e7		0.116	4.32400894165039	1
Medium	IsMasterProtein	Q10S55	ATP phosphoribosyltransferase, chloroplastic OS=Oryza sativa subsp. japonica GN=Os03g0134300 PE=3 SV=1	0.0188679245283019	2.38331447910449	2.47524752475248	1	2	1	1	404	43.882	6.74	Not Found	High	Not Found		1.1e7		0.11	4.24257814884186	1
Medium	IsMasterProtein	Q7F8R0	Zinc finger CCCH domain-containing protein 14 OS=Oryza sativa subsp. japonica GN=Os02g0194200 PE=2 SV=1	0.0188679245283019	2.37386502136461	4	1	1	1	1	300	31.133	9.48	Not Found	High	Not Found				0.116	2.75893449783325	1
Medium	IsMasterProtein	Q7XJN0	DEAD-box ATP-dependent RNA helicase 17 OS=Arabidopsis thaliana GN=RH17 PE=2 SV=1	0.0188679245283019	2.32348928971745	2.95566502463054	1	2	1	1	609	68.171	9.38	High	Not Found	High	3.9e7			0.059	5.0428831577301	1
Medium	IsMasterProtein	F4IE66	Pre-mRNA-splicing factor ATP-dependent RNA helicase DEAH10 OS=Arabidopsis thaliana GN=RID1 PE=1 SV=1	0.0201072386058981	2.2800061736324	1.53417015341702	1	1	1	1	717	80.465	8.62	High	Not Found	Not Found				0.05	1.80371499061584	1
Medium	IsMasterProtein	B9G2A8	Auxin transport protein BIG OS=Oryza sativa subsp. japonica GN=Os09g0247700 PE=2 SV=1	0.0201072386058981	2.26248930932652	0.181268882175227	1	13	1	1	4965	551.675	6.06	High	Not Found	High	8.2e6			0.008	27.6220614910126	1
Medium	IsMasterProtein	B8AAV3	Protein CHLOROPLAST ENHANCING STRESS TOLERANCE, chloroplastic OS=Oryza sativa subsp. indica GN=CEST PE=3 SV=1	0.0201072386058981	2.2605858973013	4.45205479452055	1	2	1	1	292	31.743	4.69	High	Not Found	Not Found	3.8e7			0.259	4.85919666290283	1
Medium	IsMasterProtein	Q8W4M7	DNA repair helicase XPD OS=Arabidopsis thaliana GN=XPD PE=1 SV=1	0.024	2.21467016498923	1.45118733509235	1	3	1	1	758	86.18	7.46	Not Found	High	High		5.8e8	2.6e8	0.044	5.80879378318787	1
Medium	IsMasterProtein	Q7Y0D4	Thioredoxin-like protein HCF164, chloroplastic OS=Oryza sativa subsp. japonica GN=Os03g0767500 PE=2 SV=1	0.024	2.18621892182592	4.19847328244275	1	1	1	1	262	28.554	5.55	High	Not Found	Not Found	7.4e6			0.145	2.61144208908081	1
Medium	IsMasterProtein	Q6AV34	Probable N-acetyl-gamma-glutamyl-phosphate reductase, chloroplastic OS=Oryza sativa subsp. japonica GN=Os03g0617900 PE=1 SV=1	0.024	2.18355983204386	4.33734939759036	1	1	1	1	415	44.758	8.4	Not Found	Not Found	High			6.4e6	0.086	3.07802128791809	1
Medium	IsMasterProtein	Q0D8N0	DEAD-box ATP-dependent RNA helicase 53 OS=Oryza sativa subsp. japonica GN=Os07g0143700 PE=2 SV=2	0.024	2.18243463044022	2.15946843853821	1	1	1	1	602	65.087	9.36	Not Found	High	Not Found		2.1e7		0.061	1.68889462947845	1
Medium	IsMasterProtein	Q688T8	Glucose-1-phosphate adenylyltransferase large subunit 3, chloroplastic/amyloplastic OS=Oryza sativa subsp. japonica GN=AGPL3 PE=1 SV=1	0.0252996005326232	2.121593112419	5.39499036608863	1	2	1	1	519	57.617	6.79	Not Found	Not Found	High			3.5e6	0.064	6.53310012817383	1
Medium	IsMasterProtein	Q6Z4N6	Ricin B-like lectin R40G2 OS=Oryza sativa subsp. japonica GN=R40G2 PE=2 SV=1	0.0265957446808511	2.10551778498991	5.53935860058309	1	2	1	1	343	38.504	7.27	High	Not Found	Not Found	1.5e7			0.101	3.87931597232819	1
Medium	IsMasterProtein	Q6K7H2	UMP-CMP kinase 4 OS=Oryza sativa subsp. japonica GN=Os02g0778400 PE=2 SV=1	0.0291777188328912	2.07278366940874	3.73831775700935	1	2	1	1	214	23.541	5.25	Not Found	Not Found	High			1.6e7	0.194	4.34195172786713	1
Medium	IsMasterProtein	Q0JL73	DEAD-box ATP-dependent RNA helicase 26 OS=Oryza sativa subsp. japonica GN=Os01g0618500 PE=2 SV=1	0.0303830911492734	2.06343599486473	2.42537313432836	1	2	1	1	536	58.812	9.42	High	Not Found	Not Found	1.2e7			0.075	2.09103798866272	1
Medium	IsMasterProtein	Q60EX6	Serine/threonine-protein phosphatase BSL1 homolog OS=Oryza sativa subsp. japonica GN=BSL1 PE=1 SV=1	0.0315789473684211	2.05104938975445	1.24575311438279	1	1	1	1	883	96.221	6.34	Not Found	Not Found	High				0.043	2.21259093284607	1
Medium	IsMasterProtein	Q8S059	Stearoyl-[acyl-carrier-protein] 9-desaturase 2, chloroplastic OS=Oryza sativa subsp. japonica GN=SSI2 PE=2 SV=1	0.0315789473684211	2.04614370177501	3.28282828282828	1	1	1	1	396	44.847	6.87	Not Found	High	Not Found				0	2.115314245224	1
Medium	IsMasterProtein	Q0IXP9	Acylamino-acid-releasing enzyme 1 OS=Oryza sativa subsp. japonica GN=Os10g0415600 PE=3 SV=1	0.0315789473684211	2.03910132267334	1.41935483870968	1	1	1	1	775	84.887	6.13	High	Not Found	Not Found	2.5e7			0	2.38780856132507	1
Medium	IsMasterProtein	Q2R3K3	Long chain base biosynthesis protein 2a OS=Oryza sativa subsp. japonica GN=Os11g0516000 PE=2 SV=1	0.036745406824147	1.998266287191	5.5327868852459	1	1	1	1	488	53.656	8.62	High	Not Found	Not Found	1.1e7			0.072	0	1
Medium	IsMasterProtein	Q6AU07	Lariat debranching enzyme OS=Oryza sativa subsp. japonica GN=DBR1 PE=2 SV=1	0.036745406824147	1.97922451180644	2.21130221130221	1	3	1	1	407	46.651	5.78	High	High	High	6.2e8			0.122	6.27229642868042	1
Medium	IsMasterProtein	Q84NN4	Thioredoxin-like protein CDSP32, chloroplastic OS=Oryza sativa subsp. japonica GN=CDSP32 PE=2 SV=1	0.0378590078328982	1.96497071779763	2.99003322259136	1	2	1	1	301	32.135	6.73	Not Found	Not Found	High			4.8e6	0.129	4.06305384635925	1
Medium	IsMasterProtein	Q0INW1	Probable Ufm1-specific protease OS=Oryza sativa subsp. japonica GN=Os12g0285500 PE=2 SV=2	0.0378590078328982	1.92591531097176	1.71875	1	1	1	1	640	70.222	6.24	High	Not Found	Not Found				0.068	1.79079878330231	1
Medium	IsMasterProtein	Q6ZHZ1	Probable sucrose-phosphate synthase 4 OS=Oryza sativa subsp. japonica GN=SPS4 PE=2 SV=1	0.0378590078328982	1.91506642506328	0.844277673545966	1	1	1	1	1066	118.651	6.39	Not Found	Not Found	High			3.8e7	0.04	0	1
Medium	IsMasterProtein	Q75H81	Serpin-ZXA OS=Oryza sativa subsp. japonica GN=Os03g0610650 PE=1 SV=1	0.0378590078328982	1.90413354652146	2.52525252525253	1	1	1	1	396	42.114	6.15	Not Found	Not Found	High				0.096	2.02596473693848	1
Medium	IsMasterProtein	Q67U26	Villin-3 OS=Oryza sativa subsp. japonica GN=VLN3 PE=2 SV=2	0.0390625	1.84314809892999	1.23711340206186	1	2	1	1	970	108.654	7.59	Not Found	High	Not Found				0.035	5.38655591011047	1
Medium	IsMasterProtein	Q10S72	4-coumarate--CoA ligase-like 4 OS=Oryza sativa subsp. japonica GN=4CLL4 PE=2 SV=1	0.0416124837451235	1.82246350007014	2.89855072463768	1	2	1	1	552	59.828	8.88	High	Not Found	Not Found	1.6e7			0.072	3.73004198074341	1
Medium	IsMasterProtein	P49964	Signal recognition particle 19 kDa protein OS=Oryza sativa subsp. japonica GN=SRP19 PE=1 SV=1	0.0453955901426719	1.81445784514562	8.82352941176471	1	1	1	1	136	14.913	9.86	High	Not Found	Not Found				0.292	0	1
Medium	IsMasterProtein	F4INA9	ATP-dependent DNA helicase homolog RECG, chloroplastic OS=Arabidopsis thaliana GN=RECG PE=3 SV=1	0.0453955901426719	1.80051908513764	1.3360739979445	1	7	1	1	973	108.308	7.39	High	High	High	7.1e8	5.1e8		0.036	20.0319583415985	1
Medium	IsMasterProtein	Q8W3D9	Protochlorophyllide reductase B, chloroplastic OS=Oryza sativa subsp. japonica GN=PORB PE=2 SV=1	0.0466321243523316	1.78330640083025	2.98507462686567	1	2	1	1	402	42.739	8.88	High	Not Found	Not Found	2.9e7			0.089	5.0735547542572	1
Low	IsMasterProtein	F4INY4	DExH-box ATP-dependent RNA helicase DExH6 OS=Arabidopsis thaliana GN=HVT1 PE=2 SV=1	0.0504527813712807	1.74304184743907	1.38568129330254	1	2	1	1	1299	144.388	7.99	High	Not Found	Not Found				0.031	0	1
Low	IsMasterProtein	Q8H8U0	Cardiolipin synthase (CMP-forming), mitochondrial OS=Oryza sativa subsp. japonica GN=Os03g0283600 PE=2 SV=1	0.0515463917525773	1.71851211205992	5.47112462006079	1	1	1	1	329	34.343	10.37	Not Found	High	Not Found		1.6e8		0.136	0	1
Low	IsMasterProtein	Q0JEF7	CASP-like protein 2A1 OS=Oryza sativa subsp. japonica GN=Os04g0281900 PE=2 SV=1	0.0515463917525773	1.708409174342	15.311004784689	1	1	1	1	209	22.117	7.65	Not Found	Not Found	High				0.259	0	1
Low	IsMasterProtein	Q0D8D4	Glutamine-dependent NAD(+) synthetase OS=Oryza sativa subsp. japonica GN=Os07g0167100 PE=3 SV=2	0.0525641025641026	1.69680394257951	2.58503401360544	1	2	1	1	735	82.025	6.54	Not Found	High	Not Found				0.068	5.45056200027466	1
Low	IsMasterProtein	Q0J0S6	DNA topoisomerase 3-beta OS=Oryza sativa subsp. japonica GN=TOP3B PE=2 SV=1	0.0525641025641026	1.69336055897574	1.84757505773672	1	1	1	1	866	96.77	8.06	High	Not Found	Not Found				0.045	1.96749436855316	1
Low	IsMasterProtein	B9F676	Probable glucan 1,3-alpha-glucosidase OS=Oryza sativa subsp. japonica GN=Os03g0216600 PE=3 SV=1	0.0525641025641026	1.67985371388895	1.19695321001088	1	2	1	1	919	103.15	6.02	Not Found	High	Not Found		2.6e7		0.044	5.03447031974792	1
Low	IsMasterProtein	Q6H468	Two-component response regulator ORR11 OS=Oryza sativa subsp. japonica GN=RR11 PE=2 SV=1	0.0550576184379001	1.64955814346494	5.4421768707483	1	6	1	1	147	15.454	8.73	High	High	High	2.7e7	2.0e7	1.1e7	0.468	0	1
Low	IsMasterProtein	B8AZ14	Probable DNA helicase MCM8 OS=Oryza sativa subsp. indica GN=MCM8 PE=3 SV=1	0.0561941251596424	1.64801054456437	1.14068441064639	1	1	1	1	789	86.218	6.93	Not Found	Not Found	High				0.046	1.98307764530182	1
Low	IsMasterProtein	A2ZVI7	Calcium-dependent protein kinase 1 OS=Oryza sativa subsp. japonica GN=CPK1 PE=2 SV=1	0.0573979591836735	1.62251161662387	2.8957528957529	1	1	1	1	518	58.703	6.51	Not Found	Not Found	High			4.1e7	0.077	2.65069580078125	1
Low	IsMasterProtein	Q5JKF2	DEAD-box ATP-dependent RNA helicase 40 OS=Oryza sativa subsp. japonica GN=Os01g0549400 PE=2 SV=2	0.0585987261146497	1.61708286491247	1.38888888888889	1	1	1	1	792	87.927	9.99	Not Found	High	Not Found		3.5e7		0.054	0	1
Low	IsMasterProtein	Q83034	Genome polyprotein OS=Rice tungro spherical virus (strain A) PE=1 SV=1	0.0609911054637865	1.58586263781552	0.201554851713216	1	1	1	1	3473	390.012	7.08	Not Found	Not Found	High			1.5e7	0.011	0	1
Low	IsMasterProtein	Q8W250	1-deoxy-D-xylulose 5-phosphate reductoisomerase, chloroplastic OS=Oryza sativa subsp. japonica GN=DXR PE=2 SV=2	0.0617906683480454	1.57708201923234	1.69133192389006	1	1	1	1	473	51.441	6.18	Not Found	Not Found	High			6.2e6	0.083	1.97654175758362	1
Low	IsMasterProtein	Q6AWY8	Growth-regulating factor 1 OS=Oryza sativa subsp. japonica GN=GRF1 PE=3 SV=1	0.0617906683480454	1.57659027226691	1.7632241813602	1	1	1	1	397	43.538	7.55	Not Found	High	Not Found		5.2e5		0.145	1.83232820034027	1
