# Supplementary material for: Sodium lignosulfonate improves shoot growth of Oryza sativa via enhancement of photosynthetic activity and reduced accumulation of reactive oxygen species
Source: Sci Rep. 2021 Jun 24;11:13226. doi: 10.1038/s41598-021-92401-x (PMC8225820; doi:10.1038/s41598-021-92401-x)
Supplement: Supplementary file 1 — Supplementary Information 1. [file 41598_2021_92401_MOESM1_ESM.zip › Control/MSO2_060418_01_PSMs.txt]

Confidence	Identifying Node	PSM Ambiguity	Annotated Sequence	Modifications	# Protein Groups	# Proteins	Master Protein Accessions	Protein Accessions	# Missed Cleavages	Charge	DeltaScore	DeltaCn	Rank	Search Engine Rank	m/z [Da]	MH+ [Da]	DeltaM [ppm]	Deltam/z [Da]	Activation Type	MS Order	Isolation Interference [%]	Ion Inject Time [ms]	RT [min]	First Scan	Spectrum File	Ions Matched	XCorr	Area	Apex RT [min]	Percolator q-Value	Percolator PEP
High	Sequest HT (A2)	Unambiguous	[K].TAVAVSYcKPGR.[G]	C8(Carbamidomethyl)	1	1	A2ZB00	A2ZB00	0	2	0.3307	0	1	1	654.840454101563	1308.67363157313	0.573056212752056	0.000374971562639104	CID	MS2		33.82	20.9957791781333	17602	MSO2_060418_02.raw	0/0	2.53543615341187	111084137.5	21.1927547454834	0	0.0002901
High	Sequest HT (A2)	Unambiguous	[R].GNPTVEVDVccSDGTFAR.[A]	C10(Carbamidomethyl); C11(Carbamidomethyl)	1	1	Q42971	Q42971	0	2	0.5897	0	1	1	992.430786132813	1983.85429563563	0.400536443199453	0.00039730281256567	HCD	MS2	0	33.1	41.6725640704	38064	MSO3_060418_01.raw	0/0	3.28522491455078			0	6.089E-05
High	Sequest HT (A2)	Unambiguous	[R].GNPTVEVDVccSDGTFAR.[A]	C10(Carbamidomethyl); C11(Carbamidomethyl)	1	1	Q42971	Q42971	0	2	0.6353	0	1	1	992.430786132813	1983.85429563563	0.400536443199453	0.00039730281256567	CID	MS2		41.295	41.6745704512	38066	MSO3_060418_01.raw	0/0	3.28621530532837			0	3.268E-06
High	Sequest HT (A2)	Unambiguous	[K].VIAISDVTGAVK.[N]		1	1	A2XMV1	A2XMV1	0	2	0.5496	0	1	1	586.84765625	1172.68803587	-0.408249926547373	-0.000239374999978281	HCD	MS2	45.66995	8.830977	41.6946357088	38084	MSO3_060418_01.raw	0/0	2.81985116004944	77013345.5	41.812442779541	0	0.0001343
High	Sequest HT (A2)	Unambiguous	[R].IEEELGAAAVYAGAK.[F]		1	1	Q42971	Q42971	0	2	0.441	0	1	1	746.390075683594	1491.77287473719	2.63118976191609	0.00196256359367908	HCD	MS2	51.60332	12.99894	41.6953484293333	38085	MSO3_060418_01.raw	0/0	3.56447839736938			0	8.781E-05
High	Sequest HT (A2)	Unambiguous	[K].GGEYADKNPNFVGcVEGALGIR.[E]	C14(Carbamidomethyl)	1	1	Q9SXP2	Q9SXP2	1	3	0.2822	0	1	1	775.042785644531	2323.11380367359	0.107004495261152	8.2861197798915E-05	HCD	MS2	57.08803	41.11	85.5754869466667	85073	MSO2_060418_01.raw	0/0	3.26142263412476	10222964.75	85.7478485107422	0	3.84E-05
High	Sequest HT (A2)	Unambiguous	[K].VIAISDVTGAVK.[N]		1	1	A2XMV1	A2XMV1	0	2	0.7273	0	1	1	586.84765625	1172.68803587	-0.408249926547373	-0.000239374999978281	CID	MS2		9.751449	41.6960527229333	38086	MSO3_060418_01.raw	0/0	3.07691597938538	77013345.5	41.812442779541	0	6.339E-05
High	Sequest HT (A2)	Unambiguous	[K].ISEEEYISAIKEEISK.[V]		1	1	Q2QLY5	Q2QLY5	1	3	0.1563	0	1	1	623.322265625	1867.952243615	-0.680763728639263	-0.000423878333322136	HCD	MS2	19.48838	19.135	85.5730014741333	85070	MSO2_060418_01.raw	0/0	2.24028587341309			0	6.869E-06
High	Sequest HT (A2)	Unambiguous	[K].MTAEIGEQVQIVGDDLLVTNPTR.[V]		1	1	Q42971	Q42971	0	2	0.4681	0	1	1	1250.14001464844	2499.27275266688	-1.27070128150096	-0.00158791656258472	CID	MS2		26.41	85.6165058026667	85114	MSO2_060418_01.raw	0/0	3.28806638717651			0	0.0003462
High	Sequest HT (A2)	Unambiguous	[R].KPAVINVIIDPYAGAESGR.[M]		1	1	Q0JMH0	Q0JMH0	0	3	0.6893	0	1	1	657.36181640625	1970.07089595875	0.175023554264774	0.000114936250004879	CID	MS2		29.05	85.5625354448	85059	MSO2_060418_01.raw	0/0	3.83275938034058			0	4.147E-05
High	Sequest HT (A2)	Unambiguous	[K].LHGGTPANFLDVGGSASEGQVVEAFK.[I]		1	1	Q6K9N6	Q6K9N6	0	3	0.7454	0	1	1	863.098388671875	2587.28061275563	0.737097097832438	0.000635691875080132	CID	MS2		38.745	85.5522380829333	85048	MSO2_060418_01.raw	0/0	3.26224660873413			0	2.86E-07
High	Sequest HT (A2)	Unambiguous	[K].VLELGDAIAGLTLEEAR.[G]		1	1	O22386	O22386	0	2	0.6733	0	1	1	885.485229492188	1769.96318235438	-0.6624063483659	-0.000586217812497125	CID	MS2		33.1	85.5510838282667	85047	MSO2_060418_01.raw	0/0	3.51574516296387			0	1.707E-07
High	Sequest HT (A2)	Unambiguous	[K].LHGGTPANFLDVGGSASEGQVVEAFK.[I]		1	1	Q6K9N6	Q6K9N6	0	3	0.6102	0	1	1	863.096496582031	2587.27493648609	-1.45681789044794	-0.00125639796866987	HCD	MS2	36.02653	29.815	85.5502670085333	85046	MSO2_060418_01.raw	0/0	6.08187818527222			0	1.007E-10
High	Sequest HT (A2)	Unambiguous	[K].TPAELSHAANAGLDIAVR.[M]		1	2	Q10N21	Q10N21; A2XFC7	0	2	0.4078	0	1	1	903.478942871094	1805.95060911219	0.0958177943547023	8.65210937490701E-05	HCD	MS2	22.33101	30.7	41.7195808056	38113	MSO3_060418_01.raw	0/0	3.08732891082764			0	6.271E-06
High	Sequest HT (A2)	Unambiguous	[K].TPAELSHAANAGLDIAVR.[M]		1	2	Q10N21	Q10N21; A2XFC7	0	2	0.6789	0	1	1	903.479736328125	1805.95219602625	0.974531866903308	0.00087997812499907	CID	MS2		39.51	41.7215723549333	38115	MSO3_060418_01.raw	0/0	3.80473494529724			0	3.582E-08
High	Sequest HT (A2)	Unambiguous	[R].LTGLHETASIDNFSWGVANR.[G]		1	1	P14655	P14655	0	3	0.2685	0	1	1	730.0302734375	2188.0762670525	-0.863112451071263	-0.000629519166674678	HCD	MS2	35.97762	42	85.5198415570667	85018	MSO2_060418_01.raw	0/0	2.56781721115112			0	0.0001128
High	Sequest HT (A2)	Unambiguous	[K].KLDGQLGGLLSEASAEEDFTGK.[A]		1	1	Q6K669	Q6K669	1	3	0.7059	0	1	1	755.713500976563	2265.12594966969	0.641523099349947	0.000484376562477943	CID	MS2		21.115	85.5142104944	85012	MSO2_060418_01.raw	0/0	4.2532525062561			0	3.972E-06
High	Sequest HT (A2)	Unambiguous	[R].IEEELGAAAVYAGAK.[F]		1	1	Q42971	Q42971	0	2	0.5842	0	1	1	746.390075683594	1491.77287473719	2.63118976191609	0.00196256359367908	CID	MS2		13.40856	41.6970198037333	38087	MSO3_060418_01.raw	0/0	3.6806116104126			0	1.29E-05
High	Sequest HT (A2)	Unambiguous	[K].KLDGQLGGLLSEASAEEDFTGK.[A]		1	1	Q6K669	Q6K669	1	3	0.5251	0	1	1	755.713195800781	2265.12503414234	0.237338982693897	0.000179200781227943	HCD	MS2	39.27876	42.28	85.5124168146667	85010	MSO2_060418_01.raw	0/0	4.3778772354126			0	3.152E-07
High	Sequest HT (A2)	Unambiguous	[K].IENLNQNIGALSVK.[L]		1	2	A2XRZ0	A2XRZ0; Q7XT99	0	2	0.626	0	1	1	756.921630859375	1512.83598508875	-1.35317278283492	-0.00102356562501882	CID	MS2		18.9623	41.663845632	38053	MSO3_060418_01.raw	0/0	3.68989539146423	4359989.125	41.5359191894531	0	3.085E-06
High	Sequest HT (A2)	Unambiguous	[K].YGRPLLGcTIKPK.[L]	C8(Carbamidomethyl)	1	1	P0C511	P0C511	0	4	0.6009	0	1	1	376.467742919922	1502.84914178969	-1.35642193919353	-0.000509625078072062	CID	MS2		33.1	85.6403527893333	85137	MSO2_060418_01.raw	0/0	2.27744126319885			0	3.884E-05
High	Sequest HT (A2)	Unambiguous	[K].HIVQDLKPEIPVSK.[N]		1	1	P49027	P49027	0	3	0.5767	0	1	1	534.978881835938	1602.92209224781	0.451879815862047	0.000241442604192343	HCD	MS2	0	26.275	85.6976252258667	85196	MSO2_060418_01.raw	0/0	2.99769043922424			0	3.319E-06
High	Sequest HT (A2)	Unambiguous	[K].IYGVEPVESAVLSGGKPGPHK.[I]		1	1	Q9XEA6	Q9XEA6	0	4	0.627	0	1	1	531.038940429688	2121.13393182875	0.0246136042249727	1.30521874552869E-05	CID	MS2		4.081719	41.6442894869333	38030	MSO3_060418_01.raw	0/0	3.18601942062378			0	6.47E-07
High	Sequest HT (A2)	Unambiguous	[R].TVPAAVPAIVFLSGGqSEEEATVNLNAMNK.[L]	Q16(Deamidated)	1	1	Q5N725	Q5N725	0	2	0.0731	0	1	1	1529.78063964844	3058.55400266688	4.53184402752545	0.00693041343737222	CID	MS2		42.285	85.6792304658667	85178	MSO2_060418_01.raw	0/0	2.19229698181152			0	0.0002201
High	Sequest HT (A2)	Unambiguous	[R].APGYGVITnIVnGGLEcGHGPDDR.[V]	N9(Deamidated); N12(Deamidated); C17(Carbamidomethyl)	1	1	Q7DNA1	Q7DNA1	0	3	0.3605	0	1	1	824.054382324219	2470.14859371266	7.39459470968463	0.00608853755213327	CID	MS2		33.1	85.6781718968	85177	MSO2_060418_01.raw	0/0	2.9380362033844			0	0.0002303
High	Sequest HT (A2)	Unambiguous	[R].APGYGVITnIVNGGLEcGHGPDDR.[V]	N9(Deamidated); C17(Carbamidomethyl)	1	1	Q7DNA1	Q7DNA1	0	3	0.0736	0	1	1	823.721801757813	2469.15085201344	1.83865711618585	0.00151330447921557	HCD	MS2	51.74351	42.805	85.6763761677333	85175	MSO2_060418_01.raw	0/0	4.21005773544312			0	0.0001522
High	Sequest HT (A2)	Unambiguous	[K].DAGVIAGLNVAR.[I]		1	1	Q6Z7B0	Q6Z7B0	0	2	0.4926	0	1	1	578.327331542969	1155.64738645594	-0.571414509954078	-0.000330177031173662	CID	MS2		5.733909	41.6507567104	38037	MSO3_060418_01.raw	0/0	3.3873975276947			0	1.642E-05
High	Sequest HT (A2)	Unambiguous	[R].QSFLNAAHSYSGFAR.[D]		1	1	Q7Y1Z0	Q7Y1Z0	0	2	0.3487	0	1	1	828.402038574219	1655.79680051844	2.60993360715482	0.00216075421872119	HCD	MS2	49.3048	27.505	41.6595187112	38048	MSO3_060418_01.raw	0/0	2.61443495750427			0	0.0002688
High	Sequest HT (A2)	Unambiguous	[K].SGTLFDNFLITDDPELAK.[T]		1	1	Q9SLY8	Q9SLY8	0	2	0.4103	0	1	1	998.498657226563	1995.99003782313	-0.463702938253124	-0.000462773437220676	HCD	MS2	27.30655	25.84	85.6395963634667	85136	MSO2_060418_01.raw	0/0	3.11985111236572			0	9.99E-06
High	Sequest HT (A2)	Unambiguous	[K].IENLNQNIGALSVK.[L]		1	2	A2XRZ0	A2XRZ0; Q7XT99	0	2	0.3642	0	1	1	756.921630859375	1512.83598508875	-1.35317278283492	-0.00102356562501882	HCD	MS2	28.10091	21.8107	41.6622624768	38051	MSO3_060418_01.raw	0/0	3.02459740638733	4359989.125	41.5359191894531	0	2.634E-06
High	Sequest HT (A2)	Unambiguous	[K].EIILSTNSGQIGVLPnHAPINTAVDMGPLR.[I]	N16(Deamidated)	1	1	P0C2Z1	P0C2Z1	0	3		0.0023	2	2	1043.55651855469	3128.65500240406	4.52064161399051	0.00471448802071839	HCD	MS2	67.17981	39.345	85.6539313978667	85151	MSO2_060418_01.raw	0/0	4.27219533920288			0	0.0002161
High	Sequest HT (A2)	Unambiguous	[K].EIILSTNSGQIGVLPNHAPInTAVDMGPLR.[I]	N21(Deamidated)	1	1	P0C2Z1	P0C2Z1	0	3	0.0023	0	1	1	1043.55651855469	3128.65500240406	4.52064161399051	0.00471448802071839	HCD	MS2	67.17981	39.345	85.6539313978667	85151	MSO2_060418_01.raw	0/0	4.27952814102173			0	0.0003846
High	Sequest HT (A2)	Unambiguous	[R].FGVTPTFLVNAEQIEIK.[I]		1	1	Q69RJ0	Q69RJ0	0	2	0.5481	0	1	1	953.519653320313	1906.03203001063	-0.00546652657559711	-5.20968740147509E-06	CID	MS2		33.22	85.6492336570667	85146	MSO2_060418_01.raw	0/0	2.39476633071899			0	1.318E-05
High	Sequest HT (A2)	Unambiguous	[K].MELPEWVDIVK.[T]		1	1	P40978	P40978	0	2	0.6711	0	1	1	679.854248046875	1358.70121946375	-0.90574374835795	-0.000615318125028352	CID	MS2		31.885	85.6481670376	85145	MSO2_060418_01.raw	0/0	3.01307463645935			0	9.684E-05
High	Sequest HT (A2)	Unambiguous	[R].FGVTPTFLVNAEQIEIK.[I]		1	1	Q69RJ0	Q69RJ0	0	2	0.3534	0	1	1	953.520202636719	1906.03312864344	0.570931345651225	0.000544106718848525	HCD	MS2	20.95237	23.65	85.6474025378667	85144	MSO2_060418_01.raw	0/0	2.83161473274231			0	7.742E-07
High	Sequest HT (A2)	Unambiguous	[K].MELPEWVDIVK.[T]		1	1	P40978	P40978	0	2	0.3521	0	1	1	679.854248046875	1358.70121946375	-0.90574374835795	-0.000615318125028352	HCD	MS2	18.63004	42.595	85.6465275621333	85143	MSO2_060418_01.raw	0/0	2.66597437858582			0	0.0002086
High	Sequest HT (A2)	Unambiguous	[K].SGTLFDNFLITDDPELAK.[T]		1	1	Q9SLY8	Q9SLY8	0	2	0.6128	0	1	1	998.498657226563	1995.99003782313	-0.463702938253124	-0.000462773437220676	CID	MS2		36.67	85.6414444810667	85138	MSO2_060418_01.raw	0/0	2.65851283073425			0	6.379E-06
High	Sequest HT (A2)	Unambiguous	[K].EIILSTNSGQIGVLPnHAPINTAVDMGPLR.[I]	N16(Deamidated)	1	1	P0C2Z1	P0C2Z1	0	3	0.093	0	1	1	1043.55651855469	3128.65500240406	4.52064161399051	0.00471448802071839	CID	MS2		24.145	85.6556644773333	85153	MSO2_060418_01.raw	0/0	3.87131071090698			0	0.0003896
High	Sequest HT (A2)	Unambiguous	[K].IYGVEPVESAVLSGGKPGPHK.[I]		1	1	Q9XEA6	Q9XEA6	0	4	0.5228	0	1	1	531.038696289063	2121.13295526625	-0.435782841931906	-0.000231088437544713	HCD	MS2	48.11642	5.855011	41.6423632426667	38028	MSO3_060418_01.raw	0/0	3.94136238098145			0	2.862E-07
High	Sequest HT (A2)	Unambiguous	[K].LTAAAAIASGTVLGLHEDSR.[Y]		1	1	Q6K669	Q6K669	0	3	0.6091	0	1	1	651.684753417969	1953.03970699391	-0.139406308360328	-9.07553645295896E-05	CID	MS2		36.495	85.5115209426667	85009	MSO2_060418_01.raw	0/0	3.29558777809143			0	6.571E-06
High	Sequest HT (A2)	Unambiguous	[K].LFATIDGLDHAAK.[I]		1	1	P83646	P83646	0	3	0.3642	0	1	1	457.913360595703	1371.72552852711	-0.847430394405528	-0.000387480963581766	CID	MS2		5.874368	41.7689639522667	38166	MSO3_060418_01.raw	0/0	1.62142980098724			0	2.042E-06
High	Sequest HT (A2)	Unambiguous	[R].VGLTGLTVAEHFR.[D]		1	1	Q01859	Q01859	0	3	0.3545	0	1	1	467.261108398438	1399.76877193531	-0.323306641896009	-0.000150851562466414	CID	MS2		28.105	85.3393078421333	84835	MSO2_060418_01.raw	0/0	1.88589465618134			0	5.06E-05
High	Sequest HT (A2)	Unambiguous	[R].VGLTGLTVAEHFR.[D]		1	1	Q01859	Q01859	0	3	0.4425	0	1	1	467.261108398438	1399.76877193531	-0.323306641896009	-0.000150851562466414	HCD	MS2	19.65721	17.71	85.3377352029333	84833	MSO2_060418_01.raw	0/0	3.39389967918396			0	8.055E-06
High	Sequest HT (A2)	Unambiguous	[K].KFPGAVFLK.[V]		1	1	Q0D840	Q0D840	1	3	0.7735	0	1	1	336.207244873047	1006.60718135914	-1.22454853557097	-0.000410880286419039	CID	MS2		37.795	41.8232888421333	38226	MSO3_060418_01.raw	0/0	2.86560678482056	13365130.5	41.797794342041	0	0.0003968
High	Sequest HT (A2)	Unambiguous	[R].KIGEPELLEAVR.[L]		1	1	Q0J709	Q0J709	1	3	0.6677	0	1	1	451.929260253906	1353.77322750172	-0.305552027613188	-0.000137882760327557	CID	MS2		38.01	41.8304281210667	38234	MSO3_060418_01.raw	0/0	3.10011768341064	7807082	41.7226371765137	0	0.0002986
High	Sequest HT (A2)	Unambiguous	[K].LGPPPPPSGGLPGTLNSDQAR.[D]		1	1	P83646	P83646	0	3	0.3199	0	1	1	676.688232421875	2028.05014400563	-0.362064079600019	-0.000244761458210026	HCD	MS2	54.21678	17.5171	41.8382027381333	38243	MSO3_060418_01.raw	0/0	2.71828389167786	8677513	41.8270378112793	0	3.254E-07
High	Sequest HT (A2)	Unambiguous	[K].HIVQDLKPEIPVSK.[N]		1	1	P49027	P49027	0	3	0.6162	0	1	1	534.979675292969	1602.92447261891	1.93690031742217	0.00103489963544234	HCD	MS2	0	38.605	85.3010782557333	84795	MSO2_060418_01.raw	0/0	3.56830167770386			0	1.416E-06
High	Sequest HT (A2)	Unambiguous	[R].AIGVDLLSNPDLVATDATVSFK.[T]		1	1	Q7DNA1	Q7DNA1	0	2	0.7895	0	1	1	1123.60290527344	2246.19853391688	3.15198727261126	0.00353998343734929	CID	MS2		28.54	85.2991011349333	84793	MSO2_060418_01.raw	0/0	3.41830277442932			0	4.512E-07
High	Sequest HT (A2)	Unambiguous	[R].ETPAIDVcHGLLGDK.[A]	C8(Carbamidomethyl)	1	3	Q9AUV6	Q2QS14; Q9AUV6; Q2QS13	0	3	0.4962	0	1	1	542.271301269531	1624.79935054859	-0.358124957013239	-0.000193960468652203	HCD	MS2	35.1778	11.42697	41.8204055168	38223	MSO3_060418_01.raw	0/0	3.91250443458557			0	1.85E-05
High	Sequest HT (A2)	Unambiguous	[R].AIGVDLLSNPDLVATDATVSFK.[T]		1	1	Q7DNA1	Q7DNA1	0	2	0.527	0	1	1	1123.60229492188	2246.19731321375	2.60853265174475	0.00292963187484929	HCD	MS2	0	32.02	85.2974970656	84791	MSO2_060418_01.raw	0/0	3.88510513305664			0	8.51E-08
High	Sequest HT (A2)	Unambiguous	[R].VTPQPGVPPEEAGAAVAAESSTGTWTTVWTDGLTSLDR.[Y]		1	1	P0C511	P0C511	0	4	0.5705	0	1	1	964.475891113281	3854.88173456313	2.54694146456797	0.00245453328113854	HCD	MS2	7.390961	35.73	85.2898371997333	84783	MSO2_060418_01.raw	0/0	3.18739652633667			0	2.373E-07
High	Sequest HT (A2)	Unambiguous	[R].VTPQPGVPPEEAGAAVAAESSTGTWTTVWTDGLTSLDR.[Y]		1	1	P0C511	P0C511	0	3	0.736	0	1	1	1285.63195800781	3854.88132076344	2.43959686363379	0.00313477781234421	CID	MS2		26.32	85.2878953829333	84781	MSO2_060418_01.raw	0/0	4.46500682830811			0	1.079E-09
High	Sequest HT (A2)	Unambiguous	[K].LGPPPPPSGGLPGTLNSDQAR.[D]		1	1	P83646	P83646	0	3	0.6682	0	1	1	676.688232421875	2028.05014400563	-0.362064079600019	-0.000244761458210026	CID	MS2		19.46953	41.8398024893333	38245	MSO3_060418_01.raw	0/0	4.3673357963562	8677513	41.8270378112793	0	7.585E-07
High	Sequest HT (A2)	Unambiguous	[K].AAVAWEAGKPLSIEEVEVAPPQAMEVR.[V]		1	1	Q0ITW7	Q0ITW7	0	3	0.3837	0	1	1	959.832275390625	2877.48227291188	0.26705015257508	0.000256143958267785	HCD	MS2	36.80274	33.1	85.2651296941333	84759	MSO2_060418_01.raw	0/0	3.435307264328			0	0.0001397
High	Sequest HT (A2)	Unambiguous	[K].GNAYAQVAIGTEDVYK.[S]		1	1	Q948T6	Q948T6	0	2	0.6317	0	1	1	849.920837402344	1698.83439817469	0.622482889996838	0.000528747343764735	HCD	MS2	3.366659	19.99	41.8519876344	38255	MSO3_060418_01.raw	0/0	4.28898477554321	219222629	42.0445556640625	0	2.84E-08
High	Sequest HT (A2)	Unambiguous	[K].GNAYAQVAIGTEDVYK.[S]		1	1	Q948T6	Q948T6	0	2	0.6698	0	1	1	849.920837402344	1698.83439817469	0.622482889996838	0.000528747343764735	CID	MS2		22.34592	41.8536856906667	38257	MSO3_060418_01.raw	0/0	5.39244031906128	219222629	42.0445556640625	0	1.823E-08
High	Sequest HT (A2)	Unambiguous	[K].MELPEWVDIVK.[T]		1	1	P40978	P40978	0	2	0.5851	0	1	1	679.85595703125	1358.7046374325	1.60986866534487	0.00109366624997165	CID	MS2		37.5	85.2447828952	84737	MSO2_060418_01.raw	0/0	2.82306003570557			0	9.997E-05
High	Sequest HT (A2)	Unambiguous	[R].VTPQPGVPPEEAGAAVAAESSTGTWTTVWTDGLTSLDR.[Y]		1	1	P0C511	P0C511	0	4	0.4896	0	1	1	964.475891113281	3854.88173456313	2.54694146456797	0.00245453328113854	CID	MS2		33.1	85.2915203714667	84785	MSO2_060418_01.raw	0/0	3.86002922058105			0	3.296E-08
High	Sequest HT (A2)	Unambiguous	[K].LTAAAAIASGTVLGLHEDSR.[Y]		1	1	Q6K669	Q6K669	0	3	0.5941	0	1	1	651.684753417969	1953.03970699391	-0.139406308360328	-9.07553645295896E-05	HCD	MS2	23.29951	27.205	85.5096190696	85007	MSO2_060418_01.raw	0/0	4.72765350341797			0	2.954E-08
High	Sequest HT (A2)	Unambiguous	[R].NNIPLSTAATANFTR.[G]		1	1	Q9LST6	Q9LST6	0	2	0.6589	0	1	1	795.916564941406	1590.82585325281	1.51399127329485	0.00120424640635974	CID	MS2		15.715	41.8187160845333	38221	MSO3_060418_01.raw	0/0	4.30920124053955	43159001.75	41.8580741882324	0	5.27E-07
High	Sequest HT (A2)	Unambiguous	[R].VETGVLKPGMVVTFGPSGLTTEVK.[S]		1	1	O64937	O64937	0	3	0.5036	0	1	1	816.1142578125	2446.3282201775	0.836735314536138	0.000682309166677442	CID	MS2		31.84	85.3667316405333	84862	MSO2_060418_01.raw	0/0	4.20795917510986			0	1.406E-08
High	Sequest HT (A2)	Unambiguous	[K].SDLVNNLGTIAR.[S]		2	3	Q0J4P2; Q07078	Q0J4P2; Q69QQ6; Q07078	0	2	0.4114	0	1	1	636.848693847656	1272.69011106531	-0.415462069746031	-0.000264377343683009	HCD	MS2	17.60345	6.660737	41.770811984	38168	MSO3_060418_01.raw	0/0	3.6660590171814			0	2.633E-05
High	Sequest HT (A2)	Unambiguous	[R].GPILLEDYHLIEK.[VL]		2	3	Q0E4K1; A2YH64	Q0E4K1; Q0D9C4; A2YH64	0	3	0.3904	0	1	1	513.952453613281	1539.84280757984	0.70587114855635	0.000362309947983401	HCD	MS2	41.68596	32.62	85.4610772912	84957	MSO2_060418_01.raw	0/0	1.86969685554504			0	0.0002008
High	Sequest HT (A2)	Unambiguous	[K].AIKFEFEPVDK.[L]		1	1	P0C511	P0C511	1	3	0.3768	0	1	1	441.570709228516	1322.69757442555	-1.13771490177432	-0.000501618151020011	HCD	MS2	79.51062	9.409364	41.7716055205333	38169	MSO3_060418_01.raw	0/0	3.45072913169861			0	0.0001409
High	Sequest HT (A2)	Unambiguous	[K].NVRPDYLSNIWK.[V]		1	1	Q43008	Q43008	0	3	0.3889	0	1	1	502.268707275391	1504.79156856617	0.585055568772738	0.000293462057319023	HCD	MS2	68.38041	32.05	85.4420426626667	84939	MSO2_060418_01.raw	0/0	2.69966721534729			0	0.0003308
High	Sequest HT (A2)	Unambiguous	[K].ANSEATLGTYQGDAVLGEGASESLHVK.[D]		1	1	Q5N725	Q5N725	0	3	0.4953	0	1	1	902.106750488281	2704.30569820484	-0.127309982960198	-0.000114761718729521	HCD	MS2	17.05193	33.1	85.4196436853333	84915	MSO2_060418_01.raw	0/0	4.24370002746582			0	1.727E-05
High	Sequest HT (A2)	Unambiguous	[K].AIKFEFEPVDK.[L]		1	1	P0C511	P0C511	1	3	0.4337	0	1	1	441.570709228516	1322.69757442555	-1.13771490177432	-0.000501618151020011	CID	MS2		6.049395	41.7732472682667	38171	MSO3_060418_01.raw	0/0	3.62144994735718			0	5.203E-06
High	Sequest HT (A2)	Unambiguous	[K].SIPPPNSNELSYDLDNR.[A]		1	1	Q0J0N4	Q0J0N4	0	2	0.4826	0	1	1	965.960327148438	1930.91337766688	-0.37928829713952	-0.000366186562359871	HCD	MS2	0	20.3819	41.7752702981333	38173	MSO3_060418_01.raw	0/0	2.29944586753845	64180656	41.6354866027832	0	8.565E-06
High	Sequest HT (A2)	Unambiguous	[R].VETGVLKPGMVVTFGPSGLTTEVK.[S]		1	1	O64937	O64937	0	3	0.5864	0	1	1	816.114868164063	2446.33005123219	1.58522695376322	0.00129266072917744	HCD	MS2	9.09204	21.1	85.3649689504	84860	MSO2_060418_01.raw	0/0	4.85992050170898			0	3.022E-07
High	Sequest HT (A2)	Unambiguous	[R].NNIPLSTAATANFTR.[G]		1	1	Q9LST6	Q9LST6	0	2	0.2986	0	1	1	795.916564941406	1590.82585325281	1.51399127329485	0.00120424640635974	HCD	MS2	21.54361	19.39466	41.8171162394667	38219	MSO3_060418_01.raw	0/0	2.77728700637817	43159001.75	41.8580741882324	0	0.0002548
High	Sequest HT (A2)	Unambiguous	[K].WLAANVSAEVAESTR.[I]		1	1	P48494	P48494	0	2	0.7319	0	1	1	802.408935546875	1603.81059446375	1.95418329656398	0.00156706687494079	CID	MS2		32.98	85.3892430618667	84886	MSO2_060418_01.raw	0/0	3.32462334632874			0	3.578E-06
High	Sequest HT (A2)	Unambiguous	[K].WLAANVSAEVAESTR.[I]		1	1	P48494	P48494	0	2	0.547	0	1	1	802.408935546875	1603.81059446375	1.95418329656398	0.00156706687494079	HCD	MS2	24.18575	23.365	85.3875097045333	84884	MSO2_060418_01.raw	0/0	2.98445391654968			0	0.0003377
High	Sequest HT (A2)	Unambiguous	[K].VVPLITEEFGYTNVHQVPK.[V]		1	1	Q9ZST0	Q9ZST0	0	3	0.2433	0	1	1	724.057006835938	2170.15646724781	1.00754947793912	0.000728845937525572	HCD	MS2	48.15588	33.1	85.3799225418667	84876	MSO2_060418_01.raw	0/0	2.63389015197754			0	2.295E-07
High	Sequest HT (A2)	Unambiguous	[K].IYGVEPVESAVLSGGKPGPHK.[I]		1	1	Q9XEA6	Q9XEA6	0	4	0.1857	0	1	1	531.039306640625	2121.1353966725	0.71520827346029	0.000379263124955287	HCD	MS2	42.96556	39.645	85.3790955925333	84875	MSO2_060418_01.raw	0/0	2.09763360023499			0	1.284E-05
High	Sequest HT (A2)	Unambiguous	[K].YGRPLLGcTIKPK.[L]	C8(Carbamidomethyl)	1	1	P0C511	P0C511	0	3	0.5418	0	1	1	501.622253417969	1502.85220699391	0.68317070905324	0.000342234635480073	CID	MS2		36.285	85.3744814986667	84870	MSO2_060418_01.raw	0/0	2.74694728851318			0	4.175E-06
High	Sequest HT (A2)	Unambiguous	[K].YGRPLLGcTIKPK.[L]	C8(Carbamidomethyl)	1	1	P0C511	P0C511	0	3	0.2927	0	1	1	501.622253417969	1502.85220699391	0.68317070905324	0.000342234635480073	HCD	MS2	20.34769	26.965	85.3727000786667	84868	MSO2_060418_01.raw	0/0	2.46244430541992			0	3.703E-05
High	Sequest HT (A2)	Unambiguous	[K].ATSSIFPLQNVFVR.[K]		1	1	P49397	P49397	0	2	0.4696	0	1	1	789.936645507813	1578.86601438563	1.36889930102525	0.00108065281244762	HCD	MS2	35.48663	42.045	85.3718333626667	84867	MSO2_060418_01.raw	0/0	2.46768426895142			0	1.218E-05
High	Sequest HT (A2)	Unambiguous	[R].RLPVVnPATESPIGEIPAGTAEDVDAAVAAAR.[E]	N6(Deamidated)	1	1	B3VMC0	B3VMC0	1	3	0.441	0	1	1	1053.55590820313	3158.65317134938	6.45050269752253	0.00679158979160747	HCD	MS2	84.32539	33.775	85.3936763674667	84891	MSO2_060418_01.raw	0/0	3.90324783325195	4981659.125	85.5124206542969	0	6.911E-05
High	Sequest HT (A2)	Unambiguous	[K].LcQLLDEYTK.[V]	C2(Carbamidomethyl)	1	1	P41095	P41095	0	2	0.691	0	1	1	641.820861816406	1282.63444700281	-0.247745653113207	-0.000158883593751824	CID	MS2		6.103064	41.6409240714667	38026	MSO3_060418_01.raw	0/0	3.98281145095825			0	8.556E-05
High	Sequest HT (A2)	Unambiguous	[K].LcQLLDEYTK.[V]	C2(Carbamidomethyl)	1	1	P41095	P41095	0	2	0.4792	0	1	1	641.820861816406	1282.63444700281	-0.247745653113207	-0.000158883593751824	HCD	MS2	8.855949	9.686233	41.6394132272	38024	MSO3_060418_01.raw	0/0	3.13449335098267			0	0.00035
High	Sequest HT (A2)	Unambiguous	[R].VTPQPGVPPEEAGAAVAAESSTGTWTTVWTDGLTSLDR.[Y]		1	1	P0C511	P0C511	0	3	0.6634	0	1	1	1285.62768554688	3854.86850338063	-0.885385934853111	-0.00113768312515579	CID	MS2		17.71	85.7347484325333	85235	MSO2_060418_01.raw	0/0	4.10463857650757			0	2.429E-10
High	Sequest HT (A2)	Unambiguous	[K].HIVQDLKPEIPVSK.[N]		1	1	P49027	P49027	0	3	0.6757	0	1	1	534.976623535156	1602.91531734547	-3.77471699627062	-0.00201685817705766	HCD	MS2	5.108288	42.595	86.0925139896	85597	MSO2_060418_01.raw	0/0	3.70313763618469			0	2.483E-07
High	Sequest HT (A2)	Unambiguous	[K].SIPPPNSNELSYDLDNR.[A]		1	1	Q0J0N4	Q0J0N4	0	2	0.417	0	1	1	965.961853027344	1930.91642942469	1.20118480450288	0.00115969234389013	HCD	MS2	0	42.135	41.400740524	37772	MSO3_060418_01.raw	0/0	2.46930336952209	64180656	41.6354866027832	0	1.895E-05
High	Sequest HT (A2)	Unambiguous	[K].DSSVPEGAVAAAAIENR.[A]		1	1	Q84T92	Q84T92	0	2	0.2871	0	1	1	828.915283203125	1656.82328977625	2.73811256737799	0.00226827812502961	HCD	MS2	21.41531	19.51971	41.4157356101333	37789	MSO3_060418_01.raw	0/0	2.01691198348999	126027516	41.3452339172363	0	2.036E-05
High	Sequest HT (A2)	Unambiguous	[K].DSSVPEGAVAAAAIENR.[A]		1	1	Q84T92	Q84T92	0	2	0.5492	0	1	1	828.915283203125	1656.82328977625	2.73811256737799	0.00226827812502961	CID	MS2		20.14718	41.4175543485333	37791	MSO3_060418_01.raw	0/0	4.17399835586548	126027516	41.3452339172363	0	3.64E-07
High	Sequest HT (A2)	Unambiguous	[K].KLDGQLGGLLSEASAEEDFTGK.[A]		1	1	Q6K669	Q6K669	1	3	0.6101	0	1	1	755.715393066406	2265.13162593922	3.14746462261746	0.00237646640622794	CID	MS2		36.67	86.0392309426667	85543	MSO2_060418_01.raw	0/0	3.94632768630981	22030898.375	85.848014831543	0	3.64E-06
High	Sequest HT (A2)	Unambiguous	[K].YGRPLLGcTIKPK.[L]	C8(Carbamidomethyl)	1	1	P0C511	P0C511	0	4	0.6967	0	1	1	376.468048095703	1502.85036249281	-0.544163785485694	-0.000204449296822062	CID	MS2		33.1	86.0381352818667	85542	MSO2_060418_01.raw	0/0	2.4385712146759			0	5.229E-06
High	Sequest HT (A2)	Unambiguous	[K].KLDGQLGGLLSEASAEEDFTGK.[A]		1	1	Q6K669	Q6K669	1	3	0.4604	0	1	1	755.715393066406	2265.13162593922	3.14746462261746	0.00237646640622794	HCD	MS2	23.17424	25.84	86.0373662392	85541	MSO2_060418_01.raw	0/0	4.53845882415771	22030898.375	85.848014831543	0	1.204E-06
High	Sequest HT (A2)	Unambiguous	[K].cYLSLAEQVR.[E]	C1(Carbamidomethyl)	1	1	Q8H8T0	Q8H8T0	0	2	0.5847	0	1	1	619.812805175781	1238.61833372156	-1.17043862597191	-0.000724864218721422	CID	MS2		11.37967	41.3962302882667	37767	MSO3_060418_01.raw	0/0	3.13468790054321			0	8.198E-05
High	Sequest HT (A2)	Unambiguous	[K].LFATIDGLDHAAK.[I]		1	1	P83646	P83646	0	2	0.5962	0	1	1	686.367248535156	1371.72722044031	0.385988197097603	0.000264735156179086	CID	MS2		5.160281	41.4540297770667	37828	MSO3_060418_01.raw	0/0	4.21353960037231	162368252	41.3532257080078	0	2.258E-06
High	Sequest HT (A2)	Unambiguous	[K].MTAEIGEQVQIVGDDLLVTNPTR.[V]		1	1	Q42971	Q42971	0	2	0.7218	0	1	1	1250.13903808594	2499.27079954188	-2.05217761939864	-0.00256447906258472	CID	MS2		42.67	86.015301256	85520	MSO2_060418_01.raw	0/0	4.1703314781189			0	5.563E-08
High	Sequest HT (A2)	Unambiguous	[K].MTAEIGEQVQIVGDDLLVTNPTR.[V]		1	1	Q42971	Q42971	0	2	0.6135	0	1	1	1250.13903808594	2499.27079954188	-2.05217761939864	-0.00256447906258472	HCD	MS2	13.673	33.1	86.0133030386667	85518	MSO2_060418_01.raw	0/0	4.1356086730957			0	6.951E-05
High	Sequest HT (A2)	Unambiguous	[R].KPAVINVIIDPYAGAESGR.[M]		1	1	Q0JMH0	Q0JMH0	0	3	0.6347	0	1	1	657.361145019531	1970.06888179859	-0.847356154458989	-0.000556450468745121	CID	MS2		33.1	86.0103406205333	85515	MSO2_060418_01.raw	0/0	4.37607717514038	5144614.625	85.9621124267578	0	1.714E-07
High	Sequest HT (A2)	Unambiguous	[R].KPAVINVIIDPYAGAESGR.[M]		1	1	Q0JMH0	Q0JMH0	0	3	0.4036	0	1	1	657.360900878906	1970.06814937672	-1.2191305939949	-0.000800591093745121	HCD	MS2	16.45994	40.26	86.0085886776	85513	MSO2_060418_01.raw	0/0	3.32406520843506	5144614.625	85.9621124267578	0	0.0004043
High	Sequest HT (A2)	Unambiguous	[K].VLEQLSGQSPVFSK.[A]		1	1	A2YDY2	A2YDY2	0	2	0.4468	0	1	1	759.912231445313	1518.81718626063	0.626870192297442	0.000476050312386178	CID	MS2		5.993569	41.5001279482667	37877	MSO3_060418_01.raw	0/0	3.85447192192078			0	3.816E-06
High	Sequest HT (A2)	Unambiguous	[K].GILGYVEEDLVSTDFQGDNR.[S]		1	1	Q7FAH2	Q7FAH2	0	2	0.6839	0	1	1	1114.02673339844	2227.04619016688	-2.30864598947686	-0.00257073656257489	CID	MS2		41.205	85.9743046717333	85479	MSO2_060418_01.raw	0/0	3.66532182693481			0	3.156E-07
High	Sequest HT (A2)	Unambiguous	[K].GILGYVEEDLVSTDFQGDNR.[S]		1	1	Q7FAH2	Q7FAH2	0	2	0.4214	0	1	1	1114.02673339844	2227.04619016688	-2.30864598947686	-0.00257073656257489	HCD	MS2	0	33.1	85.9723214626667	85477	MSO2_060418_01.raw	0/0	2.80424475669861			0	0.0001895
High	Sequest HT (A2)	Unambiguous	[K].FLADGLGTYTK.[A]		1	1	Q9FR35	Q9FR35	0	2	0.5395	0	1	1	593.311462402344	1185.61564817469	0.533752254765931	0.000316412343863703	CID	MS2		7.289947	41.4549740504	37829	MSO3_060418_01.raw	0/0	3.03750848770142			0	0.0001029
High	Sequest HT (A2)	Unambiguous	[R].IMNVIGEPIDEK.[G]		1	1	Q01859	Q01859	0	2	0.2604	0	1	1	679.354370117188	1357.70146360438	-1.26296060305921	-0.000857362812439533	HCD	MS2	54.17764	13.11413	41.5057860376	37884	MSO3_060418_01.raw	0/0	2.87908816337585			0	0.0002202
High	Sequest HT (A2)	Unambiguous	[K].GIDADGMESLYK.[K]		1	1	Q8L4L4	Q8L4L4	0	2	0.2389	0	1	1	649.800354003906	1298.59343137781	0.106143942913431	6.89189062086371E-05	CID	MS2		14.49942	41.392477256	37763	MSO3_060418_01.raw	0/0	4.05511140823364			0	3.584E-05
High	Sequest HT (A2)	Unambiguous	[R].TVPAAVPAIVFLSGGqSEEEATVNLNAMNK.[L]	Q16(Deamidated)	1	1	Q5N725	Q5N725	0	2	0.2229	0	1	1	1529.77807617188	3058.54887571375	2.85556943663005	0.00436693687487222	CID	MS2		42.805	86.125896008	85632	MSO2_060418_01.raw	0/0	3.13540601730347			0	4.766E-07
High	Sequest HT (A2)	Unambiguous	[R].LVSQNcLATVGQVGNVGVNQK.[S]	C6(Carbamidomethyl)	1	1	P0C495	P0C495	0	2	0.5839	0	1	1	1093.07531738281	2185.14335813563	1.82239433722812	0.00199109281239274	CID	MS2		29.515	41.3590069696	37729	MSO3_060418_01.raw	0/0	2.85927295684814	47564198.25	41.4752006530762	0	9.933E-08
High	Sequest HT (A2)	Unambiguous	[K].MELPEWVDIVK.[T]		1	1	P40978	P40978	0	2	0.5689	0	1	1	679.851501464844	1358.69572629969	-4.94869227038034	-0.00336190015627835	CID	MS2		24.28	86.1848556381333	85689	MSO2_060418_01.raw	0/0	2.82729339599609			0	0.0003204
High	Sequest HT (A2)	Unambiguous	[R].VGLTGLTVAEHFR.[D]		1	1	Q01859	Q01859	0	3	0.366	0	1	1	467.2587890625	1399.7618139275	-5.29413161130132	-0.00247018749996641	HCD	MS2	20.32098	23.65	86.183876688	85688	MSO2_060418_01.raw	0/0	2.64889478683472			0	2.181E-05
High	Sequest HT (A2)	Unambiguous	[K].AGIALNDNFVK.[L]		2	2	Q7FAH2; A2YQT7	Q7FAH2; A2YQT7	0	2	0.3251	0	1	1	581.316772460938	1161.62626829188	0.0168228595136103	9.77093759502168E-06	HCD	MS2	10.88564	11.30089	41.3876243626667	37757	MSO3_060418_01.raw	0/0	3.23112845420837			0	0.000148
High	Sequest HT (A2)	Unambiguous	[K].ATSSIFPLQNVFVR.[K]		1	1	P49397	P49397	0	2	0.4263	0	1	1	789.932067871094	1578.85685911219	-4.42974725082288	-0.00349698390630238	CID	MS2		40.785	86.1821377688	85686	MSO2_060418_01.raw	0/0	3.18695998191834			0	0.0001641
High	Sequest HT (A2)	Unambiguous	[K].VVSGEIDQSDQSFLDDDQVAAGWVLTcHAYPK.[S]	C27(Carbamidomethyl)	1	1	A2YQD9	A2YQD9	0	3	0.7237	0	1	1	1184.21423339844	3550.62814693531	-4.21221290159554	-0.00498535489580595	CID	MS2		26.95	86.1798589738667	85685	MSO2_060418_01.raw	0/0	5.31971883773804	51389043.25	86.2422332763672	0	4.018E-12
High	Sequest HT (A2)	Unambiguous	[K].ATSSIFPLQNVFVR.[K]		1	1	P49397	P49397	0	2	0.4647	0	1	1	789.932067871094	1578.85685911219	-4.42974725082288	-0.00349698390630238	HCD	MS2	16.37737	33.1	86.1788688730667	85684	MSO2_060418_01.raw	0/0	2.40645003318787			0	1.27E-05
High	Sequest HT (A2)	Unambiguous	[K].SDLVNNLGTIAR.[S]		2	3	Q0J4P2; Q07078	Q0J4P2; Q69QQ6; Q07078	0	2	0.2842	0	1	1	636.848999023438	1272.69072141688	0.064113675846255	4.07984375669912E-05	CID	MS2		6.278588	41.3915492325333	37762	MSO3_060418_01.raw	0/0	3.72555899620056	70632146	41.3622932434082	0	1.922E-05
High	Sequest HT (A2)	Unambiguous	[K].VVSGEIDQSDQSFLDDDQVAAGWVLTcHAYPK.[S]	C27(Carbamidomethyl)	1	1	A2YQD9	A2YQD9	0	3	0.5843	0	1	1	1184.21105957031	3550.61862545094	-6.89383538484516	-0.00815918302080595	HCD	MS2	10.66562	42.315	86.1779958973333	85683	MSO2_060418_01.raw	0/0	5.22299289703369	51389043.25	86.2422332763672	0	4.772E-10
High	Sequest HT (A2)	Unambiguous	[K].LFATIDGLDHAAK.[I]		1	1	P83646	P83646	0	3	0.2184	0	1	1	457.913696289063	1371.72653560719	-0.11326076370974	-5.17876042067655E-05	CID	MS2		4.377394	41.3884100754667	37758	MSO3_060418_01.raw	0/0	1.74039602279663			0	1.49E-06
High	Sequest HT (A2)	Unambiguous	[R].VETGVLKPGMVVTFGPSGLTTEVK.[S]		1	1	O64937	O64937	0	3	0.4544	0	1	1	816.109741210938	2446.31467037281	-4.70210281574425	-0.00383429239582256	HCD	MS2	3.800942	21.1	86.1752687728	85680	MSO2_060418_01.raw	0/0	4.93398809432983			0	1.362E-09
High	Sequest HT (A2)	Unambiguous	[R].VTPqPGVPPEEAGAAVAAESSTGTWTTVWTDGLTSLDR.[Y]	Q4(Deamidated)	1	1	P0C511	P0C511	0	4	0.6425	0	1	1	964.720275878906	3855.85927362563	0.866525016262341	0.000835298906138537	CID	MS2		33.1	86.1690169056	85676	MSO2_060418_01.raw	0/0	4.13831853866577			0	1.137E-08
High	Sequest HT (A2)	Unambiguous	[R].VTPqPGVPPEEAGAAVAAESSTGTWTTVWTDGLTSLDR.[Y]	Q4(Deamidated)	1	1	P0C511	P0C511	0	4	0.5441	0	1	1	964.720275878906	3855.85927362563	0.866525016262341	0.000835298906138537	HCD	MS2	40.72232	41.835	86.1671629938667	85674	MSO2_060418_01.raw	0/0	4.5412540435791			0	1.078E-08
High	Sequest HT (A2)	Unambiguous	[K].SDLVNNLGTIAR.[S]		2	3	Q0J4P2; Q07078	Q0J4P2; Q69QQ6; Q07078	0	2	0.3059	0	1	1	636.848999023438	1272.69072141688	0.064113675846255	4.07984375669912E-05	HCD	MS2	48.72194	5.929952	41.3901451933333	37760	MSO3_060418_01.raw	0/0	3.03547596931458	70632146	41.3622932434082	0	0.0001769
High	Sequest HT (A2)	Unambiguous	[K].GIDADGMESLYK.[K]		1	1	Q8L4L4	Q8L4L4	0	2	0.1479	0	1	1	649.800354003906	1298.59343137781	0.106143942913431	6.89189062086371E-05	HCD	MS2	21.93264	12.02037	41.3908179621333	37761	MSO3_060418_01.raw	0/0	3.11029553413391			0	4.847E-05
High	Sequest HT (A2)	Unambiguous	[R].VTPQPGVPPEEAGAAVAAESSTGTWTTVWTDGLTSLDR.[Y]		1	1	P0C511	P0C511	0	3	0.7327	0	1	1	1285.62353515625	3854.85605220875	-4.11536922481182	-0.00528807375015579	CID	MS2		17.71	86.1306226504	85636	MSO2_060418_01.raw	0/0	4.18570852279663			0	1.213E-09
High	Sequest HT (A2)	Unambiguous	[R].VETGVLKPGMVVTFGPSGLTTEVK.[S]		1	1	O64937	O64937	0	3	0.5024	0	1	1	816.110290527344	2446.31631832203	-4.02846034043988	-0.00328497598957256	CID	MS2		31.84	86.1771833624	85682	MSO2_060418_01.raw	0/0	4.11977910995483			0	4.92E-09
High	Sequest HT (A2)	Unambiguous	[K].LITPDGEVELqVPDDVYILDQAEEEGIDLPYScR.[A]	Q11(Deamidated); C33(Carbamidomethyl)	1	1	A2YQD9	A2YQD9	0	3	0.1667	0	1	1	1297.95458984375	3891.84921627125	3.18089163780585	0.00412650374991822	HCD	MS2	26.37605	42.655	85.9601928725333	85464	MSO2_060418_01.raw	0/0	2.64328527450562	8251062.375	86.1445846557617	0	5.401E-05
High	Sequest HT (A2)	Unambiguous	[K].LYRPDMSVEEAVDLVDK.[C]		1	1	Q9LST6	Q9LST6	0	3	0.6289	0	1	1	660.330383300781	1978.97659664234	-1.22379147695741	-0.000807285885305949	CID	MS2		38.085	85.9592720048	85463	MSO2_060418_01.raw	0/0	3.52731943130493			0	9.23E-07
High	Sequest HT (A2)	Unambiguous	[K].LYRPDMSVEEAVDLVDK.[C]		1	1	Q9LST6	Q9LST6	0	3	0.3617	0	1	1	660.330383300781	1978.97659664234	-1.22379147695741	-0.000807285885305949	HCD	MS2	62.05315	29.05	85.9573347016	85461	MSO2_060418_01.raw	0/0	4.22958135604858			0	1.278E-05
High	Sequest HT (A2)	Unambiguous	[K].SIGnGVQFLNR.[H]	N4(Deamidated)	2	3	P30298; P31924	P30298; P31924; Q43009	0	2	0.0806	0	1	1	603.317077636719	1205.62687864344	-0.35926240060733	-0.000216568281133922	CID	MS2		6.913127	41.5968573029333	37979	MSO3_060418_01.raw	0/0	3.3452353477478			0	0.0001048
High	Sequest HT (A2)	Unambiguous	[K].VSPNYHLYTPAEVEAVIAR.[L]		1	1	Q9LSU1	Q9LSU1	0	3	0.449	0	1	1	710.372619628906	2129.10330562672	0.341048254880804	0.000242042239733564	HCD	MS2	56.44764	41.49	85.7993415322667	85302	MSO2_060418_01.raw	0/0	3.14426255226135			0	9.242E-05
High	Sequest HT (A2)	Unambiguous	[K].YGRPLLGcTIKPK.[L]	C8(Carbamidomethyl)	1	1	P0C511	P0C511	0	3	0.2887	0	1	1	501.622009277344	1502.85147457203	0.195815816828538	9.80940104800728E-05	CID	MS2		33.1	85.7823880754667	85284	MSO2_060418_01.raw	0/0	2.84481143951416			0	7.97E-07
High	Sequest HT (A2)	Unambiguous	[K].YGRPLLGcTIKPK.[L]	C8(Carbamidomethyl)	1	1	P0C511	P0C511	0	3	0.5235	0	1	1	501.621978759766	1502.8513830193	0.13489645530045	6.75764323550728E-05	HCD	MS2	36.87131	39.775	85.7807800669333	85282	MSO2_060418_01.raw	0/0	2.98127150535584			0	4.731E-05
High	Sequest HT (A2)	Unambiguous	[K].ATSSIFPLQNVFVR.[K]		1	1	P49397	P49397	0	2	0.4888	0	1	1	789.936401367188	1578.86552610438	1.05963815159335	0.000836512187447624	CID	MS2		42.045	85.7755114272	85277	MSO2_060418_01.raw	0/0	3.12775659561157			0	9.721E-06
High	Sequest HT (A2)	Unambiguous	[K].ATSSIFPLQNVFVR.[K]		1	1	P49397	P49397	0	2	0.5385	0	1	1	789.936401367188	1578.86552610438	1.05963815159335	0.000836512187447624	HCD	MS2	21.93551	33.1	85.7735635664	85275	MSO2_060418_01.raw	0/0	2.4686427116394			0	0.0001821
High	Sequest HT (A2)	Unambiguous	[R].VETGVLKPGMVVTFGPSGLTTEVK.[S]		1	1	O64937	O64937	0	3	0.6874	0	1	1	816.114807128906	2446.32986812672	1.51037778984051	0.00123162557292744	CID	MS2		31.84	85.7718765661333	85273	MSO2_060418_01.raw	0/0	4.98595094680786			0	4.901E-09
High	Sequest HT (A2)	Unambiguous	[K].LGPPPPPSGGLPGTLNSDQAR.[D]		1	1	P83646	P83646	0	2	0.7318	0	1	1	1014.5283203125	2028.049363995	-0.746675054290761	-0.000757147499825805	CID	MS2		23.98	41.5890384698667	37973	MSO3_060418_01.raw	0/0	2.61170387268066			0	0.000149
High	Sequest HT (A2)	Unambiguous	[R].VETGVLKPGMVVTFGPSGLTTEVK.[S]		1	1	O64937	O64937	0	3	0.477	0	1	1	816.114685058594	2446.32950191578	1.36067946199509	0.00110955526042744	HCD	MS2	5.370659	21.1	85.770105172	85271	MSO2_060418_01.raw	0/0	4.7773699760437			0	4.546E-07
High	Sequest HT (A2)	Unambiguous	[R].VGLTGLTVAEHFR.[D]		1	1	Q01859	Q01859	0	3	0.3176	0	1	1	467.260620117188	1399.76730709156	-1.36979610913923	-0.000639132812466414	CID	MS2		40.29	85.7653472776	85268	MSO2_060418_01.raw	0/0	2.3289041519165			0	0.0002174
High	Sequest HT (A2)	Unambiguous	[R].VGLTGLTVAEHFR.[D]		1	1	Q01859	Q01859	0	3	0.3989	0	1	1	467.260620117188	1399.76730709156	-1.36979610913923	-0.000639132812466414	HCD	MS2	17.40011	33.1	85.7635180362667	85266	MSO2_060418_01.raw	0/0	3.70947170257568			0	5.103E-07
High	Sequest HT (A2)	Unambiguous	[R].QSFLNAAHSYSGFAR.[D]		1	1	Q7Y1Z0	Q7Y1Z0	0	3	0.4221	0	1	1	552.601867675781	1655.79104976734	-0.863177405625507	-0.000476414218762026	HCD	MS2	69.41593	4.725631	41.5984609042667	37981	MSO3_060418_01.raw	0/0	2.89242100715637			0	6.515E-06
High	Sequest HT (A2)	Unambiguous	[K].KVSPQLIAEYTVR.[A]		1	1	Q5N725	Q5N725	1	3	0.7226	0	1	1	501.955780029297	1503.85278682789	-0.111195784793448	-5.57407031465118E-05	CID	MS2		15.92668	41.599248444	37982	MSO3_060418_01.raw	0/0	3.92629361152649			0	2.279E-05
High	Sequest HT (A2)	Unambiguous	[R].YALLAEDGVVK.[V]		1	1	Q69TY4	Q69TY4	0	2	0.5	0	1	1	589.326599121094	1177.64592161219	-0.334444907010755	-0.000196928906234461	CID	MS2		17.67772	41.6078129938667	37991	MSO3_060418_01.raw	0/0	2.86469841003418			0	0.0001768
High	Sequest HT (A2)	Unambiguous	[R].VTPQPGVPPEEAGAAVAAESSTGTWTTVWTDGLTSLDR.[Y]		1	1	P0C511	P0C511	0	4	0.6052	0	1	1	964.473449707031	3854.87196893813	0.0136212371493731	1.31270311385379E-05	CID	MS2		32.095	85.7389733754667	85240	MSO2_060418_01.raw	0/0	3.47096848487854			0	2.422E-08
High	Sequest HT (A2)	Unambiguous	[R].VTPQPGVPPEEAGAAVAAESSTGTWTTVWTDGLTSLDR.[Y]		1	1	P0C511	P0C511	0	4	0.5683	0	1	1	964.473449707031	3854.87196893813	0.0136212371493731	1.31270311385379E-05	HCD	MS2	4.933435	22.345	85.7371527762667	85238	MSO2_060418_01.raw	0/0	4.16891574859619			0	2.452E-09
High	Sequest HT (A2)	Unambiguous	[R].DNGLLLHIHR.[A]		1	1	P0C511	P0C511	0	3	0.3841	0	1	1	396.559295654297	1187.66333370289	-0.86885414683545	-0.000343969036369648	HCD	MS2	35.97762	0.1336892	85.7700310802667	85270	MSO2_060418_01.raw	0/0	1.63536930084229			0	6.3E-05
High	Sequest HT (A2)	Unambiguous	[K].VVPLITEEFGYTNVHQVPK.[V]		1	1	Q9ZST0	Q9ZST0	0	3	0.196	0	1	1	724.054626464844	2170.14932613453	-2.28305218330022	-0.00165152515622443	HCD	MS2	25.81567	41.43	85.8314588936	85335	MSO2_060418_01.raw	0/0	2.50336122512817			0	0.0002885
High	Sequest HT (A2)	Unambiguous	[R].SDSTSVGWGGPGGYVYQK.[A]		1	1	Q75HE6	Q75HE6	0	2	0.6149	0	1	1	922.925903320313	1844.84453001063	-0.23738004149365	-0.000218964687519474	CID	MS2		42.475	41.5748122538667	37958	MSO3_060418_01.raw	0/0	3.34984445571899			0	0.0001666
High	Sequest HT (A2)	Unambiguous	[R].LVSQNcLATVGQVGNVGVNQK.[S]	C6(Carbamidomethyl)	1	1	P0C495	P0C495	0	3	0.4658	0	1	1	729.051513671875	2185.13998775563	0.279984714723755	0.000203935208269002	CID	MS2		19.03908	41.5737496232	37957	MSO3_060418_01.raw	0/0	3.64956617355347	39171528	41.4741973876953	0	2.848E-07
High	Sequest HT (A2)	Unambiguous	[K].ISEEEYISAIKEEISK.[V]		1	1	Q2QLY5	Q2QLY5	1	3	0.3585	0	1	1	623.320678710938	1867.94748287281	-3.22940433914334	-0.00201079239582214	HCD	MS2	60.91383	27.205	85.9533388205333	85457	MSO2_060418_01.raw	0/0	2.65481352806091			0	1.702E-05
High	Sequest HT (A2)	Unambiguous	[K].LHGGTPANFLDVGGSASEGQVVEAFK.[I]		1	1	Q6K9N6	Q6K9N6	0	3	0.7041	0	1	1	863.096130371094	2587.27383785328	-1.88144659785704	-0.00162260890616987	CID	MS2		38.76	85.9515352344	85455	MSO2_060418_01.raw	0/0	3.65429162979126			0	8.165E-10
High	Sequest HT (A2)	Unambiguous	[K].VLELGDAIAGLTLEEAR.[G]		1	1	O22386	O22386	0	2	0.515	0	1	1	885.484985351563	1769.96269407313	-0.938277016991841	-0.000830358437497125	CID	MS2		33.1	85.9504097130667	85454	MSO2_060418_01.raw	0/0	4.65847158432007			0	7.804E-08
High	Sequest HT (A2)	Unambiguous	[K].LHGGTPANFLDVGGSASEGQVVEAFK.[I]		1	1	Q6K9N6	Q6K9N6	0	3	0.5591	0	1	1	863.096069335938	2587.27365474781	-1.95221804909189	-0.00168364406241987	HCD	MS2	32.87194	29.83	85.9495930944	85453	MSO2_060418_01.raw	0/0	5.58466911315918			0	2.404E-08
High	Sequest HT (A2)	Unambiguous	[K].TLHLYTLNMEK.[S]		1	1	Q75HE6	Q75HE6	0	3	0.271	0	1	1	454.907836914063	1362.70895748219	0.263726366757138	0.000119794062508542	CID	MS2		22.435	41.5173082165333	37897	MSO3_060418_01.raw	0/0	2.14135718345642			0	0.0002087
High	Sequest HT (A2)	Unambiguous	[K].LTAAAAIASGTVLGLHEDSR.[Y]		1	1	Q6K669	Q6K669	0	3	0.5995	0	1	1	651.682922363281	1953.03421382984	-2.95202874355561	-0.00192181005202959	HCD	MS2	8.211412	33.1	85.9362751954667	85440	MSO2_060418_01.raw	0/0	4.27061462402344			0	6.864E-08
High	Sequest HT (A2)	Unambiguous	[K].IGLFGGAGVGK.[T]		2	2	P12085; Q01859	P12085; Q01859	0	2	0.5199	0	1	1	488.284576416016	975.561876202031	-0.323759952285811	-0.000157923984374975	HCD	MS2	11.67322	8.480728	41.5229892586667	37901	MSO3_060418_01.raw	0/0	3.02297425270081			0	6.496E-05
High	Sequest HT (A2)	Unambiguous	[K].nMITGTSQADcAVLIIDSTTGGFEAGISK.[D]	N1(Deamidated); C11(Carbamidomethyl)	1	1	O64937	O64937	0	3		0.0024	2	2	986.811157226563	2958.41891841969	4.00192717610147	0.00394644322926041	CID	MS2		41.655	85.8905459082667	85393	MSO2_060418_01.raw	0/0	4.14110231399536			0	4.37E-05
High	Sequest HT (A2)	Unambiguous	[K].NMITGTSqADcAVLIIDSTTGGFEAGISK.[D]	Q8(Deamidated); C11(Carbamidomethyl)	1	1	O64937	O64937	0	3	0.0024	0	1	1	986.811157226563	2958.41891841969	4.00192717610147	0.00394644322926041	CID	MS2		41.655	85.8905459082667	85393	MSO2_060418_01.raw	0/0	4.14948320388794			0	5.425E-06
High	Sequest HT (A2)	Unambiguous	[K].NMITGTSQADcAVLIIDSTTGGFEAGISK.[D]	C11(Carbamidomethyl)	1	1	O64937	O64937	0	3	0.4825	0	1	1	986.47705078125	2957.41659908375	-2.18568872691758	-0.00215466874990729	HCD	MS2	8.486545	33.1	85.8885438192	85391	MSO2_060418_01.raw	0/0	4.56192779541016			0	5.77E-07
High	Sequest HT (A2)	Unambiguous	[K].DHASVQINIGHVDENGLYDGR.[F]		1	1	P35687	P35687	0	3	0.4187	0	1	1	770.368408203125	2309.09067134938	0.0693993477268333	5.341645843752E-05	HCD	MS2	52.45303	17.51077	41.5501151669333	37933	MSO3_060418_01.raw	0/0	3.62996053695679			0	5.665E-05
High	Sequest HT (A2)	Unambiguous	[K].DHASVQINIGHVDEnGLYDGR.[F]	N15(Deamidated)	1	1	P35687	P35687	0	3		0.043	2	2	770.702331542969	2310.09244136891	7.75484457163883	0.00597142296885419	CID	MS2		19.74249	41.5518797888	37935	MSO3_060418_01.raw	0/0	2.88899540901184	35562286	41.489200592041	0	0.0002626
High	Sequest HT (A2)	Unambiguous	[K].KVSPQLIAEYTVR.[A]		1	1	Q5N725	Q5N725	1	2	0.4808	0	1	1	752.4296875	1503.85209837	-0.56899180054915	-0.000427840000043034	HCD	MS2	3.950849	16.68464	41.5619189690667	37943	MSO3_060418_01.raw	0/0	3.38793683052063			0	4.955E-05
High	Sequest HT (A2)	Unambiguous	[K].KVSPQLIAEYTVR.[A]		1	1	Q5N725	Q5N725	1	2	0.6393	0	1	1	752.4296875	1503.85209837	-0.56899180054915	-0.000427840000043034	CID	MS2		13.85891	41.5633813816	37945	MSO3_060418_01.raw	0/0	3.66033434867859			0	2.028E-05
High	Sequest HT (A2)	Unambiguous	[K].IYGVEPVESAVLSGGKPGPHK.[I]		1	1	Q9XEA6	Q9XEA6	0	4	0.5378	0	1	1	531.037902832031	2121.12978143813	-1.93207129194176	-0.00102454546879471	CID	MS2		33.1	85.8408709232	85345	MSO2_060418_01.raw	0/0	2.38276743888855			0	1.413E-05
High	Sequest HT (A2)	Unambiguous	[R].SDSTSVGWGGPGGYVYQK.[A]		1	1	Q75HE6	Q75HE6	0	2	0.4029	0	1	1	922.925903320313	1844.84453001063	-0.23738004149365	-0.000218964687519474	HCD	MS2	23.65219	33.1	41.5728329066667	37956	MSO3_060418_01.raw	0/0	2.73419070243835			0	7.298E-06
High	Sequest HT (A2)	Unambiguous	[R].RLPVVnPATESPIGEIPAGTAEDVDAAVAAAR.[E]	N6(Deamidated)	1	1	B3VMC0	B3VMC0	1	3	0.6181	0	1	1	1053.55200195313	3158.64145259938	2.74043231115522	0.00288533979160747	CID	MS2		30.985	85.8370938882667	85341	MSO2_060418_01.raw	0/0	4.53336429595947			0	1.857E-06
High	Sequest HT (A2)	Unambiguous	[K].YGRPLLGcTIKPK.[L]	C8(Carbamidomethyl)	1	1	P0C511	P0C511	0	4	0.63	0	1	1	376.468566894531	1502.85243768813	0.83667507581763	0.000314349531302938	CID	MS2		33.1	85.2400933994667	84732	MSO2_060418_01.raw	0/0	2.00364327430725			0	2.2E-05
High	Sequest HT (A2)	Unambiguous	[K].VLEQLSGQSPVFSK.[A]		1	1	A2YDY2	A2YDY2	0	2	0.6021	0	1	1	759.911193847656	1518.81511106531	-0.739453965837273	-0.000561547343863822	HCD	MS2	34.28509	3.950216	41.8987998501333	38302	MSO3_060418_01.raw	0/0	3.81991338729858			0	4.858E-07
High	Sequest HT (A2)	Unambiguous	[K].AIKFEFEPVDKLDS.[-]		1	1	P0C511	P0C511	2	3	0.5208	0	1	1	546.618957519531	1637.84231929859	0.12503561369248	6.82628646397158E-05	CID	MS2		15.67665	85.2037282290667	84697	MSO2_060418_01.raw	0/0	3.1346492767334			0	9.131E-05
High	Sequest HT (A2)	Unambiguous	[R].APGYGVITnIVnGGLEcGHGPDDR.[V]	N9(Deamidated); N12(Deamidated); C17(Carbamidomethyl)	1	1	Q7DNA1	Q7DNA1	0	3	0.6206	0	1	1	824.055480957031	2470.15188961109	8.72889614309732	0.00718717036463327	CID	MS2		40.5	85.19919328	84693	MSO2_060418_01.raw	0/0	3.97587633132935			0	0.0001112
High	Sequest HT (A2)	Unambiguous	[R].NNIPLSTAATANFTR.[G]		1	1	Q9LST6	Q9LST6	0	2	0.5587	0	1	1	795.915405273438	1590.82353391688	0.0560444815627782	4.45784376097436E-05	CID	MS2		14.09912	42.2014179354667	38621	MSO3_060418_01.raw	0/0	3.92160081863403	15099549.5	42.2107124328613	0	1.425E-06
High	Sequest HT (A2)	Unambiguous	[K].LYRPDMSVEEAVDLVDK.[C]		1	1	Q9LST6	Q9LST6	0	3	0.4672	0	1	1	660.33251953125	1978.98300533375	2.01459121752288	0.00132894458344405	CID	MS2		33.1	84.6059609618667	84086	MSO2_060418_01.raw	0/0	2.74023604393005			0	9.962E-05
High	Sequest HT (A2)	Unambiguous	[K].LYRPDMSVEEAVDLVDK.[C]		1	1	Q9LST6	Q9LST6	0	3	0.392	0	1	1	660.33251953125	1978.98300533375	2.01459121752288	0.00132894458344405	HCD	MS2	20.73119	42.7	84.6041587056	84084	MSO2_060418_01.raw	0/0	3.74524998664856			0	8.377E-05
High	Sequest HT (A2)	Unambiguous	[R].FGVTPTFLVNAEQIEIK.[I]		1	1	Q69RJ0	Q69RJ0	0	2	0.2367	0	1	1	953.522094726563	1906.03691282313	2.5563017944325	0.00243619656259852	CID	MS2		33.1	84.6014032296	84082	MSO2_060418_01.raw	0/0	2.07264685630798			0	0.0003825
High	Sequest HT (A2)	Unambiguous	[R].FGVTPTFLVNAEQIEIK.[I]		1	1	Q69RJ0	Q69RJ0	0	2	0.0601	0	1	1	953.522644042969	1906.03801145594	3.13269966665932	0.00298551296884852	HCD	MS2	35.63851	42.315	84.5996280906667	84080	MSO2_060418_01.raw	0/0	2.32560157775879			0	1.382E-05
High	Sequest HT (A2)	Unambiguous	[R].VETGVLKPGMVVTFGPSGLTTEVK.[S]		1	1	O64937	O64937	0	3	0.4307	0	1	1	816.114318847656	2446.32840328297	0.911584478458846	0.000743344322927442	CID	MS2		31.84	84.5988154957333	84079	MSO2_060418_01.raw	0/0	4.10587406158447			0	1.361E-08
High	Sequest HT (A2)	Unambiguous	[K].GNAYAQVAIGTEDVYK.[S]		1	1	Q948T6	Q948T6	0	2	0.62	0	1	1	849.920166015625	1698.83305540125	-0.167926272188854	-0.000142639374985265	HCD	MS2	0	10.68919	42.225575188	38646	MSO3_060418_01.raw	0/0	4.78835678100586			0	1.25E-07
High	Sequest HT (A2)	Unambiguous	[K].LGPPPPPSGGLPGTLNSDQAR.[D]		1	1	P83646	P83646	0	3	0.1629	0	1	1	676.689025878906	2028.05252437672	0.811659478931741	0.000548695573039974	CID	MS2		7.648479	42.1979790834667	38617	MSO3_060418_01.raw	0/0	3.99167966842651			0	2.959E-05
High	Sequest HT (A2)	Unambiguous	[R].VETGVLKPGMVVTFGPSGLTTEVK.[S]		1	1	O64937	O64937	0	3	0.5119	0	1	1	816.114379882813	2446.32858638844	0.986433642381554	0.000804379479177442	HCD	MS2	13.98641	21.1	84.59704878	84077	MSO2_060418_01.raw	0/0	4.63399648666382			0	2.479E-07
High	Sequest HT (A2)	Unambiguous	[K].ANSEATLGTYQGDAVLGEGASESLHVK.[D]		1	1	Q5N725	Q5N725	0	3	0.3716	0	1	1	902.107055664063	2704.30661373219	0.211234297666792	0.000190414062520479	HCD	MS2	42.34269	23.995	84.5705833568	84052	MSO2_060418_01.raw	0/0	4.08533620834351			0	6.173E-05
High	Sequest HT (A2)	Unambiguous	[K].AIKFEFEPVDK.[L]		1	1	P0C511	P0C511	1	3	0.4516	0	1	1	441.570251464844	1322.69620113453	-2.17596391633668	-0.000959381822895011	CID	MS2		17.51622	42.2910685938667	38716	MSO3_060418_01.raw	0/0	3.09612631797791			0	0.0001241
High	Sequest HT (A2)	Unambiguous	[K].YGRPLLGcTIKPK.[L]	C8(Carbamidomethyl)	1	1	P0C511	P0C511	0	3	0.5298	0	1	1	501.622100830078	1502.85174923023	0.378573901412801	0.000189646744855073	CID	MS2		41.985	84.5650902610667	84046	MSO2_060418_01.raw	0/0	3.02083396911621			0	0.0003827
High	Sequest HT (A2)	Unambiguous	[K].YGRPLLGcTIKPK.[L]	C8(Carbamidomethyl)	1	1	P0C511	P0C511	0	3	0.405	0	1	1	501.622100830078	1502.85174923023	0.378573901412801	0.000189646744855073	HCD	MS2	20.95479	33.1	84.563062888	84044	MSO2_060418_01.raw	0/0	2.79002380371094			0	6.29E-05
High	Sequest HT (A2)	Unambiguous	[K].SGTLFDNFLITDDPELAK.[T]		1	1	Q9SLY8	Q9SLY8	0	2	0.546	0	1	1	998.499572753906	1995.99186887781	0.453663282888718	0.000452753906529324	CID	MS2		26.95	84.5602421232	84041	MSO2_060418_01.raw	0/0	3.37091135978699			0	4.499E-07
High	Sequest HT (A2)	Unambiguous	[K].ATSSIFPLQNVFVR.[K]		1	1	P49397	P49397	0	2	0.3105	0	1	1	789.937194824219	1578.86711301844	2.06473688724703	0.00162996921869762	HCD	MS2	0	33.1	84.5592466738667	84040	MSO2_060418_01.raw	0/0	2.18815302848816			0	3.746E-05
High	Sequest HT (A2)	Unambiguous	[K].SGTLFDNFLITDDPELAK.[T]		1	1	Q9SLY8	Q9SLY8	0	2	0.4973	0	1	1	998.499572753906	1995.99186887781	0.453663282888718	0.000452753906529324	HCD	MS2	0	34.735	84.5566255698667	84039	MSO2_060418_01.raw	0/0	3.67996668815613			0	3.872E-07
High	Sequest HT (A2)	Unambiguous	[K].GNAYAQVAIGTEDVYK.[S]		1	1	Q948T6	Q948T6	0	2	0.6521	0	1	1	849.920166015625	1698.83305540125	-0.167926272188854	-0.000142639374985265	CID	MS2		16.15322	42.2272546034667	38648	MSO3_060418_01.raw	0/0	5.03005218505859			0	4.925E-08
High	Sequest HT (A2)	Unambiguous	[R].VGLTGLTVAEHFR.[D]		1	1	Q01859	Q01859	0	3	0.3872	0	1	1	467.261352539063	1399.76950435719	0.199938091725603	9.32890625335858E-05	HCD	MS2	10.11852	29.995	84.553744832	84036	MSO2_060418_01.raw	0/0	3.28415894508362			0	1.943E-06
High	Sequest HT (A2)	Unambiguous	[R].cVAVLEEAGAEYEIVPLDFSK.[G]	C1(Carbamidomethyl)	1	1	O82451	O82451	0	2	0.59	0	1	1	1170.07800292969	2339.14872922938	0.508176314045861	0.000594349687577989	CID	MS2		40.695	84.6332911986667	84115	MSO2_060418_01.raw	0/0	3.60520148277283			0	2.409E-06
High	Sequest HT (A2)	Unambiguous	[K].DHASVQINIGHVDEnGLYDGR.[F]	N15(Deamidated)	1	1	P35687	P35687	0	3	0.2611	0	1	1	770.6962890625	2310.0743139275	-0.0922794902011462	-7.10574998958139E-05	CID	MS2		20.47681	42.1576825765333	38575	MSO3_060418_01.raw	0/0	3.59702205657959			0	2.127E-06
High	Sequest HT (A2)	Unambiguous	[K].ISEEEYISAIKEEISK.[V]		1	1	Q2QLY5	Q2QLY5	1	3	0.2857	0	1	1	623.324096679688	1867.95773677906	2.25997543732698	0.00140717635417786	HCD	MS2	71.02504	42.58	84.7434531242667	84223	MSO2_060418_01.raw	0/0	2.94345283508301			0	2.967E-06
High	Sequest HT (A2)	Unambiguous	[K].VLELGDAIAGLTLEEAR.[G]		1	1	O22386	O22386	0	2	0.5516	0	1	1	885.487365722656	1769.96745481531	1.75146200211109	0.00155001265625287	CID	MS2		33.1	84.7414258589333	84221	MSO2_060418_01.raw	0/0	3.68124961853027			0	1.637E-07
High	Sequest HT (A2)	Unambiguous	[K].SAIVQVDAAPFK.[Q]		1	1	P49199	P49199	0	2	0.6857	0	1	1	623.344909667969	1245.68254270594	-0.980091495361492	-0.000610442031302227	CID	MS2		4.613362	42.1376458437333	38551	MSO3_060418_01.raw	0/0	3.8482985496521			0	3.287E-05
High	Sequest HT (A2)	Unambiguous	[K].LVQIEHALTAVGSGQTSLGIK.[A]		1	1	Q10KF0	Q10KF0	0	3	0.1772	0	1	1	708.068664550781	2122.19144039234	2.26038664348402	0.00159898744792978	HCD	MS2	44.38357	33.1	84.7207476773333	84201	MSO2_060418_01.raw	0/0	2.36600160598755			0	5.435E-07
High	Sequest HT (A2)	Unambiguous	[K].LFATIDGLDHAAK.[I]		1	1	P83646	P83646	0	3	0.3777	0	1	1	457.913482666016	1371.72589473805	-0.580459619607059	-0.000265410651081766	HCD	MS2	10.05828	18.79	42.1428206322667	38557	MSO3_060418_01.raw	0/0	2.78225374221802			0	3.553E-05
High	Sequest HT (A2)	Unambiguous	[K].SIPPPNSnELSYDLDNR.[A]	N8(Deamidated)	1	1	Q0J0N4	Q0J0N4	0	2		0.0161	2	2	966.459655761719	1931.91203489344	7.19957913427381	0.00695442671889013	HCD	MS2	26.80737	20.425	42.1459349898667	38561	MSO3_060418_01.raw	0/0	2.44672322273254			0	2.389E-05
High	Sequest HT (A2)	Unambiguous	[K].SIPPPnSNELSYDLDNR.[A]	N6(Deamidated)	1	1	Q0J0N4	Q0J0N4	0	2		0.0201	3	3	966.459655761719	1931.91203489344	7.19957913427381	0.00695442671889013	HCD	MS2	26.80737	20.425	42.1459349898667	38561	MSO3_060418_01.raw	0/0	2.44098114967346			0	2.086E-05
High	Sequest HT (A2)	Unambiguous	[K].LGPPPPPSGGLPGTLNSDQAR.[D]		1	1	P83646	P83646	0	3	0.3253	0	1	1	676.6884765625	2028.0508764275	-0.000918369282554235	-6.20833210026224E-07	HCD	MS2	15.08554	7.395152	42.1962787741333	38615	MSO3_060418_01.raw	0/0	3.74910736083984			0	3.467E-06
High	Sequest HT (A2)	Unambiguous	[K].FPDVIHAFKPNPR.[S]		1	1	Q0E4K1	Q0E4K1	0	4	0.4008	0	1	1	385.211944580078	1537.82594843031	-0.949157024770871	-0.000364909921813705	HCD	MS2	4.554851	20.71	42.1526140624	38569	MSO3_060418_01.raw	0/0	2.47090935707092			0	5.192E-05
High	Sequest HT (A2)	Unambiguous	[K].KLDGQLGGLLSEASAEEDFTGK.[A]		1	1	Q6K669	Q6K669	1	3	0.5024	0	1	1	755.715209960938	2265.13107662281	2.90495415262383	0.00219336093747794	HCD	MS2	31.182	42.295	84.7043797744	84184	MSO2_060418_01.raw	0/0	4.17559862136841			0	4.46E-07
High	Sequest HT (A2)	Unambiguous	[K].LTAAAAIASGTVLGLHEDSR.[Y]		1	1	Q6K669	Q6K669	0	3	0.7132	0	1	1	651.68603515625	1953.04355220875	1.82942939627637	0.00119098291672041	CID	MS2		43.12	84.7033777202667	84183	MSO2_060418_01.raw	0/0	2.7242431640625			0	4.557E-07
High	Sequest HT (A2)	Unambiguous	[K].LTAAAAIASGTVLGLHEDSR.[Y]		1	1	Q6K669	Q6K669	0	3	0.4522	0	1	1	651.685913085938	1953.04318599781	1.64192123393002	0.00106891260422041	HCD	MS2	15.35298	33.1	84.7013736146667	84181	MSO2_060418_01.raw	0/0	4.29285478591919			0	3.236E-06
High	Sequest HT (A2)	Unambiguous	[K].MTAEIGEQVQIVGDDLLVTNPTR.[V]		1	1	Q42971	Q42971	0	3	0.4127	0	1	1	833.766235351563	2499.28415279469	3.29067094736038	0.00274143156245069	HCD	MS2	10.33631	33.1	84.6864240154667	84168	MSO2_060418_01.raw	0/0	3.60867524147034			0	1.181E-06
High	Sequest HT (A2)	Unambiguous	[R].VTPQPGVPPEEAGAAVAAESSTGTWTTVWTDGLTSLDR.[Y]		1	1	P0C511	P0C511	0	4	0.4415	0	1	1	964.475280761719	3854.87929315688	1.91361140771332	0.00184418171863854	HCD	MS2	8.860044	22.645	84.6790284754667	84160	MSO2_060418_01.raw	0/0	3.42023372650146			0	7.739E-08
High	Sequest HT (A2)	Unambiguous	[K].FPDVIHAFKPNPR.[S]		1	1	Q0E4K1	Q0E4K1	0	4	0.4027	0	1	1	385.211944580078	1537.82594843031	-0.949157024770871	-0.000364909921813705	CID	MS2		30.685	42.1542848016	38571	MSO3_060418_01.raw	0/0	1.48702168464661			0	0.0002369
High	Sequest HT (A2)	Unambiguous	[K].DHASVQINIGHVDEnGLYDGR.[F]	N15(Deamidated)	1	1	P35687	P35687	0	3	0.0318	0	1	1	770.6962890625	2310.0743139275	-0.0922794902011462	-7.10574998958139E-05	HCD	MS2	68.99617	19.375	42.1558951216	38573	MSO3_060418_01.raw	0/0	3.1428701877594			0	1.725E-05
High	Sequest HT (A2)	Unambiguous	[K].KLDGQLGGLLSEASAEEDFTGK.[A]		1	1	Q6K669	Q6K669	1	3	0.5615	0	1	1	755.714721679688	2265.12961177906	2.25825956597415	0.00170507968747794	CID	MS2		33.1	84.7061711653333	84186	MSO2_060418_01.raw	0/0	4.31037282943726			0	3.444E-07
High	Sequest HT (A2)	Unambiguous	[K].KFPGAVFLK.[V]		1	1	Q0D840	Q0D840	1	3	0.6983	0	1	1	336.207305908203	1006.60736446461	-1.04264515963714	-0.000349845130169039	CID	MS2		40.425	42.3081572885333	38736	MSO3_060418_01.raw	0/0	2.31899929046631	7333130.75	42.1898231506348	0	9.517E-05
High	Sequest HT (A2)	Unambiguous	[K].MTAEIGEQVQIVGDDLLVTNPTR.[V]		1	1	Q42971	Q42971	0	2	0.7521	0	1	1	1250.14465332031	2499.28203001063	2.44131132351301	0.00305075531241528	CID	MS2		26.065	84.5159335917333	83998	MSO2_060418_01.raw	0/0	3.51286649703979			0	0.0001809
High	Sequest HT (A2)	Unambiguous	[K].MTAEIGEQVQIVGDDLLVTNPTR.[V]		1	1	Q42971	Q42971	0	2	0.6657	0	1	1	1250.14465332031	2499.28203001063	2.44131132351301	0.00305075531241528	HCD	MS2	0	40.23	84.5141839322667	83996	MSO2_060418_01.raw	0/0	3.59247660636902			0	1.575E-07
High	Sequest HT (A2)	Unambiguous	[K].VLELGDAIAGLTLEEAR.[G]		1	1	O22386	O22386	0	2	0.5039	0	1	1	885.486083984375	1769.96489133875	0.303140991824894	0.000268274375002875	CID	MS2		31.3	84.3643426984	83845	MSO2_060418_01.raw	0/0	3.86982655525208			0	1.308E-06
High	Sequest HT (A2)	Unambiguous	[K].ISEEEYISAIKEEISK.[V]		1	1	Q2QLY5	Q2QLY5	1	3	0.2959	0	1	1	623.323364257813	1867.95553951344	1.08367977094048	0.000674754479177864	HCD	MS2	37.78046	29.815	84.3634821965333	83844	MSO2_060418_01.raw	0/0	2.93626165390015			0	1.775E-05
High	Sequest HT (A2)	Unambiguous	[K].VLELGDAIAGLTLEEAR.[G]		1	1	O22386	O22386	0	2	0.4685	0	1	1	885.486083984375	1769.96489133875	0.303140991824894	0.000268274375002875	HCD	MS2	18.17346	42.58	84.3626093218667	83843	MSO2_060418_01.raw	0/0	4.29136037826538			0	5.909E-09
High	Sequest HT (A2)	Unambiguous	[K].LHGGTPANFLDVGGSASEGQVVEAFK.[I]		1	1	Q6K9N6	Q6K9N6	0	3	0.6911	0	1	1	863.099426269531	2587.28372554859	1.9402117688249	0.00167328953133013	CID	MS2		33.1	84.36053224	83841	MSO2_060418_01.raw	0/0	3.82499098777771			0	3.125E-09
High	Sequest HT (A2)	Unambiguous	[K].AYITALNEDPEQYR.[A]		1	1	Q84PB7	Q84PB7	0	2	0.2324	0	1	1	841.905334472656	1682.80339231531	0.803276487618586	0.000675877656249213	HCD	MS2	13.59042	42.505	42.4215689261333	38860	MSO3_060418_01.raw	0/0	3.26510167121887			0	0.0003906
High	Sequest HT (A2)	Unambiguous	[R].VAPEEHPVLLTEAPLNPK.[A]		1	1	Q10DV7	Q10DV7	0	3	0.686	0	1	1	652.0263671875	1954.0645483025	0.0742823520656988	4.83841666512793E-05	CID	MS2		2.764947	42.4322683090667	38869	MSO3_060418_01.raw	0/0	4.30366849899292	791838552.25	42.2673873901367	0	9.743E-08
High	Sequest HT (A2)	Unambiguous	[R].TIPHLADAIHAAVTK.[L]		1	1	P37833	P37833	0	3	0.4191	0	1	1	519.962768554688	1557.87375240406	-0.641711367374378	-0.000333235312458176	HCD	MS2	58.48907	38.295	42.4453429557333	38883	MSO3_060418_01.raw	0/0	2.72440075874329	74147581	42.5895767211914	0	3.265E-06
High	Sequest HT (A2)	Unambiguous	[R].YIEPPHIILR.[K]		2	2	Q7XR61; Q7XR60	Q7XR61; Q7XR60	0	3	0.5208	0	1	1	417.580047607422	1250.72558956227	0.016536214302199	6.89408868007983E-06	HCD	MS2	69.67744	43.315	42.4077322784	38844	MSO3_060418_01.raw	0/0	1.92230987548828	72298670.75	42.6320648193359	0	0.0001747
High	Sequest HT (A2)	Unambiguous	[K].IYGVEPVESAVLSGGKPGPHK.[I]		1	1	Q9XEA6	Q9XEA6	0	4	0.2704	0	1	1	531.039978027344	2121.13808221938	1.98129850039171	0.00105064984370529	HCD	MS2	46.81828	42.57	84.3403978514667	83822	MSO2_060418_01.raw	0/0	2.32950925827026	7227159.5625	84.0764770507813	0	0.0001112
High	Sequest HT (A2)	Unambiguous	[R].AIGVDLLSNPDLVATDATVSFK.[T]		1	1	Q7DNA1	Q7DNA1	0	3	0.1837	0	1	1	749.402709960938	2246.19357662281	0.945009744600055	0.000707557604073372	HCD	MS2	28.98329	41.235	84.3289296402667	83810	MSO2_060418_01.raw	0/0	2.83339667320251			0	0.0001
High	Sequest HT (A2)	Unambiguous	[R].APGYGVITNIVnGGLEcGHGPDDR.[V]	N12(Deamidated); C17(Carbamidomethyl)	1	1	Q7DNA1	Q7DNA1	0	3	0.0645	0	1	1	823.719970703125	2469.14535884938	-0.386064859818923	-0.000317750208284432	HCD	MS2	43.90025	36.91	84.3251588850667	83806	MSO2_060418_01.raw	0/0	3.40562510490417			0	2.136E-06
High	Sequest HT (A2)	Unambiguous	[K].LTAAAAIASGTVLGLHEDSR.[Y]		1	1	Q6K669	Q6K669	0	3	0.568	0	1	1	651.685546875	1953.042087365	1.07939674689096	0.00070270166672041	CID	MS2		41.475	84.3204550533333	83801	MSO2_060418_01.raw	0/0	2.49542951583862			0	5.993E-06
High	Sequest HT (A2)	Unambiguous	[K].LTAAAAIASGTVLGLHEDSR.[Y]		1	1	Q6K669	Q6K669	0	3	0.6213	0	1	1	651.685546875	1953.042087365	1.07939674689096	0.00070270166672041	HCD	MS2	16.33909	33.1	84.3184237205333	83799	MSO2_060418_01.raw	0/0	4.70243644714355			0	2.101E-08
High	Sequest HT (A2)	Unambiguous	[R].FHLPGETEEEFATR.[L]		1	3	Q01K11	Q01K11; Q7XN11; Q6ZH29	0	3	0.5782	0	1	1	554.930541992188	1662.77707271656	0.749876527696228	0.000415625520872709	HCD	MS2	15.14095	19.285	42.4674189653333	38907	MSO3_060418_01.raw	0/0	4.40804767608643	176343474	42.5576171875	0	6.41E-07
High	Sequest HT (A2)	Unambiguous	[K].YAADEDAFFADYAEAHLK.[L]		1	1	Q9FE01	Q9FE01	0	3	0.3918	0	1	1	682.97509765625	2046.91073970875	1.35700715495059	0.000925889583337873	HCD	MS2	75.6661	32.095	84.2924356728	83775	MSO2_060418_01.raw	0/0	2.68093061447144			0	3.61E-05
High	Sequest HT (A2)	Unambiguous	[R].FHLPGETEEEFATR.[L]		1	3	Q01K11	Q01K11; Q7XN11; Q6ZH29	0	3	0.5509	0	1	1	554.930541992188	1662.77707271656	0.749876527696228	0.000415625520872709	CID	MS2		11.67152	42.469110784	38909	MSO3_060418_01.raw	0/0	4.02807140350342	176343474	42.5576171875	0	1.12E-05
High	Sequest HT (A2)	Unambiguous	[R].AIGVDLLSNPDLVATDATVSFK.[T]		1	1	Q7DNA1	Q7DNA1	0	3	0.5882	0	1	1	749.402709960938	2246.19357662281	0.945009744600055	0.000707557604073372	CID	MS2		33.1	84.3306960224	83812	MSO2_060418_01.raw	0/0	2.3776593208313			0	0.0001093
High	Sequest HT (A2)	Unambiguous	[K].AIKFEFEPVDKLDS.[-]		1	1	P0C511	P0C511	2	3	0.3639	0	1	1	546.619323730469	1637.84341793141	0.795816272442779	0.000434473802139716	CID	MS2		11.81798	84.4091613285333	83890	MSO2_060418_01.raw	0/0	3.05403542518616			0	0.0003456
High	Sequest HT (A2)	Unambiguous	[K].LGPPPPPSGGLPGTLNSDQAR.[D]		1	1	P83646	P83646	0	2	0.4708	0	1	1	1014.53033447266	2028.05339231531	1.23962635245529	0.00125701265642419	HCD	MS2	32.69631	16.75	42.3946345914667	38829	MSO3_060418_01.raw	0/0	2.56785774230957			0	3.986E-05
High	Sequest HT (A2)	Unambiguous	[R].LKVPPALNQFTR.[T]		1	1	P0DKK7	P0DKK7	1	3	0.5278	0	1	1	461.942077636719	1383.81167965016	0.711253468178491	0.000328080052137617	CID	MS2		33.1	84.4244919629333	83906	MSO2_060418_01.raw	0/0	2.88446664810181			0	0.0002259
High	Sequest HT (A2)	Unambiguous	[R].VTPQPGVPPEEAGAAVAAESSTGTWTTVWTDGLTSLDR.[Y]		1	1	P0C511	P0C511	0	3	0.7363	0	1	1	1285.62927246094	3854.87326412281	0.349607676013453	0.000449230937344206	CID	MS2		26.11	84.5044259418667	83986	MSO2_060418_01.raw	0/0	4.54903268814087			0	6.769E-10
High	Sequest HT (A2)	Unambiguous	[K].MIEYSYVNAPLQK.[E]		2	2	Q6Z0I4; Q6H5J0	Q6Z0I4; Q6H5J0	0	2	0.3956	0	1	1	778.397094726563	1555.78691282313	2.84203810633459	0.00221079656262191	HCD	MS2	0	33.1	42.3335977477333	38763	MSO3_060418_01.raw	0/0	3.15903282165527			0	8.2E-06
High	Sequest HT (A2)	Unambiguous	[K].MIEYSYVNAPLQK.[E]		2	2	Q6Z0I4; Q6H5J0	Q6Z0I4; Q6H5J0	0	2	0.5028	0	1	1	778.397094726563	1555.78691282313	2.84203810633459	0.00221079656262191	CID	MS2		24.40858	42.3355143696	38765	MSO3_060418_01.raw	0/0	3.54071617126465			0	0.0001323
High	Sequest HT (A2)	Unambiguous	[K].NMITGTSQADcAVLIIDSTTGGFEAGISK.[D]	C11(Carbamidomethyl)	1	1	O64937	O64937	0	3	0.5377	0	1	1	986.480163574219	2957.42593746266	0.971917982381898	0.000958124218842708	CID	MS2		33.1	84.4798956216	83963	MSO2_060418_01.raw	0/0	3.84787821769714			0	2.384E-06
High	Sequest HT (A2)	Unambiguous	[K].NMITGTSQADcAVLIIDSTTGGFEAGISK.[D]	C11(Carbamidomethyl)	1	1	O64937	O64937	0	3	0.5542	0	1	1	986.480163574219	2957.42593746266	0.971917982381898	0.000958124218842708	HCD	MS2	42.60822	37.495	84.4781938410667	83961	MSO2_060418_01.raw	0/0	4.23587417602539			0	9.99E-05
High	Sequest HT (A2)	Unambiguous	[K].HIVQDLKPEIPVSK.[N]		1	1	P49027	P49027	0	3	0.5163	0	1	1	534.978637695313	1602.92135982594	-0.00504956923337595	-2.69802080765658E-06	CID	MS2		38.62	84.4772689824	83960	MSO2_060418_01.raw	0/0	3.06474709510803			0	0.0003721
High	Sequest HT (A2)	Unambiguous	[K].HIVQDLKPEIPVSK.[N]		1	1	P49027	P49027	0	3	0.6637	0	1	1	534.978637695313	1602.92135982594	-0.00504956923337595	-2.69802080765658E-06	HCD	MS2	30.12809	28.555	84.4754335328	83958	MSO2_060418_01.raw	0/0	3.33494329452515			0	1.035E-05
High	Sequest HT (A2)	Unambiguous	[R].LTGLHETASIDNFSWGVANR.[G]		1	1	P14655	P14655	0	3	0.4745	0	1	1	730.032348632813	2188.08249263844	1.98211769828984	0.00144567614582532	CID	MS2		36.66	84.4702338850667	83952	MSO2_060418_01.raw	0/0	2.54731607437134			0	2.463E-05
High	Sequest HT (A2)	Unambiguous	[R].LTGLHETASIDNFSWGVANR.[G]		1	1	P14655	P14655	0	3	0.4824	0	1	1	730.031799316406	2188.08084468922	1.22896854110602	0.000896359739575322	HCD	MS2	40.36383	27.4	84.4683067394667	83950	MSO2_060418_01.raw	0/0	3.68883776664734			0	2.309E-05
High	Sequest HT (A2)	Unambiguous	[R].AIGVDLLSNPDLVATDATVSFK.[T]		1	1	Q7DNA1	Q7DNA1	0	2	0.6402	0	1	1	1123.59948730469	2246.19169797938	0.108641395758786	0.000122014687349292	CID	MS2		28.705	84.4655004226667	83947	MSO2_060418_01.raw	0/0	3.2806179523468			0	1.891E-06
High	Sequest HT (A2)	Unambiguous	[R].AIGVDLLSNPDLVATDATVSFK.[T]		1	1	Q7DNA1	Q7DNA1	0	2	0.6009	0	1	1	1123.59948730469	2246.19169797938	0.108641395758786	0.000122014687349292	HCD	MS2	4.655387	40.785	84.4637318194667	83945	MSO2_060418_01.raw	0/0	4.60595893859863			0	3.374E-09
High	Sequest HT (A2)	Unambiguous	[K].VVSGEIDQSDQSFLDDDQVAAGWVLTcHAYPK.[S]	C27(Carbamidomethyl)	1	1	A2YQD9	A2YQD9	0	3	0.6525	0	1	1	1184.22192382813	3550.65121822438	2.28556465397085	0.00270507479169405	CID	MS2		41.385	84.4627529882667	83944	MSO2_060418_01.raw	0/0	4.23324108123779			0	3.782E-09
High	Sequest HT (A2)	Unambiguous	[K].VVSGEIDQSDQSFLDDDQVAAGWVLTcHAYPK.[S]	C27(Carbamidomethyl)	1	1	A2YQD9	A2YQD9	0	3	0.6173	0	1	1	1184.22082519531	3550.64792232594	1.35731071746136	0.00160644197919405	HCD	MS2	21.2026	33.1	84.4599778136	83942	MSO2_060418_01.raw	0/0	5.330641746521			0	2.066E-08
High	Sequest HT (A2)	Unambiguous	[K].YGRPLLGcTIKPK.[L]	C8(Carbamidomethyl)	1	1	P0C511	P0C511	0	4	0.6548	0	1	1	376.468231201172	1502.85109491469	-0.0568088932609913	-2.13438280720624E-05	CID	MS2		33.1	84.4571175402667	83939	MSO2_060418_01.raw	0/0	2.52133584022522			0	1.151E-05
High	Sequest HT (A2)	Unambiguous	[K].LGPPPPPSGGLPGTLNSDQAR.[D]		1	1	P83646	P83646	0	2	0.4431	0	1	1	1014.52813720703	2028.04899778406	-0.927247909449493	-0.000940252968575805	CID	MS2		11.44031	42.3626173744	38793	MSO3_060418_01.raw	0/0	2.54539656639099			0	9.092E-06
High	Sequest HT (A2)	Unambiguous	[K].AVSTGYTDLVAYGR.[L]		1	1	B9FSC8	B9FSC8	0	2	0.478	0	1	1	736.87158203125	1472.7358874325	-1.42348980111326	-0.00104821374986841	HCD	MS2	21.15472	26.305	42.3790228074667	38812	MSO3_060418_01.raw	0/0	3.40885138511658	50911634	42.4457092285156	0	3.114E-05
High	Sequest HT (A2)	Unambiguous	[K].AVSTGYTDLVAYGR.[L]		1	1	B9FSC8	B9FSC8	0	2	0.6569	0	1	1	736.87158203125	1472.7358874325	-1.42348980111326	-0.00104821374986841	CID	MS2		35.715	42.3807978274667	38814	MSO3_060418_01.raw	0/0	4.07585191726685	50911634	42.4457092285156	0	7.111E-06
High	Sequest HT (A2)	Unambiguous	[K].SAIVQVDAAPFK.[Q]		1	1	P49199	P49199	0	2	0.5881	0	1	1	623.344909667969	1245.68254270594	-0.980091495361492	-0.000610442031302227	HCD	MS2	70.53624	3.931667	42.1360271053333	38549	MSO3_060418_01.raw	0/0	3.34545564651489			0	4.247E-05
High	Sequest HT (A2)	Unambiguous	[K].YGRPLLGcTIKPK.[L]	C8(Carbamidomethyl)	1	1	P0C511	P0C511	0	3	0.2685	0	1	1	501.619415283203	1502.84369258961	-4.98232991305893	-0.00249590013014493	HCD	MS2	11.26116	33.1	86.1875223064	85692	MSO2_060418_01.raw	0/0	2.97852230072021			0	4.919E-05
High	Sequest HT (A2)	Unambiguous	[K].LHGGTPANFLDVGGSASEGqVVEAFK.[I]	Q20(Deamidated)	1	1	Q6K9N6	Q6K9N6	0	3	0.0645	0	1	1	863.433837890625	2588.28696041188	9.36486534856378	0.0080795772917468	HCD	MS2	55.02374	33.1	84.7711786946667	84252	MSO2_060418_01.raw	0/0	5.12093114852905			0	1.057E-07
High	Sequest HT (A2)	Unambiguous	[R].APGYGVITnIVnGGLEcGHGPDDR.[V]	N9(Deamidated); N12(Deamidated); C17(Carbamidomethyl)	1	1	Q7DNA1	Q7DNA1	0	3	0.4195	0	1	1	824.054992675781	2470.15042476734	8.13587328380279	0.00669888911463327	CID	MS2		41.445	84.7770452509333	84258	MSO2_060418_01.raw	0/0	3.48464965820313			0	0.0001358
High	Sequest HT (A2)	Unambiguous	[R].FGVTPTFLVNAEQIEIK.[I]		1	1	Q69RJ0	Q69RJ0	0	2	0.5548	0	1	1	953.522094726563	1906.03691282313	2.5563017944325	0.00243619656259852	CID	MS2		34.69	85.0686429661333	84561	MSO2_060418_01.raw	0/0	2.82735633850098			0	2.236E-06
High	Sequest HT (A2)	Unambiguous	[R].FGVTPTFLVNAEQIEIK.[I]		1	1	Q69RJ0	Q69RJ0	0	2	0.5522	0	1	1	953.522094726563	1906.03691282313	2.5563017944325	0.00243619656259852	HCD	MS2	18.31165	25.345	85.0668259213333	84559	MSO2_060418_01.raw	0/0	3.35398745536804			0	3.37E-07
High	Sequest HT (A2)	Unambiguous	[R].cVAVLEEAGAEYEIVPLDFSK.[G]	C1(Carbamidomethyl)	1	1	O82451	O82451	0	2	0.6812	0	1	1	1170.07922363281	2339.15117063563	1.55189254301312	0.00181505281257799	CID	MS2		33.1	85.0506412362667	84543	MSO2_060418_01.raw	0/0	2.98440599441528			0	0.0001211
High	Sequest HT (A2)	Unambiguous	[K].IYGVEPVESAVLSGGKPGPHK.[I]		1	1	Q9XEA6	Q9XEA6	0	4	0.5469	0	1	1	531.038879394531	2121.13368768813	-0.0904855073142469	-4.79829687947131E-05	HCD	MS2	19.43918	12.44471	41.9989519984	38406	MSO3_060418_01.raw	0/0	3.83669090270996	47129737.5	41.933048248291	0	9.584E-07
High	Sequest HT (A2)	Unambiguous	[K].IYGVEPVESAVLSGGKPGPHK.[I]		1	1	Q9XEA6	Q9XEA6	0	4	0.5097	0	1	1	531.039489746094	2121.13612909438	1.06050560807795	0.000562368593705287	CID	MS2		6.593491	42.0008073789333	38408	MSO3_060418_01.raw	0/0	3.07891416549683	47129737.5	41.933048248291	0	4.948E-06
High	Sequest HT (A2)	Unambiguous	[K].MTAEIGEQVQIVGDDLLVTNPTR.[V]		1	1	Q42971	Q42971	0	2	0.7578	0	1	1	1250.14416503906	2499.28105344813	2.05057315456417	0.00256247406241528	CID	MS2		36.31	85.0447064378667	84536	MSO2_060418_01.raw	0/0	2.56019258499146			0	7.446E-06
High	Sequest HT (A2)	Unambiguous	[K].LGPPPPPSGGLPGTLNSDQAR.[D]		1	1	P83646	P83646	0	2	0.5859	0	1	1	1014.52911376953	2028.05095090906	0.0358073180637459	3.63095314241946E-05	HCD	MS2	39.6203	6.902442	42.0339377816	38440	MSO3_060418_01.raw	0/0	2.56469011306763			0	1.839E-05
High	Sequest HT (A2)	Unambiguous	[K].NTVEGITGIISK.[T]		1	1	Q65XK0	Q65XK0	0	2	0.5106	0	1	1	616.348449707031	1231.68962278406	0.308465844714166	0.000189967031360538	CID	MS2		7.696907	41.9969708469333	38404	MSO3_060418_01.raw	0/0	2.82157421112061			0	0.0001868
High	Sequest HT (A2)	Unambiguous	[K].VAVKPLDLESANEPPLNTYKPK.[E]		1	1	P41345	P41345	0	4	0.4383	0	1	1	606.5849609375	2423.31801386	-0.0154911570220657	-9.38500011216092E-06	HCD	MS2	19.70618	19.28085	42.0481726850667	38456	MSO3_060418_01.raw	0/0	3.08050966262817			0	2.019E-05
High	Sequest HT (A2)	Unambiguous	[K].ANSEATLGTYqGDAVLGEGASESLHVK.[D]	Q11(Deamidated)	1	1	Q5N725	Q5N725	0	3	0.1807	0	1	1	902.442565917969	2705.31314449391	8.53365199560052	0.00769533463543715	HCD	MS2	58.4617	30.175	85.0354190938667	84526	MSO2_060418_01.raw	0/0	4.14616870880127			0	0.0001107
High	Sequest HT (A2)	Unambiguous	[K].SGTLFDNFLITDDPELAK.[T]		1	1	Q9SLY8	Q9SLY8	0	2	0.5135	0	1	1	998.5	1995.99272337	0.881767519421577	0.000880000000279324	CID	MS2		30.535	85.0291026416	84519	MSO2_060418_01.raw	0/0	2.95746374130249			0	1.838E-06
High	Sequest HT (A2)	Unambiguous	[K].SGTLFDNFLITDDPELAK.[T]		1	1	Q9SLY8	Q9SLY8	0	2	0.4562	0	1	1	998.5	1995.99272337	0.881767519421577	0.000880000000279324	HCD	MS2	32.33307	36.495	85.0274069266667	84517	MSO2_060418_01.raw	0/0	2.736567735672			0	8.22E-05
High	Sequest HT (A2)	Unambiguous	[R].VAPEEHPVLLTEAPLNPK.[A]		1	1	Q10DV7	Q10DV7	0	3	0.7139	0	1	1	652.026916503906	1954.06619625172	0.917626725001138	0.000597700572901279	HCD	MS2	23.86702	7.828049	42.0627449714667	38470	MSO3_060418_01.raw	0/0	4.021568775177	791838552.25	42.2673873901367	0	1.127E-07
High	Sequest HT (A2)	Unambiguous	[R].VAPEEHPVLLTEAPLNPK.[A]		1	1	Q10DV7	Q10DV7	0	3	0.6494	0	1	1	652.027038574219	1954.06656246266	1.10503658565346	0.000719770885401279	CID	MS2		6.996485	42.0645346029333	38472	MSO3_060418_01.raw	0/0	3.47911047935486	791838552.25	42.2673873901367	0	9.154E-06
High	Sequest HT (A2)	Unambiguous	[K].YGRPLLGcTIKPK.[L]	C8(Carbamidomethyl)	1	1	P0C511	P0C511	0	3	0.5368	0	1	1	501.622741699219	1502.85367183766	1.65788049350265	0.000830515885480073	CID	MS2		33.1	84.9813484474667	84470	MSO2_060418_01.raw	0/0	2.72197699546814			0	3.814E-05
High	Sequest HT (A2)	Unambiguous	[K].YGRPLLGcTIKPK.[L]	C8(Carbamidomethyl)	1	1	P0C511	P0C511	0	3	0.4259	0	1	1	501.621856689453	1502.85101680836	-0.108780990811901	-5.44938801449272E-05	HCD	MS2	38.62389	36.27	84.9797925496	84468	MSO2_060418_01.raw	0/0	2.70171594619751			0	3.286E-05
High	Sequest HT (A2)	Unambiguous	[R].GPILLEDYHLIEK.[VL]		2	3	Q0E4K1; A2YH64	Q0E4K1; Q0D9C4; A2YH64	0	3	0.2921	0	1	1	513.952209472656	1539.84207515797	0.230223641947145	0.000118169322983401	HCD	MS2	53.00429	41.955	85.0383233157333	84529	MSO2_060418_01.raw	0/0	2.02332186698914			0	0.0001021
High	Sequest HT (A2)	Unambiguous	[K].ATSSIFPLQNVFVR.[K]		1	1	P49397	P49397	0	2	0.4746	0	1	1	789.936950683594	1578.86662473719	1.75547573781513	0.00138582859369762	CID	MS2		42.045	84.9782239370667	84467	MSO2_060418_01.raw	0/0	2.94568848609924			0	5.804E-06
High	Sequest HT (A2)	Unambiguous	[R].SDSTSVGWGGPGGYVYQK.[A]		1	1	Q75HE6	Q75HE6	0	2	0.6589	0	1	1	922.926696777344	1844.84611692469	0.622808261630806	0.000574492343730526	CID	MS2		33.1	41.9799590888	38387	MSO3_060418_01.raw	0/0	4.31432962417603			0	3.413E-06
High	Sequest HT (A2)	Unambiguous	[R].SDSTSVGWGGPGGYVYQK.[A]		1	1	Q75HE6	Q75HE6	0	2	0.4204	0	1	1	922.925598144531	1844.84391965906	-0.568221696541517	-0.000524140468769474	HCD	MS2	0	29.11361	41.9782046178667	38385	MSO3_060418_01.raw	0/0	4.02112007141113			0	1.631E-08
High	Sequest HT (A2)	Unambiguous	[R].APGYGVITNIVnGGLEcGHGPDDR.[V]	N12(Deamidated); C17(Carbamidomethyl)	1	1	Q7DNA1	Q7DNA1	0	3	0.1412	0	1	1	823.720642089844	2469.14737300953	0.429666531382826	0.000353636510465568	HCD	MS2	52.8876	42.67	85.1962184757333	84692	MSO2_060418_01.raw	0/0	3.40215635299683			0	4.043E-05
High	Sequest HT (A2)	Unambiguous	[K].VLEQLSGQSPVFSK.[A]		1	1	A2YDY2	A2YDY2	0	2	0.6225	0	1	1	759.911193847656	1518.81511106531	-0.739453965837273	-0.000561547343863822	CID	MS2		12.28995	41.9004168533333	38304	MSO3_060418_01.raw	0/0	4.00426912307739			0	1.415E-06
High	Sequest HT (A2)	Unambiguous	[R].IMNVIGEPIDEK.[G]		1	1	Q01859	Q01859	0	2	0.4562	0	1	1	679.355041503906	1357.70280637781	-0.273956924691429	-0.000185976093689533	HCD	MS2	10.73306	17.04848	41.9011709173333	38305	MSO3_060418_01.raw	0/0	3.31084704399109			0	3.012E-05
High	Sequest HT (A2)	Unambiguous	[R].IMNVIGEPIDEK.[G]		1	1	Q01859	Q01859	0	2	0.5664	0	1	1	679.355041503906	1357.70280637781	-0.273956924691429	-0.000185976093689533	CID	MS2		19.03756	41.9026935906667	38307	MSO3_060418_01.raw	0/0	4.29358053207397			0	5.733E-06
High	Sequest HT (A2)	Unambiguous	[K].AYITALNEDPEQYR.[A]		1	1	Q84PB7	Q84PB7	0	2	0.2655	0	1	1	841.904602050781	1682.80192747156	-0.0672024604058244	-5.6544218750787E-05	HCD	MS2	71.42696	26.305	41.9423877056	38349	MSO3_060418_01.raw	0/0	3.38838887214661	55525036	42.1461486816406	0	9.161E-05
High	Sequest HT (A2)	Unambiguous	[K].ISEEEYISAIKEEISK.[V]		1	1	Q2QLY5	Q2QLY5	1	3	0.2636	0	1	1	623.323059082031	1867.95462398609	0.593556576612776	0.000369578697927864	HCD	MS2	18.49737	42.12	85.1585470448	84652	MSO2_060418_01.raw	0/0	3.29898452758789			0	9.93E-07
High	Sequest HT (A2)	Unambiguous	[K].LHGGTPANFLDVGGSASEGQVVEAFK.[I]		1	1	Q6K9N6	Q6K9N6	0	3	0.7068	0	1	1	863.098876953125	2587.28207759938	1.30326870771124	0.00112397312508013	CID	MS2		38.745	85.1576138530667	84651	MSO2_060418_01.raw	0/0	3.98906445503235			0	1.217E-09
High	Sequest HT (A2)	Unambiguous	[K].LYRPDMSVEEAVDLVDK.[C]		1	1	Q9LST6	Q9LST6	0	3	0.2938	0	1	1	660.332641601563	1978.98337154469	2.19964165720747	0.00145101489594405	HCD	MS2	33.0281	33.1	85.0975102938667	84591	MSO2_060418_01.raw	0/0	3.19517064094543			0	0.0001991
High	Sequest HT (A2)	Unambiguous	[K].VLELGDAIAGLTLEEAR.[G]		1	1	O22386	O22386	0	2	0.576	0	1	1	885.487243652344	1769.96721067469	1.61352666779812	0.00142794234375287	CID	MS2		33.1	85.1565201384	84650	MSO2_060418_01.raw	0/0	4.08126640319824			0	1.947E-06
High	Sequest HT (A2)	Unambiguous	[K].AYITALNEDPEQYR.[A]		1	1	Q84PB7	Q84PB7	0	2	0.4756	0	1	1	841.904602050781	1682.80192747156	-0.0672024604058244	-5.6544218750787E-05	CID	MS2		35.715	41.9442272989333	38351	MSO3_060418_01.raw	0/0	4.31312227249146	55525036	42.1461486816406	0	3.847E-06
High	Sequest HT (A2)	Unambiguous	[K].KLDGQLGGLLSEASAEEDFTGK.[A]		1	1	Q6K669	Q6K669	1	3	0.4985	0	1	1	755.7138671875	2265.1270483025	1.12654403933721	0.000850587499977943	CID	MS2		33.1	85.1283337901333	84621	MSO2_060418_01.raw	0/0	3.43415760993958			0	2.47E-06
High	Sequest HT (A2)	Unambiguous	[K].KLDGQLGGLLSEASAEEDFTGK.[A]		1	1	Q6K669	Q6K669	1	3	0.5626	0	1	1	755.7138671875	2265.1270483025	1.12654403933721	0.000850587499977943	HCD	MS2	32.67876	41.595	85.1265588973333	84619	MSO2_060418_01.raw	0/0	4.70694589614868			0	2.226E-07
High	Sequest HT (A2)	Unambiguous	[K].LGPPPPPSGGLPGTLNSDQAR.[D]		1	1	P83646	P83646	0	2	0.584	0	1	1	1014.52886962891	2028.05046262781	-0.204956488814564	-0.000207831093575805	CID	MS2		5.6038	41.9716532650667	38379	MSO3_060418_01.raw	0/0	2.50037670135498			0	1.491E-08
High	Sequest HT (A2)	Unambiguous	[K].LTAAAAIASGTVLGLHEDSR.[Y]		1	1	Q6K669	Q6K669	0	3	0.4059	0	1	1	651.685668945313	1953.04245357594	1.26690490923731	0.00082477197922041	CID	MS2		21.115	85.1209964778667	84613	MSO2_060418_01.raw	0/0	1.69982945919037			0	0.0002705
High	Sequest HT (A2)	Unambiguous	[K].QEGMSYVGLHVPVGR.[V]		1	1	Q42997	Q42997	0	3	0.3502	0	1	1	543.611877441406	1628.82107906422	-0.157939839975633	-8.57519270690924E-05	HCD	MS2	25.42063	10.05601	41.9744719354667	38382	MSO3_060418_01.raw	0/0	3.16515874862671			0	2.107E-05
High	Sequest HT (A2)	Unambiguous	[K].LTAAAAIASGTVLGLHEDSR.[Y]		1	1	Q6K669	Q6K669	0	3	0.5798	0	1	1	651.685668945313	1953.04245357594	1.26690490923731	0.00082477197922041	HCD	MS2	5.660586	35.485	85.1193344693333	84611	MSO2_060418_01.raw	0/0	4.75647258758545			0	2.537E-07
High	Sequest HT (A2)	Unambiguous	[K].LHGGTPANFLDVGGSASEGQVVEAFK.[I]		1	1	Q6K9N6	Q6K9N6	0	3	0.5957	0	1	1	863.097534179688	2587.27804927906	-0.253703219455473	-0.000218800312419868	HCD	MS2	38.02506	29.815	85.1557011074667	84649	MSO2_060418_01.raw	0/0	5.6422290802002			0	1.514E-09
High	Sequest HT (A2)	Unambiguous	[K].ATSSIFPLQNVFVR.[K]		1	1	P49397	P49397	0	2	0.5	0	1	1	789.936950683594	1578.86662473719	1.75547573781513	0.00138582859369762	HCD	MS2	11.76442	33.1	84.9762719069333	84465	MSO2_060418_01.raw	0/0	2.49616003036499			0	3.921E-05
High	Sequest HT (A2)	Unambiguous	[R].VETGVLKPGMVVTFGPSGLTTEVK.[S]		1	1	O64937	O64937	0	3	0.5764	0	1	1	816.115356445313	2446.33151607594	2.18402026514488	0.00178094197917744	CID	MS2		31.84	84.974586608	84463	MSO2_060418_01.raw	0/0	4.58431959152222			0	7.486E-07
High	Sequest HT (A2)	Unambiguous	[R].VETGVLKPGMVVTFGPSGLTTEVK.[S]		1	1	O64937	O64937	0	3	0.5095	0	1	1	816.115356445313	2446.33151607594	2.18402026514488	0.00178094197917744	HCD	MS2	6.143657	21.1	84.9728259245333	84461	MSO2_060418_01.raw	0/0	4.19820642471313			0	2.488E-07
High	Sequest HT (A2)	Unambiguous	[R].VTPqPGVPPEEAGAAVAAESSTGTWTTVWTDGLTSLDR.[Y]	Q4(Deamidated)	1	1	P0C511	P0C511	0	4	0.4941	0	1	1	964.725219726563	3855.87904901625	5.99518930547435	0.00577914656238854	CID	MS2		41.4	84.8705557205333	84356	MSO2_060418_01.raw	0/0	4.20555019378662			0	6.44E-07
High	Sequest HT (A2)	Unambiguous	[R].VTPqPGVPPEEAGAAVAAESSTGTWTTVWTDGLTSLDR.[Y]	Q4(Deamidated)	1	1	P0C511	P0C511	0	4	0.3512	0	1	1	964.725219726563	3855.87904901625	5.99518930547435	0.00577914656238854	HCD	MS2	12.21746	33.1	84.8685327362667	84354	MSO2_060418_01.raw	0/0	2.98608374595642			0	1.048E-06
High	Sequest HT (A2)	Unambiguous	[R].SLASAVPLAVDGESTSK.[-]		1	1	P30298	P30298	0	2	0.5775	0	1	1	816.429260253906	1631.85124387781	1.58562977183999	0.00129375390633868	CID	MS2		25.885	42.1110946877333	38522	MSO3_060418_01.raw	0/0	3.28852152824402	90306898	42.2904586791992	0	5.066E-06
High	Sequest HT (A2)	Unambiguous	[K].IYGVEPVESAVLSGGKPGPHK.[I]		1	1	Q9XEA6	Q9XEA6	0	4	0.2707	0	1	1	531.039672851563	2121.13686151625	1.40580294269561	0.000745474062455287	CID	MS2		33.1	84.8507459944	84335	MSO2_060418_01.raw	0/0	2.28791260719299			0	8.41E-05
High	Sequest HT (A2)	Unambiguous	[K].IYGVEPVESAVLSGGKPGPHK.[I]		1	1	Q9XEA6	Q9XEA6	0	4	0.4687	0	1	1	531.039672851563	2121.13686151625	1.40580294269561	0.000745474062455287	HCD	MS2	78.75732	41.325	84.8489816032	84333	MSO2_060418_01.raw	0/0	2.87967491149902			0	0.0003386
High	Sequest HT (A2)	Unambiguous	[R].LKVPPALNQFTR.[T]		1	1	P0DKK7	P0DKK7	1	3	0.6061	0	1	1	461.942016601563	1383.81149654469	0.578933730112188	0.000267044895887617	CID	MS2		33.1	84.8438025085333	84327	MSO2_060418_01.raw	0/0	3.30127358436584	4770554.625	84.9270782470703	0	6.995E-05
High	Sequest HT (A2)	Unambiguous	[R].LDTGnYSWGSEAVTR.[K]	N5(Deamidated)	1	1	P49199	P49199	0	2	0.3994	0	1	1	828.878784179688	1656.75029172938	0.172819903026576	0.000143159687637118	HCD	MS2	43.35882	23.38	42.1233132757333	38536	MSO3_060418_01.raw	0/0	3.2328896522522	4963645.875	41.9888076782227	0	2.738E-06
High	Sequest HT (A2)	Unambiguous	[R].SLASAVPLAVDGESTSK.[-]		1	1	P30298	P30298	0	2	0.4983	0	1	1	816.429260253906	1631.85124387781	1.58562977183999	0.00129375390633868	HCD	MS2	9.239371	15.145	42.1094680848	38520	MSO3_060418_01.raw	0/0	2.98698353767395	90306898	42.2904586791992	0	6.395E-05
High	Sequest HT (A2)	Unambiguous	[K].MELPEWVDIVK.[T]		1	1	P40978	P40978	0	2	0.604	0	1	1	679.855773925781	1358.70427122156	1.34033876387671	0.000910560781221648	CID	MS2		42.58	84.8407172384	84324	MSO2_060418_01.raw	0/0	3.0330958366394			0	5.493E-05
High	Sequest HT (A2)	Unambiguous	[K].VVSGEIDQSDQSFLDDDQVAAGWVLTcHAYPK.[S]	C27(Carbamidomethyl)	1	1	A2YQD9	A2YQD9	0	3	0.6698	0	1	1	1184.22033691406	3550.64645748219	0.944753412346035	0.00111816072919405	CID	MS2		36.67	84.8370991312	84320	MSO2_060418_01.raw	0/0	4.30477046966553			0	2.806E-06
High	Sequest HT (A2)	Unambiguous	[K].YGRPLLGcTIKPK.[L]	C8(Carbamidomethyl)	1	1	P0C511	P0C511	0	4	0.5587	0	1	1	376.468322753906	1502.85146112563	0.18686855285136	7.02089063029376E-05	CID	MS2		33.1	84.8360173925333	84319	MSO2_060418_01.raw	0/0	2.13125586509705			0	4.945E-05
High	Sequest HT (A2)	Unambiguous	[K].VVSGEIDQSDQSFLDDDQVAAGWVLTcHAYPK.[S]	C27(Carbamidomethyl)	1	1	A2YQD9	A2YQD9	0	3	0.5412	0	1	1	1184.21789550781	3550.63913326344	-1.1180331132306	-0.00132324552080595	HCD	MS2	56.26164	25.84	84.8352611085333	84318	MSO2_060418_01.raw	0/0	5.09843111038208			0	2.46E-07
High	Sequest HT (A2)	Unambiguous	[R].VALEAcVQAR.[N]	C6(Carbamidomethyl)	1	1	P0C511	P0C511	0	2	0.5945	0	1	1	558.796691894531	1116.58610715906	2.77909394227247	0.00155154453132766	CID	MS2		33.76	84.8090418624	84291	MSO2_060418_01.raw	0/0	2.91041231155396			0	8.431E-05
High	Sequest HT (A2)	Unambiguous	[R].LDTGnYSWGSEAVTR.[K]	N5(Deamidated)	1	1	P49199	P49199	0	2	0.4969	0	1	1	828.878784179688	1656.75029172938	0.172819903026576	0.000143159687637118	CID	MS2		32.89071	42.125069352	38538	MSO3_060418_01.raw	0/0	3.20410180091858	4963645.875	41.9888076782227	0	1.366E-05
High	Sequest HT (A2)	Unambiguous	[K].VGnGLEESTSQGPLINEAAVQK.[V]	N3(Deamidated)	1	1	B9F3B6	B9F3B6	0	2	0.1585	0	1	1	1121.564453125	2242.12162962	0.840133540274053	0.000941839999937466	HCD	MS2	0	37.275	42.1259173442667	38539	MSO3_060418_01.raw	0/0	4.48244285583496			0	2E-06
High	Sequest HT (A2)	Unambiguous	[K].VGnGLEESTSQGPLINEAAVQK.[V]	N3(Deamidated)	1	1	B9F3B6	B9F3B6	0	2	0.0541	0	1	1	1121.564453125	2242.12162962	0.840133540274053	0.000941839999937466	CID	MS2		33.1	42.1276149637333	38541	MSO3_060418_01.raw	0/0	4.24995565414429			0	3.689E-08
High	Sequest HT (A2)	Unambiguous	[K].MELPEWVDIVK.[T]		1	1	P40978	P40978	0	2	0.4138	0	1	1	679.855773925781	1358.70427122156	1.34033876387671	0.000910560781221648	HCD	MS2	10.25859	33.1	84.8388360976	84322	MSO2_060418_01.raw	0/0	2.90221118927002			0	0.0001413
High	Sequest HT (A2)	Unambiguous	[R].VAPEEHPVLLTEAPLNPK.[A]		1	1	Q10DV7	Q10DV7	0	2	0.5977	0	1	1	977.53662109375	1954.0659655575	0.799568068183252	0.000781203749966153	CID	MS2		41.205	42.0903313069333	38501	MSO3_060418_01.raw	0/0	3.42802333831787			0	3.813E-06
High	Sequest HT (A2)	Unambiguous	[R].VTPQPGVPPEEAGAAVAAESSTGTWTTVWTDGLTSLDR.[Y]		1	1	P0C511	P0C511	0	3	0.7708	0	1	1	1285.63122558594	3854.87912349781	1.86959981246461	0.00240235593734421	CID	MS2		26.32	84.8832736930667	84368	MSO2_060418_01.raw	0/0	3.97446632385254			0	2.316E-10
High	Sequest HT (A2)	Unambiguous	[R].AIGVDLLSNPDLVATDATVSFK.[T]		1	1	Q7DNA1	Q7DNA1	0	2	0.5691	0	1	1	1123.60119628906	2246.19511594813	1.63031433418502	0.00183099906234929	HCD	MS2	24.66281	32.02	84.8892239274667	84374	MSO2_060418_01.raw	0/0	3.76371383666992			0	4.508E-09
High	Sequest HT (A2)	Unambiguous	[K].SSLSPDLYKPTFAGFVDTDISSGK.[I]		1	2	A2X5P7	A2X5P7; Q0E0P0	0	3	0.2314	0	1	1	844.755554199219	2532.25210933766	0.665055730364675	0.000561362552010299	CID	MS2		23.845	84.9677657304	84457	MSO2_060418_01.raw	0/0	2.29104208946228			0	0.0002363
High	Sequest HT (A2)	Unambiguous	[K].NMITGTSqADcAVLIIDSTTGGFEAGISK.[D]	Q8(Deamidated); C11(Carbamidomethyl)	1	1	O64937	O64937	0	3		0.0245	2	2	986.813720703125	2958.42660884938	6.60144424116527	0.00650991979176041	CID	MS2		32.08	84.9639346112	84453	MSO2_060418_01.raw	0/0	3.59339141845703			0	4.855E-05
High	Sequest HT (A2)	Unambiguous	[K].nMITGTSQADcAVLIIDSTTGGFEAGISK.[D]	N1(Deamidated); C11(Carbamidomethyl)	1	1	O64937	O64937	0	3	0.0245	0	1	1	986.813720703125	2958.42660884938	6.60144424116527	0.00650991979176041	CID	MS2		32.08	84.9639346112	84453	MSO2_060418_01.raw	0/0	3.6836314201355			0	6.143E-05
High	Sequest HT (A2)	Unambiguous	[K].NMITGTSQADcAVLIIDSTTGGFEAGISK.[D]	C11(Carbamidomethyl)	1	1	O64937	O64937	0	3	0.5132	0	1	1	986.479064941406	2957.42264156422	-0.142531444429683	-0.000140508593657292	HCD	MS2	0	39.61	84.9621996245333	84451	MSO2_060418_01.raw	0/0	4.92583084106445			0	1.949E-07
High	Sequest HT (A2)	Unambiguous	[K].MTAEIGEQVQIVGDDLLVTnPTR.[V]	N20(Deamidated)	1	1	Q42971	Q42971	0	2	0.0952	0	1	1	1250.64245605469	2500.27763547938	7.07565603878375	0.00884548968741528	CID	MS2		29.65	84.9602057344	84449	MSO2_060418_01.raw	0/0	3.15000605583191			0	1.432E-05
High	Sequest HT (A2)	Unambiguous	[K].MTAEIGEqVQIVGDDLLVTNPTR.[V]	Q8(Deamidated)	1	1	Q42971	Q42971	0	2	0.0615	0	1	1	1250.64245605469	2500.27763547938	7.07565603878375	0.00884548968741528	HCD	MS2	27.93363	36.37	84.958541284	84447	MSO2_060418_01.raw	0/0	3.73776531219482			0	8.204E-06
High	Sequest HT (A2)	Unambiguous	[K].VIAISDVTGAVK.[N]		1	1	A2XMV1	A2XMV1	0	2	0.5169	0	1	1	586.848266601563	1172.68925657313	0.632694117656521	0.000370976562521719	HCD	MS2	15.18641	10.22245	42.0669303509333	38474	MSO3_060418_01.raw	0/0	2.36261415481567			0	0.000256
High	Sequest HT (A2)	Unambiguous	[R].FKELPPYDPDWYYTR.[A]		1	1	P40978	P40978	1	3	0.0929	0	1	1	663.985168457031	1989.94095211109	1.41312990451881	0.000937347031291817	HCD	MS2	56.56279	33.1	84.9364922437333	84424	MSO2_060418_01.raw	0/0	2.25929188728333			0	0.0003714
High	Sequest HT (A2)	Unambiguous	[R].VGLTGLTVAEHFR.[D]		1	1	Q01859	Q01859	0	3	0.2222	0	1	1	467.261444091797	1399.76977901539	0.396154866833707	0.000184841796908586	CID	MS2		38.88	84.9341487808	84422	MSO2_060418_01.raw	0/0	1.61500942707062			0	0.0002333
High	Sequest HT (A2)	Unambiguous	[R].VGLTGLTVAEHFR.[D]		1	1	Q01859	Q01859	0	3	0.479	0	1	1	467.261444091797	1399.76977901539	0.396154866833707	0.000184841796908586	HCD	MS2	21.61801	29.98	84.9323529552	84420	MSO2_060418_01.raw	0/0	3.08721804618835			0	1.972E-06
High	Sequest HT (A2)	Unambiguous	[K].VIAISDVTGAVK.[N]		1	1	A2XMV1	A2XMV1	0	2	0.7104	0	1	1	586.848266601563	1172.68925657313	0.632694117656521	0.000370976562521719	CID	MS2		10.81579	42.0684112744	38476	MSO3_060418_01.raw	0/0	3.34728407859802			0	2.25E-05
High	Sequest HT (A2)	Unambiguous	[R].IEEELGAAAVYAGAK.[F]		1	1	Q42971	Q42971	0	2	0.3038	0	1	1	746.390075683594	1491.77287473719	2.63118976191609	0.00196256359367908	HCD	MS2	81.20345	19.285	42.0782609045333	38487	MSO3_060418_01.raw	0/0	2.92758417129517			0	9.836E-05
High	Sequest HT (A2)	Unambiguous	[R].IEEELGAAAVYAGAK.[F]		1	1	Q42971	Q42971	0	2	0.5254	0	1	1	746.390075683594	1491.77287473719	2.63118976191609	0.00196256359367908	CID	MS2		22.0966	42.0799213517333	38489	MSO3_060418_01.raw	0/0	3.34850764274597			0	4.263E-05
High	Sequest HT (A2)	Unambiguous	[R].LTGLHETASIDNFSWGVANR.[G]		1	1	P14655	P14655	0	3	0.4972	0	1	1	730.03173828125	2188.08066158375	1.14528530141893	0.000835324583325322	HCD	MS2	23.0956	37.495	84.8963628797333	84382	MSO2_060418_01.raw	0/0	3.61640405654907			0	9.664E-06
High	Sequest HT (A2)	Unambiguous	[R].VAPEEHPVLLTEAPLNPK.[A]		1	1	Q10DV7	Q10DV7	0	2	0.6128	0	1	1	977.536926269531	1954.06657590906	1.11191783593712	0.00108637953121615	HCD	MS2	0	32.68	42.0882938272	38499	MSO3_060418_01.raw	0/0	3.59438562393188			0	6.373E-05
High	Sequest HT (A2)	Unambiguous	[K].HIVQDLKPEIPVSK.[N]		1	1	P49027	P49027	0	3	0.5927	0	1	1	534.979675292969	1602.92447261891	1.93690031742217	0.00103489963544234	HCD	MS2	7.154624	27.385	84.8936649496	84379	MSO2_060418_01.raw	0/0	2.75024151802063			0	7.374E-05
High	Sequest HT (A2)	Unambiguous	[R].AIGVDLLSNPDLVATDATVSFK.[T]		1	1	Q7DNA1	Q7DNA1	0	2	0.6556	0	1	1	1123.60119628906	2246.19511594813	1.63031433418502	0.00183099906234929	CID	MS2		29.77	84.8908359237333	84376	MSO2_060418_01.raw	0/0	3.59582710266113			0	1.075E-05
High	Sequest HT (A2)	Unambiguous	[R].APGYGVITNIVnGGLEcGHGPDDR.[V]	N12(Deamidated); C17(Carbamidomethyl)	1	1	Q7DNA1	Q7DNA1	0	3	0.0995	0	1	1	823.721984863281	2469.15140132984	2.06112931378632	0.00169640994796557	HCD	MS2	51.72517	33.1	84.7750327770667	84256	MSO2_060418_01.raw	0/0	3.92265105247498			0	5.155E-07
High	Sequest HT (A2)	Unambiguous	[K].YGRPLLGcTIKPK.[L]	C8(Carbamidomethyl)	1	1	P0C511	P0C511	0	3	0.4536	0	1	1	501.619415283203	1502.84369258961	-4.98232991305893	-0.00249590013014493	CID	MS2		41.505	86.1894244442667	85694	MSO2_060418_01.raw	0/0	2.91436815261841			0	6.929E-05
High	Sequest HT (A2)	Unambiguous	[K].NMITGTSQADcAVLIIDSTTGGFEAGISK.[D]	C11(Carbamidomethyl)	1	1	O64937	O64937	0	3	0.2971	0	1	1	986.473999023438	2957.40744381031	-5.28138157917197	-0.00520642656240729	HCD	MS2	0	33.1	86.1948720050667	85700	MSO2_060418_01.raw	0/0	3.76747393608093	11146602.375	86.1231307983398	0	3.108E-06
High	Sequest HT (A2)	Unambiguous	[K].NMITGTSQADcAVLIIDSTTGGFEAGISK.[D]	C11(Carbamidomethyl)	1	1	O64937	O64937	0	3	0.6418	0	1	1	986.473999023438	2957.40744381031	-5.28138157917197	-0.00520642656240729	CID	MS2		41.85	86.1969157736	85702	MSO2_060418_01.raw	0/0	3.87861609458923	11146602.375	86.1231307983398	0	2.996E-07
High	Sequest HT (A2)	Unambiguous	[K].SGTLFDNFLITDDPELAK.[T]		1	1	Q9SLY8	Q9SLY8	0	2	0.3861	0	1	1	998.494506835938	1995.98173704188	-4.62242980742947	-0.00461316406222068	HCD	MS2	56.49494	33.1	87.4334212688	86965	MSO2_060418_01.raw	0/0	3.02744317054749			0	1.257E-06
High	Sequest HT (A2)	Unambiguous	[K].LTAAAAIASGTVLGLHEDSR.[Y]		1	1	Q6K669	Q6K669	0	3	0.6667	0	1	1	651.683959960938	1953.03732662281	-1.35820936361162	-0.00088421239577959	CID	MS2		20.77	87.3935499562667	86925	MSO2_060418_01.raw	0/0	3.38787889480591			0	2.6E-05
High	Sequest HT (A2)	Unambiguous	[K].LTAAAAIASGTVLGLHEDSR.[Y]		1	1	Q6K669	Q6K669	0	3	0.4681	0	1	1	651.683654785156	1953.03641109547	-1.8269797694775	-0.00118938817702959	HCD	MS2	15.03445	32.62	87.3919460645333	86923	MSO2_060418_01.raw	0/0	3.28989291191101			0	9.584E-08
High	Sequest HT (A2)	Unambiguous	[K].ATSSIFPLQNVFVR.[K]		1	1	P49397	P49397	0	2	0.5466	0	1	1	789.934448242188	1578.86161985438	-1.41445104386185	-0.00111661281255238	CID	MS2		21.955	87.3901711146667	86921	MSO2_060418_01.raw	0/0	3.21532201766968			0	1.603E-05
High	Sequest HT (A2)	Unambiguous	[K].ATSSIFPLQNVFVR.[K]		1	1	P49397	P49397	0	2	0.4101	0	1	1	789.934448242188	1578.86161985438	-1.41445104386185	-0.00111661281255238	HCD	MS2	13.25954	40.785	87.3885087168	86919	MSO2_060418_01.raw	0/0	2.77548432350159			0	6.833E-06
High	Sequest HT (A2)	Unambiguous	[K].VVSGEIDQSDQSFLDDDQVAAGWVLTcHAYPK.[S]	C27(Carbamidomethyl)	1	1	A2YQD9	A2YQD9	0	3	0.7333	0	1	1	1184.21740722656	3550.63766841969	-1.53059041834592	-0.00181152677080595	CID	MS2		32.095	87.3876837648	86918	MSO2_060418_01.raw	0/0	5.84756517410278			0	1.798E-13
High	Sequest HT (A2)	Unambiguous	[K].VVSGEIDQSDQSFLDDDQVAAGWVLTcHAYPK.[S]	C27(Carbamidomethyl)	1	1	A2YQD9	A2YQD9	0	3	0.7036	0	1	1	1184.21752929688	3550.63803463063	-1.42745109206709	-0.00168945645830595	HCD	MS2	2.220252	22.345	87.3858675410667	86916	MSO2_060418_01.raw	0/0	6.58137083053589			0	9.474E-12
High	Sequest HT (A2)	Unambiguous	[K].SGTLFDNFLITDDPELAK.[T]		1	1	Q9SLY8	Q9SLY8	0	2	0.5873	0	1	1	998.494506835938	1995.98173704188	-4.62242980742947	-0.00461316406222068	CID	MS2		41.85	87.4354421453333	86967	MSO2_060418_01.raw	0/0	2.51623845100403			0	1.319E-05
High	Sequest HT (A2)	Unambiguous	[R].VETGVLKPGMVVTFGPSGLTTEVK.[S]		1	1	O64937	O64937	0	3	0.4495	0	1	1	816.112915039063	2446.32419185719	-0.809946291763436	-0.000660464270822558	CID	MS2		17.36902	87.3803489034667	86910	MSO2_060418_01.raw	0/0	5.0533561706543			0	8.634E-10
High	Sequest HT (A2)	Unambiguous	[R].VETGVLKPGMVVTFGPSGLTTEVK.[S]		1	1	O64937	O64937	0	3	0.4869	0	1	1	816.112548828125	2446.32309322438	-1.25904127529968	-0.00102667520832256	HCD	MS2	3.435291	21.1	87.3785839608	86908	MSO2_060418_01.raw	0/0	4.57897758483887			0	2.245E-11
High	Sequest HT (A2)	Unambiguous	[R].VTPqPGVPPEEAGAAVAAESSTGTWTTVWTDGLTSLDR.[Y]	Q4(Deamidated)	1	1	P0C511	P0C511	0	4	0.6697	0	1	1	964.720275878906	3855.85927362563	0.866525016262341	0.000835298906138537	CID	MS2		40.365	87.3606537968	86891	MSO2_060418_01.raw	0/0	4.33437347412109			0	8.202E-09
High	Sequest HT (A2)	Unambiguous	[R].VTPqPGVPPEEAGAAVAAESSTGTWTTVWTDGLTSLDR.[Y]	Q4(Deamidated)	1	1	P0C511	P0C511	0	3	0.7371	0	1	1	1285.95703125	3855.85654049	0.157697800485355	0.000202686666510873	CID	MS2		33.1	87.35955178	86890	MSO2_060418_01.raw	0/0	4.83046913146973			0	3.353E-10
High	Sequest HT (A2)	Unambiguous	[R].VTPQPGVPPEEAGAAVAAESSTGTWTTVWTDGLTSLDR.[Y]		1	1	P0C511	P0C511	0	4	0.4466	0	1	1	964.469787597656	3854.85732050063	-3.78635910397852	-0.00364898234386146	HCD	MS2	4.354014	33.1	87.3586328906667	86889	MSO2_060418_01.raw	0/0	3.65119576454163			0	1.171E-08
High	Sequest HT (A2)	Unambiguous	[R].VTPQPGVPPEEAGAAVAAESSTGTWTTVWTDGLTSLDR.[Y]		1	1	P0C511	P0C511	0	3	0.7143	0	1	1	1285.623046875	3854.854587365	-4.49536725892461	-0.00577635500015579	HCD	MS2	0.7642989	13.50309	87.3577581426667	86888	MSO2_060418_01.raw	0/0	4.34326982498169			0	2.609E-10
High	Sequest HT (A2)	Unambiguous	[K].TGLPYIWHSK.[A]		2	2	Q6Z4G3; Q8H8T0	Q6Z4G3; Q8H8T0	0	3	0.4825	0	1	1	401.216888427734	1201.6361120232	-0.255923332240162	-0.000102508932210791	CID	MS2		10.24875	40.6615315242667	36974	MSO3_060418_01.raw	0/0	2.27896928787231			0	0.0002988
High	Sequest HT (A2)	Unambiguous	[K].GILGYVEEDLVSTDFQGDSR.[S]		1	1	Q6K5G8	Q6K5G8	0	2	0.7153	0	1	1	1100.51818847656	2200.02910032313	-5.15094482226726	-0.00566614343756555	CID	MS2		35.73	87.3373399744	86867	MSO2_060418_01.raw	0/0	4.17870092391968			0	6.159E-07
High	Sequest HT (A2)	Unambiguous	[K].LDELLAEEAAAGR.[E]		1	1	Q9XGP7	Q9XGP7	0	2	0.665	0	1	1	679.352600097656	1357.69792356531	1.57535681879791	0.00106942765614804	CID	MS2		23.99759	40.6350156306667	36945	MSO3_060418_01.raw	0/0	4.12434530258179			0	4.042E-06
High	Sequest HT (A2)	Unambiguous	[K].GILGYVEEDLVSTDFQGDSR.[S]		1	1	Q6K5G8	Q6K5G8	0	2	0.4207	0	1	1	1100.51867675781	2200.03007688563	-4.70706093471458	-0.00517786218756555	HCD	MS2	11.15707	26.32	87.335417168	86865	MSO2_060418_01.raw	0/0	3.08731341362			0	0.0003396
High	Sequest HT (A2)	Unambiguous	[K].YGRPLLGcTIKPK.[L]	C8(Carbamidomethyl)	1	1	P0C511	P0C511	0	3	0.3542	0	1	1	501.618927001953	1502.84222774586	-5.95703969750833	-0.00298418138014493	HCD	MS2	19.84887	41.565	87.4364316266667	86968	MSO2_060418_01.raw	0/0	3.36384344100952			0	3.546E-06
High	Sequest HT (A2)	Unambiguous	[K].EIILSTNSGQIGVLPNHAPINTAVDMGPLR.[I]		1	1	P0C2Z1	P0C2Z1	0	3	0.4752	0	1	1	1043.21667480469	3127.63547115406	-6.83316201586723	-0.00712392864594828	HCD	MS2	47.02921	39.945	87.4400251813333	86972	MSO2_060418_01.raw	0/0	2.81761360168457	10073564	87.5774078369141	0	0.0001304
High	Sequest HT (A2)	Unambiguous	[K].IYGVEPVESAVLSGGKPGPHK.[I]		1	1	Q9XEA6	Q9XEA6	0	4	0.3868	0	1	1	531.036437988281	2121.12392206313	-4.69444996888303	-0.00248938921879471	HCD	MS2	21.55897	40.2	87.5255945221333	87062	MSO2_060418_01.raw	0/0	2.42678642272949			0	0.0002544
High	Sequest HT (A2)	Unambiguous	[R].IEEELGAAAVYAGAK.[F]		1	1	Q42971	Q42971	0	3	0.5033	0	1	1	497.927490234375	1491.76791744313	-0.691908003173115	-0.000344055625040104	HCD	MS2	19.94442	36.59778	40.6073876405333	36915	MSO3_060418_01.raw	0/0	4.52905082702637			0	1.377E-07
High	Sequest HT (A2)	Unambiguous	[R].GPILLEDYHLIEK.[VL]		2	3	Q0E4K1; A2YH64	Q0E4K1; Q0D9C4; A2YH64	0	3	0.6908	0	1	1	513.949401855469	1539.83365230641	-5.23972268405871	-0.0026894478645166	HCD	MS2	13.5251	28.135	87.5222090629333	87058	MSO2_060418_01.raw	0/0	3.59399151802063			0	0.00015
High	Sequest HT (A2)	Unambiguous	[R].IEEELGAAAVYAGAK.[F]		1	1	Q42971	Q42971	0	3	0.5642	0	1	1	497.927490234375	1491.76791744313	-0.691908003173115	-0.000344055625040104	CID	MS2		33.06	40.6098439368	36916	MSO3_060418_01.raw	0/0	3.57937002182007			0	5.406E-05
High	Sequest HT (A2)	Unambiguous	[K].LNLPVLPTTTIGSFPQTVELR.[R]		2	2	Q2QLY5; Q2QLY4	Q2QLY5; Q2QLY4	0	2	0.6854	0	1	1	1148.646484375	2296.28569212	-2.35872968378668	-0.00270816500005822	CID	MS2		15.595	87.4813692402667	87015	MSO2_060418_01.raw	0/0	1.77889394760132			0	4.715E-05
High	Sequest HT (A2)	Unambiguous	[R].VLNTGSPITVPVGR.[A]		1	1	Q01859	Q01859	0	2	0.4498	0	1	1	705.4091796875	1409.811082745	-0.00462827958965265	-3.26249994486716E-06	HCD	MS2	35.69304	19.05108	40.6153582045333	36922	MSO3_060418_01.raw	0/0	2.89371466636658			0	6.96E-05
High	Sequest HT (A2)	Unambiguous	[K].LNLPVLPTTTIGSFPQTVELR.[R]		2	2	Q2QLY5; Q2QLY4	Q2QLY5; Q2QLY4	0	2	0.5304	0	1	1	1148.646484375	2296.28569212	-2.35872968378668	-0.00270816500005822	HCD	MS2	14.74821	41.235	87.4796047506667	87013	MSO2_060418_01.raw	0/0	2.47304773330688			0	2.19E-06
High	Sequest HT (A2)	Unambiguous	[K].YGRPLLGcTIKPK.[L]	C8(Carbamidomethyl)	1	1	P0C511	P0C511	0	3	0.4063	0	1	1	501.618927001953	1502.84222774586	-5.95703969750833	-0.00298418138014493	CID	MS2		33.1	87.4380794610667	86970	MSO2_060418_01.raw	0/0	4.10623121261597			0	8.763E-07
High	Sequest HT (A2)	Unambiguous	[R].RLPVVNPATESPIGEIPAGTAEDVDAAVAAAR.[E]		1	1	B3VMC0	B3VMC0	1	3	0.6941	0	1	1	1053.21838378906	3157.64059810719	-2.59131821847983	-0.0027274909375592	CID	MS2		33.1	87.4770425312	87011	MSO2_060418_01.raw	0/0	4.25171041488647			0	3.215E-08
High	Sequest HT (A2)	Unambiguous	[R].VLNTGSPITVPVGR.[A]		1	1	Q01859	Q01859	0	2	0.547	0	1	1	705.4091796875	1409.811082745	-0.00462827958965265	-3.26249994486716E-06	CID	MS2		10.01175	40.6167808728	36924	MSO3_060418_01.raw	0/0	2.87163758277893			0	2.509E-05
High	Sequest HT (A2)	Unambiguous	[R].GNPTVEVDVccSDGTFAR.[A]	C10(Carbamidomethyl); C11(Carbamidomethyl)	1	1	Q42971	Q42971	0	2	0.5925	0	1	1	992.432189941406	1983.85710325281	1.81577057517659	0.00180111140631567	HCD	MS2	0	20.545	40.6229473618667	36931	MSO3_060418_01.raw	0/0	3.7305920124054			0	3.088E-06
High	Sequest HT (A2)	Unambiguous	[K].GILGYVEEDLVSTDFQGDnR.[S]	N19(Deamidated)	1	1	Q7FAH2	Q7FAH2	0	2		0.0404	2	2	1114.52600097656	2228.04472532313	4.20894719412029	0.00468884156242511	CID	MS2		31.045	87.4648511829333	86999	MSO2_060418_01.raw	0/0	2.84808874130249			0	1.35E-05
High	Sequest HT (A2)	Unambiguous	[K].GILGYVEEDLVSTDFqGDNR.[S]	Q16(Deamidated)	1	1	Q7FAH2	Q7FAH2	0	2	0.0404	0	1	1	1114.52600097656	2228.04472532313	4.20894719412029	0.00468884156242511	CID	MS2		31.045	87.4648511829333	86999	MSO2_060418_01.raw	0/0	2.96890950202942			0	2.344E-06
High	Sequest HT (A2)	Unambiguous	[K].GILGYVEEDLVSTDFQGDNR.[S]		1	1	Q7FAH2	Q7FAH2	0	2	0.5754	0	1	1	1114.02294921875	2227.0386218075	-5.70702269839028	-0.00635491625007489	HCD	MS2	12.27209	21.13	87.4630636181333	86997	MSO2_060418_01.raw	0/0	3.90916967391968			0	7.778E-06
High	Sequest HT (A2)	Unambiguous	[R].GNPTVEVDVccSDGTFAR.[A]	C10(Carbamidomethyl); C11(Carbamidomethyl)	1	1	Q42971	Q42971	0	2	0.7449	0	1	1	992.432189941406	1983.85710325281	1.81577057517659	0.00180111140631567	CID	MS2		30.55	40.6247455389333	36933	MSO3_060418_01.raw	0/0	4.89821815490723			0	5.008E-08
High	Sequest HT (A2)	Unambiguous	[K].LDELLAEEAAAGR.[E]		1	1	Q9XGP7	Q9XGP7	0	2	0.4538	0	1	1	679.352600097656	1357.69792356531	1.57535681879791	0.00106942765614804	HCD	MS2	56.26939	19.23299	40.633394688	36943	MSO3_060418_01.raw	0/0	3.46465873718262			0	9.802E-06
High	Sequest HT (A2)	Unambiguous	[R].RLPVVNPATESPIGEIPAGTAEDVDAAVAAAR.[E]		1	1	B3VMC0	B3VMC0	1	3	0.6966	0	1	1	1053.21838378906	3157.64059810719	-2.59131821847983	-0.0027274909375592	HCD	MS2	9.412769	41.785	87.4752653608	87009	MSO2_060418_01.raw	0/0	5.33738040924072			0	3.069E-10
High	Sequest HT (A2)	Unambiguous	[K].VLELGDAIAGLTLEEAR.[G]		1	1	O22386	O22386	0	3	0.503	0	1	1	590.658752441406	1769.96170406422	-1.49761534691314	-0.000883575260407573	CID	MS2		42.51	87.3280700328	86858	MSO2_060418_01.raw	0/0	3.37875080108643			0	2.445E-05
High	Sequest HT (A2)	Unambiguous	[R].HTLIIYDDLSK.[Q]		1	1	P0C2Z4	P0C2Z4	0	2	0.6176	0	1	1	659.356567382813	1317.70585813563	0.732505153535514	0.000482612812447769	HCD	MS2	4.093688	10.79699	40.6624414522667	36975	MSO3_060418_01.raw	0/0	3.40408539772034			0	7.004E-06
High	Sequest HT (A2)	Unambiguous	[R].HTLIIYDDLSK.[Q]		1	1	P0C2Z4	P0C2Z4	0	2	0.7033	0	1	1	659.356567382813	1317.70585813563	0.732505153535514	0.000482612812447769	CID	MS2		12.02195	40.6643120154667	36977	MSO3_060418_01.raw	0/0	2.726966381073			0	0.0002215
High	Sequest HT (A2)	Unambiguous	[RK].EGVAFYNSLInDVIAK.[G]	N11(Deamidated)	2	2	Q53NF0; Q0J0N4	Q53NF0; Q0J0N4	0	2	0.2878	0	1	1	877.449279785156	1753.89128294031	-5.36486457201235	-0.0047047198436887	CID	MS2		33.1	87.2210328192	86749	MSO2_060418_01.raw	0/0	2.70549750328064			0	0.0002223
High	Sequest HT (A2)	Unambiguous	[RK].EGVAFYNSLInDVIAK.[G]	N11(Deamidated)	2	2	Q53NF0; Q0J0N4	Q53NF0; Q0J0N4	0	2	0.1039	0	1	1	877.449279785156	1753.89128294031	-5.36486457201235	-0.0047047198436887	HCD	MS2	57.01087	41.22	87.2193204989333	86747	MSO2_060418_01.raw	0/0	3.36850428581238			0	4.361E-06
High	Sequest HT (A2)	Unambiguous	[K].LDAQPELFIHIVPDK.[A]		2	3	Q0J4P2; Q07078	Q0J4P2; Q69QQ6; Q07078	0	3	0.3226	0	1	1	578.983276367188	1734.93527584156	-4.16232725216174	-0.00240713281239853	HCD	MS2	0	40.24	87.2155540661333	86743	MSO2_060418_01.raw	0/0	2.16729974746704			0	0.0001566
High	Sequest HT (A2)	Unambiguous	[K].GLAYDISDDQQDITR.[G]		1	1	P93431	P93431	0	2	0.6096	0	1	1	855.402770996094	1709.79826536219	0.340374883781779	0.000290986093887113	HCD	MS2	45.60406	25.84265	40.770088888	37092	MSO3_060418_01.raw	0/0	3.73509931564331			0	9.03E-07
High	Sequest HT (A2)	Unambiguous	[R].DNLTLWTSDISEDAAEEIKEAPK.[G]		1	1	Q6EUP4	Q6EUP4	1	3	0.4028	0	1	1	859.082641601563	2575.23337154469	-2.95550411164983	-0.00253704510426663	HCD	MS2	53.53915	33.1	87.1974295658667	86724	MSO2_060418_01.raw	0/0	3.54759097099304			0	3.944E-07
High	Sequest HT (A2)	Unambiguous	[K].YIPSNTFSYYDQVLDTAAmLGAVPER.[Y]	M19(Oxidation)	1	1	Q2QLY5	Q2QLY5	0	3	0.4974	0	1	1	979.799499511719	2937.38394527516	-4.6146852245375	-0.00451838828129129	HCD	MS2	40.91946	42.045	87.1965630136	86723	MSO2_060418_01.raw	0/0	3.80086255073547			0	0.0001768
High	Sequest HT (A2)	Unambiguous	[K].TLTSLNSVTAYGFDLIR.[G]		2	2	Q2QLY5; Q2QLY4	Q2QLY5; Q2QLY4	0	2	0.4934	0	1	1	935.997009277344	1870.98674192469	-2.22446581848837	-0.00208097765619186	CID	MS2		33.1	87.1938153877333	86721	MSO2_060418_01.raw	0/0	3.77020120620728			0	4.126E-07
High	Sequest HT (A2)	Unambiguous	[K].GGEYADKNPNFVGcVEGALGIR.[E]	C14(Carbamidomethyl)	1	1	Q9SXP2	Q9SXP2	1	3	0.5729	0	1	1	775.040405273438	2323.10666256031	-2.96693619334774	-0.00229750989595109	HCD	MS2	33.1495	27.22	87.2363486138667	86763	MSO2_060418_01.raw	0/0	3.768235206604			0	7.469E-07
High	Sequest HT (A2)	Unambiguous	[K].TLTSLNSVTAYGFDLIR.[G]		2	2	Q2QLY5; Q2QLY4	Q2QLY5; Q2QLY4	0	2	0.4566	0	1	1	935.998779296875	1870.99028196375	-0.332399397877358	-0.000310958124941862	HCD	MS2	25.07331	42.09	87.1920612237333	86719	MSO2_060418_01.raw	0/0	3.1077709197998			0	1.476E-07
High	Sequest HT (A2)	Unambiguous	[K].QEQNPPSDYcQPSPEWPcAPGR.[K]	C10(Carbamidomethyl); C18(Carbamidomethyl)	1	1	Q7DNA1	Q7DNA1	0	2	0.8138	0	1	1	1300.55041503906	2600.09355344813	0.252782554772897	0.000328629062472885	CID	MS2		24.64	40.7844736314667	37107	MSO3_060418_01.raw	0/0	3.49202752113342			0	1.121E-06
High	Sequest HT (A2)	Unambiguous	[R].VFDAVVVVK.[A]		1	1	A2XS65	A2XS65	0	2	0.5079	0	1	1	488.296722412109	975.586168194219	-1.2054028663654	-0.000587987890526165	CID	MS2		27.8367	40.7925004229333	37116	MSO3_060418_01.raw	0/0	3.16825103759766			0	0.000404
High	Sequest HT (A2)	Unambiguous	[K].VVPLITEEFGYTNVHQVPK.[V]		1	1	Q9ZST0	Q9ZST0	0	3	0.2527	0	1	1	724.052612304688	2170.14328365406	-5.06740743511813	-0.00366568531247443	HCD	MS2	32.63313	33.1	87.1538001877333	86679	MSO2_060418_01.raw	0/0	1.85700154304504			0	1.956E-06
High	Sequest HT (A2)	Unambiguous	[K].YGRPLLGcTIKPK.[L]	C8(Carbamidomethyl)	1	1	P0C511	P0C511	0	4	0.5455	0	1	1	376.466094970703	1502.84254999281	-5.74261596921586	-0.00215757429682206	CID	MS2		24.565	87.1511692736	86676	MSO2_060418_01.raw	0/0	2.20172142982483			0	7.023E-05
High	Sequest HT (A2)	Unambiguous	[K].KVSPQLIAEYTVR.[A]		1	1	Q5N725	Q5N725	1	2	0.4926	0	1	1	752.430053710938	1503.85283079188	-0.0819615539897856	-6.16290625430338E-05	HCD	MS2	0	26.92	40.7961108186667	37121	MSO3_060418_01.raw	0/0	3.3710732460022	16430550.5	40.8808326721191	0	4.135E-05
High	Sequest HT (A2)	Unambiguous	[K].KVSPQLIAEYTVR.[A]		1	1	Q5N725	Q5N725	1	2	0.6727	0	1	1	752.431030273438	1503.85478391688	1.21678577016852	0.000914933437456966	CID	MS2		27.76206	40.7975167557333	37123	MSO3_060418_01.raw	0/0	3.29698133468628	16430550.5	40.8808326721191	0	2.417E-05
High	Sequest HT (A2)	Unambiguous	[R].GDGGGGSGGSSPFYVDSDGLQR.[Q]		1	1	Q2QMN7	Q2QMN7	0	2	0.5492	0	1	1	1036.45141601563	2071.89555540125	0.188229238821798	0.000194995624951844	HCD	MS2	58.81361	33.1	40.8072289517333	37130	MSO3_060418_01.raw	0/0	3.86037135124207	9011385.25	40.878589630127	0	5.899E-05
High	Sequest HT (A2)	Unambiguous	[K].GLAYDISDDQQDITR.[G]		1	1	P93431	P93431	0	2	0.5467	0	1	1	855.402770996094	1709.79826536219	0.340374883781779	0.000290986093887113	CID	MS2		26.79899	40.7717096762667	37094	MSO3_060418_01.raw	0/0	3.75320267677307			0	2.226E-06
High	Sequest HT (A2)	Unambiguous	[K].GGEYADKNPNFVGcVEGALGIR.[E]	C14(Carbamidomethyl)	1	1	Q9SXP2	Q9SXP2	1	3	0.6104	0	1	1	775.039978027344	2323.10538082203	-3.51866913745703	-0.00272475598970109	CID	MS2		36.51	87.238223928	86765	MSO2_060418_01.raw	0/0	3.26426792144775			0	2.419E-07
High	Sequest HT (A2)	Unambiguous	[K].VSPNYHLYTPAEVEAVIAR.[L]		1	1	Q9LSU1	Q9LSU1	0	3	0.3075	0	1	1	710.369873046875	2129.09506588063	-3.52900768938705	-0.00250453979151644	HCD	MS2	63.92578	23.215	87.2519146528	86779	MSO2_060418_01.raw	0/0	3.34793424606323			0	9.083E-06
High	Sequest HT (A2)	Unambiguous	[K].VSPNYHLYTPAEVEAVIAR.[L]		1	1	Q9LSU1	Q9LSU1	0	3	0.2698	0	1	1	710.369873046875	2129.09506588063	-3.52900768938705	-0.00250453979151644	CID	MS2		33.76	87.2537584904	86781	MSO2_060418_01.raw	0/0	2.14878606796265			0	2.891E-05
High	Sequest HT (A2)	Unambiguous	[K].QEQNPPSDYcQPSPEWPcAPGR.[K]	C10(Carbamidomethyl); C18(Carbamidomethyl)	1	1	Q7DNA1	Q7DNA1	0	3	0.6507	0	1	1	867.368774414063	2600.09176998219	-0.433141375134314	-0.000375402604177566	HCD	MS2	27.23216	13.3239	40.7274824666667	37045	MSO3_060418_01.raw	0/0	4.17698764801025	103006780	40.770809173584	0	1.637E-06
High	Sequest HT (A2)	Unambiguous	[K].QEQNPPSDYcQPSPEWPcAPGR.[K]	C10(Carbamidomethyl); C18(Carbamidomethyl)	1	1	Q7DNA1	Q7DNA1	0	3	0.8379	0	1	1	867.369323730469	2600.09341793141	0.200662602086959	0.000173913802072434	CID	MS2		11.31964	40.7290803352	37047	MSO3_060418_01.raw	0/0	4.38053178787231	103006780	40.770809173584	0	3.28E-08
High	Sequest HT (A2)	Unambiguous	[K].NVAGSISGLnAGNAASIPSK.[C]	N10(Deamidated)	1	2	Q7XJ39	Q2QYL2; Q7XJ39	0	2	0.0566	0	1	1	914.973388671875	1828.93950071375	-0.235445813461222	-0.000215308124951852	HCD	MS2	13.75735	22.36	40.7385339221333	37058	MSO3_060418_01.raw	0/0	3.89378333091736	6793276.375	40.7877960205078	0	5.3E-10
High	Sequest HT (A2)	Unambiguous	[K].NVAGSISGLNAGnAASIPSK.[C]	N13(Deamidated)	1	2	Q7XJ39	Q2QYL2; Q7XJ39	0	2	0.0115	0	1	1	914.973388671875	1828.93950071375	-0.235445813461222	-0.000215308124951852	CID	MS2		32.11	40.7403360194667	37060	MSO3_060418_01.raw	0/0	4.3386344909668	6793276.375	40.7877960205078	0	6.351E-06
High	Sequest HT (A2)	Unambiguous	[K].LTAAAAIASGTVLGLHEDSR.[Y]		1	1	Q6K669	Q6K669	0	3	0.4316	0	1	1	651.682678222656	1953.03348140797	-3.32704506824831	-0.00216595067702959	CID	MS2		33.1	87.2890048906667	86817	MSO2_060418_01.raw	0/0	2.84966135025024			0	0.0002947
High	Sequest HT (A2)	Unambiguous	[K].LTAAAAIASGTVLGLHEDSR.[Y]		1	1	Q6K669	Q6K669	0	3	0.4955	0	1	1	651.682678222656	1953.03348140797	-3.32704506824831	-0.00216595067702959	HCD	MS2	20.19425	37.495	87.2873131416	86815	MSO2_060418_01.raw	0/0	3.34647941589355			0	4.29E-08
High	Sequest HT (A2)	Unambiguous	[K].HIVQDLKPEIPVSK.[N]		1	1	P49027	P49027	0	3	0.6855	0	1	1	534.976745605469	1602.91568355641	-3.5462523037229	-0.00189478786455766	CID	MS2		38.745	87.2863823549333	86814	MSO2_060418_01.raw	0/0	2.82727599143982			0	8.962E-05
High	Sequest HT (A2)	Unambiguous	[K].VLELGDAIAGLTLEEAR.[G]		1	1	O22386	O22386	0	2	0.6728	0	1	1	885.483215332031	1769.95915403406	-2.93833936452992	-0.00260037796874713	CID	MS2		27.325	87.2853922904	86813	MSO2_060418_01.raw	0/0	3.82007241249084			0	4.957E-07
High	Sequest HT (A2)	Unambiguous	[K].HIVQDLKPEIPVSK.[N]		1	1	P49027	P49027	0	3	0.6746	0	1	1	534.976745605469	1602.91568355641	-3.5462523037229	-0.00189478786455766	HCD	MS2	13.01423	29.815	87.2845152010667	86812	MSO2_060418_01.raw	0/0	3.38153958320618			0	4.086E-06
High	Sequest HT (A2)	Unambiguous	[K].LITPDGEVELqVPDDVYILDqAEEEGIDLPYScR.[A]	Q11(Deamidated); Q21(Deamidated); C33(Carbamidomethyl)	1	1	A2YQD9	A2YQD9	0	3	0.5292	0	1	1	1298.28393554688	3892.83725338063	4.21304273818041	0.00546687354158593	CID	MS2		33.1	87.2754510909333	86804	MSO2_060418_01.raw	0/0	3.59329700469971			0	1.534E-05
High	Sequest HT (A2)	Unambiguous	[K].LITPDGEVELqVPDDVYILDqAEEEGIDLPYScR.[A]	Q11(Deamidated); Q21(Deamidated); C33(Carbamidomethyl)	1	1	A2YQD9	A2YQD9	0	3	0.5956	0	1	1	1298.28393554688	3892.83725338063	4.21304273818041	0.00546687354158593	HCD	MS2	29.54515	42.12	87.2736766754667	86802	MSO2_060418_01.raw	0/0	3.60658192634583			0	6.667E-06
High	Sequest HT (A2)	Unambiguous	[K].LHGGTPAnFLDVGGSASEGQVVEAFK.[I]	N8(Deamidated)	1	1	Q6K9N6	Q6K9N6	0	3	0.1501	0	1	1	863.429809570313	2588.27487545094	4.69572537437451	0.0040512569792468	CID	MS2		42.03	87.2726889714667	86801	MSO2_060418_01.raw	0/0	4.72574758529663			0	3.626E-08
High	Sequest HT (A2)	Unambiguous	[K].LHGGTPANFLDVGGSASEGQVVEAFK.[I]		1	1	Q6K9N6	Q6K9N6	0	3	0.5226	0	1	1	863.094055175781	2587.26761226734	-4.28767593984197	-0.00369780421866987	HCD	MS2	21.35694	33.1	87.2706742277333	86799	MSO2_060418_01.raw	0/0	5.74163055419922			0	5.86E-08
High	Sequest HT (A2)	Unambiguous	[K].NVAGSISGLnAGNAASIPSK.[C]	N10(Deamidated)	1	2	Q7XJ39	Q2QYL2; Q7XJ39	0	2		0.0115	2	2	914.973388671875	1828.93950071375	-0.235445813461222	-0.000215308124951852	CID	MS2		32.11	40.7403360194667	37060	MSO3_060418_01.raw	0/0	4.28806734085083	6793276.375	40.7877960205078	0	4.284E-08
High	Sequest HT (A2)	Unambiguous	[K].MTAEIGEQVQIVGDDLLVTNPTR.[V]		1	1	Q42971	Q42971	0	2	0.6487	0	1	1	1250.13684082031	2499.26640501063	-3.81049937966841	-0.00476174468758472	CID	MS2		33.1	87.2602455912	86788	MSO2_060418_01.raw	0/0	2.79477334022522	10783724.125	87.4547805786133	0	2.126E-06
High	Sequest HT (A2)	Unambiguous	[R].HLNAGIFGTGSDGHTLPSETVR.[A]		1	1	P14717	P14717	0	3	0.4548	0	1	1	756.045166015625	2266.12094478688	-0.0609866461435113	-4.60677082022206E-05	HCD	MS2	5.53152	23.53	40.7634640981333	37085	MSO3_060418_01.raw	0/0	3.43250179290771	10725292	40.8401412963867	0	2.737E-06
High	Sequest HT (A2)	Unambiguous	[R].HLNAGIFGTGSDGHTLPSETVR.[A]		1	1	P14717	P14717	0	3	0.4198	0	1	1	756.045166015625	2266.12094478688	-0.0609866461435113	-4.60677082022206E-05	CID	MS2		31.61653	40.7653207016	37087	MSO3_060418_01.raw	0/0	2.62174224853516	10725292	40.8401412963867	0	6.275E-05
High	Sequest HT (A2)	Unambiguous	[K].IYGVEPVESAVLSGGKPGPHK.[I]		1	1	Q9XEA6	Q9XEA6	0	4	0.6255	0	1	1	531.036437988281	2121.12392206313	-4.69444996888303	-0.00248938921879471	CID	MS2		33.1	87.5281193658667	87064	MSO2_060418_01.raw	0/0	2.58981156349182			0	0.0002396
High	Sequest HT (A2)	Unambiguous	[R].GDGGGGSGGSSPFYVDSDGLQR.[Q]		1	1	Q2QMN7	Q2QMN7	0	2	0.8143	0	1	1	1036.45141601563	2071.89555540125	0.188229238821798	0.000194995624951844	CID	MS2		39.09	40.8092162853333	37132	MSO3_060418_01.raw	0/0	2.79946374893188	9011385.25	40.878589630127	0	1.371E-06
High	Sequest HT (A2)	Unambiguous	[K].TLTSLNSVTAYGFDLIR.[G]		2	2	Q2QLY5; Q2QLY4	Q2QLY5; Q2QLY4	0	3	0.3184	0	1	1	624.332275390625	1870.98227291188	-4.61304654499579	-0.00287698937495406	CID	MS2		33.1	87.5464226	87084	MSO2_060418_01.raw	0/0	2.23027276992798	3998293.875	87.4927978515625	0	2.786E-06
High	Sequest HT (A2)	Unambiguous	[K].YGRPLLGcTIKPK.[L]	C8(Carbamidomethyl)	1	1	P0C511	P0C511	0	4	0.5752	0	1	1	376.466735839844	1502.84511346938	-4.0368738464294	-0.00151670515619706	CID	MS2		41.475	87.5688613016	87106	MSO2_060418_01.raw	0/0	2.65524864196777			0	1.927E-05
High	Sequest HT (A2)	Unambiguous	[K].LNLPVLPTTTIGSFPQTVELR.[R]		2	2	Q2QLY5; Q2QLY4	Q2QLY5; Q2QLY4	0	2	0.8093	0	1	1	1148.64392089844	2296.28056516688	-4.59144012112348	-0.00527164156255822	CID	MS2		41.235	87.8862536138667	87423	MSO2_060418_01.raw	0/0	2.36008524894714			0	9.684E-06
High	Sequest HT (A2)	Unambiguous	[K].LNLPVLPTTTIGSFPQTVELR.[R]		2	2	Q2QLY5; Q2QLY4	Q2QLY5; Q2QLY4	0	2	0.5904	0	1	1	1148.64392089844	2296.28056516688	-4.59144012112348	-0.00527164156255822	HCD	MS2	7.989287	33.1	87.8839595994667	87421	MSO2_060418_01.raw	0/0	2.49406003952026			0	1.783E-05
High	Sequest HT (A2)	Unambiguous	[R].RLPVVNPATESPIGEIPAGTAEDVDAAVAAAR.[E]		1	1	B3VMC0	B3VMC0	1	3	0.6706	0	1	1	1053.21630859375	3157.63437252125	-4.56290732483905	-0.0048026862500592	CID	MS2		41.785	87.8821225450667	87419	MSO2_060418_01.raw	0/0	4.27561807632446			0	5.467E-10
High	Sequest HT (A2)	Unambiguous	[R].RLPVVNPATESPIGEIPAGTAEDVDAAVAAAR.[E]		1	1	B3VMC0	B3VMC0	1	3	0.7243	0	1	1	1053.21630859375	3157.63437252125	-4.56290732483905	-0.0048026862500592	HCD	MS2	11.49007	32.05	87.8801638029333	87417	MSO2_060418_01.raw	0/0	5.55344581604004			0	1.553E-10
High	Sequest HT (A2)	Unambiguous	[R].GGLDFTKDDENVNSQPFmR.[W]	M18(Oxidation)	1	1	P0C511	P0C511	1	2	0.6526	0	1	1	1093.49548339844	2185.98369016688	0.831588266036379	0.000908918437398931	HCD	MS2	0	31.45	40.4354221917333	36726	MSO3_060418_01.raw	0/0	4.98154878616333	25007556	40.4513969421387	0	2.42E-06
High	Sequest HT (A2)	Unambiguous	[R].GGLDFTKDDENVNSQPFmR.[W]	M18(Oxidation)	1	1	P0C511	P0C511	1	2	0.6903	0	1	1	1093.49682617188	2185.98637571375	2.06011943959891	0.00225169187489893	CID	MS2		41.245	40.4375263221333	36728	MSO3_060418_01.raw	0/0	4.52054882049561	25007556	40.4513969421387	0	7.461E-07
High	Sequest HT (A2)	Unambiguous	[K].YGRPLLGcTIKPK.[L]	C8(Carbamidomethyl)	1	1	P0C511	P0C511	0	3	0.5746	0	1	1	501.61962890625	1502.84433345875	-4.55589438236231	-0.00228227708326993	CID	MS2		33.1	87.8378742357333	87375	MSO2_060418_01.raw	0/0	3.616868019104			0	7.107E-06
High	Sequest HT (A2)	Unambiguous	[K].GILGYVEEDLVSTDFQGDNR.[S]		1	1	Q7FAH2	Q7FAH2	0	2	0.5839	0	1	1	1114.02331542969	2227.03935422938	-5.37814753301156	-0.00598870531257489	HCD	MS2	9.266475	40.935	87.8872305456	87424	MSO2_060418_01.raw	0/0	4.472092628479			0	4.634E-07
High	Sequest HT (A2)	Unambiguous	[K].YGRPLLGcTIKPK.[L]	C8(Carbamidomethyl)	1	1	P0C511	P0C511	0	3	0.3598	0	1	1	501.61962890625	1502.84433345875	-4.55589438236231	-0.00228227708326993	HCD	MS2	21.53694	37.485	87.8362930184	87373	MSO2_060418_01.raw	0/0	3.278404712677			0	3.343E-05
High	Sequest HT (A2)	Unambiguous	[K].LTAAAAIASGTVLGLHEDSR.[Y]		1	1	Q6K669	Q6K669	0	3	0.6242	0	1	1	651.681945800781	1953.03128414234	-4.45209404232642	-0.00289837255202959	CID	MS2		37.135	87.8138339616	87351	MSO2_060418_01.raw	0/0	2.97558069229126			0	2.444E-05
High	Sequest HT (A2)	Unambiguous	[K].LTAAAAIASGTVLGLHEDSR.[Y]		1	1	Q6K669	Q6K669	0	3	0.4506	0	1	1	651.681335449219	1953.02945308766	-5.38963485405818	-0.00350872411452959	HCD	MS2	11.89747	26.92	87.8119460837333	87349	MSO2_060418_01.raw	0/0	3.43532395362854			0	8.596E-06
High	Sequest HT (A2)	Unambiguous	[K].VYPGGAFDPLGLADDPDTFAELK.[V]		1	1	A2XJ35	A2XJ35	0	2	0.4864	0	1	1	1204.5810546875	2408.154832745	-4.48488461555441	-0.00540017249977609	CID	MS2		34.48	87.8066423274667	87343	MSO2_060418_01.raw	0/0	2.93514752388			0	1.314E-05
High	Sequest HT (A2)	Unambiguous	[R].SGTLIDAIGIYVHP.[-]		1	2	Q0JMY8	Q0JMY8; A2WPN7	0	2	0.5914	0	1	1	728.393676757813	1455.78007688563	-2.83622006510521	-0.00206446218749079	CID	MS2		33.1	87.8055609976	87342	MSO2_060418_01.raw	0/0	3.00951218605042			0	7.426E-05
High	Sequest HT (A2)	Unambiguous	[R].VGLIGLGQNAPSTTTAcK.[G]	C17(Carbamidomethyl)	1	1	Q6K669	Q6K669	0	2	0.6307	0	1	1	894.470703125	1787.93412962	1.1859958817701	0.00106023999986249	CID	MS2		37.485	40.4660292986667	36754	MSO3_060418_01.raw	0/0	4.35939073562622			0	8.044E-10
High	Sequest HT (A2)	Unambiguous	[R].LDTGNYSWGSEAVTR.[K]		1	1	P49199	P49199	0	2	0.6803	0	1	1	828.387145996094	1655.76701536219	0.619623904788511	0.000512976093887119	CID	MS2		5.153041	40.4701684765333	36758	MSO3_060418_01.raw	0/0	5.12896490097046	357630851	40.2968978881836	0	9.293E-08
High	Sequest HT (A2)	Unambiguous	[K].IFSSPEVASEEPWYGIEQEYTLLQK.[D]		1	1	P14656	P14656	0	3	0.6416	0	1	1	981.811279296875	2943.41928463063	-3.58811656060425	-0.0035204564584698	CID	MS2		38.745	87.8029781269333	87339	MSO2_060418_01.raw	0/0	4.66040182113647			0	2.018E-06
High	Sequest HT (A2)	Unambiguous	[R].VGLIGLGQNAPSTTTAcK.[G]	C17(Carbamidomethyl)	1	1	Q6K669	Q6K669	0	2	0.6434	0	1	1	894.470703125	1787.93412962	1.1859958817701	0.00106023999986249	HCD	MS2	29.07884	33.49	40.4632502354667	36753	MSO3_060418_01.raw	0/0	4.15250062942505			0	1.227E-08
High	Sequest HT (A2)	Unambiguous	[K].VLELGDAIAGLTLEEAR.[G]		1	1	O22386	O22386	0	2	0.7322	0	1	1	885.482360839844	1769.95744504969	-3.90388670472071	-0.00345487015624713	CID	MS2		33.1	87.8018820408	87338	MSO2_060418_01.raw	0/0	3.65688943862915			0	8.698E-08
High	Sequest HT (A2)	Unambiguous	[K].GILGYVEEDLVSTDFQGDNR.[S]		1	1	Q7FAH2	Q7FAH2	0	2	0.7022	0	1	1	1114.02331542969	2227.03935422938	-5.37814753301156	-0.00598870531257489	CID	MS2		21.13	87.8889947994667	87426	MSO2_060418_01.raw	0/0	4.13250637054443			0	5.007E-06
High	Sequest HT (A2)	Unambiguous	[K].GATSETLTAPYNDVEAVK.[K]		1	1	Q6YZE2	Q6YZE2	0	2	0.4368	0	1	1	933.462280273438	1865.91728391688	2.44965739441914	0.0022854234374563	HCD	MS2	0	30.625	40.4142022205333	36705	MSO3_060418_01.raw	0/0	3.48498296737671			0	9.068E-05
High	Sequest HT (A2)	Unambiguous	[K].GGEYADKNPNFVGcVEGALGIR.[E]	C14(Carbamidomethyl)	1	1	Q9SXP2	Q9SXP2	1	3	0.5231	0	1	1	775.040222167969	2323.10611324391	-3.20339316939458	-0.00248061536470109	CID	MS2		32.82479	88.0096771512	87550	MSO2_060418_01.raw	0/0	3.25138783454895			0	2.18E-08
High	Sequest HT (A2)	Unambiguous	[K].TLTSLNSVTAYGFDLIR.[G]		2	2	Q2QLY5; Q2QLY4	Q2QLY5; Q2QLY4	0	2	0.3993	0	1	1	935.99609375	1870.98491087	-3.203120863632	-0.00299650499994186	CID	MS2		16.195	87.9871238666667	87527	MSO2_060418_01.raw	0/0	2.93313455581665			0	6.473E-07
High	Sequest HT (A2)	Unambiguous	[K].KLDGQLGGLLSEASAEEDFTGK.[A]		1	1	Q6K669	Q6K669	1	3	0.4104	0	1	1	755.709716796875	2265.11459713063	-4.37035994718507	-0.00329980312502206	CID	MS2		33.1	87.9745555717333	87516	MSO2_060418_01.raw	0/0	3.07158637046814			0	8.021E-05
High	Sequest HT (A2)	Unambiguous	[K].KLDGQLGGLLSEASAEEDFTGK.[A]		1	1	Q6K669	Q6K669	1	3	0.4388	0	1	1	755.709716796875	2265.11459713063	-4.37035994718507	-0.00329980312502206	HCD	MS2	0	41.97	87.9727726208	87514	MSO2_060418_01.raw	0/0	3.75867795944214			0	5.7E-06
High	Sequest HT (A2)	Unambiguous	[K].YGRPLLGcTIKPK.[L]	C8(Carbamidomethyl)	1	1	P0C511	P0C511	0	4	0.4556	0	1	1	376.466247558594	1502.84316034438	-5.33648689236194	-0.00200498640619706	CID	MS2		27.85	87.9519275933333	87492	MSO2_060418_01.raw	0/0	1.68851804733276			0	8.451E-05
High	Sequest HT (A2)	Unambiguous	[K].NVAGSISGLNAGnAASIPSK.[C]	N13(Deamidated)	1	2	Q7XJ39	Q2QYL2; Q7XJ39	0	2		0.015	2	2	914.97265625	1828.93803587	-1.03637083287111	-0.000947729999951852	HCD	MS2	0	17.60397	40.3654481917333	36660	MSO3_060418_01.raw	0/0	5.241286277771			0	1.047E-09
High	Sequest HT (A2)	Unambiguous	[K].NVAGSISGLnAGNAASIPSK.[C]	N10(Deamidated)	1	2	Q7XJ39	Q2QYL2; Q7XJ39	0	2	0.0097	0	1	1	914.973327636719	1828.93937864344	-0.302189565078713	-0.000276343281201852	CID	MS2		24.66987	40.3674460288	36662	MSO3_060418_01.raw	0/0	5.13848257064819			0	1.244E-08
High	Sequest HT (A2)	Unambiguous	[R].GGLDFTKDDENVNSQPFmR.[W]	M18(Oxidation)	1	1	P0C511	P0C511	1	3	0.5632	0	1	1	729.333740234375	2185.98666744313	2.19357405727631	0.00159837104160646	CID	MS2		12.84598	40.4291849018667	36719	MSO3_060418_01.raw	0/0	4.35444402694702			0	2.911E-05
High	Sequest HT (A2)	Unambiguous	[R].GPILLEDYHLIEK.[VL]		2	3	Q0E4K1; A2YH64	Q0E4K1; Q0D9C4; A2YH64	0	3	0.7117	0	1	1	513.949768066406	1539.83475093922	-4.5262514241449	-0.0023232369270166	HCD	MS2	0	33.1	87.9270722632	87466	MSO2_060418_01.raw	0/0	3.26280927658081			0	5.652E-05
High	Sequest HT (A2)	Unambiguous	[K].SGTLFDNFLITDDPELAK.[T]		1	1	Q9SLY8	Q9SLY8	0	2	0.3526	0	1	1	998.496032714844	1995.98478879969	-3.0934861055264	-0.00308728515597068	HCD	MS2	51.00066	42.39	87.9157083088	87456	MSO2_060418_01.raw	0/0	3.12159824371338			0	4.581E-07
High	Sequest HT (A2)	Unambiguous	[K].NVAGSISGLNAGnAASIPSK.[C]	N13(Deamidated)	1	2	Q7XJ39	Q2QYL2; Q7XJ39	0	2		0.0097	2	2	914.973327636719	1828.93937864344	-0.302189565078713	-0.000276343281201852	CID	MS2		24.66987	40.3674460288	36662	MSO3_060418_01.raw	0/0	5.08756923675537			0	2.862E-06
High	Sequest HT (A2)	Unambiguous	[K].GLAYDISDDQQDITR.[G]		1	1	P93431	P93431	0	2	0.677	0	1	1	855.402954101563	1709.79863157313	0.554558667663108	0.000474091562637113	HCD	MS2	54.40501	11.64913	40.3846265725333	36680	MSO3_060418_01.raw	0/0	4.20797538757324			0	1.191E-06
High	Sequest HT (A2)	Unambiguous	[K].GLAYDISDDQQDITR.[G]		1	1	P93431	P93431	0	2	0.6201	0	1	1	855.402954101563	1709.79863157313	0.554558667663108	0.000474091562637113	CID	MS2		21.925	40.3862013290667	36682	MSO3_060418_01.raw	0/0	4.37111473083496			0	3.006E-07
High	Sequest HT (A2)	Unambiguous	[K].QEQNPPSDYcQPSPEWPcAPGR.[K]	C10(Carbamidomethyl); C18(Carbamidomethyl)	1	1	Q7DNA1	Q7DNA1	0	2	0.7885	0	1	1	1300.54809570313	2600.08891477625	-1.53125826999809	-0.00199070687502712	HCD	MS2	0	33.1	40.4033068274667	36697	MSO3_060418_01.raw	0/0	3.31302952766418			0	4.074E-05
High	Sequest HT (A2)	Unambiguous	[K].QEQNPPSDYcQPSPEWPcAPGR.[K]	C10(Carbamidomethyl); C18(Carbamidomethyl)	1	1	Q7DNA1	Q7DNA1	0	2	0.9055	0	1	1	1300.55224609375	2600.0972155575	1.66123583748684	0.00215968374997288	CID	MS2		250	40.4053090216	36699	MSO3_060418_01.raw	0/0	3.27824544906616			0	4.22E-07
High	Sequest HT (A2)	Unambiguous	[R].TVPAAVPAIVFLSGGQSEEEATVNLNAMNK.[L]		1	1	Q5N725	Q5N725	0	2	0.5234	0	1	1	1529.27526855469	3057.54326047938	-4.20772672544844	-0.00643268031262778	CID	MS2		27.955	87.8959464882667	87434	MSO2_060418_01.raw	0/0	2.35227727890015			0	0.0001659
High	Sequest HT (A2)	Unambiguous	[K].SGTLFDNFLITDDPELAK.[T]		1	1	Q9SLY8	Q9SLY8	0	2	0.5427	0	1	1	998.496032714844	1995.98478879969	-3.0934861055264	-0.00308728515597068	CID	MS2		26.395	87.9175039442667	87458	MSO2_060418_01.raw	0/0	2.92951369285584			0	1.397E-05
High	Sequest HT (A2)	Unambiguous	[K].IFSSPEVASEEPWYGIEQEYTLLQK.[D]		1	1	P14656	P14656	0	3	0.3892	0	1	1	981.811279296875	2943.41928463063	-3.58811656060425	-0.0035204564584698	HCD	MS2	14.64812	29.815	87.8010216224	87337	MSO2_060418_01.raw	0/0	3.15572881698608			0	4.677E-05
High	Sequest HT (A2)	Unambiguous	[K].VLELGDAIAGLTLEEAR.[G]		1	1	O22386	O22386	0	2	0.5504	0	1	1	885.482360839844	1769.95744504969	-3.90388670472071	-0.00345487015624713	HCD	MS2	12.20979	32.095	87.8003197325333	87336	MSO2_060418_01.raw	0/0	3.67421865463257			0	3.739E-08
High	Sequest HT (A2)	Unambiguous	[K].VVSGEIDQSDQSFLDDDQVAAGWVLTcHAYPK.[S]	C27(Carbamidomethyl)	1	1	A2YQD9	A2YQD9	0	3	0.6471	0	1	1	1184.21496582031	3550.63034420094	-3.59337694392255	-0.00425293302080595	CID	MS2		22.345	87.7984364117333	87334	MSO2_060418_01.raw	0/0	5.1036229133606			0	4.942E-10
High	Sequest HT (A2)	Unambiguous	[K].VSPnYHLYTPAEVEAVIAR.[L]	N4(Deamidated)	1	1	Q9LSU1	Q9LSU1	0	3	0.3768	0	1	1	710.703369140625	2130.09555416188	4.2057735560501	0.00298622062515023	HCD	MS2	33.22851	42.165	87.688320544	87227	MSO2_060418_01.raw	0/0	3.44841122627258			0	4.019E-06
High	Sequest HT (A2)	Unambiguous	[K].LITPDGEVELqVPDDVYILDqAEEEGIDLPYScR.[A]	Q11(Deamidated); Q21(Deamidated); C33(Carbamidomethyl)	1	1	A2YQD9	A2YQD9	0	3	0.7629	0	1	1	1298.28503417969	3892.84054927906	5.05970344057652	0.00656550635408593	CID	MS2		33.1	87.6862620557333	87225	MSO2_060418_01.raw	0/0	4.85462808609009			0	4.433E-08
High	Sequest HT (A2)	Unambiguous	[K].TASVLcLTTVK.[N]	C6(Carbamidomethyl)	1	1	P0DKK7	P0DKK7	0	2	0.4859	0	1	1	596.833862304688	1192.66044797938	-0.115414751272825	-6.88253124216942E-05	HCD	MS2	2.947277	8.965886	40.5467901378667	36843	MSO3_060418_01.raw	0/0	2.83860659599304	228488692.5	40.5061836242676	0	0.0001978
High	Sequest HT (A2)	Unambiguous	[K].LITPDGEVELQVPDDVYILDQAEEEGIDLPYScR.[A]	C33(Carbamidomethyl)	1	1	A2YQD9	A2YQD9	0	3	0.6389	0	1	1	1297.61437988281	3890.82858638844	-6.22855005808591	-0.00807812385424948	HCD	MS2	0	42.27	87.6844123517333	87223	MSO2_060418_01.raw	0/0	4.67713117599487			0	1.004E-07
High	Sequest HT (A2)	Unambiguous	[R].FVYAHFPINASITNSNTAIEIR.[N]		1	1	P49210	P49210	0	3	0.5479	0	1	1	826.760437011719	2478.26675777516	-4.36828179198612	-0.00360860494796119	HCD	MS2	0	33.1	87.6814581072	87220	MSO2_060418_01.raw	0/0	3.65438866615295	6208772.75	87.9066543579102	0	1.453E-05
High	Sequest HT (A2)	Unambiguous	[K].KIPLYQHIANLAGNK.[Q]		1	1	Q42971	Q42971	1	3	0.5537	0	1	1	560.657836914063	1679.95895748219	-0.114840775921678	-6.43092707832693E-05	HCD	MS2	33.38413	6.97636	40.5520420448	36850	MSO3_060418_01.raw	0/0	2.98324775695801			0	3.987E-06
High	Sequest HT (A2)	Unambiguous	[K].HIVQDLKPEIPVSK.[N]		1	1	P49027	P49027	0	3	0.5763	0	1	1	534.975830078125	1602.91293697438	-5.25973749783074	-0.00281031520830766	HCD	MS2	51.14951	41.37	87.6770897045333	87215	MSO2_060418_01.raw	0/0	2.61758923530579			0	2.678E-05
High	Sequest HT (A2)	Unambiguous	[K].VSPnYHLYTPAEVEAVIAR.[L]	N4(Deamidated)	1	1	Q9LSU1	Q9LSU1	0	3	0.5373	0	1	1	710.703369140625	2130.09555416188	4.2057735560501	0.00298622062515023	CID	MS2		40.5	87.6912891885333	87228	MSO2_060418_01.raw	0/0	3.21969985961914			0	8.359E-06
High	Sequest HT (A2)	Selected	[RK].EGVAFYNSLInDVIAK.[G]	N11(Deamidated)	2	2	Q53NF0; Q0J0N4	Q53NF0; Q0J0N4	0	2	0.0075	0	1	1	877.44873046875	1753.8901843075	-5.99125853905571	-0.0052540362499387	HCD	MS2	67.38963	39.51	87.6403083104	87178	MSO2_060418_01.raw	0/0	2.67116236686707			0	0.0001277
High	Sequest HT (A2)	Unambiguous	[K].GGEYADKNPNFVGcVEGALGIR.[E]	C14(Carbamidomethyl)	1	1	Q9SXP2	Q9SXP2	1	3	0.6049	0	1	1	775.039306640625	2323.10336666188	-4.38567804962876	-0.00339614270845109	CID	MS2		33.1	87.6235711018667	87160	MSO2_060418_01.raw	0/0	3.66938948631287			0	1.354E-08
High	Sequest HT (A2)	Unambiguous	[R].DNLTLWTSDISEDAAEEIKEAPK.[G]		1	1	Q6EUP4	Q6EUP4	1	3	0.4654	0	1	1	859.083679199219	2575.23648433766	-1.7467655937071	-0.00149944744801663	HCD	MS2	35.55877	33.1	87.6226461770667	87159	MSO2_060418_01.raw	0/0	3.76145100593567			0	4.941E-09
High	Sequest HT (A2)	Unambiguous	[K].GGEYADKNPNFVGcVEGALGIR.[E]	C14(Carbamidomethyl)	1	1	Q9SXP2	Q9SXP2	1	3	0.4792	0	1	1	775.037536621094	2323.09805660328	-6.67142881808153	-0.00516616223970108	HCD	MS2	44.16148	35.49167	87.6217710874667	87158	MSO2_060418_01.raw	0/0	4.08928155899048			0	8.644E-08
High	Sequest HT (A2)	Unambiguous	[K].TLTSLNSVTAYGFDLIR.[G]		2	2	Q2QLY5; Q2QLY4	Q2QLY5; Q2QLY4	0	2	0.4984	0	1	1	935.99755859375	1870.9878405575	-1.6372727914022	-0.00153166124994186	CID	MS2		27.22	87.6159277192	87152	MSO2_060418_01.raw	0/0	3.18502497673035			0	8.986E-09
High	Sequest HT (A2)	Unambiguous	[K].EHVIKPVIPEQYLDEK.[T]		1	2	A2Y053	A2Y053; Q9LGU6	0	3	0.3	0	1	1	646.351440429688	1937.03976802906	0.988090686515901	0.000637989687675145	HCD	MS2	39.50829	9.517432	40.6047334448	36912	MSO3_060418_01.raw	0/0	3.298588514328	93117501	40.611930847168	0	1.268E-06
High	Sequest HT (A2)	Unambiguous	[K].ANSEATLGTYqGDAVLGEGASESLHVK.[D]	Q11(Deamidated)	1	1	Q5N725	Q5N725	0	3	0.1133	0	1	1	902.437072753906	2705.29666500172	2.4420714880751	0.00220217057293715	HCD	MS2	61.96985	42.21	87.5929748578667	87131	MSO2_060418_01.raw	0/0	3.53485012054443			0	2.996E-06
High	Sequest HT (A2)	Unambiguous	[K].VVPLITEEFGYTNVHQVPK.[V]		1	1	Q9ZST0	Q9ZST0	0	3	0.2923	0	1	1	724.055786132813	2170.15280513844	-0.679938553465667	-0.000491857187474428	HCD	MS2	34.26912	22.03	87.5827334898667	87120	MSO2_060418_01.raw	0/0	1.94823217391968			0	3.881E-06
High	Sequest HT (A2)	Unambiguous	[K].KLPSILVDETSVQK.[I]		1	1	Q10KF0	Q10KF0	1	2	0.5728	0	1	1	778.948913574219	1556.89055051844	0.73958910521006	0.000575729218780907	CID	MS2		25.86609	40.5841701965333	36889	MSO3_060418_01.raw	0/0	3.16472339630127	5302876	40.5265731811523	0	3.029E-05
High	Sequest HT (A2)	Unambiguous	[R].YIGSLVGDFHR.[T]		1	1	O64422	O64422	0	3	0.3707	0	1	1	421.887908935547	1263.64917354664	0.891653845897665	0.000375578880266403	CID	MS2		31.105	40.5304889130667	36827	MSO3_060418_01.raw	0/0	2.05074763298035	69348625	40.5723419189453	0	0.0001539
High	Sequest HT (A2)	Unambiguous	[K].GILGYVEEDLVSTDFQGDSR.[S]		1	1	Q6K5G8	Q6K5G8	0	2	0.6507	0	1	1	1100.51904296875	2200.0308093075	-4.37414801905008	-0.00481165125006555	HCD	MS2	0	32.305	87.70239676	87239	MSO2_060418_01.raw	0/0	4.38475179672241			0	4.045E-08
High	Sequest HT (A2)	Unambiguous	[K].GILGYVEEDLVSTDFQGDSR.[S]		1	1	Q6K5G8	Q6K5G8	0	2	0.7111	0	1	1	1100.51696777344	2200.02665891688	-6.26065454114895	-0.00688684656256555	CID	MS2		42.025	87.70447188	87241	MSO2_060418_01.raw	0/0	3.98128056526184			0	3.618E-07
High	Sequest HT (A2)	Unambiguous	[K].VVSGEIDQSDQSFLDDDQVAAGWVLTcHAYPK.[S]	C27(Carbamidomethyl)	1	1	A2YQD9	A2YQD9	0	3	0.7063	0	1	1	1184.21533203125	3550.63144283375	-3.28395896508606	-0.00388672208330595	HCD	MS2	6.227347	36.27	87.7967511741333	87332	MSO2_060418_01.raw	0/0	5.72441148757935			0	1.394E-10
High	Sequest HT (A2)	Unambiguous	[K].ATSSIFPLQNVFVR.[K]		1	1	P49397	P49397	0	2	0.5994	0	1	1	789.932678222656	1578.85807981531	-3.65659437724313	-0.00288663234380238	CID	MS2		39.88	87.7958032616	87331	MSO2_060418_01.raw	0/0	3.42321753501892			0	1.21E-05
High	Sequest HT (A2)	Unambiguous	[K].ATSSIFPLQNVFVR.[K]		1	1	P49397	P49397	0	2	0.4653	0	1	1	789.932678222656	1578.85807981531	-3.65659437724313	-0.00288663234380238	HCD	MS2	0	29.95	87.7939322802667	87329	MSO2_060418_01.raw	0/0	2.88381314277649			0	3.021E-06
High	Sequest HT (A2)	Unambiguous	[R].VTPQPGVPPEEAGAAVAAESSTGTWTTVWTDGLTSLDR.[Y]		1	1	P0C511	P0C511	0	4	0.4984	0	1	1	964.469604492188	3854.85658807875	-3.97635812103491	-0.00383208781261146	CID	MS2		17.71	87.7907116914667	87326	MSO2_060418_01.raw	0/0	3.21479392051697			0	7.507E-09
High	Sequest HT (A2)	Unambiguous	[R].VTPQPGVPPEEAGAAVAAESSTGTWTTVWTDGLTSLDR.[Y]		1	1	P0C511	P0C511	0	4	0.5202	0	1	1	964.470581054688	3854.86049432875	-2.96303003006748	-0.00285552531261146	HCD	MS2	0	31.84	87.7890889453333	87324	MSO2_060418_01.raw	0/0	3.70844078063965			0	1.903E-08
High	Sequest HT (A2)	Unambiguous	[R].VETGVLKPGMVVTFGPSGLTTEVK.[S]		1	1	O64937	O64937	0	3	0.3951	0	1	1	816.110778808594	2446.31778316578	-3.42966702905821	-0.00279669473957256	CID	MS2		19.67005	87.7871993306667	87322	MSO2_060418_01.raw	0/0	4.1007513999939			0	8.711E-09
High	Sequest HT (A2)	Unambiguous	[R].DNGLLLHIHR.[A]		1	1	P0C511	P0C511	0	3	0.5491	0	1	1	396.557678222656	1187.65848140797	-4.95443174129565	-0.00196140067699465	HCD	MS2	27.17008	32.53449	87.7863077213333	87321	MSO2_060418_01.raw	0/0	2.75187373161316			0	0.0002657
High	Sequest HT (A2)	Unambiguous	[R].DQDLLVLPTDAALFEDPTFK.[V]		1	1	Q7XJ02	Q7XJ02	0	2	0.683	0	1	1	1124.56945800781	2248.13163938563	-2.98753159823534	-0.00335819218753386	CID	MS2		25.75	87.7617649682667	87297	MSO2_060418_01.raw	0/0	4.07220983505249	6942497	87.394416809082	0	0.0001993
High	Sequest HT (A2)	Unambiguous	[R].DQDLLVLPTDAALFEDPTFK.[V]		1	1	Q7XJ02	Q7XJ02	0	2	0.5646	0	1	1	1124.56945800781	2248.13163938563	-2.98753159823534	-0.00335819218753386	HCD	MS2	11.2963	42.45	87.7599134328	87295	MSO2_060418_01.raw	0/0	3.32808017730713	6942497	87.394416809082	0	0.0003313
High	Sequest HT (A2)	Unambiguous	[R].VTPQPGVPPEEAGAAVAAESSTGTWTTVWTDGLTSLDR.[Y]		1	1	P0C511	P0C511	0	3	0.6509	0	1	1	1285.625	3854.86044674	-2.97537512247345	-0.00382323000015579	CID	MS2		14.00207	87.7410513437333	87277	MSO2_060418_01.raw	0/0	4.23933744430542			0	4.532E-09
High	Sequest HT (A2)	Unambiguous	[K].KLDGQLGGLLSEASAEEDFTGK.[A]		1	1	Q6K669	Q6K669	1	3	0.5828	0	1	1	755.708984375	2265.112399865	-5.34040182715959	-0.00403222500002206	HCD	MS2	31.86415	33.1	87.7335662432	87271	MSO2_060418_01.raw	0/0	4.4081015586853			0	3.676E-06
High	Sequest HT (A2)	Unambiguous	[R].AASFNIIPSSTGAAK.[A]		3	3	Q7FAH2; Q6K5G8; A2YQT7	Q7FAH2; Q6K5G8; A2YQT7	0	2	0.4189	0	1	1	717.883117675781	1434.75895872156	0.166858412578907	0.00011970078116974	HCD	MS2	35.55221	2.172195	40.5081313621333	36798	MSO3_060418_01.raw	0/0	2.95791387557983			0	2.936E-06
High	Sequest HT (A2)	Unambiguous	[R].IEEELGAAAVYAGAK.[F]		1	1	Q42971	Q42971	0	2	0.5693	0	1	1	746.388427734375	1491.76957883875	0.421800406840925	0.000314614374929079	CID	MS2		2.431227	40.5088919088	36799	MSO3_060418_01.raw	0/0	5.34184646606445			0	2.416E-07
High	Sequest HT (A2)	Unambiguous	[R].IIGATRPWEAAPGTIR.[A]		1	2	A6N0M9	A6N0M9; Q07661	0	3	0.4856	0	1	1	570.321166992188	1708.94894771656	-0.214320831036918	-0.000122087812390722	HCD	MS2	13.51809	1.70707	40.5107230864	36801	MSO3_060418_01.raw	0/0	2.07953500747681			0	0.0002249
High	Sequest HT (A2)	Unambiguous	[R].IIGATRPWEAAPGTIR.[A]		1	2	A6N0M9	A6N0M9; Q07661	0	3	0.7034	0	1	1	570.321166992188	1708.94894771656	-0.214320831036918	-0.000122087812390722	CID	MS2		2.399354	40.5123022856	36803	MSO3_060418_01.raw	0/0	2.6253125667572			0	5.124E-08
High	Sequest HT (A2)	Unambiguous	[R].YIGSLVGDFHR.[T]		1	1	O64422	O64422	0	3	0.5597	0	1	1	421.887573242188	1263.64816646656	0.0946913683570944	3.98855208914028E-05	HCD	MS2	75.42395	24.46	40.5291974357333	36825	MSO3_060418_01.raw	0/0	2.6789824962616	69348625	40.5723419189453	0	2.131E-05
High	Sequest HT (A2)	Unambiguous	[R].GPLQISWNYNYGPAGQNIGFDGLRDPDR.[V]		1	1	Q7Y1Z0	Q7Y1Z0	1	3	0.5604	0	1	1	1040.83020019531	3120.47604732594	-5.18288876228189	-0.00539105468745523	CID	MS2		33.1	87.7072861984	87244	MSO2_060418_01.raw	0/0	3.22844576835632			0	8.436E-05
High	Sequest HT (A2)	Unambiguous	[K].EHVIKPVIPEQYLDEK.[T]		1	2	A2Y053	A2Y053; Q9LGU6	0	3	0.3172	0	1	1	646.351440429688	1937.03976802906	0.988090686515901	0.000637989687675145	CID	MS2		9.114199	40.6065376256	36914	MSO3_060418_01.raw	0/0	2.27274894714355	93117501	40.611930847168	0	0.00038
High	Sequest HT (A2)	Unambiguous	[K].QVVSGVAYYLK.[V]		1	1	A2XS65	A2XS65	0	2	0.5165	0	1	1	613.8427734375	1226.678270245	0.261099500528142	0.00016014250002172	HCD	MS2	32.4963	22.09913	42.4698958682667	38910	MSO3_060418_01.raw	0/0	3.33462619781494	108206689.9375	42.5943870544434	0	1.651E-05
High	Sequest HT (A2)	Unambiguous	[K].KLDGQLGGLLSEASAEEDFTGK.[A]		1	1	Q6K669	Q6K669	1	3	0.6089	0	1	1	755.71240234375	2265.12265377125	-0.813539720611833	-0.000614256250022057	CID	MS2		42.015	87.1092858408	86632	MSO2_060418_01.raw	0/0	4.0371789932251			0	3.425E-08
High	Sequest HT (A2)	Unambiguous	[K].NMITGTSQADcAVLIIDSTTGGFEAGISK.[D]	C11(Carbamidomethyl)	1	1	O64937	O64937	0	3	0.5594	0	1	1	986.478454589844	2957.42081050953	-0.761670014880562	-0.000750860156157292	CID	MS2		28.555	87.1044858762667	86627	MSO2_060418_01.raw	0/0	3.44768929481506			0	1.741E-05
High	Sequest HT (A2)	Unambiguous	[R].VTPQPGVPPEEAGAAVAAESSTGTWTTVWTDGLTSLDR.[Y]		1	1	P0C511	P0C511	0	3	0.6644	0	1	1	1285.62255859375	3854.85312252125	-4.8753652930374	-0.00626463625015579	HCD	MS2	0	16.5706	86.5704886744	86081	MSO2_060418_01.raw	0/0	4.32027673721313			0	7.391E-11
High	Sequest HT (A2)	Unambiguous	[R].GPLQISWNYnYGPAGQNIGFDGLRDPDR.[V]	N10(Deamidated)	1	1	Q7Y1Z0	Q7Y1Z0	1	3	0.0815	0	1	1	1041.16284179688	3121.47397213063	-0.725412978767984	-0.000754786458288563	CID	MS2		33.1	86.5607326856	86071	MSO2_060418_01.raw	0/0	4.16851902008057			0	4.489E-05
High	Sequest HT (A2)	Unambiguous	[K].ISEEEYISAIKEEISK.[V]		1	1	Q2QLY5	Q2QLY5	1	3	0.1176	0	1	1	623.319458007813	1867.94382076344	-5.18989711645417	-0.00323149552082214	HCD	MS2	73.14774	39.865	86.5514749112	86061	MSO2_060418_01.raw	0/0	1.86734616756439			0	0.0001041
High	Sequest HT (A2)	Unambiguous	[R].VTPQPGVPPEEAGAAVAAESSTGTWTTVWTDGLTSLDR.[Y]		1	1	P0C511	P0C511	0	4	0.4727	0	1	1	964.468994140625	3854.8541466725	-4.60968817788956	-0.00444243937511146	CID	MS2		17.71	86.5421169261333	86051	MSO2_060418_01.raw	0/0	2.74659037590027			0	1.648E-05
High	Sequest HT (A2)	Unambiguous	[R].VALEAcVQAR.[N]	C6(Carbamidomethyl)	1	1	P0C511	P0C511	0	2	0.5	0	1	1	558.79541015625	1116.5835436825	0.483271282285701	0.000269806250077664	CID	MS2		15.37554	41.1070700149333	37454	MSO3_060418_01.raw	0/0	3.4008424282074			0	7.828E-05
High	Sequest HT (A2)	Unambiguous	[K].GILGYVEEDLVSTDFQGDNR.[S]		1	1	Q7FAH2	Q7FAH2	0	2	0.581	0	1	1	1114.02465820313	2227.04203977625	-4.17227192662293	-0.00464593187507489	CID	MS2		33.1	86.5132723634667	86022	MSO2_060418_01.raw	0/0	2.83788824081421			0	0.0001444
High	Sequest HT (A2)	Unambiguous	[K].GILGYVEEDLVSTDFQGDNR.[S]		1	1	Q7FAH2	Q7FAH2	0	2	0.4493	0	1	1	1114.02465820313	2227.04203977625	-4.17227192662293	-0.00464593187507489	HCD	MS2	0	40.08	86.5115267962667	86020	MSO2_060418_01.raw	0/0	3.64646768569946			0	5.011E-05
High	Sequest HT (A2)	Unambiguous	[R].VETGVLKPGMVVTFGPSGLTTEVK.[S]		1	1	O64937	O64937	0	3	0.5072	0	1	1	816.109802246094	2446.31485347828	-4.62725365182154	-0.00377325723957256	HCD	MS2	3.759382	21.1	86.5886772941333	86099	MSO2_060418_01.raw	0/0	4.87148523330688			0	1.6E-10
High	Sequest HT (A2)	Unambiguous	[K].IGLFGGAGVGK.[T]		2	2	P12085; Q01859	P12085; Q01859	0	2	0.428	0	1	1	488.285583496094	975.563890362188	1.74085486434371	0.000849156093750025	HCD	MS2	57.19117	29.185	41.1606739426667	37512	MSO3_060418_01.raw	0/0	2.43105149269104			0	0.0002291
High	Sequest HT (A2)	Unambiguous	[K].HIVQDLKPEIPVSK.[N]		1	1	P49027	P49027	0	3	0.5333	0	1	1	534.976684570313	1602.91550045094	-3.66048464999676	-0.00195582302080766	HCD	MS2	0	33.1	86.4933565445333	86001	MSO2_060418_01.raw	0/0	2.70258498191834			0	0.0002002
High	Sequest HT (A2)	Unambiguous	[K].QEQNPPSDYcQPSPEWPcAPGR.[K]	C10(Carbamidomethyl); C18(Carbamidomethyl)	1	1	Q7DNA1	Q7DNA1	0	2	0.8275	0	1	1	1300.55151367188	2600.09575071375	1.09785452440126	0.00142726187497288	CID	MS2		28.27	41.1630384885333	37515	MSO3_060418_01.raw	0/0	3.42153406143188	51299945	41.0690689086914	0	0.0003786
High	Sequest HT (A2)	Unambiguous	[K].QEQNPPSDYcQPSPEWPcAPGR.[K]	C10(Carbamidomethyl); C18(Carbamidomethyl)	1	1	Q7DNA1	Q7DNA1	0	3	0.7028	0	1	1	867.369445800781	2600.09378414234	0.341507930358353	0.000295984114572434	HCD	MS2	31.0244	29.38232	41.1872042549333	37544	MSO3_060418_01.raw	0/0	3.86706829071045			0	1.367E-06
High	Sequest HT (A2)	Unambiguous	[K].QEQnPPSDYcQPSPEWPcAPGR.[K]	N4(Deamidated); C10(Carbamidomethyl); C18(Carbamidomethyl)	1	1	Q7DNA1	Q7DNA1	0	3	0.0102	0	1	1	867.702514648438	2601.09299068531	6.18147630972318	0.00535949843749014	CID	MS2		19.06	41.1888433965333	37546	MSO3_060418_01.raw	0/0	4.88681316375732			0	4.992E-05
High	Sequest HT (A2)	Unambiguous	[R].KPAVINVIIDPYAGAESGR.[M]		1	1	Q0JMH0	Q0JMH0	0	3	0.601	0	1	1	657.359069824219	1970.06265621266	-4.00743889051426	-0.00263164578124512	CID	MS2		33.1	86.4584187522667	85965	MSO2_060418_01.raw	0/0	3.91498446464539			0	4.558E-05
High	Sequest HT (A2)	Unambiguous	[R].KPAVINVIIDPYAGAESGR.[M]		1	1	Q0JMH0	Q0JMH0	0	3	0.5508	0	1	1	657.359069824219	1970.06265621266	-4.00743889051426	-0.00263164578124512	HCD	MS2	0	36.4	86.4567356674667	85963	MSO2_060418_01.raw	0/0	3.73693299293518			0	9.436E-05
High	Sequest HT (A2)	Unambiguous	[K].SGTLFDnFLITDDPELAK.[T]	N7(Deamidated)	1	1	Q9SLY8	Q9SLY8	0	2	0.7218	0	1	1	998.99609375	1996.98491087	4.9732721256687	0.00496575000027932	CID	MS2		42.015	86.4390695010667	85947	MSO2_060418_01.raw	0/0	3.98967432975769			0	4.503E-06
High	Sequest HT (A2)	Unambiguous	[K].HIVQDLKPEIPVSK.[N]		1	1	P49027	P49027	0	3	0.6642	0	1	1	534.976684570313	1602.91550045094	-3.66048464999676	-0.00195582302080766	CID	MS2		41.4	86.4952130666667	86003	MSO2_060418_01.raw	0/0	2.70929527282715			0	0.0001987
High	Sequest HT (A2)	Unambiguous	[K].SGTLFDNFLITDDPELAK.[T]		1	1	Q9SLY8	Q9SLY8	0	2	0.3583	0	1	1	998.4931640625	1995.979051495	-5.96790026510417	-0.00595593749972068	HCD	MS2	23.57553	41.94	86.4352657826667	85944	MSO2_060418_01.raw	0/0	3.21382880210876			0	1.208E-05
High	Sequest HT (A2)	Unambiguous	[K].LFATIDGLDHAAK.[I]		1	1	P83646	P83646	0	2	0.2564	0	1	1	686.368103027344	1371.72892942469	1.63185181282379	0.00111922734367909	HCD	MS2	60.93581	16.65149	41.0880771549333	37432	MSO3_060418_01.raw	0/0	2.72977185249329			0	7.001E-05
High	Sequest HT (A2)	Unambiguous	[K].VVSGEIDQSDQSFLDDDQVAAGWVLTcHAYPK.[S]	C27(Carbamidomethyl)	1	1	A2YQD9	A2YQD9	0	3	0.6667	0	1	1	1184.21411132813	3550.62778072438	-4.31535222787438	-0.00510742520830595	HCD	MS2	6.460219	42.315	86.5912608848	86102	MSO2_060418_01.raw	0/0	5.3412971496582	51389043.25	86.2422332763672	0	2.32E-12
High	Sequest HT (A2)	Unambiguous	[K].IYGVEPVESAVLSGGKPGPHK.[I]		1	1	Q9XEA6	Q9XEA6	0	4	0.586	0	1	1	531.036804199219	2121.12538690688	-4.00385529964771	-0.00212317828129471	CID	MS2		42.015	86.6559329973333	86170	MSO2_060418_01.raw	0/0	2.85344529151917			0	0.0004025
High	Sequest HT (A2)	Selected	[R].HTLIIYDDLSK.[Q]		1	1	P0C2Z4	P0C2Z4	0	2		0.0459	2	2	659.356689453125	1317.70610227625	0.91778231712018	0.000604683124947769	HCD	MS2	52.66909	18.40843	41.0512742125333	37392	MSO3_060418_01.raw	0/0	2.08188414573669			0	0.0001687
High	Sequest HT (A2)	Unambiguous	[R].RLPVVNPATESPIGEIPAGTAEDVDAAVAAAR.[E]		1	1	B3VMC0	B3VMC0	1	3	0.5721	0	1	1	1053.21691894531	3157.63620357594	-3.98302817590987	-0.0041923346875592	CID	MS2		42.045	86.6481414925333	86162	MSO2_060418_01.raw	0/0	4.58009147644043			0	1.591E-07
High	Sequest HT (A2)	Unambiguous	[R].RLPVVNPATESPIGEIPAGTAEDVDAAVAAAR.[E]		1	1	B3VMC0	B3VMC0	1	3	0.5452	0	1	1	1053.21691894531	3157.63620357594	-3.98302817590987	-0.0041923346875592	HCD	MS2	13.03564	33.1	86.6461310768	86160	MSO2_060418_01.raw	0/0	3.86757898330688			0	7.983E-07
High	Sequest HT (A2)	Unambiguous	[K].MELPEWVDIVK.[T]		1	1	P40978	P40978	0	2	0.5899	0	1	1	679.852172851563	1358.69706907313	-3.96041596499709	-0.00269051343752835	CID	MS2		41.85	86.6444231586667	86158	MSO2_060418_01.raw	0/0	3.1660168170929			0	0.0003614
High	Sequest HT (A2)	Unambiguous	[K].TGLPYIWHSK.[A]		2	2	Q6Z4G3; Q8H8T0	Q6Z4G3; Q8H8T0	0	3	0.5301	0	1	1	401.216583251953	1201.63519649586	-1.01782379468858	-0.000407684713460791	CID	MS2		23.035	41.0519808021333	37393	MSO3_060418_01.raw	0/0	3.48694634437561			0	0.0002689
High	Sequest HT (A2)	Unambiguous	[R].IIGIDLNANR.[F]		1	1	Q2R8Z5	Q2R8Z5	0	2	0.4628	0	1	1	549.817321777344	1098.62736692469	0.713440489686728	0.000391902343721995	CID	MS2		14.8281	41.0771130981333	37419	MSO3_060418_01.raw	0/0	2.41700434684753			0	0.0003642
High	Sequest HT (A2)	Unambiguous	[R].VETGVLKPGMVVTFGPSGLTTEVK.[S]		1	1	O64937	O64937	0	3	0.3678	0	1	1	816.110534667969	2446.31705074391	-3.72906368474904	-0.00304083536457256	CID	MS2		24.04639	86.5904486141333	86101	MSO2_060418_01.raw	0/0	4.34562921524048			0	1.063E-08
High	Sequest HT (A2)	Unambiguous	[K].GLTFDSGGYNIK.[T]		1	1	Q6K669	Q6K669	0	2	0.5925	0	1	1	636.317687988281	1271.62809934656	1.14556939404925	0.000728368281215808	CID	MS2		10.96112	41.079433612	37422	MSO3_060418_01.raw	0/0	2.92441415786743	66079772	41.174129486084	0	0.0003372
High	Sequest HT (A2)	Unambiguous	[K].EIILSTNSGQIGVLPNHAPInTAVDMGPLR.[I]	N21(Deamidated)	1	1	P0C2Z1	P0C2Z1	0	3	0.0271	0	1	1	1043.55065917969	3128.63742427906	-1.09781246640387	-0.00114488697928161	HCD	MS2	55.107	33.1	86.5997416002667	86111	MSO2_060418_01.raw	0/0	4.78901672363281			0	1.38E-05
High	Sequest HT (A2)	Unambiguous	[K].YGRPLLGcTIKPK.[L]	C8(Carbamidomethyl)	1	1	P0C511	P0C511	0	3	0.3896	0	1	1	501.61962890625	1502.84433345875	-4.55589438236231	-0.00228227708326993	CID	MS2		34.735	86.5981192136	86109	MSO2_060418_01.raw	0/0	3.08438420295715			0	2.167E-05
High	Sequest HT (A2)	Unambiguous	[K].YGRPLLGcTIKPK.[L]	C8(Carbamidomethyl)	1	1	P0C511	P0C511	0	3	0.3191	0	1	1	501.61962890625	1502.84433345875	-4.55589438236231	-0.00228227708326993	HCD	MS2	20.32032	24.28	86.5963980616	86107	MSO2_060418_01.raw	0/0	3.0418975353241			0	0.0001424
High	Sequest HT (A2)	Unambiguous	[R].VGLTGLTVAEHFR.[D]		1	1	Q01859	Q01859	0	3	0.3512	0	1	1	467.258972167969	1399.76236324391	-4.90169806108511	-0.00228708203121641	HCD	MS2	41.96567	36.27	86.5956272522667	86106	MSO2_060418_01.raw	0/0	2.98572731018066			0	1.923E-05
High	Sequest HT (A2)	Unambiguous	[K].ATSSIFPLQNVFVR.[K]		1	1	P49397	P49397	0	2	0.4533	0	1	1	789.932495117188	1578.85771360438	-3.88854023931705	-0.00306973781255238	CID	MS2		40.785	86.5940687141333	86105	MSO2_060418_01.raw	0/0	2.99724292755127			0	1.886E-05
High	Sequest HT (A2)	Unambiguous	[K].VVSGEIDQSDQSFLDDDQVAAGWVLTcHAYPK.[S]	C27(Carbamidomethyl)	1	1	A2YQD9	A2YQD9	0	3	0.7072	0	1	1	1184.21472167969	3550.62961177906	-3.79965559648022	-0.00449707364580595	CID	MS2		26.95	86.5930501872	86104	MSO2_060418_01.raw	0/0	5.42736673355103	51389043.25	86.2422332763672	0	1.109E-09
High	Sequest HT (A2)	Unambiguous	[K].ATSSIFPLQNVFVR.[K]		1	1	P49397	P49397	0	2	0.4612	0	1	1	789.932495117188	1578.85771360438	-3.88854023931705	-0.00306973781255238	HCD	MS2	10.33942	33.1	86.5921334802667	86103	MSO2_060418_01.raw	0/0	2.45321297645569			0	5.403E-05
High	Sequest HT (A2)	Unambiguous	[K].EIILSTNSGQIGVLPnHAPINTAVDMGPLR.[I]	N16(Deamidated)	1	1	P0C2Z1	P0C2Z1	0	3		0.0271	2	2	1043.55065917969	3128.63742427906	-1.09781246640387	-0.00114488697928161	HCD	MS2	55.107	33.1	86.5997416002667	86111	MSO2_060418_01.raw	0/0	4.65754508972168			0	1.897E-06
High	Sequest HT (A2)	Unambiguous	[K].VLELGDAIAGLTLEEAR.[G]		1	1	O22386	O22386	0	3	0.5759	0	1	1	590.656311035156	1769.95437984547	-5.63567537630226	-0.00332498151040757	CID	MS2		42.385	86.4304949632	85939	MSO2_060418_01.raw	0/0	3.49276685714722			0	0.0002323
High	Sequest HT (A2)	Unambiguous	[K].qEQNPPSDYcQPSPEWPcAPGR.[K]	Q1(Deamidated); C10(Carbamidomethyl); C18(Carbamidomethyl)	1	1	Q7DNA1	Q7DNA1	0	3	0.0102	0	1	2	867.702514648438	2601.09299068531	6.18147630972318	0.00535949843749014	CID	MS2		19.06	41.1888433965333	37546	MSO3_060418_01.raw	0/0	4.88534307479858			0	8.247E-05
High	Sequest HT (A2)	Unambiguous	[K].VSPNYHLYTPAEVEAVIAR.[L]		1	1	Q9LSU1	Q9LSU1	0	3	0.2515	0	1	1	710.36865234375	2129.09140377125	-5.2490325535061	-0.00372524291651644	CID	MS2		33.1	86.4142539330667	85922	MSO2_060418_01.raw	0/0	1.70698726177216	4298804.5	86.3619842529297	0	0.0002659
High	Sequest HT (A2)	Unambiguous	[K].VLVNIEQQSPDIAQGVHGHFTK.[R]		2	3	A2Y053; P93438	A2Y053; P93438; Q9LGU6	0	3	0.2347	0	1	1	806.423034667969	2417.25455074391	-1.08873648727111	-0.000877252031235306	HCD	MS2	73.44114	34.32063	41.2505636210667	37611	MSO3_060418_01.raw	0/0	2.94074273109436			0	1.694E-05
High	Sequest HT (A2)	Unambiguous	[K].LTAAAAIASGTVLGLHEDSR.[Y]		1	1	Q6K669	Q6K669	0	3	0.6061	0	1	1	651.682922363281	1953.03421382984	-2.95202874355561	-0.00192181005202959	CID	MS2		42.09	86.3302494981333	85839	MSO2_060418_01.raw	0/0	2.9722363948822			0	3.097E-06
High	Sequest HT (A2)	Unambiguous	[K].LTAAAAIASGTVLGLHEDSR.[Y]		1	1	Q6K669	Q6K669	0	3	0.5143	0	1	1	651.682495117188	1953.03293209156	-3.60830731176784	-0.00234905614577959	HCD	MS2	23.89078	33.1	86.3282452221333	85837	MSO2_060418_01.raw	0/0	3.85091686248779			0	1.511E-08
High	Sequest HT (A2)	Unambiguous	[K].VLVNIEQQSPDIAQGVHGHFTK.[R]		2	3	A2Y053; P93438	A2Y053; P93438; Q9LGU6	0	3	0.5944	0	1	1	806.423034667969	2417.25455074391	-1.08873648727111	-0.000877252031235306	CID	MS2		33.1	41.2528344336	37613	MSO3_060418_01.raw	0/0	2.86202907562256			0	1.679E-07
High	Sequest HT (A2)	Unambiguous	[R].FGVTPTFLVNAEQIEIK.[I]		1	1	Q69RJ0	Q69RJ0	0	2	0.3465	0	1	1	953.515014648438	1906.02275266688	-4.87282633649098	-0.00464388156240148	CID	MS2		32.62	86.2797643157333	85786	MSO2_060418_01.raw	0/0	2.01694774627686			0	3.189E-05
High	Sequest HT (A2)	Unambiguous	[R].IEEELGAAAVYAGAK.[F]		1	1	Q42971	Q42971	0	2	0.2578	0	1	1	746.394104003906	1491.78093137781	8.03191929654428	0.00599088390617908	HCD	MS2	1.205287	22.52137	41.2702336770667	37630	MSO3_060418_01.raw	0/0	3.21943259239197			0	1.412E-05
High	Sequest HT (A2)	Unambiguous	[R].GPILLEDYHLIEK.[VL]		2	3	Q0E4K1; A2YH64	Q0E4K1; Q0D9C4; A2YH64	0	3	0.642	0	1	1	513.949584960938	1539.83420162281	-4.88298705410181	-0.0025063423957666	HCD	MS2	26.41459	32.485	86.2738351922667	85780	MSO2_060418_01.raw	0/0	2.43105840682983			0	0.0002642
High	Sequest HT (A2)	Unambiguous	[R].AASFNIIPSSTGAAK.[A]		3	3	Q7FAH2; Q6K5G8; A2YQT7	Q7FAH2; Q6K5G8; A2YQT7	0	2	0.5298	0	1	1	717.882934570313	1434.75859251063	-0.0883837633833096	-6.34046875802596E-05	CID	MS2		5.700928	41.2458076581333	37605	MSO3_060418_01.raw	0/0	3.02387690544128			0	3.522E-06
High	Sequest HT (A2)	Unambiguous	[R].IEEELGAAAVYAGAK.[F]		1	1	Q42971	Q42971	0	2	0.5141	0	1	1	746.394104003906	1491.78093137781	8.03191929654428	0.00599088390617908	CID	MS2		7.995922	41.2718357101333	37632	MSO3_060418_01.raw	0/0	3.88598203659058			0	2.132E-05
High	Sequest HT (A2)	Unambiguous	[R].ESYLEEQDKLQQQISSAR.[S]		1	2	A2XIK9	Q53RM0; A2XIK9	1	2	0.5412	0	1	1	1076.53271484375	2152.0581530575	3.01435490733991	0.00324352375014314	HCD	MS2	0	27.85	41.3088508917333	37674	MSO3_060418_01.raw	0/0	3.64139771461487	10680615	41.3970108032227	0	6.84E-06
High	Sequest HT (A2)	Unambiguous	[R].VLNTGSPITVPVGR.[A]		1	1	Q01859	Q01859	0	2	0.4234	0	1	1	705.411682128906	1409.81608762781	3.54540963016429	0.00249917890630513	HCD	MS2	27.61531	27.13	41.3383891210667	37703	MSO3_060418_01.raw	0/0	2.7388710975647			0	0.0002292
High	Sequest HT (A2)	Unambiguous	[R].VLNTGSPITVPVGR.[A]		1	1	Q01859	Q01859	0	2	0.4873	0	1	1	705.411682128906	1409.81608762781	3.54540963016429	0.00249917890630513	CID	MS2		6.898297	41.3401599928	37705	MSO3_060418_01.raw	0/0	3.15533089637756			0	1.631E-05
High	Sequest HT (A2)	Unambiguous	[R].RLPVVNPATESPIGEIPAGTAEDVDAAVAAAR.[E]		1	1	B3VMC0	B3VMC0	1	3	0.3718	0	1	1	1053.216796875	3157.635837365	-4.09900400569571	-0.0043144050000592	HCD	MS2	21.68154	41.785	86.2328703821333	85738	MSO2_060418_01.raw	0/0	3.90358233451843			0	1.069E-07
High	Sequest HT (A2)	Selected	[K].VVPLITEEFGYTNVHQVPK.[V]		1	1	Q9ZST0	Q9ZST0	0	3	0.0265	0	1	1	724.052429199219	2170.14273433766	-5.32053063982884	-0.00384879078122443	HCD	MS2	9.116764	38.605	86.2290750101333	85734	MSO2_060418_01.raw	0/0	1.51039719581604			0	4.345E-05
High	Sequest HT (A2)	Unambiguous	[K].GYLVETPDELK.[S]		1	1	Q0JMH0	Q0JMH0	0	2	0.2805	0	1	1	632.328063964844	1263.64885129969	1.69507004741517	0.00107098484375001	HCD	MS2	22.84538	36.075	41.3442325853333	37710	MSO3_060418_01.raw	0/0	2.46494674682617			0	0.0002117
High	Sequest HT (A2)	Unambiguous	[R].LVSQNcLATVGQVGNVGVNQK.[S]	C6(Carbamidomethyl)	1	1	P0C495	P0C495	0	2	0.5633	0	1	1	1093.07531738281	2185.14335813563	1.82239433722812	0.00199109281239274	HCD	MS2	0	19.345	41.3572485970667	37727	MSO3_060418_01.raw	0/0	3.71342134475708	47564198.25	41.4752006530762	0	1.659E-07
High	Sequest HT (A2)	Unambiguous	[K].IYGVEPVESAVLSGGKPGPHK.[I]		1	1	Q9XEA6	Q9XEA6	0	4	0.4514	0	1	1	531.036254882813	2121.12318964125	-5.03974730350069	-0.00267249468754471	CID	MS2		37.69	86.2544215749333	85761	MSO2_060418_01.raw	0/0	2.5653350353241			0	0.0001668
High	Sequest HT (A2)	Unambiguous	[K].ANSEATLGTYQGDAVLGEGASESLHVK.[D]		1	1	Q5N725	Q5N725	0	3	0.4472	0	1	1	902.105285644531	2704.30130367359	-1.75232252996975	-0.00157960546872952	HCD	MS2	26.31608	41.55	86.3460323122667	85856	MSO2_060418_01.raw	0/0	4.07062673568726	7091223	86.0868606567383	0	1.711E-05
High	Sequest HT (A2)	Unambiguous	[K].KVSPQLIAEYTVR.[A]		1	1	Q5N725	Q5N725	1	3	0.7878	0	1	1	501.955749511719	1503.85269527516	-0.172074565613369	-8.62582812715118E-05	CID	MS2		7.84978	41.2178820909333	37575	MSO3_060418_01.raw	0/0	4.10418748855591	838678832	41.1441497802734	0	1.659E-06
High	Sequest HT (A2)	Unambiguous	[K].KVSPQLIAEYTVR.[A]		1	1	Q5N725	Q5N725	1	3	0.7181	0	1	1	501.955749511719	1503.85269527516	-0.172074565613369	-8.62582812715118E-05	HCD	MS2	14.01828	6.133865	41.2161317096	37573	MSO3_060418_01.raw	0/0	3.75722146034241	838678832	41.1441497802734	0	0.0002428
High	Sequest HT (A2)	Unambiguous	[K].VSPNYHLYTPAEVEAVIAR.[L]		1	1	Q9LSU1	Q9LSU1	0	3	0.3168	0	1	1	710.36865234375	2129.09140377125	-5.2490325535061	-0.00372524291651644	HCD	MS2	52.49978	41.43	86.4124811106667	85920	MSO2_060418_01.raw	0/0	3.22390842437744	4298804.5	86.3619842529297	0	9.895E-05
High	Sequest HT (A2)	Unambiguous	[K].YGRPLLGcTIKPK.[L]	C8(Carbamidomethyl)	1	1	P0C511	P0C511	0	4	0.6638	0	1	1	376.466217041016	1502.84303827406	-5.41771270773272	-0.00203550398432206	CID	MS2		25.105	86.4025857213333	85910	MSO2_060418_01.raw	0/0	2.29465985298157			0	0.0001558
High	Sequest HT (A2)	Unambiguous	[K].QEqNPPSDYcQPSPEWPcAPGR.[K]	Q3(Deamidated); C10(Carbamidomethyl); C18(Carbamidomethyl)	1	1	Q7DNA1	Q7DNA1	0	3		0.0102	3	3	867.702514648438	2601.09299068531	6.18147630972318	0.00535949843749014	CID	MS2		19.06	41.1888433965333	37546	MSO3_060418_01.raw	0/0	4.84048938751221			0	5.48E-05
High	Sequest HT (A2)	Unambiguous	[K].AIKFEFEPVDKLDS.[-]		1	1	P0C511	P0C511	2	3	0.5229	0	1	1	546.616333007813	1637.83444576344	-4.68222577401799	-0.00255624885411028	CID	MS2		30.05455	86.4000337688	85907	MSO2_060418_01.raw	0/0	3.05961894989014			0	0.0004022
High	Sequest HT (A2)	Unambiguous	[K].KVSPQLIAEYTVR.[A]		1	1	Q5N725	Q5N725	1	2	0.6881	0	1	1	752.430114746094	1503.85295286219	-0.000789846229891504	-5.93906293033797E-07	CID	MS2		11.83927	41.1955537456	37551	MSO3_060418_01.raw	0/0	4.20066404342651	389585942.5	41.1373443603516	0	1.13E-06
High	Sequest HT (A2)	Unambiguous	[K].LYRPDMSVEEAVDLVDK.[C]		1	1	Q9LST6	Q9LST6	0	3	0.3582	0	1	1	660.328979492188	1978.97238521656	-3.35187153333018	-0.00221109447905595	HCD	MS2	30.82586	29.065	86.3921652898667	85900	MSO2_060418_01.raw	0/0	3.3507227897644			0	1.603E-05
High	Sequest HT (A2)	Unambiguous	[K].GGEYADKNPnFVGcVEGALGIR.[E]	N10(Deamidated); C14(Carbamidomethyl)	1	1	Q9SXP2	Q9SXP2	1	3		0.0349	2	2	775.373413085938	2324.10568599781	3.49163817952099	0.00270496927071662	CID	MS2		33.1	86.3853634024	85893	MSO2_060418_01.raw	0/0	3.31935214996338			0	5.462E-06
High	Sequest HT (A2)	Unambiguous	[K].GGEYADKnPNFVGcVEGALGIR.[E]	N8(Deamidated); C14(Carbamidomethyl)	1	1	Q9SXP2	Q9SXP2	1	3	0.0349	0	1	1	775.373413085938	2324.10568599781	3.49163817952099	0.00270496927071662	CID	MS2		33.1	86.3853634024	85893	MSO2_060418_01.raw	0/0	3.43506145477295			0	4.996E-07
High	Sequest HT (A2)	Unambiguous	[K].GGEYADKNPNFVGcVEGALGIR.[E]	C14(Carbamidomethyl)	1	1	Q9SXP2	Q9SXP2	1	3	0.2517	0	1	1	775.038940429688	2323.10226802906	-4.85859200172244	-0.00376235364595109	HCD	MS2	49.53714	39.715	86.3835597762667	85891	MSO2_060418_01.raw	0/0	3.02114057540894			0	7.976E-06
High	Sequest HT (A2)	Unambiguous	[R].QSFLNAAHSYSGFAR.[D]		1	1	Q7Y1Z0	Q7Y1Z0	0	3	0.4574	0	1	1	552.602355957031	1655.79251461109	0.0215009393781083	1.18670312379739E-05	HCD	MS2	57.21882	7.752259	41.2000761834667	37557	MSO3_060418_01.raw	0/0	2.82061004638672			0	1.347E-05
High	Sequest HT (A2)	Unambiguous	[K].VLVNIEQQSPDIAQGVHGHFTK.[R]		2	3	A2Y053; P93438	A2Y053; P93438; Q9LGU6	0	4	0.6196	0	1	1	605.070251464844	2417.25917596938	0.824682367063611	0.000498367343766404	HCD	MS2	21.69209	11.59562	41.2010802429333	37558	MSO3_060418_01.raw	0/0	4.89459133148193	459063532.5	41.3593864440918	0	5.017E-11
High	Sequest HT (A2)	Unambiguous	[K].VLVNIEQQSPDIAQGVHGHFTK.[R]		2	3	A2Y053; P93438	A2Y053; P93438; Q9LGU6	0	4	0.6214	0	1	1	605.070251464844	2417.25917596938	0.824682367063611	0.000498367343766404	CID	MS2		11.5316	41.2030076125333	37560	MSO3_060418_01.raw	0/0	3.09151744842529	459063532.5	41.3593864440918	0	5.299E-05
High	Sequest HT (A2)	Unambiguous	[R].TPFYLYSKPQVVR.[N]		1	1	Q6ZG77	Q6ZG77	0	3	0.411	0	1	1	533.295593261719	1597.87222652516	-0.915582284858042	-0.000487661614518705	HCD	MS2	11.46035	14.33514	41.2039282405333	37561	MSO3_060418_01.raw	0/0	3.26189136505127			0	1.693E-05
High	Sequest HT (A2)	Unambiguous	[K].LHGGTPANFLDVGGSASEGQVVEAFK.[I]		1	1	Q6K9N6	Q6K9N6	0	3	0.6794	0	1	1	863.09423828125	2587.26816158375	-4.07536158613742	-0.00351469874991987	CID	MS2		38.76	86.3669416544	85874	MSO2_060418_01.raw	0/0	4.17880487442017			0	4.805E-11
High	Sequest HT (A2)	Unambiguous	[K].VLELGDAIAGLTLEEAR.[G]		1	1	O22386	O22386	0	2	0.6921	0	1	1	885.482055664063	1769.95683469813	-4.24872504050314	-0.00376004593749713	CID	MS2		33.1	86.3658455568	85873	MSO2_060418_01.raw	0/0	3.92665433883667			0	4.298E-07
High	Sequest HT (A2)	Unambiguous	[K].LHGGTPANFLDVGGSASEGQVVEAFK.[I]		1	1	Q6K9N6	Q6K9N6	0	3	0.5976	0	1	1	863.092712402344	2587.26358394703	-5.84464786700869	-0.00504057765616987	HCD	MS2	30.96366	29.83	86.3650268442667	85872	MSO2_060418_01.raw	0/0	5.0164270401001			0	2.093E-08
High	Sequest HT (A2)	Unambiguous	[R].TPFYLYSKPQVVR.[N]		1	1	Q6ZG77	Q6ZG77	0	3	0.4456	0	1	1	533.296569824219	1597.87515621266	0.917909010000447	0.000488900885481295	CID	MS2		12.56263	41.2056199850667	37563	MSO3_060418_01.raw	0/0	2.84977269172668			0	0.000205
High	Sequest HT (A2)	Unambiguous	[K].DSSVPEGAVAAAAIENR.[A]		1	1	Q84T92	Q84T92	0	2	0.5622	0	1	1	828.913757324219	1656.82023801844	0.896174330881721	0.00074239921877961	CID	MS2		27.07029	41.0490601381333	37390	MSO3_060418_01.raw	0/0	3.85909843444824			0	4.276E-06
High	Sequest HT (A2)	Unambiguous	[K].KLDGQLGGLLSEASAEEDFTGK.[A]		1	1	Q6K669	Q6K669	1	3	0.5842	0	1	1	755.70947265625	2265.11386470875	-4.69370724050991	-0.00354394375002206	HCD	MS2	68.00977	33.1	87.107275284	86630	MSO2_060418_01.raw	0/0	4.56762599945068			0	3.283E-07
High	Sequest HT (A2)	Unambiguous	[K].DSSVPEGAVAAAAIENR.[A]		1	1	Q84T92	Q84T92	0	2	0.2917	0	1	1	828.913757324219	1656.82023801844	0.896174330881721	0.00074239921877961	HCD	MS2	64.38226	27.535	41.0472205130667	37388	MSO3_060418_01.raw	0/0	2.16140580177307			0	7.152E-06
High	Sequest HT (A2)	Unambiguous	[R].GPILLEDYHLIEK.[VL]		2	3	Q0E4K1; A2YH64	Q0E4K1; Q0D9C4; A2YH64	0	3	0.8058	0	1	1	513.950256347656	1539.83621578297	-3.57495641092649	-0.0018349556770166	CID	MS2		32.065	86.6823253792	86196	MSO2_060418_01.raw	0/0	2.05943536758423			0	0.0003376
High	Sequest HT (A2)	Unambiguous	[K].VVSGEIDQSDQSFLDDDQVAAGWVLTcHAYPK.[S]	C27(Carbamidomethyl)	1	1	A2YQD9	A2YQD9	0	3	0.6446	0	1	1	1184.21337890625	3550.62558345875	-4.93418818554736	-0.00583984708330595	HCD	MS2	2.22396	31.84	87.0043694522667	86525	MSO2_060418_01.raw	0/0	5.42768096923828			0	1.025E-09
High	Sequest HT (A2)	Unambiguous	[R].IEEELGAAAVYAGAK.[F]		1	1	Q42971	Q42971	0	2	0.4603	0	1	1	746.390808105469	1491.77433958094	3.61314058639395	0.00269498546867908	HCD	MS2	2.932007	3.536469	40.8895397594667	37217	MSO3_060418_01.raw	0/0	3.7814347743988			0	1.547E-07
High	Sequest HT (A2)	Unambiguous	[R].VETGVLKPGMVVTFGPSGLTTEVK.[S]		1	1	O64937	O64937	0	3	0.4825	0	1	1	816.110046386719	2446.31558590016	-4.32785699613071	-0.00352911661457256	CID	MS2		21.1	87.0025049152	86523	MSO2_060418_01.raw	0/0	4.2860746383667			0	8.147E-09
High	Sequest HT (A2)	Unambiguous	[R].AASFNIIPSSTGAAK.[A]		3	3	Q7FAH2; Q6K5G8; A2YQT7	Q7FAH2; Q6K5G8; A2YQT7	0	2	0.5596	0	1	1	717.88330078125	1434.7593249325	0.422100588541124	0.00030280624991974	CID	MS2		1.06184	40.8902751386667	37218	MSO3_060418_01.raw	0/0	3.01743650436401			0	3.461E-05
High	Sequest HT (A2)	Unambiguous	[R].IEEELGAAAVYAGAK.[F]		1	1	Q42971	Q42971	0	2	0.6617	0	1	1	746.390808105469	1491.77433958094	3.61314058639395	0.00269498546867908	CID	MS2		3.321849	40.8912464917333	37219	MSO3_060418_01.raw	0/0	4.73271703720093			0	6.74E-07
High	Sequest HT (A2)	Unambiguous	[K].TASVLcLTTVK.[N]	C6(Carbamidomethyl)	1	1	P0DKK7	P0DKK7	0	2	0.4613	0	1	1	596.833618164063	1192.65995969813	-0.524819787276488	-0.000312965937421694	HCD	MS2	5.161618	14.42844	40.9190783514667	37250	MSO3_060418_01.raw	0/0	2.96598267555237			0	0.0001342
High	Sequest HT (A2)	Unambiguous	[R].VTPQPGVPPEEAGAAVAAESSTGTWTTVWTDGLTSLDR.[Y]		1	1	P0C511	P0C511	0	4	0.4409	0	1	1	964.469848632813	3854.85756464125	-3.72302609829305	-0.00358794718761146	CID	MS2		29.74298	86.957282008	86475	MSO2_060418_01.raw	0/0	3.4736762046814			0	8.154E-07
High	Sequest HT (A2)	Unambiguous	[K].ANSEATLGTYKGDAVLGEGASESLHVK.[D]		1	1	P17784	P17784	1	3	0.4005	0	1	1	902.120544433594	2704.34708004078	1.72020774192228	0.00155067692715723	CID	MS2		26.68	40.8676054933333	37196	MSO3_060418_01.raw	0/0	3.71563315391541			0	8.785E-05
High	Sequest HT (A2)	Unambiguous	[R].VTPQPGVPPEEAGAAVAAESSTGTWTTVWTDGLTSLDR.[Y]		1	1	P0C511	P0C511	0	3	0.7247	0	1	1	1285.62365722656	3854.85641841969	-4.02036971628362	-0.00516600343765579	CID	MS2		11.31719	86.9561819178667	86474	MSO2_060418_01.raw	0/0	4.65369176864624			0	1.934E-09
High	Sequest HT (A2)	Unambiguous	[K].LYRPDMSVEEAVDLVDK.[C]		1	1	Q9LST6	Q9LST6	0	3	0.3911	0	1	1	660.3291015625	1978.9727514275	-3.16682109364559	-0.00208902416655595	HCD	MS2	28.07021	33.1	86.9441554706667	86464	MSO2_060418_01.raw	0/0	3.58339762687683			0	3.021E-05
High	Sequest HT (A2)	Unambiguous	[K].MELVDAAFPLLK.[G]		1	1	Q7XDC8	Q7XDC8	0	2	0.3765	0	1	1	673.870056152344	1346.73283567469	-4.45516617899731	-0.00299997265619822	CID	MS2		42.435	86.935460004	86454	MSO2_060418_01.raw	0/0	2.54786324501038	4352342.625	87.0637969970703	0	0.000113
High	Sequest HT (A2)	Unambiguous	[K].MELVDAAFPLLK.[G]		1	1	Q7XDC8	Q7XDC8	0	2	0.4086	0	1	1	673.870056152344	1346.73283567469	-4.45516617899731	-0.00299997265619822	HCD	MS2	63.56904	33.1	86.9336162872	86452	MSO2_060418_01.raw	0/0	2.57050824165344	4352342.625	87.0637969970703	0	0.0002754
High	Sequest HT (A2)	Unambiguous	[K].GILGYVEEDLVSTDFQGDSR.[S]		1	1	Q6K5G8	Q6K5G8	0	2	0.6979	0	1	1	1100.51745605469	2200.02763547938	-5.81677065359628	-0.00639856531256555	CID	MS2		26.41	86.9270603968	86445	MSO2_060418_01.raw	0/0	3.40856790542603			0	2.368E-05
High	Sequest HT (A2)	Unambiguous	[K].GILGYVEEDLVSTDFQGDSR.[S]		1	1	Q6K5G8	Q6K5G8	0	2	0.581	0	1	1	1100.51745605469	2200.02763547938	-5.81677065359628	-0.00639856531256555	HCD	MS2	0	41.085	86.9252958989333	86443	MSO2_060418_01.raw	0/0	4.19588327407837			0	1.283E-05
High	Sequest HT (A2)	Unambiguous	[K].GILGYVEEDLVSTDFQGDNR.[S]		1	1	Q7FAH2	Q7FAH2	0	2	0.7071	0	1	1	1114.02490234375	2227.0425280575	-3.95302181637045	-0.00440179125007489	CID	MS2		38.755	86.9243691002667	86442	MSO2_060418_01.raw	0/0	4.19727563858032			0	1.197E-07
High	Sequest HT (A2)	Unambiguous	[K].GILGYVEEDLVSTDFQGDNR.[S]		1	1	Q7FAH2	Q7FAH2	0	2	0.6091	0	1	1	1114.02490234375	2227.0425280575	-3.95302181637045	-0.00440179125007489	HCD	MS2	21.87395	28.705	86.9224563690667	86440	MSO2_060418_01.raw	0/0	4.16825008392334			0	2.578E-05
High	Sequest HT (A2)	Unambiguous	[R].VTPQPGVPPEEAGAAVAAESSTGTWTTVWTDGLTSLDR.[Y]		1	1	P0C511	P0C511	0	4	0.5116	0	1	1	964.469360351563	3854.85561151625	-4.22969014377677	-0.00407622843761146	HCD	MS2	3.410831	33.1	86.9553110906667	86473	MSO2_060418_01.raw	0/0	3.46456456184387			0	3.286E-08
High	Sequest HT (A2)	Unambiguous	[R].YIGSLVGDFHR.[T]		1	1	O64422	O64422	0	3	0.5519	0	1	1	421.887268066406	1263.64725093922	-0.629819974861606	-0.000265290260358597	HCD	MS2	19.27037	16.73177	40.9256215874667	37258	MSO3_060418_01.raw	0/0	2.7009551525116			0	3.958E-05
High	Sequest HT (A2)	Unambiguous	[K].VVSGEIDQSDQSFLDDDQVAAGWVLTcHAYPK.[S]	C27(Carbamidomethyl)	1	1	A2YQD9	A2YQD9	0	3	0.7317	0	1	1	1184.21398925781	3550.62741451344	-4.41849155415321	-0.00522949552080595	CID	MS2		26.95	87.0059715621333	86527	MSO2_060418_01.raw	0/0	5.32791090011597			0	6.962E-09
High	Sequest HT (A2)	Unambiguous	[R].VGLTGLTVAEHFR.[D]		1	1	Q01859	Q01859	0	3	0.4807	0	1	1	467.258972167969	1399.76236324391	-4.90169806108511	-0.00228708203121641	HCD	MS2	32.51128	36.27	87.0085694042667	86529	MSO2_060418_01.raw	0/0	3.62367510795593			0	1.01E-05
High	Sequest HT (A2)	Unambiguous	[K].NMITGTSQADcAVLIIDSTTGGFEAGISK.[D]	C11(Carbamidomethyl)	1	1	O64937	O64937	0	3	0.4361	0	1	1	986.478454589844	2957.42081050953	-0.761670014880562	-0.000750860156157292	HCD	MS2	13.03824	39.73	87.1027464312	86625	MSO2_060418_01.raw	0/0	3.98647570610046			0	3.113E-06
High	Sequest HT (A2)	Unambiguous	[R].GPILLEDYHLIEK.[VL]		2	3	Q0E4K1; A2YH64	Q0E4K1; Q0D9C4; A2YH64	0	3	0.7333	0	1	1	513.949829101563	1539.83493404469	-4.4073395474926	-0.0022622017707666	CID	MS2		29.785	87.1002181128	86623	MSO2_060418_01.raw	0/0	2.24758434295654			0	0.0003816
High	Sequest HT (A2)	Unambiguous	[R].GPILLEDYHLIEK.[VL]		2	3	Q0E4K1; A2YH64	Q0E4K1; Q0D9C4; A2YH64	0	3	0.6901	0	1	1	513.949829101563	1539.83493404469	-4.4073395474926	-0.0022622017707666	HCD	MS2	30.79935	41.235	87.0985673882667	86621	MSO2_060418_01.raw	0/0	3.12807202339172			0	9.613E-05
High	Sequest HT (A2)	Unambiguous	[R].VGLIGLGQNAPSTTTAcK.[G]	C17(Carbamidomethyl)	1	1	Q6K669	Q6K669	0	2	0.6573	0	1	1	894.470581054688	1787.93388547938	1.04944671560945	0.000938169687362489	HCD	MS2	0	32.30466	40.8481688210667	37173	MSO3_060418_01.raw	0/0	4.99179172515869			0	1.992E-09
High	Sequest HT (A2)	Unambiguous	[R].RLPVVnPATESPIGEIPAGTAEDVDAAVAAAR.[E]	N6(Deamidated)	1	1	B3VMC0	B3VMC0	1	3	0.7	0	1	1	1053.55102539063	3158.63852291188	1.8129147145634	0.00190877729160747	CID	MS2		21.085	87.0911010661333	86614	MSO2_060418_01.raw	0/0	4.59668493270874			0	3.072E-10
High	Sequest HT (A2)	Unambiguous	[R].VGLIGLGQNAPSTTTAcK.[G]	C17(Carbamidomethyl)	1	1	Q6K669	Q6K669	0	2	0.6947	0	1	1	894.470581054688	1787.93388547938	1.04944671560945	0.000938169687362489	CID	MS2		19.8585	40.8498376629333	37175	MSO3_060418_01.raw	0/0	5.11406230926514			0	7.662E-10
High	Sequest HT (A2)	Unambiguous	[R].RLPVVNPATESPIGEIPAGTAEDVDAAVAAAR.[E]		1	1	B3VMC0	B3VMC0	1	3	0.6518	0	1	1	1053.21655273438	3157.63510494313	-4.33095566526738	-0.0045585456250592	HCD	MS2	11.31969	37.05	87.0894053328	86612	MSO2_060418_01.raw	0/0	5.14390659332275			0	5.174E-09
High	Sequest HT (A2)	Unambiguous	[K].ATSSIFPLQNVFVR.[K]		1	1	P49397	P49397	0	2	0.5133	0	1	1	789.931640625	1578.85600462	-4.97095426232871	-0.00392423000005238	CID	MS2		40.785	87.0069922642667	86528	MSO2_060418_01.raw	0/0	3.39041018486023			0	7.768E-05
High	Sequest HT (A2)	Unambiguous	[R].LDTGNYSWGSEAVTR.[K]		1	1	P49199	P49199	0	2	0.6174	0	1	1	828.38720703125	1655.7671374325	0.693348279658355	0.000574011250137119	HCD	MS2	22.95006	24.47941	40.8517956944	37177	MSO3_060418_01.raw	0/0	4.46611261367798			0	3.835E-08
High	Sequest HT (A2)	Unambiguous	[K].FWEVIcDEHGIDHTGK.[Y]	C6(Carbamidomethyl)	1	2	P46265	Q40665; P46265	0	3	0.1033	0	1	1	648.29638671875	1942.87460689625	-0.316867363593378	-0.000205211249851326	HCD	MS2	27.8714	15.565	40.8589618914667	37186	MSO3_060418_01.raw	0/0	3.28712558746338	35258219.75	40.8770599365234	0	0.0001752
High	Sequest HT (A2)	Unambiguous	[K].ANSEATLGTYKGDAVLGEGASESLHVK.[D]		1	1	P17784	P17784	1	3	0.4894	0	1	1	902.120544433594	2704.34708004078	1.72020774192228	0.00155067692715723	HCD	MS2	18.4828	16.06	40.8659055690667	37194	MSO3_060418_01.raw	0/0	4.23388147354126			0	3.517E-05
High	Sequest HT (A2)	Unambiguous	[K].LNLPVLPTTTIGSFPQTVELR.[R]		2	2	Q2QLY5; Q2QLY4	Q2QLY5; Q2QLY4	0	2	0.7692	0	1	1	1148.64306640625	2296.2788561825	-5.33567693356908	-0.00612613375005822	CID	MS2		29.41	87.0570170453333	86578	MSO2_060418_01.raw	0/0	1.94770669937134			0	4.675E-05
High	Sequest HT (A2)	Unambiguous	[K].LNLPVLPTTTIGSFPQTVELR.[R]		2	2	Q2QLY5; Q2QLY4	Q2QLY5; Q2QLY4	0	2	0.5148	0	1	1	1148.64392089844	2296.28056516688	-4.59144012112348	-0.00527164156255822	HCD	MS2	7.635317	41.85	87.0552383669333	86576	MSO2_060418_01.raw	0/0	2.70361685752869			0	0.0001963
High	Sequest HT (A2)	Unambiguous	[K].MELPEWVDIVK.[T]		1	1	P40978	P40978	0	2	0.5358	0	1	1	679.852355957031	1358.69743528406	-3.69088606352893	-0.00250740796877835	CID	MS2		33.1	87.0526407229333	86574	MSO2_060418_01.raw	0/0	3.20768880844116			0	0.0001561
High	Sequest HT (A2)	Unambiguous	[K].YGRPLLGcTIKPK.[L]	C8(Carbamidomethyl)	1	1	P0C511	P0C511	0	3	0.4137	0	1	1	501.619201660156	1502.84305172047	-5.40876544375554	-0.00270952317701993	CID	MS2		41.445	87.0146357986667	86536	MSO2_060418_01.raw	0/0	3.36034274101257			0	5.262E-05
High	Sequest HT (A2)	Unambiguous	[K].YGRPLLGcTIKPK.[L]	C8(Carbamidomethyl)	1	1	P0C511	P0C511	0	3	0.4313	0	1	1	501.619201660156	1502.84305172047	-5.40876544375554	-0.00270952317701993	HCD	MS2	9.337114	33.1	87.0127628597333	86534	MSO2_060418_01.raw	0/0	3.70663261413574			0	2.951E-05
High	Sequest HT (A2)	Unambiguous	[R].LDTGNYSWGSEAVTR.[K]		1	1	P49199	P49199	0	2	0.6082	0	1	1	828.38720703125	1655.7671374325	0.693348279658355	0.000574011250137119	CID	MS2		15.085	40.8538829573333	37179	MSO3_060418_01.raw	0/0	3.6513147354126			0	5.138E-08
High	Sequest HT (A2)	Unambiguous	[K].KIPLYQHIANLAGNK.[Q]		1	1	Q42971	Q42971	1	3	0.644	0	1	1	560.657470703125	1679.95785884938	-0.768804779886819	-0.000430520208283269	HCD	MS2	10.79707	13.65703	40.928090416	37261	MSO3_060418_01.raw	0/0	3.08666229248047			0	0.0001634
High	Sequest HT (A2)	Unambiguous	[K].KIPLYQHIANLAGNK.[Q]		1	1	Q42971	Q42971	1	3	0.129	0	1	1	560.658325195313	1679.96042232594	0.757111229365176	0.000423971979216731	CID	MS2		16.18522	40.9296382072	37263	MSO3_060418_01.raw	0/0	0.934961974620819			0	0.0003849
High	Sequest HT (A2)	Unambiguous	[K].VLELGDAIAGLTLEEAR.[G]		1	1	O22386	O22386	0	3	0.4945	0	1	1	590.6572265625	1769.9571264275	-4.08390286528134	-0.00240945416665757	CID	MS2		33.1	86.8947325130667	86412	MSO2_060418_01.raw	0/0	3.64481019973755			0	3.29E-05
High	Sequest HT (A2)	Unambiguous	[K].LHGGTPANFLDVGGSASEGQVVEAFK.[I]		1	1	Q6K9N6	Q6K9N6	0	3	0.6987	0	1	1	863.095336914063	2587.27145748219	-2.8014754639101	-0.00241606593741987	CID	MS2		31.345	86.7733691912	86288	MSO2_060418_01.raw	0/0	3.95036554336548			0	2.645E-10
High	Sequest HT (A2)	Unambiguous	[K].TLTSLNSVTAYGFDLIR.[G]		2	2	Q2QLY5; Q2QLY4	Q2QLY5; Q2QLY4	0	2	0.5161	0	1	1	935.9970703125	1870.986863995	-2.15922214881213	-0.00201994249994186	HCD	MS2	28.01735	33.1	86.7724465509333	86287	MSO2_060418_01.raw	0/0	3.41441988945007			0	9.964E-08
High	Sequest HT (A2)	Unambiguous	[K].LHGGTPANFLDVGGSASEGQVVEAFK.[I]		1	1	Q6K9N6	Q6K9N6	0	3	0.6341	0	1	1	863.094970703125	2587.27035884938	-3.22610417131921	-0.00278227687491987	HCD	MS2	50.81922	35.485	86.7716920656	86286	MSO2_060418_01.raw	0/0	5.3263692855835			0	2.412E-09
High	Sequest HT (A2)	Unambiguous	[K].YGRPLLGcTIKPK.[L]	C8(Carbamidomethyl)	1	1	P0C511	P0C511	0	4	0.567	0	1	1	376.466400146484	1502.84377069594	-4.93035781550802	-0.00185239851557206	CID	MS2		24.565	86.7693402229333	86284	MSO2_060418_01.raw	0/0	1.94265615940094			0	0.0001485
High	Sequest HT (A2)	Unambiguous	[R].VVDALGVPIDGK.[G]		1	1	P0C520	P0C520	0	2	0.3769	0	1	1	591.838806152344	1182.67033567469	-2.1382796444723	-0.0012644426561792	CID	MS2		8.182461	40.987218812	37325	MSO3_060418_01.raw	0/0	3.37279963493347			0	0.0003783
High	Sequest HT (A2)	Unambiguous	[K].ANSEATLGTYQGDAVLGEGASESLHVK.[D]		1	1	Q5N725	Q5N725	0	3	0.291	0	1	1	902.103637695313	2704.29635982594	-3.5804616453555	-0.00322755468747952	HCD	MS2	31.66471	42.09	86.7401374789333	86255	MSO2_060418_01.raw	0/0	3.22697710990906			0	1.153E-06
High	Sequest HT (A2)	Unambiguous	[R].GNPTVEVDVccSDGTFAR.[A]	C10(Carbamidomethyl); C11(Carbamidomethyl)	1	1	Q42971	Q42971	0	2	0.5474	0	1	1	992.4287109375	1983.850145245	-1.69154879537545	-0.00167789249993433	HCD	MS2	59.35479	42.09	40.9995747426667	37339	MSO3_060418_01.raw	0/0	3.80262660980225			0	3.185E-05
High	Sequest HT (A2)	Unambiguous	[K].TLTSLNSVTAYGFDLIR.[G]		2	2	Q2QLY5; Q2QLY4	Q2QLY5; Q2QLY4	0	2	0.5326	0	1	1	935.997497558594	1870.98771848719	-1.70251646107844	-0.00159269640619186	CID	MS2		42.12	86.7744319981333	86289	MSO2_060418_01.raw	0/0	2.91314101219177			0	2.451E-08
High	Sequest HT (A2)	Unambiguous	[R].GNPTVEVDVccSDGTFAR.[A]	C10(Carbamidomethyl); C11(Carbamidomethyl)	1	1	Q42971	Q42971	0	2	0.6549	0	1	1	992.4287109375	1983.850145245	-1.69154879537545	-0.00167789249993433	CID	MS2		25.96	41.0013598456	37341	MSO3_060418_01.raw	0/0	3.96708488464355			0	9.042E-08
High	Sequest HT (A2)	Unambiguous	[K].YNDENTVSFVTMNK.[V]		3	3	Q9ZRI7; Q5Z627; Q6YW46	Q9ZRI7; Q5Z627; Q6YW46	0	2	0.672	0	1	1	831.376770019531	1661.74626340906	-0.781563317487234	-0.000649380468757954	CID	MS2		28.105	41.0049305557333	37345	MSO3_060418_01.raw	0/0	4.39276504516602			0	7.391E-06
High	Sequest HT (A2)	Unambiguous	[K].YIPSNTFSYYDQVLDTAAmLGAVPER.[Y]	M19(Oxidation)	1	1	Q2QLY5	Q2QLY5	0	3	0.3191	0	1	1	979.798706054688	2937.38156490406	-5.42505259680954	-0.00531184531254129	HCD	MS2	47.10037	40.215	86.7227569517333	86238	MSO2_060418_01.raw	0/0	3.04247546195984	8571490.75	86.5404052734375	0	0.0002391
High	Sequest HT (A2)	Unambiguous	[K].VSPnYHLYTPAEVEAVIAR.[L]	N4(Deamidated)	1	1	Q9LSU1	Q9LSU1	0	3	0.35	0	1	1	710.704772949219	2130.09976558766	6.1828883785869	0.00439002921890023	CID	MS2		33.1	86.7081866245333	86224	MSO2_060418_01.raw	0/0	2.80035948753357	5569286	86.7441024780273	0	0.0003298
High	Sequest HT (A2)	Unambiguous	[K].VSPnYHLYTPAEVEAVIAR.[L]	N4(Deamidated)	1	1	Q9LSU1	Q9LSU1	0	3	0.4027	0	1	1	710.704772949219	2130.09976558766	6.1828883785869	0.00439002921890023	HCD	MS2	61.57817	39.34	86.7064514104	86222	MSO2_060418_01.raw	0/0	2.92995309829712	5569286	86.7441024780273	0	4.825E-05
High	Sequest HT (A2)	Unambiguous	[K].LDELLAEEAAAGR.[E]		1	1	Q9XGP7	Q9XGP7	0	2	0.6322	0	1	1	679.351440429688	1357.69560422938	-0.132931564814777	-9.02403126019635E-05	CID	MS2		26.33305	41.0176217162667	37358	MSO3_060418_01.raw	0/0	4.83782052993774			0	2.715E-07
High	Sequest HT (A2)	Unambiguous	[K].LFATIDGLDHAAK.[I]		1	1	P83646	P83646	0	3	0.4681	0	1	1	457.913696289063	1371.72653560719	-0.11326076370974	-5.17876042067655E-05	HCD	MS2	50.1333	12.25219	41.0440896024	37384	MSO3_060418_01.raw	0/0	3.29481387138367			0	7.536E-06
High	Sequest HT (A2)	Unambiguous	[R].DnLTLWTSDISEDAAEEIKEAPK.[G]	N2(Deamidated)	1	1	Q6EUP4	Q6EUP4	1	3	0.4335	0	1	1	859.4169921875	2576.2364233025	4.43463692245585	0.00380820749990004	HCD	MS2	56.94493	33.1	86.6851814581333	86199	MSO2_060418_01.raw	0/0	3.76386332511902	7634576.0625	86.6520843505859	0	4.41E-06
High	Sequest HT (A2)	Unambiguous	[K].YNDENTVSFVTMNK.[V]		3	3	Q9ZRI7; Q5Z627; Q6YW46	Q9ZRI7; Q5Z627; Q6YW46	0	2	0.4522	0	1	1	831.376770019531	1661.74626340906	-0.781563317487234	-0.000649380468757954	HCD	MS2	0	35.415	41.0033266946667	37343	MSO3_060418_01.raw	0/0	3.14294075965881			0	6.871E-06
High	Sequest HT (A2)	Unambiguous	[R].VVDALGVPIDGK.[G]		1	1	P0C520	P0C520	0	2	0.326	0	1	1	591.838806152344	1182.67033567469	-2.1382796444723	-0.0012644426561792	HCD	MS2	60.70026	15.35779	40.9859066429333	37323	MSO3_060418_01.raw	0/0	2.73483896255493			0	0.0003568
High	Sequest HT (A2)	Unambiguous	[K].GGEYADKNPNFVGcVEGALGIR.[E]	C14(Carbamidomethyl)	1	1	Q9SXP2	Q9SXP2	1	3	0.5024	0	1	1	775.038391113281	2323.10062007984	-5.56796292986295	-0.00431167005220108	HCD	MS2	50.55594	41.535	86.8063992749333	86322	MSO2_060418_01.raw	0/0	4.17672252655029			0	1.877E-08
High	Sequest HT (A2)	Unambiguous	[K].GGEYADKNPnFVGcVEGALGIR.[E]	N10(Deamidated); C14(Carbamidomethyl)	1	1	Q9SXP2	Q9SXP2	1	3	0.0034	0	1	1	775.3740234375	2324.1075170525	4.27949438240891	0.00331532083321662	CID	MS2		40.5	86.8090969077333	86323	MSO2_060418_01.raw	0/0	2.98105645179749			0	9.818E-07
High	Sequest HT (A2)	Unambiguous	[K].KLPSILVDETSVQK.[I]		1	1	Q10KF0	Q10KF0	1	2	0.5459	0	1	1	778.947631835938	1556.88798704188	-0.906948255791784	-0.000706009062469093	HCD	MS2	0	22.85036	40.9609556266667	37296	MSO3_060418_01.raw	0/0	3.70108079910278	59162309	41.0696601867676	0	1.761E-07
High	Sequest HT (A2)	Unambiguous	[R].KPAVINVIIDPYAGAESGR.[M]		1	1	Q0JMH0	Q0JMH0	0	3	0.6289	0	1	1	657.358154296875	1970.05990963063	-5.40159303877393	-0.00354717312499512	CID	MS2		33.1	86.8832122557333	86400	MSO2_060418_01.raw	0/0	3.88352131843567			0	3.704E-05
High	Sequest HT (A2)	Unambiguous	[K].VSPNYHLYTPAEVEAVIAR.[L]		1	1	Q9LSU1	Q9LSU1	0	3	0.1403	0	1	1	710.369995117188	2129.09543209156	-3.35700520297515	-0.00238246947901644	HCD	MS2	12.31063	27.01	86.8633259296	86379	MSO2_060418_01.raw	0/0	2.78030443191528			0	0.0002308
High	Sequest HT (A2)	Unambiguous	[K].KLPSILVDETSVQK.[I]		1	1	Q10KF0	Q10KF0	1	2	0.6444	0	1	1	778.947631835938	1556.88798704188	-0.906948255791784	-0.000706009062469093	CID	MS2		18.655	40.9624929605333	37298	MSO3_060418_01.raw	0/0	4.05386924743652	59162309	41.0696601867676	0	1.799E-06
High	Sequest HT (A2)	Unambiguous	[K].LITPDGEVELqVPDDVYILDqAEEEGIDLPYScR.[A]	Q11(Deamidated); Q21(Deamidated); C33(Carbamidomethyl)	1	1	A2YQD9	A2YQD9	0	3	0.7139	0	1	1	1298.28356933594	3892.83615474781	3.93082250404837	0.00510066260408593	CID	MS2		33.1	86.8499490517333	86367	MSO2_060418_01.raw	0/0	3.60104894638062			0	3.64E-05
High	Sequest HT (A2)	Unambiguous	[K].LITPDGEVELqVPDDVYILDqAEEEGIDLPYScR.[A]	Q11(Deamidated); Q21(Deamidated); C33(Carbamidomethyl)	1	1	A2YQD9	A2YQD9	0	3	0.5339	0	1	1	1298.28356933594	3892.83615474781	3.93082250404837	0.00510066260408593	HCD	MS2	30.78532	42.165	86.8481764394667	86365	MSO2_060418_01.raw	0/0	3.38882637023926			0	2.588E-05
High	Sequest HT (A2)	Unambiguous	[K].MTAEIGEQVQIVGDDLLVTNPTR.[V]		1	1	Q42971	Q42971	0	2	0.5426	0	1	1	1250.13830566406	2499.26933469813	-2.6382848728219	-0.00329690093758472	HCD	MS2	0	33.1	86.8414599098667	86358	MSO2_060418_01.raw	0/0	3.1677348613739			0	0.0002399
High	Sequest HT (A2)	Unambiguous	[R].VLNTGSPITVPVGR.[A]		1	1	Q01859	Q01859	0	2	0.5639	0	1	1	705.408569335938	1409.80986204188	-0.870491184407688	-0.000613614062444867	HCD	MS2	10.54904	4.820436	40.9793360077333	37315	MSO3_060418_01.raw	0/0	3.20632076263428	270722946	40.8804321289063	0	2.746E-05
High	Sequest HT (A2)	Unambiguous	[R].VLNTGSPITVPVGR.[A]		1	1	Q01859	Q01859	0	2	0.5552	0	1	1	705.408569335938	1409.80986204188	-0.870491184407688	-0.000613614062444867	CID	MS2		4.372409	40.9807837488	37317	MSO3_060418_01.raw	0/0	3.35190725326538	270722946	40.8804321289063	0	1.912E-05
High	Sequest HT (A2)	Unambiguous	[K].GMLQAHQIIAEYNNAISEADR.[E]		1	1	P31924	P31924	0	3	0.3584	0	1	1	782.047607421875	2344.12826900563	-2.87929847118597	-0.00224982145831139	CID	MS2		37.62	86.8285251594667	86344	MSO2_060418_01.raw	0/0	2.93224191665649			0	3.255E-05
High	Sequest HT (A2)	Unambiguous	[K].VYPGGAFDPLGLADDPDTFAELK.[V]		1	1	A2XJ35	A2XJ35	0	2	0.3062	0	1	1	1204.58166503906	2408.15605344813	-3.97798296882936	-0.00478982093727609	HCD	MS2	0	40.59	86.8225087749333	86337	MSO2_060418_01.raw	0/0	2.57804441452026			0	5.485E-05
High	Sequest HT (A2)	Unambiguous	[K].LTAAAAIASGTVLGLHEDSR.[Y]		1	1	Q6K669	Q6K669	0	3	0.5531	0	1	1	651.68212890625	1953.03183345875	-4.1708317988069	-0.00271526708327959	CID	MS2		36.91	86.8180109352	86332	MSO2_060418_01.raw	0/0	2.26304173469543			0	5.828E-05
High	Sequest HT (A2)	Unambiguous	[K].LTAAAAIASGTVLGLHEDSR.[Y]		1	1	Q6K669	Q6K669	0	3	0.464	0	1	1	651.68212890625	1953.03183345875	-4.1708317988069	-0.00271526708327959	HCD	MS2	67.03526	26.68	86.8156737365333	86330	MSO2_060418_01.raw	0/0	3.46783590316772			0	4.731E-06
High	Sequest HT (A2)	Unambiguous	[K].VLELGDAIAGLTLEEAR.[G]		1	1	O22386	O22386	0	2	0.7575	0	1	1	885.482055664063	1769.95683469813	-4.24872504050314	-0.00376004593749713	CID	MS2		41.55	86.813884248	86328	MSO2_060418_01.raw	0/0	3.9969379901886			0	7.419E-08
High	Sequest HT (A2)	Unambiguous	[K].SGTLFDNFLITDDPELAK.[T]		1	1	Q9SLY8	Q9SLY8	0	2	0.6742	0	1	1	998.495178222656	1995.98307981531	-3.94969457859212	-0.00394177734347068	CID	MS2		29.815	86.8128424144	86327	MSO2_060418_01.raw	0/0	3.96458840370178			0	9.745E-07
High	Sequest HT (A2)	Unambiguous	[K].VLELGDAIAGLTLEEAR.[G]		1	1	O22386	O22386	0	2	0.4885	0	1	1	885.482055664063	1769.95683469813	-4.24872504050314	-0.00376004593749713	HCD	MS2	7.957924	33.1	86.8119695464	86326	MSO2_060418_01.raw	0/0	3.92859554290771			0	2.823E-08
High	Sequest HT (A2)	Unambiguous	[K].GGEYADKnPNFVGcVEGALGIR.[E]	N8(Deamidated); C14(Carbamidomethyl)	1	1	Q9SXP2	Q9SXP2	1	3		0.0034	2	2	775.3740234375	2324.1075170525	4.27949438240891	0.00331532083321662	CID	MS2		40.5	86.8090969077333	86323	MSO2_060418_01.raw	0/0	2.97154521942139			0	5.245E-07
High	Sequest HT (A2)	Unambiguous	[K].AGIALNDNFVK.[L]		2	2	Q7FAH2; A2YQT7	Q7FAH2; A2YQT7	0	2	0.7081	0	1	1	581.316650390625	1161.62602415125	-0.19334854911521	-0.000112299374904978	CID	MS2		3.079546	41.0447561261333	37385	MSO3_060418_01.raw	0/0	3.69783806800842			0	7.225E-05
High	Sequest HT (A2)	Unambiguous	[R].GPILLEDYHLIEK.[VL]		2	3	Q0E4K1; A2YH64	Q0E4K1; Q0D9C4; A2YH64	0	2	0.4203	0	1	1	770.421447753906	1539.83561887781	-3.96259700298654	-0.00305088609366067	HCD	MS2	37.09481	41.415	88.0117646826667	87552	MSO2_060418_01.raw	0/0	2.75708079338074			0	0.0001224
High	Sequest HT (A2)	Unambiguous	[R].cVAVLEEAGAEYEIVPLDFSK.[G]	C1(Carbamidomethyl)	1	1	O82451	O82451	0	2	0.6257	0	1	1	1170.08044433594	2339.15361204188	2.59560877198037	0.00303575593757799	CID	MS2		35.515	84.2246614122667	83707	MSO2_060418_01.raw	0/0	3.82185363769531			0	1.986E-06
High	Sequest HT (A2)	Unambiguous	[R].VETGVLKPGMVVTFGPSGLTTEVK.[S]		1	1	O64937	O64937	0	3	0.6142	0	1	1	816.115539550781	2446.33206539234	2.408567756913	0.00196404744792744	CID	MS2		31.84	84.2169576592	83699	MSO2_060418_01.raw	0/0	3.94050359725952			0	3.479E-06
High	Sequest HT (A2)	Unambiguous	[R].GSDTcELVFENcFVPHENVLGEEGK.[G]	C5(Carbamidomethyl); C12(Carbamidomethyl)	1	1	Q75IM9	Q75IM9	0	3	0.3839	0	1	1	956.093444824219	2866.26578121266	-0.0186156297566109	-1.77857811867928E-05	CID	MS2		41.13	82.0919430885333	81581	MSO2_060418_01.raw	0/0	2.24214053153992	4621964.75	82.0615386962891	0	1.768E-05
High	Sequest HT (A2)	Unambiguous	[R].HETADINTFSWGVANR.[G]		1	1	P14656	P14656	0	3	0.4615	0	1	1	606.623596191406	1817.85623531422	-0.16524724334538	-0.00010013192710782	CID	MS2		2.512715	43.7036107701333	40200	MSO3_060418_01.raw	0/0	3.51361560821533	434123328	43.676441192627	0	1.106E-05
High	Sequest HT (A2)	Unambiguous	[K].YGRPLLGcTIKPK.[L]	C8(Carbamidomethyl)	1	1	P0C511	P0C511	0	4	0.5306	0	1	1	376.46826171875	1502.851216985	0.0244169221097924	9.17375005293763E-06	CID	MS2		41.52	82.0775562869333	81565	MSO2_060418_01.raw	0/0	1.95566368103027			0	0.0001068
High	Sequest HT (A2)	Unambiguous	[R].NQLETYVYNMK.[N]		1	1	Q6Z7B0	Q6Z7B0	0	2	0.5	0	1	1	701.837463378906	1402.66765012781	0.372823888530656	0.000261473906334686	HCD	MS2	18.57862	9.401333	43.7094087138667	40206	MSO3_060418_01.raw	0/0	3.2361752986908			0	0.0002545
High	Sequest HT (A2)	Unambiguous	[K].APDFDAEAVFDQEFINVK.[L]		1	1	Q6ER94	Q6ER94	0	2	0.3187	0	1	1	1027.99035644531	2054.97343626063	1.39855075181131	0.0014369903124134	CID	MS2		27.85	82.068836088	81556	MSO2_060418_01.raw	0/0	3.42066431045532			0	8.069E-08
High	Sequest HT (A2)	Unambiguous	[R].AAEDPEFETFYTK.[N]		1	1	P0C436	P0C436	0	2	0.6421	0	1	1	774.348999023438	1547.69072141688	0.446372892042964	0.000345423437465797	HCD	MS2	12.77543	12.55405	43.7100813365333	40207	MSO3_060418_01.raw	0/0	2.99216914176941	124781824	43.6586761474609	0	5.307E-05
High	Sequest HT (A2)	Unambiguous	[K].APDFDAEAVFDQEFINVK.[L]		1	1	Q6ER94	Q6ER94	0	2	0.4325	0	1	1	1027.99035644531	2054.97343626063	1.39855075181131	0.0014369903124134	HCD	MS2	17.33832	31.555	82.0672361832	81554	MSO2_060418_01.raw	0/0	3.99507784843445			0	3.688E-10
High	Sequest HT (A2)	Unambiguous	[K].IQEELDIDVLVHGEPER.[N]		2	2	Q2QLY5; Q2QLY4	Q2QLY5; Q2QLY4	0	3	0.2745	0	1	1	664.341064453125	1991.00864009938	0.316271643247201	0.000209899791722516	HCD	MS2	74.52442	33.1	82.0975926944	81587	MSO2_060418_01.raw	0/0	3.05876278877258			0	2.257E-06
High	Sequest HT (A2)	Unambiguous	[R].AAEDPEFETFYTK.[N]		1	1	P0C436	P0C436	0	2	0.7506	0	1	1	774.348999023438	1547.69072141688	0.446372892042964	0.000345423437465797	CID	MS2		24.26339	43.7118459850667	40209	MSO3_060418_01.raw	0/0	4.21102476119995	124781824	43.6586761474609	0	7.36E-06
High	Sequest HT (A2)	Unambiguous	[R].VGLTGLTVAEHFR.[D]		1	1	Q01859	Q01859	0	3	0.5271	0	1	1	467.261444091797	1399.76977901539	0.396154866833707	0.000184841796908586	HCD	MS2	33.81266	33.1	82.0260209738667	81512	MSO2_060418_01.raw	0/0	2.77493643760681			0	1.697E-05
High	Sequest HT (A2)	Unambiguous	[K].MTAEIGEQVQIVGDDLLVTNPTR.[V]		1	1	Q42971	Q42971	0	2	0.7154	0	1	1	1250.14636230469	2499.28544797938	3.80889491483395	0.00475973968741528	HCD	MS2	8.101912	40.365	82.0251837877333	81511	MSO2_060418_01.raw	0/0	3.9705662727356			0	1.272E-07
High	Sequest HT (A2)	Unambiguous	[R].VTPQPGVPPEEAGAAVAAESSTGTWTTVWTDGLTSLDR.[Y]		1	1	P0C511	P0C511	0	3	0.5452	0	1	1	1285.6318359375	3854.8809545525	2.3445973551056	0.00301270749984421	CID	MS2		42.555	82.0241883010667	81510	MSO2_060418_01.raw	0/0	3.54153442382813			0	2.918E-07
High	Sequest HT (A2)	Unambiguous	[K].LIEAYNELVSQGK.[SN]		2	2	Q7Y0F2; Q7Y0E8	Q7Y0F2; Q7Y0E8	0	2	0.3522	0	1	1	732.390502929688	1463.77372922938	-0.208898790181465	-0.000152890312506315	HCD	MS2	0	21.1607	43.7232246168	40223	MSO3_060418_01.raw	0/0	3.18277263641357			0	5.877E-06
High	Sequest HT (A2)	Unambiguous	[K].LIEAYNELVSQGK.[SN]		2	2	Q7Y0F2; Q7Y0E8	Q7Y0F2; Q7Y0E8	0	2	0.5177	0	1	1	732.390502929688	1463.77372922938	-0.208898790181465	-0.000152890312506315	CID	MS2		24.03687	43.7250977258667	40225	MSO3_060418_01.raw	0/0	2.82361841201782			0	4.203E-05
High	Sequest HT (A2)	Unambiguous	[K].SGDELTSLKDYVTR.[M]		2	3	Q0J4P2; Q07078	Q0J4P2; Q69QQ6; Q07078	1	3	0.4483	0	1	1	528.601684570313	1583.79050045094	-0.404775001987985	-0.000213693020820453	HCD	MS2	45.659	11.58252	43.7826368656	40288	MSO3_060418_01.raw	0/0	3.77365732192993			0	1.054E-05
High	Sequest HT (A2)	Unambiguous	[K].DKENVTLEDVLQPGK.[N]		1	1	A2WXB2	A2WXB2	1	2	0.4425	0	1	1	842.941467285156	1684.87565794031	0.268554199932184	0.000226240156393942	HCD	MS2	36.50708	25.9651	43.7852200696	40291	MSO3_060418_01.raw	0/0	3.38550233840942			0	7.864E-07
High	Sequest HT (A2)	Unambiguous	[K].MTAEIGEQVQIVGDDLLVTNPTR.[V]		1	1	Q42971	Q42971	0	2	0.7814	0	1	1	1250.14636230469	2499.28544797938	3.80889491483395	0.00475973968741528	CID	MS2		24.295	82.0269229248	81513	MSO2_060418_01.raw	0/0	3.33697390556335			0	6.886E-06
High	Sequest HT (A2)	Unambiguous	[R].VALEAcVQAR.[N]	C6(Carbamidomethyl)	1	1	P0C511	P0C511	0	2	0.3391	0	1	1	558.795532226563	1116.58378782313	0.701921059427298	0.000391876562577664	CID	MS2		33.1	81.9920036576	81476	MSO2_060418_01.raw	0/0	2.88977193832397			0	4.673E-05
High	Sequest HT (A2)	Unambiguous	[K].VVVVEcVLPESSDATAR.[E]	C6(Carbamidomethyl)	1	1	Q6ZD89	Q6ZD89	0	2	0.6182	0	1	1	915.9677734375	1830.928270245	0.918046091977703	0.000840437500034597	CID	MS2		42.435	43.6793765413333	40176	MSO3_060418_01.raw	0/0	4.05825185775757			0	1.569E-07
High	Sequest HT (A2)	Unambiguous	[R].APGYGVITNIVnGGLEcGHGPDDR.[V]	N12(Deamidated); C17(Carbamidomethyl)	1	1	Q7DNA1	Q7DNA1	0	3	0.0479	0	1	1	823.72314453125	2469.15488033375	3.47011989858934	0.00285607791671557	CID	MS2		49.95	82.1047321666667	81593	MSO2_060418_01.raw	0/0	4.58807945251465			0	6.709E-07
High	Sequest HT (A2)	Unambiguous	[R].LFQVEYAIEAIK.[L]		1	1	Q9LSU1	Q9LSU1	0	2	0.2103	0	1	1	712.395568847656	1423.78386106531	0.504188658390605	0.000358927656407104	HCD	MS2	36.60674	34.51	82.1631524850667	81652	MSO2_060418_01.raw	0/0	2.5171320438385			0	0.00029
High	Sequest HT (A2)	Unambiguous	[R].LKVPPALNQFTR.[T]		1	1	P0DKK7	P0DKK7	1	3	0.5467	0	1	1	461.941925048828	1383.81122188648	0.380454123012733	0.000175492161512617	CID	MS2		31.165	82.1623483322667	81651	MSO2_060418_01.raw	0/0	3.5348813533783			0	7.06E-05
High	Sequest HT (A2)	Unambiguous	[K].VFQGDFSSNLPVDK.[A]		1	1	Q9LI00	Q9LI00	0	2	0.6124	0	1	1	776.885864257813	1552.76445188563	0.16313206162873	0.000126652812468819	CID	MS2		11.62243	43.6170166490667	40112	MSO3_060418_01.raw	0/0	4.35851430892944	388417584	43.6568336486816	0	1.592E-06
High	Sequest HT (A2)	Unambiguous	[R].GQNcWADKPAAIVSAGGGFGGGR.[S]	C4(Carbamidomethyl)	1	1	Q941Z0	Q941Z0	0	3	0.5671	0	1	1	745.025329589844	2233.06143550953	2.11661419619373	0.00157550651038463	HCD	MS2	15.56787	17.8335	43.6526172949333	40150	MSO3_060418_01.raw	0/0	4.98618078231812			0	2.656E-08
High	Sequest HT (A2)	Unambiguous	[R].GqNcWADKPAAIVSAGGGFGGGR.[S]	Q2(Deamidated); C4(Carbamidomethyl)	1	1	Q941Z0	Q941Z0	0	3	0.027	0	1	1	745.358703613281	2234.06155757984	9.3250716563147	0.00694419661455233	CID	MS2		23.725	43.6544191949333	40152	MSO3_060418_01.raw	0/0	4.43595695495605			0	1.079E-05
High	Sequest HT (A2)	Unambiguous	[K].SFGVLIPDQGIALR.[G]		1	1	Q6ER94	Q6ER94	0	2	0.3171	0	1	1	743.425354003906	1485.84343137781	0.701277484127431	0.000520993906320655	HCD	MS2	36.1541	33.1	82.1565840501333	81645	MSO2_060418_01.raw	0/0	2.45916509628296			0	0.0001908
High	Sequest HT (A2)	Unambiguous	[R].GQncWADKPAAIVSAGGGFGGGR.[S]	N3(Deamidated); C4(Carbamidomethyl)	1	1	Q941Z0	Q941Z0	0	3		0.027	2	2	745.358703613281	2234.06155757984	9.3250716563147	0.00694419661455233	CID	MS2		23.725	43.6544191949333	40152	MSO3_060418_01.raw	0/0	4.32229375839233			0	7.33E-06
High	Sequest HT (A2)	Unambiguous	[K].VVVVEcVLPESSDATAR.[E]	C6(Carbamidomethyl)	1	1	Q6ZD89	Q6ZD89	0	2	0.5962	0	1	1	915.9677734375	1830.928270245	0.918046091977703	0.000840437500034597	HCD	MS2	0	33.1	43.6773827754667	40174	MSO3_060418_01.raw	0/0	4.25863313674927			0	4.26E-06
High	Sequest HT (A2)	Unambiguous	[R].LKVPPALNQFTR.[T]		1	1	P0DKK7	P0DKK7	1	3	0.7246	0	1	1	461.941833496094	1383.81094722828	0.181974515913279	8.39394271376174E-05	CID	MS2		18.12942	43.6639792466667	40159	MSO3_060418_01.raw	0/0	4.14239692687988			0	4.626E-06
High	Sequest HT (A2)	Unambiguous	[K].FnIVSPGADMSIYFPYSESR.[K]	N2(Deamidated)	1	1	P31924	P31924	0	2	0.3711	0	1	1	1141.03771972656	2281.06816282313	8.76868514517751	0.0100008965625291	HCD	MS2	18.68431	33.1	82.1467342773333	81636	MSO2_060418_01.raw	0/0	2.90687894821167			0	0.0002208
High	Sequest HT (A2)	Unambiguous	[K].VSDDEVAFLTQGDANDEK.[N]		1	1	Q0J8G4	Q0J8G4	0	2	0.4439	0	1	1	976.941223144531	1952.87516965906	1.63824311643584	0.00159963953137776	HCD	MS2	0	33.1	43.6735454362667	40170	MSO3_060418_01.raw	0/0	4.1907958984375			0	8.905E-08
High	Sequest HT (A2)	Unambiguous	[K].MTAEIGEQVQIVGDDLLVTNPTR.[V]		1	1	Q42971	Q42971	0	3	0.6005	0	1	1	833.763793945313	2499.27682857594	0.360134680244085	0.000300025312450695	CID	MS2		33.1	82.1170670488	81605	MSO2_060418_01.raw	0/0	3.92901301383972			0	2.917E-06
High	Sequest HT (A2)	Unambiguous	[K].MTAEIGEQVQIVGDDLLVTNPTR.[V]		1	1	Q42971	Q42971	0	3	0.4496	0	1	1	833.763793945313	2499.27682857594	0.360134680244085	0.000300025312450695	HCD	MS2	11.68974	42.58	82.1152754688	81603	MSO2_060418_01.raw	0/0	3.86739587783813			0	1.933E-08
High	Sequest HT (A2)	Unambiguous	[R].AIGVDLLSNPDLVATDATVSFK.[T]		1	1	Q7DNA1	Q7DNA1	0	2	0.7778	0	1	1	1123.60144042969	2246.19560422938	1.84769618253163	0.00207513968734929	CID	MS2		33.1	82.1132107317333	81601	MSO2_060418_01.raw	0/0	4.04717111587524			0	3.115E-09
High	Sequest HT (A2)	Unambiguous	[K].VSDDEVAFLTQGDANDEK.[N]		1	1	Q0J8G4	Q0J8G4	0	2	0.683	0	1	1	976.941223144531	1952.87516965906	1.63824311643584	0.00159963953137776	CID	MS2		40.965	43.6755601378667	40172	MSO3_060418_01.raw	0/0	5.9333324432373			0	7.863E-07
High	Sequest HT (A2)	Unambiguous	[R].APGYGVITnIVNGGLEcGHGPDDR.[V]	N9(Deamidated); C17(Carbamidomethyl)	1	1	Q7DNA1	Q7DNA1	0	3		0.0479	2	2	823.72314453125	2469.15488033375	3.47011989858934	0.00285607791671557	CID	MS2		49.95	82.1047321666667	81593	MSO2_060418_01.raw	0/0	4.37322282791138			0	8.885E-05
High	Sequest HT (A2)	Unambiguous	[K].FnIVSPGADMSIYFPYSESR.[K]	N2(Deamidated)	1	1	P31924	P31924	0	2	0.559	0	1	1	1141.03771972656	2281.06816282313	8.76868514517751	0.0100008965625291	CID	MS2		41.16	82.1487262192	81638	MSO2_060418_01.raw	0/0	3.22418761253357			0	2.169E-05
High	Sequest HT (A2)	Unambiguous	[K].ANSEATLGTYQGDAVLGEGASESLHVK.[D]		1	1	Q5N725	Q5N725	0	3	0.3203	0	1	1	902.107727050781	2704.30862789234	0.956031715046171	0.000861800781270479	HCD	MS2	27.76882	24.625	82.1638900045333	81653	MSO2_060418_01.raw	0/0	3.8352792263031			0	4.93E-05
High	Sequest HT (A2)	Unambiguous	[K].DKENVTLEDVLQPGK.[N]		1	1	A2WXB2	A2WXB2	1	2	0.5377	0	1	1	842.941467285156	1684.87565794031	0.268554199932184	0.000226240156393942	CID	MS2		24.415	43.7868467114667	40293	MSO3_060418_01.raw	0/0	3.18158507347107			0	2.818E-05
High	Sequest HT (A2)	Unambiguous	[K].DGATDPTFLYFSHGLK.[E]		1	1	P35681	P35681	0	3	0.3883	0	1	1	590.289672851563	1768.85446529469	0.220003839113323	0.000129718229194017	HCD	MS2	82.69893	41.535	81.986722804	81470	MSO2_060418_01.raw	0/0	2.91054463386536	5419591.25	82.0689468383789	0	8.73E-05
High	Sequest HT (A2)	Unambiguous	[K].SVLIEPTSGnTGIGLAFMAAAK.[G]	N10(Deamidated)	2	2	Q9XEA8; Q9XEA6	Q9XEA8; Q9XEA6	0	2	0.6554	0	1	1	1075.0732421875	2149.139207745	8.50379088826851	0.009137837499962	CID	MS2		42.315	81.85323708	81334	MSO2_060418_01.raw	0/0	2.96013045310974	9209658.75	81.5069046020508	0	6.403E-05
High	Sequest HT (A2)	Unambiguous	[K].WTVQQAAELSVAAPTIEASLDSR.[F]		1	1	Q9LI00	Q9LI00	0	3	0.577	0	1	1	815.087158203125	2443.24692134938	0.236729864137358	0.000192796458274339	CID	MS2		33.1	81.8521472485333	81333	MSO2_060418_01.raw	0/0	3.30859303474426			0	2.135E-07
High	Sequest HT (A2)	Unambiguous	[K].WTVQQAAELSVAAPTIEASLDSR.[F]		1	1	Q9LI00	Q9LI00	0	3	0.3634	0	1	1	815.087158203125	2443.24692134938	0.236729864137358	0.000192796458274339	HCD	MS2	0	29.455	81.8505246661333	81331	MSO2_060418_01.raw	0/0	3.43592596054077			0	2.833E-07
High	Sequest HT (A2)	Unambiguous	[R].TAISHVQNLITGVTK.[G]		1	1	P49210	P49210	0	2	0.4887	0	1	1	791.452392578125	1581.89750852625	1.02857354216832	0.000813548125051966	HCD	MS2	0	25.79633	43.84997778	40361	MSO3_060418_01.raw	0/0	3.9731650352478			0	2.753E-09
High	Sequest HT (A2)	Unambiguous	[R].LTGLHETASIDNFSWGVANR.[G]		1	1	P14655	P14655	0	3	0.4663	0	1	1	730.031982421875	2188.08139400563	1.48001826016729	0.00107946520832532	CID	MS2		41.385	81.8460248026667	81326	MSO2_060418_01.raw	0/0	3.56199264526367			0	5.698E-06
High	Sequest HT (A2)	Unambiguous	[R].LTGLHETASIDNFSWGVANR.[G]		1	1	P14655	P14655	0	3	0.5332	0	1	1	730.032348632813	2188.08249263844	1.98211769828984	0.00144567614582532	HCD	MS2	15.70969	33.1	81.8436935976	81324	MSO2_060418_01.raw	0/0	4.22309923171997			0	2.38E-06
High	Sequest HT (A2)	Unambiguous	[K].WSPELAAAcEIWK.[A]	C9(Carbamidomethyl)	1	1	P0C511	P0C511	0	2	0.6099	0	1	1	780.880310058594	1560.75334348719	1.16462944770382	0.000908848593741851	CID	MS2		42.685	81.8419333722667	81322	MSO2_060418_01.raw	0/0	3.22870850563049			0	4.205E-06
High	Sequest HT (A2)	Unambiguous	[R].TAISHVQNLITGVTK.[G]		1	1	P49210	P49210	0	3	0.3986	0	1	1	527.969787597656	1581.89480953297	-0.677602770010099	-0.000357299010374845	CID	MS2		13.96153	43.8411674002667	40351	MSO3_060418_01.raw	0/0	2.80847001075745			0	1.183E-06
High	Sequest HT (A2)	Unambiguous	[K].WSPELAAAcEIWK.[A]	C9(Carbamidomethyl)	1	1	P0C511	P0C511	0	2	0.3933	0	1	1	780.880310058594	1560.75334348719	1.16462944770382	0.000908848593741851	HCD	MS2	19.35735	33.1	81.8400707250667	81320	MSO2_060418_01.raw	0/0	2.66859316825867			0	1.168E-05
High	Sequest HT (A2)	Unambiguous	[K].EGLLVGISSGAAAAAAVR.[L]		1	1	Q9XEA6	Q9XEA6	0	2	0.5265	0	1	1	806.953247070313	1612.89921751063	-1.53608207064755	-0.00123877468774936	HCD	MS2	64.90144	40.305	81.8329420666667	81316	MSO2_060418_01.raw	0/0	3.59090375900269			0	0.0001158
High	Sequest HT (A2)	Unambiguous	[K].LTAAAAIASGTVLGLHEDSR.[Y]		1	1	Q6K669	Q6K669	0	3	0.5722	0	1	1	651.6845703125	1953.0391576775	-0.420668551879856	-0.00027386083327959	HCD	MS2	25.00465	33.1	81.8265088672	81309	MSO2_060418_01.raw	0/0	3.73656105995178			0	2.825E-08
High	Sequest HT (A2)	Unambiguous	[K].SGTLFDNFLITDDPELAK.[T]		1	1	Q9SLY8	Q9SLY8	0	2	0.4485	0	1	1	998.493591308594	1995.97990598719	-5.53979602857131	-0.00552869140597068	HCD	MS2	76.67954	38.415	81.814147024	81296	MSO2_060418_01.raw	0/0	3.79114031791687			0	1.931E-06
High	Sequest HT (A2)	Unambiguous	[R].LTGQSTVPNVFIGGK.[H]		1	1	Q0J3L4	Q0J3L4	0	2	0.3518	0	1	1	759.41943359375	1517.8315905575	-0.413769382542924	-0.000314016249944871	HCD	MS2	26.76429	26.44438	43.8506335861333	40362	MSO3_060418_01.raw	0/0	3.60507702827454			0	4.905E-06
High	Sequest HT (A2)	Unambiguous	[K].WTVQQAAELSVAAPTIEASLDSR.[F]		1	1	Q9LI00	Q9LI00	0	2	0.5962	0	1	1	1222.12353515625	2443.2397936825	-2.68056371764136	-0.00327463875009926	HCD	MS2	11.46827	33.1	81.8073868546667	81289	MSO2_060418_01.raw	0/0	4.15970706939697			0	9.543E-06
High	Sequest HT (A2)	Unambiguous	[K].APDFDAEAVFDQEFINVK.[L]		1	1	Q6ER94	Q6ER94	0	3	0.4986	0	1	1	685.659912109375	2054.96518306813	-2.61765884820433	-0.00179307062505056	CID	MS2		33.1	81.8044744621333	81286	MSO2_060418_01.raw	0/0	3.67342329025269			0	4.017E-06
High	Sequest HT (A2)	Unambiguous	[R].TAISHVQNLITGVTK.[G]		1	1	P49210	P49210	0	2	0.5436	0	1	1	791.452392578125	1581.89750852625	1.02857354216832	0.000813548125051966	CID	MS2		26.035	43.8514480421333	40363	MSO3_060418_01.raw	0/0	2.98405027389526			0	0.0001967
High	Sequest HT (A2)	Unambiguous	[K].EGLLVGISSGAAAAAAVR.[L]		1	1	Q9XEA6	Q9XEA6	0	2	0.6205	0	1	1	806.953247070313	1612.89921751063	-1.53608207064755	-0.00123877468774936	CID	MS2		34.86	81.8356837773333	81317	MSO2_060418_01.raw	0/0	3.02994513511658			0	3.159E-07
High	Sequest HT (A2)	Unambiguous	[R].HETADINTFSWGVANR.[G]		1	1	P14656	P14656	0	2	0.7933	0	1	1	909.43212890625	1817.8569811825	0.245053716370979	0.000222736249952504	HCD	MS2	7.467854	15.3953	43.7951068573333	40301	MSO3_060418_01.raw	0/0	5.07719373703003	222979876	43.5967445373535	0	1.805E-10
High	Sequest HT (A2)	Unambiguous	[K].ISEEEYISAIKEEISK.[V]		1	1	Q2QLY5	Q2QLY5	1	3	0.1711	0	1	1	623.323303222656	1867.95535640797	0.985655132074942	0.000613719322927864	HCD	MS2	44.45977	39.64	81.8690198416	81351	MSO2_060418_01.raw	0/0	3.03518557548523			0	7.773E-07
High	Sequest HT (A2)	Unambiguous	[K].VVIGMDVAASEFYNDKDK.[T]		1	1	Q42971	Q42971	1	3	0.4758	0	1	1	667.66015625	2000.96591549	1.27291185854576	0.000849016666734315	HCD	MS2	22.19639	41.205	81.8889933933333	81370	MSO2_060418_01.raw	0/0	3.30029606819153			0	2.269E-06
High	Sequest HT (A2)	Rejected	[K].AnSEATLGTYQGDAVLGEGASESLHVK.[D]	N2(Deamidated)	1	1	Q5N725	Q5N725	0	3		0.031	3	3	902.442443847656	2705.31277828297	8.39828353987773	0.00757326432293715	HCD	MS2	21.77629	36.865	81.9828793496	81466	MSO2_060418_01.raw	0/0	4.38241958618164			0	1.785E-05
High	Sequest HT (A2)	Rejected	[K].ANSEATLGTYqGDAVLGEGASESLHVK.[D]	Q11(Deamidated)	1	1	Q5N725	Q5N725	0	3		0.0088	2	2	902.442443847656	2705.31277828297	8.39828353987773	0.00757326432293715	HCD	MS2	21.77629	36.865	81.9828793496	81466	MSO2_060418_01.raw	0/0	4.48383092880249			0	6.776E-06
High	Sequest HT (A2)	Selected	[K].AnSEATLGTYKGDAVLGEGASESLHVK.[D]	N2(Deamidated)	1	1	P17784	P17784	1	3	0.0088	0	1	1	902.442443847656	2705.31277828297	-5.05141516702588	-0.0045552423436761	HCD	MS2	21.77629	36.865	81.9828793496	81466	MSO2_060418_01.raw	0/0	4.52449178695679			0	0.0001232
High	Sequest HT (A2)	Unambiguous	[R].HETADINTFSWGVANR.[G]		1	1	P14656	P14656	0	2	0.769	0	1	1	909.43212890625	1817.8569811825	0.245053716370979	0.000222736249952504	CID	MS2		18.36074	43.7969620445333	40303	MSO3_060418_01.raw	0/0	6.06035375595093	222979876	43.5967445373535	0	1.427E-10
High	Sequest HT (A2)	Unambiguous	[K].LQMGQILDVPLPVcR.[S]	C14(Carbamidomethyl)	1	1	Q8H8C7	Q8H8C7	0	2	0.3171	0	1	1	869.9736328125	1738.939988995	3.29576864347958	0.00286556250008019	CID	MS2		42.58	81.9777522850667	81461	MSO2_060418_01.raw	0/0	2.86826276779175			0	6.847E-07
High	Sequest HT (A2)	Unambiguous	[K].LQMGQILDVPLPVcR.[S]	C14(Carbamidomethyl)	1	1	Q8H8C7	Q8H8C7	0	2	0.2992	0	1	1	869.9736328125	1738.939988995	3.29576864347958	0.00286556250008019	HCD	MS2	16.20768	33.1	81.9757711474667	81459	MSO2_060418_01.raw	0/0	2.6370313167572			0	9.047E-05
High	Sequest HT (A2)	Selected	[R].ATWYGAPTGAGPDDnGGAcGFK.[N]	N15(Deamidated); C19(Carbamidomethyl)	1	1	Q7XCA7	Q7XCA7	0	2	0	0	1	1	1085.96032714844	2170.91337766688	-0.037372804778564	-4.05665624434448E-05	HCD	MS2	0	29.59	43.8196204864	40329	MSO3_060418_01.raw	0/0	2.67226052284241			0	1.398E-07
High	Sequest HT (A2)	Unambiguous	[R].TAISHVQNLITGVTK.[G]		1	1	P49210	P49210	0	3	0.4798	0	1	1	527.969787597656	1581.89480953297	-0.677602770010099	-0.000357299010374845	HCD	MS2	40.27046	16.83573	43.8395467005333	40349	MSO3_060418_01.raw	0/0	3.45823073387146			0	1.324E-06
High	Sequest HT (A2)	Rejected	[R].ATWYGAPTGAGPDDDGGAcGFK.[N]	C19(Carbamidomethyl)	1	1	Q336T5	Q336T5	0	2		0	2	2	1085.96032714844	2170.91337766688	-0.0371747314302185	-4.03515623865758E-05	HCD	MS2	0	29.59	43.8196204864	40329	MSO3_060418_01.raw	0/0	2.67226052284241			0	1.397E-07
High	Sequest HT (A2)	Selected	[R].ATWYGAPTGAGPDDDGGAcGFK.[N]	C19(Carbamidomethyl)	1	1	Q336T5	Q336T5	0	2	0	0	1	1	1085.96032714844	2170.91337766688	-0.0371747314302185	-4.03515623865758E-05	CID	MS2		38.55	43.8216474618667	40331	MSO3_060418_01.raw	0/0	4.31430768966675			0	5.061E-08
High	Sequest HT (A2)	Unambiguous	[R].IDQIIGPVLDVTFPPGK.[L]		1	1	P12085	P12085	0	2	0.5966	0	1	1	905.013977050781	1809.02067747156	2.77240914359173	0.00250766578130879	CID	MS2		34.675	81.9265732837333	81408	MSO2_060418_01.raw	0/0	2.94817352294922			0	7.785E-05
High	Sequest HT (A2)	Unambiguous	[R].IDQIIGPVLDVTFPPGK.[L]		1	1	P12085	P12085	0	2	0.5399	0	1	1	905.014404296875	1809.02153196375	3.24476115545279	0.00293491187505879	HCD	MS2	0	25.33	81.9247815584	81406	MSO2_060418_01.raw	0/0	3.12718033790588			0	1.079E-06
High	Sequest HT (A2)	Rejected	[R].ATWYGAPTGAGPDDnGGAcGFK.[N]	N15(Deamidated); C19(Carbamidomethyl)	1	1	Q7XCA7	Q7XCA7	0	2		0	2	2	1085.96032714844	2170.91337766688	-0.037372804778564	-4.05665624434448E-05	CID	MS2		38.55	43.8216474618667	40331	MSO3_060418_01.raw	0/0	4.31430768966675			0	5.062E-08
High	Sequest HT (A2)	Unambiguous	[K].KLDGQLGGLLSEASAEEDFTGK.[A]		1	1	Q6K669	Q6K669	1	3	0.3629	0	1	1	755.714660644531	2265.12942867359	2.17742274264294	0.00164404453122794	HCD	MS2	60.61689	37.495	81.8963288768	81378	MSO2_060418_01.raw	0/0	3.71753025054932			0	5.16E-06
High	Sequest HT (A2)	Unambiguous	[K].VNQIGSVTESIEAVK.[M]		1	1	Q42971	Q42971	0	2	0.6887	0	1	1	787.4248046875	1573.842332745	-0.536498815402087	-0.000422182500074086	CID	MS2		7.068193	43.8376366706667	40347	MSO3_060418_01.raw	0/0	3.78668284416199			0	8.292E-07
High	Sequest HT (A2)	Unambiguous	[K].HIVQDLKPEIPVSK.[N]		1	1	P49027	P49027	0	3	0.4845	0	1	1	534.978576660156	1602.92117672047	-0.119281915507232	-6.37331770576566E-05	HCD	MS2	39.38503	33.1	81.8934288936	81375	MSO2_060418_01.raw	0/0	2.58326601982117			0	0.0001711
High	Sequest HT (A2)	Unambiguous	[R].GPIQISYNYNYGPAGQAIGSNLLSNPDLVASDATVSFK.[T]		1	1	Q42993	Q42993	0	3	0.4189	0	1	1	1314.6572265625	3941.9571264275	0.390650646994344	0.000513309166763065	HCD	MS2	0	34.975	81.9530305138667	81437	MSO2_060418_01.raw	0/0	3.39094424247742			0	0.0004063
High	Sequest HT (A2)	Unambiguous	[R].LFQVEYAIEAIK.[L]		1	1	Q9LSU1	Q9LSU1	0	2	0.264	0	1	1	712.395568847656	1423.78386106531	0.504188658390605	0.000358927656407104	CID	MS2		33.1	82.1646626229333	81654	MSO2_060418_01.raw	0/0	2.49694108963013			0	4.643E-05
High	Sequest HT (A2)	Unambiguous	[K].ANSEATLGTYQGDAVLGEGASESLHVK.[D]		1	1	Q5N725	Q5N725	0	3	0.2766	0	1	1	902.107727050781	2704.30862789234	0.956031715046171	0.000861800781270479	CID	MS2		34.06	82.1657567672	81655	MSO2_060418_01.raw	0/0	2.81567430496216			0	5.323E-05
High	Sequest HT (A2)	Unambiguous	[K].VLELGDAIAGLTLEEAR.[G]		1	1	O22386	O22386	0	2	0.5352	0	1	1	885.486450195313	1769.96562376063	0.716946994763806	0.000634485312502875	HCD	MS2	11.87631	25.135	82.1674750338667	81657	MSO2_060418_01.raw	0/0	3.54679322242737			0	5.155E-07
High	Sequest HT (A2)	Unambiguous	[R].ISITGAGGFIGSHIAR.[R]		1	2	A2Z7B3	A3C4S4; A2Z7B3	0	3	0.2009	0	1	1	519.623168945313	1556.85495357594	0.387034238243509	0.000200851979267706	HCD	MS2	54.32806	33.1	82.4064707690667	81904	MSO2_060418_01.raw	0/0	2.33956575393677			0	1.461E-05
High	Sequest HT (A2)	Unambiguous	[R].VALEAcVQAR.[N]	C6(Carbamidomethyl)	1	1	P0C511	P0C511	0	2	0.4542	0	1	1	558.795837402344	1116.58439817469	1.24854550228129	0.000697052343827664	CID	MS2		41.655	82.4048272210667	81902	MSO2_060418_01.raw	0/0	2.83662343025208			0	0.0001168
High	Sequest HT (A2)	Unambiguous	[K].VVSIDGFEDVPQNDEK.[S]		1	1	P25777	P25777	0	2	0.6102	0	1	1	895.926025390625	1790.84477415125	0.265210800408824	0.000237475624999206	HCD	MS2	0	26.875	43.4385706762667	39930	MSO3_060418_01.raw	0/0	4.49493360519409	84504830	43.2699089050293	0	1.882E-07
High	Sequest HT (A2)	Unambiguous	[K].VNQIGSVTESIEAVK.[M]		1	1	Q42971	Q42971	0	2	0.7313	0	1	1	787.425231933594	1573.84318723719	0.00643468644088378	5.06359367591358E-06	CID	MS2		1.573861	43.4393475658667	39931	MSO3_060418_01.raw	0/0	4.28465175628662			0	1.622E-06
High	Sequest HT (A2)	Unambiguous	[K].VVSIDGFEDVPQNDEK.[S]		1	1	P25777	P25777	0	2	0.6594	0	1	1	895.926452636719	1790.84562864344	0.74235567999535	0.000664721718749206	CID	MS2		21.84372	43.4404058149333	39932	MSO3_060418_01.raw	0/0	5.08237600326538	84504830	43.2699089050293	0	2.491E-08
High	Sequest HT (A2)	Unambiguous	[R].ILVATDLVGR.[G]		1	3	Q0JM17	Q0JM17; Q5JK84; Q56XG6	0	2	0.5451	0	1	1	528.823791503906	1056.64030637781	-0.817876694019048	-0.000432101093679194	CID	MS2		34.54831	43.4439385597333	39936	MSO3_060418_01.raw	0/0	2.32705163955688			0	0.0001893
High	Sequest HT (A2)	Unambiguous	[K].SVLIEPTSGNTGIGLAFMAAAK.[G]		2	2	Q9XEA8; Q9XEA6	Q9XEA8; Q9XEA6	0	2	0.4164	0	1	1	1074.57141113281	2148.13554563563	-0.637964165516601	-0.000685217187538001	HCD	MS2	45.94694	34.33	82.3833908394667	81879	MSO2_060418_01.raw	0/0	2.69276428222656			0	2.676E-06
High	Sequest HT (A2)	Unambiguous	[K].DLYGnIVLSGGTTMFPGIADR.[M]	N5(Deamidated)	2	2	A2XNS1; Q10DV7	A2XNS1; Q10DV7	0	2	0.7428	0	1	1	1099.55395507813	2198.10063352625	9.48009544162776	0.0104190031249216	CID	MS2		33.1	82.4148767037333	81913	MSO2_060418_01.raw	0/0	2.76381850242615			0	7.717E-05
High	Sequest HT (A2)	Unambiguous	[R].APGYGVITnIVNGGLEcGHGPDDR.[V]	N9(Deamidated); C17(Carbamidomethyl)	1	1	Q7DNA1	Q7DNA1	0	3	0.1195	0	1	1	823.725830078125	2469.16293697438	6.73304546339634	0.00554162479171557	CID	MS2		23.83	82.381467696	81877	MSO2_060418_01.raw	0/0	3.42658519744873			0	5.562E-05
High	Sequest HT (A2)	Unambiguous	[R].APGYGVITNIVnGGLEcGHGPDDR.[V]	N12(Deamidated); C17(Carbamidomethyl)	1	1	Q7DNA1	Q7DNA1	0	3	0.0363	0	1	1	823.725830078125	2469.16293697438	6.73304546339634	0.00554162479171557	HCD	MS2	8.589802	39.73	82.3797239125333	81875	MSO2_060418_01.raw	0/0	4.68369197845459			0	4.87E-07
High	Sequest HT (A2)	Unambiguous	[R].VcENIPIVLcGNK.[V]	C2(Carbamidomethyl); C10(Carbamidomethyl)	1	2	A2Y7R5	A2Y7R5; Q7F7I7	0	2	0.4169	0	1	1	758.386962890625	1515.76664915125	0.562884617392027	0.000426600625054618	HCD	MS2	9.645372	19.53788	43.4632213109333	39955	MSO3_060418_01.raw	0/0	2.95185542106628			0	1.037E-06
High	Sequest HT (A2)	Unambiguous	[R].SVQMEGLTWGASK.[L]		1	1	P29545	P29545	0	2	0.6395	0	1	1	697.343017578125	1393.67875852625	0.525455834239414	0.000366158124961657	CID	MS2		10.12654	43.4639525514667	39956	MSO3_060418_01.raw	0/0	4.30486822128296			0	3.25E-06
High	Sequest HT (A2)	Unambiguous	[R].VcENIPIVLcGNK.[V]	C2(Carbamidomethyl); C10(Carbamidomethyl)	1	2	A2Y7R5	A2Y7R5; Q7F7I7	0	2	0.5534	0	1	1	758.386962890625	1515.76664915125	0.562884617392027	0.000426600625054618	CID	MS2		16.19805	43.4649485165333	39957	MSO3_060418_01.raw	0/0	3.5586462020874			0	1.246E-05
High	Sequest HT (A2)	Unambiguous	[K].YIIEAANHPTDPEADEILSK.[K]		1	1	A2XMV1	A2XMV1	0	3	0.4867	0	1	1	742.702575683594	2226.09317379078	0.316968316339069	0.000235200260552422	HCD	MS2	0	19.36813	43.4657962898667	39958	MSO3_060418_01.raw	0/0	3.39364337921143			0	2.214E-07
High	Sequest HT (A2)	Unambiguous	[K].APDFDAEAVFDQEFINVK.[L]		1	1	Q6ER94	Q6ER94	0	3	0.4698	0	1	1	685.661682128906	2054.97049312672	-0.0336517138838925	-2.30510938005561E-05	CID	MS2		18.565	82.3417590904	81836	MSO2_060418_01.raw	0/0	3.14606785774231			0	3.425E-06
High	Sequest HT (A2)	Unambiguous	[K].APDFDAEAVFDQEFINVK.[L]		1	1	Q6ER94	Q6ER94	0	3	0.245	0	1	1	685.661682128906	2054.97049312672	-0.0336517138838925	-2.30510938005561E-05	HCD	MS2	18.24071	41.865	82.3399778016	81834	MSO2_060418_01.raw	0/0	2.98104810714722			0	0.000119
High	Sequest HT (A2)	Unambiguous	[R].APGYGVITnIVNGGLEcGHGPDDR.[V]	N9(Deamidated); C17(Carbamidomethyl)	1	1	Q7DNA1	Q7DNA1	0	3		0.0363	2	2	823.725830078125	2469.16293697438	6.73304546339634	0.00554162479171557	HCD	MS2	8.589802	39.73	82.3797239125333	81875	MSO2_060418_01.raw	0/0	4.50764560699463			0	3.447E-06
High	Sequest HT (A2)	Unambiguous	[K].YIIEAANHPTDPEADEILSK.[K]		1	1	A2XMV1	A2XMV1	0	3	0.5917	0	1	1	742.703002929688	2226.09445552906	0.892747759271267	0.000662446354302422	CID	MS2		13.44816	43.4674795624	39960	MSO3_060418_01.raw	0/0	3.87290596961975			0	1.296E-06
High	Sequest HT (A2)	Unambiguous	[K].MTAEIGEQVQIVGDDLLVTNPTR.[V]		1	1	Q42971	Q42971	0	2	0.6601	0	1	1	1250.14318847656	2499.27910032313	1.2690968166665	0.00158591156241528	HCD	MS2	12.76776	20.77	82.4236595904	81921	MSO2_060418_01.raw	0/0	4.09159088134766			0	9.417E-06
High	Sequest HT (A2)	Unambiguous	[R].VGLTGLTVAEHFR.[D]		1	1	Q01859	Q01859	0	3	0.5034	0	1	1	467.261627197266	1399.7703283318	0.788588417049916	0.000367947265658586	HCD	MS2	53.17722	40.515	82.4269551288	81924	MSO2_060418_01.raw	0/0	2.91885995864868			0	1.869E-05
High	Sequest HT (A2)	Unambiguous	[K].IQEELDIDVLVHGEPER.[N]		2	2	Q2QLY5; Q2QLY4	Q2QLY5; Q2QLY4	0	3	0.356	0	1	1	664.340881347656	1991.00809078297	0.0403730012625103	2.67943229725158E-05	HCD	MS2	46.59361	42.55	82.5096638586667	82006	MSO2_060418_01.raw	0/0	3.22759532928467			0	9.886E-07
High	Sequest HT (A2)	Unambiguous	[K].LVQIEHALTAVGSGQTSLGIK.[A]		1	1	Q10KF0	Q10KF0	0	3	0.5401	0	1	1	708.067810058594	2122.18887691578	1.05244549917601	0.000744495260429782	CID	MS2		41.52	82.5080809090667	82005	MSO2_060418_01.raw	0/0	1.87302947044373			0	2.88E-06
High	Sequest HT (A2)	Unambiguous	[K].LVQIEHALTAVGSGQTSLGIK.[A]		1	1	Q10KF0	Q10KF0	0	3	0.5486	0	1	1	708.067810058594	2122.18887691578	1.05244549917601	0.000744495260429782	HCD	MS2	20.17005	33.1	82.5060414402667	82003	MSO2_060418_01.raw	0/0	2.57206058502197			0	9.109E-08
High	Sequest HT (A2)	Unambiguous	[R].AIGVDLLSNPDLVATDATVSFK.[T]		1	1	Q7DNA1	Q7DNA1	0	2	0.757	0	1	1	1123.6015625	2246.19584837	1.95638710670493	0.00219720999984929	CID	MS2		31.555	82.504383212	82001	MSO2_060418_01.raw	0/0	3.91035437583923			0	7.047E-10
High	Sequest HT (A2)	Unambiguous	[R].AIGVDLLSNPDLVATDATVSFK.[T]		1	1	Q7DNA1	Q7DNA1	0	2	0.6567	0	1	1	1123.60083007813	2246.19438352625	1.30424156166512	0.00146478812484929	HCD	MS2	2.486167	20.785	82.5026393445333	81999	MSO2_060418_01.raw	0/0	4.33652353286743			0	3.069E-08
High	Sequest HT (A2)	Unambiguous	[K].VDGLVSGIGTGGTITGAGR.[Y]		1	1	Q9XEA6	Q9XEA6	0	2	0.4316	0	1	1	844.451110839844	1687.89494504969	-1.41764564632039	-0.00119642015624777	HCD	MS2	0	27.205	43.3733547810667	39863	MSO3_060418_01.raw	0/0	3.72673964500427			0	3.009E-06
High	Sequest HT (A2)	Unambiguous	[K].VDGLVSGIGTGGTITGAGR.[Y]		1	1	Q9XEA6	Q9XEA6	0	2	0.7202	0	1	1	844.451293945313	1687.89531126063	-1.20068284338251	-0.00101331468749777	CID	MS2		22.96	43.3748210378667	39865	MSO3_060418_01.raw	0/0	4.35563945770264			0	2.649E-08
High	Sequest HT (A2)	Unambiguous	[K].MTAEIGEQVQIVGDDLLVTNPTR.[V]		1	1	Q42971	Q42971	0	2	0.678	0	1	1	1250.14270019531	2499.27812376063	0.878358647717657	0.00109763031241528	CID	MS2		30.745	82.4254575069333	81923	MSO2_060418_01.raw	0/0	4.1258659362793			0	4.906E-07
High	Sequest HT (A2)	Unambiguous	[K].APDFDAEAVFDQEFINVK.[L]		1	1	Q6ER94	Q6ER94	0	2	0.4392	0	1	1	1027.99230957031	2054.97734251063	3.29942956326542	0.0033901153124134	CID	MS2		38.755	82.4613994178667	81958	MSO2_060418_01.raw	0/0	3.37262010574341			0	3.988E-08
High	Sequest HT (A2)	Unambiguous	[R].SAPAFIELDTK.[L]		1	1	P12085	P12085	0	2	0.6014	0	1	1	596.31640625	1191.62553587	-0.0370418363897712	-2.20699998862983E-05	HCD	MS2	9.100693	4.976309	43.3910390642667	39879	MSO3_060418_01.raw	0/0	2.76484990119934			0	0.0001955
High	Sequest HT (A2)	Unambiguous	[R].EAYPGDVFYLHSR.[L]		1	1	P0C2Z4	P0C2Z4	0	3	0.4167	0	1	1	518.584167480469	1553.73794918141	-0.23752300445572	-0.000123016197827989	HCD	MS2	36.24846	10.86213	43.3935707189333	39882	MSO3_060418_01.raw	0/0	2.75866031646729			0	6.216E-06
High	Sequest HT (A2)	Unambiguous	[R].VTPqPGVPPEEAGAAVAAESSTGTWTTVWTDGLTSLDR.[Y]	Q4(Deamidated)	1	1	P0C511	P0C511	0	3	0.7339	0	1	1	1285.96374511719	3855.87668209156	5.3813373543124	0.00691655385401087	CID	MS2		25.84	82.4426961856	81942	MSO2_060418_01.raw	0/0	3.56758260726929			0	1.105E-05
High	Sequest HT (A2)	Unambiguous	[R].VTPqPGVPPEEAGAAVAAESSTGTWTTVWTDGLTSLDR.[Y]	Q4(Deamidated)	1	1	P0C511	P0C511	0	3	0.4105	0	1	1	1285.96374511719	3855.87668209156	5.3813373543124	0.00691655385401087	HCD	MS2	46.63467	33.025	82.4410736264	81940	MSO2_060418_01.raw	0/0	3.63205552101135			0	6.793E-07
High	Sequest HT (A2)	Unambiguous	[R].HETADINTFSWGVANR.[G]		1	1	P14656	P14656	0	2	0.5436	0	1	1	909.431579589844	1817.85588254969	-0.359302453061779	-0.000326580156297496	HCD	MS2	0	22.9	43.4055947266667	39895	MSO3_060418_01.raw	0/0	4.47003984451294	222979876	43.5967445373535	0	6.696E-10
High	Sequest HT (A2)	Unambiguous	[R].HETADINTFSWGVANR.[G]		1	1	P14656	P14656	0	2	0.6503	0	1	1	909.431640625	1817.85600462	-0.292151767569251	-0.000265545000047496	CID	MS2		31.89613	43.407409316	39897	MSO3_060418_01.raw	0/0	5.71736145019531	222979876	43.5967445373535	0	4.261E-10
High	Sequest HT (A2)	Unambiguous	[K].SVEMHHEALQEALPGDNVGFNVK.[N]		1	1	O64937	O64937	0	3	0.1942	0	1	1	841.077331542969	2521.21744136891	1.36615492003291	0.00114812296881913	HCD	MS2	38.98802	29.47	43.4116695090667	39902	MSO3_060418_01.raw	0/0	3.80801630020142			0	3.603E-05
High	Sequest HT (A2)	Unambiguous	[K].APDFDAEAVFDQEFINVK.[L]		1	1	Q6ER94	Q6ER94	0	2	0.5933	0	1	1	1027.9921875	2054.97709837	3.18062463754954	0.0032680449999134	HCD	MS2	12.94899	28.705	82.4594539304	81956	MSO2_060418_01.raw	0/0	3.85794115066528			0	2.113E-09
High	Sequest HT (A2)	Unambiguous	[K].EGLLVGISSGAAAAAAVR.[L]		1	1	Q9XEA6	Q9XEA6	0	2	0.518	0	1	1	806.956176757813	1612.90507688563	2.09673387712292	0.00169091281225064	CID	MS2		33.1	82.3246660896	81819	MSO2_060418_01.raw	0/0	3.05073189735413			0	5.13E-07
High	Sequest HT (A2)	Unambiguous	[K].KGGTEHLGLPVFNSVAEAK.[A]		1	1	Q6ZL94	Q6ZL94	1	3	0.6259	0	1	1	652.017944335938	1954.03927974781	0.0146966404288351	9.57260408540606E-06	HCD	MS2	19.34083	16.29768	43.4700024381333	39962	MSO3_060418_01.raw	0/0	4.25316476821899			0	1.293E-07
High	Sequest HT (A2)	Unambiguous	[K].SVEMHHEALQEALPGDNVGFNVK.[N]		1	1	O64937	O64937	0	4	0.3118	0	1	1	631.0595703125	2521.21645136	0.973483410432184	0.000613590000057229	HCD	MS2	28.08558	18.14668	43.4707125565333	39963	MSO3_060418_01.raw	0/0	3.56212210655212	36241561	43.4471397399902	0	1.88E-05
High	Sequest HT (A2)	Unambiguous	[K].LGPPPPPSGGLPGTLnSDQAR.[D]	N16(Deamidated)	1	1	P83646	P83646	0	2	0.1014	0	1	1	1015.02160644531	2029.03593626063	0.513530165637193	0.000520985312674194	CID	MS2		29.815	43.5545735906667	40048	MSO3_060418_01.raw	0/0	3.45455384254456			0	3.653E-06
High	Sequest HT (A2)	Unambiguous	[K].SQLRPEIQVAAQNcWVK.[K]	C14(Carbamidomethyl)	1	1	P48494	P48494	0	3	0.4466	0	1	1	676.3544921875	2027.0489233025	-0.0894045928266214	-6.04091666100241E-05	HCD	MS2	43.97164	15.925	43.5613713714667	40055	MSO3_060418_01.raw	0/0	3.64515113830566			0	9.634E-06
High	Sequest HT (A2)	Unambiguous	[K].SQLRPEIQVAAQNcWVK.[K]	C14(Carbamidomethyl)	1	1	P48494	P48494	0	3	0.587	0	1	1	676.3544921875	2027.0489233025	-0.0894045928266214	-6.04091666100241E-05	CID	MS2		14.42377	43.5632255338667	40057	MSO3_060418_01.raw	0/0	3.39056420326233			0	3.643E-06
High	Sequest HT (A2)	Unambiguous	[K].DANFYGGHGIVGAQVPLGcGLAFAQK.[Y]	C19(Carbamidomethyl)	1	1	Q6Z5N4	Q6Z5N4	0	3	0.642	0	1	1	883.108032226563	2647.30954341969	0.369057728855135	0.000325669895699339	CID	MS2		33.1	82.2117168437333	81703	MSO2_060418_01.raw	0/0	4.19056701660156			0	3.309E-08
High	Sequest HT (A2)	Unambiguous	[K].AAQDIALAELPPTHPIR.[L]		2	2	Q7XTE8; Q6EUP4	Q7XTE8; Q6EUP4	0	2	0.1801	0	1	1	907.001525878906	1812.99577512781	-0.486979489667726	-0.000441446093645936	HCD	MS2	53.75031	42.685	43.5639568376	40058	MSO3_060418_01.raw	0/0	4.2182502746582	26642129	43.7174224853516	0	1.69E-06
High	Sequest HT (A2)	Unambiguous	[K].LTAAAAIASGTVLGLHEDSR.[Y]		1	1	Q6K669	Q6K669	0	3	0.7222	0	1	1	651.685485839844	1953.04190425953	0.985642665717784	0.00064166651047041	CID	MS2		42.37	82.2089317704	81700	MSO2_060418_01.raw	0/0	3.9563193321228			0	5.271E-07
High	Sequest HT (A2)	Unambiguous	[K].LTAAAAIASGTVLGLHEDSR.[Y]		1	1	Q6K669	Q6K669	0	3	0.585	0	1	1	651.684875488281	1953.04007320484	0.0481018539860236	3.13149479704104E-05	HCD	MS2	14.90446	32.695	82.2069252456	81698	MSO2_060418_01.raw	0/0	3.99593114852905			0	2.789E-08
High	Sequest HT (A2)	Unambiguous	[K].SGTLFDNFLITDDPELAK.[T]		1	1	Q9SLY8	Q9SLY8	0	2	0.3487	0	1	1	998.499938964844	1995.99260129969	0.820609771345454	0.000818964844029324	CID	MS2		33.1	82.2192895032	81711	MSO2_060418_01.raw	0/0	2.6059353351593			0	6.87E-06
High	Sequest HT (A2)	Unambiguous	[K].AAQDIALAELPPTHPIR.[L]		2	2	Q7XTE8; Q6EUP4	Q7XTE8; Q6EUP4	0	2	0.3592	0	1	1	907.001525878906	1812.99577512781	-0.486979489667726	-0.000441446093645936	CID	MS2		29.44	43.5657898008	40060	MSO3_060418_01.raw	0/0	4.51323795318604	26642129	43.7174224853516	0	5.585E-07
High	Sequest HT (A2)	Unambiguous	[K].VVTIDSYEDVTPnSETSLQK.[A]	N13(Deamidated)	1	1	P25776	P25776	0	2	0.0882	0	1	1	1113.54553222656	2226.08378782313	8.00012366773215	0.00890440156234562	CID	MS2		30.835	43.5997423597333	40095	MSO3_060418_01.raw	0/0	4.07736921310425			0	1.932E-07
High	Sequest HT (A2)	Unambiguous	[K].GIPYLNTYDGR.[T]		1	1	P49398	P49398	0	2	0.4515	0	1	1	634.817138671875	1268.62700071375	0.0187082180743214	1.18668750701545E-05	HCD	MS2	0	9.457561	43.6162478493333	40111	MSO3_060418_01.raw	0/0	2.37445521354675			0	0.0004049
High	Sequest HT (A2)	Unambiguous	[R].DVNWPLGWPVGGYPGPqGPYYcAVGSDK.[S]	Q17(Deamidated); C22(Carbamidomethyl)	1	1	P14655	P14655	0	3	0.119	0	1	1	1013.13775634766	3037.39871578297	5.33232902504768	0.00539877432289633	CID	MS2		33.1	82.1909449618667	81682	MSO2_060418_01.raw	0/0	3.77781248092651			0	4.216E-06
High	Sequest HT (A2)	Unambiguous	[R].DVNWPLGWPVGGYPGPQGPYYcAVGSDK.[S]	C22(Carbamidomethyl)	1	1	P14655	P14655	0	3	0.4767	0	1	1	1012.80511474609	3036.40079097828	0.753365633193157	0.000762506093728632	HCD	MS2	7.246	42.09	82.1891637912	81680	MSO2_060418_01.raw	0/0	3.65005922317505			0	2.454E-07
High	Sequest HT (A2)	Unambiguous	[R].FGVTPTFLVNAEQIEIK.[I]		1	1	Q69RJ0	Q69RJ0	0	2	0.4434	0	1	1	953.523071289063	1906.03886594813	3.58100912283574	0.00341275906259852	CID	MS2		33.1	82.1756162906667	81666	MSO2_060418_01.raw	0/0	2.20844221115112	5321338.75	82.1168441772461	0	1.482E-06
High	Sequest HT (A2)	Unambiguous	[R].FGVTPTFLVNAEQIEIK.[I]		1	1	Q69RJ0	Q69RJ0	0	2	0.3633	0	1	1	953.523071289063	1906.03886594813	3.58100912283574	0.00341275906259852	HCD	MS2	71.60161	38.955	82.1739041008	81664	MSO2_060418_01.raw	0/0	2.45268058776855	5321338.75	82.1168441772461	0	4.615E-06
High	Sequest HT (A2)	Unambiguous	[K].VLELGDAIAGLTLEEAR.[G]		1	1	O22386	O22386	0	2	0.438	0	1	1	885.486938476563	1769.96660032313	1.26868833201569	0.00112276656250287	CID	MS2		35.515	82.1692816896	81659	MSO2_060418_01.raw	0/0	3.47125601768494			0	1.024E-06
High	Sequest HT (A2)	Unambiguous	[K].VVTIDSYEDVTPnSETSLQK.[A]	N13(Deamidated)	1	1	P25776	P25776	0	2	0.082	0	1	1	1113.54553222656	2226.08378782313	8.00012366773215	0.00890440156234562	HCD	MS2	0	33.025	43.5981093288	40093	MSO3_060418_01.raw	0/0	4.3939323425293			0	1.366E-06
High	Sequest HT (A2)	Unambiguous	[K].WTVQQAAELSVAAPTIEASLDSR.[F]		1	1	Q9LI00	Q9LI00	0	2	0.4362	0	1	1	1222.12854003906	2443.24980344813	1.41634843116519	0.00173024406240074	CID	MS2		42.585	82.2277141848	81720	MSO2_060418_01.raw	0/0	1.88438296318054	9010660	82.2834167480469	0	0.0002058
High	Sequest HT (A2)	Unambiguous	[R].LTGLHETASIDNFSWGVANR.[G]		1	1	P14655	P14655	0	3	0.491	0	1	1	730.032043457031	2188.08157711109	1.56370149985438	0.00114050036457532	HCD	MS2	20.20155	35.5	82.2412531397333	81732	MSO2_060418_01.raw	0/0	3.34127807617188			0	4.846E-06
High	Sequest HT (A2)	Unambiguous	[R].LTGLHETASIDNFSWGVANR.[G]		1	1	P14655	P14655	0	3	0.5651	0	1	1	730.033386230469	2188.08560543141	3.40473277297039	0.00248327380207532	CID	MS2		29.35	82.2429242450667	81734	MSO2_060418_01.raw	0/0	3.37915134429932			0	1.505E-05
High	Sequest HT (A2)	Unambiguous	[K].KGGTEHLGLPVFNSVAEAK.[A]		1	1	Q6ZL94	Q6ZL94	1	3	0.6805	0	1	1	652.019226074219	1954.04312496266	1.98252550657016	0.00129131088533541	CID	MS2		10.71294	43.4716333738667	39964	MSO3_060418_01.raw	0/0	4.35290384292603			0	1.95E-07
High	Sequest HT (A2)	Unambiguous	[R].EFQLYHSGVFSGR.[C]		1	1	P25777	P25777	0	3	0.5646	0	1	1	509.584533691406	1526.73904781422	0.258861736484459	0.000131738072923326	HCD	MS2	11.10697	42.88	43.4737378336	39966	MSO3_060418_01.raw	0/0	3.5586531162262	165892358	43.5871429443359	0	1.85E-05
High	Sequest HT (A2)	Unambiguous	[R].EFQLYHSGVFSGR.[C]		1	1	P25777	P25777	0	3	0.5315	0	1	1	509.584533691406	1526.73904781422	0.258861736484459	0.000131738072923326	CID	MS2		32.44	43.4754249085333	39968	MSO3_060418_01.raw	0/0	2.22158050537109	165892358	43.5871429443359	0	0.0002741
High	Sequest HT (A2)	Unambiguous	[K].NAIIWGNHSSTQYPDVNHATVK.[T]		1	1	Q7XDC8	Q7XDC8	0	4	0.0762	0	1	1	613.806640625	2452.20473261	1.76850146823493	0.00108418000013444	HCD	MS2	13.8751	36.925	82.3115229882667	81805	MSO2_060418_01.raw	0/0	2.23449301719666	3716731	82.2814331054688	0	5.524E-05
High	Sequest HT (A2)	Unambiguous	[K].YcAENQIASVIPK.[I]	C2(Carbamidomethyl)	1	2	Q6Z1J6	Q6Z1J6; B8BBN7	0	2	0.3074	0	1	1	746.877075195313	1492.74687376063	0.290317640930793	0.000216685312540932	HCD	MS2	52.79345	23.21831	43.4806520328	39974	MSO3_060418_01.raw	0/0	2.95898628234863	65671183	43.6698875427246	0	1.847E-05
High	Sequest HT (A2)	Unambiguous	[K].YcAENQIASVIPK.[I]	C2(Carbamidomethyl)	1	2	Q6Z1J6	Q6Z1J6; B8BBN7	0	2	0.3333	0	1	1	746.877075195313	1492.74687376063	0.290317640930793	0.000216685312540932	CID	MS2		26.26758	43.4822600408	39976	MSO3_060418_01.raw	0/0	3.08894968032837	65671183	43.6698875427246	0	2.925E-05
High	Sequest HT (A2)	Unambiguous	[K].YGLNHVTYLIEQSK.[A]		1	1	P0DKK7	P0DKK7	0	3	0.2962	0	1	1	555.626403808594	1664.86465816578	0.247002590359125	0.000137075260530158	HCD	MS2	29.77294	14.92872	43.5122216309333	40006	MSO3_060418_01.raw	0/0	3.6831796169281			0	1.072E-06
High	Sequest HT (A2)	Unambiguous	[K].WTVQQAAELSVAAPTIEASLDSR.[F]		1	1	Q9LI00	Q9LI00	0	3	0.4696	0	1	1	815.088684082031	2443.25149898609	2.11031773706718	0.00171867536452434	CID	MS2		15.595	82.2994049314667	81791	MSO2_060418_01.raw	0/0	2.96314978599548			0	0.0001734
High	Sequest HT (A2)	Unambiguous	[K].YGLNHVTYLIEQSK.[A]		1	1	P0DKK7	P0DKK7	0	3	0.5612	0	1	1	555.626403808594	1664.86465816578	0.247002590359125	0.000137075260530158	CID	MS2		12.85686	43.5142839664	40008	MSO3_060418_01.raw	0/0	4.32813262939453			0	4.054E-06
High	Sequest HT (A2)	Unambiguous	[K].WTVQQAAELSVAAPTIEASLDSR.[F]		1	1	Q9LI00	Q9LI00	0	3	0.4866	0	1	1	815.088684082031	2443.25149898609	2.11031773706718	0.00171867536452434	HCD	MS2	7.476307	33.205	82.2977675312	81789	MSO2_060418_01.raw	0/0	3.72253799438477			0	7.037E-08
High	Sequest HT (A2)	Unambiguous	[K].VVIGMDVAASEFYNDKDK.[T]		1	1	Q42971	Q42971	1	3	0.4891	0	1	1	667.660217285156	2000.96609859547	1.36442051464512	0.000910051822984315	HCD	MS2	20.06741	41.205	82.2940592314667	81785	MSO2_060418_01.raw	0/0	3.66379475593567			0	9.156E-07
High	Sequest HT (A2)	Unambiguous	[K].WSPELAAAcEIWK.[A]	C9(Carbamidomethyl)	1	1	P0C511	P0C511	0	2	0.5046	0	1	1	780.880187988281	1560.75309934656	1.00820440440526	0.000786778281241851	CID	MS2		33.1	82.2917822597333	81783	MSO2_060418_01.raw	0/0	3.26962733268738			0	1.644E-06
High	Sequest HT (A2)	Unambiguous	[K].WSPELAAAcEIWK.[A]	C9(Carbamidomethyl)	1	1	P0C511	P0C511	0	2	0.3071	0	1	1	780.880187988281	1560.75309934656	1.00820440440526	0.000786778281241851	HCD	MS2	15.81088	42.595	82.2900949277333	81781	MSO2_060418_01.raw	0/0	2.53770637512207			0	1.479E-05
High	Sequest HT (A2)	Unambiguous	[K].YGLNHVTYLIEQSK.[A]		1	1	P0DKK7	P0DKK7	0	2	0.4917	0	1	1	832.935180664063	1664.86308469813	-0.698100086428815	-0.000581120937340529	HCD	MS2	68.42632	30.97	43.5160837242667	40010	MSO3_060418_01.raw	0/0	3.62158751487732			0	2.054E-06
High	Sequest HT (A2)	Unambiguous	[K].YGLNHVTYLIEQSK.[A]		1	1	P0DKK7	P0DKK7	0	2	0.5556	0	1	1	832.935180664063	1664.86308469813	-0.698100086428815	-0.000581120937340529	CID	MS2		39.735	43.5181214501333	40012	MSO3_060418_01.raw	0/0	4.0518364906311			0	2.703E-07
High	Sequest HT (A2)	Unambiguous	[K].GNAYAQVAIGTEDVYK.[S]		1	1	Q948T6	Q948T6	0	2	0.361	0	1	1	849.921569824219	1698.83586301844	1.48474743056305	0.00126116921876474	HCD	MS2	14.99213	30.93206	43.5229459813333	40017	MSO3_060418_01.raw	0/0	3.48851084709167			0	6.169E-07
High	Sequest HT (A2)	Unambiguous	[K].GNAYAQVAIGTEDVYK.[S]		1	1	Q948T6	Q948T6	0	2	0.548	0	1	1	849.919860839844	1698.83244504969	-0.527203164091442	-0.000447815156235265	CID	MS2		33.1	43.5246666178667	40019	MSO3_060418_01.raw	0/0	4.26741600036621			0	1.258E-05
High	Sequest HT (A2)	Unambiguous	[R].SVQMEGLTWGASK.[L]		1	1	P29545	P29545	0	2	0.2862	0	1	1	697.342346191406	1393.67741575281	-0.438018807856773	-0.000305228593788343	HCD	MS2	13.48068	25.10286	43.8533273	40365	MSO3_060418_01.raw	0/0	3.24814248085022			0	9.519E-05
High	Sequest HT (A2)	Unambiguous	[R].SVQMEGLTWGASK.[L]		1	1	P29545	P29545	0	2	0.4334	0	1	1	697.342346191406	1393.67741575281	-0.438018807856773	-0.000305228593788343	CID	MS2		21.88281	43.8549103733333	40367	MSO3_060418_01.raw	0/0	3.52882742881775			0	6.068E-05
High	Sequest HT (A2)	Unambiguous	[K].AHLMEIQInGGTIADK.[V]	N9(Deamidated)	1	1	P35684	P35684	0	2	0.0629	0	1	1	856.438049316406	1711.86882200281	0.277815063025612	0.000237791406276111	HCD	MS2	54.09872	16.33	43.8609435013333	40374	MSO3_060418_01.raw	0/0	3.33789658546448	18232447	43.7901763916016	0	0.0001648
High	Sequest HT (A2)	Unambiguous	[K].AHLMEIQInGGTIADK.[V]	N9(Deamidated)	1	1	P35684	P35684	0	2	0.0485	0	1	1	856.438049316406	1711.86882200281	0.277815063025612	0.000237791406276111	CID	MS2		26.92	43.8625957898667	40376	MSO3_060418_01.raw	0/0	3.71296405792236	18232447	43.7901763916016	0	4.636E-05
High	Sequest HT (A2)	Unambiguous	[R].LKVPPALNQFTR.[T]		1	1	P0DKK7	P0DKK7	1	3	0.721	0	1	1	461.939971923828	1383.80536251148	-3.85377749510897	-0.00177763283848738	CID	MS2		29.83	81.3230374581333	80795	MSO2_060418_01.raw	0/0	4.04665327072144			0	9.137E-06
High	Sequest HT (A2)	Unambiguous	[R].LKVPPALNQFTR.[T]		1	1	P0DKK7	P0DKK7	1	3	0.7297	0	1	1	461.939971923828	1383.80536251148	-3.85377749510897	-0.00177763283848738	HCD	MS2	63.67614	26.275	81.3216877642667	80793	MSO2_060418_01.raw	0/0	3.69648289680481			0	0.0003039
High	Sequest HT (A2)	Rejected	[R].ATWYGAPTGAGPDDDGGAcGFK.[N]	C19(Carbamidomethyl)	1	1	Q336T5	Q336T5	0	2		0	2	2	1085.96008300781	2170.91288938563	-0.262094452719624	-0.000284492187386576	CID	MS2		22.465	44.2367043989333	40778	MSO3_060418_01.raw	0/0	3.83441615104675			0	5.156E-06
High	Sequest HT (A2)	Unambiguous	[R].AIGVDLLSNPDLVATDATVSFK.[T]		1	1	Q7DNA1	Q7DNA1	0	2	0.6798	0	1	1	1123.59606933594	2246.18486204188	-2.93470448109369	-0.00329595406265071	CID	MS2		33.1	81.312625556	80783	MSO2_060418_01.raw	0/0	4.80931997299194			0	4.422E-09
High	Sequest HT (A2)	Unambiguous	[K].VNQIGSVTESIEAVK.[M]		1	1	Q42971	Q42971	0	2	0.4356	0	1	1	787.423828125	1573.84037962	-1.77748967675745	-0.00139874500007409	HCD	MS2	10.56421	17.5422	44.2421958917333	40784	MSO3_060418_01.raw	0/0	3.25626444816589			0	0.0002141
High	Sequest HT (A2)	Unambiguous	[K].VNQIGSVTESIEAVK.[M]		1	1	Q42971	Q42971	0	2	0.4875	0	1	1	787.423828125	1573.84037962	-1.77748967675745	-0.00139874500007409	CID	MS2		33.1	44.2437767976	40786	MSO3_060418_01.raw	0/0	2.78620958328247			0	5.151E-05
High	Sequest HT (A2)	Unambiguous	[R].DNLTLWTSDnAEDGGDEIKEAAKPEGEGH.[-]	N10(Deamidated)	1	1	Q06967	Q06967	1	3	0.1949	0	1	1	1033.80017089844	3099.38595943531	6.39586432843026	0.00660770843732328	HCD	MS2	0	30.085	44.2531639066667	40797	MSO3_060418_01.raw	0/0	3.95044350624084	7373770.75	44.2954444885254	0	5.487E-06
High	Sequest HT (A2)	Selected	[R].ATWYGAPTGAGPDDnGGAcGFK.[N]	N15(Deamidated); C19(Carbamidomethyl)	1	1	Q7XCA7	Q7XCA7	0	2	0	0	1	1	1085.96008300781	2170.91288938563	-0.262292526023419	-0.000284707187443445	CID	MS2		22.465	44.2367043989333	40778	MSO3_060418_01.raw	0/0	3.83441615104675			0	5.157E-06
High	Sequest HT (A2)	Unambiguous	[K].VLELGDAIAGLTLEEAR.[G]		1	1	O22386	O22386	0	2	0.2737	0	1	1	885.486450195313	1769.96562376063	0.716946994763806	0.000634485312502875	CID	MS2		40.53	81.2942891346667	80765	MSO2_060418_01.raw	0/0	2.84994769096375			0	0.0002169
High	Sequest HT (A2)	Unambiguous	[R].DNLTLWTSDnAEDGGDEIKEAAKPEGEGH.[-]	N10(Deamidated)	1	1	Q06967	Q06967	1	3	0.1874	0	1	1	1033.80017089844	3099.38595943531	6.39586432843026	0.00660770843732328	CID	MS2		38.97	44.255195104	40799	MSO3_060418_01.raw	0/0	4.43031978607178	7373770.75	44.2954444885254	0	5.501E-05
High	Sequest HT (A2)	Unambiguous	[K].YTIGGDLGGGEGHNGWVScVR.[F]	C19(Carbamidomethyl)	1	1	P49027	P49027	0	2	0.628	0	1	1	1096.005859375	2191.00444212	2.70046279408256	0.00295835499987973	CID	MS2		38.145	44.2589494314667	40803	MSO3_060418_01.raw	0/0	3.35538363456726			0	4.759E-07
High	Sequest HT (A2)	Unambiguous	[K].DGATDPTFLYFSHGLK.[E]		1	1	P35681	P35681	0	3	0.0991	0	1	1	590.289733886719	1768.85464840016	0.323520274538891	0.000190753385444017	HCD	MS2	82.36327	43.735	81.2838748389333	80754	MSO2_060418_01.raw	0/0	2.32223320007324			0	0.0003769
High	Sequest HT (A2)	Unambiguous	[K].GcVFTYDAVGSYER.[T]	C2(Carbamidomethyl)	1	1	O64464	O64464	0	2	0.3781	0	1	1	812.359741210938	1623.71220579188	0.876197836404728	0.000711345937549623	HCD	MS2	93.79867	19.91759	44.2607302405333	40805	MSO3_060418_01.raw	0/0	2.8279128074646	84844184	44.1615142822266	0	1.411E-05
High	Sequest HT (A2)	Unambiguous	[K].GcVFTYDAVGSYER.[T]	C2(Carbamidomethyl)	1	1	O64464	O64464	0	2	0.6782	0	1	1	812.359741210938	1623.71220579188	0.876197836404728	0.000711345937549623	CID	MS2		30.96598	44.2626554258667	40807	MSO3_060418_01.raw	0/0	4.03637981414795	84844184	44.1615142822266	0	3.29E-06
High	Sequest HT (A2)	Unambiguous	[R].VIDLVSSADVVK.[Q]		1	1	P35686	P35686	0	2	0.6396	0	1	1	622.858581542969	1244.70988645594	0.194837357229571	0.000121257968771715	CID	MS2		8.756574	44.274719212	40817	MSO3_060418_01.raw	0/0	3.9386100769043			0	9.162E-06
High	Sequest HT (A2)	Unambiguous	[K].TITLEVESSDTIDNVK.[A]		3	6	P0C030; P51431; Q9ARZ9	P0CH35; P0C030; Q58G87; P51431; P0C031; Q9ARZ9	0	2	0.5634	0	1	1	882.450744628906	1763.89421262781	1.86951346275927	0.00164880890622499	HCD	MS2	26.9155	28.23454	44.2766442893333	40819	MSO3_060418_01.raw	0/0	4.65067768096924			0	2.287E-08
High	Sequest HT (A2)	Unambiguous	[K].VLELGDAIAGLTLEEAR.[G]		1	1	O22386	O22386	0	2	0.0697	0	1	1	885.484985351563	1769.96269407313	-0.938277016991841	-0.000830358437497125	HCD	MS2	35.13318	33.1	81.2923387704	80763	MSO2_060418_01.raw	0/0	2.44447612762451			0	7.791E-05
High	Sequest HT (A2)	Unambiguous	[K].MTAEIGEQVQIVGDDLLVTNPTR.[V]		1	1	Q42971	Q42971	0	3	0.5514	0	1	1	833.762512207031	2499.27298336109	-1.17839685999197	-0.000981712968799305	CID	MS2		42.745	81.2758396552	80745	MSO2_060418_01.raw	0/0	3.21158695220947			0	2.497E-05
High	Sequest HT (A2)	Rejected	[R].ATWYGAPTGAGPDDnGGAcGFK.[N]	N15(Deamidated); C19(Carbamidomethyl)	1	1	Q7XCA7	Q7XCA7	0	2		0	2	2	1085.96142578125	2170.9155749325	0.974765940823284	0.00105806625005656	HCD	MS2	0	29.74	44.2351315376	40776	MSO3_060418_01.raw	0/0	3.46808743476868			0	6.616E-06
High	Sequest HT (A2)	Unambiguous	[R].DVNWPLGWPVGGYPGPQGPYYcAVGSDK.[S]	C22(Carbamidomethyl)	1	1	P14655	P14655	0	3	0.6	0	1	1	1012.80187988281	3036.39108638844	-2.44272006922421	-0.00247235718752137	HCD	MS2	10.01621	41.145	81.3361911832	80809	MSO2_060418_01.raw	0/0	4.10094738006592			0	2.688E-07
High	Sequest HT (A2)	Unambiguous	[K].TYAFADDGTTTINATcIK.[W]	C16(Carbamidomethyl)	1	1	B8AEC1	B8AEC1	0	2	0.7505	0	1	1	981.959167480469	1962.91105833094	-0.14001603545413	-0.000137419531409222	CID	MS2		40.62	44.2153429050667	40756	MSO3_060418_01.raw	0/0	5.32549476623535			0	2.745E-09
High	Sequest HT (A2)	Unambiguous	[K].APDFDAEAVFDQEFINVK.[L]		1	1	Q6ER94	Q6ER94	0	3	0.4966	0	1	1	685.663635253906	2054.97635250172	2.81766650329728	0.00193007390619944	CID	MS2		38.88	81.4080380845333	80880	MSO2_060418_01.raw	0/0	2.95835065841675			0	1.188E-05
High	Sequest HT (A2)	Unambiguous	[K].APDFDAEAVFDQEFINVK.[L]		1	1	Q6ER94	Q6ER94	0	3	0.4058	0	1	1	685.662536621094	2054.97305660328	1.21380000613287	0.000831441093699444	HCD	MS2	20.9649	29.98	81.405927884	80878	MSO2_060418_01.raw	0/0	3.45384693145752			0	0.0001428
High	Sequest HT (A2)	Unambiguous	[R].TAISHVQNLITGVTK.[G]		1	1	P49210	P49210	0	3	0.5523	0	1	1	527.97021484375	1581.89609127125	0.132651745660892	6.99470833751548E-05	CID	MS2		13.37571	44.2260651818667	40766	MSO3_060418_01.raw	0/0	3.72921133041382			0	1.886E-06
High	Sequest HT (A2)	Unambiguous	[R].TAISHVQNLITGVTK.[G]		1	1	P49210	P49210	0	2	0.4884	0	1	1	791.451538085938	1581.89579954188	-0.0517658120596678	-4.09440624480339E-05	HCD	MS2	0	20.24874	44.2278214093333	40768	MSO3_060418_01.raw	0/0	3.89285945892334	37554123.25	44.1737174987793	0	1.704E-08
High	Sequest HT (A2)	Unambiguous	[K].WTVqQAAELSVAAPTIEASLDSR.[F]	Q4(Deamidated)	1	1	Q9LI00	Q9LI00	0	2		0.0494	2	2	1222.6240234375	2444.240770245	4.25953509726939	0.00520564249990074	CID	MS2		42.28	81.3934156570667	80867	MSO2_060418_01.raw	0/0	3.26536297798157			0	2.726E-07
High	Sequest HT (A2)	Unambiguous	[K].WTVQqAAELSVAAPTIEASLDSR.[F]	Q5(Deamidated)	1	1	Q9LI00	Q9LI00	0	2	0.0494	0	1	1	1222.6240234375	2444.240770245	4.25953509726939	0.00520564249990074	CID	MS2		42.28	81.3934156570667	80867	MSO2_060418_01.raw	0/0	3.43847441673279			0	2.217E-07
High	Sequest HT (A2)	Selected	[R].ATWYGAPTGAGPDDDGGAcGFK.[N]	C19(Carbamidomethyl)	1	1	Q336T5	Q336T5	0	2	0	0	1	1	1085.96142578125	2170.9155749325	0.974964014372107	0.00105828125011342	HCD	MS2	0	29.74	44.2351315376	40776	MSO3_060418_01.raw	0/0	3.46808743476868			0	6.616E-06
High	Sequest HT (A2)	Unambiguous	[K].LTAAAAIASGTVLGLHEDSR.[Y]		1	1	Q6K669	Q6K669	0	3	0.5125	0	1	1	651.682861328125	1953.03403072438	-3.04578282472878	-0.00198284520827959	CID	MS2		33.1	81.392272048	80866	MSO2_060418_01.raw	0/0	2.80731344223022			0	3.092E-05
High	Sequest HT (A2)	Unambiguous	[K].LTAAAAIASGTVLGLHEDSR.[Y]		1	1	Q6K669	Q6K669	0	3	0.5923	0	1	1	651.682861328125	1953.03403072438	-3.04578282472878	-0.00198284520827959	HCD	MS2	28.56713	40.905	81.3904616114667	80864	MSO2_060418_01.raw	0/0	3.63190364837646			0	4.165E-08
High	Sequest HT (A2)	Unambiguous	[R].TAISHVQNLITGVTK.[G]		1	1	P49210	P49210	0	2	0.5681	0	1	1	791.451538085938	1581.89579954188	-0.0517658120596678	-4.09440624480339E-05	CID	MS2		28.75	44.2292880506667	40770	MSO3_060418_01.raw	0/0	3.45328402519226	37554123.25	44.1737174987793	0	1.243E-06
High	Sequest HT (A2)	Unambiguous	[R].LTGQSTVPNVFIGGK.[H]		1	1	Q0J3L4	Q0J3L4	0	2	0.4103	0	1	1	759.419982910156	1517.83268919031	0.310047650093649	0.000235300156305129	HCD	MS2	17.91287	14.6101	44.2312022949333	40772	MSO3_060418_01.raw	0/0	3.68227434158325			0	4.719E-07
High	Sequest HT (A2)	Unambiguous	[K].SGTLFDNFLITDDPELAK.[T]		1	1	Q9SLY8	Q9SLY8	0	2	0.0667	0	1	1	998.494995117188	1995.98271360438	-4.13316782282049	-0.00412488281222068	HCD	MS2	0	40.56	81.3645274701333	80836	MSO2_060418_01.raw	0/0	2.10437750816345	5975649	81.333984375	0	8.242E-05
High	Sequest HT (A2)	Unambiguous	[K].LQMGQILDVPLPVcR.[S]	C14(Carbamidomethyl)	1	1	Q8H8C7	Q8H8C7	0	2	0.1397	0	1	1	869.9697265625	1738.932176495	-1.19692564018439	-0.00104068749991981	CID	MS2		33.1	81.3624626786667	80834	MSO2_060418_01.raw	0/0	1.79128551483154			0	0.0001235
High	Sequest HT (A2)	Unambiguous	[K].LQMGQILDVPLPVcR.[S]	C14(Carbamidomethyl)	1	1	Q8H8C7	Q8H8C7	0	2	0.2748	0	1	1	869.9697265625	1738.932176495	-1.19692564018439	-0.00104068749991981	HCD	MS2	29.21981	42.12	81.3606714738667	80832	MSO2_060418_01.raw	0/0	3.01866340637207			0	1.829E-05
High	Sequest HT (A2)	Unambiguous	[R].DVnWPLGWPVGGYPGPQGPYYcAVGSDK.[S]	N3(Deamidated); C22(Carbamidomethyl)	1	1	P14655	P14655	0	3	0.1144	0	1	1	1013.13653564453	3037.39505367359	4.12664967727456	0.00417807119789633	CID	MS2		33.1	81.3379641125333	80811	MSO2_060418_01.raw	0/0	3.67025423049927			0	1.079E-06
High	Sequest HT (A2)	Unambiguous	[K].WTVQQAAELSVAAPTIEASLDSR.[F]		1	1	Q9LI00	Q9LI00	0	2	0.6946	0	1	1	1222.12487792969	2443.24247922938	-1.58139216552253	-0.00193186531259926	HCD	MS2	0	32.59	81.3913074973333	80865	MSO2_060418_01.raw	0/0	4.05889844894409			0	3.818E-05
High	Sequest HT (A2)	Selected	[K].IQEELDIDVLVHGEPER.[N]		2	2	Q2QLY5; Q2QLY4	Q2QLY5; Q2QLY4	0	3	0.0291	0	1	1	664.340270996094	1991.00625972828	-0.879289138686457	-0.000583557239527484	CID	MS2		33.1	81.2747375546667	80744	MSO2_060418_01.raw	0/0	2.06212139129639			0	0.0001312
High	Sequest HT (A2)	Unambiguous	[K].MTAEIGEQVQIVGDDLLVTNPTR.[V]		1	1	Q42971	Q42971	0	3	0.4615	0	1	1	833.763061523438	2499.27463131031	-0.519026199890804	-0.000432396562549305	HCD	MS2	0	33.1	81.2738148736	80743	MSO2_060418_01.raw	0/0	3.38151526451111			0	2.941E-06
High	Sequest HT (A2)	Unambiguous	[K].IQEELDIDVLVHGEPER.[N]		2	2	Q2QLY5; Q2QLY4	Q2QLY5; Q2QLY4	0	3	0.1399	0	1	1	664.339965820313	1991.00534420094	-1.33912020866094	-0.000888733020777484	HCD	MS2	40.82215	42.55	81.2729414957333	80742	MSO2_060418_01.raw	0/0	2.8609299659729			0	2.887E-06
High	Sequest HT (A2)	Unambiguous	[R].AIGVDLLSNPDLVATDATVSFK.[T]		1	1	Q7DNA1	Q7DNA1	0	3	0.1157	0	1	1	749.40185546875	2246.19101314625	-0.196244959219623	-0.000146934583426628	HCD	MS2	54.44805	21.265	81.1590570624	80626	MSO2_060418_01.raw	0/0	2.4218761920929			0	5.444E-07
High	Sequest HT (A2)	Unambiguous	[K].HLPAISDPEVESAFK.[D]		1	1	Q0JDA2	Q0JDA2	0	2	0.4	0	1	1	820.419372558594	1639.83146848719	-0.697609502313182	-0.000571981406324085	HCD	MS2	28.10073	25.79649	44.3809086056	40933	MSO3_060418_01.raw	0/0	3.45335483551025	10790375.25	44.2754859924316	0	4.632E-05
High	Sequest HT (A2)	Unambiguous	[R].IDQIIGPVLDVTFPPGK.[L]		1	1	P12085	P12085	0	2	0.6255	0	1	1	905.009094238281	1809.01091184656	-2.62589956339184	-0.00237514671869121	CID	MS2		42.43	81.1457706226667	80612	MSO2_060418_01.raw	0/0	2.75276255607605			0	9.23E-05
High	Sequest HT (A2)	Unambiguous	[R].IDQIIGPVLDVTFPPGK.[L]		1	1	P12085	P12085	0	2	0.4453	0	1	1	905.009094238281	1809.01091184656	-2.62589956339184	-0.00237514671869121	HCD	MS2	0	32.755	81.1438536181333	80610	MSO2_060418_01.raw	0/0	2.73828148841858			0	2.187E-07
High	Sequest HT (A2)	Unambiguous	[K].KVSPQLIAEYTVR.[A]		1	1	Q5N725	Q5N725	1	3	0.5447	0	1	1	501.954345703125	1503.84848384938	-2.97249848332971	-0.00149006687502151	CID	MS2		42.135	81.1288460834667	80597	MSO2_060418_01.raw	0/0	3.58423733711243			0	0.0001264
High	Sequest HT (A2)	Unambiguous	[K].ANSEATLGTYqGDAVLGEGASESLHVK.[D]	Q11(Deamidated)	1	1	Q5N725	Q5N725	0	3	0.0361	0	1	1	902.437561035156	2705.29812984547	2.98354531096624	0.00269045182293715	CID	MS2		33.22	81.1252672216	80593	MSO2_060418_01.raw	0/0	3.32044911384583			0	0.0002538
High	Sequest HT (A2)	Unambiguous	[K].ANSEATLGTYQGDAVLGEGASESLHVK.[D]		1	1	Q5N725	Q5N725	0	3	0.4358	0	1	1	902.106811523438	2704.30588131031	-0.0596011268347997	-5.37265624795206E-05	HCD	MS2	19.98436	22.615	81.1234670466667	80591	MSO2_060418_01.raw	0/0	4.9137282371521			0	5.399E-07
High	Sequest HT (A2)	Unambiguous	[R].AIGVDLLSNPDLVATDATVSFK.[T]		1	1	Q7DNA1	Q7DNA1	0	3	0.5329	0	1	1	749.40185546875	2246.19101314625	-0.196244959219623	-0.000146934583426628	CID	MS2		31.165	81.1608574090667	80628	MSO2_060418_01.raw	0/0	3.04097843170166			0	1.974E-05
High	Sequest HT (A2)	Unambiguous	[R].LFQVEYAIEAIK.[L]		1	1	Q9LSU1	Q9LSU1	0	2	0.3992	0	1	1	712.394287109375	1423.78129758875	-1.29627974490886	-0.000922810624842896	CID	MS2		40.245	81.11789032	80585	MSO2_060418_01.raw	0/0	2.48012065887451			0	3.174E-05
High	Sequest HT (A2)	Unambiguous	[K].GMAGGELVVVPVEK.[T]		1	1	Q69RJ0	Q69RJ0	0	2	0.3864	0	1	1	692.879821777344	1384.75236692469	1.37500924431909	0.000952022343767567	CID	MS2		11.39109	44.3945347837333	40948	MSO3_060418_01.raw	0/0	2.9492290019989			0	0.000132
High	Sequest HT (A2)	Unambiguous	[R].LFQVEYAIEAIK.[L]		1	1	Q9LSU1	Q9LSU1	0	2	0.137	0	1	1	712.394287109375	1423.78129758875	-1.29627974490886	-0.000922810624842896	HCD	MS2	31.76444	33.1	81.1160530346667	80583	MSO2_060418_01.raw	0/0	2.69963145256042			0	0.0003166
High	Sequest HT (A2)	Unambiguous	[R].GPIQISYnYnYGPAGQAIGSNLLSNPDLVASDATVSFK.[T]	N8(Deamidated); N10(Deamidated)	1	1	Q42993	Q42993	0	3	0.0976	0	1	1	1315.32104492188	3943.94858150563	6.32948506106805	0.0083210018750964	HCD	MS2	64.68818	40.44	81.1152133733333	80582	MSO2_060418_01.raw	0/0	3.27715301513672	3755329.5	81.1384735107422	0	0.0002627
High	Sequest HT (A2)	Unambiguous	[K].WLAANVSAEVAESTR.[I]		1	1	P48494	P48494	0	2	0.5735	0	1	1	802.407043457031	1603.80681028406	-0.405314199925633	-0.000325022968809208	CID	MS2		22.255	81.1097365165333	80576	MSO2_060418_01.raw	0/0	2.71865105628967			0	5.327E-06
High	Sequest HT (A2)	Unambiguous	[K].WLAANVSAEVAESTR.[I]		1	1	P48494	P48494	0	2	0.3482	0	1	1	802.406616210938	1603.80595579188	-0.938103957197481	-0.000752269062559208	HCD	MS2	0	41.205	81.1080642933333	80574	MSO2_060418_01.raw	0/0	3.13061571121216			0	7.29E-06
High	Sequest HT (A2)	Unambiguous	[K].VVIGMDVAASEFYNDKDK.[T]		1	1	Q42971	Q42971	1	3	0.4758	0	1	1	667.657897949219	2000.95914058766	-2.11290841713069	-0.00140928411451569	HCD	MS2	14.74593	25.33	81.1011471906667	80567	MSO2_060418_01.raw	0/0	3.30180954933167			0	1.613E-06
High	Sequest HT (A2)	Unambiguous	[K].QDSTYWDNISQGGLQR.[I]		1	1	P30298	P30298	0	2	0.5356	0	1	1	934.434753417969	1867.86223020594	2.83781688719681	0.00265031796880066	HCD	MS2	17.92861	16.54	44.4013514373333	40955	MSO3_060418_01.raw	0/0	4.07439231872559	40068649	44.4312591552734	0	1.181E-06
High	Sequest HT (A2)	Unambiguous	[R].GPIqISYNYNYGPAGQAIGSNLLSnPDLVASDATVSFK.[T]	Q4(Deamidated); N25(Deamidated)	1	1	Q42993	Q42993	0	3		0.018	2	2	1315.32104492188	3943.94858150563	6.32948506106805	0.0083210018750964	CID	MS2		24.625	81.1169464810667	80584	MSO2_060418_01.raw	0/0	3.80981040000916	3755329.5	81.1384735107422	0	0.0002922
High	Sequest HT (A2)	Unambiguous	[R].TVVSIPNGPSELAVK.[E]		1	1	Q40677	Q40677	0	2	0.5208	0	1	1	755.926513671875	1510.84575071375	-1.18050710578099	-0.000891783124984613	HCD	MS2	1.644762	4.044165	44.3671882346667	40917	MSO3_060418_01.raw	0/0	2.64601612091064			0	2.229E-05
High	Sequest HT (A2)	Unambiguous	[K].KLDVLSNEVFVK.[A]		1	1	A2WXB2	A2WXB2	1	3	0.4657	0	1	1	464.269927978516	1390.79523067555	0.854501465256926	0.000396145182321561	CID	MS2		41.02547	44.3384624085333	40887	MSO3_060418_01.raw	0/0	3.34916663169861			0	6.565E-05
High	Sequest HT (A2)	Unambiguous	[K].MTAEIGEQVQIVGDDLLVTNPTR.[V]		1	1	Q42971	Q42971	0	2	0.52	0	1	1	1250.13903808594	2499.27079954188	-2.05217761939864	-0.00256447906258472	HCD	MS2	0	33.1	81.1814458989333	80650	MSO2_060418_01.raw	0/0	3.74915266036987			0	3.56E-08
High	Sequest HT (A2)	Unambiguous	[K].LVQIEHALTAVGSGQTSLGIK.[A]		1	1	Q10KF0	Q10KF0	0	3	0.3766	0	1	1	708.066711425781	2122.18558101734	-0.500621686362855	-0.000354137552070218	CID	MS2		38.77	81.2720107362667	80741	MSO2_060418_01.raw	0/0	2.39334440231323			0	3.465E-07
High	Sequest HT (A2)	Unambiguous	[K].LVQIEHALTAVGSGQTSLGIK.[A]		1	1	Q10KF0	Q10KF0	0	3	0.4057	0	1	1	708.066711425781	2122.18558101734	-0.500621686362855	-0.000354137552070218	HCD	MS2	6.280748	28.72	81.2697314762667	80739	MSO2_060418_01.raw	0/0	2.81343412399292			0	1.086E-06
High	Sequest HT (A2)	Unambiguous	[K].APDFDAEAVFDQEFINVK.[L]		1	1	Q6ER94	Q6ER94	0	2	0.6082	0	1	1	1027.98840332031	2054.96953001063	-0.502328059642807	-0.0005161346875866	CID	MS2		37.975	81.2679610253333	80737	MSO2_060418_01.raw	0/0	3.64572739601135			0	6.26E-09
High	Sequest HT (A2)	Unambiguous	[K].TITLEVESSDTIDNVK.[A]		3	6	P0C030; P51431; Q9ARZ9	P0CH35; P0C030; Q58G87; P51431; P0C031; Q9ARZ9	0	2	0.6631	0	1	1	882.450744628906	1763.89421262781	1.86951346275927	0.00164880890622499	CID	MS2		15.44888	44.2783753096	40821	MSO3_060418_01.raw	0/0	5.66720914840698			0	3.114E-08
High	Sequest HT (A2)	Unambiguous	[K].APDFDAEAVFDQEFINVK.[L]		1	1	Q6ER94	Q6ER94	0	2	0.6049	0	1	1	1027.98779296875	2054.9683093075	-1.09635268822222	-0.0011264862500866	HCD	MS2	4.324945	27.85	81.2660835661333	80735	MSO2_060418_01.raw	0/0	4.5286660194397			0	1.627E-08
High	Sequest HT (A2)	Unambiguous	[R].KLILAHDLATAAELK.[D]		1	1	Q6Z5N4	Q6Z5N4	1	3	0.53	0	1	1	536.32421875	1606.95810299	3.38214690961438	0.00181165000003602	HCD	MS2	42.70111	21.03833	44.2841336781333	40827	MSO3_060418_01.raw	0/0	3.16820669174194			0	1.487E-05
High	Sequest HT (A2)	Unambiguous	[K].VPGVDDVTGEPLIQR.[K]		1	1	Q08480	Q08480	0	2	0.4066	0	1	1	797.926696777344	1594.84611692469	1.63366792355074	0.00130272234389395	HCD	MS2	5.99101	27.385	44.2848416626667	40828	MSO3_060418_01.raw	0/0	3.05084991455078			0	2.915E-06
High	Sequest HT (A2)	Unambiguous	[K].VPGVDDVTGEPLIQR.[K]		1	1	Q08480	Q08480	0	2	0.6039	0	1	1	797.926696777344	1594.84611692469	1.63366792355074	0.00130272234389395	CID	MS2		19.89077	44.2866667144	40830	MSO3_060418_01.raw	0/0	3.55535984039307			0	1.902E-06
High	Sequest HT (A2)	Unambiguous	[K].HLPAISDPEVESAFK.[D]		1	1	Q0JDA2	Q0JDA2	0	3	0.1981	0	1	1	547.283081054688	1639.83468990406	1.2668695857131	0.000692484687457788	HCD	MS2	74.453	21.05237	44.2883832389333	40832	MSO3_060418_01.raw	0/0	3.18455576896667	22623298	44.2694206237793	0	5.128E-05
High	Sequest HT (A2)	Unambiguous	[K].HLPAISDPEVESAFK.[D]		1	1	Q0JDA2	Q0JDA2	0	3	0.419	0	1	1	547.283081054688	1639.83468990406	1.2668695857131	0.000692484687457788	CID	MS2		10.59975	44.2903043013333	40834	MSO3_060418_01.raw	0/0	2.83674788475037	22623298	44.2694206237793	0	7.192E-05
High	Sequest HT (A2)	Unambiguous	[K].GLLHSDQVLFnGGSTDNTVR.[N]	N11(Deamidated)	1	2	A2YPX3	Q0D3N0; A2YPX3	0	3	0.0068	0	1	1	711.019470214844	2131.04385738453	1.13617430890589	0.000807078176989181	HCD	MS2	45.3326	31.93	44.2920644448	40836	MSO3_060418_01.raw	0/0	2.9610652923584			0	0.000249
High	Sequest HT (A2)	Unambiguous	[K].GLLHSDQVLFNGGSTDnTVR.[N]	N17(Deamidated)	1	2	A2YPX3	Q0D3N0; A2YPX3	0	3		0.0068	2	2	711.019470214844	2131.04385738453	1.13617430890589	0.000807078176989181	HCD	MS2	45.3326	31.93	44.2920644448	40836	MSO3_060418_01.raw	0/0	2.93947124481201			0	0.0001994
High	Sequest HT (A2)	Unambiguous	[K].GLLHSDQVLFnGGSTDNTVR.[N]	N11(Deamidated)	1	2	A2YPX3	Q0D3N0; A2YPX3	0	3	0.153	0	1	1	711.019470214844	2131.04385738453	1.13617430890589	0.000807078176989181	CID	MS2		31.41895	44.2940685152	40838	MSO3_060418_01.raw	0/0	2.80522298812866			0	9.735E-05
High	Sequest HT (A2)	Unambiguous	[R].DNLTLWTSDNAEDGGDEIKEAAKPEGEGH.[-]		1	1	Q06967	Q06967	1	4	0.4851	0	1	1	775.351318359375	3098.3834435475	0.427073694628401	0.000330809374872842	HCD	MS2	19.62663	17.01265	44.3359520496	40884	MSO3_060418_01.raw	0/0	3.35781598091125	22010770.25	44.4104537963867	0	7.061E-08
High	Sequest HT (A2)	Unambiguous	[K].KLDVLSNEVFVK.[A]		1	1	A2WXB2	A2WXB2	1	3	0.3823	0	1	1	464.269927978516	1390.79523067555	0.854501465256926	0.000396145182321561	HCD	MS2	38.85322	29.80156	44.3365979301333	40885	MSO3_060418_01.raw	0/0	2.93347477912903			0	4.689E-06
High	Sequest HT (A2)	Unambiguous	[K].MTAEIGEQVqIVGDDLLVTNPTR.[V]	Q10(Deamidated)	1	1	Q42971	Q42971	0	2		0.0114	2	2	1250.63977050781	2500.27226438563	4.92744190536327	0.00615994281241528	CID	MS2		41.475	81.1834313338667	80652	MSO2_060418_01.raw	0/0	4.33875703811646			0	1.537E-08
High	Sequest HT (A2)	Unambiguous	[K].MTAEIGEqVQIVGDDLLVTNPTR.[V]	Q8(Deamidated)	1	1	Q42971	Q42971	0	2	0.0114	0	1	1	1250.63977050781	2500.27226438563	4.92744190536327	0.00615994281241528	CID	MS2		41.475	81.1834313338667	80652	MSO2_060418_01.raw	0/0	4.39293146133423			0	2.193E-08
High	Sequest HT (A2)	Unambiguous	[R].VALEAcVQAR.[N]	C6(Carbamidomethyl)	1	1	P0C511	P0C511	0	2	0.5241	0	1	1	558.7958984375	1116.584520245	1.35787039085209	0.000758087500077664	CID	MS2		30.745	81.4115566706667	80884	MSO2_060418_01.raw	0/0	3.10985970497131			0	3.313E-05
High	Sequest HT (A2)	Unambiguous	[K].LGDLSQTQIFAK.[I]		2	2	Q2QXR8; B8BJ39	Q2QXR8; B8BJ39	0	2	0.634	0	1	1	660.861511230469	1320.71574583094	-0.0349121763399343	-2.30545313115726E-05	CID	MS2		10.6893	43.3682921728	39857	MSO3_060418_01.raw	0/0	3.77428340911865			0	1.523E-05
High	Sequest HT (A2)	Unambiguous	[K].TYAFADDGTTTINATcIK.[W]	C16(Carbamidomethyl)	1	1	B8AEC1	B8AEC1	0	2	0.6631	0	1	1	981.960205078125	1962.91313352625	0.917186741580464	0.000900178124840778	HCD	MS2	0	33.1	44.2133323392	40754	MSO3_060418_01.raw	0/0	4.66155481338501			0	5.746E-08
High	Sequest HT (A2)	Unambiguous	[K].WSPELAAAcEIWK.[A]	C9(Carbamidomethyl)	1	1	P0C511	P0C511	0	2	0.6433	0	1	1	780.879455566406	1560.75163450281	0.0696541446138747	5.43564062418511E-05	CID	MS2		33.1	81.4436632437333	80916	MSO2_060418_01.raw	0/0	3.55673360824585			0	1.356E-06
High	Sequest HT (A2)	Unambiguous	[R].AIGVDLLSNPDLVATDATVSFK.[T]		1	1	Q7DNA1	Q7DNA1	0	3	0.5133	0	1	1	749.403076171875	2246.19467525563	1.43411890337992	0.00107376854157337	CID	MS2		33.1	81.67300524	81151	MSO2_060418_01.raw	0/0	2.25547885894775			0	8.698E-05
High	Sequest HT (A2)	Unambiguous	[R].APGYGVITnIVNGGLEcGHGPDDR.[V]	N9(Deamidated); C17(Carbamidomethyl)	1	1	Q7DNA1	Q7DNA1	0	3		0.0232	2	2	823.727661132813	2469.16843013844	8.95776743940111	0.00737267947921557	HCD	MS2	81.86286	33.1	81.6720866224	81150	MSO2_060418_01.raw	0/0	3.78644704818726	11900434.5	81.5104522705078	0	0.0001487
High	Sequest HT (A2)	Unambiguous	[R].APGYGVITNIVnGGLEcGHGPDDR.[V]	N12(Deamidated); C17(Carbamidomethyl)	1	1	Q7DNA1	Q7DNA1	0	3	0.0232	0	1	1	823.727661132813	2469.16843013844	8.95776743940111	0.00737267947921557	HCD	MS2	81.86286	33.1	81.6720866224	81150	MSO2_060418_01.raw	0/0	3.87521052360535	11900434.5	81.5104522705078	0	5.568E-06
High	Sequest HT (A2)	Unambiguous	[R].AIGVDLLSNPDLVATDATVSFK.[T]		1	1	Q7DNA1	Q7DNA1	0	3	0.0809	0	1	1	749.401062011719	2246.18863277516	-1.25598146990932	-0.000940391614676628	HCD	MS2	32.45607	36.685	81.6713137082667	81149	MSO2_060418_01.raw	0/0	2.35302567481995			0	1.774E-05
High	Sequest HT (A2)	Unambiguous	[K].MTAEIGEQVQIVGDDLLVTNPTR.[V]		1	1	Q42971	Q42971	0	3	0.5234	0	1	1	833.763549804688	2499.27609615406	0.0670810535324551	5.5884687450695E-05	CID	MS2		25.855	81.6693637306667	81147	MSO2_060418_01.raw	0/0	3.42100691795349			0	5.031E-05
High	Sequest HT (A2)	Unambiguous	[R].SKWVPcLEFSK.[V]	C6(Carbamidomethyl)	1	2	P18566	P18566; Q0INY7	1	3	0.6538	0	1	1	460.903778076172	1380.69678096852	-0.907353710738482	-0.000417593828110796	CID	MS2		16.72	43.9823175610667	40504	MSO3_060418_01.raw	0/0	3.11669135093689	150812244	44.092227935791	0	9.616E-05
High	Sequest HT (A2)	Unambiguous	[K].MTAEIGEQVQIVGDDLLVTNPTR.[V]		1	1	Q42971	Q42971	0	3	0.5616	0	1	1	833.763305664063	2499.27536373219	-0.225972573179174	-0.000188255937549305	HCD	MS2	18.90753	42.55	81.6675701778667	81145	MSO2_060418_01.raw	0/0	4.05881404876709			0	1.528E-07
High	Sequest HT (A2)	Unambiguous	[R].APGYGVITNIVnGGLEcGHGPDDR.[V]	N12(Deamidated); C17(Carbamidomethyl)	1	1	Q7DNA1	Q7DNA1	0	3	0.0535	0	1	1	823.727661132813	2469.16843013844	8.95776743940111	0.00737267947921557	CID	MS2		42.585	81.6741034274667	81152	MSO2_060418_01.raw	0/0	4.30096817016602	11900434.5	81.5104522705078	0	2.937E-06
High	Sequest HT (A2)	Unambiguous	[K].LVQIEHALTAVGSGQTSLGIK.[A]		1	1	Q10KF0	Q10KF0	0	3	0.558	0	1	1	708.067321777344	2122.18741207203	0.362193416714292	0.000256214010429782	CID	MS2		42.745	81.6665724117333	81144	MSO2_060418_01.raw	0/0	3.18955707550049			0	3.865E-08
High	Sequest HT (A2)	Unambiguous	[K].LVQIEHALTAVGSGQTSLGIK.[A]		1	1	Q10KF0	Q10KF0	0	3	0.5588	0	1	1	708.067443847656	2122.18777828297	0.534756437329721	0.000378284322929782	HCD	MS2	0	33.1	81.6645619570667	81142	MSO2_060418_01.raw	0/0	3.06171488761902			0	1.692E-08
High	Sequest HT (A2)	Unambiguous	[K].IQEELDIDVLVHGEPER.[N]		2	2	Q2QLY5; Q2QLY4	Q2QLY5; Q2QLY4	0	3	0.3497	0	1	1	664.339904785156	1991.00516109547	-1.43108642265584	-0.000949768177027484	HCD	MS2	33.71669	38.77	81.6637514533333	81141	MSO2_060418_01.raw	0/0	3.46368598937988			0	4.401E-06
High	Sequest HT (A2)	Unambiguous	[K].APDFDAEAVFDQEFINVK.[L]		1	1	Q6ER94	Q6ER94	0	2	0.3944	0	1	1	1027.98962402344	2054.97197141688	0.685721197516015	0.0007045684374134	CID	MS2		37.975	81.6589373450667	81136	MSO2_060418_01.raw	0/0	3.92514085769653			0	1.373E-08
High	Sequest HT (A2)	Unambiguous	[K].AIKFEFEPVDKLDS.[-]		1	1	P0C511	P0C511	2	3	0.6193	0	1	1	546.618530273438	1637.84103756031	-0.657541821516202	-0.000358983229110284	CID	MS2		26.77172	81.6578458472	81135	MSO2_060418_01.raw	0/0	3.51691436767578			0	0.0001228
High	Sequest HT (A2)	Unambiguous	[K].APDFDAEAVFDQEFINVK.[L]		1	1	Q6ER94	Q6ER94	0	2	0.6018	0	1	1	1027.98876953125	2054.9702624325	-0.14591328249516	-0.0001499237500866	HCD	MS2	5.826017	27.85	81.6570559434667	81134	MSO2_060418_01.raw	0/0	4.46665668487549			0	1.944E-08
High	Sequest HT (A2)	Unambiguous	[K].EAFVSSSEEPFTVDGK.[E]		1	1	P52712	P52712	0	2	0.5457	0	1	1	864.903564453125	1728.79985227625	2.06262373300834	0.00178292812495329	CID	MS2		31.99	43.9923381618667	40517	MSO3_060418_01.raw	0/0	4.37818813323975	36491134	43.8199996948242	0	7.382E-06
High	Sequest HT (A2)	Unambiguous	[R].TVPAAVPAIVFLSGGQSEEEATVnLNAMNK.[L]	N24(Deamidated)	1	1	Q5N725	Q5N725	0	3		0.0498	2	2	1020.18865966797	3058.55142574391	3.68931038427622	0.00376130130200532	HCD	MS2	62.50182	27.4	81.6394296314667	81117	MSO2_060418_01.raw	0/0	2.10343599319458	9033350.25	81.5016479492188	0	3.229E-05
High	Sequest HT (A2)	Unambiguous	[K].EAFVSSSEEPFTVDGK.[E]		1	1	P52712	P52712	0	2	0.4277	0	1	1	864.902587890625	1728.79789915125	0.932863670852872	0.000806365624953287	HCD	MS2	24.10757	22.21	43.9905734794667	40515	MSO3_060418_01.raw	0/0	3.10716390609741	36491134	43.8199996948242	0	1.436E-05
High	Sequest HT (A2)	Unambiguous	[K].MTAEIGEQVQIVGDDLLVTNPTR.[V]		1	1	Q42971	Q42971	0	2	0.5781	0	1	1	1250.138671875	2499.27006712	-2.34523124611027	-0.00293069000008472	CID	MS2		33.1	81.6365028536	81114	MSO2_060418_01.raw	0/0	3.65367364883423			0	1.013E-05
High	Sequest HT (A2)	Unambiguous	[K].VLELGDAIAGLTLEEAR.[G]		1	1	O22386	O22386	0	2	0.278	0	1	1	885.485412597656	1769.96354856531	-0.455503346896444	-0.000403112343747125	HCD	MS2	31.49591	37.77	81.6786576714667	81157	MSO2_060418_01.raw	0/0	2.76676845550537			0	7.203E-06
High	Sequest HT (A2)	Unambiguous	[K].FNIVSPGADMSIYFPYSESR.[K]		1	1	P31924	P31924	0	2	0.5977	0	1	1	1140.53820800781	2280.06913938563	2.19044522758044	0.00249717781252912	CID	MS2		38.745	81.6813966282667	81160	MSO2_060418_01.raw	0/0	3.53301978111267			0	1.22E-06
High	Sequest HT (A2)	Unambiguous	[K].DLYGNIVLSGGTTMFPGIADR.[M]		2	2	A2XNS1; Q10DV7	A2XNS1; Q10DV7	0	2	0.4785	0	1	1	1099.05163574219	2197.09599485438	0.0980086425227523	0.000107667187421612	CID	MS2		37.63	81.7759946517333	81258	MSO2_060418_01.raw	0/0	3.25553178787231	5706431.1875	81.7164077758789	0	1.24E-05
High	Sequest HT (A2)	Unambiguous	[K].AAQDIALAELPPTHPIR.[L]		2	2	Q7XTE8; Q6EUP4	Q7XTE8; Q6EUP4	0	3	0.5896	0	1	1	605.004272460938	1812.99826412281	0.885882941716896	0.00053536760424322	CID	MS2		5.237099	43.884726012	40398	MSO3_060418_01.raw	0/0	3.4564094543457			0	3.693E-07
High	Sequest HT (A2)	Unambiguous	[R].EFQLYHSGVFSGR.[C]		1	1	P25777	P25777	0	3	0.56	0	1	1	509.584442138672	1526.73877315602	0.0789630991785497	4.01853385483264E-05	HCD	MS2	43.87231	31.9	43.8872464896	40401	MSO3_060418_01.raw	0/0	4.00275182723999			0	1.093E-05
High	Sequest HT (A2)	Unambiguous	[R].LKVPPALNQFTR.[T]		1	1	P0DKK7	P0DKK7	1	3	0.6745	0	1	1	461.941619873047	1383.81030635914	-0.281144567318782	-0.000129683619737383	CID	MS2		33.1	81.75997014	81241	MSO2_060418_01.raw	0/0	3.40703201293945			0	1.888E-05
High	Sequest HT (A2)	Unambiguous	[R].EFQLYHSGVFSGR.[C]		1	1	P25777	P25777	0	3	0.5108	0	1	1	509.584442138672	1526.73877315602	0.0789630991785497	4.01853385483264E-05	CID	MS2		32.70348	43.8892172474667	40403	MSO3_060418_01.raw	0/0	2.30933809280396			0	9.802E-05
High	Sequest HT (A2)	Unambiguous	[R].DVNWPLGWPVGGYPGPQGPYYcAVGSDK.[S]	C22(Carbamidomethyl)	1	1	P14655	P14655	0	3	0.6716	0	1	1	1012.80657958984	3036.40518550953	2.20064972485385	0.00222734984372863	CID	MS2		42.105	81.7573725546667	81238	MSO2_060418_01.raw	0/0	3.41148042678833			0	3.029E-06
High	Sequest HT (A2)	Unambiguous	[R].DVNWPLGWPVGGYPGPQGPYYcAVGSDK.[S]	C22(Carbamidomethyl)	1	1	P14655	P14655	0	3	0.4741	0	1	1	1012.80657958984	3036.40518550953	2.20064972485385	0.00222734984372863	HCD	MS2	0	33.1	81.7550328712	81236	MSO2_060418_01.raw	0/0	3.85799646377563			0	2.618E-06
High	Sequest HT (A2)	Unambiguous	[K].VLELGDAIAGLTLEEAR.[G]		1	1	O22386	O22386	0	2	0.5533	0	1	1	885.485412597656	1769.96354856531	-0.455503346896444	-0.000403112343747125	CID	MS2		33.1	81.6803175378667	81159	MSO2_060418_01.raw	0/0	2.43507170677185			0	0.0003376
High	Sequest HT (A2)	Unambiguous	[K].VPGVDDVTGEPLIQR.[K]		1	1	Q08480	Q08480	0	2	0.577	0	1	1	797.926208496094	1594.84514036219	1.02134295688754	0.000814441093893947	HCD	MS2	44.67139	27.24407	43.897581624	40412	MSO3_060418_01.raw	0/0	3.83179903030396			0	4.297E-08
High	Sequest HT (A2)	Unambiguous	[K].VPGVDDVTGEPLIQR.[K]		1	1	Q08480	Q08480	0	2	0.4418	0	1	1	797.926208496094	1594.84514036219	1.02134295688754	0.000814441093893947	CID	MS2		20.32194	43.8992835749333	40414	MSO3_060418_01.raw	0/0	2.92034125328064			0	2.163E-06
High	Sequest HT (A2)	Unambiguous	[K].EALEWLDENQTAEKEEYEEK.[L]		1	1	Q6Z7B0	Q6Z7B0	1	3	0.6309	0	1	1	828.376403808594	2483.11465816578	2.02325572420345	0.00167465526040663	CID	MS2		24.07224	43.9003879426667	40415	MSO3_060418_01.raw	0/0	3.16675448417664	83490708	43.9247703552246	0	2.684E-06
High	Sequest HT (A2)	Unambiguous	[K].YGLNHVTYLIEQSK.[A]		1	1	P0DKK7	P0DKK7	0	3	0.6071	0	1	1	555.626281738281	1664.86429195484	0.0270381469079	1.5004948030158E-05	HCD	MS2	1.170997	5.244066	43.9304320592	40446	MSO3_060418_01.raw	0/0	4.47635459899902			0	1.615E-06
High	Sequest HT (A2)	Unambiguous	[K].YGLNHVTYLIEQSK.[A]		1	1	P0DKK7	P0DKK7	0	3	0.6963	0	1	1	555.626281738281	1664.86429195484	0.0270381469079	1.5004948030158E-05	CID	MS2		8.446966	43.9320742074667	40448	MSO3_060418_01.raw	0/0	4.83815908432007			0	4.408E-08
High	Sequest HT (A2)	Unambiguous	[K].YGLNHVTYLIEQSK.[A]		1	1	P0DKK7	P0DKK7	0	2	0.5421	0	1	1	832.936157226563	1664.86503782313	0.475043611977719	0.000395441562659471	HCD	MS2	0	22.06599	43.9358801842667	40453	MSO3_060418_01.raw	0/0	4.27851629257202			0	5.533E-08
High	Sequest HT (A2)	Unambiguous	[K].YGLNHVTYLIEQSK.[A]		1	1	P0DKK7	P0DKK7	0	2	0.5579	0	1	1	832.936157226563	1664.86503782313	0.475043611977719	0.000395441562659471	CID	MS2		28.07	43.9378925213333	40455	MSO3_060418_01.raw	0/0	4.32010126113892			0	1.211E-07
High	Sequest HT (A2)	Unambiguous	[R].AIGVDLLSNPDLVATDATVSFK.[T]		1	1	Q7DNA1	Q7DNA1	0	2	0.7037	0	1	1	1123.59826660156	2246.18925657313	-0.978267845974241	-0.00109868843765071	CID	MS2		26.365	81.7049038338667	81184	MSO2_060418_01.raw	0/0	3.78410792350769			0	9.75E-09
High	Sequest HT (A2)	Unambiguous	[K].EALEWLDENQTAEKEEYEEK.[L]		1	1	Q6Z7B0	Q6Z7B0	1	3	0.6952	0	1	1	828.376159667969	2483.11392574391	1.72829417078981	0.00143051463540663	HCD	MS2	6.019863	25.15756	43.8984565304	40413	MSO3_060418_01.raw	0/0	4.33468437194824	83490708	43.9247703552246	0	1.3E-07
High	Sequest HT (A2)	Unambiguous	[K].MTAEIGEQVQIVGDDLLVTNPTR.[V]		1	1	Q42971	Q42971	0	2	0.4806	0	1	1	1250.13757324219	2499.26786985438	-3.22439212624515	-0.00402932281258472	HCD	MS2	0	42.21	81.634723892	81112	MSO2_060418_01.raw	0/0	3.34721755981445			0	3.101E-07
High	Sequest HT (A2)	Unambiguous	[K].EALEWLDENQTAEKEEYEEK.[L]		1	1	Q6Z7B0	Q6Z7B0	1	2	0.703	0	1	1	1242.05639648438	2483.10551633875	-1.65834854544323	-0.00205893062502582	CID	MS2		33.37	43.999587616	40525	MSO3_060418_01.raw	0/0	2.66340970993042	22778252.5	43.9298820495605	0	4.967E-05
High	Sequest HT (A2)	Unambiguous	[R].VTPqPGVPPEEAGAAVAAESSTGTWTTVWTDGLTSLDR.[Y]	Q4(Deamidated)	1	1	P0C511	P0C511	0	3	0.5356	0	1	1	1285.95849609375	3855.86093502125	1.2974009758658	0.00166753041651087	CID	MS2		37.05	81.6260972637333	81103	MSO2_060418_01.raw	0/0	2.67041492462158			0	3.829E-05
High	Sequest HT (A2)	Unambiguous	[R].APGYGVITnIVNGGLEcGHGPDDR.[V]	N9(Deamidated); C17(Carbamidomethyl)	1	1	Q7DNA1	Q7DNA1	0	3		0.0267	2	2	823.724426269531	2469.15872554859	5.02742528179268	0.00413781619796557	HCD	MS2	77.87066	40.2	81.5259267338667	81003	MSO2_060418_01.raw	0/0	4.37900304794312	11900434.5	81.5104522705078	0	8.086E-06
High	Sequest HT (A2)	Unambiguous	[R].APGYGVITNIVnGGLEcGHGPDDR.[V]	N12(Deamidated); C17(Carbamidomethyl)	1	1	Q7DNA1	Q7DNA1	0	3	0.0267	0	1	1	823.724426269531	2469.15872554859	5.02742528179268	0.00413781619796557	HCD	MS2	77.87066	40.2	81.5259267338667	81003	MSO2_060418_01.raw	0/0	4.49868059158325	11900434.5	81.5104522705078	0	9.383E-06
High	Sequest HT (A2)	Unambiguous	[R].VDIGQVLLSVR.[C]		2	2	A2ZCQ7; A2Y0T4	A2ZCQ7; A2Y0T4	0	2	0.3915	0	1	1	599.861022949219	1198.71476926844	-0.524571189601714	-0.000314405781182359	CID	MS2		33.1	81.5240537464	81001	MSO2_060418_01.raw	0/0	2.11707425117493			0	0.0002702
High	Sequest HT (A2)	Unambiguous	[K].SVLIEPTSGNTGIGLAFMAAAK.[G]		2	2	Q9XEA8; Q9XEA6	Q9XEA8; Q9XEA6	0	2	0.6062	0	1	1	1074.57177734375	2148.1362780575	-0.297007371971076	-0.000319006250038001	CID	MS2		41.37	81.5033838626667	80978	MSO2_060418_01.raw	0/0	2.58549833297729			0	0.0003827
High	Sequest HT (A2)	Unambiguous	[K].SVLIEPTSGNTGIGLAFMAAAK.[G]		2	2	Q9XEA8; Q9XEA6	Q9XEA8; Q9XEA6	0	2	0.5611	0	1	1	1074.57177734375	2148.1362780575	-0.297007371971076	-0.000319006250038001	HCD	MS2	58.40662	33.1	81.5013753768	80976	MSO2_060418_01.raw	0/0	2.61679673194885			0	3.802E-07
High	Sequest HT (A2)	Unambiguous	[K].VVIGMDVAASEFYNDKDK.[T]		1	1	Q42971	Q42971	1	3	0.5065	0	1	1	667.659057617188	2000.96261959156	-0.374243951242784	-0.000249616145765685	HCD	MS2	9.508469	42.37	81.492905248	80967	MSO2_060418_01.raw	0/0	3.10427141189575			0	6.148E-07
High	Sequest HT (A2)	Unambiguous	[R].VALEAcVQAR.[N]	C6(Carbamidomethyl)	1	1	P0C511	P0C511	0	2	0.4983	0	1	1	558.795593261719	1116.58390989344	0.811245947998096	0.000452911718827664	CID	MS2		22.92289	44.1633388338667	40701	MSO3_060418_01.raw	0/0	2.97486209869385			0	0.0001546
High	Sequest HT (A2)	Unambiguous	[R].APGYGVITnIVNGGLEcGHGPDDR.[V]	N9(Deamidated); C17(Carbamidomethyl)	1	1	Q7DNA1	Q7DNA1	0	3	0.0687	0	1	1	823.724426269531	2469.15872554859	5.02742528179268	0.00413781619796557	CID	MS2		21.895	81.5276782781333	81005	MSO2_060418_01.raw	0/0	4.22421312332153	11900434.5	81.5104522705078	0	0.0002711
High	Sequest HT (A2)	Unambiguous	[K].VKPSSPSELDALLDPAK.[Y]		1	1	A3C6G9	A3C6G9	0	3	0.3933	0	1	1	589.657531738281	1766.95804195484	2.59553800316608	0.00152873161475024	HCD	MS2	42.40231	33.1	81.4761140477333	80951	MSO2_060418_01.raw	0/0	2.67000365257263			0	0.0001559
High	Sequest HT (A2)	Unambiguous	[K].SGATPILVATDVAAR.[G]		1	2	Q75HJ0	Q6Z4K6; Q75HJ0	0	2	0.3717	0	1	1	721.404724121094	1441.80217161219	0.869150637599132	0.000626571093789607	CID	MS2		36.17496	44.1667702184	40705	MSO3_060418_01.raw	0/0	3.04456043243408	13503786	44.0881080627441	0	2.955E-05
High	Sequest HT (A2)	Unambiguous	[K].SAQDIALADLPTTHPIR.[L]		1	1	Q06967	Q06967	0	3	0.6364	0	1	1	606.99560546875	1818.97226314625	0.783952233283643	0.000475328750023133	HCD	MS2	38.54094	8.174503	44.1814192050667	40717	MSO3_060418_01.raw	0/0	4.28788185119629			0	1.746E-09
High	Sequest HT (A2)	Unambiguous	[K].WTVQQAAELSVAAPTIEASLDSR.[F]		1	1	Q9LI00	Q9LI00	0	3	0.5766	0	1	1	815.08740234375	2443.24765377125	0.53650392380613	0.00043693708327434	CID	MS2		29.455	81.4526296058667	80925	MSO2_060418_01.raw	0/0	3.58677124977112			0	5.256E-08
High	Sequest HT (A2)	Unambiguous	[K].SAQDIALADLPTTHPIR.[L]		1	1	Q06967	Q06967	0	3	0.4539	0	1	1	606.99609375	1818.97372799	1.58926682111238	0.000963610000023133	CID	MS2		4.66441	44.182963136	40719	MSO3_060418_01.raw	0/0	2.81523561477661			0	5.359E-06
High	Sequest HT (A2)	Unambiguous	[K].WTVQQAAELSVAAPTIEASLDSR.[F]		1	1	Q9LI00	Q9LI00	0	3	0.4841	0	1	1	815.08740234375	2443.24765377125	0.53650392380613	0.00043693708327434	HCD	MS2	17.12044	19.285	81.4508005392	80923	MSO2_060418_01.raw	0/0	3.77582764625549			0	8.71E-06
High	Sequest HT (A2)	Unambiguous	[R].LTGLHETASIDNFSWGVANR.[G]		1	1	P14655	P14655	0	3	0.6195	0	1	1	730.031372070313	2188.07956295094	0.643185863296378	0.000469113645825322	CID	MS2		43.12	81.4489280314667	80921	MSO2_060418_01.raw	0/0	3.38973665237427			0	7.571E-06
High	Sequest HT (A2)	Unambiguous	[R].LTGLHETASIDNFSWGVANR.[G]		1	1	P14655	P14655	0	3	0.5567	0	1	1	730.031372070313	2188.07956295094	0.643185863296378	0.000469113645825322	HCD	MS2	23.06332	33.1	81.4465360909333	80919	MSO2_060418_01.raw	0/0	3.79475998878479			0	2.284E-06
High	Sequest HT (A2)	Unambiguous	[K].SGATPILVATDVAAR.[G]		1	2	Q75HJ0	Q6Z4K6; Q75HJ0	0	2	0.1836	0	1	1	721.404724121094	1441.80217161219	0.869150637599132	0.000626571093789607	HCD	MS2	49.6222	27.16899	44.1648866776	40703	MSO3_060418_01.raw	0/0	3.05391526222229	13503786	44.0881080627441	0	2.713E-06
High	Sequest HT (A2)	Unambiguous	[R].IDQIIGPVLDVTFPPGK.[L]		1	1	P12085	P12085	0	2	0.289	0	1	1	905.011047363281	1809.01481809656	-0.466576080598413	-0.000422021718691212	HCD	MS2	0	25.33	81.5326093568	81009	MSO2_060418_01.raw	0/0	2.18160104751587			0	1.829E-06
High	Sequest HT (A2)	Unambiguous	[R].IDQIIGPVLDVTFPPGK.[L]		1	1	P12085	P12085	0	2	0.5528	0	1	1	905.011108398438	1809.01494016688	-0.399097221761119	-0.000360986562441212	CID	MS2		34.675	81.5344053493333	81011	MSO2_060418_01.raw	0/0	2.46207809448242			0	0.0001987
High	Sequest HT (A2)	Unambiguous	[K].SAQDIALADLPTTHPIR.[L]		1	1	Q06967	Q06967	0	2	0.1561	0	1	1	909.990173339844	1818.97307004969	1.22755661714408	0.00111644484377393	CID	MS2		40.95	44.1459459861333	40681	MSO3_060418_01.raw	0/0	3.45688414573669	27290164	44.1832504272461	0	5.359E-05
High	Sequest HT (A2)	Unambiguous	[K].VFQGDFSSNLPVDK.[A]		1	1	Q9LI00	Q9LI00	0	2	0.4357	0	1	1	776.885864257813	1552.76445188563	0.16313206162873	0.000126652812468819	HCD	MS2	10.64321	28.1146	44.0213096506667	40547	MSO3_060418_01.raw	0/0	3.19113683700562			0	5.055E-06
High	Sequest HT (A2)	Unambiguous	[K].VVTIDSYEDVTPnSETSLQK.[A]	N13(Deamidated)	1	1	P25776	P25776	0	2	0.0509	0	1	1	1113.53540039063	2226.06352415125	-1.10278346349352	-0.00122743437515438	HCD	MS2	0	29.44	44.0459440157333	40575	MSO3_060418_01.raw	0/0	5.29723215103149			0	1.631E-09
High	Sequest HT (A2)	Unambiguous	[K].VVTIDSYEDVTPnSETSLqK.[A]	N13(Deamidated); Q19(Deamidated)	1	1	P25776	P25776	0	2	0.7372	0	1	1	1114.03833007813	2227.06938352625	8.70591423319938	0.00969425312484562	CID	MS2		40.5	44.048692076	40576	MSO3_060418_01.raw	0/0	5.290198802948			0	8.654E-08
High	Sequest HT (A2)	Unambiguous	[K].EGISAEVINLR.[S]		2	2	Q6Z1G7; Q0J0H4	Q6Z1G7; Q0J0H4	0	2	0.4545	0	1	1	600.833312988281	1200.65934934656	0.893048907521959	0.000536123281335676	HCD	MS2	50.76119	8.757786	44.052749668	40579	MSO3_060418_01.raw	0/0	2.42418169975281			0	0.0003226
High	Sequest HT (A2)	Unambiguous	[K].EGISAEVINLR.[S]		2	2	Q6Z1G7; Q0J0H4	Q6Z1G7; Q0J0H4	0	2	0.4381	0	1	1	600.833312988281	1200.65934934656	0.893048907521959	0.000536123281335676	CID	MS2		6.002705	44.0543333170667	40581	MSO3_060418_01.raw	0/0	2.98567914962769			0	1.265E-05
High	Sequest HT (A2)	Unambiguous	[K].ANSEATLGTYqGDAVLGEGASESLHVK.[D]	Q11(Deamidated)	1	1	Q5N725	Q5N725	0	3	0.081	0	1	1	902.4404296875	2705.3067358025	6.16470402045174	0.00555910416668715	CID	MS2		33.1	81.5736409557333	81052	MSO2_060418_01.raw	0/0	2.46901917457581			0	7.871E-05
High	Sequest HT (A2)	Unambiguous	[K].ANSEATLGTYQGDAVLGEGASESLHVK.[D]		1	1	Q5N725	Q5N725	0	3	0.4825	0	1	1	902.1064453125	2704.3047826775	-0.465854263587188	-0.000419937499979521	HCD	MS2	26.62147	41.535	81.5718620485333	81050	MSO2_060418_01.raw	0/0	3.99844551086426			0	3.556E-07
High	Sequest HT (A2)	Unambiguous	[K].KVSPQLIAEYTVR.[A]		1	1	Q5N725	Q5N725	1	3	0.541	0	1	1	501.955230712891	1503.85113887867	-1.20701383955202	-0.000605057109396512	CID	MS2		42.525	81.5680022010667	81047	MSO2_060418_01.raw	0/0	3.8992121219635			0	8.674E-05
High	Sequest HT (A2)	Unambiguous	[K].VVVVEcVLPESSDATAR.[E]	C6(Carbamidomethyl)	1	1	Q6ZD89	Q6ZD89	0	2	0.6612	0	1	1	915.968383789063	1830.92949094813	1.58475940101323	0.0014507890625346	HCD	MS2	12.00088	26.30927	44.0551833154667	40582	MSO3_060418_01.raw	0/0	4.27654647827148			0	3.644E-06
High	Sequest HT (A2)	Unambiguous	[K].WLAANVSAEVAESTR.[I]		1	1	P48494	P48494	0	2	0.6455	0	1	1	802.40625	1603.80522337	-1.39478089200192	-0.00111848000005921	CID	MS2		36.865	81.549517284	81027	MSO2_060418_01.raw	0/0	3.29823780059814			0	7.963E-07
High	Sequest HT (A2)	Unambiguous	[K].WLAANVSAEVAESTR.[I]		1	1	P48494	P48494	0	2	0.3916	0	1	1	802.40625	1603.80522337	-1.39478089200192	-0.00111848000005921	HCD	MS2	0	26.635	81.5477255389333	81025	MSO2_060418_01.raw	0/0	2.63178253173828			0	9.838E-05
High	Sequest HT (A2)	Unambiguous	[K].VVVVEcVLPESSDATAR.[E]	C6(Carbamidomethyl)	1	1	Q6ZD89	Q6ZD89	0	2	0.7378	0	1	1	915.968383789063	1830.92949094813	1.58475940101323	0.0014507890625346	CID	MS2		18.895	44.0567496736	40584	MSO3_060418_01.raw	0/0	4.92302370071411			0	6.305E-08
High	Sequest HT (A2)	Unambiguous	[K].VSDDEVAFLTQGDANDEK.[N]		1	1	Q0J8G4	Q0J8G4	0	2	0.494	0	1	1	976.9404296875	1952.873582745	0.825637842475552	0.000806182500127761	HCD	MS2	0	29.125	44.0585556090667	40586	MSO3_060418_01.raw	0/0	4.97642993927002			0	5.27E-09
High	Sequest HT (A2)	Unambiguous	[K].VSDDEVAFLTQGDANDEK.[N]		1	1	Q0J8G4	Q0J8G4	0	2	0.7182	0	1	1	976.941162109375	1952.87504758875	1.57573501843889	0.00153860437512776	CID	MS2		22.74942	44.060595652	40588	MSO3_060418_01.raw	0/0	5.8208122253418			0	3.911E-06
High	Sequest HT (A2)	Unambiguous	[K].AAQDIALAELPPTHPIR.[L]		2	2	Q7XTE8; Q6EUP4	Q7XTE8; Q6EUP4	0	2	0.2365	0	1	1	907.002685546875	1812.99809446375	0.792303584153811	0.000718221875104064	HCD	MS2	28.03012	28.105	44.0692077112	40598	MSO3_060418_01.raw	0/0	3.89439535140991			0	7.481E-08
High	Sequest HT (A2)	Unambiguous	[K].AAQDIALAELPPTHPIR.[L]		2	2	Q7XTE8; Q6EUP4	Q7XTE8; Q6EUP4	0	2	0.4444	0	1	1	907.002685546875	1812.99809446375	0.792303584153811	0.000718221875104064	CID	MS2		33.1	44.0707178168	40600	MSO3_060418_01.raw	0/0	4.67945861816406			0	2.644E-06
High	Sequest HT (A2)	Unambiguous	[K].SAQDIALADLPTTHPIR.[L]		1	1	Q06967	Q06967	0	2	0.271	0	1	1	909.991638183594	1818.97599973719	2.83818579280156	0.00258128859377393	HCD	MS2	44.79974	32.20104	44.1439686616	40679	MSO3_060418_01.raw	0/0	3.20701885223389	27290164	44.1832504272461	0	3.341E-06
High	Sequest HT (A2)	Unambiguous	[K].SEGSAVPTPWAPGMGR.[N]		1	1	Q6F2U9	Q6F2U9	0	2	0.4605	0	1	1	800.382568359375	1599.75786008875	-0.338564404127068	-0.000270810625011109	HCD	MS2	27.88087	26.575	44.1954811442667	40733	MSO3_060418_01.raw	0/0	2.91146373748779			0	0.0004033
High	Sequest HT (A2)	Unambiguous	[K].LGDLSQTQIFAK.[I]		2	2	Q2QXR8; B8BJ39	Q2QXR8; B8BJ39	0	2	0.4481	0	1	1	660.861511230469	1320.71574583094	-0.0349121763399343	-2.30545313115726E-05	HCD	MS2	11.5286	9.959969	43.3668571618667	39855	MSO3_060418_01.raw	0/0	3.08154654502869			0	2.416E-05
High	Sequest HT (A2)	Unambiguous	[K].FHGYSPAVVTGKPVDLGGSLGR.[D]		1	1	A2XMV1	A2XMV1	0	3	0.3769	0	1	1	738.7265625	2214.16513424	-0.651473116329411	-0.000480823333267229	HCD	MS2	35.85444	16.81955	43.3395208506667	39830	MSO3_060418_01.raw	0/0	2.68373870849609			0	2.382E-07
High	Sequest HT (A2)	Unambiguous	[R].TTSYEDFTSSLPEGDcR.[F]	C16(Carbamidomethyl)	1	1	Q84TB3	Q84TB3	0	2	0.8143	0	1	1	982.911743164063	1964.81620969813	-0.822962746373782	-0.000808485937380254	CID	MS2		39.105	43.3347210272	39825	MSO3_060418_01.raw	0/0	4.46675395965576	175883726	43.1645202636719	0	2.303E-09
High	Sequest HT (A2)	Unambiguous	[R].VHTVLISTQHDETVTNDEIAADLK.[E]		2	3	A2Y053; P93438	A2Y053; P93438; Q9LGU6	0	4	0.5222	0	1	1	663.089782714844	2649.33730096938	0.259155205660578	0.000171647343790937	CID	MS2		7.211293	42.7573355437333	39214	MSO3_060418_01.raw	0/0	2.93406796455383			0	1.189E-05
High	Sequest HT (A2)	Unambiguous	[K].MTAEIGEQVQIVGDDLLVTNPTR.[V]		1	1	Q42971	Q42971	0	2	0.6229	0	1	1	1250.14233398438	2499.27739133875	0.585305021006028	0.000731419374915276	CID	MS2		33.1	83.6157547181333	83093	MSO2_060418_01.raw	0/0	3.50377178192139	3522297.875	83.6403045654297	0	5.246E-08
High	Sequest HT (A2)	Unambiguous	[K].MTAEIGEQVQIVGDDLLVTNPTR.[V]		1	1	Q42971	Q42971	0	2	0.5745	0	1	1	1250.14233398438	2499.27739133875	0.585305021006028	0.000731419374915276	HCD	MS2	0	42.49	83.6139822602667	83091	MSO2_060418_01.raw	0/0	3.6921591758728	3522297.875	83.6403045654297	0	6.835E-05
High	Sequest HT (A2)	Unambiguous	[R].VHTVLISTQHDETVTNDEIAADLK.[E]		2	3	A2Y053; P93438	A2Y053; P93438; Q9LGU6	0	3	0.5553	0	1	1	883.785400390625	2649.34164791188	1.89992160596783	0.00167784395838074	HCD	MS2	49.68316	27.12025	42.7619521896	39219	MSO3_060418_01.raw	0/0	3.70865893363953	73443712	42.8488540649414	0	1.362E-08
High	Sequest HT (A2)	Unambiguous	[R].VHTVLISTQHDETVTnDEIAADLK.[E]	N16(Deamidated)	2	3	A2Y053; P93438	A2Y053; P93438; Q9LGU6	0	3	0.0567	0	1	1	884.118957519531	2650.34231929859	8.18350743878958	0.0072296395312974	CID	MS2		16.9309	42.7637455309333	39221	MSO3_060418_01.raw	0/0	4.75526857376099			0	2.871E-10
High	Sequest HT (A2)	Unambiguous	[K].EVEDLEAGGIQVIQIDEAALR.[E]		2	2	Q2QLY5; Q2QLY4	Q2QLY5; Q2QLY4	0	2	0.5062	0	1	1	1134.58447265625	2268.1616686825	-4.45839578124302	-0.00505620374997307	CID	MS2		24.55	83.5809167674667	83060	MSO2_060418_01.raw	0/0	3.20295166969299	2401145.625	83.5768127441406	0	1.979E-05
High	Sequest HT (A2)	Unambiguous	[K].AFAGSPIVGEIR.[G]		1	2	Q01K11	Q01K11; Q7XN11	0	2	0.5472	0	1	1	608.838134765625	1216.66899290125	0.447945577238474	0.000272500625101202	HCD	MS2	27.95347	10.08498	42.7690412744	39225	MSO3_060418_01.raw	0/0	3.17880344390869			0	5.49E-05
High	Sequest HT (A2)	Unambiguous	[K].SQLRPEIqVAAQNcWVK.[K]	Q8(Deamidated); C14(Carbamidomethyl)	1	1	P48494	P48494	0	2		0.0484	3	3	1014.52978515625	2028.0522936825	9.4540628089648	0.00958657625007575	CID	MS2		12.21619	42.7541106117333	39213	MSO3_060418_01.raw	0/0	3.93272638320923	94278424	42.7262191772461	0	3.923E-05
High	Sequest HT (A2)	Unambiguous	[K].AFAGSPIVGEIR.[G]		1	2	Q01K11	Q01K11; Q7XN11	0	2	0.5625	0	1	1	608.838134765625	1216.66899290125	0.447945577238474	0.000272500625101202	CID	MS2		10.98642	42.7706455714667	39227	MSO3_060418_01.raw	0/0	3.35904335975647			0	3.853E-05
High	Sequest HT (A2)	Unambiguous	[K].LHGGTPANFLDVGGSASEGqVVEAFK.[I]	Q20(Deamidated)	1	1	Q6K9N6	Q6K9N6	0	3		0.0241	2	2	863.427001953125	2588.26645259938	1.44147630145471	0.0012436397917468	CID	MS2		33.1	83.5478202330667	83027	MSO2_060418_01.raw	0/0	3.65234136581421	12082375.5	83.5775680541992	0	6.467E-05
High	Sequest HT (A2)	Unambiguous	[K].LHGGTPAnFLDVGGSASEGQVVEAFK.[I]	N8(Deamidated)	1	1	Q6K9N6	Q6K9N6	0	3	0.0241	0	1	1	863.427001953125	2588.26645259938	1.44147630145471	0.0012436397917468	CID	MS2		33.1	83.5478202330667	83027	MSO2_060418_01.raw	0/0	3.7360520362854	12082375.5	83.5775680541992	0	1.256E-06
High	Sequest HT (A2)	Unambiguous	[K].LHGGTPANFLDVGGSASEGQVVEAFK.[I]		1	1	Q6K9N6	Q6K9N6	0	3	0.443	0	1	1	863.092895507813	2587.26413326344	-5.63233351330413	-0.00485747218741987	HCD	MS2	44.52325	41.4	83.5460454517333	83025	MSO2_060418_01.raw	0/0	3.94741272926331			0	4.37E-07
High	Sequest HT (A2)	Unambiguous	[R].LPEFTPEQSAMVK.[G]		1	1	Q0J0N4	Q0J0N4	0	2	0.4338	0	1	1	738.874145507813	1476.74101438563	0.489121634389811	0.000361152812615728	HCD	MS2	46.9678	9.632633	42.7714769149333	39228	MSO3_060418_01.raw	0/0	3.55372023582459			0	1.82E-06
High	Sequest HT (A2)	Unambiguous	[R].LPEFTPEQSAMVK.[G]		1	1	Q0J0N4	Q0J0N4	0	2	0.434	0	1	1	738.874145507813	1476.74101438563	0.489121634389811	0.000361152812615728	CID	MS2		12.96963	42.77294516	39230	MSO3_060418_01.raw	0/0	3.41475510597229			0	1.871E-05
High	Sequest HT (A2)	Unambiguous	[R].LTGLHETASIDNFSWGVANR.[G]		1	1	P14655	P14655	0	3	0.4716	0	1	1	730.027038574219	2188.06656246266	-5.29832415448709	-0.00386438244792468	CID	MS2		42.58	83.5130260005333	82988	MSO2_060418_01.raw	0/0	3.34737491607666	5732071.5	83.4421310424805	0	4.636E-05
High	Sequest HT (A2)	Unambiguous	[R].LTGLHETASIDNFSWGVANR.[G]		1	1	P14655	P14655	0	3	0.4751	0	1	1	730.027038574219	2188.06656246266	-5.29832415448709	-0.00386438244792468	HCD	MS2	20.41741	33.1	83.5104699434667	82986	MSO2_060418_01.raw	0/0	4.02193737030029	5732071.5	83.4421310424805	0	0.000305
High	Sequest HT (A2)	Unambiguous	[K].LVQIEHALTAVGSGQTSLGIK.[A]		1	1	Q10KF0	Q10KF0	0	3	0.3416	0	1	1	708.063415527344	2122.17569332203	-5.15982324297945	-0.00365003598957022	HCD	MS2	31.70506	40.23	83.5639551021333	83042	MSO2_060418_01.raw	0/0	3.21613550186157			0	3.101E-06
High	Sequest HT (A2)	Unambiguous	[K].VVSGEIDQSDQSFLDDDQVAAGWVLTcHAYPK.[S]	C27(Carbamidomethyl)	1	1	A2YQD9	A2YQD9	0	3	0.4913	0	1	1	1184.22290039063	3550.65414791188	3.1106792642015	0.00368163729169405	CID	MS2		33.1	83.4936914045333	82970	MSO2_060418_01.raw	0/0	3.46435713768005	5765553.5	83.5312042236328	0	1.887E-05
High	Sequest HT (A2)	Unambiguous	[R].FGVTPTFLVNAEQIEIK.[I]		1	1	Q69RJ0	Q69RJ0	0	2	0.4964	0	1	1	953.519714355469	1906.03215208094	0.0585776814496053	5.58254688485249E-05	HCD	MS2	22.61523	36.13	83.632135652	83111	MSO2_060418_01.raw	0/0	2.78284811973572	8731505.5	83.491455078125	0	8.851E-05
High	Sequest HT (A2)	Unambiguous	[K].YGRPLLGcTIKPK.[L]	C8(Carbamidomethyl)	1	1	P0C511	P0C511	0	4	0.5733	0	1	1	376.468383789063	1502.85170526625	0.349320183592928	0.000131244062552938	CID	MS2		38.755	83.6550945965333	83131	MSO2_060418_01.raw	0/0	2.24817109107971	20098944.28125	83.7996063232422	0	3.848E-05
High	Sequest HT (A2)	Unambiguous	[R].IEDLVGVPVHYIGVGPGR.[D]		1	1	A2XD35	A2XD35	0	3	0.2906	0	1	1	626.348083496094	1877.02969722828	0.926511655695657	0.00057969609376111	HCD	MS2	49.0093	33.1	83.714115108	83190	MSO2_060418_01.raw	0/0	2.34190773963928	3286438.25	83.6433563232422	0	7.216E-05
High	Sequest HT (A2)	Unambiguous	[K].VVTIDSYEDVTPnSETSLQK.[A]	N13(Deamidated)	1	1	P25776	P25776	0	2		0.016	2	2	1113.54614257813	2226.08500852625	8.54849156720358	0.00951475312484562	CID	MS2		41.355	42.7513629213333	39210	MSO3_060418_01.raw	0/0	5.55166387557983			0	1.319E-08
High	Sequest HT (A2)	Unambiguous	[K].VLVNIEQQSPDIAQGVHGHFTK.[R]		2	3	A2Y053; P93438	A2Y053; P93438; Q9LGU6	0	4	0.5714	0	1	1	605.069946289063	2417.25795526625	0.319687228839423	0.000193191562516404	CID	MS2		33.1	83.7072923637333	83183	MSO2_060418_01.raw	0/0	3.22154378890991	5489262.375	83.492317199707	0	0.0002759
High	Sequest HT (A2)	Unambiguous	[K].LGPPPPPSGGLPGTLNSDQAR.[D]		1	1	P83646	P83646	0	2	0.1036	0	1	1	1014.52978515625	2028.0522936825	0.697907786979098	0.000707696250174195	HCD	MS2	23.6118	15.94468	42.7523443272	39211	MSO3_060418_01.raw	0/0	3.09089589118958	94278424	42.7262191772461	0	8.268E-05
High	Sequest HT (A2)	Unambiguous	[K].SVLIEPTSGNTGIGLAFMAAAK.[G]		2	2	Q9XEA8; Q9XEA6	Q9XEA8; Q9XEA6	0	2	0.7395	0	1	1	1074.57153320313	2148.13578977625	-0.524311901001426	-0.000563146875038001	CID	MS2		38.355	83.7045969288	83180	MSO2_060418_01.raw	0/0	3.10854744911194			0	0.0001038
High	Sequest HT (A2)	Unambiguous	[R].VHTVLISTQHDETVTNDEIAADLK.[E]		2	3	A2Y053; P93438	A2Y053; P93438; Q9LGU6	0	4	0.4946	0	1	1	663.089782714844	2649.33730096938	0.259155205660578	0.000171647343790937	HCD	MS2	26.32143	11.90034	42.7531943802667	39212	MSO3_060418_01.raw	0/0	4.60615825653076			0	3.932E-07
High	Sequest HT (A2)	Unambiguous	[K].LQMGQILDVPLPVcR.[S]	C14(Carbamidomethyl)	1	1	Q8H8C7	Q8H8C7	0	2	0.4014	0	1	1	869.971374511719	1738.93547239344	0.698429760736344	0.000607261718830188	HCD	MS2	50.52531	42.255	83.7017721336	83177	MSO2_060418_01.raw	0/0	2.89110612869263			0	0.0001137
High	Sequest HT (A2)	Unambiguous	[K].AIKFEFEPVDKLDS.[-]		1	1	P0C511	P0C511	2	3	0.5629	0	1	1	546.61962890625	1637.84433345875	1.35480015473469	0.000739649583389716	CID	MS2		12.2425	83.6503532848	83126	MSO2_060418_01.raw	0/0	3.50238299369812	137194641	83.4960861206055	0	0.0002948
High	Sequest HT (A2)	Unambiguous	[R].AIGVDLLSNPDLVATDATVSFK.[T]		1	1	Q7DNA1	Q7DNA1	0	2	0.715	0	1	1	1123.59948730469	2246.19169797938	0.108641395758786	0.000122014687349292	CID	MS2		33.1	83.6952283962667	83171	MSO2_060418_01.raw	0/0	3.93079853057861	35941098.25	83.6030578613281	0	3.219E-09
High	Sequest HT (A2)	Unambiguous	[R].AIGVDLLSNPDLVATDATVSFK.[T]		1	1	Q7DNA1	Q7DNA1	0	3	0.4206	0	1	1	749.403198242188	2246.19504146656	1.59715528963987	0.00119583885407337	CID	MS2		33.1	83.6656628912	83142	MSO2_060418_01.raw	0/0	2.1425666809082	5093562.5625	83.6035842895508	0	0.0003604
High	Sequest HT (A2)	Unambiguous	[K].KLDGQLGGLLSEASAEEDFTGK.[A]		1	1	Q6K669	Q6K669	1	3	0.4857	0	1	1	755.715209960938	2265.13107662281	2.90495415262383	0.00219336093747794	HCD	MS2	35.91368	33.1	83.6647463037333	83141	MSO2_060418_01.raw	0/0	4.55332231521606	5888868.75	83.7172775268555	0	1.471E-06
High	Sequest HT (A2)	Unambiguous	[R].AIGVDLLSNPDLVATDATVSFK.[T]		1	1	Q7DNA1	Q7DNA1	0	3	0.3438	0	1	1	749.403198242188	2246.19504146656	1.59715528963987	0.00119583885407337	HCD	MS2	56.49816	37.51	83.6639612248	83140	MSO2_060418_01.raw	0/0	2.88133692741394	5093562.5625	83.6035842895508	0	5.413E-05
High	Sequest HT (A2)	Unambiguous	[K].SQLRPEIQVAAQncWVK.[K]	N13(Deamidated); C14(Carbamidomethyl)	1	1	P48494	P48494	0	2	0.0218	0	1	1	1014.52978515625	2028.0522936825	9.4540628089648	0.00958657625007575	CID	MS2		12.21619	42.7541106117333	39213	MSO3_060418_01.raw	0/0	4.12835645675659	94278424	42.7262191772461	0	3.218E-05
High	Sequest HT (A2)	Unambiguous	[K].HIVQDLKPEIPVSK.[N]		1	1	P49027	P49027	0	3	0.5508	0	1	1	534.9794921875	1602.9239233025	1.5942032786006	0.000851794166692343	HCD	MS2	10.21917	33.1	83.6610777274667	83137	MSO2_060418_01.raw	0/0	2.55902791023254	9652357	83.6930694580078	0	2.464E-05
High	Sequest HT (A2)	Unambiguous	[K].SQLRPEIQVAAqNcWVK.[K]	Q12(Deamidated); C14(Carbamidomethyl)	1	1	P48494	P48494	0	2		0.0218	2	2	1014.52978515625	2028.0522936825	9.4540628089648	0.00958657625007575	CID	MS2		12.21619	42.7541106117333	39213	MSO3_060418_01.raw	0/0	4.03744316101074	94278424	42.7262191772461	0	3.745E-05
High	Sequest HT (A2)	Unambiguous	[R].VGLTGLTVAEHFR.[D]		1	1	Q01859	Q01859	0	3	0.3802	0	1	1	467.261444091797	1399.76977901539	0.396154866833707	0.000184841796908586	HCD	MS2	28.00045	36.67	83.6567216962667	83132	MSO2_060418_01.raw	0/0	2.62892389297485			0	5.234E-05
High	Sequest HT (A2)	Unambiguous	[K].KLDGQLGGLLSEASAEEDFTGK.[A]		1	1	Q6K669	Q6K669	1	3	0.5843	0	1	1	755.715576171875	2265.13217525563	3.38997509261109	0.00255957187497794	CID	MS2		36.58244	83.6667589165333	83143	MSO2_060418_01.raw	0/0	4.32827615737915	5888868.75	83.7172775268555	0	2.041E-06
High	Sequest HT (A2)	Unambiguous	[K].VVSGEIDQSDQSFLDDDQVAAGWVLTcHAYPK.[S]	C27(Carbamidomethyl)	1	1	A2YQD9	A2YQD9	0	3	0.5481	0	1	1	1184.22216796875	3550.65195064625	2.49184330652851	0.00294921541669405	HCD	MS2	11.70586	250	83.4884439181333	82968	MSO2_060418_01.raw	0/0	5.82235765457153	5765553.5	83.5312042236328	0	9.306E-13
High	Sequest HT (A2)	Unambiguous	[R].VAPEEHPVLLTEAPLNPK.[A]		1	1	Q10DV7	Q10DV7	0	3	0.5841	0	1	1	652.027038574219	1954.06656246266	1.10503658565346	0.000719770885401279	CID	MS2		10.35556	42.8037625282667	39263	MSO3_060418_01.raw	0/0	3.26556015014648			0	4.644E-05
High	Sequest HT (A2)	Unambiguous	[K].IQEELDIDVLVHGEPER.[N]		2	2	Q2QLY5; Q2QLY4	Q2QLY5; Q2QLY4	0	3	0.2361	0	1	1	664.341796875	1991.010837365	1.41986621118596	0.000942321666722516	HCD	MS2	64.52969	33.1	83.4776379773333	82957	MSO2_060418_01.raw	0/0	3.05323338508606	12327501	83.839225769043	0	8.357E-06
High	Sequest HT (A2)	Unambiguous	[K].QVVSGVAYYLK.[V]		1	1	A2XS65	A2XS65	0	2	0.4912	0	1	1	613.842590332031	1226.67790403406	-0.0374392785474432	-2.29629687282795E-05	HCD	MS2	15.29645	14.76815	42.8519670042667	39314	MSO3_060418_01.raw	0/0	3.41749548912048			0	0.0001197
High	Sequest HT (A2)	Unambiguous	[K].SSLSPDLYKPTFAGFVDTDISSGK.[I]		1	2	A2X5P7	A2X5P7; Q0E0P0	0	3	0.2163	0	1	1	844.755065917969	2532.25064449391	0.0865806572070185	7.3081302010299E-05	CID	MS2		33.1	83.3885210522667	82886	MSO2_060418_01.raw	0/0	2.08371996879578	4658261.125	83.5106735229492	0	5.769E-05
High	Sequest HT (A2)	Unambiguous	[K].nMITGTSQADcAVLIIDSTTGGFEAGISK.[D]	N1(Deamidated); C11(Carbamidomethyl)	1	1	O64937	O64937	0	3		0.0021	2	2	986.813598632813	2958.42624263844	6.47765771425747	0.00638784947926041	CID	MS2		42.21	83.3819549573333	82879	MSO2_060418_01.raw	0/0	4.7768497467041	4151063.75	83.3480606079102	0	8.04E-05
High	Sequest HT (A2)	Unambiguous	[K].NMITGTSqADcAVLIIDSTTGGFEAGISK.[D]	Q8(Deamidated); C11(Carbamidomethyl)	1	1	O64937	O64937	0	3	0.0021	0	1	1	986.813598632813	2958.42624263844	6.47765771425747	0.00638784947926041	CID	MS2		42.21	83.3819549573333	82879	MSO2_060418_01.raw	0/0	4.78514194488525	4151063.75	83.3480606079102	0	2.584E-05
High	Sequest HT (A2)	Unambiguous	[R].TIPHLADAIHAAVTK.[L]		1	1	P37833	P37833	0	3	0.4086	0	1	1	519.963012695313	1557.87448482594	-0.171569673372341	-8.90946874581762E-05	HCD	MS2	48.39747	21.16615	42.8562124176	39319	MSO3_060418_01.raw	0/0	2.57406663894653			0	0.0002367
High	Sequest HT (A2)	Unambiguous	[R].YIEPPHIILR.[K]		2	2	Q7XR61; Q7XR60	Q7XR61; Q7XR60	0	3	0.7189	0	1	1	417.579833984375	1250.72494869313	-0.495861674228125	-0.00020672895819492	HCD	MS2	0	23.215	42.8625953509333	39327	MSO3_060418_01.raw	0/0	1.8460601568222	4371312	42.8847808837891	0	0.000238
High	Sequest HT (A2)	Unambiguous	[K].FPDVIHAFKPNPR.[S]		1	1	Q0E4K1	Q0E4K1	0	3	0.3859	0	1	1	513.280151367188	1537.82590084156	-0.980102467524591	-0.000502409479092118	HCD	MS2	7.836226	22.165	42.8962669272	39364	MSO3_060418_01.raw	0/0	2.40659260749817			0	5.227E-06
High	Sequest HT (A2)	Unambiguous	[K].APDFDAEAVFDQEFINVK.[L]		1	1	Q6ER94	Q6ER94	0	2	0.4216	0	1	1	1027.99084472656	2054.97441282313	1.87377045467484	0.0019252715624134	HCD	MS2	25.66933	39.36	83.4064537738667	82904	MSO2_060418_01.raw	0/0	4.08122682571411	16759925	83.1747131347656	0	1.306E-07
High	Sequest HT (A2)	Unambiguous	[K].FPDVIHAFKPNPR.[S]		1	1	Q0E4K1	Q0E4K1	0	3	0.3026	0	1	1	513.280151367188	1537.82590084156	-0.980102467524591	-0.000502409479092118	CID	MS2		31.945	42.8979839968	39366	MSO3_060418_01.raw	0/0	1.51911890506744			0	0.0001861
High	Sequest HT (A2)	Unambiguous	[K].ANSEATLGTYQGDAVLGEGASESLHVK.[D]		1	1	Q5N725	Q5N725	0	3	0.4057	0	1	1	902.1083984375	2704.3106420525	1.70082913242555	0.00153318750002048	HCD	MS2	33.66864	36.6	83.3288697632	82823	MSO2_060418_01.raw	0/0	4.18579196929932	13039174.5	83.1304931640625	0	2.504E-05
High	Sequest HT (A2)	Unambiguous	[K].WLAANVSAEVAESTR.[I]		1	1	P48494	P48494	0	2	0.5538	0	1	1	802.408386230469	1603.80949583094	1.26916789435732	0.00101775046869079	CID	MS2		42.315	83.3278725309333	82822	MSO2_060418_01.raw	0/0	3.24814105033875	10586385.5	83.2369384765625	0	2.602E-07
High	Sequest HT (A2)	Unambiguous	[R].VETGVLKPGMVVTFGPSGLTTEVK.[S]		1	1	O64937	O64937	0	3	0.5653	0	1	1	816.114868164063	2446.33005123219	1.58522695376322	0.00129266072917744	CID	MS2		27.325	83.3262945954667	82821	MSO2_060418_01.raw	0/0	3.28654026985168	16939676	83.4818649291992	0	0.0001429
High	Sequest HT (A2)	Unambiguous	[K].WLAANVSAEVAESTR.[I]		1	1	P48494	P48494	0	2	0.5	0	1	1	802.408386230469	1603.80949583094	1.26916789435732	0.00101775046869079	HCD	MS2	29.64602	33.1	83.3253739829333	82820	MSO2_060418_01.raw	0/0	2.9595103263855	10586385.5	83.2369384765625	0	6.503E-05
High	Sequest HT (A2)	Unambiguous	[R].VETGVLKPGMVVTFGPSGLTTEVK.[S]		1	1	O64937	O64937	0	3	0.2825	0	1	1	816.115173339844	2446.33096675953	1.95947277337676	0.00159783651042744	HCD	MS2	30.35777	42.58	83.3244989450667	82819	MSO2_060418_01.raw	0/0	3.08377432823181	16939676	83.4818649291992	0	9.608E-07
High	Sequest HT (A2)	Unambiguous	[R].AIGVDLLSNPDLVATDATVSFK.[T]		1	1	Q7DNA1	Q7DNA1	0	2	0.707	0	1	1	1123.6005859375	2246.193895245	1.08685971331851	0.00122064749984929	CID	MS2		33.1	83.3224302693333	82817	MSO2_060418_01.raw	0/0	4.71381139755249	46783590	83.2803115844727	0	8.51E-09
High	Sequest HT (A2)	Unambiguous	[R].VTPQPGVPPEEAGAAVAAESSTGTWTTVWTDGLTSLDR.[Y]		1	1	P0C511	P0C511	0	3	0.6111	0	1	1	1285.63037109375	3854.87656002125	1.20460325276723	0.00154786374984421	HCD	MS2	14.61046	31.495	83.3129097933333	82811	MSO2_060418_01.raw	0/0	4.32252502441406	41501533	83.3468322753906	0	7.192E-08
High	Sequest HT (A2)	Unambiguous	[K].ANSEATLGTYQGDAVLGEGASESLHVK.[D]		1	1	Q5N725	Q5N725	0	3	0.5582	0	1	1	902.1083984375	2704.3106420525	1.70082913242555	0.00153318750002048	CID	MS2		26.065	83.3305715410667	82825	MSO2_060418_01.raw	0/0	3.35469365119934	13039174.5	83.1304931640625	0	5.52E-05
High	Sequest HT (A2)	Unambiguous	[R].SPDEITGPYKDDPAPTSFVPAAGYHK.[M]		1	1	Q0JMH0	Q0JMH0	1	3	0.4338	0	1	1	920.777282714844	2760.31729488453	0.776793378091419	0.000714731510167136	CID	MS2		31.675	42.8264639066667	39288	MSO3_060418_01.raw	0/0	3.54582548141479	51737074.5	42.8165283203125	0	6.305E-05
High	Sequest HT (A2)	Unambiguous	[K].VVTIDSYEDVTPNSETSLQK.[A]		1	1	P25776	P25776	0	2	0.6509	0	1	1	1113.046875	2225.08647337	2.02704892433246	0.00225517499984562	CID	MS2		30.94	42.8229953538667	39284	MSO3_060418_01.raw	0/0	6.12836360931396	381602046	43.0736503601074	0	1.139E-10
High	Sequest HT (A2)	Unambiguous	[R].LKVPPALNQFTR.[T]		1	1	P0DKK7	P0DKK7	1	3	0.6819	0	1	1	461.942138671875	1383.81186275563	0.843573206244794	0.000389115208387617	HCD	MS2	53.27011	42.54	83.4259924362667	82919	MSO2_060418_01.raw	0/0	3.48920059204102	5466115	83.3544692993164	0	8.173E-05
High	Sequest HT (A2)	Unambiguous	[K].VLELGDAIAGLTLEEAR.[G]		1	1	O22386	O22386	0	2	0.6088	0	1	1	885.488098144531	1769.96891965906	2.57907400798891	0.00228243453125287	CID	MS2		41.11	83.4758506752	82955	MSO2_060418_01.raw	0/0	3.40130138397217	6862970.5	83.4970855712891	0	7.412E-08
High	Sequest HT (A2)	Unambiguous	[K].VLELGDAIAGLTLEEAR.[G]		1	1	O22386	O22386	0	2	0.2914	0	1	1	885.488098144531	1769.96891965906	2.57907400798891	0.00228243453125287	HCD	MS2	33.38829	31.3	83.4739318053333	82953	MSO2_060418_01.raw	0/0	3.02151250839233	6862970.5	83.4970855712891	0	2.961E-07
High	Sequest HT (A2)	Unambiguous	[K].ISEEEYISAIKEEISK.[V]		1	1	Q2QLY5	Q2QLY5	1	3	0.185	0	1	1	623.323852539063	1867.95700435719	1.86787688186482	0.00116303572917786	HCD	MS2	42.41745	41.46	83.473075952	82952	MSO2_060418_01.raw	0/0	2.53625440597534	14597445.625	83.4826202392578	0	3.661E-05
High	Sequest HT (A2)	Unambiguous	[K].LHGGTPANFLDVGGSASEGQVVEAFK.[I]		1	1	Q6K9N6	Q6K9N6	0	3	0.5739	0	1	1	863.101867675781	2587.29104976734	4.77106981821893	0.00411469578133013	CID	MS2		41.60287	83.467446676	82947	MSO2_060418_01.raw	0/0	3.4462296962738	18607593.5	83.7486190795898	0	5.382E-08
High	Sequest HT (A2)	Unambiguous	[K].LTAAAAIASGTVLGLHEDSR.[Y]		1	1	Q6K669	Q6K669	0	3	0.6314	0	1	1	651.685974121094	1953.04336910328	1.73567531510319	0.00112994776047041	CID	MS2		33.1	83.4663052728	82946	MSO2_060418_01.raw	0/0	3.12258291244507			0	5.775E-07
High	Sequest HT (A2)	Unambiguous	[K].LHGGTPANFLDVGGSASEGQVVEAFK.[I]		1	1	Q6K9N6	Q6K9N6	0	3	0.5237	0	1	1	863.100219726563	2587.28610591969	2.86024063487796	0.00246674656258013	HCD	MS2	41.06519	32.59	83.4653929394667	82945	MSO2_060418_01.raw	0/0	5.06232976913452			0	1.897E-07
High	Sequest HT (A2)	Unambiguous	[K].LTAAAAIASGTVLGLHEDSR.[Y]		1	1	Q6K669	Q6K669	0	3	0.6383	0	1	1	651.685974121094	1953.04336910328	1.73567531510319	0.00112994776047041	HCD	MS2	30.20128	39.895	83.4645636829333	82944	MSO2_060418_01.raw	0/0	4.69554710388184			0	8.75E-09
High	Sequest HT (A2)	Unambiguous	[R].DNGLLLHIHR.[A]		1	1	P0C511	P0C511	0	3	0.5684	0	1	1	396.559692382813	1187.66452388844	0.1332686593529	5.27594792553524E-05	CID	MS2		28.5	83.4545120338667	82937	MSO2_060418_01.raw	0/0	1.90479588508606	77236303.5625	83.1985015869141	0	0.0001983
High	Sequest HT (A2)	Unambiguous	[R].DNGLLLHIHR.[A]		1	1	P0C511	P0C511	0	3	0.4548	0	1	1	396.559692382813	1187.66452388844	0.1332686593529	5.27594792553524E-05	HCD	MS2	42.22942	33.1	83.4526639856	82936	MSO2_060418_01.raw	0/0	3.20637178421021	77236303.5625	83.1985015869141	0	4.659E-06
High	Sequest HT (A2)	Unambiguous	[R].ILGSLAScPDPDVVR.[D]	C8(Carbamidomethyl)	1	1	Q6Z6L4	Q6Z6L4	0	2	0.4269	0	1	1	799.914245605469	1598.82121458094	0.341933869337354	0.00027334546867408	HCD	MS2	46.22611	25.74543	42.8133415426667	39273	MSO3_060418_01.raw	0/0	3.4943585395813	64144618	42.8092041015625	0	1.523E-05
High	Sequest HT (A2)	Unambiguous	[R].ILGSLAScPDPDVVR.[D]	C8(Carbamidomethyl)	1	1	Q6Z6L4	Q6Z6L4	0	2	0.5397	0	1	1	799.914245605469	1598.82121458094	0.341933869337354	0.00027334546867408	CID	MS2		17.41105	42.8149474413333	39275	MSO3_060418_01.raw	0/0	3.64987754821777	64144618	42.8092041015625	0	0.0002101
High	Sequest HT (A2)	Unambiguous	[R].ELVADDEWLnTEFISTVQQR.[G]	N10(Deamidated)	1	1	Q7XDC8	Q7XDC8	0	2	0.3836	0	1	1	1197.58337402344	2394.15947141688	5.64324694349555	0.00675537843738838	CID	MS2		250	83.4460853821333	82933	MSO2_060418_01.raw	0/0	1.59429681301117	3759458.5	83.1961975097656	0	7.196E-06
High	Sequest HT (A2)	Unambiguous	[K].VVTIDSYEDVTPNSETSLQK.[A]		1	1	P25776	P25776	0	2	0.6255	0	1	1	1113.046875	2225.08647337	2.02704892433246	0.00225517499984562	HCD	MS2	0	20.995	42.8211722802667	39282	MSO3_060418_01.raw	0/0	4.94274520874023	381602046	43.0736503601074	0	1.403E-10
High	Sequest HT (A2)	Unambiguous	[K].LVQIEHALTAVGSGQTSLGIK.[A]		1	1	Q10KF0	Q10KF0	0	3	0.3246	0	1	1	708.068725585938	2122.19162349781	2.34666815379173	0.00166002260417978	HCD	MS2	56.19855	42.42	83.4370127949333	82927	MSO2_060418_01.raw	0/0	3.04591941833496			0	3.604E-06
High	Sequest HT (A2)	Unambiguous	[K].SGTLFDNFLITDDPELAK.[T]		1	1	Q9SLY8	Q9SLY8	0	2	0.5231	0	1	1	998.500610351563	1995.99394407313	1.4933450001828	0.00149035156277932	CID	MS2		250	83.4287030602667	82922	MSO2_060418_01.raw	0/0	3.2536563873291	12308343.5	83.255485534668	0	1.425E-06
High	Sequest HT (A2)	Unambiguous	[R].LKVPPALNQFTR.[T]		1	1	P0DKK7	P0DKK7	1	3	0.6536	0	1	1	461.942138671875	1383.81186275563	0.843573206244794	0.000389115208387617	CID	MS2		33.1	83.4276171632	82921	MSO2_060418_01.raw	0/0	3.32094645500183	5466115	83.3544692993164	0	0.0001149
High	Sequest HT (A2)	Unambiguous	[K].SGTLFDNFLITDDPELAK.[T]		1	1	Q9SLY8	Q9SLY8	0	2	0.3798	0	1	1	998.5	1995.99272337	0.881767519421577	0.000880000000279324	HCD	MS2	0	24.055	83.4268672416	82920	MSO2_060418_01.raw	0/0	3.66267371177673	12308343.5	83.255485534668	0	6.015E-07
High	Sequest HT (A2)	Unambiguous	[K].VVTIDSYEDVTPNSETSLqK.[A]	Q19(Deamidated)	1	1	P25776	P25776	0	2	0.016	0	1	1	1113.54614257813	2226.08500852625	8.54849156720358	0.00951475312484562	CID	MS2		41.355	42.7513629213333	39210	MSO3_060418_01.raw	0/0	5.64111852645874			0	1.367E-08
High	Sequest HT (A2)	Unambiguous	[K].EGLLVGISSGAAAAAAVR.[L]		1	1	Q9XEA6	Q9XEA6	0	2	0.69	0	1	1	806.958129882813	1612.90898313563	4.51861117563657	0.00364403781225064	CID	MS2		36.465	83.3112372314667	82809	MSO2_060418_01.raw	0/0	3.28575730323792	4133305.375	83.2173080444336	0	2.639E-05
High	Sequest HT (A2)	Unambiguous	[K].VVTIDSYEDVTPNSETSLqK.[A]	Q19(Deamidated)	1	1	P25776	P25776	0	2		0.0144	2	2	1113.54614257813	2226.08500852625	8.54849156720358	0.00951475312484562	HCD	MS2	0	33.1	42.7493525669333	39208	MSO3_060418_01.raw	0/0	4.11157846450806			0	2.901E-05
High	Sequest HT (A2)	Selected	[K].VAVKPLDLESANEPPLNTYKPK.[E]		1	1	P41345	P41345	0	4	0.006	0	1	1	606.585083007813	2423.31850214125	0.186001688590135	0.000112685312387839	HCD	MS2	38.43641	8.722075	42.7411818674667	39199	MSO3_060418_01.raw	0/0	1.67509877681732			0	8.27E-05
High	Sequest HT (A2)	Unambiguous	[K].HIVQDLKPEIPVSK.[N]		1	1	P49027	P49027	0	3	0.4825	0	1	1	534.979248046875	1602.92319088063	1.13727389350518	0.000607653541692343	HCD	MS2	35.86068	42.58	84.0760323901333	83555	MSO2_060418_01.raw	0/0	2.86371469497681			0	2.166E-05
High	Sequest HT (A2)	Unambiguous	[R].AIGVDLLSNPDLVATDATVSFK.[T]		1	1	Q7DNA1	Q7DNA1	0	2	0.6833	0	1	1	1123.60119628906	2246.19511594813	1.63031433418502	0.00183099906234929	CID	MS2		33.1	84.0739701578667	83553	MSO2_060418_01.raw	0/0	4.00904941558838	41261158	83.8320083618164	0	2.227E-09
High	Sequest HT (A2)	Unambiguous	[K].MTAEIGEQVQIVGDDLLVTNPTR.[V]		1	1	Q42971	Q42971	0	2	0.6526	0	1	1	1250.14208984375	2499.2769030575	0.389935936531608	0.000487278749915276	CID	MS2		33.1	84.0445567189333	83524	MSO2_060418_01.raw	0/0	3.30611515045166			0	8.097E-07
High	Sequest HT (A2)	Unambiguous	[K].MTAEIGEQVQIVGDDLLVTNPTR.[V]		1	1	Q42971	Q42971	0	2	0.543	0	1	1	1250.142578125	2499.27787962	0.780674105480448	0.000975559999915276	HCD	MS2	9.49476	41.955	84.0427923416	83522	MSO2_060418_01.raw	0/0	3.36804556846619			0	4.447E-06
High	Sequest HT (A2)	Unambiguous	[K].ANSEATLGTYQGDAVLGEGASESLHVK.[D]		1	1	Q5N725	Q5N725	0	3	0.3641	0	1	1	902.107604980469	2704.30826168141	0.820614002795375	0.000739730468770479	CID	MS2		36.37	84.0419028082667	83521	MSO2_060418_01.raw	0/0	2.16843748092651			0	5.143E-05
High	Sequest HT (A2)	Unambiguous	[K].ANSEATLGTYQGDAVLGEGASESLHVK.[D]		1	1	Q5N725	Q5N725	0	3	0.2061	0	1	1	902.107604980469	2704.30826168141	0.820614002795375	0.000739730468770479	HCD	MS2	41.92225	26.08	84.0400298069333	83519	MSO2_060418_01.raw	0/0	2.96354699134827			0	2.776E-05
High	Sequest HT (A2)	Unambiguous	[K].VVSGEIDQSDQSFLDDDQVAAGWVLTcHAYPK.[S]	C27(Carbamidomethyl)	1	1	A2YQD9	A2YQD9	0	3	0.5624	0	1	1	1184.22216796875	3550.65195064625	2.49184330652851	0.00294921541669405	CID	MS2		29.65	84.0335445648	83512	MSO2_060418_01.raw	0/0	4.40762805938721			0	2.455E-07
High	Sequest HT (A2)	Unambiguous	[K].SAIVQVDAAPFK.[Q]		1	1	P49199	P49199	0	2	0.5963	0	1	1	623.345825195313	1245.68437376063	0.489827870226921	0.000305085312447773	CID	MS2		11.84248	42.5350639861333	38978	MSO3_060418_01.raw	0/0	3.21526885032654			0	9.298E-05
High	Sequest HT (A2)	Unambiguous	[K].VVSGEIDQSDQSFLDDDQVAAGWVLTcHAYPK.[S]	C27(Carbamidomethyl)	1	1	A2YQD9	A2YQD9	0	3	0.6448	0	1	1	1184.22155761719	3550.65011959156	1.97614667513435	0.00233886385419405	HCD	MS2	0	36.67	84.0318638573333	83510	MSO2_060418_01.raw	0/0	5.1778302192688			0	3.57E-09
High	Sequest HT (A2)	Unambiguous	[K].FPDVIHAFKPNPR.[S]		1	1	Q0E4K1	Q0E4K1	0	4	0.5568	0	1	1	385.212158203125	1537.8268029225	-0.393508072869043	-0.000151286874938705	CID	MS2		27.33848	42.5360265685333	38979	MSO3_060418_01.raw	0/0	1.76424849033356			0	2.39E-05
High	Sequest HT (A2)	Unambiguous	[K].AIKFEFEPVDKLDS.[-]		1	1	P0C511	P0C511	2	3	0.5925	0	1	1	546.619567871094	1637.84415035328	1.24300337827631	0.000678614427139716	CID	MS2		23.85504	84.0254450970667	83504	MSO2_060418_01.raw	0/0	3.19211983680725			0	2.71E-05
High	Sequest HT (A2)	Selected	[R].FHLPGETEEEFATR.[L]		1	3	Q01K11	Q01K11; Q7XN11; Q6ZH29	0	2	0	0	1	1	831.891967773438	1662.77665891688	0.501015748575573	0.000416538437548297	HCD	MS2	55.51936	37.15	42.5368452493333	38980	MSO3_060418_01.raw	0/0	1.91447174549103	50348318	42.5648803710938	0	0.000384
High	Sequest HT (A2)	Unambiguous	[K].VYITVQLADAK.[D]		1	2	Q6YYB0	P0C8Z0; Q6YYB0	0	2	0.4536	0	1	1	610.847900390625	1220.68852415125	0.00780809348927522	4.76562502171873E-06	HCD	MS2	49.58949	16.44367	42.5376221365333	38981	MSO3_060418_01.raw	0/0	2.79632639884949			0	0.0002908
High	Sequest HT (A2)	Unambiguous	[K].VYITVQLADAK.[D]		1	2	Q6YYB0	P0C8Z0; Q6YYB0	0	2	0.4984	0	1	1	610.847900390625	1220.68852415125	0.00780809348927522	4.76562502171873E-06	CID	MS2		15.62109	42.5393659858667	38983	MSO3_060418_01.raw	0/0	3.10795831680298			0	0.0003184
High	Sequest HT (A2)	Unambiguous	[K].ISEEEYISAIKEEISK.[V]		1	1	Q2QLY5	Q2QLY5	1	3	0.0889	0	1	1	623.323120117188	1867.95480709156	0.691581215478318	0.000430613854177864	HCD	MS2	40.10631	33.1	83.9807136005333	83458	MSO2_060418_01.raw	0/0	2.24675679206848			0	1.761E-05
High	Sequest HT (A2)	Unambiguous	[K].NMITGTSQADcAVLIIDSTTGGFEAGISK.[D]	C11(Carbamidomethyl)	1	1	O64937	O64937	0	3	0.4482	0	1	1	986.485900878906	2957.44314937672	6.79182054462015	0.00669542890634271	CID	MS2		41.265	83.9614042736	83443	MSO2_060418_01.raw	0/0	2.99133348464966	9977959.5	84.0788650512695	0	5.339E-05
High	Sequest HT (A2)	Unambiguous	[K].YGRPLLGcTIKPK.[L]	C8(Carbamidomethyl)	1	1	P0C511	P0C511	0	4	0.3567	0	1	1	376.468170166016	1502.85085077406	-0.219260524002559	-8.23789843220624E-05	CID	MS2		35.485	84.0300635733333	83509	MSO2_060418_01.raw	0/0	1.70707643032074			0	1.623E-05
High	Sequest HT (A2)	Unambiguous	[K].NMITGTSQADcAVLIIDSTTGGFEAGISK.[D]	C11(Carbamidomethyl)	1	1	O64937	O64937	0	3	0.3158	0	1	1	986.485900878906	2957.44314937672	6.79182054462015	0.00669542890634271	HCD	MS2	28.59481	33.1	83.9593999330667	83441	MSO2_060418_01.raw	0/0	3.23338866233826	9977959.5	84.0788650512695	0	1.359E-05
High	Sequest HT (A2)	Unambiguous	[R].FGVTPTFLVNAEQIEIK.[I]		1	1	Q69RJ0	Q69RJ0	0	2	0.4444	0	1	1	953.52392578125	1906.0405749325	4.47762803518857	0.00426725125009852	HCD	MS2	32.49764	36.66	84.0802923746667	83559	MSO2_060418_01.raw	0/0	2.79036569595337			0	1.623E-06
High	Sequest HT (A2)	Unambiguous	[K].WLAANVSAEVAESTR.[I]		1	1	P48494	P48494	0	2	0.7256	0	1	1	802.409729003906	1603.81218137781	2.94364998864027	0.00236052390619079	CID	MS2		40.515	84.0829571994667	83562	MSO2_060418_01.raw	0/0	3.17478060722351			0	1.262E-05
High	Sequest HT (A2)	Unambiguous	[R].VAPEEHPVLLTEAPLNPK.[A]		1	1	Q10DV7	Q10DV7	0	2	0.6752	0	1	1	977.536010742188	1954.06474485438	0.17486853267552	0.000170852187466153	HCD	MS2	0	23.215	42.474341784	38915	MSO3_060418_01.raw	0/0	4.30726480484009	83803166	42.2834815979004	0	5.763E-09
High	Sequest HT (A2)	Unambiguous	[R].VETGVLKPGMVVTFGPSGLTTEVK.[S]		1	1	O64937	O64937	0	3	0.4963	0	1	1	816.115112304688	2446.33078365406	1.88462360945405	0.00153680135417744	HCD	MS2	42.22707	21.1	84.2152031794667	83697	MSO2_060418_01.raw	0/0	4.0541353225708			0	3.24E-08
High	Sequest HT (A2)	Unambiguous	[R].VAPEEHPVLLTEAPLNPK.[A]		1	1	Q10DV7	Q10DV7	0	2	0.7526	0	1	1	977.536010742188	1954.06474485438	0.17486853267552	0.000170852187466153	CID	MS2		32.845	42.4761731861333	38917	MSO3_060418_01.raw	0/0	3.91835045814514	83803166	42.2834815979004	0	1.094E-08
High	Sequest HT (A2)	Unambiguous	[K].MTAEIGEQVQIVGDDLLVTNPTR.[V]		1	1	Q42971	Q42971	0	3	0.5239	0	1	1	833.767150878906	2499.28689937672	4.38962204752899	0.00365695890620069	HCD	MS2	27.59806	33.1	84.2085160816	83692	MSO2_060418_01.raw	0/0	3.9743857383728			0	6.953E-07
High	Sequest HT (A2)	Unambiguous	[K].KLDGQLGGLLSEASAEEDFTGK.[A]		1	1	Q6K669	Q6K669	1	3	0.3931	0	1	1	755.712768554688	2265.12375240406	-0.328518780624573	-0.000248045312522057	HCD	MS2	31.6118	41.49	84.2076599245333	83691	MSO2_060418_01.raw	0/0	3.79044008255005			0	1.873E-05
High	Sequest HT (A2)	Unambiguous	[R].SLASAVPLAVDGESTSK.[-]		1	1	P30298	P30298	0	2	0.5733	0	1	1	816.42919921875	1631.8511218075	1.51082484919996	0.00123271875008868	HCD	MS2	8.549995	21.325	42.4932635336	38934	MSO3_060418_01.raw	0/0	3.75207805633545	59882912	42.5841522216797	0	6.56E-06
High	Sequest HT (A2)	Unambiguous	[R].SLASAVPLAVDGESTSK.[-]		1	1	P30298	P30298	0	2	0.6349	0	1	1	816.42919921875	1631.8511218075	1.51082484919996	0.00123271875008868	CID	MS2		21.24042	42.4949490525333	38936	MSO3_060418_01.raw	0/0	3.78101515769959	59882912	42.5841522216797	0	3.232E-07
High	Sequest HT (A2)	Unambiguous	[K].WLAANVSAEVAESTR.[I]		1	1	P48494	P48494	0	2	0.47	0	1	1	802.409729003906	1603.81218137781	2.94364998864027	0.00236052390619079	HCD	MS2	32.59766	31.87	84.0810696917333	83560	MSO2_060418_01.raw	0/0	3.17187643051147			0	1.981E-06
High	Sequest HT (A2)	Unambiguous	[K].YGRPLLGcTIKPK.[L]	C8(Carbamidomethyl)	1	1	P0C511	P0C511	0	3	0.4726	0	1	1	501.621978759766	1502.8513830193	0.13489645530045	6.75764323550728E-05	CID	MS2		36.27	84.176398956	83658	MSO2_060418_01.raw	0/0	2.91743421554565			0	8.941E-06
High	Sequest HT (A2)	Unambiguous	[K].YGRPLLGcTIKPK.[L]	C8(Carbamidomethyl)	1	1	P0C511	P0C511	0	3	0.4701	0	1	1	501.621978759766	1502.8513830193	0.13489645530045	6.75764323550728E-05	HCD	MS2	35.83853	26.95	84.1746177072	83656	MSO2_060418_01.raw	0/0	2.50566220283508			0	0.0001117
High	Sequest HT (A2)	Unambiguous	[R].ISITGAGGFIGSHIAR.[R]		1	2	A2Z7B3	A3C4S4; A2Z7B3	0	3	0.0878	0	1	1	519.623229980469	1556.85513668141	0.504646697385904	0.000261887135517706	HCD	MS2	58.94727	39.64	84.1608058722667	83642	MSO2_060418_01.raw	0/0	2.05169224739075			0	1.624E-05
High	Sequest HT (A2)	Unambiguous	[R].YLAVEPSTPYNTTTMPK.[V]		1	1	P42863	P42863	0	2	0.434	0	1	1	956.973388671875	1912.93950071375	1.78238769475545	0.00170479687483294	HCD	MS2	14.93407	37.45	42.5101484528	38953	MSO3_060418_01.raw	0/0	3.18381500244141			0	0.0002567
High	Sequest HT (A2)	Unambiguous	[K].FPDVIHAFKPNPR.[S]		1	1	Q0E4K1	Q0E4K1	0	4	0.5439	0	1	1	385.212158203125	1537.8268029225	-0.393508072869043	-0.000151286874938705	HCD	MS2	14.70856	21.955	42.5343784304	38977	MSO3_060418_01.raw	0/0	2.84964418411255			0	4.427E-06
High	Sequest HT (A2)	Unambiguous	[R].VGLTGLTVAEHFR.[D]		1	1	Q01859	Q01859	0	3	0.4344	0	1	1	467.261505126953	1399.76996212086	0.52696605023911	0.000245876953158586	CID	MS2		42.355	84.1255842669333	83605	MSO2_060418_01.raw	0/0	2.20754909515381			0	0.0003512
High	Sequest HT (A2)	Unambiguous	[R].VGLTGLTVAEHFR.[D]		1	1	Q01859	Q01859	0	3	0.3877	0	1	1	467.261505126953	1399.76996212086	0.52696605023911	0.000245876953158586	HCD	MS2	13.79414	32.68	84.1236989768	83603	MSO2_060418_01.raw	0/0	3.24740052223206			0	9.558E-06
High	Sequest HT (A2)	Unambiguous	[R].VTPQPGVPPEEAGAAVAAESSTGTWTTVWTDGLTSLDR.[Y]		1	1	P0C511	P0C511	0	3	0.6596	0	1	1	1285.62927246094	3854.87326412281	0.349607676013453	0.000449230937344206	CID	MS2		26.32	84.1210033072	83600	MSO2_060418_01.raw	0/0	3.79035329818726			0	1.212E-08
High	Sequest HT (A2)	Unambiguous	[R].TIPHLADAIHAAVTK.[L]		1	1	P37833	P37833	0	4	0.518	0	1	1	390.224731445313	1557.87709589125	1.50447348027983	0.000585945312536751	HCD	MS2	31.62223	22.72	42.5076087992	38950	MSO3_060418_01.raw	0/0	3.04681015014648	2829577.4375	42.4391899108887	0	3.042E-05
High	Sequest HT (A2)	Unambiguous	[R].SPTGEVIFGGETMR.[F]		1	1	P0C367	P0C367	0	2	0.5899	0	1	1	740.859069824219	1480.71086301844	0.545993751693413	0.000404229218929686	HCD	MS2	0	31.435	42.5402761482667	38984	MSO3_060418_01.raw	0/0	4.17346239089966			0	5.7E-06
High	Sequest HT (A2)	Unambiguous	[K].AHGGFSVFAGVGER.[T]		1	1	Q01859	Q01859	0	3	0.2663	0	1	1	464.233947753906	1390.68729000172	0.767133305106598	0.000355613906246314	CID	MS2		41.88	83.9538335922667	83435	MSO2_060418_01.raw	0/0	3.53222727775574	6400130.84375	83.5905151367188	0	0.0002608
High	Sequest HT (A2)	Unambiguous	[R].SPTGEVIFGGETMR.[F]		1	1	P0C367	P0C367	0	2	0.5489	0	1	1	740.860473632813	1480.71367063563	2.44212269257124	0.00180803781267969	CID	MS2		29.68329	42.5421573130667	38986	MSO3_060418_01.raw	0/0	4.19152593612671			0	1.659E-06
High	Sequest HT (A2)	Unambiguous	[K].GGTSIEDLAEKYPDMIIK.[V]		1	1	Q6K9N6	Q6K9N6	1	3	0.1767	0	1	1	660.670104980469	1979.99576168141	-1.84742912417264	-0.00121930286453183	HCD	MS2	32.2128	21.955	83.8409302434667	83319	MSO2_060418_01.raw	0/0	2.66058444976807			0	6.836E-05
High	Sequest HT (A2)	Unambiguous	[R].VALEAcVQAR.[N]	C6(Carbamidomethyl)	1	1	P0C511	P0C511	0	2	0.5406	0	1	1	558.795043945313	1116.58281126063	-0.172678049139089	-9.64046874223357E-05	CID	MS2		14.72689	42.6518716213333	39104	MSO3_060418_01.raw	0/0	3.56642174720764			0	6.67E-05
High	Sequest HT (A2)	Unambiguous	[R].APGYGVITnIVnGGLEcGHGPDDR.[V]	N9(Deamidated); N12(Deamidated); C17(Carbamidomethyl)	1	1	Q7DNA1	Q7DNA1	0	3	0.5312	0	1	1	824.054565429688	2470.14914302906	7.61697828192008	0.00627164302088327	CID	MS2		40.5	83.8344286946667	83312	MSO2_060418_01.raw	0/0	3.83959674835205			0	9.352E-05
High	Sequest HT (A2)	Unambiguous	[R].APGYGVITNIVnGGLEcGHGPDDR.[V]	N12(Deamidated); C17(Carbamidomethyl)	1	1	Q7DNA1	Q7DNA1	0	3	0.1689	0	1	1	823.72021484375	2469.14609127125	-0.089435263018287	-7.36095832844323E-05	HCD	MS2	46.42482	49.055	83.8325870693333	83311	MSO2_060418_01.raw	0/0	4.49899339675903			0	5.568E-08
High	Sequest HT (A2)	Unambiguous	[K].DSTLIMQLLR.[D]		6	7	Q6ZKC0; Q84J55; Q2R2W2; Q7XTE8; Q06967; Q6EUP4	Q6ZKC0; Q5QNB8; Q84J55; Q2R2W2; Q7XTE8; Q06967; Q6EUP4	0	2	0.3158	0	1	1	595.333618164063	1189.65995969813	-0.806945793536872	-0.000479995937439526	CID	MS2		33.1	83.8286704645333	83309	MSO2_060418_01.raw	0/0	2.84987187385559	5730512.75	83.7551803588867	0	0.000135
High	Sequest HT (A2)	Unambiguous	[K].VAVKPLDLESANEPPLNTYKPK.[E]		1	1	P41345	P41345	0	3	0.498	0	1	1	808.446228027344	2423.32413082203	2.50871817146231	0.00202647401025994	HCD	MS2	8.345333	24.2746	42.6537359194667	39106	MSO3_060418_01.raw	0/0	2.51140522956848			0	0.0003034
High	Sequest HT (A2)	Unambiguous	[R].VETGVLKPGMVVTFGPSGLTTEVK.[S]		1	1	O64937	O64937	0	3	0.2577	0	1	1	816.112243652344	2446.32217769703	-1.63328709491322	-0.00133185098957256	HCD	MS2	57.10204	33.1	83.824135472	83304	MSO2_060418_01.raw	0/0	3.5692081451416			0	1.15E-06
High	Sequest HT (A2)	Unambiguous	[R].LKVPPALNQFTR.[T]		1	1	P0DKK7	P0DKK7	1	3	0.6205	0	1	1	461.941619873047	1383.81030635914	-0.281144567318782	-0.000129683619737383	CID	MS2		33.1	83.8459737861333	83324	MSO2_060418_01.raw	0/0	3.61343216896057			0	0.000159
High	Sequest HT (A2)	Unambiguous	[K].VAVKPLDLESANEPPLNTYKPK.[E]		1	1	P41345	P41345	0	3	0.5951	0	1	1	808.446228027344	2423.32413082203	2.50871817146231	0.00202647401025994	CID	MS2		28.52833	42.6555752482667	39108	MSO3_060418_01.raw	0/0	2.46973252296448			0	0.000291
High	Sequest HT (A2)	Unambiguous	[K].YGRPLLGcTIKPK.[L]	C8(Carbamidomethyl)	1	1	P0C511	P0C511	0	3	0.4291	0	1	1	501.622741699219	1502.85367183766	1.65788049350265	0.000830515885480073	CID	MS2		36.27	83.7556340794667	83231	MSO2_060418_01.raw	0/0	2.47041368484497			0	9.802E-05
High	Sequest HT (A2)	Unambiguous	[K].MIEYSYVNAPLQK.[E]		2	2	Q6Z0I4; Q6H5J0	Q6Z0I4; Q6H5J0	0	2	0.611	0	1	1	778.393859863281	1555.78044309656	-1.31646515422405	-0.00102406671862809	CID	MS2		18.10939	42.7115792162667	39167	MSO3_060418_01.raw	0/0	3.82925510406494	221191648.75	42.5911293029785	0	8.201E-07
High	Sequest HT (A2)	Unambiguous	[K].MTAEIGEQVQIVGDDLLVTNPTR.[V]		1	1	Q42971	Q42971	0	3	0.5937	0	1	1	833.765441894531	2499.28177242359	2.33824666054758	0.0019479745312007	CID	MS2		33.1	83.7508571296	83226	MSO2_060418_01.raw	0/0	3.15293645858765			0	0.0001053
High	Sequest HT (A2)	Unambiguous	[K].MTAEIGEQVQIVGDDLLVTNPTR.[V]		1	1	Q42971	Q42971	0	3	0.4135	0	1	1	833.764465332031	2499.27884273609	1.16603215370107	0.000971412031200695	HCD	MS2	30.60586	42.37	83.7490635677333	83224	MSO2_060418_01.raw	0/0	3.41468024253845			0	7.603E-07
High	Sequest HT (A2)	Unambiguous	[R].VTPQPGVPPEEAGAAVAAESSTGTWTTVWTDGLTSLDR.[Y]		1	1	P0C511	P0C511	0	3	0.6419	0	1	1	1285.63012695313	3854.87582759938	1.01460423571083	0.00130372312484421	CID	MS2		26.32	83.7425887834667	83218	MSO2_060418_01.raw	0/0	3.77080631256104	21522192	83.814453125	0	2.655E-07
High	Sequest HT (A2)	Unambiguous	[K].QGPNLnGLFGR.[Q]	N6(Deamidated)	1	1	A2Y4S9	A2Y4S9	0	2	0.1185	0	1	1	587.3037109375	1173.600145245	-0.811020884593113	-0.000475907499948525	HCD	MS2	11.88441	7.640632	42.7128917328	39168	MSO3_060418_01.raw	0/0	2.70154809951782			0	0.0003382
High	Sequest HT (A2)	Unambiguous	[K].QGPNLnGLFGR.[Q]	N6(Deamidated)	1	1	A2Y4S9	A2Y4S9	0	2	0.1623	0	1	1	587.3037109375	1173.600145245	-0.811020884593113	-0.000475907499948525	CID	MS2		9.543459	42.7143622821333	39170	MSO3_060418_01.raw	0/0	2.27861094474792			0	0.0003999
High	Sequest HT (A2)	Unambiguous	[K].MIEYSYVNAPLQK.[E]		2	2	Q6Z0I4; Q6H5J0	Q6Z0I4; Q6H5J0	0	2	0.633	0	1	1	778.393859863281	1555.78044309656	-1.31646515422405	-0.00102406671862809	HCD	MS2	3.18007	9.940682	42.7098271296	39165	MSO3_060418_01.raw	0/0	3.26796340942383	221191648.75	42.5911293029785	0	5.331E-06
High	Sequest HT (A2)	Unambiguous	[R].SLLGESNEFVGDK.[V]		1	1	P48494	P48494	0	2	0.4912	0	1	1	697.843688964844	1394.68010129969	0.215834263592158	0.000150509843820146	HCD	MS2	7.284203	8.83961	42.6404719869333	39091	MSO3_060418_01.raw	0/0	3.41807317733765			0	6.451E-05
High	Sequest HT (A2)	Unambiguous	[R].VHTVLISTQHDETVTnDEIAADLK.[E]	N16(Deamidated)	2	3	A2Y053; P93438	A2Y053; P93438; Q9LGU6	0	4	0.1092	0	1	1	663.340637207031	2650.34071893813	7.57967088770066	0.00502213953129094	CID	MS2		16.16286	42.6339036176	39086	MSO3_060418_01.raw	0/0	3.47966837882996			0	0.0001127
High	Sequest HT (A2)	Unambiguous	[R].VHTVLISTQHDETVTNDEIAADLK.[E]		2	3	A2Y053; P93438	A2Y053; P93438; Q9LGU6	0	4	0.4043	0	1	1	663.089538574219	2649.33632440688	-0.109451220076129	-7.24932812090628E-05	HCD	MS2	7.239989	20.43606	42.6319451002667	39084	MSO3_060418_01.raw	0/0	4.6501636505127			0	4.401E-07
High	Sequest HT (A2)	Unambiguous	[K].GYENYcPTMVITSnGK.[D]	C6(Carbamidomethyl); N14(Deamidated)	1	1	Q6ERW9	Q6ERW9	0	2	0.3786	0	1	1	917.901916503906	1834.79655637781	-1.12042933431679	-0.0010278810938027	HCD	MS2	0	33.91	42.5512176184	38996	MSO3_060418_01.raw	0/0	2.80474925041199	15391715.5	42.5122871398926	0	2.927E-05
High	Sequest HT (A2)	Unambiguous	[K].VLELGDAIAGLTLEEAR.[G]		1	1	O22386	O22386	0	2	0.6324	0	1	1	885.487365722656	1769.96745481531	1.75146200211109	0.00155001265625287	CID	MS2		33.1	83.9490274714667	83430	MSO2_060418_01.raw	0/0	3.69747924804688			0	6.391E-07
High	Sequest HT (A2)	Unambiguous	[R].FKELPPYDPDWYYTR.[A]		1	1	P40978	P40978	1	3	0.2157	0	1	1	663.985107421875	1989.94076900563	1.32111424580915	0.000876311875041817	HCD	MS2	65.43896	29.815	83.9481692293333	83429	MSO2_060418_01.raw	0/0	2.04259920120239			0	0.0003781
High	Sequest HT (A2)	Unambiguous	[K].VLELGDAIAGLTLEEAR.[G]		1	1	O22386	O22386	0	2	0.3109	0	1	1	885.487365722656	1769.96745481531	1.75146200211109	0.00155001265625287	HCD	MS2	19.2309	31.015	83.9474882352	83428	MSO2_060418_01.raw	0/0	3.1188006401062			0	4.838E-07
High	Sequest HT (A2)	Unambiguous	[R].LTGLHETASIDNFSWGVANR.[G]		1	1	P14655	P14655	0	3	0.5338	0	1	1	730.031372070313	2188.07956295094	0.643185863296378	0.000469113645825322	CID	MS2		34.465	83.9430674258667	83423	MSO2_060418_01.raw	0/0	3.10607123374939	12100115.5	83.7124176025391	0	1.58E-06
High	Sequest HT (A2)	Unambiguous	[R].LTGLHETASIDNFSWGVANR.[G]		1	1	P14655	P14655	0	3	0.4416	0	1	1	730.032592773438	2188.08322506031	2.3168506570382	0.00168981677082532	HCD	MS2	19.2974	25.09	83.941188344	83421	MSO2_060418_01.raw	0/0	3.16967010498047	12100115.5	83.7124176025391	0	0.0003761
High	Sequest HT (A2)	Unambiguous	[K].LHGGTPANFLDVGGSASEGQVVEAFK.[I]		1	1	Q6K9N6	Q6K9N6	0	3	0.6561	0	1	1	863.100158691406	2587.28592281422	2.78946918364311	0.00240571140633013	CID	MS2		43.12	83.9385966432	83419	MSO2_060418_01.raw	0/0	3.77991437911987	18607593.5	83.7486190795898	0	1.237E-07
High	Sequest HT (A2)	Unambiguous	[K].LHGGTPANFLDVGGSASEGQVVEAFK.[I]		1	1	Q6K9N6	Q6K9N6	0	3	0.5485	0	1	1	863.09912109375	2587.28281002125	1.58635451265065	0.00136811375008013	HCD	MS2	42.25363	33.1	83.9365469088	83417	MSO2_060418_01.raw	0/0	4.23086214065552	18607593.5	83.7486190795898	0	2.6E-05
High	Sequest HT (A2)	Unambiguous	[K].GYENYcPTMVITSnGK.[D]	C6(Carbamidomethyl); N14(Deamidated)	1	1	Q6ERW9	Q6ERW9	0	2	0.4038	0	1	1	917.901916503906	1834.79655637781	-1.12042933431679	-0.0010278810938027	CID	MS2		29.53	42.5528214328	38998	MSO3_060418_01.raw	0/0	3.11959528923035	15391715.5	42.5122871398926	0	4.094E-06
High	Sequest HT (A2)	Unambiguous	[K].SGTLFDNFLITDDPELAK.[T]		1	1	Q9SLY8	Q9SLY8	0	2	0.5096	0	1	1	998.497924804688	1995.98857297938	-1.1975959151666	-0.00119519531222068	CID	MS2		40.89	83.9029401797333	83382	MSO2_060418_01.raw	0/0	3.14229416847229			0	1.981E-06
High	Sequest HT (A2)	Unambiguous	[K].SGTLFDNFLITDDPELAK.[T]		1	1	Q9SLY8	Q9SLY8	0	2	0.4032	0	1	1	998.497131347656	1995.98698606531	-1.99264664015619	-0.00198865234347068	HCD	MS2	17.01163	33.1	83.900938216	83380	MSO2_060418_01.raw	0/0	3.72191047668457			0	0.0003095
High	Sequest HT (A2)	Unambiguous	[K].QSGSIYEHWDILPPK.[Q]		1	1	Q9SLY8	Q9SLY8	0	3	0.2901	0	1	1	590.633850097656	1769.88699703297	0.726828269953027	0.000428800989690596	HCD	MS2	75.90536	42.0227	83.8962925661333	83375	MSO2_060418_01.raw	0/0	2.9269700050354	15737587.125	83.8187103271484	0	2.956E-05
High	Sequest HT (A2)	Unambiguous	[K].LTAAAAIASGTVLGLHEDSR.[Y]		1	1	Q6K669	Q6K669	0	3	0.6267	0	1	1	651.685546875	1953.042087365	1.07939674689096	0.00070270166672041	CID	MS2		37.05	83.8915203442667	83370	MSO2_060418_01.raw	0/0	3.59277415275574	22195755.875	83.5998764038086	0	7.516E-08
High	Sequest HT (A2)	Unambiguous	[K].SQLRPEIQVAAQNcWVK.[K]	C14(Carbamidomethyl)	1	1	P48494	P48494	0	3	0.7378	0	1	1	676.354553222656	2027.04910640797	0.000926454576621214	6.25989639975918E-07	CID	MS2		2.318223	42.5695206874667	39015	MSO3_060418_01.raw	0/0	4.50225496292114	990485467.5	42.7021179199219	0	8.619E-09
High	Sequest HT (A2)	Unambiguous	[K].LTAAAAIASGTVLGLHEDSR.[Y]		1	1	Q6K669	Q6K669	0	3	0.6531	0	1	1	651.685546875	1953.042087365	1.07939674689096	0.00070270166672041	HCD	MS2	32.78389	27.85	83.8889343669333	83368	MSO2_060418_01.raw	0/0	4.41036224365234	22195755.875	83.5998764038086	0	3.595E-08
High	Sequest HT (A2)	Unambiguous	[K].VDGLVSGIGTGGTITGAGR.[Y]		1	1	Q9XEA6	Q9XEA6	0	2	0.5899	0	1	1	844.453247070313	1687.89921751063	1.11358705462154	0.000939810312502232	HCD	MS2	28.25464	26.00748	42.5948532821333	39043	MSO3_060418_01.raw	0/0	4.17364454269409			0	3.648E-08
High	Sequest HT (A2)	Unambiguous	[K].VDGLVSGIGTGGTITGAGR.[Y]		1	1	Q9XEA6	Q9XEA6	0	2	0.6986	0	1	1	844.453247070313	1687.89921751063	1.11358705462154	0.000939810312502232	CID	MS2		25.10582	42.5966864461333	39045	MSO3_060418_01.raw	0/0	4.28141641616821			0	6.198E-08
High	Sequest HT (A2)	Unambiguous	[K].VVTIDSYEDVTPnSETSLQK.[A]	N13(Deamidated)	1	1	P25776	P25776	0	2	0.0144	0	1	1	1113.54614257813	2226.08500852625	8.54849156720358	0.00951475312484562	HCD	MS2	0	33.1	42.7493525669333	39208	MSO3_060418_01.raw	0/0	4.16702270507813			0	8.62E-08
High	Sequest HT (A2)	Unambiguous	[R].cVAVLEEAGAEYEIVPLDFSK.[G]	C1(Carbamidomethyl)	1	1	O82451	O82451	0	2	0.6585	0	1	1	1170.08044433594	2339.15361204188	2.59560877198037	0.00303575593757799	HCD	MS2	0	25.135	84.2228177096	83705	MSO2_060418_01.raw	0/0	4.101318359375			0	0.0001052
High	Sequest HT (A2)	Unambiguous	[K].EGLLVGISSGAAAAAAVR.[L]		1	1	Q9XEA6	Q9XEA6	0	2	0.4812	0	1	1	806.958129882813	1612.90898313563	4.51861117563657	0.00364403781225064	HCD	MS2	57.23126	27.175	83.3094079869333	82807	MSO2_060418_01.raw	0/0	3.45081877708435	4133305.375	83.2173080444336	0	0.0002016
High	Sequest HT (A2)	Unambiguous	[R].LKVPPALNQFTR.[T]		1	1	P0DKK7	P0DKK7	1	3	0.6314	0	1	1	461.941467285156	1383.80984859547	-0.61194391248454	-0.000282271510362383	HCD	MS2	0	29.845	42.8995750258667	39368	MSO3_060418_01.raw	0/0	3.30807113647461	206659020	43.1423034667969	0	3.81E-05
High	Sequest HT (A2)	Unambiguous	[K].FHGYSPAVVTGKPVDLGGSLGR.[D]		1	1	A2XMV1	A2XMV1	0	4	0.445	0	1	1	554.296569824219	2214.16444940688	-0.960769233514981	-0.000531825781195039	HCD	MS2	49.91726	12.93573	43.1457080312	39631	MSO3_060418_01.raw	0/0	3.99547266960144	41739844.375	43.1724891662598	0	1.92E-07
High	Sequest HT (A2)	Unambiguous	[K].SVLIEPTSGNTGIGLAFMAAAK.[G]		2	2	Q9XEA8; Q9XEA6	Q9XEA8; Q9XEA6	0	2	0.5153	0	1	1	1074.57165527344	2148.13603391688	-0.410659636486251	-0.000441076562538001	HCD	MS2	0	33.1	82.7637507464	82269	MSO2_060418_01.raw	0/0	2.94691848754883			0	0.0003728
High	Sequest HT (A2)	Unambiguous	[R].LPEFTPEQSAMVK.[G]		1	1	Q0J0N4	Q0J0N4	0	2	0.4381	0	1	1	738.874694824219	1476.74211301844	1.23307967385833	0.000910469218865728	CID	MS2		12.54224	43.1601869637333	39644	MSO3_060418_01.raw	0/0	2.99226570129395			0	0.00013
High	Sequest HT (A2)	Unambiguous	[K].APDFDAEAVFDQEFINVK.[L]		1	1	Q6ER94	Q6ER94	0	3	0.36	0	1	1	685.6640625	2054.97763424	3.44139236330566	0.00235731999994944	CID	MS2		42.135	82.7222463048	82226	MSO2_060418_01.raw	0/0	3.2495813369751			0	9.445E-05
High	Sequest HT (A2)	Unambiguous	[K].APDFDAEAVFDQEFINVK.[L]		1	1	Q6ER94	Q6ER94	0	3	0.3854	0	1	1	685.66259765625	2054.97323970875	1.30290370041978	0.000892476249949444	HCD	MS2	16.79738	33.1	82.7198966776	82224	MSO2_060418_01.raw	0/0	3.14408278465271			0	4.483E-05
High	Sequest HT (A2)	Unambiguous	[K].LGPPPPPSGGLPGTLnSDQAR.[D]	N16(Deamidated)	1	1	P83646	P83646	0	2	0.0297	0	1	1	1015.02203369141	2029.03679075281	0.934662493082455	0.000948231406424194	HCD	MS2	0	34.75	43.1611698605333	39645	MSO3_060418_01.raw	0/0	4.04160833358765			0	2.404E-09
High	Sequest HT (A2)	Unambiguous	[R].IDQIIGPVLDVTFPPGK.[L]		1	1	P12085	P12085	0	2	0.3923	0	1	1	905.014099121094	1809.02092161219	2.90736686126631	0.00262973609380879	HCD	MS2	21.3402	25.33	82.7163944581333	82220	MSO2_060418_01.raw	0/0	2.60324120521545			0	0.0001459
High	Sequest HT (A2)	Unambiguous	[K].GNAYAQVAIGTEDVYK.[S]		1	1	Q948T6	Q948T6	0	2	0.5927	0	1	1	849.920227050781	1698.83317747156	-0.0960708938083366	-8.1604218735265E-05	CID	MS2		32.965	43.1229366234667	39605	MSO3_060418_01.raw	0/0	4.9565315246582			0	1.87E-07
High	Sequest HT (A2)	Unambiguous	[K].WTVQQAAELSVAAPTIEASLDSR.[F]		1	1	Q9LI00	Q9LI00	0	3	0.1655	0	1	1	815.088500976563	2443.25094966969	1.8854871923156	0.00153556989577434	HCD	MS2	0	42.03	82.709393012	82214	MSO2_060418_01.raw	0/0	2.90489292144775			0	4.143E-07
High	Sequest HT (A2)	Unambiguous	[K].LGPPPPPSGGLPGTLnSDQAR.[D]	N16(Deamidated)	1	1	P83646	P83646	0	2	0.0466	0	1	1	1015.02301025391	2029.03874387781	1.8972506701002	0.00192479390642419	CID	MS2		25.38271	43.1632343981333	39647	MSO3_060418_01.raw	0/0	3.86174321174622			0	6.024E-07
High	Sequest HT (A2)	Unambiguous	[K].DANFYGGHGIVGAQVPLGcGLAFAQK.[Y]	C19(Carbamidomethyl)	1	1	Q6Z5N4	Q6Z5N4	0	3	0.0855	0	1	1	883.107116699219	2647.30679683766	-0.66844204208189	-0.000589857448050661	HCD	MS2	26.04787	33.1	82.7064055176	82211	MSO2_060418_01.raw	0/0	2.68741250038147			0	2.334E-05
High	Sequest HT (A2)	Unambiguous	[K].LGPPPPPSGGLPGTLNSDqAR.[D]	Q19(Deamidated)	1	1	P83646	P83646	0	2		0.0466	2	2	1015.02301025391	2029.03874387781	1.8972506701002	0.00192479390642419	CID	MS2		25.38271	43.1632343981333	39647	MSO3_060418_01.raw	0/0	3.67536759376526			0	2.223E-06
High	Sequest HT (A2)	Unambiguous	[K].GIDADGMEALYK.[K]		1	2	A2WXX3	Q0JGY1; A2WXX3	0	2	0.4926	0	1	1	641.8037109375	1282.600145245	1.37713022957837	0.000883152500023243	HCD	MS2	68.18074	24.37927	43.1699654989333	39654	MSO3_060418_01.raw	0/0	2.71800518035889	41809254	43.168212890625	0	0.0001822
High	Sequest HT (A2)	Unambiguous	[K].VVIGMDVAASEFYNDKDK.[T]		1	1	Q42971	Q42971	1	3	0.1667	0	1	1	667.659912109375	2000.96518306813	0.906877234148306	0.000604876041734315	HCD	MS2	11.30766	36.045	82.6914583130667	82194	MSO2_060418_01.raw	0/0	2.75882506370544			0	2.772E-06
High	Sequest HT (A2)	Unambiguous	[K].WSPELAAAcEIWK.[A]	C9(Carbamidomethyl)	1	1	P0C511	P0C511	0	2	0.3913	0	1	1	780.881164550781	1560.75505247156	2.25960475079377	0.00176334078124185	HCD	MS2	10.96846	33.1	82.6882562805333	82191	MSO2_060418_01.raw	0/0	2.99052762985229			0	7.024E-05
High	Sequest HT (A2)	Unambiguous	[K].WTVqQAAELSVAAPTIEASLDSR.[F]	Q4(Deamidated)	1	1	Q9LI00	Q9LI00	0	2	0.0552	0	1	1	1222.62866210938	2444.25004758875	8.05514450699272	0.00984431437490074	CID	MS2		33.1	82.6791838610667	82183	MSO2_060418_01.raw	0/0	1.63271534442902	4505717	82.6063537597656	0	0.0003065
High	Sequest HT (A2)	Unambiguous	[K].LGPPPPPSGGLPGTLNSDqAR.[D]	Q19(Deamidated)	1	1	P83646	P83646	0	2		0.0297	2	2	1015.02203369141	2029.03679075281	0.934662493082455	0.000948231406424194	HCD	MS2	0	34.75	43.1611698605333	39645	MSO3_060418_01.raw	0/0	3.92491149902344			0	5.231E-09
High	Sequest HT (A2)	Unambiguous	[K].VVDLDLPNTTESYK.[L]		1	1	Q6ZJW9	Q6ZJW9	0	2	0.4123	0	1	1	797.405517578125	1593.80375852625	1.95440769999264	0.00155746812504276	HCD	MS2	25.1642	33.1	43.1762588522667	39662	MSO3_060418_01.raw	0/0	3.24874234199524	5133699	43.1564750671387	0	3.146E-06
High	Sequest HT (A2)	Unambiguous	[K].GNAYAQVAIGTEDVYK.[S]		1	1	Q948T6	Q948T6	0	2	0.5914	0	1	1	849.920227050781	1698.83317747156	-0.0960708938083366	-8.1604218735265E-05	HCD	MS2	17.43431	23.35	43.1210942210667	39603	MSO3_060418_01.raw	0/0	3.71812915802002			0	1.331E-07
High	Sequest HT (A2)	Unambiguous	[K].GNADIIQISGHDGGTGASPISSIK.[H]		1	1	Q69RJ0	Q69RJ0	0	2	0.6298	0	1	1	1148.08215332031	2295.15703001063	-0.216973941477725	-0.000248994687581217	CID	MS2		19.69	43.0992580106667	39581	MSO3_060418_01.raw	0/0	4.15550947189331	40358014.75	43.0785980224609	0	2.051E-07
High	Sequest HT (A2)	Unambiguous	[K].APDFDAEAVFDQEFINVK.[L]		1	1	Q6ER94	Q6ER94	0	2	0.3694	0	1	1	1027.99487304688	2054.98246946375	5.79433300329895	0.0059535918749134	HCD	MS2	15.36404	40.365	82.8635841629333	82372	MSO2_060418_01.raw	0/0	3.78910708427429			0	4.283E-08
High	Sequest HT (A2)	Unambiguous	[R].VTPQPGVPPEEAGAAVAAESSTGTWTTVWTDGLTSLDR.[Y]		1	1	P0C511	P0C511	0	3	0.3827	0	1	1	1285.62866210938	3854.87143306813	-0.125389866627533	-0.000161120625155794	HCD	MS2	17.47403	31.84	82.8606297794667	82369	MSO2_060418_01.raw	0/0	2.76584768295288			0	5.216E-06
High	Sequest HT (A2)	Unambiguous	[R].cVAVLEEAGAEYEIVPLDFSK.[G]	C1(Carbamidomethyl)	1	1	O82451	O82451	0	2	0.5537	0	1	1	1170.07995605469	2339.15263547938	2.17812228039347	0.00254747468757799	CID	MS2		33.1	82.8502447946667	82358	MSO2_060418_01.raw	0/0	3.53943276405334	3928096.53125	82.9398651123047	0	6.617E-07
High	Sequest HT (A2)	Unambiguous	[R].SVQMEGLTWGASK.[L]		1	1	P29545	P29545	0	2	0.5841	0	1	1	697.343322753906	1393.67936887781	0.963398853374044	0.000671333906211657	CID	MS2		14.53994	43.0861503586667	39566	MSO3_060418_01.raw	0/0	4.27690649032593			0	7.913E-06
High	Sequest HT (A2)	Selected	[R].VHTVLISTQHDETVTNDEIAADLK.[E]		2	3	A2Y053; P93438	A2Y053; P93438; Q9LGU6	0	4		0.0173	2	2	663.089782714844	2649.33730096938	0.259155205660578	0.000171647343790937	HCD	MS2	64.31841	10.16996	43.0877647424	39568	MSO3_060418_01.raw	0/0	2.26955366134644			0	0.0003909
High	Sequest HT (A2)	Unambiguous	[K].YGRPLLGcTIKPK.[L]	C8(Carbamidomethyl)	1	1	P0C511	P0C511	0	4	0.5888	0	1	1	376.468231201172	1502.85109491469	-0.0568088932609913	-2.13438280720624E-05	CID	MS2		33.1	82.8394933077333	82346	MSO2_060418_01.raw	0/0	2.13510322570801			0	9.91E-05
High	Sequest HT (A2)	Unambiguous	[K].ITDSIISHGcFLDScR.[I]	C10(Carbamidomethyl); C15(Carbamidomethyl)	1	1	Q6AVT2	Q6AVT2	0	3	0.2931	0	1	1	627.62646484375	1880.86484127125	1.00893648667536	0.000632557083411219	HCD	MS2	49.96639	16.74473	43.0907835869333	39571	MSO3_060418_01.raw	0/0	2.89612317085266	52749564	43.1272010803223	0	0.0002575
High	Sequest HT (A2)	Unambiguous	[R].VcENIPIVLcGNK.[V]	C2(Carbamidomethyl); C10(Carbamidomethyl)	1	2	A2Y7R5	A2Y7R5; Q7F7I7	0	2	0.3916	0	1	1	758.386901855469	1515.76652708094	0.482350861566317	0.000365565468804618	HCD	MS2	0	20.83719	43.1010934554667	39583	MSO3_060418_01.raw	0/0	3.08751201629639	18220443.25	43.2588272094727	0	2.931E-06
High	Sequest HT (A2)	Unambiguous	[R].VGLTGLTVAEHFR.[D]		1	1	Q01859	Q01859	0	3	0.3733	0	1	1	467.261291503906	1399.76932125172	0.0691269083201998	3.22539062835858E-05	HCD	MS2	31.54296	33.1	82.8310209434667	82337	MSO2_060418_01.raw	0/0	2.25497388839722			0	0.0001348
High	Sequest HT (A2)	Unambiguous	[K].MTAEIGEQVQIVGDDLLVTNPTR.[V]		1	1	Q42971	Q42971	0	2	0.558	0	1	1	1250.14221191406	2499.27714719813	0.487620478768818	0.000609349062415276	CID	MS2		33.1	82.80067626	82307	MSO2_060418_01.raw	0/0	3.62470698356628			0	1.557E-07
High	Sequest HT (A2)	Unambiguous	[K].VLVNIEQQSPDIAQGVHGHFTK.[R]		2	3	A2Y053; P93438	A2Y053; P93438; Q9LGU6	0	4	0.2185	0	1	1	605.070129394531	2417.25868768813	0.622684311773936	0.000376297031266404	HCD	MS2	0	33.1	82.7998033088	82306	MSO2_060418_01.raw	0/0	3.0184154510498			0	3.521E-05
High	Sequest HT (A2)	Unambiguous	[R].APGYGVITnIVnGGLEcGHGPDDR.[V]	N9(Deamidated); N12(Deamidated); C17(Carbamidomethyl)	1	1	Q7DNA1	Q7DNA1	0	3	0.5058	0	1	1	824.055969238281	2470.15335445484	9.32191900239185	0.00767545161463327	HCD	MS2	53.8349	42.105	82.7923852528	82300	MSO2_060418_01.raw	0/0	4.31382846832275			0	1.893E-05
High	Sequest HT (A2)	Unambiguous	[R].FGVTPTFLVNAEQIEIK.[I]		1	1	Q69RJ0	Q69RJ0	0	2	0.3316	0	1	1	953.520690917969	1906.03410520594	1.08328500985284	0.00103238796884852	CID	MS2		33.1	82.7868642621333	82294	MSO2_060418_01.raw	0/0	1.87195229530334			0	1.543E-05
High	Sequest HT (A2)	Unambiguous	[K].ITDSIISHGcFLDScR.[I]	C10(Carbamidomethyl); C15(Carbamidomethyl)	1	1	Q6AVT2	Q6AVT2	0	3	0.605	0	1	1	627.626708984375	1880.86557369313	1.39834384753182	0.000876697708411219	CID	MS2		14.69936	43.0925541373333	39573	MSO3_060418_01.raw	0/0	2.80610871315002	52749564	43.1272010803223	0	0.0001645
High	Sequest HT (A2)	Unambiguous	[R].VALEAcVQAR.[N]	C6(Carbamidomethyl)	1	1	P0C511	P0C511	0	2	0.4214	0	1	1	558.795227050781	1116.58317747156	0.155296616573306	8.67007813276643E-05	CID	MS2		9.080677	43.0934232498667	39574	MSO3_060418_01.raw	0/0	3.18494629859924			0	0.0001026
High	Sequest HT (A2)	Unambiguous	[K].GNADIIQISGHDGGTGASPISSIK.[H]		1	1	Q69RJ0	Q69RJ0	0	2	0.655	0	1	1	1148.08215332031	2295.15703001063	-0.216973941477725	-0.000248994687581217	HCD	MS2	61.25051	36.735	43.0975560925333	39579	MSO3_060418_01.raw	0/0	4.57834005355835	40358014.75	43.0785980224609	0	5.583E-05
High	Sequest HT (A2)	Unambiguous	[K].FNIVSPGADMSIYFPYSESR.[K]		1	1	P31924	P31924	0	2	0.7428	0	1	1	1140.53625488281	2280.06523313563	0.477225883065635	0.000544052812529117	CID	MS2		33.1	82.8086675005333	82315	MSO2_060418_01.raw	0/0	3.11360549926758			0	9.034E-05
High	Sequest HT (A2)	Unambiguous	[K].VVTIDSYEDVTPNSETSLQK.[A]		1	1	P25776	P25776	0	2	0.6598	0	1	1	1113.04431152344	2225.08134641688	-0.277114791974616	-0.000308301562654378	CID	MS2		28.6861	43.2012850482667	39686	MSO3_060418_01.raw	0/0	6.3526759147644	381602046	43.0736503601074	0	1.319E-09
High	Sequest HT (A2)	Unambiguous	[K].VFQGDFSSNLPVDK.[A]		1	1	Q9LI00	Q9LI00	0	2	0.5166	0	1	1	776.886169433594	1552.76506223719	0.556206272805267	0.000431828593718819	HCD	MS2	35.34451	24.84303	43.2383603984	39725	MSO3_060418_01.raw	0/0	3.62035250663757			0	9.687E-07
High	Sequest HT (A2)	Unambiguous	[K].VFQGDFSSNLPVDK.[A]		1	1	Q9LI00	Q9LI00	0	2	0.5918	0	1	1	776.886169433594	1552.76506223719	0.556206272805267	0.000431828593718819	CID	MS2		16.67004	43.2398122421333	39727	MSO3_060418_01.raw	0/0	3.42620825767517			0	1.324E-06
High	Sequest HT (A2)	Unambiguous	[R].DLANLVIVcGDHGNQSK.[D]	C9(Carbamidomethyl)	1	1	P30298	P30298	0	3	0.5867	0	1	1	613.972229003906	1839.90213375172	0.196821224189769	0.000120710573026391	HCD	MS2	31.73783	13.91883	43.2972097528	39786	MSO3_060418_01.raw	0/0	3.46411824226379	75054971.75	43.2631797790527	0	5.75E-05
High	Sequest HT (A2)	Unambiguous	[R].DNGLLLHIHR.[A]		1	1	P0C511	P0C511	0	3	0.5181	0	1	1	396.559356689453	1187.66351680836	-0.714681407421858	-0.000282933880119648	HCD	MS2	42.16263	22.345	82.5971414314667	82097	MSO2_060418_01.raw	0/0	2.75667548179626			0	6.742E-05
High	Sequest HT (A2)	Unambiguous	[K].FPDVIHAFKPNPR.[S]		1	1	Q0E4K1	Q0E4K1	0	4	0.3771	0	1	1	385.211944580078	1537.82594843031	-0.949157024770871	-0.000364909921813705	HCD	MS2	6.192134	22.51	43.3004512450667	39790	MSO3_060418_01.raw	0/0	2.35570359230042			0	3.055E-05
High	Sequest HT (A2)	Unambiguous	[K].LQMGQILDVPLPVcR.[S]	C14(Carbamidomethyl)	1	1	Q8H8C7	Q8H8C7	0	2	0.4229	0	1	1	869.972595214844	1738.93791379969	2.10239672438134	0.00182796484383019	CID	MS2		25.15	82.5687613992	82069	MSO2_060418_01.raw	0/0	2.27374267578125			0	1.349E-05
High	Sequest HT (A2)	Unambiguous	[K].LQMGQILDVPLPVcR.[S]	C14(Carbamidomethyl)	1	1	Q8H8C7	Q8H8C7	0	2	0.3552	0	1	1	869.972595214844	1738.93791379969	2.10239672438134	0.00182796484383019	HCD	MS2	28.06762	40.785	82.5670616189333	82067	MSO2_060418_01.raw	0/0	3.35051035881042			0	4.971E-07
High	Sequest HT (A2)	Unambiguous	[K].FPDVIHAFKPNPR.[S]		1	1	Q0E4K1	Q0E4K1	0	4	0.4183	0	1	1	385.212219238281	1537.82704706313	-0.234751229468521	-9.02517186887053E-05	CID	MS2		22.48461	43.3021556034667	39792	MSO3_060418_01.raw	0/0	1.52509093284607			0	5.684E-06
High	Sequest HT (A2)	Unambiguous	[R].AAEDPEFETFYTK.[N]		1	1	P0C436	P0C436	0	2	0.3882	0	1	1	774.351196289063	1547.69511594813	3.2857859290201	0.0025426890624658	HCD	MS2	33.13647	26.47024	43.3101760541333	39801	MSO3_060418_01.raw	0/0	3.040611743927			0	7.405E-05
High	Sequest HT (A2)	Unambiguous	[R].DVNWPLGWPVGGYPGPQGPYYcAVGSDK.[S]	C22(Carbamidomethyl)	1	1	P14655	P14655	0	3	0.4451	0	1	1	1012.80462646484	3036.39932613453	0.270937602639592	0.000274224843728632	HCD	MS2	0	38.895	82.6026578106667	82104	MSO2_060418_01.raw	0/0	3.45526933670044			0	1.437E-05
High	Sequest HT (A2)	Unambiguous	[R].LKVPPALNQFTR.[T]		1	1	P0DKK7	P0DKK7	1	3	0.6223	0	1	1	461.942749023438	1383.81369381031	2.16677058690783	0.000999466770887617	CID	MS2		36.16	82.5629661949333	82062	MSO2_060418_01.raw	0/0	3.67802429199219			0	6.923E-05
High	Sequest HT (A2)	Unambiguous	[R].LKVPPALNQFTR.[T]		1	1	P0DKK7	P0DKK7	1	3	0.6565	0	1	1	461.941986083984	1383.81140499195	0.512773861079037	0.000236527317762617	HCD	MS2	29.93421	25.855	82.5612596754667	82060	MSO2_060418_01.raw	0/0	3.29228067398071			0	9.121E-05
High	Sequest HT (A2)	Unambiguous	[K].VLELGDAIAGLTLEEAR.[G]		1	1	O22386	O22386	0	2	0.6077	0	1	1	885.486694335938	1769.96611204188	0.992817663389747	0.000878625937502875	CID	MS2		40.89	82.55947886	82058	MSO2_060418_01.raw	0/0	3.62313032150269			0	2.093E-07
High	Sequest HT (A2)	Unambiguous	[K].VLELGDAIAGLTLEEAR.[G]		1	1	O22386	O22386	0	2	0.4926	0	1	1	885.486694335938	1769.96611204188	0.992817663389747	0.000878625937502875	HCD	MS2	30.2861	33.1	82.5575350490667	82056	MSO2_060418_01.raw	0/0	4.03511047363281			0	2.193E-08
High	Sequest HT (A2)	Unambiguous	[K].LHGGTPANFLDVGGSASEGQVVEAFK.[I]		1	1	Q6K9N6	Q6K9N6	0	3	0.5808	0	1	1	863.098999023438	2587.28244381031	1.44481161018095	0.00124604343758013	CID	MS2		28.315	82.5542688477333	82053	MSO2_060418_01.raw	0/0	3.34450602531433			0	6.086E-05
High	Sequest HT (A2)	Unambiguous	[K].LHGGTPANFLDVGGSASEGQVVEAFK.[I]		1	1	Q6K9N6	Q6K9N6	0	3	0.2755	0	1	1	863.098999023438	2587.28244381031	1.44481161018095	0.00124604343758013	HCD	MS2	30.81106	35.73	82.5525854616	82051	MSO2_060418_01.raw	0/0	3.62939476966858			0	4.78E-08
High	Sequest HT (A2)	Unambiguous	[R].AAEDPEFETFYTK.[N]		1	1	P0C436	P0C436	0	2	0.4542	0	1	1	774.351196289063	1547.69511594813	3.2857859290201	0.0025426890624658	CID	MS2		21.11726	43.3118424570667	39803	MSO3_060418_01.raw	0/0	3.0590488910675			0	5.461E-05
High	Sequest HT (A2)	Unambiguous	[R].TTSYEDFTSSLPEGDcR.[F]	C16(Carbamidomethyl)	1	1	Q84TB3	Q84TB3	0	2	0.7557	0	1	1	982.911743164063	1964.81620969813	-0.822962746373782	-0.000808485937380254	HCD	MS2	0	28.76134	43.3327977909333	39823	MSO3_060418_01.raw	0/0	3.97027134895325	175883726	43.1645202636719	0	3.937E-08
High	Sequest HT (A2)	Unambiguous	[R].DPTTAWYADGHWR.[M]		1	2	A2X5P7	A2X5P7; Q0E0P0	0	3	0.4762	0	1	1	525.903686523438	1575.69650631031	-0.640820764658746	-0.000336579895702016	HCD	MS2	78.92532	12.17922	43.3110341722667	39802	MSO3_060418_01.raw	0/0	2.94225764274597	20222787.5	43.2715721130371	0	0.0001655
High	Sequest HT (A2)	Unambiguous	[R].DVNWPLGWPVGGYPGPQGPYYcAVGSDK.[S]	C22(Carbamidomethyl)	1	1	P14655	P14655	0	3	0.5795	0	1	1	1012.80462646484	3036.39932613453	0.270937602639592	0.000274224843728632	CID	MS2		33.1	82.6050349994667	82106	MSO2_060418_01.raw	0/0	2.8304762840271			0	1.042E-05
High	Sequest HT (A2)	Unambiguous	[R].GGVIMDVVTPEQAR.[I]		1	2	Q69LA6	Q69LA6; Q8W3D0	0	2	0.5942	0	1	1	736.382080078125	1471.75688352625	-0.309550859637334	-0.000227791874749528	CID	MS2		18.32614	43.2955977146667	39784	MSO3_060418_01.raw	0/0	3.8243772983551	77631977	43.2560806274414	0	2.819E-06
High	Sequest HT (A2)	Unambiguous	[K].LIEAYNELVSQGK.[SN]		2	2	Q7Y0F2; Q7Y0E8	Q7Y0F2; Q7Y0E8	0	2	0.5479	0	1	1	732.390808105469	1463.77433958094	0.208072373332738	0.000152285468743685	CID	MS2		12.83626	43.2946327658667	39783	MSO3_060418_01.raw	0/0	3.33831405639648	225365868	43.1615180969238	0	5.736E-06
High	Sequest HT (A2)	Unambiguous	[R].AIGVDLLSNPDLVATDATVSFK.[T]		1	1	Q7DNA1	Q7DNA1	0	3	0.3937	0	1	1	749.402770996094	2246.19375972828	1.02652793773003	0.000768592760323372	CID	MS2		33.1	82.6493205405333	82151	MSO2_060418_01.raw	0/0	2.21082210540771			0	3.835E-05
High	Sequest HT (A2)	Selected	[R].AIGVDLLSNPDLVATDATVSFK.[T]		1	1	Q7DNA1	Q7DNA1	0	3		0.0256	2	2	749.402770996094	2246.19375972828	1.02652793773003	0.000768592760323372	HCD	MS2	35.65679	41.125	82.6475539688	82149	MSO2_060418_01.raw	0/0	1.90062117576599			0	5.845E-05
High	Sequest HT (A2)	Unambiguous	[R].LKVPPALNQFTR.[T]		1	1	P0DKK7	P0DKK7	1	3	0.7911	0	1	1	461.941589355469	1383.81021480641	-0.347304436351934	-0.000160201197862383	CID	MS2		21.13809	43.2661007866667	39754	MSO3_060418_01.raw	0/0	3.59073209762573	206659020	43.1423034667969	0	2.706E-06
High	Sequest HT (A2)	Unambiguous	[R].LTGLHETASIDNFSWGVANR.[G]		1	1	P14655	P14655	0	3	0.4916	0	1	1	730.031127929688	2188.07883052906	0.308452904548014	0.000224973020825322	CID	MS2		31.315	82.6454998101333	82147	MSO2_060418_01.raw	0/0	2.96816635131836			0	0.0003849
High	Sequest HT (A2)	Unambiguous	[K].ISEEEYISAIKEEISK.[V]		1	1	Q2QLY5	Q2QLY5	1	3	0.1621	0	1	1	623.323364257813	1867.95553951344	1.08367977094048	0.000674754479177864	HCD	MS2	40.50524	33.1	82.6445794285333	82146	MSO2_060418_01.raw	0/0	2.89586544036865			0	7.803E-06
High	Sequest HT (A2)	Unambiguous	[R].LTGLHETASIDNFSWGVANR.[G]		1	1	P14655	P14655	0	3	0.4755	0	1	1	730.031372070313	2188.07956295094	0.643185863296378	0.000469113645825322	HCD	MS2	25.12791	42.7	82.6437038221333	82145	MSO2_060418_01.raw	0/0	3.67593288421631			0	4.962E-06
High	Sequest HT (A2)	Unambiguous	[R].DLANLVIVcGDHGNQSK.[D]	C9(Carbamidomethyl)	1	1	P30298	P30298	0	2	0.4914	0	1	1	920.45361328125	1839.8999499325	-0.990100410680292	-0.00091084374984618	HCD	MS2	61.43453	33.1	43.2723504965333	39761	MSO3_060418_01.raw	0/0	4.04921436309814	28755408	43.2391014099121	0	3.229E-05
High	Sequest HT (A2)	Unambiguous	[R].DLANLVIVcGDHGNQSK.[D]	C9(Carbamidomethyl)	1	1	P30298	P30298	0	2	0.5939	0	1	1	920.45361328125	1839.8999499325	-0.990100410680292	-0.00091084374984618	CID	MS2		41.73224	43.2743296570667	39763	MSO3_060418_01.raw	0/0	3.29654812812805	28755408	43.2391014099121	0	6.133E-05
High	Sequest HT (A2)	Unambiguous	[K].GNAYAQVAIGTEDVYK.[S]		1	1	Q948T6	Q948T6	0	2	0.2363	0	1	1	849.920288085938	1698.83329954188	-0.0242155154278191	-2.0569062485265E-05	HCD	MS2	65.58224	33.1	43.2761608512	39765	MSO3_060418_01.raw	0/0	2.91904449462891			0	7.131E-05
High	Sequest HT (A2)	Unambiguous	[R].TVPAAVPAIVFLSGGQSEEEATVNLNAMNK.[L]		1	1	Q5N725	Q5N725	0	3	0.4006	0	1	1	1019.85681152344	3057.55588131031	-0.0799755352542712	-8.15098959113432E-05	HCD	MS2	60.48776	33.1	82.6305837226667	82133	MSO2_060418_01.raw	0/0	3.1154305934906			0	3.812E-05
High	Sequest HT (A2)	Unambiguous	[K].LTAAAAIASGTVLGLHEDSR.[Y]		1	1	Q6K669	Q6K669	0	3	0.5738	0	1	1	651.685119628906	1953.04080562672	0.423118178678728	0.00027545557297041	CID	MS2		42.7	82.6287132218667	82131	MSO2_060418_01.raw	0/0	2.98008322715759			0	1.995E-06
High	Sequest HT (A2)	Unambiguous	[K].LTAAAAIASGTVLGLHEDSR.[Y]		1	1	Q6K669	Q6K669	0	3	0.618	0	1	1	651.685119628906	1953.04080562672	0.423118178678728	0.00027545557297041	HCD	MS2	14.66388	33.1	82.6267214373333	82129	MSO2_060418_01.raw	0/0	3.77466440200806			0	7.317E-08
High	Sequest HT (A2)	Unambiguous	[K].GNAYAQVAIGTEDVYK.[S]		1	1	Q948T6	Q948T6	0	2	0.3553	0	1	1	849.920288085938	1698.83329954188	-0.0242155154278191	-2.0569062485265E-05	CID	MS2		33.62011	43.2781066650667	39767	MSO3_060418_01.raw	0/0	2.73136067390442			0	8.986E-05
High	Sequest HT (A2)	Unambiguous	[K].LIEAYNELVSQGK.[SN]		2	2	Q7Y0F2; Q7Y0E8	Q7Y0F2; Q7Y0E8	0	2	0.5736	0	1	1	732.390808105469	1463.77433958094	0.208072373332738	0.000152285468743685	HCD	MS2	13.2867	16.48486	43.2931685005333	39781	MSO3_060418_01.raw	0/0	3.32869005203247	225365868	43.1615180969238	0	8.829E-07
High	Sequest HT (A2)	Unambiguous	[K].KLDGQLGGLLSEASAEEDFTGK.[A]		1	1	Q6K669	Q6K669	1	3	0.3317	0	1	1	755.713439941406	2265.12576656422	0.560686276018737	0.000423341406227943	HCD	MS2	70.54527	40.41	82.6181137496	82120	MSO2_060418_01.raw	0/0	4.07101392745972			0	0.0001049
High	Sequest HT (A2)	Unambiguous	[K].SGTLFDNFLITDDPELAK.[T]		1	1	Q9SLY8	Q9SLY8	0	2	0.5833	0	1	1	998.49951171875	1995.9917468075	0.392505534812595	0.000391718750279324	CID	MS2		33.1	82.6160198877333	82118	MSO2_060418_01.raw	0/0	2.87921452522278			0	5.089E-05
High	Sequest HT (A2)	Unambiguous	[K].SGTLFDNFLITDDPELAK.[T]		1	1	Q9SLY8	Q9SLY8	0	2	0.395	0	1	1	998.49951171875	1995.9917468075	0.392505534812595	0.000391718750279324	HCD	MS2	14.16683	41.58	82.6142449514667	82116	MSO2_060418_01.raw	0/0	2.81392645835876			0	7.527E-06
High	Sequest HT (A2)	Unambiguous	[K].ANSEATLGTYQGDAVLGEGASESLHVK.[D]		1	1	Q5N725	Q5N725	0	3	0.5748	0	1	1	902.108947753906	2704.31229000172	2.31020883755413	0.00208250390627048	HCD	MS2	24.6976	27.4	82.8681713568	82377	MSO2_060418_01.raw	0/0	5.07546281814575			0	5.126E-08
High	Sequest HT (A2)	Unambiguous	[K].LGEIVTTIPTIGFNVETVEYK.[N]		1	2	P51823	P51823; Q06396	0	2	0.2338	0	1	1	1162.12585449219	2323.24443235438	0.54974631989883	0.000638597187389678	CID	MS2		41.73	83.3075812482667	82805	MSO2_060418_01.raw	0/0	1.53939235210419	11000984	83.232177734375	0	0.0002548
High	Sequest HT (A2)	Unambiguous	[K].ANSEATLGTYqGDAVLGEGASESLHVK.[D]	Q11(Deamidated)	1	1	Q5N725	Q5N725	0	3	0.1744	0	1	1	902.442810058594	2705.31387691578	8.8043889070461	0.00793947526043715	CID	MS2		44.06	82.8721713122667	82379	MSO2_060418_01.raw	0/0	2.81073379516602			0	3.857E-05
High	Sequest HT (A2)	Unambiguous	[R].SVQMEGLTWGASK.[L]		1	1	P29545	P29545	0	2	0.3806	0	1	1	697.343322753906	1393.67936887781	0.963398853374044	0.000671333906211657	HCD	MS2	5.155518	13.85072	43.0843963245333	39564	MSO3_060418_01.raw	0/0	2.89052248001099			0	0.0002123
High	Sequest HT (A2)	Unambiguous	[R].QLFHPEQLISGK.[E]		2	2	Q53M52; P28752	Q53M52; P28752	0	2	0.1142	0	1	1	698.882995605469	1396.75871458094	0.278588593677978	0.000194560468798954	HCD	MS2	49.29705	12.99106	42.9753201466667	39448	MSO3_060418_01.raw	0/0	2.54441475868225	43590173	42.7714958190918	0	1.035E-05
High	Sequest HT (A2)	Unambiguous	[K].MTAEIGEQVQIVGDDLLVTNPTR.[V]		1	1	Q42971	Q42971	0	2	0.5053	0	1	1	1250.14050292969	2499.27372922938	-0.879963112552119	-0.00109963531258472	HCD	MS2	0	33.1	83.1963669816	82693	MSO2_060418_01.raw	0/0	3.73521614074707	15758132.375	83.1880569458008	0	4.519E-06
High	Sequest HT (A2)	Unambiguous	[R].FGVTPTFLVNAEQIEIK.[I]		1	1	Q69RJ0	Q69RJ0	0	2	0.3353	0	1	1	953.520874023438	1906.03447141688	1.27541763392845	0.00121549343759852	CID	MS2		41.25	83.1945487501333	82691	MSO2_060418_01.raw	0/0	1.6661651134491	13830995.75	83.3454895019531	0	2.678E-06
High	Sequest HT (A2)	Unambiguous	[K].SVLIEPTSGNTGIGLAFMAAAK.[G]		2	2	Q9XEA8; Q9XEA6	Q9XEA8; Q9XEA6	0	2	0.5673	0	1	1	1074.57202148438	2148.13676633875	-0.0697028429407255	-7.48656250380009E-05	CID	MS2		31.885	83.1934715109333	82690	MSO2_060418_01.raw	0/0	2.75226378440857	18648016.25	83.1346664428711	0	0.0001958
High	Sequest HT (A2)	Unambiguous	[R].AIGVDLLSNPDLVATDATVSFK.[T]		1	1	Q7DNA1	Q7DNA1	0	3	0.7122	0	1	1	749.403625488281	2246.19632320484	2.16778264154971	0.00162308494782337	CID	MS2		22.12	83.1899631306667	82686	MSO2_060418_01.raw	0/0	3.37170338630676	16599704.25	83.1018447875977	0	1.24E-05
High	Sequest HT (A2)	Unambiguous	[R].AIGVDLLSNPDLVATDATVSFK.[T]		1	1	Q7DNA1	Q7DNA1	0	3	0.1915	0	1	1	749.402465820313	2246.19284420094	0.618936972080147	0.000463416979073372	HCD	MS2	44.97749	38.955	83.1882220714667	82684	MSO2_060418_01.raw	0/0	2.35045409202576	16599704.25	83.1018447875977	0	0.0002962
High	Sequest HT (A2)	Unambiguous	[K].SQLRPEIQVAAQNcWVK.[K]	C14(Carbamidomethyl)	1	1	P48494	P48494	0	3	0.5264	0	1	1	676.355407714844	2027.05166988453	1.26556111822202	0.000855118177139976	HCD	MS2	5.88213	15.85984	42.9823484392	39454	MSO3_060418_01.raw	0/0	4.16100168228149			0	5.235E-08
High	Sequest HT (A2)	Unambiguous	[K].MTAEIGEQVQIVGDDLLVTNPTR.[V]		1	1	Q42971	Q42971	0	2	0.6575	0	1	1	1250.14111328125	2499.2749499325	-0.39154040136607	-0.000489283750084724	CID	MS2		42.985	83.1983566426667	82695	MSO2_060418_01.raw	0/0	3.62466979026794	15758132.375	83.1880569458008	0	1.149E-08
High	Sequest HT (A2)	Unambiguous	[R].IDQIIGPVLDVTFPPGK.[L]		1	1	P12085	P12085	0	2	0.447	0	1	1	905.014038085938	1809.02079954188	2.83988800242902	0.00256870093755879	HCD	MS2	27.58913	42.135	83.1838364765333	82680	MSO2_060418_01.raw	0/0	2.63994908332825			0	2.93E-05
High	Sequest HT (A2)	Unambiguous	[K].APDFDAEAVFDQEFINVK.[L]		1	1	Q6ER94	Q6ER94	0	3	0.0721	0	1	1	685.662109375	2054.971774865	0.590074146124489	0.000404194999949444	HCD	MS2	7.617625	41.16	83.1511443029333	82647	MSO2_060418_01.raw	0/0	2.08067560195923			0	0.0003658
High	Sequest HT (A2)	Unambiguous	[K].EVEDLEAGGIqVIQIDEAALR.[E]	Q11(Deamidated)	2	2	Q2QLY5; Q2QLY4	Q2QLY5; Q2QLY4	0	2		0.0025	2	2	1135.09106445313	2269.17485227625	8.39747816103704	0.00952759312502693	CID	MS2		33.1	83.1490857712	82645	MSO2_060418_01.raw	0/0	3.98972320556641	3497138.6875	83.1165771484375	0	7.376E-05
High	Sequest HT (A2)	Unambiguous	[K].EVEDLEAGGIQVIqIDEAALR.[E]	Q14(Deamidated)	2	2	Q2QLY5; Q2QLY4	Q2QLY5; Q2QLY4	0	2	0.0025	0	1	1	1135.09106445313	2269.17485227625	8.39747816103704	0.00952759312502693	CID	MS2		33.1	83.1490857712	82645	MSO2_060418_01.raw	0/0	4.00156927108765	3497138.6875	83.1165771484375	0	5.019E-05
High	Sequest HT (A2)	Unambiguous	[K].LVQIEHALTAVGSGQTSLGIK.[A]		1	1	Q10KF0	Q10KF0	0	3	0.4223	0	1	1	708.067443847656	2122.18777828297	0.534756437329721	0.000378284322929782	CID	MS2		33.1	83.1452338096	82641	MSO2_060418_01.raw	0/0	2.06372022628784			0	9.484E-06
High	Sequest HT (A2)	Unambiguous	[K].LVQIEHALTAVGSGQTSLGIK.[A]		1	1	Q10KF0	Q10KF0	0	3	0.4889	0	1	1	708.067443847656	2122.18777828297	0.534756437329721	0.000378284322929782	HCD	MS2	36.16087	41.865	83.1434570741333	82639	MSO2_060418_01.raw	0/0	3.14553785324097			0	2.824E-07
High	Sequest HT (A2)	Unambiguous	[K].VDGLVSGIGTGGTITGAGR.[Y]		1	1	Q9XEA6	Q9XEA6	0	2	0.7615	0	1	1	844.454040527344	1687.90080442469	2.05375920068569	0.00173326734375223	CID	MS2		8.840486	42.9831486234667	39455	MSO3_060418_01.raw	0/0	4.99402475357056			0	6.919E-09
High	Sequest HT (A2)	Unambiguous	[R].IEDLVGVPVHYIGVGPGR.[D]		1	1	A2XD35	A2XD35	0	3	0.4694	0	1	1	626.347473144531	1877.02786617359	-0.0489957572650129	-3.06554687388901E-05	HCD	MS2	72.34292	41.67	83.1153958746667	82612	MSO2_060418_01.raw	0/0	3.42636322975159	2608017.3125	83.0360946655273	0	2.428E-06
High	Sequest HT (A2)	Unambiguous	[K].APDFDAEAVFDQEFINVK.[L]		1	1	Q6ER94	Q6ER94	0	3	0.3077	0	1	1	685.662109375	2054.971774865	0.590074146124489	0.000404194999949444	CID	MS2		33.1	83.1529772829333	82649	MSO2_060418_01.raw	0/0	2.46810960769653			0	0.0001703
High	Sequest HT (A2)	Unambiguous	[K].VVIGMDVAASEFYNDKDK.[T]		1	1	Q42971	Q42971	1	3	0.2086	0	1	1	667.661376953125	2000.96957759938	3.10308498053303	0.00206971979173431	HCD	MS2	45.765	42.7	83.1001547306667	82596	MSO2_060418_01.raw	0/0	3.0209596157074			0	2.262E-05
High	Sequest HT (A2)	Unambiguous	[R].VTPQPGVPPEEAGAAVAAESSTGTWTTVWTDGLTSLDR.[Y]		1	1	P0C511	P0C511	0	4	0.0891	0	1	1	964.471435546875	3854.8639122975	-2.07636795047097	-0.00200103312511146	HCD	MS2	30.70955	39.9	83.2108540850667	82708	MSO2_060418_01.raw	0/0	2.57706928253174	4166337.375	83.2469100952148	0	4.526E-07
High	Sequest HT (A2)	Unambiguous	[R].TTSYEDFTSSLPEGDcR.[F]	C16(Carbamidomethyl)	1	1	Q84TB3	Q84TB3	0	2	0.5831	0	1	1	982.913146972656	1964.81901731531	0.605982547887105	0.000595322656369746	HCD	MS2	0	40.83	42.959062144	39432	MSO3_060418_01.raw	0/0	3.67023968696594	175883726	43.1645202636719	0	1.616E-07
High	Sequest HT (A2)	Unambiguous	[R].LKVPPALNQFTR.[T]		1	1	P0DKK7	P0DKK7	1	3	0.7493	0	1	1	461.942108154297	1383.81177120289	0.777413337211643	0.000358597630262617	CID	MS2		39.79	42.901364784	39370	MSO3_060418_01.raw	0/0	3.70794081687927	206659020	43.1423034667969	0	3.829E-07
High	Sequest HT (A2)	Unambiguous	[R].VHTVLISTQHDETVTNDEIAADLK.[E]		2	3	A2Y053; P93438	A2Y053; P93438; Q9LGU6	0	3	0.3816	0	1	1	883.783447265625	2649.33578853688	-0.311716948452414	-0.000275281041619261	HCD	MS2	74.59576	22.41666	42.9057605698667	39375	MSO3_060418_01.raw	0/0	3.04453802108765	73443712	42.8488540649414	0	2.368E-08
High	Sequest HT (A2)	Unambiguous	[R].YLAVEPSTPYNTTTMPK.[V]		1	1	P42863	P42863	0	2	0.5899	0	1	1	956.970336914063	1912.93339719813	-1.40826548667231	-0.00134696093766706	HCD	MS2	0	33.1	42.9063684666667	39376	MSO3_060418_01.raw	0/0	3.56188535690308			0	1.508E-06
High	Sequest HT (A2)	Unambiguous	[R].VHTVLISTQHDETVTNDEIAADLK.[E]		2	3	A2Y053; P93438	A2Y053; P93438; Q9LGU6	0	3	0.618	0	1	1	883.783447265625	2649.33578853688	-0.311716948452414	-0.000275281041619261	CID	MS2		27.69491	42.9072850493333	39377	MSO3_060418_01.raw	0/0	3.76783418655396	73443712	42.8488540649414	0	2.937E-09
High	Sequest HT (A2)	Unambiguous	[R].YLAVEPSTPYNTTTMPK.[V]		1	1	P42863	P42863	0	2	0.663	0	1	1	956.970336914063	1912.93339719813	-1.40826548667231	-0.00134696093766706	CID	MS2		42.03	42.9083605357333	39378	MSO3_060418_01.raw	0/0	3.67708945274353			0	1.312E-05
High	Sequest HT (A2)	Unambiguous	[R].TIPHLADAIHAAVTK.[L]		1	1	P37833	P37833	0	4	0.5642	0	1	1	390.223602294922	1557.87257928969	-1.39473363273274	-0.000543205078088249	HCD	MS2	0	41.98	42.913022568	39383	MSO3_060418_01.raw	0/0	2.57194828987122	53189484	42.7092781066895	0	0.0002693
High	Sequest HT (A2)	Unambiguous	[R].GGVIMDVVTPEQAR.[I]		1	2	Q69LA6	Q69LA6; Q8W3D0	0	2	0.1812	0	1	1	736.381408691406	1471.75554075281	-1.22191147902585	-0.000899178593499528	HCD	MS2	69.93263	31.795	42.9201159722667	39391	MSO3_060418_01.raw	0/0	3.08824062347412			0	1.773E-05
High	Sequest HT (A2)	Unambiguous	[R].TTSYEDFTSSLPEGDcR.[F]	C16(Carbamidomethyl)	1	1	Q84TB3	Q84TB3	0	2	0.7906	0	1	1	982.913146972656	1964.81901731531	0.605982547887105	0.000595322656369746	CID	MS2		23.38	42.9608244301333	39434	MSO3_060418_01.raw	0/0	4.24731683731079	175883726	43.1645202636719	0	4.24E-07
High	Sequest HT (A2)	Unambiguous	[K].SLTNDWEEHLAVK.[H]		2	3	Q0J4P2; Q07078	Q0J4P2; Q69QQ6; Q07078	0	3	0.393	0	1	1	514.592407226563	1541.76266841969	2.08908704459978	0.00107362322925534	HCD	MS2	32.91307	26.38	42.9348880712	39405	MSO3_060418_01.raw	0/0	2.85117530822754	531019344.5	43.0991401672363	0	7.05E-06
High	Sequest HT (A2)	Unambiguous	[K].MTAEIGEQVQIVGDDLLVTNPTR.[V]		1	1	Q42971	Q42971	0	3	0.5142	0	1	1	833.763366699219	2499.27554683766	-0.152709166501267	-0.000127220781299305	HCD	MS2	0	33.1	83.2374507621333	82734	MSO2_060418_01.raw	0/0	4.23625087738037			0	7.965E-08
High	Sequest HT (A2)	Unambiguous	[K].YGRPLLGcTIKPK.[L]	C8(Carbamidomethyl)	1	1	P0C511	P0C511	0	4	0.6125	0	1	1	376.468322753906	1502.85146112563	0.18686855285136	7.02089063029376E-05	CID	MS2		34.735	83.235817492	82732	MSO2_060418_01.raw	0/0	2.39854550361633	23412640.8125	83.3351974487305	0	6.654E-05
High	Sequest HT (A2)	Unambiguous	[K].FPDVIHAFKPNPR.[S]		1	1	Q0E4K1	Q0E4K1	0	4	0.5276	0	1	1	385.212158203125	1537.8268029225	-0.393508072869043	-0.000151286874938705	CID	MS2		18.18629	42.9356484658667	39406	MSO3_060418_01.raw	0/0	1.62571442127228			0	4.55E-06
High	Sequest HT (A2)	Unambiguous	[R].LMEPGTYDYLDK.[I]		1	1	Q6YZE2	Q6YZE2	0	2	0.5714	0	1	1	722.837951660156	1444.66862669031	1.50086568428264	0.00108412515635337	HCD	MS2	65.76829	20.08958	42.9495959418667	39421	MSO3_060418_01.raw	0/0	3.01211881637573	13083165	42.9541244506836	0	0.0001505
High	Sequest HT (A2)	Unambiguous	[R].VGLTGLTVAEHFR.[D]		1	1	Q01859	Q01859	0	3	0.36	0	1	1	467.261444091797	1399.76977901539	0.396154866833707	0.000184841796908586	HCD	MS2	33.31215	42.555	83.2332298197333	82729	MSO2_060418_01.raw	0/0	2.74793243408203	18964444.21875	83.1991958618164	0	7.718E-06
High	Sequest HT (A2)	Unambiguous	[K].AIKFEFEPVDKLDS.[-]		1	1	P0C511	P0C511	2	3	0.6048	0	1	1	546.619384765625	1637.84360103688	0.907613048901162	0.000495508958389716	CID	MS2		14.93474	83.2269907746667	82723	MSO2_060418_01.raw	0/0	2.90539717674255	282491849.0625	83.2211380004883	0	0.0004062
High	Sequest HT (A2)	Unambiguous	[R].LMEPGTYDYLDK.[I]		1	1	Q6YZE2	Q6YZE2	0	2	0.4632	0	1	1	722.837951660156	1444.66862669031	1.50086568428264	0.00108412515635337	CID	MS2		34.56854	42.9514274869333	39423	MSO3_060418_01.raw	0/0	2.84949827194214	13083165	42.9541244506836	0	0.0003647
High	Sequest HT (A2)	Unambiguous	[R].cVAVLEEAGAEYEIVPLDFSK.[G]	C1(Carbamidomethyl)	1	1	O82451	O82451	0	2	0.5307	0	1	1	1170.0791015625	2339.150926495	1.44752092011639	0.00169298250007799	HCD	MS2	0	40.875	83.2594896597333	82757	MSO2_060418_01.raw	0/0	3.74992823600769			0	2.886E-05
High	Sequest HT (A2)	Unambiguous	[K].SQLRPEIQVAAQNcWVK.[K]	C14(Carbamidomethyl)	1	1	P48494	P48494	0	3	0.6633	0	1	1	676.356018066406	2027.05350093922	2.16887159225444	0.00146546973963998	CID	MS2		9.897435	42.9842447368	39456	MSO3_060418_01.raw	0/0	4.95878458023071			0	1.446E-07
High	Sequest HT (A2)	Unambiguous	[K].LGDLSQTQIFAK.[I]		2	2	Q2QXR8; B8BJ39	Q2QXR8; B8BJ39	0	2	0.4042	0	1	1	660.862670898438	1320.71806516688	1.72120821811157	0.00113661343743843	HCD	MS2	45.96232	30.96593	42.9891674482667	39461	MSO3_060418_01.raw	0/0	2.86942458152771	226521420.25	43.171558380127	0	1.744E-05
High	Sequest HT (A2)	Unambiguous	[K].LGDLSQTQIFAK.[I]		2	2	Q2QXR8; B8BJ39	Q2QXR8; B8BJ39	0	2	0.5549	0	1	1	660.862670898438	1320.71806516688	1.72120821811157	0.00113661343743843	CID	MS2		7.599601	42.9906315013333	39463	MSO3_060418_01.raw	0/0	3.37057614326477	226521420.25	43.171558380127	0	8.73E-05
High	Sequest HT (A2)	Unambiguous	[R].DVNWPLGWPVGGYPGPQGPYYcAVGSDK.[S]	C22(Carbamidomethyl)	1	1	P14655	P14655	0	3	0.6677	0	1	1	1012.80334472656	3036.39548091969	-0.995435977563517	-0.00100751343752137	CID	MS2		37.035	83.0095338149333	82507	MSO2_060418_01.raw	0/0	3.16366600990295	20819135.5	83.3067398071289	0	2.252E-05
High	Sequest HT (A2)	Unambiguous	[K].VNQIGSVTESIEAVK.[M]		1	1	Q42971	Q42971	0	2	0.5074	0	1	1	787.427001953125	1573.84672727625	2.25573062264748	0.00177508312492591	HCD	MS2	43.52955	29.46027	43.0431854706667	39521	MSO3_060418_01.raw	0/0	3.39483880996704			0	4.325E-07
High	Sequest HT (A2)	Unambiguous	[R].DVNWPLGWPVGGYPGPQGPYYcAVGSDK.[S]	C22(Carbamidomethyl)	1	1	P14655	P14655	0	3	0.5121	0	1	1	1012.80334472656	3036.39548091969	-0.995435977563517	-0.00100751343752137	HCD	MS2	36.33912	27.835	83.0074734210667	82505	MSO2_060418_01.raw	0/0	3.29561471939087	20819135.5	83.3067398071289	0	1.624E-06
High	Sequest HT (A2)	Unambiguous	[K].VNQIGSVTESIEAVK.[M]		1	1	Q42971	Q42971	0	2	0.5986	0	1	1	787.427001953125	1573.84672727625	2.25573062264748	0.00177508312492591	CID	MS2		14.91098	43.0450625805333	39523	MSO3_060418_01.raw	0/0	4.15667247772217			0	8.027E-07
High	Sequest HT (A2)	Unambiguous	[K].VVSIDGFEDVPQNDEK.[S]		1	1	P25777	P25777	0	2	0.5447	0	1	1	895.926879882813	1790.84648313563	1.21950055958188	0.00109196781249921	HCD	MS2	0	32.02	43.0567973674667	39537	MSO3_060418_01.raw	0/0	3.79822111129761	84504830	43.2699089050293	0	1.933E-07
High	Sequest HT (A2)	Unambiguous	[R].DNGLLLHIHR.[A]		1	1	P0C511	P0C511	0	3	0.4915	0	1	1	396.558441162109	1187.66077022633	-3.02727249862574	-0.00119846122386965	HCD	MS2	44.97731	22.345	82.9960428250667	82493	MSO2_060418_01.raw	0/0	2.92909622192383	77236303.5625	83.1985015869141	0	0.0001756
High	Sequest HT (A2)	Unambiguous	[R].LKVPPALNQFTR.[T]		1	1	P0DKK7	P0DKK7	1	3	0.5938	0	1	1	461.942108154297	1383.81177120289	0.777413337211643	0.000358597630262617	CID	MS2		36.13	82.9610590232	82466	MSO2_060418_01.raw	0/0	3.57316112518311			0	4.068E-05
High	Sequest HT (A2)	Unambiguous	[K].VLELGDAIAGLTLEEAR.[G]		1	1	O22386	O22386	0	2	0.3522	0	1	1	885.484069824219	1769.96086301844	-1.97279202433912	-0.00174588578124713	HCD	MS2	0	21.97	83.0112941128	82509	MSO2_060418_01.raw	0/0	3.00624871253967			0	0.0002741
High	Sequest HT (A2)	Unambiguous	[K].VVSIDGFEDVPQNDEK.[S]		1	1	P25777	P25777	0	2	0.6659	0	1	1	895.926879882813	1790.84648313563	1.21950055958188	0.00109196781249921	CID	MS2		40.635	43.0587516202667	39539	MSO3_060418_01.raw	0/0	4.46116399765015	84504830	43.2699089050293	0	6.849E-08
High	Sequest HT (A2)	Unambiguous	[K].YGRPLLGcTIKPK.[L]	C8(Carbamidomethyl)	1	1	P0C511	P0C511	0	3	0.0804	0	1	1	501.621795654297	1502.85083370289	-0.230619713868077	-0.000115529036394927	HCD	MS2	25.71646	35.515	82.9585529474667	82463	MSO2_060418_01.raw	0/0	1.98866784572601			0	0.0001239
High	Sequest HT (A2)	Unambiguous	[K].KGGTEHLGLPVFNSVAEAK.[A]		1	1	Q6ZL94	Q6ZL94	1	3	0.6542	0	1	1	652.016662597656	1954.03543453297	-1.95313222571249	-0.00127216567716459	HCD	MS2	25.03734	9.335475	43.0799963893333	39560	MSO3_060418_01.raw	0/0	4.02034616470337	159342776	43.1670455932617	0	3.106E-05
High	Sequest HT (A2)	Unambiguous	[K].KGGTEHLGLPVFNSVAEAK.[A]		1	1	Q6ZL94	Q6ZL94	1	3	0.6935	0	1	1	652.016662597656	1954.03543453297	-1.95313222571249	-0.00127216567716459	CID	MS2		6.329915	43.0820151517333	39562	MSO3_060418_01.raw	0/0	3.84760165214539	159342776	43.1670455932617	0	2.623E-06
High	Sequest HT (A2)	Unambiguous	[R].EAYPGDVFYLHSR.[L]		1	1	P0C2Z4	P0C2Z4	0	2	0.429	0	1	1	777.37158203125	1553.7358874325	-1.56448320237389	-0.00121539874987775	HCD	MS2	26.0733	15.90996	43.0835237490667	39563	MSO3_060418_01.raw	0/0	3.23508405685425	116854294	43.1567192077637	0	7.009E-05
High	Sequest HT (A2)	Unambiguous	[K].LVQIEHALTAVGSGQTSLGIK.[A]		1	1	Q10KF0	Q10KF0	0	3	0.5242	0	1	1	708.067993164063	2122.18942623219	1.31129003009915	0.000927600729179782	CID	MS2		33.1	82.9246354501333	82428	MSO2_060418_01.raw	0/0	2.68744230270386			0	5.739E-08
High	Sequest HT (A2)	Unambiguous	[K].LVQIEHALTAVGSGQTSLGIK.[A]		1	1	Q10KF0	Q10KF0	0	3	0.4957	0	1	1	708.067993164063	2122.18942623219	1.31129003009915	0.000927600729179782	HCD	MS2	12.64104	42.58	82.9228334792	82426	MSO2_060418_01.raw	0/0	3.45324778556824			0	5.922E-09
High	Sequest HT (A2)	Unambiguous	[R].AIGVDLLSNPDLVATDATVSFK.[T]		1	1	Q7DNA1	Q7DNA1	0	2	0.7806	0	1	1	1123.60046386719	2246.19365110438	0.978168789145207	0.00109857718734929	CID	MS2		250	82.9165108885333	82424	MSO2_060418_01.raw	0/0	3.51044392585754			0	1.191E-09
High	Sequest HT (A2)	Unambiguous	[R].LKVPPALNQFTR.[T]		1	1	P0DKK7	P0DKK7	1	3	0.6295	0	1	1	461.941619873047	1383.81030635914	-0.281144567318782	-0.000129683619737383	HCD	MS2	18.074	25.825	82.959308984	82464	MSO2_060418_01.raw	0/0	3.59118390083313			0	0.0002661
High	Sequest HT (A2)	Unambiguous	[K].VLELGDAIAGLTLEEAR.[G]		1	1	O22386	O22386	0	2	0.6586	0	1	1	885.484069824219	1769.96086301844	-1.97279202433912	-0.00174588578124713	CID	MS2		32.635	83.0131774058667	82511	MSO2_060418_01.raw	0/0	3.30818748474121			0	4.51E-07
High	Sequest HT (A2)	Unambiguous	[K].SGTLFDNFLITDDPELAK.[T]		1	1	Q9SLY8	Q9SLY8	0	2	0.3056	0	1	1	998.4990234375	1995.990770245	-0.0967564497963873	-9.6562499720676E-05	HCD	MS2	0	38.76	83.0140024733333	82512	MSO2_060418_01.raw	0/0	3.37185716629028	12308343.5	83.255485534668	0	2.719E-07
High	Sequest HT (A2)	Unambiguous	[K].SGTLFDNFLITDDPELAK.[T]		1	1	Q9SLY8	Q9SLY8	0	2	0.5443	0	1	1	998.4990234375	1995.990770245	-0.0967564497963873	-9.6562499720676E-05	CID	MS2		33.1	83.0157982456	82514	MSO2_060418_01.raw	0/0	3.04769682884216	12308343.5	83.255485534668	0	2.68E-06
High	Sequest HT (A2)	Unambiguous	[R].NIGFVSADVGLDADHcK.[V]	C16(Carbamidomethyl)	1	1	A2Y053	A2Y053	0	2	0.4251	0	1	1	909.430419921875	1817.85356321375	2.68986842608491	0.0024448868750433	HCD	MS2	0	33.1	43.0055040202667	39482	MSO3_060418_01.raw	0/0	4.53535890579224			0	2.877E-07
High	Sequest HT (A2)	Unambiguous	[R].NIGFVSADVGLDADHcK.[V]	C16(Carbamidomethyl)	1	1	A2Y053	A2Y053	0	2	0.5536	0	1	1	909.430419921875	1817.85356321375	2.68986842608491	0.0024448868750433	CID	MS2		41.28	43.0074748984	39484	MSO3_060418_01.raw	0/0	4.47733688354492			0	9.001E-08
High	Sequest HT (A2)	Unambiguous	[K].VVSGEIDQSDQSFLDDDQVAAGWVLTcHAYPK.[S]	C27(Carbamidomethyl)	1	1	A2YQD9	A2YQD9	0	3	0.5217	0	1	1	1184.21643066406	3550.63473873219	-2.35570502857658	-0.00278808927080595	CID	MS2		18.025	83.0577857421333	82553	MSO2_060418_01.raw	0/0	2.76224827766418	25301665.25	83.1893615722656	0	3.722E-05
High	Sequest HT (A2)	Unambiguous	[K].GNADIIQISGHDGGTGASPISSIK.[H]		1	1	Q69RJ0	Q69RJ0	0	2	0.5479	0	1	1	1148.08520507813	2295.16313352625	2.44232745746311	0.00280276312491878	HCD	MS2	0	37.02	43.0121871730667	39489	MSO3_060418_01.raw	0/0	3.763432264328	40358014.75	43.0785980224609	0	1.482E-05
High	Sequest HT (A2)	Unambiguous	[K].VVSGEIDQSDQSFLDDDQVAAGWVLTcHAYPK.[S]	C27(Carbamidomethyl)	1	1	A2YQD9	A2YQD9	0	3	0.5488	0	1	1	1184.21643066406	3550.63473873219	-2.35570502857658	-0.00278808927080595	HCD	MS2	28.06277	39.775	83.0560526186667	82551	MSO2_060418_01.raw	0/0	4.61066102981567	25301665.25	83.1893615722656	0	9.521E-08
High	Sequest HT (A2)	Unambiguous	[K].GNADIIQISGHDGGTGASPISSIK.[H]		1	1	Q69RJ0	Q69RJ0	0	2	0.651	0	1	1	1148.08520507813	2295.16313352625	2.44232745746311	0.00280276312491878	CID	MS2		29.89	43.0138846493333	39491	MSO3_060418_01.raw	0/0	4.66982555389404	40358014.75	43.0785980224609	0	2.824E-05
High	Sequest HT (A2)	Unambiguous	[K].SLTNDWEEHLAVK.[H]		2	3	Q0J4P2; Q07078	Q0J4P2; Q69QQ6; Q07078	0	2	0.3302	0	1	1	771.388366699219	1541.76945676844	6.4920753063327	0.00500460921887225	HCD	MS2	56.22013	28.3	43.0192306501333	39497	MSO3_060418_01.raw	0/0	3.23605298995972	306130660.75	43.1166725158691	0	7.214E-05
High	Sequest HT (A2)	Unambiguous	[K].ISEEEYISAIKEEISK.[V]		1	1	Q2QLY5	Q2QLY5	1	3	0.0553	0	1	1	623.321166992188	1867.94894771656	-2.44520722821901	-0.00152251114582214	HCD	MS2	42.7729	33.1	83.0492381746667	82544	MSO2_060418_01.raw	0/0	2.34819650650024	17365660.5	83.2396850585938	0	0.0001012
High	Sequest HT (A2)	Unambiguous	[K].LTAAAAIASGTVLGLHEDSR.[Y]		1	1	Q6K669	Q6K669	0	3	0.6133	0	1	1	651.683776855469	1953.03677730641	-1.63947160713114	-0.00106731786452959	CID	MS2		42.46	83.0473693008	82542	MSO2_060418_01.raw	0/0	3.00117874145508	38437376	83.2191696166992	0	4.264E-05
High	Sequest HT (A2)	Unambiguous	[R].LTGLHETASIDNFSWGVANR.[G]		1	1	P14655	P14655	0	3	0.5714	0	1	1	730.029113769531	2188.07278804859	-2.45309400512599	-0.00178918713542468	CID	MS2		32.605	83.0451114098667	82541	MSO2_060418_01.raw	0/0	3.15094614028931	17871809.5	83.199348449707	0	9.777E-05
High	Sequest HT (A2)	Unambiguous	[K].LTAAAAIASGTVLGLHEDSR.[Y]		1	1	Q6K669	Q6K669	0	3	0.5406	0	1	1	651.68359375	1953.03622799	-1.92073385065067	-0.00125042333327959	HCD	MS2	18.87499	33.1	83.0441010648	82540	MSO2_060418_01.raw	0/0	4.30807018280029	38437376	83.2191696166992	0	3.201E-08
High	Sequest HT (A2)	Unambiguous	[R].LTGLHETASIDNFSWGVANR.[G]		1	1	P14655	P14655	0	3	0.4749	0	1	1	730.029113769531	2188.07278804859	-2.45309400512599	-0.00178918713542468	HCD	MS2	13.56894	42.09	83.0432344629333	82539	MSO2_060418_01.raw	0/0	3.7946150302887	17871809.5	83.199348449707	0	1.004E-05
High	Sequest HT (A2)	Unambiguous	[K].LHGGTPANFLDVGGSASEGqVVEAFK.[I]	Q20(Deamidated)	1	1	Q6K9N6	Q6K9N6	0	3	0.103	0	1	1	863.430847167969	2588.27798824391	5.89838264045356	0.0050888546354968	HCD	MS2	39.84684	35.11	83.0285022405333	82528	MSO2_060418_01.raw	0/0	4.26864147186279			0	0.0001362
High	Sequest HT (A2)	Unambiguous	[R].EAYPGDVFYLHSR.[L]		1	1	P0C2Z4	P0C2Z4	0	3	0.5898	0	1	1	518.584411621094	1553.73868160328	0.233870322468447	0.000121124427172011	HCD	MS2	37.7442	12.09245	43.0325609792	39509	MSO3_060418_01.raw	0/0	2.95335865020752	379827052	43.1568717956543	0	2.295E-06
High	Sequest HT (A2)	Unambiguous	[R].LFQVEYAIEAIK.[L]		1	1	Q9LSU1	Q9LSU1	0	2	0.3346	0	1	1	712.394897460938	1423.78251829188	-0.438913838575781	-0.000312459062342896	CID	MS2		36.285	83.0207022509333	82519	MSO2_060418_01.raw	0/0	2.56970739364624			0	1.646E-05
High	Sequest HT (A2)	Unambiguous	[R].LFQVEYAIEAIK.[L]		1	1	Q9LSU1	Q9LSU1	0	2	0.212	0	1	1	712.394897460938	1423.78251829188	-0.438913838575781	-0.000312459062342896	HCD	MS2	0	26.965	83.0187959970667	82517	MSO2_060418_01.raw	0/0	2.17064666748047			0	7.405E-05
High	Sequest HT (A2)	Unambiguous	[K].ATSSIFPLQNVFVR.[K]		1	1	P49397	P49397	0	2	0.3469	0	1	1	789.932922363281	1578.85856809656	-3.34733322781123	-0.00264249171880238	HCD	MS2	38.04737	40.41	83.0179254434667	82516	MSO2_060418_01.raw	0/0	2.44998145103455	14250620.5	83.1979446411133	0	3.732E-05
High	Sequest HT (A2)	Unambiguous	[R].EAYPGDVFYLHSR.[L]		1	1	P0C2Z4	P0C2Z4	0	2	0.1331	0	1	1	777.37353515625	1553.7397936825	0.949614541221664	0.00073772625012225	CID	MS2		18.49746	43.0852066392	39565	MSO3_060418_01.raw	0/0	2.7806441783905	116854294	43.1567192077637	0	3.093E-05
High	Sequest HT (A2)	Unambiguous	[K].QDSTYWDNISQGGLQR.[I]		1	1	P30298	P30298	0	2	0.6434	0	1	1	934.434753417969	1867.86223020594	2.83781688719681	0.00265031796880066	CID	MS2		27.1	44.4030450808	40957	MSO3_060418_01.raw	0/0	3.86811089515686	40068649	44.4312591552734	0	5.512E-08
High	Sequest HT (A2)	Unambiguous	[K].NVAGSISGLnAGNAASIPSK.[C]	N10(Deamidated)	1	2	Q7XJ39	Q2QYL2; Q7XJ39	0	2	0.015	0	1	1	914.97265625	1828.93803587	-1.03637083287111	-0.000947729999951852	HCD	MS2	0	17.60397	40.3654481917333	36660	MSO3_060418_01.raw	0/0	5.32087278366089			0	5.472E-07
High	Sequest HT (A2)	Unambiguous	[R].HLNAGIFGTGSDGHTLPSETVR.[A]		1	1	P14717	P14717	0	3	0.6629	0	1	1	756.044616699219	2266.11929683766	-0.78819810501915	-0.000595384114452221	HCD	MS2	1.883765	10.55165	40.3615544834667	36656	MSO3_060418_01.raw	0/0	5.34198570251465	190322916	40.2851257324219	0	2.005E-12
High	Sequest HT (A2)	Unambiguous	[R].IVnNEIIILGNDAELGSDIDPEEAQQALEIAEANVSR.[A]	N3(Deamidated)	1	1	P0C2Z1	P0C2Z1	0	3		0.0406	3	3	1321.99975585938	3963.98471431813	4.48414641110744	0.0059250027082185	HCD	MS2	52.74299	40.485	91.9883362922667	91231	MSO2_060418_01.raw	0/0	3.78282141685486	2326924.4375	91.9448165893555	0	1.806E-05
High	Sequest HT (A2)	Unambiguous	[R].IVNnEIIILGNDAELGSDIDPEEAQQALEIAEANVSR.[A]	N4(Deamidated)	1	1	P0C2Z1	P0C2Z1	0	3		0.0279	2	2	1321.99975585938	3963.98471431813	4.48414641110744	0.0059250027082185	HCD	MS2	52.74299	40.485	91.9883362922667	91231	MSO2_060418_01.raw	0/0	3.8300085067749	2326924.4375	91.9448165893555	0	1.692E-05
High	Sequest HT (A2)	Unambiguous	[R].IVNNEIIILGnDAELGSDIDPEEAQQALEIAEANVSR.[A]	N11(Deamidated)	1	1	P0C2Z1	P0C2Z1	0	3	0.0279	0	1	1	1321.99975585938	3963.98471431813	4.48414641110744	0.0059250027082185	HCD	MS2	52.74299	40.485	91.9883362922667	91231	MSO2_060418_01.raw	0/0	3.93780398368835	2326924.4375	91.9448165893555	0	1.484E-05
High	Sequest HT (A2)	Unambiguous	[K].LAGSQVGHWVSLK.[Q]		1	1	Q0INM3	Q0INM3	0	3	0.2301	0	1	1	461.257019042969	1381.75650386891	-1.56030221219275	-0.00071865369788308	HCD	MS2	73.42441	26.815	38.8131369861333	34988	MSO3_060418_01.raw	0/0	3.3901584148407	18488905	38.8678703308105	0	4.501E-05
High	Sequest HT (A2)	Unambiguous	[K].YGQDATNVGDEGGFAPNIQENK.[E]		1	1	Q42971	Q42971	0	2	0.7322	0	1	1	1162.52490234375	2324.0425280575	-0.012802046231016	-1.48762501339661E-05	HCD	MS2	0	18.13	38.8226631482667	34996	MSO3_060418_01.raw	0/0	4.78458595275879			0	1.931E-10
High	Sequest HT (A2)	Unambiguous	[R].VPIIVTGNDFSTLYAPLIR.[D]		1	1	P93431	P93431	0	3	0.4963	0	1	1	697.060852050781	2089.16800289234	-0.574222353551145	-0.000399882552149696	CID	MS2		40.405	91.9834720658667	91226	MSO2_060418_01.raw	0/0	2.7247097492218	2318845.90625	91.933952331543	0	0.0001317
High	Sequest HT (A2)	Unambiguous	[R].VPIIVTGNDFSTLYAPLIR.[D]		1	1	P93431	P93431	0	3	0.4783	0	1	1	697.060852050781	2089.16800289234	-0.574222353551145	-0.000399882552149696	HCD	MS2	77.22592	30.52	91.9815010765333	91224	MSO2_060418_01.raw	0/0	2.76159000396729	2318845.90625	91.933952331543	0	3.498E-05
High	Sequest HT (A2)	Unambiguous	[R].IVNNEIIILGNDAELGSDIDPEEAqQALEIAEANVSR.[A]	Q25(Deamidated)	1	1	P0C2Z1	P0C2Z1	0	3	0.0331	0	1	1	1321.99975585938	3963.98471431813	4.48414641110744	0.0059250027082185	CID	MS2		33.1	91.9900675018667	91233	MSO2_060418_01.raw	0/0	5.42768239974976	2326924.4375	91.9448165893555	0	2.32E-06
High	Sequest HT (A2)	Unambiguous	[K].GIIGYVEEDLVSTDFVGDSR.[S]		1	1	A2YQT7	A2YQT7	0	3	0.3453	0	1	1	724.354675292969	2171.04947261891	-0.366836781899747	-0.000265473698012405	CID	MS2		39.05688	91.9724287266667	91214	MSO2_060418_01.raw	0/0	2.23095321655273	2706073.375	91.9150695800781	0	0.0001179
High	Sequest HT (A2)	Unambiguous	[K].YGQDATNVGDEGGFAPNIQENK.[E]		1	1	Q42971	Q42971	0	2	0.7825	0	1	1	1162.52490234375	2324.0425280575	-0.012802046231016	-1.48762501339661E-05	CID	MS2		25.28486	38.8243967973333	34998	MSO3_060418_01.raw	0/0	5.38144588470459			0	7.191E-11
High	Sequest HT (A2)	Unambiguous	[R].ILGNSGVTMIEGAGSLVDAHTVEVTKPDGSK.[Q]		1	1	P48642	P48642	0	4	0.3368	0	1	1	771.399230957031	3082.57509393813	0.840145080724598	0.000647452031330431	HCD	MS2	40.33918	36.36667	91.9695539421333	91211	MSO2_060418_01.raw	0/0	2.90554523468018			0	8.435E-07
High	Sequest HT (A2)	Unambiguous	[K].YIGLSEASASTIR.[R]		2	4	A2XRZ0; A2XRZ6	A2XRZ0; A2XRZ6; Q7XT99; Q7XQ45	0	2	0.4582	0	1	1	684.362121582031	1367.71696653406	0.326357147824034	0.000223182031277247	HCD	MS2	38.6768	9.038128	38.8260049989333	35000	MSO3_060418_01.raw	0/0	2.51382994651794			0	3.771E-05
High	Sequest HT (A2)	Unambiguous	[R].DNGLLLHIHR.[A]		1	1	P0C511	P0C511	0	3	0.4796	0	1	1	396.558837890625	1187.66196041188	-2.02514969243739	-0.000801732708244648	HCD	MS2	24.46634	39.375	91.9661331882667	91207	MSO2_060418_01.raw	0/0	2.94153809547424			0	0.0002821
High	Sequest HT (A2)	Unambiguous	[K].LAMQEFMILPTGAASFK.[E]		1	1	Q42971	Q42971	0	2	0.559	0	1	1	927.977905273438	1854.94853391688	-0.380044429447803	-0.000352481562572393	CID	MS2		30.55	91.9641267989333	91205	MSO2_060418_01.raw	0/0	4.15146923065186			0	6.625E-07
High	Sequest HT (A2)	Unambiguous	[K].LAMQEFMILPTGAASFK.[E]		1	1	Q42971	Q42971	0	2	0.4733	0	1	1	927.977722167969	1854.94816770594	-0.577468126993896	-0.000535587031322393	HCD	MS2	0	42.525	91.9623563690667	91203	MSO2_060418_01.raw	0/0	4.1170802116394			0	1.583E-05
High	Sequest HT (A2)	Unambiguous	[K].MIPTKPMVVETFSEYPPLGR.[F]		1	1	O64937	O64937	0	3	0.6379	0	1	1	764.732177734375	2292.18197994313	2.31549914503434	0.00176917770841101	CID	MS2		27.64605	91.9613771736	91202	MSO2_060418_01.raw	0/0	2.89818453788757			0	5.446E-06
High	Sequest HT (A2)	Unambiguous	[R].ILGNSGVTMIEGAGSLVDAHTVEVTKPDGSK.[Q]		1	1	P48642	P48642	0	4	0.5701	0	1	1	771.399230957031	3082.57509393813	0.840145080724598	0.000647452031330431	CID	MS2		33.1	91.9713307733333	91213	MSO2_060418_01.raw	0/0	3.34850597381592			0	4.012E-06
High	Sequest HT (A2)	Unambiguous	[R].TVPAAVPAIVFLSGGQSEEEATLNLNAMNK.[L]		1	1	P17784	P17784	0	3	0.6262	0	1	1	1024.52722167969	3071.56711177906	-1.51848020431349	-0.0015547069792774	CID	MS2		33.1	91.9602770314667	91201	MSO2_060418_01.raw	0/0	3.12920641899109			0	2.835E-06
High	Sequest HT (A2)	Unambiguous	[R].IVNNEIIILGNDAELGSDIDPEEAQQALEIAEAnVSR.[A]	N34(Deamidated)	1	1	P0C2Z1	P0C2Z1	0	3		0.0331	2	2	1321.99975585938	3963.98471431813	4.48414641110744	0.0059250027082185	CID	MS2		33.1	91.9900675018667	91233	MSO2_060418_01.raw	0/0	5.25091171264648	2326924.4375	91.9448165893555	0	1.909E-05
High	Sequest HT (A2)	Unambiguous	[K].YGRPLLGcTIKPK.[L]	C8(Carbamidomethyl)	1	1	P0C511	P0C511	0	4	0.6266	0	1	1	376.467468261719	1502.84804315688	-2.08745427753059	-0.000784283281197062	CID	MS2		15.70958	92.0075498474667	91245	MSO2_060418_01.raw	0/0	2.3330020904541			0	9.929E-06
High	Sequest HT (A2)	Unambiguous	[R].IGDSLSAHPNELVAVFTR.[L]		1	1	P31924	P31924	0	3	0.3451	0	1	1	642.674560546875	1926.00912838063	0.611352940882833	0.000392490208317516	CID	MS2		33.1	92.0318386384	91270	MSO2_060418_01.raw	0/0	2.54992437362671	7078970.625	91.9502792358398	0	0.0001106
High	Sequest HT (A2)	Unambiguous	[R].nGKPIGPQEFTPIFFnYPPGLR.[E]	N1(Deamidated); N16(Deamidated)	1	2	Q0J0N4	A3C053; Q0J0N4	0	3	0.0056	0	1	1	831.100219726563	2491.28610591969	8.22196537367271	0.00682769989581574	HCD	MS2	53.76083	32.185	92.03093432	91269	MSO2_060418_01.raw	0/0	3.53825259208679			0	0.0003863
High	Sequest HT (A2)	Unambiguous	[R].IGDSLSAHPNELVAVFTR.[L]		1	1	P31924	P31924	0	3	0.3966	0	1	1	642.674560546875	1926.00912838063	0.611352940882833	0.000392490208317516	HCD	MS2	49.7963	42.55	92.0300616317333	91268	MSO2_060418_01.raw	0/0	2.95417475700378	7078970.625	91.9502792358398	0	5.552E-06
High	Sequest HT (A2)	Unambiguous	[R].WSPLADVEDGYSPTLPHLK.[G]		1	1	Q69RJ0	Q69RJ0	0	3	0.4728	0	1	1	709.025390625	2125.061618615	0.740042618186065	0.000524211666743213	CID	MS2		41.415	92.0290841930667	91267	MSO2_060418_01.raw	0/0	1.83715498447418			0	5.973E-05
High	Sequest HT (A2)	Unambiguous	[R].WSPLADVEDGYSPTLPHLK.[G]		1	1	Q69RJ0	Q69RJ0	0	3	0.5717	0	1	1	709.025390625	2125.061618615	0.740042618186065	0.000524211666743213	HCD	MS2	21.48875	33.1	92.0269388090667	91265	MSO2_060418_01.raw	0/0	4.46143674850464			0	6.604E-09
High	Sequest HT (A2)	Unambiguous	[K].IVDSFPGQSIDFFGALR.[A]		1	1	P93431	P93431	0	2	0.7042	0	1	1	934.980529785156	1868.95378294031	-0.182754452362122	-0.000170779843756463	CID	MS2		42.4	92.0251058672	91263	MSO2_060418_01.raw	0/0	3.11158752441406			0	1.494E-07
High	Sequest HT (A2)	Unambiguous	[K].IVDSFPGQSIDFFGALR.[A]		1	1	P93431	P93431	0	2	0.5243	0	1	1	934.980529785156	1868.95378294031	-0.182754452362122	-0.000170779843756463	HCD	MS2	0	33.1	92.0231678874667	91261	MSO2_060418_01.raw	0/0	2.67341542243958			0	2.338E-07
High	Sequest HT (A2)	Unambiguous	[R].IVNNEIIILGNDAELGSDIDPEEAQqALEIAEANVSR.[A]	Q26(Deamidated)	1	1	P0C2Z1	P0C2Z1	0	3		0.0368	3	3	1321.99975585938	3963.98471431813	4.48414641110744	0.0059250027082185	CID	MS2		33.1	91.9900675018667	91233	MSO2_060418_01.raw	0/0	5.22775363922119	2326924.4375	91.9448165893555	0	3.891E-06
High	Sequest HT (A2)	Unambiguous	[K].VFSPEEVSAMILGK.[M]		1	1	Q6Z7B0	Q6Z7B0	0	2	0.6525	0	1	1	753.896667480469	1506.78605833094	-0.785730744945725	-0.000591964531167832	CID	MS2		42.51	92.0163122389333	91254	MSO2_060418_01.raw	0/0	2.59352540969849			0	2.674E-05
High	Sequest HT (A2)	Unambiguous	[K].VFSPEEVSAMILGK.[M]		1	1	Q6Z7B0	Q6Z7B0	0	2	0.4151	0	1	1	753.896667480469	1506.78605833094	-0.785730744945725	-0.000591964531167832	HCD	MS2	0	33.1	92.0144163909333	91252	MSO2_060418_01.raw	0/0	2.64811825752258			0	2.049E-05
High	Sequest HT (A2)	Unambiguous	[K].LVVSTScSLMHTAVDLVNETK.[L]	C7(Carbamidomethyl)	2	2	Q2QLY5; Q2QLY4	Q2QLY5; Q2QLY4	0	3	0.0695	0	1	1	768.723876953125	2304.15707759938	-0.137195760137513	-0.000105373541702628	HCD	MS2	48.82582	31.47087	92.0135581170667	91251	MSO2_060418_01.raw	0/0	1.8740382194519	8204675	92.0354537963867	0	0.0001078
High	Sequest HT (A2)	Unambiguous	[R].VPIIVTGNDFSTLYAPLIR.[D]		1	1	P93431	P93431	0	2	0.794	0	1	1	1045.08630371094	2089.16533079188	-1.85324775059549	-0.00193587406261031	CID	MS2		42.535	92.0125601128	91250	MSO2_060418_01.raw	0/0	3.34679746627808			0	8.955E-08
High	Sequest HT (A2)	Unambiguous	[K].YGVTESTLLTR.[N]		1	1	Q8H8C7	Q8H8C7	0	2	0.5609	0	1	1	620.332824707031	1239.65837278406	0.346913489492883	0.000215027031345016	CID	MS2		12.20898	38.7910795989333	34963	MSO3_060418_01.raw	0/0	3.12401437759399			0	7.701E-06
High	Sequest HT (A2)	Unambiguous	[R].VPIIVTGNDFSTLYAPLIR.[D]		1	1	P93431	P93431	0	2	0.5629	0	1	1	1045.08764648438	2089.16801633875	-0.567786107883671	-0.00059310062511031	HCD	MS2	0	33.1	92.0104062896	91248	MSO2_060418_01.raw	0/0	3.1757493019104			0	3.432E-07
High	Sequest HT (A2)	Unambiguous	[K].QLVLPVPAFNVINGGSHAGnK.[L]	N20(Deamidated)	1	1	Q42971	Q42971	0	3		0.0119	2	2	711.719665527344	2133.14444332203	-0.314150202170742	-0.000223375989549949	HCD	MS2	0	32.7051	92.0095312096	91247	MSO2_060418_01.raw	0/0	4.16410827636719			0	1.598E-07
High	Sequest HT (A2)	Unambiguous	[K].QLVLPVPAFNVInGGSHAGNK.[L]	N13(Deamidated)	1	1	Q42971	Q42971	0	3	0.0119	0	1	1	711.719665527344	2133.14444332203	-0.314150202170742	-0.000223375989549949	HCD	MS2	0	32.7051	92.0095312096	91247	MSO2_060418_01.raw	0/0	4.21193361282349			0	1.032E-09
High	Sequest HT (A2)	Unambiguous	[R].FASINVENVEENR.[R]		2	2	P17784; Q5N725	P17784; Q5N725	0	2	0.6495	0	1	1	760.87060546875	1520.7339343075	-0.0175918343506964	-1.3376249967223E-05	CID	MS2		10.4078	38.7901666837333	34962	MSO3_060418_01.raw	0/0	4.07895421981812	235461924	38.6450157165527	0	0.0001307
High	Sequest HT (A2)	Unambiguous	[R].nGKPIGPQEFTPIFFnYPPGLR.[E]	N1(Deamidated); N16(Deamidated)	1	2	Q0J0N4	A3C053; Q0J0N4	0	3	0.1033	0	1	1	831.100219726563	2491.28610591969	8.22196537367271	0.00682769989581574	CID	MS2		41.92	92.0329303128	91271	MSO2_060418_01.raw	0/0	3.29439687728882			0	0.0001715
High	Sequest HT (A2)	Unambiguous	[K].MIPTKPMVVETFSEYPPLGR.[F]		1	1	O64937	O64937	0	3	0.5246	0	1	1	764.730590820313	2292.17721920094	0.238546593861862	0.000182263645911007	HCD	MS2	0	31.33693	91.9593580133333	91200	MSO2_060418_01.raw	0/0	3.66428923606873			0	1.382E-06
High	Sequest HT (A2)	Unambiguous	[K].MELVDAAFPLLK.[G]		1	1	Q7XDC8	Q7XDC8	0	2	0.507	0	1	1	673.872436523438	1346.73759641688	-0.920151028633518	-0.000619601562448224	CID	MS2		36.64	91.9574212656	91198	MSO2_060418_01.raw	0/0	3.59199786186218			0	9.921E-06
High	Sequest HT (A2)	Unambiguous	[K].GIIGYVEEDLVSTDFVGDSR.[S]		1	1	A2YQT7	A2YQT7	0	2	0.7453	0	1	1	1086.0283203125	2171.049363995	-0.416869665900892	-0.000452522500154373	CID	MS2		32.815	91.8293644056	91095	MSO2_060418_01.raw	0/0	4.83375453948975			0	3.358E-06
High	Sequest HT (A2)	Unambiguous	[K].KISEDEYVSAIKEEISK.[V]		1	1	Q2QLY4	Q2QLY4	2	3	0.5584	0	1	1	656.676940917969	1968.01626949391	-0.461680977096219	-0.000302865364574245	HCD	MS2	0	33.1	91.8284890946667	91094	MSO2_060418_01.raw	0/0	3.8458559513092			0	2.02E-08
High	Sequest HT (A2)	Unambiguous	[R].TVPAAVPAIVFLSGGqSEEEATVNLNAMNK.[L]	Q16(Deamidated)	1	1	Q5N725	Q5N725	0	3	0.1311	0	1	1	1020.19049072266	3058.55691890797	5.48531887452129	0.00559235598950532	CID	MS2		33.1	91.8221144421333	91090	MSO2_060418_01.raw	0/0	3.51035499572754			0	5.126E-05
High	Sequest HT (A2)	Unambiguous	[K].ETPESEPPPTFLR.[E]		1	1	Q7XPL2	Q7XPL2	0	2	0.3913	0	1	1	750.372375488281	1499.73747434656	-0.116782716967246	-8.75717187227565E-05	HCD	MS2	24.67308	16.16273	38.8282151058667	35003	MSO3_060418_01.raw	0/0	2.06655812263489			0	1.811E-05
High	Sequest HT (A2)	Unambiguous	[K].YIPSNTFSYYDQVLDTTAMLGAVPER.[Y]		1	1	Q2QLY4	Q2QLY4	0	2	0.5938	0	1	1	1476.20959472656	2951.41191282313	-0.41921507163537	-0.000618638437572372	CID	MS2		31.765	91.806040224	91075	MSO2_060418_01.raw	0/0	1.92246508598328	3065006.3125	91.7792510986328	0	0.0003259
High	Sequest HT (A2)	Unambiguous	[R].VLYSSVVYPHNYGFIPR.[T]		1	1	A2X8Q3	A2X8Q3	0	3	0.2083	0	1	1	671.019653320313	2011.04440670094	0.397057992381002	0.000266166979220846	CID	MS2		37.465	91.8031259570667	91072	MSO2_060418_01.raw	0/0	1.67918503284454	1749530.125	91.784538269043	0	6.523E-05
High	Sequest HT (A2)	Unambiguous	[R].VLYSSVVYPHNYGFIPR.[T]		1	1	A2X8Q3	A2X8Q3	0	3	0.1457	0	1	1	671.019653320313	2011.04440670094	0.397057992381002	0.000266166979220846	HCD	MS2	46.6184	26.695	91.8012363872	91070	MSO2_060418_01.raw	0/0	2.46646618843079	1749530.125	91.784538269043	0	1.866E-05
High	Sequest HT (A2)	Unambiguous	[K].KISEDEYVSAIKEEISK.[V]		1	1	Q2QLY4	Q2QLY4	2	3	0.3655	0	1	1	656.676940917969	1968.01626949391	-0.461680977096219	-0.000302865364574245	CID	MS2		41.19	91.8304560157333	91096	MSO2_060418_01.raw	0/0	3.93911123275757			0	4.545E-06
High	Sequest HT (A2)	Unambiguous	[R].KFLDGIYVSDK.[G]		1	1	P49210	P49210	1	2	0.3818	0	1	1	642.845397949219	1284.68351926844	0.0700938733959323	4.50242188207994E-05	HCD	MS2	58.09747	10.65718	38.8506013064	35027	MSO3_060418_01.raw	0/0	2.96364903450012	61317337	38.9385757446289	0	0.0002402
High	Sequest HT (A2)	Unambiguous	[K].GFFEcTHDVTDITcADFLR.[S]	C5(Carbamidomethyl); C14(Carbamidomethyl)	1	1	Q0E4K1	Q0E4K1	0	3	0.6561	0	1	1	768.673583984375	2304.00619869313	0.0954264558787038	7.32877082943636E-05	CID	MS2		42.52	91.7755311512	91043	MSO2_060418_01.raw	0/0	4.0988302230835			0	3.476E-08
High	Sequest HT (A2)	Unambiguous	[K].GFFEcTHDVTDITcADFLR.[S]	C5(Carbamidomethyl); C14(Carbamidomethyl)	1	1	Q0E4K1	Q0E4K1	0	3	0.6398	0	1	1	768.673583984375	2304.00619869313	0.0954264558787038	7.32877082943636E-05	HCD	MS2	37.35465	33.1	91.7733498970667	91041	MSO2_060418_01.raw	0/0	3.97303295135498			0	1.413E-07
High	Sequest HT (A2)	Unambiguous	[K].YIPSNTFSYYDQVLDTTAMLGAVPER.[Y]		1	1	Q2QLY4	Q2QLY4	0	3	0.6029	0	1	1	984.476196289063	2951.41403560719	0.300028204233889	0.000295169062458929	CID	MS2		41.4	91.7715127413333	91039	MSO2_060418_01.raw	0/0	2.77441024780273			0	0.0001984
High	Sequest HT (A2)	Unambiguous	[K].YIPSNTFSYYDQVLDTTAMLGAVPER.[Y]		1	1	Q2QLY4	Q2QLY4	0	3	0.5245	0	1	1	984.4765625	2951.41513424	0.672267791383108	0.000661379999958929	HCD	MS2	0	33.1	91.7695437469333	91037	MSO2_060418_01.raw	0/0	4.08091259002686			0	1.775E-07
High	Sequest HT (A2)	Unambiguous	[K].EFSTEEEAIELANDTHYGLAGAVLSGDR.[E]		1	1	B3VMC0	B3VMC0	0	3	0.2553	0	1	1	998.807556152344	2994.40811519703	3.94112395087947	0.0039337623437253	HCD	MS2	0	40.98	91.7515238338667	91020	MSO2_060418_01.raw	0/0	2.82278513908386			0	9.015E-06
High	Sequest HT (A2)	Unambiguous	[K].GILGYVEEDLVSTDFQGDSR.[S]		1	1	Q6K5G8	Q6K5G8	0	2	0.8051	0	1	1	1100.52380371094	2200.04033079188	-0.0462801154114756	-5.09090625655517E-05	CID	MS2		33.1	91.7494262744	91018	MSO2_060418_01.raw	0/0	3.94980502128601	4623856.8125	91.5954818725586	0	7.679E-08
High	Sequest HT (A2)	Unambiguous	[K].GILGYVEEDLVSTDFQGDSR.[S]		1	1	Q6K5G8	Q6K5G8	0	2	0.4638	0	1	1	1100.52380371094	2200.04033079188	-0.0462801154114756	-5.09090625655517E-05	HCD	MS2	57.71396	41.805	91.747643112	91016	MSO2_060418_01.raw	0/0	3.73227024078369	4623856.8125	91.5954818725586	0	5.89E-07
High	Sequest HT (A2)	Unambiguous	[K].GAIPALPTVAVAQELISK.[A]		1	1	Q0J8G4	Q0J8G4	0	2	0.5254	0	1	1	889.525207519531	1778.04313840906	0.521460658863705	0.000463589531477737	HCD	MS2	52.04649	33.1	91.7774081864	91045	MSO2_060418_01.raw	0/0	2.36206340789795	10423203.5	91.6921615600586	0	0.0003834
High	Sequest HT (A2)	Unambiguous	[R].TVPAAVPAIVFLSGGQSEEEATLNLNAMNK.[L]		1	1	P17784	P17784	0	3	0.6259	0	1	1	1024.52880859375	3071.57187252125	0.0314566146316065	3.22070832226018E-05	HCD	MS2	3.104579	33.07	91.9586435549333	91199	MSO2_060418_01.raw	0/0	4.32505989074707			0	3.032E-07
High	Sequest HT (A2)	Unambiguous	[R].FVYAHFPINASITnSNTAIEIR.[N]	N14(Deamidated)	1	1	P49210	P49210	0	3	0.003	0	1	1	827.097839355469	2479.27896480641	7.0041888314602	0.00578840546870548	CID	MS2		33.1	91.8496840048	91113	MSO2_060418_01.raw	0/0	3.33401441574097	14339397.375	91.8849792480469	0	2.391E-06
High	Sequest HT (A2)	Unambiguous	[R].FVYAHFPInASITNSNTAIEIR.[N]	N9(Deamidated)	1	1	P49210	P49210	0	3		0.018	3	3	827.097839355469	2479.27896480641	7.0041888314602	0.00578840546870548	CID	MS2		33.1	91.8496840048	91113	MSO2_060418_01.raw	0/0	3.26501321792603	14339397.375	91.8849792480469	0	3.73E-06
High	Sequest HT (A2)	Unambiguous	[R].GPILLEDYHLIEK.[VL]		2	3	Q0E4K1; A2YH64	Q0E4K1; Q0D9C4; A2YH64	0	3	0.7729	0	1	1	513.951416015625	1539.83969478688	-1.31563075453277	-0.000675287708266599	CID	MS2		23.47	91.9564668448	91197	MSO2_060418_01.raw	0/0	3.39105010032654			0	7.802E-07
High	Sequest HT (A2)	Unambiguous	[K].MELVDAAFPLLK.[G]		1	1	Q7XDC8	Q7XDC8	0	2	0.3623	0	1	1	673.872436523438	1346.73759641688	-0.920151028633518	-0.000619601562448224	HCD	MS2	18.20959	26.38	91.9556689741333	91196	MSO2_060418_01.raw	0/0	2.64711380004883			0	1.966E-05
High	Sequest HT (A2)	Unambiguous	[R].GPILLEDYHLIEK.[VL]		2	3	Q0E4K1; A2YH64	Q0E4K1; Q0D9C4; A2YH64	0	3	0.6598	0	1	1	513.951416015625	1539.83969478688	-1.31563075453277	-0.000675287708266599	HCD	MS2	11.81551	41.77	91.954810932	91195	MSO2_060418_01.raw	0/0	3.41354990005493			0	2.574E-06
High	Sequest HT (A2)	Unambiguous	[K].YGRPLLGcTIKPK.[L]	C8(Carbamidomethyl)	1	1	P0C511	P0C511	0	3	0.4339	0	1	1	501.621612548828	1502.85028438648	-0.596135883036604	-0.000298634505144927	CID	MS2		32.035	91.9528565914667	91193	MSO2_060418_01.raw	0/0	4.01232528686523			0	3.032E-07
High	Sequest HT (A2)	Unambiguous	[K].FHGYSPAVVTGKPVDLGGSLGR.[D]		1	1	A2XMV1	A2XMV1	0	4	0.4783	0	1	1	554.297790527344	2214.16933221938	1.24449054746108	0.000688877343804961	CID	MS2		42.21	91.9349930146667	91184	MSO2_060418_01.raw	0/0	2.298996925354	1907041.34375	91.8913879394531	0	0.0004068
High	Sequest HT (A2)	Unambiguous	[K].FHGYSPAVVTGKPVDLGGSLGR.[D]		1	1	A2XMV1	A2XMV1	0	4	0.3562	0	1	1	554.297790527344	2214.16933221938	1.24449054746108	0.000688877343804961	HCD	MS2	33.16299	33.1	91.9329844269333	91182	MSO2_060418_01.raw	0/0	3.20487141609192	1907041.34375	91.8913879394531	0	3.117E-06
High	Sequest HT (A2)	Unambiguous	[K].YLGPFSEQTPSYLTGEFPGDYGWDTAGLSADPETFAR.[N]		1	1	A2XJ35	A2XJ35	0	3	0.7435	0	1	1	1348.28576660156	4042.84274654469	3.30551537576699	0.00445454489560386	CID	MS2		41.31	91.9235975802667	91172	MSO2_060418_01.raw	0/0	4.64047431945801	7472840.0625	91.9335784912109	0	4.037E-05
High	Sequest HT (A2)	Unambiguous	[R].FVYAHFPINASITNSnTAIEIR.[N]	N16(Deamidated)	1	1	P49210	P49210	0	3		0.003	2	2	827.097839355469	2479.27896480641	7.0041888314602	0.00578840546870548	CID	MS2		33.1	91.8496840048	91113	MSO2_060418_01.raw	0/0	3.3188145160675	14339397.375	91.8849792480469	0	2.501E-06
High	Sequest HT (A2)	Unambiguous	[K].YLGPFSEQTPSYLTGEFPGDYGWDTAGLSADPETFAR.[N]		1	1	A2XJ35	A2XJ35	0	3	0.3891	0	1	1	1348.28576660156	4042.84274654469	3.30551537576699	0.00445454489560386	HCD	MS2	15.93995	33.1	91.9216058224	91170	MSO2_060418_01.raw	0/0	3.11449408531189	7472840.0625	91.9335784912109	0	6.237E-05
High	Sequest HT (A2)	Unambiguous	[K].GSFETIHVEDALGHQFATR.[L]		1	1	P49398	P49398	0	3	0.1652	0	1	1	705.678283691406	2115.02029781422	-2.40847500025698	-0.00169799526035301	CID	MS2		32.02	91.9045753986667	91151	MSO2_060418_01.raw	0/0	2.24187779426575	4440536	91.8856506347656	0	2.129E-05
High	Sequest HT (A2)	Unambiguous	[K].GSFETIHVEDALGHQFATR.[L]		1	1	P49398	P49398	0	3	0.2143	0	1	1	705.678283691406	2115.02029781422	-2.40847500025698	-0.00169799526035301	HCD	MS2	31.27298	35.44003	91.9027902722667	91149	MSO2_060418_01.raw	0/0	2.52385330200195	4440536	91.8856506347656	0	0.000287
High	Sequest HT (A2)	Unambiguous	[K].ITDEFTGAGAVGQVcQVIGAVVDVR.[F]	C15(Carbamidomethyl)	1	1	Q01859	Q01859	0	3	0.574	0	1	1	854.438049316406	2561.29959468922	-1.2562281842068	-0.00107252692702057	CID	MS2		42.625	91.9014755562667	91148	MSO2_060418_01.raw	0/0	3.85198473930359			0	1.211E-07
High	Sequest HT (A2)	Unambiguous	[K].YDIGAGFGHFAIATEDVYK.[L]		1	1	Q948T6	Q948T6	0	3	0.6751	0	1	1	692.001525878906	2073.99002437672	-0.775187930715529	-0.000535911093872225	CID	MS2		27.51794	91.9003527704	91147	MSO2_060418_01.raw	0/0	2.76802396774292			0	0.0003725
High	Sequest HT (A2)	Unambiguous	[K].ITDEFTGAGAVGQVcQVIGAVVDVR.[F]	C15(Carbamidomethyl)	1	1	Q01859	Q01859	0	3	0.5513	0	1	1	854.438049316406	2561.29959468922	-1.2562281842068	-0.00107252692702057	HCD	MS2	8.921983	33.1	91.8994402418667	91146	MSO2_060418_01.raw	0/0	4.18624448776245			0	1.022E-07
High	Sequest HT (A2)	Unambiguous	[K].YDIGAGFGHFAIATEDVYK.[L]		1	1	Q948T6	Q948T6	0	3	0.2978	0	1	1	692.001525878906	2073.99002437672	-0.775187930715529	-0.000535911093872225	HCD	MS2	41.4146	26.8	91.8988362021333	91145	MSO2_060418_01.raw	0/0	2.24956178665161			0	0.0001263
High	Sequest HT (A2)	Unambiguous	[K].GSTVAIFGLGAVGLAAAEGAR.[I]		1	1	Q2R8Z5	Q2R8Z5	0	2	0.6877	0	1	1	944.517456054688	1888.02763547938	-0.556607340159537	-0.000525445312632655	CID	MS2		26.65	91.87426854	91132	MSO2_060418_01.raw	0/0	4.12986898422241	6639067.5625	91.9470748901367	0	2.093E-08
High	Sequest HT (A2)	Unambiguous	[K].YIGLSEASASTIR.[R]		2	4	A2XRZ0; A2XRZ6	A2XRZ0; A2XRZ6; Q7XT99; Q7XQ45	0	2	0.7019	0	1	1	684.362121582031	1367.71696653406	0.326357147824034	0.000223182031277247	CID	MS2		20.338	38.827521012	35002	MSO3_060418_01.raw	0/0	3.22103381156921			0	5.337E-06
High	Sequest HT (A2)	Unambiguous	[K].YGVTESTLLTR.[N]		1	1	Q8H8C7	Q8H8C7	0	2	0.5543	0	1	1	620.332824707031	1239.65837278406	0.346913489492883	0.000215027031345016	HCD	MS2	58.80106	11.20692	38.7893999949333	34961	MSO3_060418_01.raw	0/0	2.67450881004334			0	0.0002819
High	Sequest HT (A2)	Unambiguous	[K].GSITSIqAVYVPADDLTDPAPATTFAHLDATTVLSR.[G]	Q7(Deamidated)	1	1	P12085	P12085	0	3	0.0538	0	1	1	1239.30102539063	3715.88852291188	4.95089474351166	0.00613229395817797	HCD	MS2	0	33.1	92.0441462725333	91282	MSO2_060418_01.raw	0/0	3.15980553627014	9639969.3125	92.0079650878906	0	0.0002653
High	Sequest HT (A2)	Unambiguous	[R].VALEAcVQAR.[N]	C6(Carbamidomethyl)	1	1	P0C511	P0C511	0	2	0.5931	0	1	1	558.794921875	1116.58256712	-0.391327826280686	-0.000218474999922336	CID	MS2		14.39874	38.7662740672	34937	MSO3_060418_01.raw	0/0	3.76302027702332			0	4.945E-05
High	Sequest HT (A2)	Unambiguous	[K].MIPTKPMVVETFSEYPPLGR.[F]		1	1	O64937	O64937	0	3	0.4545	0	1	1	764.731994628906	2292.18143062672	2.07585077374521	0.00158607223966101	CID	MS2		28.93653	92.3085803709333	91530	MSO2_060418_01.raw	0/0	3.40868973731995			0	1.428E-05
High	Sequest HT (A2)	Unambiguous	[K].LAMQEFMILPTGAASFK.[E]		1	1	Q42971	Q42971	0	2	0.4778	0	1	1	927.976257324219	1854.94523801844	-2.15685770736264	-0.00200043078132239	HCD	MS2	65.16045	33.1	92.3076597045333	91529	MSO2_060418_01.raw	0/0	4.26955604553223			0	3.694E-05
High	Sequest HT (A2)	Unambiguous	[K].MIPTKPMVVETFSEYPPLGR.[F]		1	1	O64937	O64937	0	3	0.3705	0	1	1	764.730346679688	2292.17648677906	-0.0809845678569818	-6.18769790889928E-05	HCD	MS2	0	29.65545	92.3068846909333	91528	MSO2_060418_01.raw	0/0	2.50955557823181			0	9.877E-07
High	Sequest HT (A2)	Unambiguous	[R].GPILLEDYHLIEK.[VL]		2	3	Q0E4K1; A2YH64	Q0E4K1; Q0D9C4; A2YH64	0	3	0.7647	0	1	1	513.951538085938	1539.84006099781	-1.07780700122817	-0.000553217395766599	CID	MS2		33.07	92.3057803426667	91527	MSO2_060418_01.raw	0/0	2.89490270614624			0	3.346E-06
High	Sequest HT (A2)	Unambiguous	[K].MELVDAAFPLLK.[G]		1	1	Q7XDC8	Q7XDC8	0	2	0.5222	0	1	1	673.87158203125	1346.7358874325	-2.18913082620001	-0.00147409374994822	CID	MS2		26.38	92.3048017722667	91526	MSO2_060418_01.raw	0/0	3.82865619659424			0	1.074E-05
High	Sequest HT (A2)	Unambiguous	[R].GPILLEDYHLIEK.[VL]		2	3	Q0E4K1; A2YH64	Q0E4K1; Q0D9C4; A2YH64	0	3	0.6647	0	1	1	513.951538085938	1539.84006099781	-1.07780700122817	-0.000553217395766599	HCD	MS2	41.65876	23.47	92.304047436	91525	MSO2_060418_01.raw	0/0	3.30560445785522			0	2.357E-06
High	Sequest HT (A2)	Unambiguous	[K].MELVDAAFPLLK.[G]		1	1	Q7XDC8	Q7XDC8	0	2	0.485	0	1	1	673.87158203125	1346.7358874325	-2.18913082620001	-0.00147409374994822	HCD	MS2	0	40.238	92.3031870581333	91524	MSO2_060418_01.raw	0/0	3.00680589675903			0	8.556E-06
High	Sequest HT (A2)	Unambiguous	[K].LAMQEFMILPTGAASFK.[E]		1	1	Q42971	Q42971	0	2	0.5981	0	1	1	927.976257324219	1854.94523801844	-2.15685770736264	-0.00200043078132239	CID	MS2		42.525	92.3096472757333	91531	MSO2_060418_01.raw	0/0	4.23470067977905			0	1.086E-05
High	Sequest HT (A2)	Unambiguous	[K].YGRPLLGcTIKPK.[L]	C8(Carbamidomethyl)	1	1	P0C511	P0C511	0	3	0.4972	0	1	1	501.620880126953	1502.84808712086	-2.05820055971071	-0.00103105638014493	CID	MS2		32.02	92.301236956	91522	MSO2_060418_01.raw	0/0	3.60218572616577			0	3.277E-07
High	Sequest HT (A2)	Unambiguous	[K].YGAGIGPGVYDIHSPR.[I]		2	2	Q2QLY5; Q2QLY4	Q2QLY5; Q2QLY4	0	3	0.6679	0	1	1	553.614685058594	1658.82950191578	0.585808456963603	0.000323918593873411	CID	MS2		5.52097	38.646195868	34810	MSO3_060418_01.raw	0/0	2.64531445503235			0	9.376E-07
High	Sequest HT (A2)	Unambiguous	[K].GSFETIHVEDALGHQFATR.[L]		1	1	P49398	P49398	0	4	0.4577	0	1	1	529.511779785156	2115.02528925063	-0.0484861199232276	-2.56373436968715E-05	HCD	MS2	21.88642	25.645	92.2719279997333	91495	MSO2_060418_01.raw	0/0	3.18822336196899			0	1.013E-05
High	Sequest HT (A2)	Unambiguous	[K].FQAHFSEYLK.[K]		2	3	Q8L4L4; A2WXX3	Q0JGY1; Q8L4L4; A2WXX3	0	3	0.4933	0	1	1	423.880096435547	1269.62573604664	-0.403822274386321	-0.000170901119796933	CID	MS2		7.413671	38.6470941410667	34811	MSO3_060418_01.raw	0/0	3.00410509109497	183392880	38.558032989502	0	0.000134
High	Sequest HT (A2)	Unambiguous	[R].NGKPIGPqEFTPIFFNYPPGLR.[E]	Q8(Deamidated)	1	2	Q0J0N4	A3C053; Q0J0N4	0	3		0.0342	2	2	830.766296386719	2490.28433590016	1.09589218694112	0.000909693385399072	CID	MS2		39.925	92.2701075192	91493	MSO2_060418_01.raw	0/0	3.10880708694458			0	1.066E-05
High	Sequest HT (A2)	Unambiguous	[R].nGKPIGPQEFTPIFFNYPPGLR.[E]	N1(Deamidated)	1	2	Q0J0N4	A3C053; Q0J0N4	0	3	0.0342	0	1	1	830.766296386719	2490.28433590016	1.09589218694112	0.000909693385399072	CID	MS2		39.925	92.2701075192	91493	MSO2_060418_01.raw	0/0	3.21720957756042			0	7.252E-07
High	Sequest HT (A2)	Unambiguous	[R].VcIIGSGPSAHTAAIYAAR.[A]	C2(Carbamidomethyl)	1	1	Q6ZFU6	Q6ZFU6	0	3	0.562	0	1	1	638.999816894531	1914.98489742359	-0.284214383399265	-0.000181422135509498	HCD	MS2	47.99014	9.138233	38.6487230701333	34813	MSO3_060418_01.raw	0/0	3.62510943412781	10760676.5	38.6337509155273	0	4.874E-08
High	Sequest HT (A2)	Unambiguous	[K].GSFETIHVEDALGHQFATR.[L]		1	1	P49398	P49398	0	3	0.6037	0	1	1	705.679992675781	2115.02542476734	0.0155872095289242	1.09891146469939E-05	CID	MS2		41.4	92.2528558832	91476	MSO2_060418_01.raw	0/0	2.70358490943909			0	7.155E-07
High	Sequest HT (A2)	Unambiguous	[K].FQAHFSEYLK.[K]		2	3	Q8L4L4; A2WXX3	Q0JGY1; Q8L4L4; A2WXX3	0	3	0.2821	0	1	1	423.880096435547	1269.62573604664	-0.403822274386321	-0.000170901119796933	HCD	MS2	46.75681	7.135751	38.6453999981333	34809	MSO3_060418_01.raw	0/0	2.73446106910706	183392880	38.558032989502	0	0.0002138
High	Sequest HT (A2)	Unambiguous	[K].GSFETIHVEDALGHQFATR.[L]		1	1	P49398	P49398	0	3	0.2397	0	1	1	705.679992675781	2115.02542476734	0.0155872095289242	1.09891146469939E-05	HCD	MS2	53.28344	33.1	92.2508265949333	91474	MSO2_060418_01.raw	0/0	3.16905474662781			0	1.994E-08
High	Sequest HT (A2)	Unambiguous	[R].TVPAAVPAIVFLSGGQSEEEATLnLNAMNK.[L]	N24(Deamidated)	1	1	P17784	P17784	0	3	0.0087	0	1	1	1024.86108398438	3072.56869869313	4.20067006063591	0.00430226437488927	HCD	MS2	0	33.1	92.3114739530667	91533	MSO2_060418_01.raw	0/0	3.44326114654541			0	0.0002778
High	Sequest HT (A2)	Unambiguous	[R].TVPAAVPAIVFLSGGQSEEEATLNLnAMNK.[L]	N26(Deamidated)	1	1	P17784	P17784	0	3		0.0174	3	3	1024.86108398438	3072.56869869313	4.20067006063591	0.00430226437488927	HCD	MS2	0	33.1	92.3114739530667	91533	MSO2_060418_01.raw	0/0	3.37582564353943			0	0.0003119
High	Sequest HT (A2)	Unambiguous	[K].VALVYGQMNEPPGAR.[M]		1	1	P12085	P12085	0	2	0.6196	0	1	1	801.409912109375	1601.81254758875	1.31744599806549	0.00105514937513362	CID	MS2		28.181	38.6176118498667	34781	MSO3_060418_01.raw	0/0	3.96541309356689			0	8.87E-07
High	Sequest HT (A2)	Unambiguous	[K].FHGYSPAVVTGKPVDLGGSLGR.[D]		1	1	A2XMV1	A2XMV1	0	4	0.5071	0	1	1	554.301086425781	2214.18251581313	7.19869195609643	0.00398477578130496	HCD	MS2	72.17498	42.595	92.349707884	91570	MSO2_060418_01.raw	0/0	3.53168272972107			0	2.87E-06
High	Sequest HT (A2)	Unambiguous	[K].VLTMNPTGDLSSAR.[F]		1	1	P14717	P14717	0	2	0.4528	0	1	1	731.37353515625	1461.7397936825	2.18235795168358	0.00159501625012126	HCD	MS2	30.19731	10.04592	38.6184826869333	34782	MSO3_060418_01.raw	0/0	3.06639671325684			0	1.331E-05
High	Sequest HT (A2)	Unambiguous	[K].VLTMNPTGDLSSAR.[F]		1	1	P14717	P14717	0	2	0.3311	0	1	1	731.37353515625	1461.7397936825	2.18235795168358	0.00159501625012126	CID	MS2		14.1886	38.6205179909333	34783	MSO3_060418_01.raw	0/0	3.01862835884094			0	3.708E-05
High	Sequest HT (A2)	Unambiguous	[K].VVSQVPWFGIEQEYTLLQR.[D]		1	1	P14655	P14655	0	2	0.6286	0	1	1	1146.61450195313	2292.22172727625	8.47821603946894	0.0097168931251872	CID	MS2		39.295	92.3410856584	91561	MSO2_060418_01.raw	0/0	3.85068392753601			0	2.777E-07
High	Sequest HT (A2)	Unambiguous	[K].VVSQVPWFGIEQEYTLLQR.[D]		1	1	P14655	P14655	0	2	0.4235	0	1	1	1146.61401367188	2292.22075071375	8.05217925258782	0.0092286118751872	HCD	MS2	0	29.305	92.3391498610667	91559	MSO2_060418_01.raw	0/0	3.06862807273865			0	2.092E-06
High	Sequest HT (A2)	Unambiguous	[K].LAMQEFMILPTGAASFK.[E]		1	1	Q42971	Q42971	0	2	0.5527	0	1	1	927.987060546875	1854.96684446375	9.49114044785683	0.00880279187492761	CID	MS2		33.1	92.3362249925333	91556	MSO2_060418_01.raw	0/0	3.88941836357117			0	3.041E-05
High	Sequest HT (A2)	Unambiguous	[R].TVPAAVPAIVFLSGGqSEEEATLNLNAMNK.[L]	Q16(Deamidated)	1	1	P17784	P17784	0	3		0.0087	2	2	1024.86108398438	3072.56869869313	4.20067006063591	0.00430226437488927	HCD	MS2	0	33.1	92.3114739530667	91533	MSO2_060418_01.raw	0/0	3.41375756263733			0	2.433E-05
High	Sequest HT (A2)	Unambiguous	[K].LAMQEFMILPTGAASFK.[E]		1	1	Q42971	Q42971	0	2	0.5642	0	1	1	927.985229492188	1854.96318235438	7.5169034723959	0.00697173718742761	HCD	MS2	0	42.495	92.334460836	91554	MSO2_060418_01.raw	0/0	3.97034454345703			0	6.688E-06
High	Sequest HT (A2)	Unambiguous	[R].ILGNSGVTMIEGAGSLVDAHTVEVTKPDGSK.[Q]		1	1	P48642	P48642	0	4	0.518	0	1	1	771.404724121094	3082.59706659438	7.96817085159009	0.00614061609383043	HCD	MS2	20.59502	22.555	92.3317294437333	91551	MSO2_060418_01.raw	0/0	3.87562108039856			0	3.447E-08
High	Sequest HT (A2)	Unambiguous	[K].GIIGYVEEDLVSTDFVGDSR.[S]		1	1	A2YQT7	A2YQT7	0	2	0.7188	0	1	1	1086.03918457031	2171.07109251063	9.59142720997383	0.0104117353123456	CID	MS2		33.1	92.3287962104	91548	MSO2_060418_01.raw	0/0	5.12173414230347			0	5.187E-07
High	Sequest HT (A2)	Unambiguous	[K].YIPSNTFSYYDQVLDTTAMLGAVPER.[Y]		1	1	Q2QLY4	Q2QLY4	0	3	0.3634	0	1	1	984.483581542969	2951.43619136891	7.80685987840981	0.00768042296870893	HCD	MS2	0	33.1	92.3279106837333	91547	MSO2_060418_01.raw	0/0	3.8849790096283			0	3.799E-07
High	Sequest HT (A2)	Unambiguous	[K].EPYTATIVSVER.[LI]		2	2	O23877; P41345	O23877; P41345	0	2	0.6021	0	1	1	682.8564453125	1364.705613995	-0.00523556129332416	-3.57249996341125E-06	CID	MS2		17.7027	38.6261115653333	34788	MSO3_060418_01.raw	0/0	2.88851237297058			0	8.029E-05
High	Sequest HT (A2)	Unambiguous	[R].TVPAAVPAIVFLSGGQSEEEATLnLNAMNK.[L]	N24(Deamidated)	1	1	P17784	P17784	0	3		0.0446	3	3	1024.86108398438	3072.56869869313	4.20067006063591	0.00430226437488927	CID	MS2		40.875	92.3134762016	91535	MSO2_060418_01.raw	0/0	3.86199975013733			0	5.872E-06
High	Sequest HT (A2)	Unambiguous	[R].TVPAAVPAIVFLSGGqSEEEATLNLNAMNK.[L]	Q16(Deamidated)	1	1	P17784	P17784	0	3		0.0124	2	2	1024.86108398438	3072.56869869313	4.20067006063591	0.00430226437488927	CID	MS2		40.875	92.3134762016	91535	MSO2_060418_01.raw	0/0	3.99425530433655			0	1.812E-06
High	Sequest HT (A2)	Unambiguous	[R].TVPAAVPAIVFLSGGQSEEEATLNLnAMNK.[L]	N26(Deamidated)	1	1	P17784	P17784	0	3	0.0124	0	1	1	1024.86108398438	3072.56869869313	4.20067006063591	0.00430226437488927	CID	MS2		40.875	92.3134762016	91535	MSO2_060418_01.raw	0/0	4.03555822372437			0	5.426E-06
High	Sequest HT (A2)	Unambiguous	[K].EPYTATIVSVER.[LI]		2	2	O23877; P41345	O23877; P41345	0	2	0.6	0	1	1	682.8564453125	1364.705613995	-0.00523556129332416	-3.57249996341125E-06	HCD	MS2	2.178711	8.726832	38.6243551896	34786	MSO3_060418_01.raw	0/0	3.00304794311523			0	1.576E-05
High	Sequest HT (A2)	Unambiguous	[K].ITDEFTGAGAVGQVcqVIGAVVDVR.[F]	C15(Carbamidomethyl); Q16(Deamidated)	1	1	Q01859	Q01859	0	3		0.0042	2	2	854.774230957031	2562.30813961109	8.31731282337631	0.0071037803646461	CID	MS2		33.1	92.2401047109333	91464	MSO2_060418_01.raw	0/0	4.69775915145874			0	1.184E-07
High	Sequest HT (A2)	Unambiguous	[K].ITDEFTGAGAVGqVcQVIGAVVDVR.[F]	Q13(Deamidated); C15(Carbamidomethyl)	1	1	Q01859	Q01859	0	3	0.0042	0	1	1	854.774230957031	2562.30813961109	8.31731282337753	0.00710378036464713	CID	MS2		33.1	92.2401047109333	91464	MSO2_060418_01.raw	0/0	4.72169542312622			0	1.707E-07
High	Sequest HT (A2)	Unambiguous	[K].ITDEFTGAGAVGqVcQVIGAVVDVR.[F]	Q13(Deamidated); C15(Carbamidomethyl)	1	1	Q01859	Q01859	0	3	0.0972	0	1	1	854.774230957031	2562.30813961109	8.31731282337753	0.00710378036464713	HCD	MS2	56.35195	35.485	92.2384357869333	91462	MSO2_060418_01.raw	0/0	4.31626510620117			0	6.293E-08
High	Sequest HT (A2)	Unambiguous	[R].GLLASPDGSTVYETSR.[T]		1	1	Q6H6D2	Q6H6D2	0	2	0.6372	0	1	1	826.908630371094	1652.80998411219	-1.58584694007261	-0.00131055390625079	CID	MS2		28.795	38.7300007024	34899	MSO3_060418_01.raw	0/0	3.17148065567017			0	3.85E-06
High	Sequest HT (A2)	Unambiguous	[K].YIPSNTFSYYDQVLDTTAMLGAVPER.[Y]		1	1	Q2QLY4	Q2QLY4	0	3	0.5	0	1	1	984.475280761719	2951.41128902516	-0.630570763639159	-0.000620358281291071	CID	MS2		33.1	92.1295094669333	91363	MSO2_060418_01.raw	0/0	2.89692068099976			0	8.251E-05
High	Sequest HT (A2)	Unambiguous	[K].EFSTEEEAIELANDTHYGLAGAVLSGDR.[E]		1	1	B3VMC0	B3VMC0	0	3	0.5221	0	1	1	998.805114746094	2994.40079097828	1.49514887537711	0.0014923560937253	HCD	MS2	0	33.1	92.1285905789333	91362	MSO2_060418_01.raw	0/0	3.62474632263184			0	3.848E-07
High	Sequest HT (A2)	Unambiguous	[K].YIPSNTFSYYDQVLDTTAMLGAVPER.[Y]		1	1	Q2QLY4	Q2QLY4	0	3	0.4851	0	1	1	984.475280761719	2951.41128902516	-0.630570763639159	-0.000620358281291071	HCD	MS2	25.98404	42.475	92.1277157138667	91361	MSO2_060418_01.raw	0/0	3.36085844039917			0	1.291E-08
High	Sequest HT (A2)	Unambiguous	[K].GFFEcTHDVTDITcADFLR.[S]	C5(Carbamidomethyl); C14(Carbamidomethyl)	1	1	Q0E4K1	Q0E4K1	0	3	0.7556	0	1	1	768.67333984375	2304.00546627125	-0.222464158004135	-0.000170852916705636	CID	MS2		33.1	92.1256259802667	91359	MSO2_060418_01.raw	0/0	3.59835624694824			0	3.152E-07
[truncated: 34,589 more rows]
