# Supplementary material for: Sodium lignosulfonate improves shoot growth of Oryza sativa via enhancement of photosynthetic activity and reduced accumulation of reactive oxygen species
Source: Sci Rep. 2021 Jun 24;11:13226. doi: 10.1038/s41598-021-92401-x (PMC8225820; doi:10.1038/s41598-021-92401-x)
Supplement: Supplementary file 1 — Supplementary Information 1. [file 41598_2021_92401_MOESM1_ESM.zip › Control/MSO3_060418_01_PeptideGroups.txt]

Confidence	Annotated Sequence	Modifications	Modifications in Master Proteins	Qvality PEP	Qvality q-value	# Protein Groups	# Proteins	# PSMs	Master Protein Accessions	Positions in Master Proteins	# Missed Cleavages	Theo. MH+ [Da]	Found in Sample: [S11] F11: Sample	Found in Sample: [S10] F10: Sample	Found in Sample: [S12] F12: Sample	Area: F11: Sample	Area: F10: Sample	Area: F12: Sample	XCorr Sequest HT	Confidence Sequest HT	Percolator q-Value Sequest HT	Percolator PEP Sequest HT
High	[R].DNLTLWTSDMQDDGGDEMR.[D]			7.70229E-05	0	1	1	6	Q84J55	Q84J55 [237-255]	0	2198.89648728	High	High	High	2.0e7	9.7e6	1.4e7	4.29148721694946	High	0	5.907E-07
High	[R].GLLYLGMGVSGGEEGAR.[N]			4.08021E-05	0	2	2	12	Q2R480; Q9LI00	Q2R480 [140-156]; Q9LI00 [122-138]	0	1665.82648121	High	High	High		1.5e7	8.6e6	4.74537563323975	High	0	8.255E-08
High	[K].VGTPEENVAHFFEVAK.[G]			0.000298019	0	1	1	3	Q10LR9	Q10LR9 [371-386]	0	1773.88062523	High	High	High	1.2e7	5.3e7	7.6e7	3.75397300720215	High	0	2.428E-06
High	[K].VYPLDAVYDSPEDVPEDVK.[G]			3.08341E-06	0	1	1	19	Q6Z0I4	Q6Z0I4 [151-169]	0	2150.01757195	High	High	High		4.2e7	6.0e6	5.41395473480225	High	0	3.483E-07
High	[K].DGATDPTFLYFSHGLK.[E]			5.34825E-05	0	1	1	17	P35681	P35681 [149-164]	0	1768.85407614	High	High	High	3.6e8	3.1e7	6.0e7	4.44508075714111	High	0	7.255E-06
High	[K].TQVTVEYLNDAGAMVPVR.[V]			9.8033E-05	0	1	1	3	P93438	P93438 [172-189]	0	1962.9953373	Not Found	High	High		2.4e7	4.6e6	4.1830940246582	High	0	2.812E-07
High	[K].TQVTVEYLNDAGAMVPVR.[V]	1xDeamidated [N/Q]		4.89652E-05	0	1	1	3	P93438	P93438 [172-189]	0	1963.9793533	Not Found	Not Found	High				4.33818101882935	High	0	8.271E-07
High	[K].KPWSLSFSFGR.[A]			0.00170925	0	1	2	18	P17784	P17784 [288-298]	0	1311.68443233	High	High	High	7.4e6	2.0e7	1.2e7	4.17582988739014	High	3.675E-05	7.139E-05
High	[K].YIGLLATGLTADAR.[S]			8.61318E-05	0	1	1	12	Q9LSU3	Q9LSU3 [75-88]	0	1434.79510484	High	High	High	3.6e7			5.02439594268799	High	0	3.59E-07
High	[K].VSEMLGNVNTSGALSAFEK.[M]			4.56276E-05	0	1	1	2	Q8S0J7	Q8S0J7 [209-227]	0	1953.95861741	Not Found	High	Not Found				4.14151477813721	High	0	9.701E-08
High	[R].VSDGLAENLSLSEAWSK.[I]			8.68391E-06	0	1	2	16	P0C362	P0C362 [288-304]	0	1805.89158375	High	High	High	3.9e7		2.4e7	5.24308633804321	High	0	9.534E-09
High	[R].AFQLYSSGIFTGK.[C]			0.000911133	0	1	1	13	P25776	P25776 [270-282]	0	1418.731442	High	High	High	1.1e8	7.4e7		4.5828914642334	High	6.558E-05	0.000648
High	[K].LTSSPWSELDGLQPETK.[I]			8.16901E-05	0	1	1	6	Q75HE6	Q75HE6 [406-422]	0	1887.93344853	High	High	High	3.9e7	3.4e7	4.5e7	4.09506940841675	High	0	3.822E-06
High	[R].ILGNSGVTMIEGAGSLVDAHTVEVTKPDGSK.[Q]			1.83734E-06	0	1	1	4	P48642	P48642 [130-160]	0	3082.57250413	High	High	High	1.2e8	1.8e8	5.8e7	5.30632019042969	High	0	1.091E-09
High	[R].ILGNSGVTMIEGAGSLVDAHTVEVTKPDGSK.[Q]	1xDeamidated [N4]		4.32746E-05	0	1	1	5	P48642	P48642 [130-160]	0	3083.55652013	High	High	High	3.9e7	6.1e7		4.59830188751221	High	0	5.15E-07
High	[K].AFSDVLEHDLPQLQK.[Q]			0.00322399	0	1	1	6	Q10G56	Q10G56 [437-451]	0	1739.89627529	High	Not Found	High	4.4e7		8.6e6	2.73248529434204	High	0	3.495E-05
High	[R].LGVSAAAFAPAAVVAAPGAGGAGAAADEAPAEK.[T]			1.04073E-07	0	1	1	25	O22386	O22386 [83-115]	0	2806.43699711	High	High	High	1.8e8	2.3e8	1.4e7	6.33577585220337	High	0	1.994E-11
High	[K].EGYEGQISANNIEIGIIR.[S]	1xDeamidated [N/Q]		0.000276078	0	1	1	7	Q10KF0	Q10KF0 [197-214]	0	1976.99236077	Not Found	High	High				4.27043294906616	High	0	1.19E-06
High	[R].YTIDLPTNVSEIRPGQDITVTTDNGK.[S]	1xDeamidated [N]		0.000245435	0	1	1	11	Q6YZX6	Q6YZX6 [840-865]	0	2848.4210726	High	High	High	2.2e7		1.9e7	3.77487754821777	High	0	2.398E-06
High	[R].YTIDLPTNVSEIRPGQDITVTTDNGK.[S]	2xDeamidated [N24; N/Q]		0.00173966	0	1	1	3	Q6YZX6	Q6YZX6 [840-865]	0	2849.4050886	Not Found	High	High				4.02717733383179	High	0	1.522E-05
High	[K].IGPNEPSQLAIDLNAQGLAR.[Y]	1xDeamidated [N/Q]		2.03795E-05	0	1	1	8	P17784	P17784 [149-168]	0	2078.0876581	High	High	High	1.4e7		1.3e7	4.90827560424805	High	3.675E-05	7.841E-05
High	[K].IGPNEPSQLAIDLNAQGLAR.[Y]			7.04241E-07	0	1	1	28	P17784	P17784 [149-168]	0	2077.1036421	High	High	High	9.4e8	3.7e8	4.1e8	5.43361139297485	High	0	5.323E-10
High	[K].LVAWYDNEWGYSNR.[V]			0.000282651	0	1	1	32	A2YQT7	A2YQT7 [312-325]	0	1772.8027093	High	High	High	3.7e5	3.2e7	9.9e6	4.49849700927734	High	0	6.183E-06
High	[K].GMLQAHQIIAEYNNAISEADREK.[L]	1xDeamidated [Q/N]		0.00165002	0	1	1	8	P31924	P31924 [44-66]	1	2602.25659044	High	High	High	1.6e7	3.5e7		4.6531662940979	High	0	1.416E-05
High	[K].LFLLSHPDVDDLAK.[V]			0.00197981	0	1	1	3	Q8W425	Q8W425 [21-34]	0	1582.84753428	Not Found	High	High		1.7e7		2.79159784317017	High	0	1.812E-05
High	[K].GGLLIAEATGISDTAQGYK.[D]			7.19374E-06	0	1	1	4	B9FSC8	B9FSC8 [52-70]	0	1864.96508302	High	High	Not Found	3.2e7	9.9e6		4.86964893341064	High	0	7.648E-07
High	[K].DTDILAAFR.[V]			0.00402973	0	1	1	231	P0C511	P0C511 [33-41]	0	1021.53128579	High	High	High	1.1e10	6.2e9	4.9e9	4.14054727554321	High	3.675E-05	0.0001103
High	[R].NPVGNPLAGIDPDEIVDTR.[S]			1.36108E-06	0	1	1	18	Q42997	Q42997 [214-232]	0	1992.00325937	High	High	High	1.5e8	1.5e8	1.0e8	5.57832622528076	High	0	7.23E-10
High	[R].VTMILPLTGEQYSDK.[V]			0.000274459	0	1	1	11	Q84T92	Q84T92 [95-109]	0	1694.86694902	High	High	High	1.9e7	6.2e7	2.5e7	3.37312364578247	High	0	1.216E-05
High	[K].VLGASMCGPDAPEIIQGMAVALK.[C]	1xCarbamidomethyl [C7]		0.000414292	0	1	1	5	P48642	P48642 [432-454]	0	2328.17602074	High	High	Not Found	1.1e7	7.0e6		4.12300109863281	High	0	2.089E-06
High	[K].NVNQYPFSSMTSCGNEPIFK.[D]	1xCarbamidomethyl [C13]; 2xDeamidated [N/Q]		0.00190001	0	1	1	7	Q7XCA7	Q7XCA7 [71-90]	0	2322.00531064	High	High	High	1.7e7	3.1e7	2.7e7	3.4228515625	High	0.0003259	0.002815
High	[K].MCCLFINDLDAGAGR.[M]	2xCarbamidomethyl [C2; C3]		3.13118E-05	0	1	1	12	P93431	P93431 [213-227]	0	1712.75530754	High	High	High	9.5e7	5.3e7	1.0e7	5.25768613815308	High	0	5.698E-08
High	[K].MCCLFINDLDAGAGR.[M]	2xCarbamidomethyl [C2; C3]; 1xDeamidated [N7]		0.00181274	0	1	1	4	P93431	P93431 [213-227]	0	1713.73932354	High	High	Not Found	1.6e7	1.8e7		3.18159699440002	High	3.675E-05	0.0001386
High	[R].GLPGLEFISDHGPYK.[S]			0.00140784	0	1	1	2	Q7G764	Q7G764 [297-311]	0	1629.82713319	High	High	Not Found	1.0e7			3.28801298141479	High	3.675E-05	9.228E-05
High	[K].MCCLFINDLDAGAGR.[M]	2xCarbamidomethyl [C2; C3]; 1xOxidation [M1]		0.000589624	0	1	1	2	P93431	P93431 [213-227]	0	1728.75022254	Not Found	Not Found	High			1.1e7	3.7438383102417	High	0	1.503E-05
High	[K].ANLEYAVEAAADFLNK.[A]			0.000121157	0	1	2	4	A2Y5L9	A2Y5L9 [235-250]	0	1738.8646408	High	High	Not Found	8.5e6	6.6e6		3.58716440200806	High	0	1.682E-06
High	[K].QILIEPIFAQWIQSAHGK.[T]			0.000249805	0	1	1	4	P0C358	P0C358 [452-469]	0	2079.13857116	High	High	High		7.3e6		4.29329824447632	High	3.675E-05	0.0001864
High	[K].ATFDSTVGIHPSAAEEFVTMR.[T]			1.60117E-05	0	1	1	13	P48642	P48642 [460-480]	0	2266.08085769	High	High	High	8.2e7	1.5e8	1.8e7	4.16449737548828	High	0	3.09E-06
High	[K].VPEPTVDETIQILR.[G]			0.000395248	0	1	1	10	Q7F9I1	Q7F9I1 [427-440]	0	1609.87956263	High	High	High	5.4e7	8.3e7	4.1e7	2.82765913009644	High	3.675E-05	0.0002031
High	[K].VPEPTVDETIQILR.[G]	1xDeamidated [Q11]		0.000582729	0	1	1	10	Q7F9I1	Q7F9I1 [427-440]	0	1610.86357863	High	High	High	5.4e7	1.1e7	2.0e7	2.96937489509583	High	0	3.381E-06
High	[R].LFKPFDELVVDSK.[D]			1.57316E-05	0	1	1	16	Q53LQ0	Q53LQ0 [225-237]	0	1536.83082162	High	High	High	1.1e8	1.1e8		4.60462760925293	High	0	2.27E-06
High	[R].VKEYLPITGLADFNK.[L]			0.00264039	0	1	1	10	P37833	P37833 [68-82]	1	1707.93159821	High	High	High	4.5e7	1.7e7	4.6e7	3.83571362495422	High	0	2.682E-05
High	[K].LVSWYDNEWGYSSR.[V]			0.000844074	0	1	1	8	Q7FAH2	Q7FAH2 [312-325]	0	1761.78672487	High	High	High	1.4e8	1.8e8	9.1e7	3.76796817779541	High	0	1.456E-05
High	[K].GMLQAHQIIAEYNNAISEADREK.[L]			0.00223986	0	1	1	7	P31924	P31924 [44-66]	1	2601.27257444	High	High	High	3.0e7	2.2e7	9.0e6	3.25521516799927	High	3.675E-05	0.0002241
High	[R].DDPDFTWEVVKPLK.[W]			0.000687047	0	1	1	8	A2Y053	A2Y053 [377-390]	0	1688.85301354	High	High	High	3.6e7	4.4e7	3.1e7	3.02770209312439	High	0	5.591E-06
High	[R].IMNVIGEPIDEKGDITTNHFLPIHR.[E]			4.03249E-05	0	1	1	7	Q01859	Q01859 [165-189]	1	2859.48217322	High	High	High		5.2e7		3.63097476959229	High	0	9.105E-06
High	[R].DNLTLWTSDLTEDGGDEVKEASK.[G]			0.000116269	0	1	1	4	Q6ZKC0	Q6ZKC0 [227-249]	1	2523.17329704	High	High	Not Found	3.4e7			3.93003058433533	High	0	3.565E-07
High	[R].GGPTSVVIYDIHALQER.[F]			0.00128899	0	1	1	4	Q6ZFT5	Q6ZFT5 [136-152]	0	1854.97083716	High	Not Found	High			3.8e7	3.70017290115356	High	0	1.207E-05
High	[K].LVPYNPGYQDESVLWTESR.[D]			3.9156E-05	0	1	1	12	Q10M12	Q10M12 [275-293]	0	2253.0822379	High	High	High	1.3e8	1.3e8		4.74504041671753	High	0	7.79E-08
High	[K].LVPYNPGYQDESVLWTESR.[D]	1xDeamidated [Q/N]		0.000124774	0	1	1	3	Q10M12	Q10M12 [275-293]	0	2254.0662539	Not Found	High	High				4.46442985534668	High	0	3.94E-07
High	[K].SNYNFEKPFLYLAR.[K]			2.53354E-05	0	1	3	27	A2Y7R5	A2Y7R5 [156-169]	0	1761.89588143	High	High	High	2.3e8	1.7e8	1.1e8	4.19485235214233	High	0	1.54E-07
High	[R].MEQLLNMDTTPFTDK.[I]			2.68706E-05	0	1	1	13	P14655	P14655 [60-74]	0	1783.82409789	High	High	High	1.5e8	1.5e8	7.5e7	5.37628984451294	High	0	2.84E-07
High	[K].NAYCLLNFGDSITTDHISPAGSIHK.[D]	1xCarbamidomethyl [C4]; 1xDeamidated [N7]		0.00238942	0	1	1	1	Q6YZX6	Q6YZX6 [668-692]	0	2732.29845553	Not Found	High	Not Found		2.2e7		4.27045202255249	High	0	2.343E-05
High	[K].HLNLDFQLLEGGR.[K]			0.00172947	0	1	1	19	P49210	P49210 [40-52]	0	1511.79650181	High	High	High	5.8e7	2.9e7	1.4e7	3.5894558429718	High	0	1.519E-05
High	[K].LAYVALDYEQELETAK.[S]			6.92836E-05	0	1	1	12	A3C6D7	A3C6D7 [218-233]	0	1855.93238593	High	High	High	3.7e7		3.2e7	4.64609003067017	High	0	5.193E-07
High	[R].IHFMLSSYAPVISAEK.[A]			0.000530391	0	2	2	18	Q53M52; P28752	Q53M52 [265-280]; P28752 [265-280]	0	1792.930218	High	High	High	1.2e8		6.8e7	3.98250555992126	High	0	8.415E-06
High	[R].AAPRPLGNAVSYVNSAFLAR.[S]			0.000508997	0	1	2	3	Q852M2	Q852M2 [434-453]	0	2074.11923267	High	High	High			1.7e7	3.11973810195923	High	6.558E-05	0.0009043
High	[R].LGPNYLMLPVNAPK.[C]			4.17737E-05	0	2	3	14	Q0E4K1; A2YH64	Q0E4K1 [356-369]; A2YH64 [356-369]	0	1526.83994658	High	High	High	4.3e8		3.5e8	4.41434812545776	High	0	1.969E-06
High	[R].LGSNIAVQGNVDPGVLFGSK.[E]			6.68807E-05	0	1	1	5	Q10LR9	Q10LR9 [323-342]	0	1972.04981569	High	High	High	1.7e7		1.8e7	4.4683723449707	High	0	2.042E-06
High	[K].LDAQPELFIHIVPDK.[A]			0.000287684	0	2	3	20	Q0J4P2; Q07078	Q0J4P2 [58-72]; Q07078 [58-72]	0	1734.94249724	High	High	High		2.0e7		3.2279634475708	High	0	2.821E-06
High	[K].LPDATLSYFDSPDGELK.[T]			1.07957E-05	0	1	1	12	Q69TY4	Q69TY4 [77-93]	0	1867.89600041	High	High	High		1.1e8	6.2e7	4.99975109100342	High	0	1.138E-07
High	[R].FSPNTFQPTIVSGSWDR.[T]			2.13616E-05	0	1	1	13	P49027	P49027 [173-189]	0	1938.93445164	High	High	High	3.4e8	5.3e8	3.9e8	4.61191606521606	High	0	7.632E-08
High	[R].FSPNTFQPTIVSGSWDR.[T]	1xDeamidated [N/Q]		0.000159746	0	1	1	2	P49027	P49027 [173-189]	0	1939.91846764	High	Not Found	Not Found				4.02000904083252	High	0	5.549E-07
High	[K].GMLQAHQIIAEYNNAISEADR.[E]			0.000402285	0	1	1	3	P31924	P31924 [44-64]	0	2344.13501847	Not Found	High	Not Found		4.1e7		3.78092551231384	High	0	2.017E-06
High	[R].TSPQWLGPQIEVIR.[A]			0.00450501	0	1	3	12	P14717	P14717 [342-355]	0	1623.88531677	High	High	High			2.5e8	3.55977916717529	High	6.558E-05	0.0008622
High	[K].ISPVTEITPPPIPEDLK.[T]			0.000810032	0	1	1	20	Q93VT8	Q93VT8 [323-339]	0	1846.02080703	High	High	High	8.8e7			3.71449303627014	High	0	5.332E-06
High	[R].HMFGVVGIPVTSLASR.[A]			0.00412545	0	1	1	14	Q0JMH0	Q0JMH0 [30-45]	0	1670.90467202	High	High	High				3.5619101524353	High	3.675E-05	0.0002723
High	[K].QFFPHLAVGFEDPR.[V]			0.00092735	0	1	1	10	Q9SMB1	Q9SMB1 [149-162]	0	1659.82780193	High	High	High	4.5e7	3.6e7	2.8e7	3.21167874336243	High	0	1.32E-05
High	[R].YQWDQGYFQQEIYR.[R]			0.000316076	0	1	2	2	P0C362	P0C362 [273-286]	0	1923.86603777	Not Found	High	Not Found		3.7e7		4.27548456192017	High	0	1.434E-06
High	[K].FNIVSPGADMSVYFPYTEADKR.[L]			0.00123702	0	1	1	6	P30298	P30298 [516-537]	1	2507.19113634	High	High	High	1.4e8			4.03563356399536	High	0.0004529	0.00459
High	[K].NHSHATQDLYDSIAAGNFPEWK.[L]	1xDeamidated [N/Q]		0.00111279	0	1	1	16	Q0E4K1	Q0E4K1 [247-268]	0	2502.13204194	High	High	High	6.1e6	2.7e7		4.52954578399658	High	6.558E-05	0.0005767
High	[K].ITGIPSLVAIGPDGK.[T]			0.000632743	0	1	1	12	Q7Y0F2	Q7Y0F2 [444-458]	0	1437.83115599	High	High	High	1.3e7		5.9e7	3.5288257598877	High	3.675E-05	6.557E-05
High	[R].GVLFATEALLAEHGK.[G]			0.000321704	0	1	1	6	A2XMV1	A2XMV1 [188-202]	0	1555.84786865	High	High	High	3.3e7		2.7e7	3.73863387107849	High	0	1.479E-06
High	[R].FSPNPMAPTIVSGSWDR.[S]			0.00494833	0	1	1	8	Q6L4F8	Q6L4F8 [174-190]	0	1861.89014405	High	High	High	1.8e7	2.6e7	1.7e7	2.93541026115417	High	3.675E-05	6.865E-05
High	[K].VAICELPFHPISSDWQGGHGGTCVIR.[G]	2xCarbamidomethyl [C4; C23]		0.00053352	0	1	1	6	P48642	P48642 [48-73]	0	2893.38722764	High	High	High		1.2e8		3.61230802536011	High	3.675E-05	0.0002137
High	[R].FVIDVAGSSLGGSGDDKI.[-]			3.69188E-05	0	1	1	2	Q6ERW9	Q6ERW9 [419-436]	1	1736.87012006	Not Found	High	Not Found		8.7e7		3.63101267814636	High	0	7.171E-08
High	[R].VVVGDPFNSDPDDPEVMGPEVR.[E]			0.000154206	0	1	2	5	A2XIK9	A2XIK9 [132-153]	0	2370.09181621	High	High	Not Found	2.4e7	3.5e7		3.90054321289063	High	0	3.396E-06
High	[R].VVVGDPFNSDPDDPEVMGPEVR.[E]	1xDeamidated [N8]		0.00132745	0	1	2	2	A2XIK9	A2XIK9 [132-153]	0	2371.07583221	Not Found	Not Found	High			1.7e7	3.55141758918762	High	3.675E-05	0.000327
High	[K].YVFTIDDDCFVAK.[D]	1xCarbamidomethyl [C9]		0.000421668	0	1	1	16	Q8H8T0	Q8H8T0 [105-117]	0	1592.73012159	High	High	High	2.6e8		1.5e8	3.71378397941589	High	0	9.199E-06
High	[K].ISSASSASTISPLPHMFVIK.[D]			0.00241766	0	1	1	3	Q9S827	Q9S827 [126-145]	0	2073.10488772	Not Found	High	High		3.7e7	6.7e6	3.24057054519653	High	0	3.95E-05
High	[K].YLLQSGLQEYLNK.[Q]			0.000407045	0	1	1	12	Q6YZX6	Q6YZX6 [485-497]	0	1568.83188422	High	High	High	1.5e8	1.1e8	1.2e8	4.37512922286987	High	0	2.047E-06
High	[K].ASDSANLDSTAELLLR.[S]			2.36085E-05	0	1	1	14	Q69RJ0	Q69RJ0 [368-383]	0	1675.84971897	High	High	High	1.5e8	4.1e7	1.2e8	4.58172607421875	High	0	1.025E-07
High	[R].FDWLCQLYKPK.[S]	1xCarbamidomethyl [C5]		0.0028667	0	1	2	10	Q6Z1J6	Q6Z1J6 [73-83]	0	1497.75588296	High	High	High	2.8e7		3.0e7	3.15212678909302	High	3.675E-05	0.0001833
High	[R].VCCLSIIDPGDSDIIK.[T]	2xCarbamidomethyl [C2; C3]		3.34051E-05	0	1	1	14	Q9SDG6	Q9SDG6 [91-106]	0	1804.88194772	High	High	High	2.3e8	1.8e8		4.51653861999512	High	0	4.303E-06
High	[R].IPSAVGYQPTLATDLGGLQER.[I]			3.39546E-07	0	1	1	29	Q01859	Q01859 [348-368]	0	2186.14517251	High	High	High	3.2e8	3.0e8	2.5e8	5.1358699798584	High	0	8.924E-08
High	[R].LNLEAAGVEVDNIGAIK.[V]			6.66407E-06	0	1	1	10	P48642	P48642 [302-318]	0	1725.93814007	High	High	High	1.1e8			5.15550899505615	High	0	9.343E-09
High	[R].VPEPTVDETIEILR.[G]			0.000582729	0	1	1	10	Q2QVG9	Q2QVG9 [428-441]	0	1610.8635782	High	High	High	5.4e7	1.1e7	2.0e7	2.96937489509583	High	0	3.381E-06
High	[R].IGDSLSAHPNELVAVFTR.[L]			6.94423E-06	0	1	1	13	P31924	P31924 [20-37]	0	1926.00795091	High	High	High	2.6e8	2.8e8	1.4e8	4.85417652130127	High	0	3.129E-08
High	[R].DQGVFPEIPYEVGGK.[K]			0.000287684	0	1	1	13	Q9ZST0	Q9ZST0 [208-222]	0	1634.80606336	High	High	High	9.5e7		7.0e7	4.00861406326294	High	0	3.223E-06
High	[K].KPWALSFSFGR.[A]			0.000219479	0	1	1	22	Q5N725	Q5N725 [288-298]	0	1295.68951773	High	High	High	3.4e7		1.3e7	4.41606330871582	High	0	7.389E-06
High	[K].NHSHATQDLYDSIAAGNFPEWK.[L]			1.40678E-05	0	1	1	31	Q0E4K1	Q0E4K1 [247-268]	0	2501.14802594	High	High	High	5.2e6	2.4e7	1.7e7	5.52713918685913	High	0	1.875E-08
High	[K].VSSVIYLDSPAGVGLSYSK.[N]			0.00220072	0	1	1	6	P37890	P37890 [135-153]	0	1942.01678423	High	High	High		2.2e7	2.1e7	4.3245530128479	High	3.675E-05	0.0001011
High	[K].IDMSATVLGFK.[I]			0.00281663	0	1	1	9	Q10CE4	Q10CE4 [59-69]	0	1181.62347157	High	High	High	1.2e8	7.5e7		4.00520324707031	High	0	2.916E-05
High	[R].DAVTPLSETEAVDLVK.[D]			5.63906E-05	0	1	1	10	O64464	O64464 [169-184]	0	1686.87962212	High	High	High	1.1e8	8.7e7	7.6e7	3.74559664726257	High	0	1.298E-07
High	[K].LCEPALIAVDGSPQYIK.[L]	1xCarbamidomethyl [C2]		4.48294E-05	0	1	1	6	Q0INM3	Q0INM3 [378-394]	0	1873.97281132	High	High	High	1.4e7	2.6e7		4.17041158676147	High	0	9.458E-08
High	[R].VDMPGSFHTEWFK.[I]			0.00243191	0	1	1	6	Q9LI00	Q9LI00 [461-473]	0	1580.72022536	High	High	High	2.7e8	4.6e7	1.7e8	2.9155604839325	High	3.675E-05	7.717E-05
High	[K].IYVLTQFNSASLNR.[H]			0.000153301	0	2	2	8	Q69T99; P15280	Q69T99 [119-132]; P15280 [133-146]	0	1625.86458131	High	High	High		5.6e7	5.7e7	3.97769093513489	High	0	4.161E-06
High	[K].MGINPIMMSAGELESGNAGEPAK.[L]			7.89322E-08	0	1	1	26	P93431	P93431 [173-195]	0	2304.06686387	High	High	High	5.5e7	6.5e7	3.5e7	6.13340902328491	High	0	1.354E-11
High	[K].MGINPIMMSAGELESGNAGEPAK.[L]	1xDeamidated [N]		1.26543E-05	0	1	1	2	P93431	P93431 [173-195]	0	2305.05087987	Not Found	High	High		1.1e8	2.9e7	5.67791414260864	High	0	1.622E-08
High	[K].MGINPIMMSAGELESGNAGEPAK.[L]	1xOxidation [M]		0.00051502	0	1	1	4	P93431	P93431 [173-195]	0	2320.06177887	High	Not Found	Not Found	1.4e7			4.5931134223938	High	0	3.315E-06
High	[K].MGINPIMMSAGELESGNAGEPAK.[L]	1xOxidation [M]; 1xDeamidated [N]		7.30508E-05	0	1	1	7	P93431	P93431 [173-195]	0	2321.04579487	Not Found	High	High				4.69647550582886	High	0	1.865E-07
High	[K].LLGVTIYSSDAIR.[S]			0.00190001	0	1	2	12	Q0JMY8	Q0JMY8 [26-38]	0	1407.78420581	High	High	High	3.4e7	3.6e7		3.39127731323242	High	0	1.718E-05
High	[R].ITPSWVAFTDSER.[L]			0.000884733	0	1	1	10	Q6Z7B0	Q6Z7B0 [66-78]	0	1508.73798386	High	High	High	2.5e8	5.6e7	2.0e8	3.58101320266724	High	0	1.864E-05
High	[R].GPILLEDYHLIEK.[VL]			0.000238321	0	2	3	24	Q0E4K1; A2YH64	Q0E4K1 [38-50]; A2YH64 [38-50]	0	1539.84172065	High	High	High	1.5e9	6.0e7	7.0e8	4.21308183670044	High	0	7.701E-06
High	[K].HIEDMHVLITTPFHPAYVSAER.[I]			3.55101E-06	0	1	1	23	Q9SXP2	Q9SXP2 [84-105]	0	2563.27620338	High	High	High			7.8e7	5.52080535888672	High	0	2.753E-09
High	[K].LPFYHSFWNR.[T]			0.00270317	0	2	4	10	Q01K11; B8BBZ7	Q01K11 [132-141]; B8BBZ7 [127-136]	0	1366.66911664	High	High	High	4.2e7	5.5e7	5.4e7	3.16208791732788	High	3.675E-05	0.0001709
High	[R].ITEQAGVVLTLDPKPIQGDWNGAGCHTNYSTK.[S]	1xCarbamidomethyl [C25]; 2xDeamidated [Q/N]		0.00105543	0	1	1	4	P14655	P14655 [280-311]	0	3472.66892472	High	High	Not Found	1.8e7			3.38463640213013	High	0	7.7E-06
High	[R].AAVPSGASTGVYEALELR.[D]			1.08594E-05	0	1	1	150	Q42971	Q42971 [36-53]	0	1790.92830364	High	High	High	1.9e9	3.3e8	1.1e9	4.87930059432983	High	0	1.305E-08
High	[R].VFEVSLADLQNDEDQAYRK.[I]			1.99055E-05	0	1	1	13	P49397	P49397 [65-83]	1	2240.08296613	High	High	High	2.0e8	3.6e7	1.4e8	4.4317512512207	High	0	8.13E-07
High	[R].EDPDFTWEVVKPLK.[YW]			0.00139959	0	1	2	1	P93438	P93438 [375-388]	0	1702.8686636	Not Found	High	Not Found				2.98833608627319	High	0	1.129E-05
High	[K].TEFDVVIEEVPSSAR.[I]			1.2804E-05	0	1	1	18	O22386	O22386 [116-130]	0	1677.83300631	High	High	High	3.0e8	1.9e8	1.2e8	5.91491413116455	High	0	6.572E-08
High	[K].ASNTLSIIDSGIGMTK.[S]			0.00115275	0	1	1	2	Q0J4P2	Q0J4P2 [73-88]	0	1607.83089787	Not Found	Not Found	High			6.5e7	3.99624562263489	High	0	8.673E-06
High	[K].ELAITSDEALSLEELPKR.[A]			0.000572537	0	1	1	3	P48642	P48642 [185-202]	1	2014.07027627	High	High	High	1.4e7	2.6e7	2.3e7	4.09271478652954	High	0	3.286E-06
High	[K].SSVLLDVKPWDDETDMTK.[L]			0.00039758	0	1	1	6	Q40680	Q40680 [141-158]	0	2078.99506242	High	High	High			2.0e7	3.67431426048279	High	0	1.981E-06
High	[R].SPPIEEVIQSGVVPR.[F]			0.000175513	0	1	1	3	Q71VM4	Q71VM4 [105-119]	0	1606.879897	Not Found	High	High		3.1e7	1.3e7	4.34202527999878	High	0	1.569E-05
High	[R].SPPIEEVINTGVVPR.[F]			3.42005E-05	0	1	1	3	Q9SLX0	Q9SLX0 [111-125]	0	1606.879897	High	High	High	4.4e7	3.1e7	1.3e7	4.34392929077148	High	0	6.482E-08
High	[R].AIGGVPGPALAEYYAQR.[T]			0.000257261	0	1	1	8	Q6Z965	Q6Z965 [41-57]	0	1732.90169506	High	High	High	9.9e7	5.8e7	2.4e7	3.44236159324646	High	0	2.252E-06
High	[R].LTGLHETASIDNFSWGVANR.[G]	1xDeamidated [N12]		0.00480531	0	1	1	1	P14655	P14655 [348-367]	0	2189.06217161	High	Not Found	Not Found				4.15765237808228	High	0	5.778E-05
High	[K].MVGYALQAADILSK.[E]			0.000105204	0	1	1	4	Q0J0H4	Q0J0H4 [255-268]	0	1479.78757663	Not Found	High	High			1.1e7	4.16826391220093	High	0	3.105E-07
High	[K].GIVDSEDLPLNISR.[E]			0.00011974	0	2	3	10	Q0J4P2; Q07078	Q0J4P2 [360-373]; Q07078 [360-373]	0	1527.80131233	High	High	High	4.4e8		3.4e8	4.63942003250122	High	0	1.391E-06
High	[K].NFEGLDLAEMDK.[S]			0.00106791	0	1	1	16	Q10CE4	Q10CE4 [183-194]	0	1381.63040729	High	High	High	9.4e7	1.5e7	1.2e8	3.94010543823242	High	0	1.182E-05
High	[K].KPEDWDDEEDGEWTAPTIPNPEYK.[G]			2.23103E-06	0	1	1	21	Q9SLY8	Q9SLY8 [260-283]	0	2861.24243914	High	High	High	4.2e8	1.3e7		5.07960367202759	High	0	1.83E-08
High	[K].KPEDWDDEEDGEWTAPTIPNPEYK.[G]	1xDeamidated [N20]		0.000431707	0	1	1	6	Q9SLY8	Q9SLY8 [260-283]	0	2862.22645514	High	High	High				3.67720460891724	High	0	2.22E-06
High	[R].GSSDQFQWGYCFK.[E]	1xCarbamidomethyl [C11]		0.00347972	0	1	1	6	Q7XCK6	Q7XCK6 [105-117]	0	1609.67400372	High	High	Not Found	3.9e7	3.0e7		3.08578276634216	High	0	3.865E-05
High	[K].AFEPILLAGR.[S]			0.00442641	0	1	1	16	A2ZB00	A2ZB00 [54-63]	0	1086.63060592	High	High	High				3.33328366279602	High	3.675E-05	7.914E-05
High	[K].INDAVVTVPAYFNDAQR.[Q]			0.00064023	0	1	1	12	Q6Z7B0	Q6Z7B0 [169-185]	0	1892.9501017	High	High	High	1.9e8	5.0e7		4.01295566558838	High	0	4.593E-06
High	[K].LCDQVSDAVLDACLAEDPDSK.[V]	2xCarbamidomethyl [C2; C13]		3.44808E-06	0	1	1	6	A2Y053	A2Y053 [22-42]	0	2321.02716764	High	High	Not Found	1.2e7	3.4e7		5.59053421020508	High	0	1.6E-08
High	[K].AVFPSVVGSIEQTGETDEAK.[A]			4.96579E-06	0	1	1	6	Q6ZJW9	Q6ZJW9 [31-50]	0	2064.01315529	High	High	High	1.7e7	1.4e7	2.0e7	4.80052900314331	High	0	1.122E-05
High	[R].GGNNILVMCDTYTPAGEPIPTNK.[R]	1xCarbamidomethyl [C9]		3.67023E-05	0	1	1	15	P14655	P14655 [140-162]	0	2462.16902098	High	High	High	2.3e7	7.3e6	5.8e7	5.31592321395874	High	0	9.007E-08
High	[R].DGIKFPDVIHAFKPNPR.[S]			2.64006E-05	0	1	1	54	Q0E4K1	Q0E4K1 [147-163]	1	1951.0548416	High	High	High	2.7e7	2.2e7	1.4e7	4.16829872131348	High	0	1.043E-07
High	[K].LKEVEAVCNPIISAVYQR.[T]	1xCarbamidomethyl [C8]		9.35261E-05	0	1	1	15	Q6Z7B0	Q6Z7B0 [626-643]	1	2089.11103603	High	High	High	1.9e8	9.7e7	7.2e7	3.61982131004334	High	0	1.05E-05
High	[R].TLLYGGIYGYPR.[D]			0.00469387	0	1	1	12	O64422	O64422 [329-340]	0	1372.72596274	High	High	High		2.8e7		3.80097579956055	High	0	5.635E-05
High	[K].LIGSPPGYVGYTEGGQLTEAVR.[R]			5.20509E-06	0	2	2	11	Q7F9I1; Q2QVG9	Q7F9I1 [680-701]; Q2QVG9 [681-702]	0	2264.15573717	High	High	High	1.2e8	7.0e7	6.8e7	4.67797613143921	High	0	4.829E-09
High	[K].LIGSPPGYVGYTEGGQLTEAVR.[R]	1xDeamidated [Q16]		0.000485601	0	2	2	1	Q7F9I1; Q2QVG9	Q7F9I1 [680-701]; Q2QVG9 [681-702]	0	2265.13975317	Not Found	Not Found	High				4.19522094726563	High	0	2.607E-06
High	[K].AAVAWEANKPMTIEDVQVAPPQAGEVR.[V]			0.000436815	0	1	1	7	A2XAZ3	A2XAZ3 [14-40]	0	2877.45635236	High	High	High	9.8e7		1.2e7	4.53419065475464	High	0	2.249E-06
High	[K].LVQIEHALTAVGSGQTSLGIK.[A]			5.31688E-05	0	1	1	9	Q10KF0	Q10KF0 [19-39]	0	2122.18664343	High	High	High	1.7e8	4.6e7	6.7e7	3.64172959327698	High	0	1.328E-07
High	[R].EDQVPLIIIQDGESK.[K]			5.4756E-05	0	1	1	9	Q53LQ0	Q53LQ0 [331-345]	0	1683.87995649	High	High	High	1.6e8		1.1e8	4.54330015182495	High	0	9.541E-07
High	[R].LTGLHETASIDNFSWGVANR.[G]			7.49617E-06	0	1	1	27	P14655	P14655 [348-367]	0	2188.07815561	High	High	High	4.2e8	1.0e8	2.6e7	5.21555328369141	High	0	6.76E-07
High	[R].GGNNILVMCDTYTPAGEPIPTNK.[R]	1xCarbamidomethyl [C9]; 1xDeamidated [N]		0.00273511	0	1	1	6	P14655	P14655 [140-162]	0	2463.15303698	Not Found	Not Found	High				3.82601881027222	High	3.675E-05	9.29E-05
High	[K].IGPNEPSQLSIDLNAQGLAR.[Y]			8.35251E-07	0	1	1	21	Q5N725	Q5N725 [149-168]	0	2093.0985567	High	High	High	5.2e8	6.1e8	4.5e8	4.79074478149414	High	0	1.711E-09
High	[K].IGPNEPSQLSIDLNAQGLAR.[Y]	1xDeamidated [N/Q]		2.72506E-06	0	1	1	22	Q5N725	Q5N725 [149-168]	0	2094.0825727	High	High	High	6.3e7	7.2e7		4.93404102325439	High	0	1.904E-09
High	[K].IPAEITAALEPIKDNEEAVK.[A]			0.00111279	0	1	1	5	Q75HE6	Q75HE6 [241-260]	1	2151.1543402	High	High	High	2.2e6	4.0e7	3.1e7	4.62687349319458	High	0	1.347E-05
High	[R].AKVEGNLPVYGFHDPASFVNSIQKPR.[V]			0.00332005	0	1	1	4	Q9LI00	Q9LI00 [46-71]	1	2870.49478683	High	High	Not Found	3.0e7			2.96385860443115	High	0	3.613E-05
High	[R].QGGSITAALFLK.[Q]			0.00260955	0	1	1	11	Q6K669	Q6K669 [544-555]	0	1205.68884899	High	High	High	3.4e7	4.2e7		3.36368274688721	High	0	2.632E-05
High	[K].QVTEYASDEPWGWYK.[S]			6.57107E-05	0	1	1	11	B3VMC0	B3VMC0 [484-498]	0	1858.82825528	High	High	High	1.0e8	1.7e7	4.3e7	4.23588418960571	High	0	7.094E-07
High	[R].TDIIFFCSPNNPTGAAASR.[D]	1xCarbamidomethyl [C7]		2.47462E-05	0	1	1	8	Q10MQ2	Q10MQ2 [237-255]	0	2038.96510009	High	High	High	3.7e7		1.4e7	5.51225090026855	High	0	4.136E-08
High	[R].TDIIFFCSPNNPTGAAASR.[D]	1xCarbamidomethyl [C7]; 1xDeamidated [N]		0.000911133	0	1	1	4	Q10MQ2	Q10MQ2 [237-255]	0	2039.94911609	Not Found	High	Not Found		2.1e7		5.78605842590332	High	0	6.764E-06
High	[R].ILTTNLWSAELSK.[L]			0.000154206	0	2	5	24	Q2QS14; Q9AUV6	Q2QS14 [204-216]; Q9AUV6 [204-216]	0	1475.81042053	High	High	High	1.4e8			4.93336296081543	High	0	5.3E-07
High	[K].AHVEPDQIVSWLK.[E]			0.00295214	0	1	1	7	Q53LQ0	Q53LQ0 [350-362]	0	1521.80600387	High	High	High	2.6e7	1.6e7	3.1e7	3.03437089920044	High	0	3.111E-05
High	[R].LYSIASSALGDFGDSK.[T]			5.48812E-06	0	1	1	12	P41344	P41344 [142-157]	0	1630.79589256	High	High	High	5.2e8	2.0e8		5.59495067596436	High	0	5.048E-09
High	[K].HAGGPWELGLSETHQTLIQNGLR.[E]	1xDeamidated [Q/N]		6.53252E-05	0	1	1	18	Q69RJ0	Q69RJ0 [1166-1188]	0	2515.26881019	High	High	High	3.6e7	3.1e7	3.4e7	4.59703969955444	High	0	1.195E-06
High	[R].GMEVIDTGAPLSVPVGGATLGR.[I]	1xOxidation [M2]		6.86301E-06	0	1	1	6	P12085	P12085 [88-109]	0	2113.09577992	High	High	Not Found	7.7e6	2.6e7		4.28665447235107	High	0	2.989E-05
High	[K].HAGGPWELGLSETHQTLIQNGLR.[E]	2xDeamidated [Q15; N/Q]		0.00150189	0	1	1	14	Q69RJ0	Q69RJ0 [1166-1188]	0	2516.25282619	High	High	High	3.0e7		1.9e7	4.42613077163696	High	3.675E-05	0.0001472
High	[K].YTSDIDIVSNASCTTNCLAPLAK.[V]	2xCarbamidomethyl [C13; C17]		3.90151E-06	0	1	1	10	A2YQT7	A2YQT7 [142-164]	0	2514.18506521	High	High	High	4.5e7	2.9e7	1.4e7	4.97293901443481	High	0	3.121E-09
High	[K].YTSDIDIVSNASCTTNCLAPLAK.[V]	2xCarbamidomethyl [C13; C17]; 1xDeamidated [N]		7.26223E-05	0	1	1	9	A2YQT7	A2YQT7 [142-164]	0	2515.16908121	High	High	High	1.6e7			5.30445098876953	High	0	1.855E-07
High	[K].YIDTNFEGPALLPDDSEK.[Q]			0.000549443	0	1	1	7	A1XBB7	A1XBB7 [104-121]	0	2023.94949245	High	High	High	6.4e7	1.8e7	3.2e7	3.92812490463257	High	0	3.114E-06
High	[K].YIDTNFEGPALLPDDSEK.[Q]	1xDeamidated [N5]		0.00238942	0	1	1	1	A1XBB7	A1XBB7 [104-121]	0	2024.93350845	Not Found	Not Found	High				3.92008805274963	High	0	2.339E-05
High	[R].GLYPVETISIVGK.[I]			0.00311238	0	2	2	12	Q2QXR8; B8BJ39	Q2QXR8 [353-365]; B8BJ39 [353-365]	0	1375.78314321	High	High	High	1.5e8	6.8e7		2.94889259338379	High	0	3.341E-05
High	[K].YGQDATNVGDEGGFAPNIQENKEGLELLK.[T]			0.000960654	0	1	1	3	Q42971	Q42971 [206-234]	1	3106.49636227	High	High	Not Found	2.7e7	1.6e7		3.90990591049194	High	0	6.755E-06
High	[K].YGQDATNVGDEGGFAPNIQENKEGLELLK.[T]	2xDeamidated [N17; N21]		0.0006911	0	1	1	2	Q42971	Q42971 [206-234]	1	3108.46439427	Not Found	Not Found	High				5.31799983978271	High	0	1.902E-05
High	[K].LYQLGIDWTTPEHGPINSAK.[R]			0.000555945	0	1	2	4	B8BKI7	B8BKI7 [236-255]	0	2240.13460785	High	High	Not Found	7.0e7	5.6e7		2.83851528167725	High	0	3.156E-06
High	[K].EVEAVCNPIISAVYQR.[T]	1xCarbamidomethyl [C6]		2.33323E-05	0	1	1	14	Q6Z7B0	Q6Z7B0 [628-643]	0	1847.93200914	High	High	High	3.2e7	4.1e7	2.2e7	4.44992876052856	High	0	3.793E-08
High	[K].SYELPDGQVITIGAER.[F]			9.54103E-06	0	4	4	20	A2XNS1; Q10DV7; P0C542; A3C6D7	A2XNS1 [241-256]; Q10DV7 [241-256]; P0C542 [240-255]; A3C6D7 [241-256]	0	1747.88610449	High	High	High	4.5e8	1.5e8	8.7e8	5.40696620941162	High	0	1.516E-08
High	[K].TAVSHGLWLNIPDYDAPTQMVKPR.[E]			9.59733E-06	0	1	1	16	Q8H8T0	Q8H8T0 [170-193]	0	2709.381731	High	High	High	3.5e6	7.7e7		3.67973947525024	High	0	5.959E-08
High	[R].GMEVIDTGAPLSVPVGGATLGR.[I]			1.31686E-07	0	1	1	19	P12085	P12085 [88-109]	0	2097.10086492	High	High	High	4.3e8		1.0e8	5.83758354187012	High	0	5.592E-10
High	[R].EIENGILWEVDGK.[W]	1xDeamidated [N4]		0.00130424	0	1	1	21	P35681	P35681 [22-34]	0	1502.73731555	High	High	High	1.2e8	1.0e7	1.5e8	4.51257514953613	High	0	1.177E-05
High	[K].APGETCHIVIDHGGNVPYWEGQSYGIIPPGENPK.[K]	1xCarbamidomethyl [C6]		0.000110924	0	1	1	2	P41345	P41345 [111-144]	0	3688.7489055	Not Found	High	Not Found		9.0e6		3.8163149356842	High	0	3.333E-07
High	[K].APGETCHIVIDHGGNVPYWEGQSYGIIPPGENPK.[K]	1xCarbamidomethyl [C6]; 1xDeamidated [N/Q]		3.0764E-05	0	1	1	6	P41345	P41345 [111-144]	0	3689.7329215	High	High	Not Found	1.7e7			4.20128870010376	High	0	5.593E-08
High	[K].LAPILDEAATTLK.[S]			0.000805282	0	1	1	17	Q53LQ0	Q53LQ0 [420-432]	0	1355.77805781	High	High	High	4.1e8	2.9e8	3.2e8	3.65503311157227	High	0	6.094E-06
High	[K].TLVANNVIPANWSPNSNYR.[S]			0.00165002	0	1	1	5	Q7XCA7	Q7XCA7 [251-269]	0	2130.07267635	High	High	High		5.5e6	2.2e7	3.87019467353821	High	0	3.272E-05
High	[K].VYILTQFNSASLNR.[H]			0.000768273	0	1	1	1	Q6AVT2	Q6AVT2 [127-140]	0	1625.86458131	Not Found	High	Not Found		5.6e7		3.83151602745056	High	0	4.95E-06
High	[K].TNNSFILQQFENPANPK.[I]			3.59304E-06	0	1	1	13	Q9XEA6	Q9XEA6 [139-155]	0	1961.97156539	High	High	High	1.2e8		1.1e8	5.08372020721436	High	0	6.857E-09
High	[K].TNNSFILQQFENPANPK.[I]	1xDeamidated [N]		0.000146254	0	1	1	12	Q9XEA6	Q9XEA6 [139-155]	0	1962.95558139	High	High	High	3.2e7	1.5e7	2.7e7	4.31623458862305	High	0	4.315E-05
High	[R].LVLEVAQHLGENMVR.[T]			0.000219479	0	1	1	12	Q01859	Q01859 [116-130]	0	1707.92105031	High	High	High	1.8e8	3.4e7		3.37478232383728	High	0	3.953E-06
High	[K].VLVVANPANTNALILK.[E]			4.58968E-05	0	1	1	15	Q7XDC8	Q7XDC8 [127-142]	0	1649.99486719	High	High	High	8.0e8	7.4e8	6.1e8	4.46942520141602	High	0	1.611E-07
High	[K].VIIGPATVGGIQAGAFK.[I]			3.52215E-05	0	1	1	10	Q93VT8	Q93VT8 [132-148]	0	1598.92645332	High	High	High	1.9e8	2.0e7	1.2e7	4.29228925704956	High	0	7.316E-08
High	[K].VLVVANPANTNALILK.[E]	1xDeamidated [N]		0.00119414	0	1	1	26	Q7XDC8	Q7XDC8 [127-142]	0	1650.97888319	High	High	High		2.6e7	2.3e7	2.8677966594696	High	3.675E-05	0.0001738
High	[K].SGGLGDLKYPLISDVTK.[S]			0.00142449	0	1	1	4	Q6ER94	Q6ER94 [156-172]	1	1762.95854116	Not Found	High	High		1.8e7	1.9e7	3.78507947921753	High	0	1.156E-05
High	[K].VVPLITEEFGYTNVHQVPK.[V]			1.88789E-05	0	1	1	8	Q9ZST0	Q9ZST0 [86-104]	0	2170.15428071	High	High	High	2.9e7	8.3e7	2.3e6	3.33733916282654	High	0	2.825E-08
High	[R].ISITGAGGFIASHIAR.[R]			0.000153301	0	1	1	12	Q2R1V8	Q2R1V8 [25-40]	0	1570.87000108	High	High	High	1.3e7	3.0e7	3.3e7	3.65802717208862	High	0	5.256E-07
High	[K].TQVEAICSQTVSCADILAVAAR.[D]	2xCarbamidomethyl [C7; C13]; 1xDeamidated [Q]		0.00104309	0	1	2	8	A2YPX3	A2YPX3 [103-124]	0	2364.15337166	High	High	High	2.7e7	3.2e7	2.6e7	3.4672167301178	High	0	7.538E-06
High	[R].AVFASGSPFDPVEYNGK.[I]	1xDeamidated [N15]		2.17419E-05	0	1	1	14	P43279	P43279 [515-531]	0	1785.83300674	High	High	High	2.7e8	1.1e7	5.9e7	5.56360816955566	High	0	6.268E-07
High	[K].GIYPAVDPLDSTSTMLQPR.[I]			8.53199E-06	0	1	1	28	P12085	P12085 [360-378]	0	2061.03211668	High	High	High	5.5e8	3.5e8	1.4e8	4.88046550750732	High	0	9.336E-09
High	[K].GIYPAVDPLDSTSTMLQPR.[I]	1xOxidation [M15]		0.00036615	0	1	1	8	P12085	P12085 [360-378]	0	2077.02703168	High	High	High	9.3e6	1.3e7	2.9e7	3.41391730308533	High	3.675E-05	0.0002848
High	[R].VLYSSVVYPHNYGFIPR.[T]			0.000137089	0	1	1	17	A2X8Q3	A2X8Q3 [79-95]	0	2011.0436082	High	High	High	2.6e8	2.2e7	9.9e7	3.27085590362549	High	3.675E-05	0.0001594
High	[R].EIENGILWEVDGK.[W]			0.00082445	0	1	1	10	P35681	P35681 [22-34]	0	1501.75329955	High	High	High	2.8e7	4.0e7	7.2e7	3.86190128326416	High	0	4.4E-05
High	[K].NGVVQYIYNNQFQPEK.[H]	1xDeamidated [N/Q]		0.000610803	0	1	1	38	P0C5D5	P0C5D5 [190-205]	0	1941.9341177	High	High	High		2.8e7		3.68593454360962	High	0	5.124E-05
High	[K].TAVSHGLWLNIPDYDAPTQMVKPR.[E]	1xDeamidated [Q/N]		0.000178638	0	1	1	3	Q8H8T0	Q8H8T0 [170-193]	0	2710.365747	High	High	Not Found	1.1e8			4.36316251754761	High	0	1.911E-06
High	[K].ISEEEYISAIKEEISK.[V]			1.93285E-05	0	1	1	8	Q2QLY5	Q2QLY5 [459-474]	1	1867.95351525	High	High	High	1.6e8	2.3e8		4.93149137496948	High	0	2.918E-08
High	[K].LQMGQILDVPLPVCR.[S]	1xCarbamidomethyl [C14]		7.43515E-05	0	1	1	15	Q8H8C7	Q8H8C7 [211-225]	0	1738.93425787	High	High	High		1.5e8		4.03386116027832	High	0	6.943E-07
High	[R].DNLTLWTSDLTEDGGDEVK.[E]			3.40774E-06	0	1	1	11	Q6ZKC0	Q6ZKC0 [227-245]	0	2107.96659897	High	High	High	3.0e8	2.0e8	1.7e8	5.96845388412476	High	0	2.589E-09
High	[R].DNLTLWTSDLTEDGGDEVK.[E]	1xDeamidated [N2]		1.59178E-05	0	1	1	1	Q6ZKC0	Q6ZKC0 [227-245]	0	2108.95061497	Not Found	Not Found	High				5.4996919631958	High	0	2.217E-08
High	[K].YDIGAGFGHFAIATEDVYK.[L]			6.72753E-05	0	1	1	16	Q948T6	Q948T6 [88-106]	0	2073.99163211	High	High	High	9.3e7		1.6e7	4.6959342956543	High	0	1.663E-07
High	[K].MIYDYYASGAEDQWTLK.[E]	1xDeamidated [Q13]		3.36022E-05	0	0	1	6			0	2054.90518529	High	High	High	4.8e7	4.6e7	3.0e7	4.78411912918091	High	0	1.522E-07
High	[K].MIYDYYASGAEDEWTLK.[E]			3.36022E-05	0	1	1	6	Q10CE4	Q10CE4 [21-37]	0	2054.90518486	High	High	High	4.8e7	4.6e7	3.0e7	4.78411912918091	High	0	1.522E-07
High	[K].GGEYADKNPNFVGCVEGALGIR.[E]	1xCarbamidomethyl [C14]		2.21794E-06	0	1	1	18	Q9SXP2	Q9SXP2 [37-58]	1	2323.11355509	High	High	High	2.1e8	1.7e8	9.4e7	5.82880735397339	High	0	1.01E-08
High	[K].ELAITSDEALSLEELPK.[R]			6.17339E-06	0	1	1	15	P48642	P48642 [185-201]	0	1857.96916531	High	High	High	1.0e8	2.5e7	5.3e7	4.89898061752319	High	0	2.867E-06
High	[K].THINIVVIGHVDSGK.[S]			0.000303325	0	1	1	161	O64937	O64937 [6-20]	0	1588.88056574	High	High	High	2.5e6	2.3e6	1.9e6	3.79855966567993	High	0	1.628E-05
High	[R].WSPLADVEDGYSPTLPHLK.[G]			1.02021E-06	0	1	1	10	Q69RJ0	Q69RJ0 [1003-1021]	0	2125.06004598	High	High	High	1.0e8	1.6e8		4.84610795974731	High	0	4.803E-10
High	[K].EYLPITGLADFNK.[L]			0.00432373	0	1	1	8	P37833	P37833 [70-82]	0	1480.76822138	High	High	High	6.8e7	6.6e7	8.5e7	3.46882128715515	High	3.675E-05	7.848E-05
High	[K].LPAWSVSILPDCK.[N]	1xCarbamidomethyl [C12]		0.000772805	0	1	1	7	Q10NX8	Q10NX8 [403-415]	0	1485.77701228	High	High	High	4.7e7	4.6e7	4.3e7	3.53444480895996	High	0.0003456	0.003785
High	[K].MVGYALQAAEILSK.[E]			0.000103363	0	1	1	6	Q6Z1G7	Q6Z1G7 [253-266]	0	1493.80322669	High	High	High	5.1e7	6.0e7	4.1e7	4.35520935058594	High	0	3.036E-07
High	[K].AAVAWEAGKPLSIEEVEVAPPQAMEVR.[V]			0.000506012	0	1	1	7	Q0ITW7	Q0ITW7 [12-38]	0	2877.48150448	High	High	High		3.5e7	5.5e7	4.4630913734436	High	0	1.797E-05
High	[K].WSPELAAACEIWK.[A]	1xCarbamidomethyl [C9]		1.8011E-05	0	1	1	65	P0C511	P0C511 [451-463]	0	1560.75152579	High	High	High	1.5e10	1.2e10	1.0e10	5.45554113388062	High	0	5.139E-08
High	[R].ATQVALQAIQCLGGNGYINEYPTGR.[L]	1xCarbamidomethyl [C11]; 1xDeamidated [Q/N]		2.70292E-05	0	1	1	15	Q75IM9	Q75IM9 [355-379]	0	2695.31443996	High	High	High		5.2e7	1.0e7	4.73189544677734	High	0	4.641E-08
High	[K].QLVLPVPAFNVINGGSHAGNK.[L]			2.09122E-06	0	1	1	5	Q42971	Q42971 [148-168]	0	2132.16109745	High	High	High	1.5e8	8.2e7	4.3e6	4.7625527381897	High	0	1.308E-09
High	[K].QLVLPVPAFNVINGGSHAGNK.[L]	1xDeamidated [N/Q]		2.59978E-06	0	1	1	39	Q42971	Q42971 [148-168]	0	2133.14511345	High	High	High	1.4e8	6.4e7	4.1e8	4.89862632751465	High	0	8.745E-08
High	[R].KEWGVPADLFGTLPGR.[Q]			0.00122256	0	1	1	19	P0C5D5	P0C5D5 [167-182]	1	1742.92243052	High	High	High	1.1e8	1.6e8	1.1e8	4.3726634979248	High	0	1.197E-05
High	[K].EDPLNWGAAAAEMAGSHLDEVKR.[M]			6.70339E-06	0	1	1	6	P14717	P14717 [10-32]	1	2467.16704682	High	High	High	3.5e7	2.9e7		5.32024717330933	High	0	6.687E-09
High	[R].SSISDTSADHNLMLLPDGTYGFTAGNCIR.[C]	1xCarbamidomethyl [C27]; 1xDeamidated [N]		0.000114909	0	1	1	3	Q8H8C7	Q8H8C7 [226-254]	0	3114.41428969	Not Found	High	High				5.33241367340088	High	0	3.521E-07
High	[R].SSISDTSADHNLMLLPDGTYGFTAGNCIR.[C]	1xCarbamidomethyl [C27]		7.99733E-06	0	1	1	7	Q8H8C7	Q8H8C7 [226-254]	0	3113.43027369	High	High	High		1.1e7	4.8e7	5.04726839065552	High	0	5.252E-08
High	[K].LPDATLSYFDPADGELK.[T]			6.78273E-06	0	1	1	12	Q7F8S5	Q7F8S5 [69-85]	0	1851.90108581	High	High	High	1.0e8	1.5e8	1.1e8	5.39592266082764	High	0	1.138E-07
High	[K].MFNLIEQYNLNGHIR.[W]	2xDeamidated [Q/N]		8.2172E-05	0	0	1	4			0	1863.90579497	High	High	Not Found	4.3e7			3.69105696678162	High	0	2.2E-07
High	[R].FLSEACDLVFDAASQGK.[S]	1xCarbamidomethyl [C6]		2.9244E-06	0	1	1	16	P0C482	P0C482 [53-69]	0	1857.86874016	High	High	High	1.4e8	1.1e8	3.4e7	5.71006345748901	High	0	2.093E-09
High	[R].FLSEACDLVFDAASQGK.[S]	1xCarbamidomethyl [C6]; 1xDeamidated [Q15]		0.000156952	0	1	1	3	P0C482	P0C482 [53-69]	0	1858.85275616	High	Not Found	High				5.02872848510742	High	0	5.439E-07
High	[K].SSLSPDLYKPTFAGFVDTDISSGK.[I]			2.00229E-05	0	1	2	5	A2X5P7	A2X5P7 [487-510]	0	2532.25042525	High	High	High	5.5e7	4.9e7	5.0e6	4.36665630340576	High	0	3.065E-08
High	[K].IITHPNFNGNTLDNDIMLIK.[L]	1xDeamidated [N]		0.000889951	0	1	1	13	P00761	P00761 [78-97]	0	2284.16419382	High	High	High	6.2e7			3.93135547637939	High	3.675E-05	0.000209
High	[K].IITHPNFNGNTLDNDIMLIK.[L]	2xDeamidated [N]		0.00126646	0	1	1	6	P00761	P00761 [78-97]	0	2285.14820982	High	High	High			3.6e6	3.52631568908691	High	0	9.86E-06
High	[R].NMIIVPEMIGSIVGVYNGK.[T]			9.68863E-05	0	1	1	7	P31674	P31674 [91-109]	0	2034.07623019	High	High	High	2.3e6	5.9e6	4.8e6	4.7110071182251	High	0	3.556E-06
High	[R].NMIIVPEMIGSIVGVYNGK.[T]	1xDeamidated [N17]		8.92264E-05	0	1	1	7	P31674	P31674 [91-109]	0	2035.06024619	High	High	High	8.3e5	3.7e6	7.0e6	5.14226150512695	High	0	2.24E-06
High	[R].AAALLDVSPVTDVTSISEPR.[V]			6.96924E-05	0	1	1	6	A2XNR6	A2XNR6 [140-159]	0	2041.0811753	High	High	High	2.1e7	2.9e7	1.1e7	4.16333532333374	High	0	4.316E-06
High	[R].EGAPTAVSHGLWLNIPDYDAPTQLVKPLER.[N]			1.85487E-05	0	1	1	2	Q6Z4G3	Q6Z4G3 [164-193]	0	3287.70590156	High	Not Found	Not Found	1.8e7			4.24983310699463	High	0	9.37E-06
High	[K].TEDLWAALEEGSGEPVK.[T]			6.02981E-06	0	1	1	5	Q6Z6L4	Q6Z6L4 [436-452]	0	1830.87559932	High	High	High	6.9e7	6.3e7	3.1e7	5.71825695037842	High	0	5.73E-09
High	[R].EGAPTAVSHGLWLNIPDYDAPTQLVKPLER.[N]	1xDeamidated [N/Q]		0.00082445	0	1	1	9	Q6Z4G3	Q6Z4G3 [164-193]	0	3288.68991756	High	High	High	1.6e7	2.5e7	6.4e6	3.42538166046143	High	3.675E-05	6.842E-05
High	[R].EAPAFVEQATEQQILVTGIK.[V]	1xDeamidated [Q]		5.6853E-06	0	1	1	3	Q01859	Q01859 [190-209]	0	2173.13869057	Not Found	Not Found	High				5.79477453231812	High	0	5.303E-09
High	[K].FHWKPTCGVSCLMDDEATLVGGK.[N]	2xCarbamidomethyl [C7; C11]		9.86114E-05	0	1	1	8	Q0E4K1	Q0E4K1 [224-246]	0	2608.19927557	High	High	High			4.6e7	5.24781656265259	High	0	2.836E-07
High	[R].ALCEAVLDSIIGEHGVSPAAK.[R]	1xCarbamidomethyl [C3]		2.18702E-05	0	1	1	11	Q84T92	Q84T92 [184-204]	0	2137.09577983	High	High	High	1.9e8	1.4e8		4.55952882766724	High	0	2.909E-07
High	[K].TYVVQDGDIIFFK.[F]			0.00453152	0	1	1	7	Q6Z1J6	Q6Z1J6 [373-385]	0	1544.7995215	High	High	High	4.5e7	3.8e7		4.09168291091919	High	0.0001843	0.00187
High	[K].VLNLEEGGAFTTSSAEEMLK.[A]			7.69214E-07	0	2	2	10	Q7F8S5; Q69TY4	Q7F8S5 [204-223]; Q69TY4 [211-230]	0	2126.03217617	High	High	High	1.6e8	2.1e8	1.8e8	6.30612516403198	High	0	3.258E-10
High	[K].VLNLEEGGAFTTSSAEEMLK.[A]	1xDeamidated [N3]		9.48507E-06	0	2	2	1	Q7F8S5; Q69TY4	Q7F8S5 [204-223]; Q69TY4 [211-230]	0	2127.01619217	Not Found	High	Not Found				5.69107055664063	High	0	1.083E-08
High	[R].AFIAGVADDNGYGWAIAK.[A]			0.000103363	0	2	2	4	Q6Z0I4; Q6H5J0	Q6Z0I4 [87-104]; Q6H5J0 [83-100]	0	1838.90717432	Not Found	High	High		3.5e6	1.2e7	4.84179830551147	High	0	3.034E-07
High	[R].AFIAGVADDNGYGWAIAK.[A]	1xDeamidated [N10]		3.06533E-06	0	2	2	20	Q6Z0I4; Q6H5J0	Q6Z0I4 [87-104]; Q6H5J0 [83-100]	0	1839.89119032	High	High	High	7.3e7	9.3e7	4.2e7	5.67120218276978	High	0	4.964E-09
High	[K].MFDLIEQYNLNGHIR.[W]	1xDeamidated [N/Q]		6.84732E-05	0	1	1	6	P31924	P31924 [632-646]	0	1863.90579454	High	High	Not Found	4.3e7			3.70716261863709	High	0	1.703E-07
High	[R].EAPAFVEQATEQQILVTGIK.[V]			5.43627E-07	0	1	1	31	Q01859	Q01859 [190-209]	0	2172.15467457	High	High	High	1.9e8	2.5e8	9.0e7	6.15019798278809	High	0	3.668E-09
High	[R].LAYGGAQEYFGITPDVSTLGK.[I]			1.67833E-05	0	1	1	14	Q6YZE2	Q6YZE2 [298-318]	0	2187.09682536	High	High	High	5.9e7	2.8e7	4.3e7	5.02541875839233	High	0	1.126E-06
High	[K].LAVNLIPFPR.[L]			0.00128144	0	5	8	16	Q43594; Q76FS2; Q8H7U1; P46265; Q76FS3	Q43594 [253-262]; Q76FS2 [253-262]; Q8H7U1 [253-262]; P46265 [253-262]; Q76FS3 [253-262]	0	1139.69354053	High	High	High	2.7e8	1.1e8	1.8e8	4.04046201705933	High	0	1E-05
High	[R].GSGFVAVEIPFTPR.[A]			0.00330061	0	1	1	9	Q7F9I1	Q7F9I1 [156-169]	0	1476.78454018	High	High	High	4.9e7	3.7e7	3.6e7	3.58873629570007	High	0	3.603E-05
High	[R].GPLQISWNFNYGPAGK.[N]			1.66848E-05	0	1	1	19	O04138	O04138 [185-200]	0	1748.87548034	High	High	High	1.8e7	1.7e7		5.1582498550415	High	0	4.043E-07
High	[K].HSEFISYPISLWTEK.[T]			2.93497E-05	0	2	3	26	Q0J4P2; Q07078	Q0J4P2 [199-213]; Q07078 [199-213]	0	1836.91667638	High	High	High	1.7e7	2.3e7	9.4e6	4.41377592086792	High	0	6.543E-07
High	[R].HQLLAEFDALIEADKEK.[Y]			4.06553E-06	0	1	1	21	P30298	P30298 [44-60]	1	1970.02293223	High	High	High	3.5e7			5.46721792221069	High	0	7.736E-08
High	[R].HQLLAEFDALIEADKEK.[Y]	1xDeamidated [Q2]		0.00248974	0	1	1	3	P30298	P30298 [44-60]	1	1971.00694823	High	Not Found	High	6.7e6			3.98313879966736	High	6.558E-05	0.0005778
High	[R].IDVCQLAIADGITICR.[R]	2xCarbamidomethyl [C4; C15]		0.00135904	0	1	1	6	Q9XGP7	Q9XGP7 [234-249]	0	1817.92481561	High	High	Not Found	5.5e6	2.0e7		3.43929958343506	High	0	1.089E-05
High	[K].LVVSTSCSLMHTAVDLVNETK.[L]	1xCarbamidomethyl [C7]		3.59304E-06	0	2	2	11	Q2QLY5; Q2QLY4	Q2QLY5 [323-343]; Q2QLY4 [323-343]	0	2304.15739372	High	High	High	1.7e8	1.6e7	1.1e8	4.39223480224609	High	0	3.567E-09
High	[R].TTGIVLDSGDGVSHTVPIYEGYALPHAILR.[L]			3.34365E-08	0	2	2	27	Q10DV7; A3C6D7	Q10DV7 [150-179]; A3C6D7 [150-179]	0	3151.64223872	High	High	High	6.3e7	1.8e8		5.9774284362793	High	0	4.276E-10
High	[K].SGEIYTEDGVELVHEYGTEAYPFTTER.[I]			0.00123702	0	1	1	5	Q7Y0F2	Q7Y0F2 [133-159]	0	3092.40073057	High	High	High	1.1e8	6.1e7	7.6e6	4.57976293563843	High	0	9.558E-06
High	[R].QAITAAGSGCMAALDAEHYLQEVGAQEGK.[A]	1xCarbamidomethyl [C10]		1.68215E-06	0	1	1	6	Q6ZFU6	Q6ZFU6 [301-329]	0	2976.38259528	High	High	High	8.4e7	7.0e6		4.9195499420166	High	0	9.664E-10
High	[R].CVKPPIIYGDVSRPNPMTVFWSK.[L]	1xCarbamidomethyl [C1]		0.000305115	0	1	1	12	Q2QLY5	Q2QLY5 [523-545]	0	2691.37856027	High	High	High	2.6e7		1.5e7	3.72179627418518	High	0	2.192E-05
High	[R].VEEEGDVATAFTLAR.[I]			0.000109627	0	1	1	4	Q6ZFT5	Q6ZFT5 [112-126]	0	1607.79114153	Not Found	Not Found	High				4.02320194244385	High	0	3.299E-07
High	[K].SNYMSAGQISVPIVFR.[G]			0.00114599	0	1	1	2	Q0J0H4	Q0J0H4 [140-155]	0	1768.90506588	Not Found	High	Not Found		5.6e7		3.12467670440674	High	0	5.282E-05
High	[R].DVGVNSFVLFPK.[V]			0.00223986	0	1	1	4	Q5Z8V9	Q5Z8V9 [165-176]	0	1321.71506371	Not Found	High	Not Found		7.4e6		4.21970129013062	High	0	2.149E-05
High	[K].SRECLPLILIIR.[N]	1xCarbamidomethyl [C4]		0.000884733	0	1	1	12	P49398	P49398 [38-49]	1	1482.88248041	High	High	High		6.9e6	9.6e6	4.02050828933716	High	0	4.468E-05
High	[R].AYLPVQELLNGEEIDR.[W]			0.000252761	0	1	1	3	Q43007	Q43007 [113-128]	0	1858.95451836	High	High	Not Found	2.3e7			3.3922221660614	High	0	1.05E-06
High	[R].AYLPVQELLNGEEIDR.[W]	1xDeamidated [N10]		6.84732E-05	0	1	1	11	Q43007	Q43007 [113-128]	0	1859.93853436	High	High	High		1.9e7	2.5e7	4.06828212738037	High	0	2.328E-07
High	[K].AVIELENYGLPFSR.[T]			7.88569E-05	0	1	1	10	Q6ZDY8	Q6ZDY8 [133-146]	0	1607.84278325	High	High	High				3.89453220367432	High	0	2.075E-07
High	[K].ITADDAPGETWHMVFSTEGEIPYR.[E]			1.00008E-05	0	1	1	7	P41344	P41344 [96-119]	0	2722.24535661	High	High	High	4.8e7	2.2e8		4.65312671661377	High	0	2.109E-06
High	[K].EIILSTNSGQIGVLPNHAPINTAVDMGPLR.[I]			3.28955E-06	0	1	1	9	P0C2Z1	P0C2Z1 [21-50]	0	3127.65684294	High	High	High	8.6e7	1.4e8	2.2e7	4.20871686935425	High	0	6.763E-06
High	[K].EIILSTNSGQIGVLPNHAPINTAVDMGPLR.[I]	1xDeamidated [N21]		0.00440052	0	1	1	1	P0C2Z1	P0C2Z1 [21-50]	0	3128.64085894	High	Not Found	Not Found				4.71928977966309	High	0	5.176E-05
High	[R].TGPYGQIFRPDNFVFGQSGAGNNWAK.[G]			1.26086E-06	0	2	3	6	Q43594; Q76FS3	Q43594 [78-103]; Q76FS3 [78-103]	0	2828.35393629	High	High	High	3.6e7	4.5e7	3.2e7	5.35473680496216	High	0	6.462E-10
High	[R].LQCDDGHVISEITFASYGTPSGGCLNFSK.[G]	2xCarbamidomethyl [C3; C24]		2.13616E-05	0	1	1	6	Q0INM3	Q0INM3 [830-858]	0	3160.43502503	High	High	High	8.7e6	5.1e6		5.43865585327148	High	0	3.347E-08
High	[K].VQQVDTTGAGDAFVGALLR.[R]			3.46842E-06	0	1	2	9	A2WXV8	A2WXV8 [253-271]	0	1918.00286551	High	High	High			3.6e7	5.56704044342041	High	0	3.499E-07
High	[R].TIQFVDWCPTGFK.[C]	1xCarbamidomethyl [C8]		0.00284992	0	1	1	6	Q53M52	Q53M52 [340-352]	0	1598.76717585	High	High	High	9.7e7	9.5e7	9.8e7	4.38903379440308	High	0	2.955E-05
High	[K].LAGIEGGFFTLNPK.[E]			0.000128499	0	1	1	9	P14717	P14717 [227-240]	0	1463.78929121	High	High	High	3.2e8	2.7e8	2.8e8	4.18376779556274	High	0	4.106E-07
High	[K].KFGGDTPYSIMFGPDICGYSTK.[K]	1xCarbamidomethyl [C17]		0.000506012	0	1	1	9	Q9SLY8	Q9SLY8 [131-152]	1	2441.11519457	High	High	High	3.7e7	3.2e7	9.3e6	4.92009353637695	High	0	2.622E-05
High	[R].LPIYVVQPQDGLDAIAR.[N]			2.19992E-05	0	1	1	15	Q8H8C7	Q8H8C7 [110-126]	0	1868.02762377	High	High	High	5.2e8	5.8e6	3.9e8	4.2492733001709	High	0	4.063E-07
High	[R].TGYSAQGTGSALIMPVLDNQLK.[S]			4.79356E-06	0	1	1	12	O64464	O64464 [137-158]	0	2264.15910799	High	High	High	2.7e7	1.5e7	4.1e7	4.38302946090698	High	0	4.177E-09
High	[K].SFGVLIPDQGIALR.[G]			0.000441985	0	1	1	26	Q6ER94	Q6ER94 [177-190]	0	1485.84238939	High	High	High		6.2e7	1.1e9	3.74181389808655	High	0	4.025E-06
High	[R].GPIQLSFNFNYGPAGR.[A]			1.5186E-05	0	1	1	27	Q7DNA1	Q7DNA1 [202-217]	0	1737.87072931	High	High	High	3.1e7		1.7e7	5.0587100982666	High	0	7.799E-07
High	[R].GPIQLSFNFNYGPAGR.[A]	1xDeamidated [N]		0.00373369	0	1	1	6	Q7DNA1	Q7DNA1 [202-217]	0	1738.85474531	Not Found	High	High			6.0e6	4.42777442932129	High	0	4.228E-05
High	[K].VGSLGLDMMFR.[T]			0.00352082	0	1	4	4	A2YL07	A2YL07 [213-223]	0	1225.60677567	Not Found	High	High		1.2e7	2.0e7	3.31224966049194	High	3.675E-05	9.386E-05
High	[K].YINISQIPELSAINR.[S]			0.00226634	0	1	2	3	Q852M2	Q852M2 [296-310]	0	1730.94355984	High	High	Not Found	2.0e7			2.67421388626099	High	0	2.179E-05
High	[K].LLNVSTNDILIQSTGVIGQR.[I]			1.12496E-05	0	1	1	8	B8AL33	B8AL33 [155-174]	0	2141.19245706	High	High	High	9.2e6	2.6e7	1.4e7	4.18702077865601	High	0	2.648E-07
High	[K].LVPLLTEAGAIASSAK.[T]			0.000164515	0	1	1	25	P55142	P55142 [92-107]	0	1540.89448446	High	High	High	4.3e7	1.5e7	1.2e8	4.12252521514893	High	0	5.788E-07
High	[R].QVQLISFIAYKPPGCEESGGN.[-]	1xCarbamidomethyl [C15]		2.14876E-05	0	1	2	53	P18566	P18566 [155-175]	0	2294.11215812	High	High	High	4.1e8	4.0e6	1.3e7	5.19400644302368	High	0	2.165E-06
High	[R].DNSALPIAAYQVSGEYSMIK.[A]			0.00016355	0	1	1	9	Q5Z8V9	Q5Z8V9 [360-379]	0	2157.053246	High	High	High	6.2e7	2.3e7	7.1e6	3.56687068939209	High	0	1.832E-05
High	[R].DNSALPIAAYQVSGEYSMIK.[A]	1xDeamidated [Q11]		0.000477107	0	1	1	1	Q5Z8V9	Q5Z8V9 [360-379]	0	2158.037262	Not Found	Not Found	High			3.9e7	3.96172881126404	High	0	2.542E-06
High	[R].ALTVPELTQQMWDAK.[N]			0.00075929	0	5	8	18	Q43594; Q76FS2; Q8H7U1; P46265; Q76FS3	Q43594 [283-297]; Q76FS2 [283-297]; Q8H7U1 [283-297]; P46265 [283-297]; Q76FS3 [283-297]	0	1730.87818242	High	High	High	7.2e7	1.8e7	1.1e7	3.94378662109375	High	0	4.849E-06
High	[K].VLQLEGIPVEPVLK.[I]			0.00298702	0	1	1	4	B9EXM2	B9EXM2 [1064-1077]	0	1533.92505635	High	High	Not Found	2.1e7	4.6e7		3.70079946517944	High	0	3.15E-05
High	[R].MAEYKEELWELLK.[K]			0.00111935	0	1	1	12	P41344	P41344 [299-311]	1	1681.85057073	High	High	High	3.7e7		3.1e7	4.1435751914978	High	0	8.323E-06
High	[R].LLTLLGMPFAEHIK.[S]			0.00016355	0	1	1	21	Q9ZST0	Q9ZST0 [243-256]	0	1582.90254682	High	High	High	1.5e7	1.9e7	2.1e6	3.95154070854187	High	0	5.731E-07
High	[K].GTVEIITPVELIK.[K]			0.00160223	0	1	1	15	P41095	P41095 [153-165]	0	1411.84065805	High	High	High		9.6e7	1.9e8	3.53789591789246	High	3.675E-05	0.0001644
High	[K].SLPYEYVEENLGDKSDLLLASNPVHK.[S]			0.00011974	0	1	1	4	Q06398	Q06398 [29-54]	1	2930.47819315	High	High	High	7.5e6		6.2e7	3.51295018196106	High	0	4.901E-05
High	[K].DFDEPGSLAPTGLFLGGTK.[Y]			0.000144543	0	1	1	10	P83647	P83647 [53-71]	0	1921.95418399	High	High	High	3.4e7	9.0e7		4.02354145050049	High	0	4.001E-06
High	[R].DNLTLWTSDANDDGGDEIK.[E]	1xDeamidated [N11]		1.97887E-05	0	1	1	1	Q2R2W2	Q2R2W2 [236-254]	0	2079.89891376	High	Not Found	Not Found	2.6e7			4.70856380462646	High	0	3.017E-08
High	[K].ESPMPDTSELFTNVYVK.[G]	1xDeamidated [N13]		0.00134315	0	1	1	3	Q6Z5N4	Q6Z5N4 [355-371]	0	1957.90993632	Not Found	High	High			1.8e8	3.74938201904297	High	0	1.073E-05
High	[R].VAHWITIDEPNVASIGSYDSGQLAPGR.[C]	1xDeamidated [N11]		0.0035624	0	1	1	2	Q5JK35	Q5JK35 [184-210]	0	2854.40061202	Not Found	High	High				3.18331623077393	High	0	3.979E-05
High	[K].FTAPAGDDPVAIDFTGMGK.[G]			0.000161637	0	1	1	9	Q10NX8	Q10NX8 [643-661]	0	1909.90003997	High	High	High	2.3e7	2.9e7	2.3e7	3.50987410545349	High	0.0002401	0.002325
High	[K].VSPNYHLYTPAEVEAVIAR.[L]			6.02981E-06	0	1	1	19	Q9LSU1	Q9LSU1 [218-236]	0	2129.1025795	High	High	High	1.3e8	3.0e7	1.2e7	4.79419946670532	High	0	5.448E-08
High	[K].VSPNYHLYTPAEVEAVIAR.[L]	1xDeamidated [N4]		0.000306915	0	1	1	4	Q9LSU1	Q9LSU1 [218-236]	0	2130.0865955	High	High	High	1.2e7		3.2e7	4.14078569412231	High	0	1.38E-06
High	[K].LYRPDMSVEEAVDLVDK.[C]			3.26282E-05	0	1	1	14	Q9LST6	Q9LST6 [145-161]	0	1978.9790185	High	High	High		1.0e8	8.0e6	5.69096708297729	High	0	2.563E-07
High	[K].VVTAAAAGGGGELTVEER.[N]			4.20202E-05	0	1	1	4	Q84J55	Q84J55 [36-53]	0	1686.8657034	Not Found	Not Found	High				4.34922790527344	High	0	8.642E-08
High	[K].YHANGVEKPPIEIDFTPPFR.[K]	1xDeamidated [N4]		0.00171933	0	1	1	8	Q6F2U9	Q6F2U9 [400-419]	0	2328.1659084	High	High	High	7.4e6		7.1e6	2.98680472373962	High	0	4.497E-05
High	[R].VFEVSLADLQNDEDQAYR.[K]			1.32942E-06	0	1	1	10	P49397	P49397 [65-82]	0	2111.98800317	High	High	High	4.3e8	3.3e8	2.9e8	6.26614236831665	High	0	2.645E-09
High	[R].VFEVSLADLQNDEDQAYR.[K]	1xDeamidated [N/Q]		1.62012E-05	0	1	1	11	P49397	P49397 [65-82]	0	2112.97201917	High	Not Found	High	7.5e6		2.4e7	4.97363948822021	High	0	2.281E-08
High	[R].VFEVSLADLQNDEDQAYR.[K]	2xDeamidated [Q10; N/Q]		1.67833E-05	0	1	1	3	P49397	P49397 [65-82]	0	2113.95603517	Not Found	High	Not Found		1.2e7		4.37307024002075	High	0	1.26E-07
High	[K].YRPTMPVLSVVIPR.[L]			0.00148434	0	2	2	16	Q2QXR8; B8BJ39	Q2QXR8 [429-442]; B8BJ39 [429-442]	0	1627.93524391	High	High	High	3.4e7	2.4e7	1.5e7	3.81931185722351	High	0	1.941E-05
High	[K].GVNPDEAVAYGAAVQGSILSGEGGDETK.[D]			3.56384E-05	0	1	1	8	Q6Z7B0	Q6Z7B0 [391-418]	0	2691.274408	High	High	High	2.2e7	3.7e7	1.9e7	5.27808666229248	High	0	1.266E-07
High	[K].GVNPDEAVAYGAAVQGSILSGEGGDETK.[D]	1xDeamidated [Q15]		0.00021564	0	1	1	1	Q6Z7B0	Q6Z7B0 [391-418]	0	2692.258424	Not Found	High	Not Found				5.10071277618408	High	0	8.475E-07
High	[K].KLDGQLGGLLSEASAEEDFTGK.[A]			6.17339E-06	0	1	1	19	Q6K669	Q6K669 [135-156]	1	2265.12449654	High	High	High	2.3e8	3.8e8	1.4e8	5.55323934555054	High	0	1.685E-07
High	[K].KLDGQLGGLLSEASAEEDFTGK.[A]	1xDeamidated [Q5]		0.000849052	0	1	1	4	Q6K669	Q6K669 [135-156]	1	2266.10851254	Not Found	High	High				5.42075061798096	High	0	5.7E-06
High	[R].ELGVPIVMHDYLTGGFTANTSLAHYCR.[D]	1xCarbamidomethyl [C26]		4.62112E-08	0	1	1	362	P0C511	P0C511 [259-285]	0	3022.45497246	High	High	High	1.4e7	8.5e7	5.5e6	5.7654128074646	High	0	6.293E-09
High	[R].ELGVPIVMHDYLTGGFTANTSLAHYCR.[D]	1xCarbamidomethyl [C26]; 1xDeamidated [N19]		8.89069E-06	0	1	1	80	P0C511	P0C511 [259-285]	0	3023.43898846	High	High	High	4.0e6	2.0e7	5.5e6	5.00318002700806	High	0	9.908E-09
High	[R].ELGVPIVMHDYLTGGFTANTSLAHYCR.[D]	1xCarbamidomethyl [C26]; 1xOxidation [M8]		0.00075929	0	1	1	3	P0C511	P0C511 [259-285]	0	3038.44988746	High	High	High			2.3e7	2.82709574699402	High	0	1.113E-05
High	[K].IPVLETPDGPVFESNAIAR.[Y]			0.000198592	0	1	1	12	Q6YW46	Q6YW46 [54-72]	0	2025.06513138	High	High	High	4.5e7		4.8e7	3.80394101142883	High	0	8.343E-06
High	[K].VPILETPDGPVFESNAIAR.[Y]			0.000549443	0	1	1	4	Q9ZRI7	Q9ZRI7 [54-72]	0	2025.06513138	High	High	High	4.5e7		4.8e7	3.49521803855896	High	0	3.114E-06
High	[K].ELFEQLLLHR.[N]			0.0039594	0	1	1	9	Q688M5	Q688M5 [93-102]	0	1297.72629711	High	High	High				2.73542499542236	High	3.675E-05	0.0001489
High	[R].WFTHIDALLR.[L]			0.00288359	0	1	1	19	Q40680	Q40680 [57-66]	0	1271.68951773	High	High	High	2.9e7	3.9e7	8.1e6	2.81725001335144	High	6.558E-05	0.0005939
High	[R].LAPPLSISPEELAEASK.[A]			5.50791E-05	0	1	1	10	Q10G56	Q10G56 [420-436]	0	1751.94255673	High	High	High	9.2e7	4.8e7	2.2e7	3.68184733390808	High	0	1.262E-07
High	[R].TLKEWIVSSLGPDAVAK.[H]			0.000399925	0	2	2	15	P42862; P42863	P42862 [226-242]; P42863 [226-242]	1	1814.00582571	High	High	High	3.8e7	9.3e6	2.4e7	3.03069925308228	High	6.558E-05	0.0005291
High	[K].LQMGQILDVPLPVCR.[S]	1xCarbamidomethyl [C14]; 1xOxidation [M3]		0.000257261	0	1	1	6	Q8H8C7	Q8H8C7 [211-225]	0	1754.92917287	High	High	High	4.3e7		1.8e7	3.61056017875671	High	0	1.08E-06
High	[R].IEELVGIPVHYIGVGPGR.[D]			6.92836E-05	0	1	1	11	Q851S8	Q851S8 [466-483]	0	1905.05925826	High	High	High	8.9e7	2.5e7	3.6e7	3.79113698005676	High	0	3.635E-06
High	[K].LHGGTPANFLDVGGSASEGQVVEAFK.[I]			2.22805E-08	0	1	1	23	Q6K9N6	Q6K9N6 [313-338]	0	2587.27870568	High	High	High	2.5e8	5.1e6	9.9e7	7.20984268188477	High	0	3.537E-12
High	[K].LHGGTPANFLDVGGSASEGQVVEAFK.[I]	1xDeamidated [Q/N]		0.000518058	0	1	1	7	Q6K9N6	Q6K9N6 [313-338]	0	2588.26272168	High	High	High	1.0e7			4.4583797454834	High	9.425E-05	0.001028
High	[K].TYFSIVQSYSLAK.[S]			0.00200322	0	1	2	6	P0C454	P0C454 [24-36]	0	1506.78387144	High	High	High	1.6e7		2.3e7	3.31799077987671	High	0	1.849E-05
High	[R].TPEFLLEVEELHK.[V]			0.000500094	0	1	1	10	P0C314	P0C314 [137-149]	0	1583.83154985	High	High	High	1.9e7	3.0e7	1.6e7	3.27926111221313	High	0	9.414E-06
High	[R].DQETTGFAWWAGNAR.[L]			0.00114599	0	1	1	6	P0C367	P0C367 [27-41]	0	1709.76665815	High	High	High	2.2e7	1.8e7	8.4e6	3.23305487632751	High	0	8.573E-06
High	[R].FETCYQIALAIK.[K]	1xCarbamidomethyl [C4]		0.0039132	0	2	2	71	Q2QLY5; Q2QLY4	Q2QLY5 [578-589]; Q2QLY4 [578-589]	0	1456.75046319	High	High	High	1.5e6	1.4e6	1.8e6	3.27436113357544	High	3.675E-05	6.598E-05
High	[R].SQDVHSNGPVLDETILADPDISDAIENEKEVSK.[T]	1xDeamidated [Q/N]		0.000252761	0	1	1	9	Q69RJ0	Q69RJ0 [1328-1360]	1	3565.70278589	High	High	High			4.6e7	4.53900957107544	High	0	1.05E-06
High	[K].WFALQATSDIPGNVANVQK.[L]			1.23599E-05	0	1	1	6	B7EA73	B7EA73 [766-784]	0	2059.06071472	High	High	High	3.7e7			4.58152770996094	High	0	2.771E-07
High	[R].SQDVHSNGPVLDETILADPDISDAIENEKEVSK.[T]	2xDeamidated [N27; Q/N]		0.000834204	0	1	1	15	Q69RJ0	Q69RJ0 [1328-1360]	1	3566.68680189	High	High	High	3.5e7	1.3e7	1.6e7	4.08030986785889	High	0	5.541E-06
High	[R].VVDSPCCLVTGEYGWTANMER.[I]	2xCarbamidomethyl [C6; C7]		1.69819E-05	0	2	3	12	Q0J4P2; Q07078	Q0J4P2 [565-585]; Q07078 [565-585]	0	2444.06792709	High	High	High	7.0e7	5.0e7	3.7e7	4.42152786254883	High	0	2.443E-08
High	[R].GSDTCELVFENCFVPHENVLGEEGK.[G]	2xCarbamidomethyl [C5; C12]		1.10779E-06	0	1	1	6	Q75IM9	Q75IM9 [234-258]	0	2866.26583457	High	High	High	1.5e8	9.9e7		5.24663305282593	High	0	3.719E-08
High	[R].GSDTCELVFENCFVPHENVLGEEGK.[G]	2xCarbamidomethyl [C5; C12]; 1xDeamidated [N]		8.36352E-05	0	1	1	7	Q75IM9	Q75IM9 [234-258]	0	2867.24985057	High	High	High				5.15980005264282	High	0	5.536E-07
High	[R].IVSFVGGLDLCDGR.[Y]	1xCarbamidomethyl [C11]		0.000921913	0	1	2	8	Q43007	Q43007 [355-368]	0	1507.75733942	High	High	High	1.4e7		1.4e7	3.91343879699707	High	0	9.429E-06
High	[K].LQAGYLFPEIAR.[R]			0.00217501	0	1	1	16	Q10MQ2	Q10MQ2 [71-82]	0	1377.75251183	High	High	High	4.5e7	1.3e7	1.2e7	3.3497953414917	High	3.675E-05	0.0001268
High	[K].FSLHLVPSGILNEK.[T]			0.00201503	0	1	1	8	Q851S8	Q851S8 [115-128]	0	1553.86860411	High	High	High	2.2e7	1.9e7	1.4e7	3.92006921768188	High	0	1.863E-05
High	[K].ILAQVAVLNSNNLYTISNK.[I]			4.72669E-05	0	1	1	11	P12139	P12139 [96-114]	0	2075.14952968	High	High	High	3.3e7	3.2e7	5.5e6	3.9750452041626	High	0	2.248E-05
High	[K].ILAQVAVLNSNNLYTISNK.[I]	1xDeamidated [N]		0.000211868	0	1	1	7	P12139	P12139 [96-114]	0	2076.13354568	Not Found	High	Not Found				4.35639238357544	High	0	3.727E-06
High	[K].LPYIYNALVVK.[S]			0.00322399	0	1	1	14	P12085	P12085 [40-50]	0	1292.76128566	High	High	High		9.4e7	2.4e8	3.18512630462646	High	0	3.497E-05
High	[R].ISEGAVKPAAATPEETLPLAWVDR.[Y]			0.000126251	0	1	1	7	Q9LGQ6	Q9LGQ6 [12-35]	0	2521.32967866	High	High	High	6.9e7		2.6e7	3.84260702133179	High	0	5.11E-07
High	[K].TLLLGEKPVTVFGIR.[N]			5.99444E-06	0	1	1	44	A2YQT7	A2YQT7 [68-82]	0	1642.98905356	High	High	High	1.0e9	1.0e9	4.8e8	5.36597681045532	High	0	8.092E-09
High	[K].SDCTLLEINPLAETADNK.[L]	1xCarbamidomethyl [C3]		3.28955E-06	0	1	1	19	Q6K9N6	Q6K9N6 [226-243]	0	2003.95901158	High	High	High	1.4e8		1.2e8	6.33520603179932	High	0	2.477E-09
High	[K].GIDDIMVSLAAK.[D]			0.00118714	0	1	1	17	P41344	P41344 [328-339]	0	1232.65549992	High	High	High	9.5e7	7.3e7	5.7e7	4.26605653762817	High	3.675E-05	8.278E-05
High	[R].AIWVNYLSQCDESLGVK.[I]	1xCarbamidomethyl [C10]		1.59178E-05	0	1	1	47	Q0E4K1	Q0E4K1 [465-481]	0	1981.96878852	High	High	High	1.5e7	1.5e8	1.3e8	5.49823760986328	High	0	6.175E-08
High	[R].AIWVNYLSQCDESLGVK.[I]	1xCarbamidomethyl [C10]; 1xDeamidated [N5]		0.00461198	0	1	1	6	Q0E4K1	Q0E4K1 [465-481]	0	1982.95280452	Not Found	High	High			6.9e6	3.90033936500549	High	0	5.489E-05
High	[K].IPVLETPEGAVFESNAIAR.[Y]			2.04997E-05	0	1	1	11	Q5Z627	Q5Z627 [54-72]	0	2013.06513138	High	High	High	3.1e6	3.8e7	1.0e7	3.97246789932251	High	0	3.165E-08
High	[K].LMDIDSEHLGIPDSEYQAIVR.[M]			9.97785E-05	0	1	1	10	P17070	P17070 [118-138]	0	2401.17040088	High	High	High	7.1e7	7.1e7	3.9e6	3.91017317771912	High	3.675E-05	6.67E-05
High	[K].LMDIDSEHLGIPDSEYQAIVR.[M]	1xDeamidated [Q17]		0.00159283	0	1	1	2	P17070	P17070 [118-138]	0	2402.15441688	Not Found	High	High				3.35258865356445	High	0	1.351E-05
High	[R].AKPDGFPTILFYPAGK.[K]			0.00185586	0	1	1	7	Q67IX6	Q67IX6 [482-497]	0	1721.92611895	High	High	High	5.2e6	5.0e6	7.7e6	3.02740359306335	High	0	1.671E-05
High	[R].FVYAHFPINASITNSNTAIEIR.[N]			3.44023E-05	0	1	1	11	P49210	P49210 [93-114]	0	2478.27758359	High	High	High		4.6e6		5.2826828956604	High	0	9.23E-08
High	[R].FVYAHFPINASITNSNTAIEIR.[N]	1xDeamidated [N]		8.36352E-05	0	1	1	26	P49210	P49210 [93-114]	0	2479.26159959	High	High	High	4.1e7	6.3e7	1.9e7	5.02895832061768	High	0	2.951E-07
High	[R].FVYAHFPINASITNSNTAIEIR.[N]	2xDeamidated [N9; N14]		0.000586167	0	1	1	1	P49210	P49210 [93-114]	0	2480.24561559	Not Found	High	Not Found				4.16014575958252	High	0	3.406E-06
High	[R].SQDVHSNGPVLDETILADPDISDAIENEK.[E]	2xDeamidated [N27; N/Q]		7.21963E-05	0	1	1	4	Q69RJ0	Q69RJ0 [1328-1356]	0	3123.4488037	High	High	High			2.7e7	4.34158086776733	High	0	1.832E-07
High	[R].LTSLHPEIEELLYSEVDNNEHK.[F]			6.24646E-06	0	1	1	14	P31924	P31924 [546-567]	0	2609.27295154	High	High	High	1.5e8	5.3e7	1.5e7	4.63841342926025	High	0	6.021E-09
High	[K].ANLINATSISLEQLEK.[S]			0.000202128	0	1	1	10	P0C2Z0	P0C2Z0 [108-123]	0	1743.94870473	High	High	High	5.5e7	5.4e7	2.3e7	4.15823125839233	High	0	1.065E-06
High	[R].CVKPPIIYGDVSRPNAMTVFWSK.[M]	1xCarbamidomethyl [C1]		0.000644006	0	1	1	14	Q2QLY4	Q2QLY4 [523-545]	0	2665.36291021	High	High	High	1.4e7	3.2e7	1.1e7	3.27083039283752	High	3.675E-05	8.985E-05
High	[K].GWSLNLGELAR.[I]			0.00223986	0	1	1	10	Q9LI00	Q9LI00 [353-363]	0	1215.64804681	High	High	High		2.1e8	7.9e7	4.14160537719727	High	0	2.888E-05
High	[R].ALALQENPGLVILGK.[Q]			0.000305115	0	1	2	8	A2XQV4	A2XQV4 [107-121]	0	1535.91555429	High	High	High	2.5e7	1.3e7		4.20731067657471	High	0	1.372E-06
High	[R].FDFSWGDAEYHQETLENLK.[VL]			0.00173966	0	2	2	5	Q2QXR8; B8BJ39	Q2QXR8 [59-77]; B8BJ39 [59-77]	0	2329.04076698	Not Found	High	High		2.3e7	8.9e6	2.75059461593628	High	0	1.529E-05
High	[K].LLFYDLYGGGEK.[V]			0.00182342	0	1	1	8	Q6F2U9	Q6F2U9 [148-159]	0	1374.69399388	High	High	High	5.3e7	3.5e7	6.4e6	3.78680062294006	High	0	3.242E-05
High	[K].SIAQINTPDATSLLIQPYDK.[S]			1.01789E-05	0	1	1	18	A3BLC3	A3BLC3 [134-153]	0	2188.14958917	High	High	High	3.2e8	2.4e8	2.7e8	5.23474407196045	High	0	1.874E-08
High	[K].TFILTPEQYIVK.[L]			0.00177061	0	1	1	12	P42211	P42211 [432-443]	0	1451.81444333	High	High	High	5.9e7		3.8e7	3.62110018730164	High	0.0004249	0.004328
High	[R].VAHWITIDEPNVASIGSYDSGQLAPGR.[C]			4.51968E-06	0	1	1	3	Q5JK35	Q5JK35 [184-210]	0	2853.41659602	High	High	Not Found	9.6e7			4.7758994102478	High	0	2.626E-08
High	[R].LTSLHPEIEELLYSEVDNNEHK.[F]	1xDeamidated [N]		0.0021496	0	1	1	10	P31924	P31924 [546-567]	0	2610.25696754	Not Found	High	High		1.9e8		3.79521703720093	High	0	3.662E-05
High	[K].ESPMPDTSELFTNVYVK.[G]			0.000227365	0	1	1	6	Q6Z5N4	Q6Z5N4 [355-371]	0	1956.92592032	High	High	High	6.8e7	1.5e8	3.8e7	3.62235403060913	High	0	9.093E-07
High	[R].SQDVHSNGPVLDETILADPDISDAIENEK.[E]	1xDeamidated [Q/N]		0.00144134	0	1	1	3	Q69RJ0	Q69RJ0 [1328-1356]	0	3122.4647877	Not Found	Not Found	High			2.0e7	4.33210563659668	High	0	4.916E-05
High	[K].DLDPETTLVVVVSK.[T]			0.000266504	0	2	2	12	P42862; P42863	P42862 [200-213]; P42863 [200-213]	0	1514.83121548	High	High	High	5.3e6		2.7e7	3.91840767860413	High	0	2.262E-06
High	[K].GLAEMFGDLR.[V]			0.00469387	0	2	2	12	Q2QM55; Q10G39	Q2QM55 [110-119]; Q10G39 [119-128]	0	1108.54555564	High	High	High	3.0e7	7.6e6	1.8e7	3.76748466491699	High	0	5.612E-05
High	[K].SELEQYLDESLTPR.[I]			0.000379304	0	1	2	8	Q6AVI0	Q6AVI0 [616-629]	0	1679.81227085	High	High	High	1.5e7	3.2e7	4.1e6	3.72134518623352	High	0	1.853E-06
High	[R].WAMLGALGCVFPELLAR.[N]	1xCarbamidomethyl [C9]		4.78264E-05	0	2	2	6	P12330; P12331	P12330 [104-120]; P12331 [100-116]	0	1903.99210708	High	High	Not Found	9.4e6	2.6e6		3.9303572177887	High	0	2.581E-05
High	[R].WAMLGALGCVFPELLAR.[N]	1xCarbamidomethyl [C9]; 1xOxidation [M3]		0.00039293	0	2	2	9	P12330; P12331	P12330 [104-120]; P12331 [100-116]	0	1919.98702208	High	High	High	6.6e6	6.7e6	6.7e6	4.33412218093872	High	0	3.769E-06
High	[K].IYAFNEGNYALWDDK.[L]			0.000208161	0	1	1	9	O64422	O64422 [282-296]	0	1818.83334068	High	High	High	8.6e7	8.3e7	4.4e7	4.59843444824219	High	0	3.284E-05
High	[K].TQKPVVAFIAGLTAPPGR.[R]			0.000754837	0	1	1	4	Q6ZL94	Q6ZL94 [262-279]	0	1823.053779	High	High	High	6.0e7	3.7e7		3.46451258659363	High	0	3.515E-05
High	[K].TILASETMEIPEGVTVQVAAK.[V]			0.0047772	0	1	1	4	P49210	P49210 [3-23]	0	2187.15771102	High	High	Not Found	3.3e6			3.03631997108459	High	0	5.754E-05
High	[K].DFIFGTGSAAYQYEGAYK.[E]			1.56749E-06	0	2	2	12	Q53NF0; Q0J0N4	Q53NF0 [37-54]; Q0J0N4 [35-52]	0	1987.90723381	High	High	High	5.8e7	6.9e7	5.2e7	5.98146677017212	High	0	2.427E-09
High	[R].DNLTLWTSDISEDAAEEIK.[E]			1.10528E-05	0	1	1	8	Q6EUP4	Q6EUP4 [233-251]	0	2150.01354915	High	High	High	6.5e7	5.1e7	2.7e7	5.16767263412476	High	0	1.344E-08
High	[R].SQDVHSNGPVLDETILADPDISDAIENEK.[E]			9.91933E-05	0	1	1	3	Q69RJ0	Q69RJ0 [1328-1356]	0	3121.4807717	High	High	High	1.6e7	1.8e7	1.3e7	5.3437614440918	High	0	2.859E-07
High	[R].LNWLLHFGEPPK.[W]			0.000452507	0	1	1	22	Q0JMH0	Q0JMH0 [291-302]	0	1450.78414632	High	High	High	6.0e7	3.7e7	1.6e7	3.88082551956177	High	3.675E-05	0.0001379
High	[R].LANNLEELILK.[E]			0.00328129	0	1	2	14	Q01K11	Q01K11 [256-266]	0	1269.74127843	High	High	High	1.2e8	7.9e7		3.42327833175659	High	0	3.798E-05
High	[K].DAAAAAEIPLLTPYK.[M]			0.000421668	0	1	1	4	Q69TH8	Q69TH8 [8-22]	0	1543.83663525	High	High	Not Found	1.4e7	2.0e7		3.84261679649353	High	0	2.146E-06
High	[R].VDEIPQIVDDFR.[L]			0.004585	0	1	1	8	Q69TI0	Q69TI0 [149-160]	0	1445.72708483	High	High	High	6.6e6	8.5e6	1.2e7	2.98006248474121	High	0	5.462E-05
High	[K].GSASSSLISLQTPVTLVPGK.[N]			0.00012551	0	1	1	4	Q10NX8	Q10NX8 [536-555]	0	1942.08553247	High	High	Not Found	4.1e7	3.6e7		4.20172882080078	High	3.675E-05	0.0002009
High	[K].VPPQTSAIITNDGVGINPQQSAGNVFLK.[H]			0.000679013	0	1	1	5	Q94DM8	Q94DM8 [55-82]	0	2865.51049638	High	High	High	4.3e7	4.9e7	2.7e7	4.11184358596802	High	0	9.702E-06
High	[K].GLVPLAGSNNESWCQGLDGLASR.[E]	1xCarbamidomethyl [C14]		5.75259E-06	0	1	1	28	Q40677	Q40677 [140-162]	0	2401.15648247	High	High	High	3.8e8	4.5e8	1.2e8	5.02180194854736	High	0	5.375E-09
High	[K].GLVPLAGSNNESWCQGLDGLASR.[E]	1xCarbamidomethyl [C14]; 1xDeamidated [Q/N]		2.30594E-05	0	1	1	61	Q40677	Q40677 [140-162]	0	2402.14049847	High	High	High	4.2e7	4.0e6	7.2e6	4.82676124572754	High	0	6.817E-08
High	[K].DAGAVVPTSYEALETAIK.[E]			5.77333E-05	0	1	1	10	Q93VT8	Q93VT8 [294-311]	0	1834.94328496	High	High	High	1.3e8	3.1e7		3.87044739723206	High	0	4.615E-06
High	[R].TVQFVDWCPTGFK.[C]	1xCarbamidomethyl [C8]		0.00220072	0	1	1	6	P28752	P28752 [340-352]	0	1584.75152579	High	High	High	7.0e7	7.8e7		3.92161464691162	High	6.558E-05	0.0007406
High	[R].VETGVLKPGMVVTFGPSGLTTEVK.[S]			1.18883E-06	0	1	1	45	O64937	O64937 [255-278]	0	2446.32617325	High	High	High	1.7e7	6.4e7	3.4e7	5.91105937957764	High	0	1.189E-09
High	[K].LDGQLGGLLSEASAEEDFTGK.[A]			2.15365E-06	0	1	1	10	Q6K669	Q6K669 [136-156]	0	2137.02953358	High	High	High	5.0e7	4.8e7	2.0e7	4.94483947753906	High	0	1.363E-09
High	[R].DNLTLWTSDANDDGGDEIK.[E]			1.22874E-05	0	1	1	11	Q2R2W2	Q2R2W2 [236-254]	0	2078.91489776	High	High	High	3.6e7	4.0e7		4.41814184188843	High	0	1.561E-07
High	[K].GSDWLGDQDSIQYMCR.[E]	1xCarbamidomethyl [C15]		0.000284319	0	1	1	10	Q6ZDY8	Q6ZDY8 [113-128]	0	1930.80582231	High	High	High	8.4e7	1.7e7	5.7e7	4.08433294296265	High	0	2.148E-06
High	[K].AADLTYWESAAR.[MI]			0.00226634	0	2	5	4	Q2QS14; Q9AUV6	Q2QS14 [100-111]; Q9AUV6 [100-111]	0	1353.64335527	High	High	Not Found	1.5e8			4.81673192977905	High	0	2.186E-05
High	[K].YIIEQNLATESELK.[S]			0.000732964	0	1	1	5	Q7XTJ3	Q7XTJ3 [351-364]	0	1650.8584928	High	High	High	6.6e7			3.69990086555481	High	0	4.62E-06
High	[R].RFEGYNDYTPEQLIK.[D]			0.0022797	0	1	1	13	P52428	P52428 [175-189]	1	1872.91265358	High	High	High	1.1e8	3.7e7	5.5e7	3.96081256866455	High	0.0003456	0.003668
High	[K].NGTAYGEYTYAELER.[E]	1xDeamidated [N1]		0.00060366	0	1	2	2	A2Z7B3	A2Z7B3 [7-21]	0	1737.7602357	Not Found	High	Not Found		8.2e6		3.90884304046631	High	0	3.538E-06
High	[R].KAEEYLMGIPQDTPYSEFNHR.[F]			0.000485601	0	1	1	4	P30298	P30298 [207-227]	1	2525.17654888	High	High	High	1.1e7	8.8e6		3.93847227096558	High	0	2.609E-06
High	[R].KAEEYLMGIPQDTPYSEFNHR.[F]	1xDeamidated [N/Q]		0.00229313	0	1	1	5	P30298	P30298 [207-227]	1	2526.16056488	High	High	High				3.42429876327515	High	0	2.211E-05
High	[R].FAQVTNPAIDPLR.[E]			0.00039758	0	1	1	11	Q69RJ0	Q69RJ0 [599-611]	0	1441.77978915	High	High	High	3.0e8	1.6e8	1.3e8	4.22848510742188	High	0	4.764E-06
High	[K].HPQIDVPNLQVIK.[L]			0.000345233	0	1	1	29	P0DKK8	P0DKK8 [32-44]	0	1500.85328842	High	High	High	3.6e8	2.4e8	1.8e8	3.83263969421387	High	0	1.922E-06
High	[K].AGSGVATLGLPDSPGVPK.[G]			8.76655E-05	0	1	1	6	Q6YZE2	Q6YZE2 [206-223]	0	1622.8748116	High	High	High	1.2e8	1.6e8		4.29454517364502	High	0	1.818E-06
High	[K].EAFSLFDKDGDGCITTK.[E]	1xCarbamidomethyl [C13]		0.000186148	0	2	4	12	Q6F332; Q0JNS6	Q6F332 [15-31]; Q0JNS6 [15-31]	1	1903.87421942	High	High	High	7.1e7	7.0e7	7.5e7	4.24924516677856	High	3.675E-05	0.0001725
High	[R].YLAVEPSTPYNTTTLPK.[V]			3.30144E-05	0	1	1	12	P42862	P42862 [550-566]	0	1894.97967048	High	High	High	1.4e8	3.9e7		3.90774822235107	High	0	1.67E-07
High	[R].AKESAQDIINLKPLIEK.[K]			0.000849052	0	1	1	19	P83646	P83646 [120-136]	1	1910.09570327	High	High	High	3.0e7	9.0e6	1.2e7	4.35938739776611	High	0	5.68E-06
High	[R].EDQVPLIIIQDGESKK.[F]			0.00259426	0	1	1	3	Q53LQ0	Q53LQ0 [331-346]	1	1811.97491945	High	High	High	1.8e8	1.6e8		3.80088114738464	High	3.675E-05	8.712E-05
High	[K].VVVADNVHDFVFK.[S]			8.81827E-05	0	1	1	14	Q53LQ0	Q53LQ0 [388-400]	0	1488.78454018	High	High	High	2.5e8	1.9e8		4.32991218566895	High	0	9.2E-06
High	[K].AQISIYDPQVTEDQIQR.[D]			1.84399E-05	0	2	3	12	Q2QS14; Q9AUV6	Q2QS14 [358-374]; Q9AUV6 [358-374]	0	2004.00325937	High	High	High	1.0e8		8.3e7	4.53527784347534	High	0	5.115E-08
High	[K].GVCSNFLCDLKPGSDVK.[I]	2xCarbamidomethyl [C3; C8]		0.000185056	0	1	1	18	P41344	P41344 [178-194]	0	1895.89899475	High	High	High	6.5e8	3.5e8		3.76636576652527	High	0	6.822E-07
High	[K].QINVTCEVQQLLGNNR.[V]	1xCarbamidomethyl [C6]		1.08594E-05	0	1	1	24	P12085	P12085 [58-73]	0	1885.9548698	High	High	High	6.5e7	1.8e7	1.4e7	5.67190313339233	High	0	1.306E-08
High	[K].QINVTCEVQQLLGNNR.[V]	1xCarbamidomethyl [C6]; 1xDeamidated [N/Q]		4.37867E-05	0	1	1	19	P12085	P12085 [58-73]	0	1886.9388858	High	High	High				4.84241914749146	High	0	9.154E-08
High	[K].ESDAWPAEPQDAYGLEK.[L]			0.000141181	0	2	3	9	A2Z7B3; Q2R1V8	A2Z7B3 [163-179]; Q2R1V8 [156-172]	0	1905.85011283	High	High	High	2.1e8	1.3e8	1.4e8	3.74071359634399	High	0	2.797E-05
High	[R].CESACPTDFLSVR.[V]	2xCarbamidomethyl [C1; C5]		0.000874388	0	1	1	10	P0C359	P0C359 [54-66]	0	1541.67228945	High	High	High	4.6e7			3.72299122810364	High	0	5.898E-06
High	[K].DLVQIADPAAIEAMVDQVLADNPK.[Q]			0.00196821	0	1	2	2	A2ZF53	A2ZF53 [476-499]	0	2536.29632959	High	Not Found	High	1.2e6		4.6e5	2.9992401599884	High	0	1.81E-05
High	[K].QDSTYWDNISQGGLQR.[I]			3.71367E-05	0	1	1	12	P30298	P30298 [728-743]	0	1867.85692957	High	High	High	7.2e7	4.0e7		4.07439231872559	High	0	9.575E-07
High	[K].GMAGGELVVVPVEK.[T]			0.0015835	0	1	1	3	Q69RJ0	Q69RJ0 [1427-1440]	0	1384.75046288	High	High	Not Found	1.2e8			3.73797702789307	High	0	1.341E-05
High	[R].SKWVPCLEFSK.[V]	1xCarbamidomethyl [C6]		0.00486202	0	1	2	12	P18566	P18566 [83-93]	1	1380.69803375	High	High	High	3.6e8	1.5e8	3.6e7	3.78825354576111	High	3.675E-05	0.0002051
High	[K].EAFVSSSEEPFTVDGK.[E]			0.000416736	0	1	1	6	P52712	P52712 [357-372]	0	1728.79628642	High	High	High	4.5e7	3.6e7	3.5e7	4.52412891387939	High	0	3.651E-06
High	[K].EGISAEVINLR.[S]			0.0023615	0	2	2	11	Q6Z1G7; Q0J0H4	Q6Z1G7 [267-277]; Q0J0H4 [269-279]	0	1200.6582771	High	High	High	3.0e8			3.28589749336243	High	0	2.528E-05
High	[K].SGATPILVATDVAAR.[G]			0.000750411	0	1	2	2	Q75HJ0	Q75HJ0 [481-495]	0	1441.80091847	Not Found	High	Not Found		1.4e7		3.05391526222229	High	0	4.782E-06
High	[K].ESLGLGDADVLLLSDGNLELTR.[A]			0.000175513	0	1	1	4	Q7F8S5	Q7F8S5 [150-171]	0	2300.19799581	High	High	Not Found				4.279372215271	High	0	1.707E-05
High	[K].ANSEATLGTYQGDAVLGEGASESLHVK.[D]			4.90114E-08	0	1	1	160	Q5N725	Q5N725 [328-354]	0	2704.30604249	High	High	High	7.6e8	4.9e8	4.4e8	6.42889213562012	High	0	1.725E-11
High	[K].ANSEATLGTYQGDAVLGEGASESLHVK.[D]	1xDeamidated [N/Q]		8.98389E-08	0	1	1	84	Q5N725	Q5N725 [328-354]	0	2705.29005849	High	High	High	1.5e7	1.2e7	7.1e7	6.67972564697266	High	0	1.626E-11
High	[K].TYAFADDGTTTINATCIK.[W]	1xCarbamidomethyl [C16]		4.96579E-06	0	1	1	6	B8AEC1	B8AEC1 [144-161]	0	1962.91133317	High	High	High	5.1e7		3.5e7	5.34007883071899	High	0	2.551E-08
High	[R].DNLTLWTSDNAEDGGDEIKEAAKPEGEGH.[-]			0.00011974	0	1	1	14	Q06967	Q06967 [232-260]	1	3098.38212031	High	High	High	2.4e8	2.2e7	2.2e7	4.6162052154541	High	0	4.383E-06
High	[R].DTTLNGAVEQMYTEMASR.[H]	1xDeamidated [N/Q]		1.3032E-05	0	1	1	13	Q943F3	Q943F3 [98-115]	0	2017.88413222	High	High	High	1.5e8	8.5e7	9.6e7	4.71756553649902	High	0	3.927E-08
High	[R].DNLTLWTSDNAEDGGDEIKEAAKPEGEGH.[-]	1xDeamidated [N10]		1.06694E-05	0	1	1	6	Q06967	Q06967 [232-260]	1	3099.36613631	High	High	High		8.5e7		4.43031978607178	High	0	3.95E-05
High	[K].YTIGGDLGGGEGHNGWVSCVR.[F]	1xCarbamidomethyl [C19]; 1xDeamidated [N14]		1.16538E-05	0	1	1	22	P49027	P49027 [152-172]	0	2191.98254141	High	High	High	3.3e8	2.5e8	3.8e7	4.19395589828491	High	0	1.444E-08
High	[K].GCVFTYDAVGSYER.[T]	1xCarbamidomethyl [C2]		0.000345233	0	1	1	4	O64464	O64464 [123-136]	0	1623.7107831	High	High	Not Found	6.2e7	8.5e7		4.66911935806274	High	0	1.627E-06
High	[R].VIDLVSSADVVK.[Q]			0.00162117	0	1	1	4	P35686	P35686 [97-108]	0	1244.70964394	High	High	High	3.4e8			4.13914442062378	High	0	1.384E-05
High	[K].TITLEVESSDTIDNVK.[A]			1.07324E-05	0	3	6	262	P0C030; P51431; Q9ARZ9	P0C030 [12-27]; P51431 [12-27]; Q9ARZ9 [12-27]	0	1763.89091501	High	High	High	1.4e8	1.2e7	9.1e6	5.83181095123291	High	0	2.692E-08
High	[K].TITLEVESSDTIDNVK.[A]	1xDeamidated [N14]		0.00111935	0	3	6	2	P0C030; P51431; Q9ARZ9	P0C030 [12-27]; P51431 [12-27]; Q9ARZ9 [12-27]	0	1764.87493101	Not Found	Not Found	High				4.04680776596069	High	0	8.3E-06
High	[R].KLILAHDLATAAELK.[D]			0.00343909	0	1	1	1	Q6Z5N4	Q6Z5N4 [322-336]	1	1606.95266804	Not Found	High	Not Found				3.16820669174194	High	0	3.792E-05
High	[K].HLPAISDPEVESAFK.[D]			0.00201503	0	1	1	6	Q0JDA2	Q0JDA2 [69-83]	0	1639.83261245	Not Found	High	High		2.3e7	3.5e7	3.45335483551025	High	0	4.915E-05
High	[K].GLLHSDQVLFNGGSTDNTVR.[N]	1xDeamidated [N/Q]		0.000593102	0	1	2	8	A2YPX3	A2YPX3 [254-273]	0	2131.04143615	High	High	High	2.6e7		1.7e7	3.93072605133057	High	0	2.59E-05
High	[K].KLDVLSNEVFVK.[A]			0.00122977	0	1	1	11	A2WXB2	A2WXB2 [75-86]	1	1390.79404224	High	High	High	8.4e7		2.7e7	3.58464694023132	High	3.675E-05	0.0001199
High	[K].YTIGGDLGGGEGHNGWVSCVR.[F]	1xCarbamidomethyl [C19]		6.53252E-05	0	1	1	5	P49027	P49027 [152-172]	0	2190.99852541	High	High	High	1.4e8		7.3e7	3.99114942550659	High	0	1.601E-07
High	[K].FDVGNVVMVTGGR.[N]			0.00284992	0	1	1	4	P49398	P49398 [175-187]	0	1350.68344598	Not Found	Not Found	High			1.1e7	3.54831004142761	High	0	2.966E-05
High	[K].TGSFYGQGAQQAGNLPVPEGCTDPVAK.[N]	1xCarbamidomethyl [C21]; 1xDeamidated [Q/N]		0.00302231	0	1	1	11	P93431	P93431 [423-449]	0	2750.27263467	High	Not Found	High				3.96004033088684	High	9.425E-05	0.001379
High	[K].TPLVAHGADAFPFTEEK.[L]			2.75105E-05	0	1	1	14	Q7Y0F2	Q7Y0F2 [466-482]	0	1829.90683995	High	High	High	1.9e8	3.6e7		4.79301977157593	High	0	5.612E-07
High	[K].TTTTNAGAPVWNDNEALTVGPR.[G]			5.78654E-06	0	1	1	22	Q0E4K1	Q0E4K1 [16-37]	0	2285.11566322	High	High	High	8.4e8	3.6e8		4.90881490707397	High	0	2.722E-08
High	[K].TTTTNAGAPVWNDNEALTVGPR.[G]	1xDeamidated [N]		6.66407E-06	0	1	1	51	Q0E4K1	Q0E4K1 [16-37]	0	2286.09967922	High	High	High	6.5e7	3.9e7	3.4e7	4.83803606033325	High	0	4.206E-06
High	[K].TTTTNAGAPVWNDNEALTVGPR.[G]	2xDeamidated [N12; N]		1.35799E-05	0	1	1	7	Q0E4K1	Q0E4K1 [16-37]	0	2287.08369522	High	High	High		6.3e6		4.65522623062134	High	0	1.78E-08
High	[R].NGPSLMPGGSFEAYK.[Y]			0.000216912	0	1	1	12	Q9LI00	Q9LI00 [139-153]	0	1554.72570462	High	High	High	1.3e8	5.6e7		3.88527655601501	High	0	2.262E-06
High	[R].NGPSLMPGGSFEAYK.[Y]	1xDeamidated [N1]		0.00102485	0	1	1	13	Q9LI00	Q9LI00 [139-153]	0	1555.70972062	High	High	High	7.6e7			3.53714871406555	High	0	1.121E-05
High	[R].FLANVDPVDVAR.[S]			0.00417415	0	2	2	8	P42862; P42863	P42862 [185-196]; P42863 [185-196]	0	1315.70047625	High	High	High	3.6e8	5.6e7		3.39995646476746	High	0	5.694E-05
High	[K].DADEDDDDLDLFGDETEEDKK.[A]			3.50149E-05	0	1	1	22	P29545	P29545 [96-116]	1	2428.96342338	High	High	High	3.2e8	3.3e7	1.7e7	4.88810348510742	High	0	7.399E-08
High	[R].VFDKDQNGFISAAELR.[H]	1xDeamidated [N/Q]		0.00429844	0	2	5	15	Q6F332; Q0JNS6	Q6F332 [92-107]; Q0JNS6 [92-107]	1	1810.89700395	High	High	High			3.4e7	3.53697729110718	High	3.675E-05	9.912E-05
High	[R].SLNSVWAQHLSEEVR.[R]			2.17419E-05	0	1	1	21	P35684	P35684 [101-115]	0	1754.8820222	High	High	High	5.6e8	5.1e8	3.1e8	4.61333513259888	High	0	2.174E-07
High	[R].SLNSVWAQHLSEEVR.[R]	1xDeamidated [Q/N]		0.000575914	0	1	1	17	P35684	P35684 [101-115]	0	1755.8660382	High	High	High	9.0e7	2.2e7		3.49962329864502	High	0	3.304E-06
High	[R].TAEALAEYVNSEAATNVK.[I]			1.22154E-05	0	1	1	3	Q75M08	Q75M08 [125-142]	0	1880.9236121	Not Found	High	High			5.5e7	5.97132444381714	High	0	1.534E-08
High	[R].VGLTGLTVAEHFR.[D]			0.000101555	0	1	1	26	Q01859	Q01859 [305-317]	0	1399.76922449	High	High	High	6.2e8	1.6e7	4.4e8	3.87363409996033	High	0	1.642E-06
High	[R].NSDLANLLVDPEFAQEIMDR.[Q]			4.06553E-06	0	1	1	34	Q9LI00	Q9LI00 [386-405]	0	2290.10198701	High	High	High	4.8e7	2.0e7	3.0e7	5.64152812957764	High	0	3.022E-06
High	[R].NSDLANLLVDPEFAQEIMDR.[Q]	1xDeamidated [N]		0.000101555	0	1	1	4	Q9LI00	Q9LI00 [386-405]	0	2291.08600301	Not Found	Not Found	High			5.1e6	4.87939548492432	High	0	2.958E-07
High	[K].CGINYQPPSVVPGGDLAK.[V]	1xCarbamidomethyl [C1]		2.13616E-05	0	2	2	11	Q53M52; P28752	Q53M52 [353-370]; P28752 [353-370]	0	1871.93200914	High	High	High	9.0e7		2.2e7	3.89409399032593	High	0	6.916E-07
High	[K].DAVLDGGIPFNK.[A]			0.00232024	0	1	1	6	Q6ZD89	Q6ZD89 [149-160]	0	1245.64737807	High	High	High	6.8e7		6.2e7	3.35895419120789	High	0	2.25E-05
High	[K].FDMGGSAAVFGAAK.[A]			0.00246065	0	1	1	8	Q6K669	Q6K669 [391-404]	0	1328.6303478	High	High	High	4.8e7	2.9e7		3.79389834403992	High	3.675E-05	0.0001309
High	[R].SMAEEEPEKFQAHFSEYLK.[K]			0.000178638	0	2	3	12	Q8L4L4; A2WXX3	Q8L4L4 [210-228]; A2WXX3 [210-228]	1	2300.05397423	High	High	High	7.4e7	1.4e8		4.07967758178711	High	0	6.827E-07
High	[K].AVLFAVPGAFTPTCSQK.[H]	1xCarbamidomethyl [C14]		0.00211203	0	1	1	11	Q7F8S5	Q7F8S5 [98-114]	0	1793.92546728	High	High	High		2.8e7		3.84352946281433	High	0	3.255E-05
High	[K].AAQDIALADLAPTHPIR.[L]			6.60984E-05	0	2	2	13	Q6ZKC0; Q2R2W2	Q6ZKC0 [155-171]; Q2R2W2 [164-180]	0	1772.9653579	High	High	High	1.3e9	1.0e8	5.7e8	4.23250961303711	High	0	3.605E-07
High	[R].IINEPTAAAIAYGIDKK.[G]			3.6487E-05	0	2	3	48	Q6Z7B0; Q75HQ0	Q6Z7B0 [202-218]; Q75HQ0 [226-242]	1	1787.99017565	High	High	High	1.1e9	7.4e8	3.9e8	4.1396746635437	High	0	7.099E-08
High	[K].ALNEHHVLLEGSLLKPNMVTPGSESK.[K]	1xDeamidated [N]		9.02824E-05	0	1	1	6	Q5N725	Q5N725 [211-236]	0	2801.45020479	High	High	Not Found				4.75997257232666	High	0	2.5E-07
High	[K].ALNEHHVLLEGSLLKPNMVTPGSESK.[K]			5.30983E-07	0	1	1	13	Q5N725	Q5N725 [211-236]	0	2800.46618879	High	High	High	7.9e7		1.7e7	6.0147271156311	High	0	1.937E-10
High	[R].IAQIPVSEAYLGR.[V]			0.000943855	0	1	1	11	P0C2Z4	P0C2Z4 [95-107]	0	1416.78454018	High	High	High	8.7e8	3.1e8	5.2e8	3.83540368080139	High	3.675E-05	0.0003249
High	[K].IGDTAGTIDNIIQCK.[L]	1xCarbamidomethyl [C14]		4.08952E-06	0	1	1	8	Q93VT8	Q93VT8 [149-163]	0	1618.81049709	High	High	High	1.2e8		1.3e8	4.87302350997925	High	0	3.339E-09
High	[K].SDVNIVSNASCTTNCLAPLAK.[V]	2xCarbamidomethyl [C11; C15]		2.58453E-06	0	1	1	13	Q6K5G8	Q6K5G8 [144-164]	0	2235.0743927	High	High	High	1.6e8	4.2e7	2.9e7	5.0798020362854	High	0	1.758E-09
High	[K].SDVNIVSNASCTTNCLAPLAK.[V]	2xCarbamidomethyl [C11; C15]; 1xDeamidated [N14]		0.00283323	0	1	1	1	Q6K5G8	Q6K5G8 [144-164]	0	2236.0584087	Not Found	Not Found	High			7.1e6	2.52662944793701	High	0	2.947E-05
High	[K].GRPVVVYFYPADETPGCTK.[Q]	1xCarbamidomethyl [C17]		0.000198592	0	1	1	6	P0C5D5	P0C5D5 [96-114]	0	2156.04810142	High	High	High	3.4e7	1.1e7		3.60617661476135	High	0	7.551E-07
High	[K].VSPEVIAEYTVR.[T]			0.00275122	0	1	1	14	P17784	P17784 [238-249]	0	1362.7263566	High	High	High	5.5e8			3.83940529823303	High	0	3.073E-05
High	[R].YLASVIEAYGK.[E]			0.00445246	0	1	1	12	Q42997	Q42997 [158-168]	0	1213.64631547	High	High	High	1.8e8			3.73712158203125	High	0	5.273E-05
High	[K].GVDEFSHCVHLVSWEK.[E]	1xCarbamidomethyl [C8]		0.000323602	0	1	1	13	A2Y0T4	A2Y0T4 [42-57]	0	1928.89595799	High	High	High	1.1e8			4.16423034667969	High	0	1.487E-06
High	[K].APAADDDDDDDVDLFGEETEEEK.[K]			1.61062E-05	0	1	1	12	Q40680	Q40680 [97-119]	0	2539.99545173	High	High	High	4.7e7	3.4e7	1.5e7	5.638503074646	High	0	3.717E-08
High	[K].YPIEHGIVNNWDDMEK.[I]			6.41824E-05	0	2	2	9	A2XNS1; P0C542	A2XNS1 [71-86]; P0C542 [70-85]	0	1959.89053791	High	High	High	9.9e7	1.3e7	2.5e7	4.09436941146851	High	0	7.276E-07
High	[R].AVLINAGQANAATGDAGYQDTVDSADAVAK.[L]			8.33355E-06	0	1	1	8	B8AL33	B8AL33 [125-154]	0	2877.38608362	High	High	High	5.0e7	4.4e7	1.8e7	5.14368200302124	High	0	6.329E-08
High	[K].YANDLSSGVIFGK.[E]			0.000474309	0	1	1	8	Q6K669	Q6K669 [273-285]	0	1370.69505648	High	High	High	2.8e8	1.1e8	1.7e8	3.71367502212524	High	0	2.524E-06
High	[K].YANDLSSGVIFGK.[E]	1xDeamidated [N3]		0.00238942	0	1	1	6	Q6K669	Q6K669 [273-285]	0	1371.67907248	High	High	High	2.4e7		2.4e7	3.01722240447998	High	0	3.375E-05
High	[K].DAPMFVVGVNEK.[E]			0.00250441	0	2	2	16	Q7FAH2; Q6K5G8	Q7FAH2 [129-140]; Q6K5G8 [129-140]	0	1305.65074889	High	High	High	4.7e8			4.29220914840698	High	0	3.661E-05
High	[K].DAPMFVVGVNEK.[E]	1xDeamidated [N10]		0.00326208	0	2	2	2	Q7FAH2; Q6K5G8	Q7FAH2 [129-140]; Q6K5G8 [129-140]	0	1306.63476489	Not Found	High	Not Found		2.8e7		3.3974928855896	High	3.675E-05	0.0002143
High	[R].LGDPARPLLLSVR.[S]			0.0039594	0	1	1	4	Q6AVA8	Q6AVA8 [156-168]	0	1406.84780916	High	High	Not Found	3.5e7			2.70139455795288	High	0	4.533E-05
High	[K].AVMTLNDFEAGGDGGDPSECDGK.[F]	1xCarbamidomethyl [C20]		0.000549443	0	1	1	4	Q6H5X0	Q6H5X0 [79-101]	0	2341.95473066	Not Found	High	Not Found		1.2e7		3.70278692245483	High	0	3.098E-06
High	[R].KLPDGSLMEIVK.[V]			0.00165002	0	1	1	9	Q6Z0I4	Q6Z0I4 [139-150]	1	1329.74464925	High	High	High	6.3e7	3.7e7	5.4e7	4.33748340606689	High	0	2.346E-05
High	[R].DLAEEILQLSK.[N]			0.00144984	0	1	4	16	A2YL07	A2YL07 [434-444]	0	1258.68890848	High	High	High	3.8e7	6.8e7	4.0e7	4.06801700592041	High	0	1.335E-05
High	[R].VPEGFDYELYNR.[DN]			0.000955022	0	2	2	12	Q6Z4G3; Q8H8T0	Q6Z4G3 [59-70]; Q8H8T0 [61-72]	0	1501.69578471	High	High	High	3.9e8			3.89079761505127	High	0	2.051E-05
High	[R].AVLINAGQANAATGDAGYQDTVDSADAVAK.[L]	1xDeamidated [Q/N]		2.53354E-05	0	1	1	6	B8AL33	B8AL33 [125-154]	0	2878.37009962	High	Not Found	Not Found	8.6e6			4.74104356765747	High	0	2.675E-07
High	[R].TVVSIPNGPSELAVK.[E]	1xDeamidated [N7]		0.000746011	0	1	1	37	Q40677	Q40677 [178-192]	0	1511.83155028	High	High	High	9.1e8	7.3e8	3.4e6	3.26671528816223	High	6.558E-05	0.000811
High	[R].TVVSIPNGPSELAVK.[E]			0.00209966	0	1	1	10	Q40677	Q40677 [178-192]	0	1510.84753428	High	High	High	8.9e8			2.64601612091064	High	0	1.963E-05
High	[RK].EGVAFYNSLINDVIAK.[G]	1xDeamidated [N]		4.69897E-05	0	2	2	18	Q53NF0; Q0J0N4	Q53NF0 [126-141]; Q0J0N4 [124-139]	0	1753.90069238	High	High	High	1.7e8	1.5e8		4.78059577941895	High	0	1.008E-07
High	[R].YLAVEPSTPYNTTTMPK.[V]			0.000503044	0	1	1	12	P42863	P42863 [550-566]	0	1912.93609112	High	High	High	6.7e7		5.3e7	4.12625741958618	High	0	2.365E-05
High	[K].VYITVQLADAK.[D]			0.00466641	0	1	2	10	Q6YYB0	Q6YYB0 [16-26]	0	1220.68851462	High	High	High	3.3e7			3.88506603240967	High	0	5.644E-05
High	[K].GYENYCPTMVITSNGK.[D]	1xCarbamidomethyl [C6]; 1xDeamidated [N14]		0.000518058	0	1	1	6	Q6ERW9	Q6ERW9 [182-197]	0	1834.79861214	High	High	High	2.6e7	1.5e7		3.22061657905579	High	0.0003456	0.00339
High	[K].SQLRPEIQVAAQNCWVK.[K]	1xCarbamidomethyl [C14]		3.99441E-06	0	1	1	15	P48494	P48494 [54-70]	0	2027.04910453	High	High	High	1.3e9	9.9e8	1.2e9	4.99469566345215	High	0	3.224E-09
High	[K].SQLRPEIQVAAQNCWVK.[K]	1xCarbamidomethyl [C14]; 1xDeamidated [N/Q]		0.000683018	0	1	1	7	P48494	P48494 [54-70]	0	2028.03312053	High	High	Not Found		9.4e7		4.40885448455811	High	0	5.26E-06
High	[K].TVLIMELINNIAK.[A]			0.000245435	0	1	1	24	P12085	P12085 [179-191]	0	1471.85526227	High	High	High	2.4e7	3.4e7	6.4e5	4.31245994567871	High	0	2.397E-06
High	[K].TVLIMELINNIAK.[A]	1xOxidation [M5]		0.00434918	0	1	1	11	P12085	P12085 [179-191]	0	1487.85017727	High	High	High	9.0e6	5.9e6		3.45556974411011	High	6.558E-05	0.0009725
High	[K].VDGLVSGIGTGGTITGAGR.[Y]			7.15154E-06	0	1	1	16	Q9XEA6	Q9XEA6 [173-191]	0	1687.89733789	High	High	High	4.5e8			4.99402475357056	High	0	6.618E-08
High	[K].MAFSEPEILHNLLQK.[F]			0.00347972	0	1	1	2	Q10LR9	Q10LR9 [213-227]	0	1769.92546697	High	Not Found	High	4.2e6		1.2e7	3.30585169792175	High	0	3.864E-05
High	[R].VHTVLISTQHDETVTNDEIAADLK.[E]			1.17917E-05	0	2	3	14	A2Y053; P93438	A2Y053 [191-214]; P93438 [190-213]	0	2649.33661438	High	High	High		7.3e7		4.6501636505127	High	0	4.907E-07
High	[R].VHTVLISTQHDETVTNDEIAADLK.[E]	1xDeamidated [N16]		2.27076E-06	0	2	3	5	A2Y053; P93438	A2Y053 [191-214]; P93438 [190-213]	0	2650.32063038	High	High	High	3.6e7		2.5e7	4.75526857376099	High	0	1.477E-09
High	[R].QLFHPEQLISGK.[E]			0.0024035	0	2	2	6	Q53M52; P28752	Q53M52 [85-96]; P28752 [85-96]	0	1396.75832546	High	High	High		4.4e7		2.54441475868225	High	0	2.37E-05
High	[K].VVTIDSYEDVTPNSETSLQK.[A]			1.05686E-06	0	1	1	15	P25776	P25776 [234-253]	0	2225.08196302	High	High	High	4.7e8	3.8e8	1.7e8	6.6967134475708	High	0	3.234E-09
High	[K].VVTIDSYEDVTPNSETSLQK.[A]	1xDeamidated [N/Q]		2.40836E-06	0	1	1	18	P25776	P25776 [234-253]	0	2226.06597902	High	High	High	6.2e7		8.8e6	5.64111852645874	High	0	8.033E-08
High	[K].VVTIDSYEDVTPNSETSLQK.[A]	2xDeamidated [N13; Q19]		4.15286E-05	0	1	1	1	P25776	P25776 [234-253]	0	2227.04999502	Not Found	High	Not Found				5.290198802948	High	0	8.494E-08
High	[K].AFAGSPIVGEIR.[G]			0.00161167	0	1	2	8	Q01K11	Q01K11 [417-428]	0	1216.6684479	High	High	High	2.1e8			3.54277873039246	High	0	1.378E-05
High	[R].LPEFTPEQSAMVK.[G]			0.000546221	0	1	1	12	Q0J0N4	Q0J0N4 [315-327]	0	1476.74029208	High	High	High	2.9e8		1.2e8	3.55372023582459	High	0	3.078E-06
High	[R].SPDEITGPYKDDPAPTSFVPAAGYHK.[M]			0.00085406	0	1	1	11	Q0JMH0	Q0JMH0 [499-524]	1	2760.31515069	High	High	High	1.6e8	6.2e7	1.3e8	3.70397758483887	High	0	6.41E-06
High	[R].ILGSLASCPDPDVVR.[D]	1xCarbamidomethyl [C8]		0.002137	0	1	1	8	Q6Z6L4	Q6Z6L4 [743-757]	0	1598.82066789	High	High	High	6.8e7	6.4e7		3.77069449424744	High	0	4.605E-05
High	[R].TIPHLADAIHAAVTK.[L]			0.00106165	0	1	1	16	P37833	P37833 [391-405]	0	1557.87475211	High	High	High	3.0e7	7.4e7	5.1e7	3.04681015014648	High	0	3.162E-05
High	[R].YIEPPHIILR.[K]			0.0047772	0	1	2	14	Q7XR61	Q7XR61 [126-135]	0	1250.72556888	High	High	High	6.2e7	7.2e7		2.23961186408997	High	0	5.74E-05
High	[K].AVSTGYTDLVAYGR.[L]			0.000447215	0	1	1	4	B9FSC8	B9FSC8 [309-322]	0	1472.73798386	High	High	Not Found	1.9e7	5.1e7		4.07585191726685	High	0	5.129E-06
High	[K].MIEYSYVNAPLQK.[E]			0.000284319	0	2	2	12	Q6Z0I4; Q6H5J0	Q6Z0I4 [316-328]; Q6H5J0 [312-324]	0	1555.78249123	High	High	High	2.5e8	2.2e8		4.36938047409058	High	0	1.993E-06
High	[K].LGPPPPPSGGLPGTLNSDQAR.[D]	1xDeamidated [N/Q]		3.17546E-06	0	1	1	19	P83646	P83646 [76-96]	0	2029.03489429	High	High	High	7.0e7			4.49884653091431	High	0	2.354E-09
High	[K].IYGVEPVESAVLSGGKPGPHK.[I]			1.31863E-05	0	1	1	11	Q9XEA6	Q9XEA6 [202-222]	0	2121.13387962	High	High	High	5.8e8	4.7e7		4.60277986526489	High	0	1.714E-08
High	[K].VIAISDVTGAVK.[N]			0.00144134	0	1	1	12	A2XMV1	A2XMV1 [232-243]	0	1172.68851462	High	High	High	2.1e8	7.7e7	2.6e7	3.64573359489441	High	0	1.175E-05
High	[K].TPAELSHAANAGLDIAVR.[M]			6.13718E-06	0	1	2	8	Q10N21	Q10N21 [62-79]	0	1805.95043607	High	High	High	1.4e8			4.37620687484741	High	0	5.911E-09
High	[K].AIKFEFEPVDK.[L]			0.00179155	0	1	1	14	P0C511	P0C511 [464-474]	1	1322.69907928	High	High	High	2.1e6		4.6e6	3.69939494132996	High	0	5.565E-05
High	[R].NNIPLSTAATANFTR.[G]			0.000243995	0	1	1	8	Q9LST6	Q9LST6 [71-85]	0	1590.82344476	High	High	High	2.5e8	4.3e7		4.30920124053955	High	0	1.15E-06
High	[R].ETPAIDVCHGLLGDK.[A]	1xCarbamidomethyl [C8]		0.00021564	0	2	3	3	Q2QS14; Q9AUV6	Q2QS14 [343-357]; Q9AUV6 [343-357]	0	1624.79993243	High	High	High	6.8e7		4.3e7	3.91250443458557	High	0	1.353E-05
High	[R].LFQVEYAMEAVK.[Q]			0.000839125	0	1	1	12	P52428	P52428 [19-30]	0	1427.72391379	High	High	High	1.3e7	2.3e7	2.0e7	4.38205051422119	High	0	4.17E-05
High	[K].GNAYAQVAIGTEDVYK.[S]			1.99055E-05	0	1	1	43	Q948T6	Q948T6 [222-237]	0	1698.83334068	High	High	High	5.1e8	2.2e8	1.3e7	5.67135238647461	High	0	3.069E-08
High	[K].SDVLVYTSSFNPMK.[N]			0.000582729	0	1	1	10	P48642	P48642 [396-409]	0	1587.77232043	High	High	High	6.3e7	4.4e7	4.2e7	4.75430774688721	High	0	3.375E-06
High	[R].SLLGESNEFVGDK.[V]			0.00207512	0	1	1	14	P48494	P48494 [101-113]	0	1394.67980028	High	High	High	1.6e9		1.6e9	4.05178880691528	High	6.558E-05	0.0004531
High	[K].QEGMSYVGLHVPVGR.[V]			0.00225306	0	1	1	5	Q42997	Q42997 [395-409]	0	1628.82133632	High	High	High	7.8e7		4.0e7	3.16515874862671	High	0	2.16E-05
High	[R].NPSYGALTDYQFTRPR.[G]			0.0039132	0	1	1	8	Q75HE6	Q75HE6 [359-374]	0	1885.91913595	High	High	High	2.7e8		7.0e7	3.29282879829407	High	3.675E-05	0.0001448
High	[K].VAVKPLDLESANEPPLNTYKPK.[E]			0.000220774	0	1	1	17	P41345	P41345 [72-93]	0	2423.3180514	High	High	High	1.3e8	2.9e7		3.2300226688385	High	0	2.405E-05
High	[K].ESAQDIINLKPLIEK.[K]			8.92264E-05	0	1	1	22	P83646	P83646 [122-136]	0	1710.96362656	High	High	High	1.2e9	8.2e8	4.6e8	4.47170686721802	High	0	5.343E-07
High	[R].VAPEEHPVLLTEAPLNPK.[A]			1.08594E-05	0	1	1	25	Q10DV7	Q10DV7 [98-115]	0	1954.06440315	High	High	High	1.4e9	7.9e8		4.30726480484009	High	0	1.808E-08
High	[R].SLASAVPLAVDGESTSK.[-]			2.37478E-05	0	1	1	12	P30298	P30298 [792-808]	0	1631.84865637	High	High	High	2.0e8	9.0e7	2.0e8	3.97451019287109	High	0	6.75E-06
High	[K].VGNGLEESTSQGPLINEAAVQK.[V]	1xDeamidated [N]		2.48922E-05	0	1	1	8	B9F3B6	B9F3B6 [361-382]	0	2242.11974594	High	High	High	2.9e6		7.3e7	4.48244285583496	High	0	2.201E-06
High	[K].SAIVQVDAAPFK.[Q]			0.00278374	0	1	1	8	P49199	P49199 [100-111]	0	1245.68376359	High	High	High	7.8e8			4.056884765625	High	0	2.895E-05
High	[K].FPDVIHAFKPNPR.[S]			0.00135904	0	1	1	31	Q0E4K1	Q0E4K1 [151-163]	0	1537.82740807	High	High	High	1.6e7			2.84964418411255	High	0	1.924E-05
High	[K].AYITALNEDPEQYR.[A]			0.000539833	0	1	1	7	Q84PB7	Q84PB7 [133-146]	0	1682.80204056	High	High	High	6.3e7	5.6e7		4.51776456832886	High	0	1.531E-05
High	[R].LKVPPALNQFTR.[T]			0.000216912	0	1	1	15	P0DKK7	P0DKK7 [67-78]	1	1383.81069541	High	High	High		2.1e8		4.49911737442017	High	0	8.5E-07
High	[K].SLTNDWEEHLAVK.[H]			0.000610803	0	2	3	16	Q0J4P2; Q07078	Q0J4P2 [288-300]; Q07078 [288-300]	0	1541.75944755	High	High	High	5.8e8	5.3e8	4.3e8	3.54269075393677	High	0	2.896E-05
High	[R].TTSYEDFTSSLPEGDCR.[F]	1xCarbamidomethyl [C16]		1.19313E-05	0	1	1	13	Q84TB3	Q84TB3 [50-66]	0	1964.81782667	High	High	High	2.3e8	1.8e8		4.6119909286499	High	0	2.142E-08
High	[R].VDIGQVLLSVR.[C]			0.00078656	0	1	2	16	A2Y0T4	A2Y0T4 [129-139]	0	1198.71539808	High	High	High		6.4e7		3.56628441810608	High	3.675E-05	9.761E-05
High	[R].EFQLYHSGVFSGR.[C]			0.000972019	0	1	1	15	P25777	P25777 [283-295]	0	1526.7386526	High	High	High	1.6e8	1.7e8	1.3e8	4.00275182723999	High	0	8.215E-06
High	[K].YCAENQIASVIPK.[I]	1xCarbamidomethyl [C2]		0.00226634	0	1	2	2	Q6Z1J6	Q6Z1J6 [281-293]	0	1492.74644039	Not Found	High	Not Found		6.6e7		3.08894968032837	High	0	2.175E-05
High	[K].YGLNHVTYLIEQSK.[A]			1.02994E-05	0	1	1	28	P0DKK7	P0DKK7 [130-143]	0	1664.86424694	High	High	High	5.4e8		1.2e8	5.00516605377197	High	0	7.855E-08
High	[K].YGLNHVTYLIEQSK.[A]	1xDeamidated [N4]		0.000477107	0	1	1	4	P0DKK7	P0DKK7 [130-143]	0	1665.84826294	High	High	Not Found	3.2e7	1.9e7		4.61713409423828	High	0	2.553E-06
High	[K].AAQDIALAELPPTHPIR.[L]			7.99733E-06	0	2	2	20	Q7XTE8; Q6EUP4	Q7XTE8 [161-177]; Q6EUP4 [161-177]	0	1812.99665802	High	High	High	2.6e8	2.7e7	4.9e6	4.83335208892822	High	0	1.985E-07
High	[R].GQNCWADKPAAIVSAGGGFGGGR.[S]	1xCarbamidomethyl [C4]		7.25265E-07	0	1	1	6	Q941Z0	Q941Z0 [109-131]	0	2233.05670899	High	High	High	2.0e8			5.54179573059082	High	0	2.997E-10
High	[R].GQNCWADKPAAIVSAGGGFGGGR.[S]	1xCarbamidomethyl [C4]; 1xDeamidated [Q/N]		0.00157422	0	1	1	10	Q941Z0	Q941Z0 [109-131]	0	2234.04072499	High	High	Not Found		1.5e7		4.43595695495605	High	0	1.812E-05
High	[K].VSDDEVAFLTQGDANDEK.[N]			2.70908E-06	0	1	1	20	Q0J8G4	Q0J8G4 [209-226]	0	1952.87197038	High	High	High	2.3e8		1.1e8	6.19811105728149	High	0	1.033E-06
High	[K].SVEMHHEALQEALPGDNVGFNVK.[N]			0.000399925	0	1	1	11	O64937	O64937 [279-301]	0	2521.213997	High	High	High	1.4e8	3.6e7	2.3e7	4.50235652923584	High	0	7.468E-06
High	[K].VVVVECVLPESSDATAR.[E]	1xCarbamidomethyl [C6]		7.67467E-06	0	1	1	14	Q6ZD89	Q6ZD89 [298-314]	0	1830.92658937	High	High	High	2.1e8			5.25044536590576	High	0	7.389E-08
High	[K].SGDELTSLKDYVTR.[M]			0.00225306	0	2	3	1	Q0J4P2; Q07078	Q0J4P2 [443-456]; Q07078 [443-456]	1	1583.79114153	Not Found	High	Not Found				3.77365732192993	High	0	2.172E-05
High	[R].ATWYGAPTGAGPDDNGGACGFK.[N]	1xCarbamidomethyl [C19]; 1xDeamidated [N15]		3.61424E-06	0	1	1	12	Q7XCA7	Q7XCA7 [49-70]	0	2170.9134588	High	High	High	1.4e8		7.0e7	4.53185367584229	High	0	2.817E-09
High	[R].ATWYGAPTGAGPDDDGGACGFK.[N]	1xCarbamidomethyl [C19]		3.61424E-06	0	1	1	12	Q336T5	Q336T5 [47-68]	0	2170.91345837	High	High	High	1.4e8		7.0e7	4.53185367584229	High	0	2.817E-09
High	[R].TAISHVQNLITGVTK.[G]			1.35002E-05	0	1	1	22	P49210	P49210 [71-85]	0	1581.89588143	High	High	High	4.6e8	3.8e7	2.3e7	4.36553335189819	High	0	2.553E-08
High	[R].LTGQSTVPNVFIGGK.[H]			6.64884E-05	0	1	1	12	Q0J3L4	Q0J3L4 [119-133]	0	1517.83221859	High	High	High	1.1e8			3.88752865791321	High	3.675E-05	0.0001764
High	[K].AHLMEIQINGGTIADK.[V]	1xDeamidated [Q/N]		3.58487E-05	0	1	1	9	P35684	P35684 [179-194]	0	1711.86834642	High	High	High	1.8e7	1.8e7	8.3e6	4.50117015838623	High	0	6.903E-08
High	[K].VPGVDDVTGEPLIQR.[K]			4.75458E-05	0	1	1	10	Q08480	Q08480 [176-190]	0	1594.84351148	High	High	High	2.0e8			3.83179903030396	High	0	1.531E-07
High	[K].EALEWLDENQTAEKEEYEEK.[L]			9.29775E-05	0	1	1	10	Q6Z7B0	Q6Z7B0 [606-625]	1	2483.1096342	Not Found	High	High		8.3e7	2.0e8	4.33468437194824	High	0	2.609E-07
High	[K].EALEWLDENQTAEKEEYEEK.[L]	1xDeamidated [N/Q]		0.000133115	0	1	1	6	Q6Z7B0	Q6Z7B0 [606-625]	1	2484.0936502	High	Not Found	Not Found				4.88112926483154	High	0	1.57E-06
High	[K].NILSNSEVIAVNQDSLGVQGK.[K]			0.000452507	0	1	1	2	Q9FXT4	Q9FXT4 [314-334]	0	2185.14590074	High	Not Found	Not Found	1.9e7			3.246426820755	High	6.558E-05	0.0009601
High	[K].KISEDEYVSAIKEEISK.[V]			2.41706E-05	0	1	1	14	Q2QLY4	Q2QLY4 [458-474]	2	1968.01717809	High	High	High	4.5e8	3.4e8	1.6e8	4.73326015472412	High	0	4.003E-08
High	[K].ALSETGGIPIGIGK.[N]			0.00259426	0	1	1	8	Q69T99	Q69T99 [429-442]	0	1312.74709206	High	High	High	6.2e7			3.32190823554993	High	0	2.607E-05
High	[R].HETADINTFSWGVANR.[G]			4.47698E-07	0	1	1	16	P14656	P14656 [296-311]	0	1817.85653571	High	High	High	1.5e8	4.3e8	6.9e7	6.28738975524902	High	0	7.643E-10
High	[R].MPSAVGYQPTLSTEMGSLQER.[I]			1.26086E-06	0	1	1	26	P12085	P12085 [292-312]	0	2282.07914311	High	High	High	2.5e8	5.3e7	1.8e8	5.45010089874268	High	0	2.07E-05
High	[R].MPSAVGYQPTLSTEMGSLQER.[I]	1xDeamidated [Q]		1.68823E-05	0	1	1	2	P12085	P12085 [292-312]	0	2283.06315911	High	Not Found	Not Found				5.14371013641357	High	0	2.769E-08
High	[R].MPSAVGYQPTLSTEMGSLQER.[I]	1xOxidation [M1]		0.000202128	0	1	1	4	P12085	P12085 [292-312]	0	2298.07405811	High	High	Not Found	1.2e7	1.4e7		3.5416841506958	High	0.0003456	0.003451
High	[K].LGDLSQTQIFAK.[I]			0.00151966	0	2	2	12	Q2QXR8; B8BJ39	Q2QXR8 [245-256]; B8BJ39 [245-256]	0	1320.71579194	High	High	High	2.9e8	2.3e8	1.2e8	3.96725964546204	High	0	2.608E-05
High	[R].NIGFVSADVGLDADHCK.[V]	1xCarbamidomethyl [C16]		2.76728E-05	0	1	1	6	A2Y053	A2Y053 [78-94]	0	1817.84867344	High	High	High	3.2e6		3.2e6	4.63501453399658	High	0	1.653E-07
High	[K].GNADIIQISGHDGGTGASPISSIK.[H]			2.4601E-05	0	1	1	8	Q69RJ0	Q69RJ0 [1142-1165]	0	2295.157528	High	High	High	3.4e7	4.0e7	4.5e7	4.71931123733521	High	0	9.857E-06
High	[R].VCENIPIVLCGNK.[V]	2xCarbamidomethyl [C2; C10]		0.000208161	0	1	2	13	A2Y7R5	A2Y7R5 [114-126]	0	1515.76579595	High	High	High	1.8e8	1.8e7	9.9e7	4.13580656051636	High	0	8.027E-07
High	[K].VNQIGSVTESIEAVK.[M]			2.00229E-05	0	1	1	20	Q42971	Q42971 [355-369]	0	1573.84317711	High	High	High	2.2e9		1.6e9	5.02395343780518	High	0	4.123E-07
High	[K].VNQIGSVTESIEAVK.[M]	1xDeamidated [Q/N]		3.77979E-05	0	1	1	14	Q42971	Q42971 [355-369]	0	1574.82719311	High	High	Not Found	1.8e8	3.1e7		4.2945237159729	High	0	7.451E-08
High	[R].HETADINTFSWGVANR.[G]	1xDeamidated [N]		0.000536667	0	1	1	2	P14656	P14656 [296-311]	0	1818.84055171	High	Not Found	Not Found				4.56901550292969	High	0	2.994E-06
High	[R].ILVATDLVGR.[G]			0.00422343	0	1	3	12	Q0JM17	Q0JM17 [346-355]	0	1056.64117058	High	High	High	1.1e8		2.3e7	3.08313894271851	High	0	4.936E-05
High	[K].YIIEAANHPTDPEADEILSK.[K]			0.000156952	0	1	1	9	A2XMV1	A2XMV1 [306-325]	0	2226.09246819	High	High	High	4.3e8		1.7e8	3.87290596961975	High	0	1.185E-06
High	[K].YIIEAANHPTDPEADEILSK.[K]	1xDeamidated [N7]		0.00092735	0	1	1	2	A2XMV1	A2XMV1 [306-325]	0	2227.07648419	Not Found	High	High		1.3e8		3.45532321929932	High	0	6.415E-06
High	[K].KGGTEHLGLPVFNSVAEAK.[A]			7.21963E-05	0	1	1	22	Q6ZL94	Q6ZL94 [77-95]	1	1954.03925103	High	High	High	1.4e8	1.6e8	6.5e7	4.35290384292603	High	0	1.836E-07
High	[R].SVQMEGLTWGASK.[L]			0.000323602	0	1	1	13	P29545	P29545 [160-172]	0	1393.67802621	High	High	High	2.6e8			4.82401847839355	High	0	1.49E-06
High	[K].FHGYSPAVVTGKPVDLGGSLGR.[D]			0.000116955	0	1	1	11	A2XMV1	A2XMV1 [160-181]	0	2214.16657671	High	High	High	1.0e8	4.2e7	2.1e7	3.99547266960144	High	0	5.744E-07
High	[K].VVDLDLPNTTESYK.[L]			0.000839125	0	1	1	4	Q6ZJW9	Q6ZJW9 [245-258]	0	1593.80064359	High	High	Not Found	2.5e7	5.1e6		3.24874234199524	High	0	5.58E-06
High	[R].DLANLVIVCGDHGNQSK.[D]	1xCarbamidomethyl [C9]		0.00237542	0	1	1	10	P30298	P30298 [597-613]	0	1839.90177162	High	High	High	1.1e8	7.5e7	3.8e7	4.04921436309814	High	0	2.32E-05
High	[K].LIEAYNELVSQGK.[SN]			0.000296271	0	2	2	14	Q7Y0F2; Q7Y0E8	Q7Y0F2 [63-75]; Q7Y0E8 [56-68]	0	1463.77403501	High	High	High	3.0e8	2.3e8		3.96969223022461	High	0	1.316E-06
High	[R].AAEDPEFETFYTK.[N]			0.000732964	0	1	1	10	P0C436	P0C436 [306-318]	0	1547.69003057	High	High	High	3.2e7	1.2e8		4.21102476119995	High	0	1.145E-05
High	[K].VVSIDGFEDVPQNDEK.[S]			1.96726E-05	0	1	1	16	P25777	P25777 [247-262]	0	1790.8442992	High	High	High	1.7e8	8.5e7		5.08237600326538	High	0	2.992E-08
High	[K].IGPWGGNGGSAQDISVPPK.[K]			0.000431707	0	1	1	6	Q0JMY8	Q0JMY8 [6-24]	0	1836.92388698	High	Not Found	High	1.6e7		9.9e6	3.46663498878479	High	0	2.456E-05
High	[K].IGPWGGNGGSAQDISVPPK.[K]	1xDeamidated [Q/N]		1.56184E-07	0	1	1	75	Q0JMY8	Q0JMY8 [6-24]	0	1837.90790298	High	High	High		1.3e7	7.3e6	5.67058801651001	High	0	7.168E-09
High	[K].YAADQDAFFEDYAEAHAK.[L]			3.56384E-05	0	1	1	6	P0C0L1	P0C0L1 [275-292]	0	2061.88247555	High	High	High	1.7e8	4.1e7	9.2e7	4.07945442199707	High	0	8.925E-07
High	[K].QIGVIGWGSQGPAQAQNLR.[D]			7.64701E-07	0	1	1	24	Q65XK0	Q65XK0 [109-127]	0	1980.04098237	High	High	High	2.5e8	7.8e7		5.14781284332275	High	0	6.942E-08
High	[K].QIGVIGWGSQGPAQAQNLR.[D]	1xDeamidated [Q1]		0.00161167	0	1	1	2	Q65XK0	Q65XK0 [109-127]	0	1981.02499837	Not Found	Not Found	High			4.7e7	4.21672391891479	High	3.675E-05	8.329E-05
High	[K].NGTFHTEQAIEYGTTMVGGVTPK.[K]			0.000111579	0	1	1	1	Q6ZL94	Q6ZL94 [54-76]	0	2438.16564985	Not Found	High	Not Found		1.4e7		3.91263008117676	High	0	3.367E-07
High	[K].NGTFHTEQAIEYGTTMVGGVTPK.[K]	1xDeamidated [N/Q]		0.000108344	0	1	1	17	Q6ZL94	Q6ZL94 [54-76]	0	2439.14966585	High	High	High	2.3e7		2.6e7	4.12144470214844	High	0	3.231E-07
High	[K].NGTFHTEQAIEYGTTMVGGVTPK.[K]	2xDeamidated [N1; Q8]		9.5753E-05	0	1	1	3	Q6ZL94	Q6ZL94 [54-76]	0	2440.13368185	High	High	Not Found		1.4e7		3.85545206069946	High	0	2.73E-07
High	[K].QVDLIGFGSGPEVDQK.[L]			6.66407E-06	0	1	1	12	Q6K669	Q6K669 [255-270]	0	1688.84899074	High	High	High	1.6e8			5.18191003799438	High	0	1.966E-07
High	[R].APGYGVITNIVNGGLECGHGPDDR.[V]	1xCarbamidomethyl [C17]		2.32483E-06	0	1	1	9	Q7DNA1	Q7DNA1 [275-298]	0	2468.1622961	High	High	High	1.1e8	3.4e7	1.7e8	4.92007350921631	High	0	1.516E-09
High	[R].APGYGVITNIVNGGLECGHGPDDR.[V]	1xCarbamidomethyl [C17]; 1xDeamidated [N]		5.61129E-08	0	1	1	52	Q7DNA1	Q7DNA1 [275-298]	0	2469.1463121	High	High	High	6.7e8	4.9e8	5.4e8	5.72913360595703	High	0	2.166E-11
High	[R].APGYGVITNIVNGGLECGHGPDDR.[V]	1xCarbamidomethyl [C17]; 2xDeamidated [N9; N12]		9.76822E-06	0	1	1	6	Q7DNA1	Q7DNA1 [275-298]	0	2470.1303281	High	High	High				5.33631944656372	High	0	1.126E-08
High	[K].AVDNVNSVIAPALIGK.[D]			3.38005E-05	0	1	1	35	Q42971	Q42971 [67-82]	0	1580.90063246	High	High	High	4.8e8	4.8e8	1.3e8	5.15906572341919	High	0	7.15E-06
High	[K].AVDNVNSVIAPALIGK.[D]	1xDeamidated [N6]		0.000224705	0	1	1	6	Q42971	Q42971 [67-82]	0	1581.88464846	High	High	High	1.5e8		9.8e7	4.13602495193481	High	0	8.939E-07
High	[K].NNAGFPHNVVFDEDAVPSGVDVSK.[I]			0.000271249	0	1	1	2	A2Y886	A2Y886 [88-111]	0	2514.18955635	Not Found	High	High		8.8e6		4.27730703353882	High	0	6.981E-06
High	[K].NNAGFPHNVVFDEDAVPSGVDVSK.[I]	1xDeamidated [N]		0.00207512	0	1	1	4	A2Y886	A2Y886 [88-111]	0	2515.17357235	Not Found	High	High				4.45505666732788	High	0	4.157E-05
High	[R].LIDIPVSNCLNSNISK.[I]	1xCarbamidomethyl [C9]		0.000444592	0	1	1	12	P15280	P15280 [117-132]	0	1786.93676017	High	High	High	5.9e7	2.9e7	3.4e7	3.37984681129456	High	0	2.32E-06
High	[R].LVILPFESHGYSAR.[E]			0.00398271	0	1	1	3	Q10MJ1	Q10MJ1 [862-875]	0	1588.84820302	Not Found	High	High		2.0e7	2.0e7	2.67421388626099	High	0	4.566E-05
High	[K].TAIAIDTILNQK.[Q]			0.00146699	0	1	1	12	P0C520	P0C520 [178-189]	0	1300.74709206	High	High	High	1.5e8			3.43506479263306	High	0	1.211E-05
High	[K].QWYLTHYGVDIGR.[K]			0.000675031	0	1	1	14	P49199	P49199 [112-124]	0	1607.79650181	High	High	High	1.4e8	2.0e8		3.6731059551239	High	0	7.909E-06
High	[K].VVIGMDVAASEFYNDKDK.[T]			9.91933E-05	0	1	1	17	Q42971	Q42971 [246-263]	1	2000.96336844	High	High	High	3.7e7		2.1e7	4.81975984573364	High	0	7.279E-07
High	[K].AAAAAEAASSSSSNEPAVDAQAK.[Q]			3.99441E-06	0	1	1	8	Q10RI7	Q10RI7 [28-50]	0	2103.97889497	High	Not Found	High	8.1e6		3.8e6	5.22779560089111	High	0	3.234E-09
High	[K].EHAIANGPIVLEMDTYR.[Y]	1xDeamidated [N6]		0.000500094	0	1	1	2	Q6Z5N4	Q6Z5N4 [272-288]	0	1929.93748852	Not Found	High	Not Found				3.7957501411438	High	0	2.714E-06
High	[K].VVGNENPSTLICFASK.[T]	1xCarbamidomethyl [C12]		0.000659336	0	1	2	6	Q2QYW2	Q2QYW2 [216-231]	0	1735.8683463	High	High	High	1.6e7		7.5e6	3.7861168384552	High	0	5.484E-06
High	[R].ILDVVYNASNNELVR.[T]	1xDeamidated [N]		0.000227365	0	1	1	12	P49199	P49199 [79-93]	0	1719.89119032	High	Not Found	High			3.6e7	5.7802357673645	High	0	9.076E-07
High	[R].ILDVVYNASNNELVR.[T]			4.87891E-06	0	1	1	23	P49199	P49199 [79-93]	0	1718.90717432	High	High	High	1.9e8	4.2e7		6.62210321426392	High	0	1.791E-08
High	[R].IFVPEGQPLESEPNEPLR.[V]			5.8074E-05	0	1	2	13	A2XFI3	A2XFI3 [392-409]	0	2051.04439592	High	High	High	5.0e7	9.9e7	7.0e7	3.55944108963013	High	3.675E-05	7.743E-05
High	[R].IFVPEGQPLESEPNEPLR.[V]	1xDeamidated [N14]		0.00293485	0	1	2	1	A2XFI3	A2XFI3 [392-409]	0	2052.02841192	Not Found	High	Not Found				3.2646791934967	High	0	3.071E-05
High	[R].HMDGFGVNTYTFVTR.[D]			1.2804E-05	0	1	1	17	Q0E4K1	Q0E4K1 [201-215]	0	1744.81116552	High	High	High	8.8e7		1.3e7	4.13164186477661	High	0	1.244E-07
High	[R].HMDGFGVNTYTFVTR.[D]	1xDeamidated [N8]		0.000187246	0	1	1	1	Q0E4K1	Q0E4K1 [201-215]	0	1745.79518152	High	Not Found	Not Found				3.9609808921814	High	0	6.912E-07
High	[K].DPTSQAELDNFMVQQLDGTK.[N]			4.29635E-07	0	1	1	25	Q42971	Q42971 [83-102]	0	2237.0390524	High	High	High	2.3e8	2.7e8	3.4e8	6.6529655456543	High	0	5.054E-09
High	[K].DPTSQAELDNFMVQQLDGTK.[N]	1xDeamidated [Q/N]		1.31089E-05	0	1	1	14	Q42971	Q42971 [83-102]	0	2238.0230684	High	High	High	1.8e8			6.35704708099365	High	0	3.258E-08
High	[K].DPTSQAELDNFMVQQLDGTK.[N]	1xOxidation [M12]		0.000214375	0	1	1	2	Q42971	Q42971 [83-102]	0	2253.0339674	Not Found	Not Found	High			8.8e6	4.44064092636108	High	0	8.382E-07
High	[K].DPTSQAELDNFMVQQLDGTK.[N]	1xOxidation [M12]; 1xDeamidated [Q/N]		0.000565842	0	1	1	6	Q42971	Q42971 [83-102]	0	2254.0179834	Not Found	High	Not Found				4.03965854644775	High	0	3.232E-06
High	[R].VLTDVGDVPIQEIR.[D]			0.000251278	0	1	2	12	B8AU84	B8AU84 [111-124]	0	1553.85334791	High	High	High	7.8e7		8.3e7	3.89714860916138	High	3.675E-05	0.0001502
High	[R].CAAGIIQAIGHFK.[L]	1xCarbamidomethyl [C1]		0.000457862	0	1	1	8	Q6YXW6	Q6YXW6 [248-260]	0	1385.73581624	High	High	High	2.0e7	1.2e7	2.3e7	3.39544606208801	High	0.0003259	0.002712
High	[K].CGVSVAFPISTSVDCSK.[I]	2xCarbamidomethyl [C1; C15]		2.37478E-05	0	1	1	22	Q2QYL3	Q2QYL3 [103-119]	0	1813.84589657	High	High	High	5.3e8			5.24175882339478	High	0	9.26E-08
High	[R].RLTGLHETASIDNFSWGVANR.[G]			8.51243E-05	0	1	1	4	P14655	P14655 [347-367]	1	2344.17926657	High	High	Not Found	1.3e7	2.0e7		4.74135541915894	High	0	6.011E-06
High	[R].IAAPYDLVMQTK.[Q]			0.00335927	0	1	2	8	Q69LA6	Q69LA6 [214-225]	0	1349.71334913	High	High	High	1.3e8		4.8e6	3.21926259994507	High	0	3.692E-05
High	[K].SNDSGLASYVAGQIDR.[T]			2.61512E-06	0	1	1	14	Q10CE4	Q10CE4 [195-210]	0	1652.7874531	High	High	High	3.0e8			5.60001468658447	High	0	2.871E-08
High	[R].LQELVNLVVVCGDHGNPSK.[D]	1xCarbamidomethyl [C11]		0.00166953	0	1	1	3	P31924	P31924 [603-621]	0	2078.06989948	High	High	Not Found	5.1e7			3.77534341812134	High	0	1.445E-05
High	[K].GGIGCSPGDLSISELER.[L]	1xCarbamidomethyl [C5]		8.53199E-06	0	1	1	12	A2XMV1	A2XMV1 [103-119]	0	1746.83268901	High	High	High	1.6e8		1.2e8	4.78926086425781	High	0	8.186E-08
High	[R].GLDQEYEGNIEATGEDYYVEPADER.[R]			9.29775E-05	0	1	2	6	A2WXX3	A2WXX3 [115-139]	0	2862.22243191	High	High	High		3.3e7	3.0e7	4.24214649200439	High	0	3.327E-06
High	[R].GLDQEYEGNIEATGEDYYVEPADER.[R]	1xDeamidated [N/Q]		0.00185586	0	1	2	3	A2WXX3	A2WXX3 [115-139]	0	2863.20644791	Not Found	High	Not Found		1.8e7		3.80166935920715	High	3.675E-05	0.0002255
High	[K].IAVQDPSYPAYVDSSVIMGQTGLYQEDVQK.[Y]			2.25231E-05	0	1	1	3	Q10MQ2	Q10MQ2 [183-212]	0	3301.59329908	High	High	Not Found	1.2e7	2.5e7		5.72454118728638	High	0	3.605E-08
High	[K].IAVQDPSYPAYVDSSVIMGQTGLYQEDVQK.[Y]	1xDeamidated [Q]		0.000299777	0	1	1	6	Q10MQ2	Q10MQ2 [183-212]	0	3302.57731508	High	High	Not Found				5.12441825866699	High	0	1.331E-06
High	[R].DPDASSGGELVFGGMDPK.[H]			9.42943E-06	0	1	1	4	P42211	P42211 [222-239]	0	1778.79015518	High	High	Not Found	1.4e7	1.4e7		5.19450616836548	High	0	1.076E-08
High	[K].GVNPWIEVDGGVGPK.[N]			9.68863E-05	0	1	1	12	Q9ZTP5	Q9ZTP5 [217-231]	0	1523.78526841	High	High	High	2.4e8		1.1e8	4.48285341262817	High	0	5.671E-07
High	[R].SIDGGAAFGFPDTPEEAAK.[A]			1.66247E-06	0	1	1	3	Q43007	Q43007 [471-489]	0	1879.87084829	High	High	Not Found	8.5e7	5.6e7		4.87407064437866	High	0	1.755E-07
High	[K].ISMPIMIAPSAMQK.[M]			0.000884733	0	2	2	11	Q10CE4; B8B7C5	Q10CE4 [70-83]; B8B7C5 [70-83]	0	1517.78883901	High	High	High	5.1e7		4.8e7	3.54664945602417	High	3.675E-05	8.684E-05
High	[K].MELVDAAFPLLK.[G]			0.000575914	0	1	1	19	Q7XDC8	Q7XDC8 [56-67]	0	1346.73883562	High	High	High	4.6e8	9.4e7	2.1e8	4.28097772598267	High	0	3.325E-06
High	[K].MELVDAAFPLLK.[G]	1xOxidation [M1]		0.00184499	0	1	1	6	Q7XDC8	Q7XDC8 [56-67]	0	1362.73375062	High	High	High	1.1e7	1.6e7		3.55114603042603	High	0	4.216E-05
High	[R].VLITTDLLAR.[G]			0.00434918	0	2	5	18	Q6Z2Z4; P35683	Q6Z2Z4 [333-342]; P35683 [333-342]	0	1114.68303536	High	High	High	9.1e7	3.2e8	2.3e8	3.06136727333069	High	0	5.443E-05
High	[R].LGVQLQTVATDFQR.[V]			0.00011834	0	1	1	12	Q9LST7	Q9LST7 [28-41]	0	1575.84893125	High	High	High	7.7e7		9.3e7	4.43222999572754	High	0	4.027E-07
High	[R].EAEKDAAAAAEIPLLTPYK.[M]			0.00060012	0	1	1	8	Q69TH8	Q69TH8 [4-22]	1	2001.05389798	High	High	High	2.7e7	2.3e7		4.58375310897827	High	0	6.017E-06
High	[R].SLLTEECDVLIPAALGGVINK.[D]	1xCarbamidomethyl [C7]		0.000582729	0	1	1	6	A2XMV1	A2XMV1 [276-296]	0	2212.18934582	High	High	High	2.4e7	1.7e7		3.736407995224	High	0	6.665E-06
High	[K].VKDELVLDGNDIELVSR.[S]			1.82242E-05	0	1	1	11	P49210	P49210 [139-155]	1	1914.01784683	High	High	High	2.1e7	9.6e6		5.06306648254395	High	0	2.687E-08
High	[K].EYKPDIDIVSNASCTTNCLAPLAK.[V]	2xCarbamidomethyl [C14; C18]		6.48562E-07	0	1	1	19	Q7FAH2	Q7FAH2 [141-164]	0	2680.29567823	High	High	High	4.1e8	1.2e8	3.2e8	5.95353412628174	High	0	5.275E-10
High	[K].EYKPDIDIVSNASCTTNCLAPLAK.[V]	2xCarbamidomethyl [C14; C18]; 2xDeamidated [N11; N17]		0.000191704	0	1	1	4	Q7FAH2	Q7FAH2 [141-164]	0	2682.26371023	Not Found	High	High		1.9e7	1.1e7	4.11269330978394	High	3.675E-05	6.925E-05
High	[K].LAFYDYIGNNPAK.[G]			0.00226634	0	1	2	8	P0C362	P0C362 [309-321]	0	1485.73725563	High	High	High	8.0e7	8.3e7	2.5e7	4.48471212387085	High	0	2.188E-05
High	[K].DGPALQVELLR.[H]			0.00434918	0	1	1	14	P14717	P14717 [112-122]	0	1210.67901256	High	High	High	7.3e6	1.4e7	2.8e7	3.27547144889832	High	3.675E-05	0.0001438
High	[K].ESGMTLITAEDLDDAAEK.[A]			4.21161E-06	0	1	1	8	Q6K9N6	Q6K9N6 [398-415]	0	1908.8742786	High	High	High	1.4e7	6.8e6		5.96653366088867	High	0	3.475E-09
High	[K].SKLDAQPELFIHIVPDK.[A]			0.000763768	0	2	3	3	Q0J4P2; Q07078	Q0J4P2 [56-72]; Q07078 [56-72]	1	1950.06948855	High	High	Not Found	1.9e7	3.2e7		4.00679969787598	High	3.675E-05	0.0001586
High	[K].NLLSPSTPFFFNTLYDPYR.[E]			4.93666E-06	0	1	1	25	Q8H8T0	Q8H8T0 [133-151]	0	2292.13354525	High	High	High	2.1e8	4.1e7	7.8e6	4.72658729553223	High	0	4.356E-09
High	[K].NLLSPSTPFFFNTLYDPYR.[E]	1xDeamidated [N]		0.00155582	0	1	1	3	Q8H8T0	Q8H8T0 [133-151]	0	2293.11756125	High	Not Found	High				3.91881656646729	High	0	1.307E-05
High	[R].TLQALQYVQDNPDEVCPAGWKPGDK.[S]	1xCarbamidomethyl [C16]		1.53103E-06	0	1	1	26	Q6ER94	Q6ER94 [221-245]	0	2829.35121891	High	High	High	2.6e9	9.3e7	1.9e9	5.91875505447388	High	0	8.516E-10
High	[R].TLQALQYVQDNPDEVCPAGWKPGDK.[S]	1xCarbamidomethyl [C16]; 1xDeamidated [N/Q]		1.02021E-06	0	1	1	14	Q6ER94	Q6ER94 [221-245]	0	2830.33523491	High	High	High	2.2e7	1.4e7		6.59075880050659	High	0	4.932E-10
High	[K].VLIAVADNVGSNQLQEIR.[K]			5.56571E-07	0	1	1	15	P41095	P41095 [28-45]	0	1939.06071472	High	High	High	4.0e8		3.5e8	5.99102973937988	High	0	2.051E-09
High	[K].ISEDEYVSAIKEEISK.[V]			4.53599E-05	0	1	1	15	Q2QLY4	Q2QLY4 [459-474]	1	1839.92221513	High	High	High	4.4e8	5.4e7	3.1e8	4.32592439651489	High	0	2.128E-07
High	[R].AALDAEGFHDVSIMSYTAK.[Y]			0.000353453	0	1	1	7	Q5Z8V9	Q5Z8V9 [275-293]	0	2025.95861741	High	High	High	3.8e7	3.6e7	3.0e7	4.44331026077271	High	0	1.429E-05
High	[R].FVFCAEAIYK.[S]	1xCarbamidomethyl [C4]		0.00414973	0	1	1	438	P0C511	P0C511 [218-227]	0	1247.61290722	High	High	High	5.7e6	1.6e7	2.8e7	3.58472228050232	High	6.558E-05	0.000722
High	[R].GIGFVSDDVGLDADR.[C]			0.000312379	0	1	1	14	P93438	P93438 [77-91]	0	1535.73362669	High	High	High	1.1e8	6.1e7	9.2e7	4.81458950042725	High	0	2.639E-06
High	[R].ILHHTIGLPDFSQELR.[C]			0.000137898	0	2	6	13	A2XFI3; A2Y5L9	A2XFI3 [152-167]; A2Y5L9 [151-166]	0	1876.00755705	High	High	High	6.0e7	4.1e7	3.8e7	4.57494974136353	High	0	6.657E-06
High	[R].VVFWSSAGTCGFK.[S]	1xCarbamidomethyl [C10]		0.00149309	0	1	1	4	P0C464	P0C464 [58-70]	0	1445.68819732	High	High	Not Found	5.6e6			3.74489307403564	High	0	1.238E-05
High	[R].KDDGTVEPFEMIDVK.[R]			0.00060012	0	1	1	13	P52428	P52428 [217-231]	1	1722.8254781	High	High	High		3.0e7	2.1e7	4.63759803771973	High	0	1.851E-05
High	[R].SWDEGVATNFSTTPLK.[D]			6.2322E-05	0	1	1	3	Q9SDD6	Q9SDD6 [50-65]	0	1752.84390534	Not Found	High	Not Found		1.5e8		4.38325548171997	High	0	1.499E-07
High	[K].QSGSIYEHWDILPPK.[Q]			0.00199148	0	1	1	9	Q9SLY8	Q9SLY8 [202-216]	0	1769.88571063	High	High	High	1.9e7	1.4e7		3.45378303527832	High	0	1.832E-05
High	[R].KVDMLEGVTILR.[S]			0.000741636	0	1	1	12	P49210	P49210 [124-135]	1	1373.78209737	High	High	High	9.8e7	3.3e7	1.1e7	4.23939561843872	High	0	8.388E-06
High	[K].SPEVVLEWPK.[K]			0.00369011	0	1	1	8	Q948T6	Q948T6 [10-19]	0	1183.63575081	High	High	High				4.25597858428955	High	3.675E-05	0.0001432
High	[K].LCDQVSDAVLDACLAQDPDSK.[V]	2xCarbamidomethyl [C2; C13]		1.26543E-05	0	1	1	2	P93438	P93438 [21-41]	0	2320.04315207	Not Found	High	Not Found		1.8e7		4.90688276290894	High	0	1.613E-08
High	[K].LCDQVSDAVLDACLAQDPDSK.[V]	2xCarbamidomethyl [C2; C13]; 1xDeamidated [Q]		3.44808E-06	0	1	1	7	P93438	P93438 [21-41]	0	2321.02716807	High	High	Not Found	1.2e7	3.4e7		5.59053421020508	High	0	1.6E-08
High	[R].GADISICCLPIDDSR.[A]	2xCarbamidomethyl [C7; C8]		0.000695176	0	1	1	6	Q6AVT2	Q6AVT2 [225-239]	0	1691.77273167	High	High	High		2.7e7	3.2e7	4.21126413345337	High	0	3.617E-05
High	[K].APGETCHIVIDHGGNVPYWEGQSYGVIPPGENPK.[K]	1xCarbamidomethyl [C6]		0.000131558	0	1	1	5	O23877	O23877 [111-144]	0	3674.73325544	High	High	Not Found		1.4e7		4.26795434951782	High	0	4.247E-07
High	[K].VIADGYADLVAYGR.[H]			0.000107709	0	1	1	8	Q69TH8	Q69TH8 [315-328]	0	1482.75871932	High	High	Not Found	3.1e7			4.49593257904053	High	0	3.219E-07
High	[R].VPGYGVITNIINGGLECGFGPDDR.[V]	1xCarbamidomethyl [C17]; 1xDeamidated [N]		0.000741636	0	1	1	13	Q688M5	Q688M5 [272-295]	0	2521.20276434	High	High	High	1.2e7	1.5e7		4.16187429428101	High	9.425E-05	0.001422
High	[R].DNLTLWTSDNAEDGGDEIK.[E]			1.6393E-05	0	1	1	13	Q06967	Q06967 [232-250]	0	2092.93054782	High	High	High	7.6e7		8.8e7	5.00773429870605	High	0	2.886E-06
High	[R].DNLTLWTSDNAEDGGDEIK.[E]	1xDeamidated [N10]		0.0028667	0	1	1	3	Q06967	Q06967 [232-250]	0	2093.91456382	High	Not Found	Not Found				4.06537675857544	High	0	3.914E-05
High	[K].MIPTKPMVVETFSEYPPLGR.[F]			8.0261E-05	0	1	1	19	O64937	O64937 [392-411]	0	2292.17667241	High	High	High	4.6e7	3.5e7	1.8e8	3.98435854911804	High	0	2.128E-07
High	[K].MIPTKPMVVETFSEYPPLGR.[F]	2xOxidation [M1; M7]		0.000314222	0	1	1	4	O64937	O64937 [392-411]	0	2324.16650241	Not Found	High	High				3.54334282875061	High	0	1.424E-06
High	[R].AFNPTQAEETYSMVTANR.[F]			0.000174483	0	1	1	4	P0C436	P0C436 [235-252]	0	2029.92837989	Not Found	High	High				4.12538576126099	High	0	1.413E-05
High	[K].NAPYVWVHFPGR.[N]			0.00148434	0	1	1	4	Q10MQ2	Q10MQ2 [399-410]	0	1442.73277948	High	High	High	5.9e7	5.9e7	4.0e7	2.44988751411438	High	6.558E-05	0.0006263
High	[K].LQSLAGQHTDVLEALSPNVR.[K]			0.000695176	0	1	2	4	Q5VND6	Q5VND6 [40-59]	0	2148.14075585	High	High	Not Found	3.0e7			3.14014101028442	High	0	4.299E-06
High	[R].EAFPGDVFYLHSR.[L]			0.000647805	0	1	1	18	P0C520	P0C520 [295-307]	0	1537.74340363	High	High	High		1.9e7	1.1e7	4.07627487182617	High	0	6.937E-06
High	[R].KPAVINVIIDPYAGAESGR.[M]			0.000248339	0	1	1	10	Q0JMH0	Q0JMH0 [554-572]	0	1970.07055115	High	High	High	9.8e7	1.6e8	1.9e7	4.7584753036499	High	0	1.025E-06
High	[R].FEGYNDYTPEQLIK.[D]			0.000208161	0	1	1	5	P52428	P52428 [176-189]	0	1716.81154262	High	High	Not Found	8.3e7			4.2001428604126	High	0	8.015E-07
High	[K].SPIVVFDDVDVEK.[A]			0.00151075	0	1	1	8	B3VMC0	B3VMC0 [265-277]	0	1461.74715155	High	High	High	1.7e8	6.3e7		3.7484085559845	High	0	2.462E-05
High	[R].EADVDGDGQINYEEFVK.[V]			5.99444E-06	0	2	2	8	Q6F332; Q0JNS6	Q6F332 [128-144]; Q0JNS6 [128-144]	0	1927.85559209	High	High	High	1.9e7	2.0e7	1.8e7	4.95689868927002	High	0	5.705E-09
High	[R].AMGVELDLSDKPAGLGVR.[S]			0.00020694	0	1	1	4	Q69TY4	Q69TY4 [179-196]	0	1827.96330895	High	High	High	1.2e7	6.3e7		3.71242189407349	High	0	7.95E-07
High	[K].TPGLDDVTGEPLIQR.[K]			7.74773E-05	0	1	1	10	Q08479	Q08479 [174-188]	0	1610.83842608	High	High	High	7.9e7	3.5e7	3.9e7	3.4519305229187	High	0	4.608E-06
High	[R].DDSGVLSPYNFSR.[R]			0.000911133	0	2	2	12	Q6ERW7; Q6ERW9	Q6ERW7 [90-102]; Q6ERW9 [90-102]	0	1456.67029822	High	High	High	2.0e8		1.3e8	4.29057121276855	High	6.558E-05	0.000493
High	[R].GISACAVCDGAAPIFR.[N]	2xCarbamidomethyl [C5; C8]		5.19322E-05	0	2	2	12	Q69PS6; Q6ZFU6	Q69PS6 [178-193]; Q6ZFU6 [141-156]	0	1664.78832224	High	High	High	8.5e7	1.9e7		4.52994060516357	High	0	1.163E-07
High	[K].ALNEHHVLLEGTLLKPNMVTPGSDAK.[K]			3.90151E-06	0	1	2	13	P17784	P17784 [211-236]	0	2784.47127419	High	High	High	4.3e7	1.6e8		4.30066108703613	High	0	1.052E-08
High	[K].ALNEHHVLLEGTLLKPNMVTPGSDAK.[K]	1xDeamidated [N]		0.00011834	0	1	2	5	P17784	P17784 [211-236]	0	2785.45529019	High	High	High			2.2e7	4.73660802841187	High	0	3.647E-07
High	[R].VQLAEQYLSEAALGDANSDAMK.[T]			6.50038E-08	0	1	1	27	P93431	P93431 [401-422]	0	2324.10746627	High	High	High	4.1e8	1.0e8	4.0e8	6.4638090133667	High	0	1.032E-11
High	[R].VQLAEQYLSEAALGDANSDAMK.[T]	1xDeamidated [N/Q]		1.24612E-06	0	1	1	14	P93431	P93431 [401-422]	0	2325.09148227	High	High	High	4.4e7	2.7e7	1.8e7	5.58074569702148	High	0	6.347E-10
High	[R].VQLAEQYLSEAALGDANSDAMK.[T]	2xDeamidated [Q2; N17]		0.000101555	0	1	1	2	P93431	P93431 [401-422]	0	2326.07549827	High	High	Not Found				5.87107372283936	High	0	2.951E-07
High	[R].VQLAEQYLSEAALGDANSDAMK.[T]	1xOxidation [M21]		3.78841E-06	0	1	1	12	P93431	P93431 [401-422]	0	2340.10238127	High	High	High	7.7e7	5.0e7	1.1e7	5.82882308959961	High	0	6.089E-09
High	[R].VQLAEQYLSEAALGDANSDAMK.[T]	1xOxidation [M21]; 1xDeamidated [Q]		4.6273E-06	0	1	1	3	P93431	P93431 [401-422]	0	2341.08639727	Not Found	High	High			2.4e7	6.43378305435181	High	0	3.961E-09
High	[R].HMEGFGVNTYTLINK.[D]			0.00262492	0	1	2	5	A2YH64	A2YH64 [201-215]	0	1723.84721667	High	High	High	7.6e6	1.0e7	1.1e7	3.88315653800964	High	0	2.651E-05
High	[R].VPGYGVVTNIINGGVECGHGADSR.[V]	1xCarbamidomethyl [C17]; 1xDeamidated [N]		2.65813E-08	0	1	1	15	Q42993	Q42993 [267-290]	0	2429.1513975	High	High	High	2.0e8	1.1e8	6.3e7	5.21829175949097	High	0	2.509E-10
High	[K].VSPQLIAEYTVR.[A]			0.00230665	0	1	1	11	Q5N725	Q5N725 [238-249]	0	1375.75799109	High	High	Not Found	7.7e8	4.9e8		3.81323170661926	High	0	3.833E-05
High	[K].GMLEVYNSLTEEGKK.[E]			0.000381542	0	1	1	16	Q65XK0	Q65XK0 [350-364]	1	1697.84146253	High	High	High	2.0e8	1.1e8	1.0e8	4.00529146194458	High	0	5.885E-06
High	[K].GSFETIHVEDALGHQFATR.[L]			2.90724E-06	0	1	1	22	P49398	P49398 [203-221]	0	2115.0253918	High	High	High	3.5e8	3.2e7	5.4e7	4.38261556625366	High	0	1.014E-08
High	[K].GSFETIHVEDALGHQFATR.[L]	1xDeamidated [Q15]		5.25469E-05	0	1	1	3	P49398	P49398 [203-221]	0	2116.0094078	High	High	High				4.34412097930908	High	0	7.577E-06
High	[R].ISITGAGGFIGSHIAR.[R]			0.000103973	0	1	2	11	A2Z7B3	A2Z7B3 [32-47]	0	1556.85435102	High	High	High	2.7e8	1.5e8		3.98280620574951	High	0	3.05E-07
High	[K].SVASANPYGSWLQQSTR.[S]			4.21161E-06	0	1	1	19	Q69RJ0	Q69RJ0 [509-525]	0	1851.89840049	High	High	High	2.1e8	8.9e7	1.1e8	5.47731304168701	High	0	8.854E-09
High	[K].LPMFGCTDATQVLK.[E]	1xCarbamidomethyl [C6]		6.05155E-05	0	1	2	27	P18566	P18566 [118-131]	0	1580.78111133	High	High	High	7.0e9	5.1e9	4.0e9	4.98660612106323	High	0	6.498E-07
High	[R].GLDQEYEGNVEATGEDYYVEPADER.[R]	1xDeamidated [N/Q]		8.8703E-05	0	1	1	7	Q8L4L4	Q8L4L4 [115-139]	0	2849.19079785	High	Not Found	Not Found				4.09776401519775	High	0	2.451E-07
High	[R].GLDQEYEGNVEATGEDYYVEPADER.[R]			2.22596E-05	0	1	1	17	Q8L4L4	Q8L4L4 [115-139]	0	2848.20678185	High	High	High	1.5e8	5.5e7	2.8e7	4.70347166061401	High	0	1.196E-06
High	[R].LWDLSTGVTTR.[R]			0.00101884	0	1	1	4	P49027	P49027 [101-111]	0	1248.6582771	High	High	High	5.6e8	3.8e8		3.90626049041748	High	0	7.294E-06
High	[R].AVLVEHALTSGDAEPEASVFSK.[I]			2.90724E-06	0	1	1	22	P14717	P14717 [582-603]	0	2257.13466734	High	High	High	4.0e8	1.3e8		5.96372842788696	High	0	1.314E-08
High	[R].LLYECAPMSFIVEQAGGK.[G]	1xCarbamidomethyl [C5]		0.00135107	0	1	1	5	O64422	O64422 [351-368]	0	2012.98199577	High	Not Found	High	1.3e7		1.9e7	3.49151110649109	High	3.675E-05	0.0001695
High	[R].ELLCTPVPPSPTVEPTPAAK.[A]	1xCarbamidomethyl [C4]		0.00163073	0	1	1	4	A2XID3	A2XID3 [208-227]	0	2104.09946826	High	High	Not Found	8.3e6			3.17274951934814	High	0	1.395E-05
High	[K].TIEVQNPATGETLANVSCMGSK.[E]	1xCarbamidomethyl [C18]		2.70292E-05	0	1	1	6	B9F3B6	B9F3B6 [70-91]	0	2307.09552171	High	High	High	3.3e7	6.0e6	3.0e7	4.75440883636475	High	0	2.269E-07
High	[K].TIEVQNPATGETLANVSCMGSK.[E]	1xCarbamidomethyl [C18]; 1xDeamidated [Q/N]		0.00172947	0	1	1	4	B9F3B6	B9F3B6 [70-91]	0	2308.07953771	Not Found	Not Found	High			1.2e7	4.0898265838623	High	3.675E-05	0.0003017
High	[K].LAMQEFMILPTGAASFK.[E]			2.40836E-06	0	1	1	17	Q42971	Q42971 [169-185]	0	1854.94923888	High	High	High	3.0e8	1.2e8	1.7e8	5.95374393463135	High	0	1.51E-08
High	[R].ASSILPAMVGHTIAIHNGK.[E]	1xDeamidated [N17]		0.000527281	0	1	1	3	P12153	P12153 [36-54]	0	1918.02149296	High	High	High	4.3e7		2.1e7	3.13267183303833	High	0	3.848E-06
High	[R].GGNNILVMCDTYTPAGEPIPTNKR.[N]	1xCarbamidomethyl [C9]		2.30594E-05	0	1	1	13	P14655	P14655 [140-163]	1	2618.27013194	High	High	High	1.8e8	1.3e7	2.5e7	4.42349767684937	High	0	3.735E-08
High	[R].ALTTEEIDQHLTAISERD.[-]			0.00020694	0	1	1	20	Q9LSU3	Q9LSU3 [229-246]	1	2042.00365323	High	High	High	5.4e8	4.6e7	6.8e6	4.33423328399658	High	0	4.972E-06
High	[K].FDLSGIPAAPR.[G]			0.00142449	0	1	1	12	Q6Z7B0	Q6Z7B0 [488-498]	0	1143.61568409	High	High	High	2.3e8	1.7e8		3.924471616745	High	0	1.57E-05
High	[K].LPMFGCTDATQVLK.[E]	1xCarbamidomethyl [C6]; 1xOxidation [M3]		5.60598E-05	0	1	2	9	P18566	P18566 [118-131]	0	1596.77602633	High	High	High	9.3e8	4.2e8	4.5e8	4.19569206237793	High	0	1.723E-06
High	[R].FDLSGIAPAPR.[G]			0.00155582	0	0	1	10			0	1143.61568409	High	High	High	2.3e8	1.7e8		3.89419674873352	High	0.000124	0.001705
High	[K].VEGNLPVYGFHDPASFVNSIQKPR.[V]			8.28467E-06	0	1	1	9	Q9LI00	Q9LI00 [48-71]	0	2671.36271012	High	High	High	2.3e8			3.20638132095337	High	0	1.052E-08
High	[K].VEGNLPVYGFHDPASFVNSIQKPR.[V]	1xDeamidated [Q/N]		0.000530391	0	1	1	6	Q9LI00	Q9LI00 [48-71]	0	2672.34672612	High	High	High	5.2e7	1.7e7		3.22826480865479	High	0	2.961E-06
High	[K].ILPWGDEAYAGGSANAPR.[G]			1.5954E-06	0	1	1	13	Q10M12	Q10M12 [176-193]	0	1844.89258686	High	High	High		9.0e7	1.2e7	6.21060609817505	High	0	8.987E-10
High	[R].SIKPVNFQSSVAMDNETVLR.[H]			0.00183417	0	1	1	2	Q69RJ0	Q69RJ0 [526-545]	0	2235.1437923	Not Found	High	High				2.56245732307434	High	3.675E-05	0.0002539
High	[K].YLFAGVVDGR.[N]			0.00208735	0	2	2	10	Q2QLY5; Q2QLY4	Q2QLY5 [288-297]; Q2QLY4 [288-297]	0	1096.57857034	High	High	High	1.0e9	4.9e8		3.91336822509766	High	0	3.206E-05
High	[K].YPIEHGIVSNWDDMEK.[I]			8.20639E-07	0	2	2	19	Q10DV7; A3C6D7	Q10DV7 [71-86]; A3C6D7 [71-86]	0	1932.87963888	High	High	High	3.7e8	1.8e8		5.27383518218994	High	0	3.564E-10
High	[K].YPIEHGIVSNWDDMEK.[I]	1xDeamidated [N10]		0.00120827	0	2	2	1	Q10DV7; A3C6D7	Q10DV7 [71-86]; A3C6D7 [71-86]	0	1933.86365488	Not Found	High	Not Found				3.95628714561462	High	0	9.283E-06
High	[R].IEVEYYGTPVNLK.[S]			0.000444592	0	1	1	11	A3BLC3	A3BLC3 [121-133]	0	1524.7944361	High	High	High	4.5e8	1.0e8		4.80822086334229	High	0	1.323E-05
High	[R].SECINHAFVYDAPLPVSR.[L]	1xCarbamidomethyl [C3]		4.95447E-05	0	1	1	21	P52428	P52428 [90-107]	0	2075.00148561	High	High	High	2.2e8	1.7e7	1.3e7	4.71114826202393	High	0	5.85E-07
High	[K].SVYFDLEDIGNTTGQWDLYGSDAPSPYNPLQSK.[F]	1xDeamidated [N]		0.00151966	0	1	1	2	Q0DG05	Q0DG05 [53-85]	0	3678.67584294	High	Not Found	Not Found	3.2e6			4.43753862380981	High	0	1.268E-05
High	[R].VSEQFTAMFR.[R]			0.00382239	0	5	8	6	Q43594; Q76FS2; Q8H7U1; P46265; Q76FS3	Q43594 [381-390]; Q76FS2 [381-390]; Q8H7U1 [381-390]; P46265 [381-390]; Q76FS3 [381-390]	0	1215.58266939	High	High	High	9.5e7	1.1e7	6.0e7	3.5753116607666	High	0	5.763E-05
High	[R].EEVTQDDIAEIVSR.[W]			0.00193381	0	1	1	2	Q75GT3	Q75GT3 [616-629]	0	1603.78097073	Not Found	High	Not Found		1.1e7		3.07061958312988	High	0	1.759E-05
High	[K].LYGSTLSWNVTR.[C]			0.00123702	0	1	1	10	O82451	O82451 [6-17]	0	1396.72193994	High	High	High	4.1e8	1.7e7		3.80980968475342	High	0	9.589E-06
High	[K].STVGTPAYIAPEVLSR.[RK]			0.00150189	0	1	5	6	Q7XKA8	Q7XKA8 [158-173]	0	1660.89046166	High	High	High	3.2e7	2.2e7	1.3e7	3.94761657714844	High	0	1.248E-05
High	[R].EALEHLGADEFLVSR.[D]			0.000227365	0	1	1	7	Q6ERW9	Q6ERW9 [292-306]	0	1685.84932511	High	High	High	1.7e8	5.3e7	8.5e7	4.15288686752319	High	0	1.731E-06
High	[K].VSVAAVQFACTDVESENVDTAER.[L]	1xCarbamidomethyl [C10]		3.28207E-05	0	1	1	2	Q93XI4	Q93XI4 [11-33]	0	2497.15112219	Not Found	High	Not Found				4.40755558013916	High	0	2.611E-05
High	[K].ALLSDPAFRPLVEK.[Y]			0.00117326	0	1	1	6	Q10N21	Q10N21 [210-223]	0	1555.88425417	High	High	High	2.6e8	1.0e8		2.56699681282043	High	0.0002401	0.00238
High	[K].WLAANVSAEVAESTR.[I]			2.37478E-05	0	1	1	305	P48494	P48494 [192-206]	0	1603.80746033	High	High	High	8.8e6	2.5e7	6.8e6	4.71928358078003	High	0	7.187E-07
High	[K].CDVIVINTPLTEK.[T]	1xCarbamidomethyl [C1]		0.000559224	0	1	1	15	Q9SXP2	Q9SXP2 [246-258]	0	1501.7930562	High	High	High	3.8e8	3.2e7	6.1e7	3.705806016922	High	0	3.461E-06
High	[R].ETPSVAGIINPGSDGFQK.[L]			5.67233E-05	0	1	1	5	Q93VT8	Q93VT8 [36-53]	0	1816.90756818	High	High	High	1.8e8	3.0e7	9.8e7	4.22064685821533	High	0	1.309E-07
High	[R].IPSFTEEQSELIR.[G]			0.000506012	0	1	1	8	Q60DX8	Q60DX8 [327-339]	0	1548.7904133	High	High	High	7.2e7	5.1e7	3.7e7	3.86618661880493	High	0	4.12E-06
High	[R].DNLTLWTSDANDDGGDEIKEAAAPK.[E]			1.33423E-05	0	1	1	7	Q2R2W2	Q2R2W2 [236-260]	1	2646.21655879	High	High	High	6.6e7	2.1e7	1.7e7	4.83304929733276	High	0	4.641E-07
High	[R].TDEMGDDAEEFFK.[S]			0.00354155	0	1	1	6	Q6Z6L4	Q6Z6L4 [821-833]	0	1533.60498029	High	High	High	1.5e7	1.1e7	1.9e7	3.33933115005493	High	0.0003456	0.003153
High	[R].FYLQPLPPAEAAAR.[A]			0.000343208	0	1	1	27	P83646	P83646 [106-119]	0	1543.82673933	High	High	High	1.0e9			3.63721513748169	High	3.675E-05	0.0001128
High	[K].LILAHDLATAAELK.[D]			0.000105204	0	1	1	14	Q6Z5N4	Q6Z5N4 [323-336]	0	1478.85770508	High	High	High	3.7e7	2.6e7	4.6e7	3.23651766777039	High	0	3.105E-07
High	[K].CGVSVPYTISASIDCSR.[V]	2xCarbamidomethyl [C1; C15]		2.08647E-05	0	1	1	18	Q0IQK9	Q0IQK9 [98-114]	0	1871.86260923	High	High	High	3.0e8	1.3e8	2.9e8	4.54594278335571	High	0	3.256E-08
High	[K].SAWSEAYNQLVAAIK.[Q]			0.000805282	0	1	1	4	O04985	O04985 [148-162]	0	1650.84859688	High	Not Found	High	1.2e7		2.6e6	3.83460688591003	High	6.558E-05	0.0003875
High	[R].QEALEHLGADEFLVSR.[D]			0.000140353	0	1	1	10	Q6ERW7	Q6ERW7 [294-309]	0	1813.90790255	High	High	High	6.7e7	1.1e8	2.5e7	4.29819393157959	High	0	2.646E-06
High	[R].GPNGAAAGVGAQHSQCYAAWYAHVPGLK.[V]	1xCarbamidomethyl [C16]; 1xDeamidated [Q/N]		6.08725E-05	0	2	2	14	Q6Z1G7; Q0J0H4	Q6Z1G7 [154-181]; Q0J0H4 [156-183]	0	2839.33690676	High	High	High	8.5e6	4.3e7	4.7e7	5.01437520980835	High	0	1.329E-06
High	[R].GPNGAAAGVGAQHSQCYAAWYAHVPGLK.[V]	1xCarbamidomethyl [C16]; 2xDeamidated [N3; Q12]		0.000303325	0	2	2	3	Q6Z1G7; Q0J0H4	Q6Z1G7 [154-181]; Q0J0H4 [156-183]	0	2840.32092276	Not Found	High	High			2.2e7	4.50675106048584	High	0	1.355E-06
High	[R].VLSPSESFIHELDEK.[T]			0.000449853	0	1	1	3	Q2QNG7	Q2QNG7 [242-256]	0	1729.86430643	High	High	High		3.7e7	1.0e8	3.52116060256958	High	0	6.682E-06
High	[R].NKPIAVIGGGDSAMEESNFLTK.[Y]			3.1942E-06	0	1	1	6	Q6ZFU6	Q6ZFU6 [157-178]	0	2278.13837253	High	High	High	1.0e8	2.6e7	1.0e8	5.27206039428711	High	0	2.369E-09
High	[R].NKPIAVIGGGDSAMEESNFLTK.[Y]	1xDeamidated [N]		5.34825E-05	0	1	1	2	Q6ZFU6	Q6ZFU6 [157-178]	0	2279.12238853	High	Not Found	Not Found				5.63101768493652	High	0	1.209E-07
High	[R].KDAADATLAAYQAAQDIAMK.[E]			0.000113565	0	1	1	6	Q84J55	Q84J55 [153-172]	1	2066.02228025	High	High	High	3.0e7	1.9e7		5.14016342163086	High	0	1.558E-06
High	[R].VRFPCIQIIK.[T]	1xCarbamidomethyl [C5]		0.00311238	0	1	1	11	Q943F3	Q943F3 [118-127]	1	1273.74492444	High	High	High	2.8e7	3.5e7	2.3e6	4.15806484222412	High	0	3.335E-05
High	[R].VQAADMFELAR.[L]			0.00246065	0	1	1	10	Q42997	Q42997 [410-420]	0	1250.61978314	High	High	High	8.9e7	8.9e7	5.9e7	3.41856741905212	High	0	5.888E-05
High	[K].VKPSSPSELDALLDPAK.[Y]			6.62497E-06	0	1	1	16	A3C6G9	A3C6G9 [137-153]	0	1766.95345576	High	High	High	2.0e8	6.6e7	4.9e7	4.57414627075195	High	0	2.179E-08
High	[R].VPLYIGSVEEVEK.[V]			0.000916507	0	1	1	8	O64422	O64422 [388-400]	0	1461.78353707	High	High	High	1.7e8			3.62793374061584	High	0	6.337E-06
High	[K].KYEPTIGVEVHPLDFTTNCGK.[I]	1xCarbamidomethyl [C19]		5.37981E-05	0	1	1	15	A2Y7R5	A2Y7R5 [41-61]	1	2405.18057199	High	High	High		8.3e7		3.7726047039032	High	0	5.325E-06
High	[R].AAELTTLLESR.[M]			0.00422343	0	1	1	6	P0C520	P0C520 [7-17]	0	1203.65794273	High	High	Not Found	2.7e8	2.1e8		3.65563225746155	High	0	4.938E-05
High	[K].IGGLTLDELGR.[E]			0.000972019	0	1	1	14	Q69RJ0	Q69RJ0 [854-864]	0	1143.63681341	High	High	High	1.9e8	1.9e8	1.1e8	3.77202153205872	High	0	6.839E-06
High	[K].TEEGLDNLFER.[M]			0.00339895	0	1	1	12	Q75HE6	Q75HE6 [27-37]	0	1322.62228544	High	High	High	1.9e8	1.4e8	6.0e7	3.69896030426025	High	3.675E-05	0.000254
High	[K].YPEVIDFYDYYK.[G]			0.000829313	0	1	1	11	Q69RJ0	Q69RJ0 [410-421]	0	1614.73625252	High	High	High	7.4e7	7.0e7	5.0e7	4.50464677810669	High	0	5.502E-06
High	[R].EQAVWALGNVAGDSPK.[C]			3.02258E-05	0	2	2	6	Q9SLX0; Q71VM4	Q9SLX0 [182-197]; Q71VM4 [176-191]	0	1641.82311039	High	High	High	7.8e7		1.9e7	4.62886095046997	High	0	5.755E-08
High	[K].YNGGLDTEEAYPYTGVNGICHYKPENVGVK.[V]	1xCarbamidomethyl [C20]; 2xDeamidated [N2; N17]		0.00166953	0	1	1	2	P25778	P25778 [223-252]	0	3346.52086358	Not Found	Not Found	High				3.37184572219849	High	0	3.515E-05
High	[R].LTVEQNIVIPNVK.[N]			0.000196269	0	1	1	12	Q42997	Q42997 [432-444]	0	1466.85770508	High	High	High	2.4e7	9.7e7	4.8e7	4.09498929977417	High	0	1.742E-06
High	[K].FIIEAANHPTDPEADEILAK.[K]			9.02824E-05	0	1	1	13	Q33E23	Q33E23 [306-325]	0	2194.10263899	High	High	High	1.8e8	1.2e8	9.6e7	4.12409400939941	High	0	1.692E-05
High	[K].LLDHTSVTHLFPITK.[Y]			5.34825E-05	0	1	1	19	Q9LSU3	Q9LSU3 [60-74]	0	1721.95848167	High	High	High	1.6e8	8.0e7	2.1e7	4.13864707946777	High	0	1.211E-07
High	[R].GPTPEPLCQVMLR.[V]	1xCarbamidomethyl [C8]		0.00480531	0	1	1	10	Q948T6	Q948T6 [150-162]	0	1497.75523098	High	High	High		2.6e8	2.3e8	2.78830146789551	High	3.675E-05	0.0001044
High	[K].VLEQGEVMVFPR.[A]			0.00172947	0	1	1	10	Q6ESF0	Q6ESF0 [146-157]	0	1403.73514719	High	High	High	5.9e7	4.8e7	1.4e7	3.64551210403442	High	0	1.677E-05
High	[R].FTQANSEVSALLGR.[I]			5.01311E-05	0	1	1	13	Q01859	Q01859 [334-347]	0	1492.77543198	High	High	High	4.9e8	4.6e8	1.9e8	5.05534267425537	High	0	1.102E-07
High	[K].DITPMGGFPHYGVVK.[G]			0.00491939	0	1	1	5	P35684	P35684 [308-322]	0	1617.80937469	High	High	High	1.9e8	1.0e7	1.2e8	3.47712635993958	High	3.675E-05	0.0001052
High	[R].VEGKPVLGFNSSTTSLLTR.[Y]			3.54293E-05	0	1	1	6	P42862	P42862 [531-549]	0	2006.09168047	High	High	High	7.3e7	4.3e7	3.3e7	3.05514240264893	High	0	2.195E-05
High	[K].IVEAADIFVGGR.[V]			0.00100693	0	1	1	4	Q42997	Q42997 [541-552]	0	1246.67901256	High	High	Not Found		2.6e7		3.98212671279907	High	0	2.198E-05
High	[R].LGEHNIDVLEGNEQFINAAK.[I]			3.38775E-06	0	1	1	16	P00761	P00761 [58-77]	0	2211.10403596	High	High	High	1.1e9	8.3e8	7.4e8	6.28404140472412	High	0	2.573E-09
High	[R].LGEHNIDVLEGNEQFINAAK.[I]	1xDeamidated [N/Q]		0.000107709	0	1	1	25	P00761	P00761 [58-77]	0	2212.08805196	High	High	Not Found	2.5e7	8.9e7		5.49419164657593	High	0	2.839E-06
High	[K].QLLQWPIEELEK.[L]			0.00119414	0	1	1	2	A2X5P7	A2X5P7 [364-375]	0	1525.82607059	High	Not Found	Not Found	4.6e7			3.18425607681274	High	0	9.11E-06
High	[K].NVRPDYLSNIWK.[V]			9.97785E-05	0	1	1	18	Q43008	Q43008 [204-215]	0	1504.79068818	High	High	High	2.4e8	1.1e8		4.17600345611572	High	0	3.56E-07
High	[K].LDGQLGGLLSEASAEEDFTGK.[A]	1xDeamidated [Q4]		5.73947E-05	0	1	1	2	Q6K669	Q6K669 [136-156]	0	2138.01354958	Not Found	Not Found	High			8.6e6	4.22574806213379	High	0	1.643E-06
High	[K].EEEFIFNNIPEKPVPSLLR.[G]			0.00115275	0	1	1	2	B7EA73	B7EA73 [532-550]	0	2271.20195912	Not Found	High	Not Found				3.41653633117676	High	0	8.677E-06
High	[K].TMCVVGNGAVVHLPGFFK.[E]	1xCarbamidomethyl [C3]; 1xDeamidated [N7]		0.00172947	0	1	1	1	Q851S8	Q851S8 [129-146]	0	1933.96628665	Not Found	High	Not Found		1.0e7		2.87275266647339	High	0	1.507E-05
High	[K].DPEGLFPCILGHEAAGIVESVGEGVTEVQPGDHVIPCYQAECR.[E]	3xCarbamidomethyl [C8; C37; C42]		6.34317E-05	0	1	2	1	A2XAZ3	A2XAZ3 [60-102]	0	4692.18033679	High	Not Found	Not Found				4.98280572891235	High	0	1.53E-07
High	[K].DPEGLFPCILGHEAAGIVESVGEGVTEVQPGDHVIPCYQAECR.[E]	3xCarbamidomethyl [C8; C37; C42]; 1xDeamidated [Q]		1.09879E-05	0	1	2	10	A2XAZ3	A2XAZ3 [60-102]	0	4693.16435279	High	High	High	5.3e6	9.5e6	6.6e6	4.84081792831421	High	0	1.325E-08
High	[K].DPEGLFPCILGHEAAGIVESVGEGVTEVQPGDHVIPCYQAECR.[E]	3xCarbamidomethyl [C8; C37; C42]; 2xDeamidated [Q29; Q39]		0.000228706	0	1	2	6	A2XAZ3	A2XAZ3 [60-102]	0	4694.14836879	High	High	High				4.43265867233276	High	0	9.021E-06
High	[R].LNADDWENDENLK.[K]			0.000399925	0	1	1	2	A2XCT8	A2XCT8 [52-64]	0	1575.69215577	Not Found	Not Found	High			1.5e7	4.11541986465454	High	0	9.897E-06
High	[K].DINWPLGWPVGGFPGPQGPYYCGIGADK.[S]	1xCarbamidomethyl [C22]		9.28555E-07	0	1	1	28	P14656	P14656 [138-165]	0	3018.42432432	High	High	High	6.8e7	1.2e8	1.2e8	5.44775438308716	High	0	9.016E-09
High	[K].DINWPLGWPVGGFPGPQGPYYCGIGADK.[S]	1xCarbamidomethyl [C22]; 1xDeamidated [N/Q]		0.000402285	0	1	1	10	P14656	P14656 [138-165]	0	3019.40834032	High	High	High				4.45924806594849	High	0	2.019E-06
High	[R].IVNNEIIILGNDAELGSDIDPEEAQQALEIAEANVSR.[A]			1.33423E-05	0	1	1	11	P0C2Z1	P0C2Z1 [70-106]	0	3962.98292331	High	High	High	1.9e6	5.9e6		5.56367349624634	High	0	1.741E-08
High	[R].IVNNEIIILGNDAELGSDIDPEEAQQALEIAEANVSR.[A]	1xDeamidated [N/Q]		7.92177E-07	0	1	1	40	P0C2Z1	P0C2Z1 [70-106]	0	3963.96693931	High	High	High	3.1e7	4.2e7	6.6e6	7.62025213241577	High	0	8.681E-10
High	[R].IVNNEIIILGNDAELGSDIDPEEAQQALEIAEANVSR.[A]	2xDeamidated [N/Q]		6.82275E-06	0	1	1	15	P0C2Z1	P0C2Z1 [70-106]	0	3964.95095531	High	High	High		2.8e6	7.6e6	6.9529013633728	High	0	1.238E-07
High	[K].GCAAIVDSGTSLLAGPTAIVAQVNHAIGAEGIISTECK.[E]	2xCarbamidomethyl [C2; C37]; 1xDeamidated [Q/N]		0.0022797	0	1	1	15	P42211	P42211 [276-313]	0	3752.88335066	High	High	High	7.8e6	3.6e6	3.9e6	4.22539567947388	High	0	5.885E-05
High	[R].DVPCAVFSIPPLSVVGLSEQQALEEAK.[S]	1xCarbamidomethyl [C4]		2.23103E-06	0	1	1	16	P48642	P48642 [369-395]	0	2883.48083605	High	High	High	6.1e6	1.8e7	2.0e7	5.13318252563477	High	0	2.14E-08
High	[R].DVPCAVFSIPPLSVVGLSEQQALEEAK.[S]	1xCarbamidomethyl [C4]; 1xDeamidated [Q]		9.91933E-05	0	1	1	10	P48642	P48642 [369-395]	0	2884.46485205	High	High	High				4.85224533081055	High	0	2.852E-07
High	[R].EVDGGIETISLDLPAVITTDLR.[L]			0.00400615	0	1	2	2	A2XQV4	A2XQV4 [162-183]	0	2327.23404696	Not Found	High	Not Found		1.7e6		3.31580901145935	High	0	4.603E-05
High	[-].MLVYQDLLTGDELLSDSFPYR.[E]			3.52215E-05	0	1	1	15	P35681	P35681 [1-21]	0	2475.21120306	High	High	High	1.8e7	1.6e7	7.7e6	4.95857858657837	High	0	1.672E-07
High	[R].SQETIHLLLDLLEAPDPSTLEK.[F]			0.00246065	0	1	1	14	P31924	P31924 [252-273]	0	2462.30246083	High	High	High	4.0e6		3.6e6	3.31398701667786	High	0.00239	0.02726
High	[K].EGLLVGISSGAAAAAAVR.[L]			2.81655E-05	0	1	1	155	Q9XEA6	Q9XEA6 [262-279]	0	1612.90169506	High	High	High	3.1e6	6.3e6	5.2e6	4.52510499954224	High	0	1.776E-06
High	[K].MVHNGIEYGDMQLISEAYDVLK.[S]			0.00203886	0	1	1	1	Q9LI00	Q9LI00 [187-208]	0	2525.20507182	Not Found	Not Found	High			1.2e7	3.33503150939941	High	0	1.891E-05
High	[R].IIAAERPDALLPTMGGQTALNLAVSLADSGALDR.[L]			0.000388334	0	1	1	8	B9EXM2	B9EXM2 [147-180]	0	3420.81552823	Not Found	High	High		1.7e7		4.23432779312134	High	3.675E-05	0.0001135
High	[R].IIAAERPDALLPTMGGQTALNLAVSLADSGALDR.[L]	1xDeamidated [N/Q]		0.000477107	0	1	1	8	B9EXM2	B9EXM2 [147-180]	0	3421.79954423	High	High	Not Found		2.3e6		4.45166349411011	High	0	5.838E-06
High	[R].AGKDLVSSLVSGLLTIGPR.[F]			0.00139138	0	1	1	10	Q93VT8	Q93VT8 [429-447]	1	1883.09603764	High	High	High	2.3e6	3.6e6	3.3e6	3.92307353019714	High	0	1.907E-05
High	[K].FETLSYLPPLTVEDLLK.[Q]			3.46053E-05	0	1	2	37	P18566	P18566 [59-75]	0	1978.07832187	High	High	High	9.9e8	5.1e8	2.8e8	4.17854690551758	High	0	5.03E-06
High	[R].SNSLFPYELLEIVR.[A]			0.00132745	0	1	1	11	Q0JNR2	Q0JNR2 [183-196]	0	1679.90029809	High	High	High	5.9e6	1.7e7		3.35216665267944	High	0	1.617E-05
High	[K].TPATPFFFNTLYDPFR.[K]			0.000864165	0	1	1	11	Q7FAY6	Q7FAY6 [123-138]	0	1933.94831087	High	High	High	5.7e6	2.9e7		3.80070996284485	High	0	5.807E-05
High	[R].IPPAVPGIMFLSGGQSEVEATQNLNAMNQGPNPWHVSFSYAR.[A]	2xDeamidated [Q/N]		5.76569E-07	0	1	1	14	Q40677	Q40677 [288-329]	0	4514.15438012	High	High	High		1.0e7	4.0e6	6.34064722061157	High	0	8.266E-10
High	[K].NLQDIIAILGMDELSEDDKLTVAR.[A]			2.61512E-06	0	1	1	16	Q01859	Q01859 [456-479]	1	2672.38112175	High	High	High	1.6e7		1.0e6	5.44701290130615	High	0	1.793E-09
High	[K].LLIDNVEELLPVVYTPTVGEACQK.[Y]	1xCarbamidomethyl [C22]		7.06788E-06	0	1	1	23	P43279	P43279 [174-197]	0	2700.41644498	High	High	High	3.4e7	1.0e8	2.7e7	5.71299695968628	High	0	3.716E-08
High	[K].LLIDNVEELLPVVYTPTVGEACQK.[Y]	1xCarbamidomethyl [C22]; 1xDeamidated [Q/N]		0.0047772	0	1	1	11	P43279	P43279 [174-197]	0	2701.40046098	High	High	High		1.7e6		4.37776279449463	High	3.675E-05	6.818E-05
High	[K].DKYPNISYADLFQLASATAIEEAGGPK.[I]			2.59387E-05	0	1	1	13	Q7XJ02	Q7XJ02 [166-192]	1	2869.42542934	High	High	High	1.3e7	2.5e7		5.81528759002686	High	0	9.708E-08
High	[K].DKYPNISYADLFQLASATAIEEAGGPK.[I]	1xDeamidated [Q/N]		0.000402285	0	1	1	7	Q7XJ02	Q7XJ02 [166-192]	1	2870.40944534	High	High	High				4.98101711273193	High	0	2.013E-06
High	[K].ALGVDTVPVLVGPVSYLLLSKPAK.[G]			4.62112E-08	0	2	2	21	Q2QLY5; Q2QLY4	Q2QLY5 [146-169]; Q2QLY4 [146-169]	0	2436.44760905	High	High	High	1.4e7	6.9e8		5.76441049575806	High	0	6.433E-12
High	[K].ISVQGNVDPAFLFSPLPVLTDEIHR.[V]			0.00128899	0	1	1	4	Q9AXB0	Q9AXB0 [323-347]	0	2764.46684077	High	High	Not Found		7.4e6		4.1668906211853	High	0	1.012E-05
High	[K].ISVQGNVDPAFLFSPLPVLTDEIHR.[V]	1xDeamidated [N/Q]		0.00461198	0	1	1	4	Q9AXB0	Q9AXB0 [323-347]	0	2765.45085677	High	High	Not Found	6.4e6			4.85834836959839	High	0	5.506E-05
High	[R].AEATDVANAVLDGSDAILLGAETLR.[G]			5.61129E-08	0	2	2	31	Q2QXR8; B8BJ39	Q2QXR8 [328-352]; B8BJ39 [328-352]	0	2485.27803694	High	High	High	9.5e6	1.1e8	2.7e7	6.51625490188599	High	0	1.172E-10
High	[R].IDFSSIFGTVNPIVEDVR.[M]			0.00021564	0	1	1	9	Q5NAY4	Q5NAY4 [61-78]	0	2008.03858229	High	High	High	2.3e7	2.1e7	3.4e6	3.64884757995605	High	3.675E-05	9.235E-05
High	[K].LITPDGEVELQVPDDVYILDQAEEEGIDLPYSCR.[A]	1xCarbamidomethyl [C33]; 1xDeamidated [Q]		0.000176548	0	1	1	5	A2YQD9	A2YQD9 [50-83]	0	3891.83683676	High	Not Found	High	8.6e5			4.39105653762817	High	0	6.386E-07
High	[K].LITPDGEVELQVPDDVYILDQAEEEGIDLPYSCR.[A]	1xCarbamidomethyl [C33]; 2xDeamidated [Q11; Q21]		0.00020452	0	1	1	8	A2YQD9	A2YQD9 [50-83]	0	3892.82085276	High	High	High		9.2e6		5.07643890380859	High	0	7.868E-07
High	[R].NPDEIPWAEAGAEYVVESTGVFTDK.[E]			4.5567E-07	0	1	1	92	A2YQT7	A2YQT7 [83-107]	0	2724.26753177	High	High	High	5.6e7	1.8e7	8.5e6	6.60698175430298	High	0	1.661E-10
High	[R].NPDEIPWAEAGAEYVVESTGVFTDK.[E]	1xDeamidated [N1]		9.21012E-06	0	1	1	20	A2YQT7	A2YQT7 [83-107]	0	2725.25154777	High	High	High	3.4e6	3.1e6	9.6e5	5.22099590301514	High	0	1.039E-08
High	[K].IENVEGLNHFDEILQEADGIILSR.[G]			0.00039758	0	1	1	1	B8BJ39	B8BJ39 [257-280]	0	2724.38389893	Not Found	High	Not Found				3.3972315788269	High	0	1.984E-06
High	[K].GMLTGPVTILNWSFVR.[N]			1.31863E-05	0	2	2	23	Q2QLY5; Q2QLY4	Q2QLY5 [557-572]; Q2QLY4 [557-572]	0	1790.96218686	High	High	High	4.1e7	5.1e7		4.546959400177	High	0	3.024E-07
High	[K].YLGPFSEQTPSYLTGEFPGDYGWDTAGLSADPETFAR.[N]			5.48812E-06	0	1	1	6	A2XJ35	A2XJ35 [55-91]	0	4042.82938291	High	High	High	9.5e7	8.8e7	5.6e7	5.75350189208984	High	0	5.642E-08
High	[K].YLGPFSEQTPSYLTGEFPGDYGWDTAGLSADPETFAR.[N]	1xDeamidated [Q8]		0.000121157	0	1	1	4	A2XJ35	A2XJ35 [55-91]	0	4043.81339891	High	Not Found	Not Found				5.36649751663208	High	0	3.781E-07
High	[K].SALGILMNLGLIEESK.[I]			0.000381542	0	1	1	8	Q75HE6	Q75HE6 [292-307]	0	1687.92988363	High	High	High	5.3e6	3.3e6	5.8e6	3.84013748168945	High	0	4.875E-05
High	[K].LITPDGEVELQVPDDVYILDQAEEEGIDLPYSCR.[A]	1xCarbamidomethyl [C33]		3.11281E-05	0	1	1	14	A2YQD9	A2YQD9 [50-83]	0	3890.85282076	High	High	High	2.6e8	4.1e8	1.3e8	5.30948495864868	High	0	1.338E-07
High	[R].IPPAVPGIMFLSGGQSEVEATQNLNAMNQGPNPWHVSFSYAR.[A]	1xDeamidated [N/Q]		2.81655E-05	0	1	1	4	Q40677	Q40677 [288-329]	0	4513.17036412	Not Found	Not Found	High			1.0e7	5.74879217147827	High	0	4.935E-08
High	[R].AEATDVANAVLDGSDAILLGAETLR.[G]	1xDeamidated [N8]		1.74655E-07	0	2	2	3	Q2QXR8; B8BJ39	Q2QXR8 [328-352]; B8BJ39 [328-352]	0	2486.26205294	High	Not Found	High	1.5e7			6.5993914604187	High	0	4.119E-11
High	[K].VSDDEVAFLTQGDANDEKNVLSLWFDGLK.[L]	1xDeamidated [N/Q]		0.00322399	0	1	1	14	Q0J8G4	Q0J8G4 [209-237]	1	3226.54264414	High	High	High	5.7e6	3.5e6	6.1e6	4.59338808059692	High	3.675E-05	8.747E-05
High	[K].ILNEGQIASTDVVEVVVSPPYVFLPVVK.[S]	1xDeamidated [N/Q]		0.000245435	0	1	1	122	P48494	P48494 [26-53]	0	3012.65436704	High	High	High	1.5e6			5.23658895492554	High	3.675E-05	6.849E-05
High	[R].SGFEGAWTSNPLIFDNSYFTELVSGEK.[E]			0.00405345	0	1	1	3	Q9FE01	Q9FE01 [174-200]	0	2995.39960848	High	High	High	1.2e7	8.0e6		5.26401090621948	High	0	4.669E-05
High	[R].VALQSEDVELVAVNDPFITTDYMTYMFK.[Y]			0.000390625	0	1	1	6	A2YQT7	A2YQT7 [21-48]	0	3239.55267992	High	High	High		5.9e6	2.7e6	4.61869287490845	High	0	1.937E-06
High	[R].VALQSEDVELVAVNDPFITTDYMTYMFK.[Y]	1xDeamidated [N/Q]		8.56266E-05	0	1	1	8	A2YQT7	A2YQT7 [21-48]	0	3240.53669592	High	High	Not Found	2.3e6	5.5e6		5.45610952377319	High	0	2.322E-07
High	[K].ELQDIIAILGLDELSEEDR.[L]			0.00424829	0	1	1	4	P12085	P12085 [400-418]	0	2171.10778388	High	High	Not Found	1.8e6	2.8e6		3.23076391220093	High	0	4.958E-05
High	[K].ELQDIIAILGLDELSEEDR.[L]	1xDeamidated [Q3]		0.00424829	0	1	1	2	P12085	P12085 [400-418]	0	2172.09179988	Not Found	High	Not Found				3.80959677696228	High	3.675E-05	0.0001735
High	[R].SVYEPLQTGLIAIDSMIPIGR.[G]			7.23618E-06	0	1	1	38	P0C2Z4	P0C2Z4 [142-162]	0	2273.22098	High	High	High	1.9e7	3.0e7	4.8e6	4.75782775878906	High	0	3.52E-08
High	[R].SVYEPLQTGLIAIDSMIPIGR.[G]	1xDeamidated [Q7]		0.000754837	0	1	1	3	P0C2Z4	P0C2Z4 [142-162]	0	2274.204996	High	High	High		1.4e6		3.75070095062256	High	0	4.826E-06
High	[R].ETFYISDPVIGYTDYPFLPSDV.[-]			0.00311238	0	1	1	5	B9FSC8	B9FSC8 [346-367]	0	2538.19626447	High	High	High	3.3e6	3.8e6	4.2e6	4.02364587783813	High	0	3.321E-05
High	[K].IDSHLACAVAGIMSDANILLNTAR.[L]	1xCarbamidomethyl [C7]		0.000421668	0	1	2	13	P0C8Y9	P0C8Y9 [68-91]	0	2526.28030274	High	High	High	4.8e6	6.7e5	2.1e6	3.96359491348267	High	0	8.014E-06
High	[K].LNTEILGVSIDSVFSHLAWVQTDR.[K]			0.00141614	0	1	1	7	Q6ER94	Q6ER94 [131-154]	0	2700.39915513	High	High	Not Found	6.0e6	2.3e6		3.7924644947052	High	0	1.147E-05
High	[K].LNTEILGVSIDSVFSHLAWVQTDR.[K]	1xDeamidated [Q/N]		0.00218783	0	1	1	7	Q6ER94	Q6ER94 [131-154]	0	2701.38317113	High	High	Not Found		2.9e6		3.73403096199036	High	0.0002401	0.002428
High	[R].AASAAGTIMTLSSWATSSVEEVASTGPGIR.[F]			7.55756E-07	0	2	2	40	Q10CE4; B8B7C5	Q10CE4 [96-125]; B8B7C5 [96-125]	0	2908.43567639	High	High	High	4.2e7	7.9e6	4.2e6	6.12313318252563	High	0	1.073E-07
High	[R].FYNVTIEELPANVADLL.[-]			0.00345935	0	1	1	7	Q6Z2Z4	Q6Z2Z4 [398-414]	0	1920.99532054	High	High	High	1.6e7		5.0e6	3.16459345817566	High	0.001737	0.01636
High	[R].ELLFTTPGALQHLSGVILFEETLYQK.[T]			0.00110626	0	1	1	8	Q5N725	Q5N725 [57-82]	0	2947.58153608	High	High	High	2.6e6	4.1e6	1.2e6	4.49631118774414	High	0	8.186E-06
High	[R].FVIQGFGNVGSWAAQLISEAGGK.[V]			1.04828E-05	0	1	1	32	A2XMV1	A2XMV1 [209-231]	0	2336.20335609	High	High	High	4.6e6	1.2e6	3.9e6	5.15717172622681	High	0	1.242E-08
High	[R].FVIQGFGNVGSWAAQLISEAGGK.[V]	1xDeamidated [N/Q]		4.45664E-05	0	1	1	3	A2XMV1	A2XMV1 [209-231]	0	2337.18737209	Not Found	High	Not Found				4.15233993530273	High	0	1.857E-07
High	[K].LADAMVTWIEAWDELNPSTAAVENGK.[A]	1xDeamidated [N]		7.90378E-06	0	1	1	28	Q8H8T0	Q8H8T0 [337-362]	0	2832.33965126	High	High	High	4.7e6	9.2e6	5.4e6	5.52539587020874	High	0	1.121E-08
High	[K].LADAMVTWIEAWDELNPSTAAVENGK.[A]	2xDeamidated [N16; N24]		0.000185056	0	1	1	8	Q8H8T0	Q8H8T0 [337-362]	0	2833.32366726	High	High	High	2.8e6		6.3e5	4.71109676361084	High	0	1.061E-06
High	[K].ILNEGQIASTDVVEVVVSPPYVFLPVVK.[S]			3.94768E-06	0	1	1	177	P48494	P48494 [26-53]	0	3011.67035104	High	High	High	1.0e7	9.0e6	2.1e6	6.25263977050781	High	0	3.181E-09
High	[K].GMIPFVTIFHWDTPLALESK.[Y]			0.000728666	0	1	1	3	Q0J0N4	Q0J0N4 [140-159]	0	2302.19403705	Not Found	High	Not Found		9.2e6		3.48947691917419	High	0	4.591E-06
High	[K].EIINEEFGDGIMSAIDFYCSVDK.[V]	1xCarbamidomethyl [C19]; 1xDeamidated [N4]		0.000455176	0	1	1	7	Q9FWK4	Q9FWK4 [108-130]	0	2653.16841216	High	High	High	1.3e6	6.0e6		3.74147891998291	High	0.0003259	0.002879
High	[K].EIINEEFGDGIMSAIDFYCSVDK.[V]	1xCarbamidomethyl [C19]		0.00185586	0	1	1	2	Q9FWK4	Q9FWK4 [108-130]	0	2652.18439616	Not Found	Not Found	High			1.5e6	2.66568231582642	High	0.001797	0.01728
High	[R].EALLETAADEAEGADILLVKPGLPYLDVIR.[L]			5.84166E-05	0	1	1	15	Q5Z8V9	Q5Z8V9 [327-356]	0	3194.71948591	High	High	High	1.9e7	6.3e6	3.0e6	5.29165458679199	High	0	5.778E-07
High	[K].DKGLEPTEFEDTVAQAFFDLENGNQELK.[S]	1xDeamidated [N/Q]		1.53657E-05	0	1	1	57	Q8LJU5	Q8LJU5 [11-38]	1	3185.47970953	High	High	High		5.6e7	2.1e7	6.06793451309204	High	0	2.744E-07
High	[K].DKGLEPTEFEDTVAQAFFDLENGNQELK.[S]	2xDeamidated [N/Q]		0.0015467	0	1	1	3	Q8LJU5	Q8LJU5 [11-38]	1	3186.46372553	Not Found	High	High			2.7e6	4.99450635910034	High	0	1.298E-05
High	[R].AAFQETTISPANLVLPLFIHEGEDDAPIGAMPGCYR.[L]	1xCarbamidomethyl [C34]		0.00157422	0	1	1	6	Q5Z8V9	Q5Z8V9 [114-149]	0	3900.89352072	High	High	High	1.3e7		5.7e6	3.3292555809021	High	0.008495	0.107
High	[R].AAFQETTISPANLVLPLFIHEGEDDAPIGAMPGCYR.[L]	1xCarbamidomethyl [C34]; 2xDeamidated [Q4; N12]		0.000185056	0	1	1	4	Q5Z8V9	Q5Z8V9 [114-149]	0	3902.86155272	High	Not Found	High				3.84563326835632	High	0	6.821E-07
High	[K].ITADSPGSEAAAEASAALAAAYVALKDDGDTAFSSR.[L]			0.000409447	0	1	1	7	Q6ZA06	Q6ZA06 [178-213]	1	3470.65577579	High	High	High	7.2e6			3.77435564994812	High	0	5.47E-05
High	[K].GPIENLFDHVADPVANNAWAYATNFVPGK.[-]	1xDeamidated [N]		0.00192248	0	1	1	3	A2XJ35	A2XJ35 [235-263]	0	3128.51122504	High	Not Found	Not Found				2.9740047454834	High	0	1.753E-05
High	[R].DMKPQTFASLVSALLYEK.[R]			0.000621676	0	1	1	19	Q9LST7	Q9LST7 [81-98]	0	2041.0674396	High	High	High	1.0e7		8.5e6	3.42367267608643	High	6.558E-05	0.0005892
High	[K].AETESGEVGPLVTEADIQHIVSSWTGIPVEK.[V]			3.86979E-05	0	1	1	19	Q7F9I1	Q7F9I1 [554-584]	0	3278.64269207	High	High	High	3.7e6	8.1e6	1.2e6	4.42994928359985	High	0	1.343E-06
High	[R].AGLALQPIATAIFANSPFK.[E]			0.000455176	0	1	1	22	A2YL07	A2YL07 [245-263]	0	1930.07965935	High	High	High	1.9e6	4.8e6	5.9e6	3.91198229789734	High	0	5.454E-06
High	[K].AETESGEVGPLVTEADIQHIVSSWTGIPVEK.[V]	1xDeamidated [Q18]		0.000335227	0	1	1	4	Q7F9I1	Q7F9I1 [554-584]	0	3279.62670807	High	Not Found	High				4.50787782669067	High	0	1.555E-06
High	[K].QPVGVVGAVTPWNFPLAMITR.[K]			0.00127393	0	1	1	9	B9F3B6	B9F3B6 [188-208]	0	2253.22125488	Not Found	High	High		7.8e6	3.2e6	3.97168326377869	High	0	2.754E-05
High	[R].VGLVAPVDVVVPPGNTGLDPSQTSFFQVLNIPTK.[I]			3.99441E-06	0	1	1	22	P41095	P41095 [116-149]	0	3505.89409614	High	High	High	2.2e7	1.9e8	6.1e7	4.20226049423218	High	0	3.234E-09
High	[R].VGLVAPVDVVVPPGNTGLDPSQTSFFQVLNIPTK.[I]	1xDeamidated [N/Q]		0.000249805	0	1	1	33	P41095	P41095 [116-149]	0	3506.87811214	High	High	High	1.5e6	7.3e6	4.0e6	4.06023836135864	High	3.675E-05	0.0001672
High	[K].WTVQQAAELAIAAPTIAASLDGR.[Y]			9.94216E-06	0	1	1	17	Q2R480	Q2R480 [289-311]	0	2353.2510345	High	High	High		9.0e6	3.2e6	5.3136568069458	High	0	1.673E-06
High	[K].WTVQQAAELAIAAPTIAASLDGR.[Y]	1xDeamidated [Q]		0.00100102	0	1	1	10	Q2R480	Q2R480 [289-311]	0	2354.2350505	High	Not Found	High	5.2e6			4.57528591156006	High	0	7.143E-06
High	[R].IIGLGEIMSGELVEFAEGTR.[G]			1.18883E-06	0	1	1	10	P0C2Z4	P0C2Z4 [42-61]	0	2121.08963152	High	High	High	3.7e7	1.1e7		6.0597095489502	High	0	8.128E-10
High	[R].SGETEDTFIADLAVGLATGQIK.[T]			1.38847E-07	0	1	1	194	Q42971	Q42971 [384-405]	0	2236.13433297	High	High	High	1.0e8	1.1e8	5.4e7	7.16410970687866	High	0	1.052E-10
High	[R].SGETEDTFIADLAVGLATGQIK.[T]	1xDeamidated [Q20]		1.22874E-05	0	1	1	10	Q42971	Q42971 [384-405]	0	2237.11834897	High	High	High	2.8e5		9.4e5	5.08404684066772	High	0	5.856E-06
High	[R].AAVPGLTDDLVALMMEPPFR.[S]			0.00201503	0	1	1	24	Q9FWK4	Q9FWK4 [61-80]	0	2143.09260848	High	High	High	4.7e6	8.8e6	2.4e6	4.07387685775757	High	0	1.857E-05
High	[R].VLYLGPLSGEPPSYLTGEFPGDYGWDTAGLSADPETFAK.[N]			2.4601E-05	0	2	2	13	P12330; P12331	P12330 [55-93]; P12331 [51-89]	0	4117.95933442	High	High	High	1.4e8	1.5e8	2.1e8	5.99535703659058	High	0	4.084E-08
High	[R].IPPAVPGIMFLSGGQSEVEATQNLNAMNQGPNPWHVSFSYAR.[A]			0.00469387	0	1	1	3	Q40677	Q40677 [288-329]	0	4512.18634812	Not Found	High	High		1.5e7		3.09291768074036	High	0	5.631E-05
High	[R].FADDSYLESYISTIGVDFK.[I]			0.00300461	0	1	1	5	P40392	P40392 [28-46]	0	2170.02265735	High	High	High	1.5e7	3.3e6		2.92346358299255	High	0.000124	0.001705
High	[K].LGWAIDEDFGSFEALVK.[K]			4.31189E-06	0	1	1	20	Q43008	Q43008 [125-141]	0	1896.9378057	High	High	High	6.2e6	2.9e7	3.0e6	5.94166898727417	High	0	8.584E-09
High	[K].IFEVAPSASQMFSFLR.[N]			0.000228706	0	2	2	8	O04986; O04985	O04986 [44-59]; O04985 [47-62]	0	1829.92546697	High	High	High	1.2e7	9.1e6	4.0e6	4.05026054382324	High	0	9.13E-07
High	[K].SSTGQVLLQLLEMR.[L]			0.000800561	0	1	1	12	P0C487	P0C487 [77-90]	0	1574.8570531	High	High	High	5.3e6	1.5e7		3.55886721611023	High	0	5.244E-06
High	[K].TVLIMELINNVAK.[A]			0.000834204	0	1	1	18	Q01859	Q01859 [234-246]	0	1457.83961221	High	High	High		1.6e7		4.2754054069519	High	0	8.26E-06
High	[R].TMLELLNQLDGFDSR.[G]			0.000485601	0	1	1	3	P46466	P46466 [316-330]	0	1751.86326059	Not Found	High	High		1.2e7	3.7e6	4.37187719345093	High	0	2.616E-06
High	[K].DGVTLLWDLAEGK.[R]			0.000471527	0	1	1	17	P49027	P49027 [230-242]	0	1416.73692126	High	High	High	4.5e7	6.7e7	1.1e8	4.76167392730713	High	0	2.502E-06
High	[R].FAIYDFDFLTAEDVPK.[S]			0.000117645	0	1	1	15	Q84TB3	Q84TB3 [67-82]	0	1890.91600764	High	High	High	2.1e7	2.2e6		4.57567358016968	High	0	3.613E-07
High	[R].GFKDQIYDIFQLLPPK.[I]			0.00410131	0	1	3	7	Q6Z2Z4	Q6Z2Z4 [199-214]	1	1922.04221123	High	High	High		9.9e6	1.4e6	3.20420217514038	High	3.675E-05	0.0001937
High	[K].GFVDSLFQAPTGDGTHEAVLSSYEYLSQGLR.[T]			3.34813E-06	0	1	1	21	P93431	P93431 [81-111]	0	3344.60697529	High	High	High		1.5e8	2.0e8	5.19141912460327	High	0	8.526E-09
High	[K].GFVDSLFQAPTGDGTHEAVLSSYEYLSQGLR.[T]	1xDeamidated [Q]		7.54041E-06	0	1	1	6	P93431	P93431 [81-111]	0	3345.59099129	High	High	High		2.9e8	6.0e6	5.65598058700562	High	0	7.845E-09
High	[R].QWWFGGGTDLTPSYIIEEDVK.[H]			0.000562523	0	1	1	8	Q7XPL2	Q7XPL2 [219-239]	0	2441.16596746	High	High	High	3.0e7	1.5e7	1.4e7	4.25470781326294	High	0	3.22E-06
High	[K].AETESGETGPLVNEADIQHIVSSWTGIPVEK.[V]			0.000218192	0	1	1	5	Q2QVG9	Q2QVG9 [555-585]	0	3293.61720558	Not Found	High	High		6.3e6	2.0e7	4.84508085250854	High	0	8.611E-07
High	[K].AETESGETGPLVNEADIQHIVSSWTGIPVEK.[V]	1xDeamidated [Q/N]		6.88772E-05	0	1	1	9	Q2QVG9	Q2QVG9 [555-585]	0	3294.60122158	High	High	High		9.1e6		4.75263833999634	High	0	1.722E-07
High	[K].VDLSDCGPMVLDVLLK.[I]	1xCarbamidomethyl [C6]		2.81655E-05	0	1	1	4	Q9S827	Q9S827 [72-87]	0	1773.9125193	High	High	Not Found	2.6e7			4.61733675003052	High	0	4.129E-05
High	[K].NAPEGTYDAVIVDSSDPIGPAQELFEKPFFQSVAR.[A]	1xDeamidated [Q]		0.000277707	0	1	1	9	Q9SMB1	Q9SMB1 [176-210]	0	3795.83882591	High	High	High	6.3e6	4.7e6	9.4e6	4.42595815658569	High	3.675E-05	7.523E-05
High	[K].NAPEGTYDAVIVDSSDPIGPAQELFEKPFFQSVAR.[A]	2xDeamidated [Q22; Q/N]		0.000536667	0	1	1	3	Q9SMB1	Q9SMB1 [176-210]	0	3796.82284191	Not Found	High	Not Found		1.4e7		4.36543703079224	High	0	3.005E-06
High	[K].ITDEFTGAGAVGQVCQVIGAVVDVR.[F]	1xCarbamidomethyl [C15]		7.4522E-06	0	1	1	15	Q01859	Q01859 [71-95]	0	2561.30281227	High	High	High	8.3e6	6.4e6	6.4e6	5.11300277709961	High	0	2.711E-07
High	[K].ITDEFTGAGAVGQVCQVIGAVVDVR.[F]	1xCarbamidomethyl [C15]; 1xDeamidated [Q]		9.5753E-05	0	1	1	19	Q01859	Q01859 [71-95]	0	2562.28682827	High	High	High				4.93732929229736	High	0	2.717E-07
High	[R].LGANSLLDIVVFGR.[A]			0.000299777	0	1	1	5	Q6ZDY8	Q6ZDY8 [438-451]	0	1473.84238939	Not Found	High	Not Found		5.9e6		3.15358924865723	High	0	1.335E-06
High	[K].ALLPFFDSAYQGFASGSLDQDAQSVR.[M]			1.85487E-05	0	1	1	12	P37833	P37833 [211-236]	0	2790.33694875	High	High	High	1.0e7	4.1e7	1.4e7	4.93255186080933	High	0	2.758E-08
High	[K].GVDDILLVSVNDPFVMK.[A]			0.000711724	0	1	1	6	Q9FR35	Q9FR35 [70-86]	0	1860.97756204	High	High	High	1.4e7	1.1e7	5.0e6	3.71732759475708	High	0	4.462E-06
High	[R].YQIEALPTFIIFK.[N]			0.00241766	0	1	1	10	Q5JMR9	Q5JMR9 [127-139]	0	1582.8879426	High	High	High	2.4e7	1.3e7	7.4e6	3.29953837394714	High	9.425E-05	0.001119
High	[K].NAIELGLLETLQSAAVAGGGGK.[A]	1xDeamidated [Q/N]		0.002137	0	1	1	2	Q6ZD89	Q6ZD89 [35-56]	0	2070.10772482	High	Not Found	Not Found				4.80339097976685	High	0	4.985E-05
High	[K].NAIELGLLETLQSAAVAGGGGK.[A]			1.07324E-05	0	1	1	9	Q6ZD89	Q6ZD89 [35-56]	0	2069.12370882	High	High	High	1.8e7	1.6e7	1.2e7	5.32754707336426	High	0	8.659E-07
High	[K].GVSIDGVQLPFESGEIDFGEPGTNGQHSFYQLIHQGR.[V]	3xDeamidated [Q26; Q/N]		0.00017759	0	1	1	5	P42862	P42862 [365-401]	0	4018.87298032	Not Found	High	High		2.0e7		5.41230344772339	High	0	6.806E-06
High	[R].NSWDVFAEILEK.[A]			0.00125903	0	1	1	10	Q10MQ2	Q10MQ2 [411-422]	0	1450.7212712	High	High	High	6.5e6	7.9e6	8.4e6	3.78708505630493	High	0	9.812E-06
High	[K].DQIYDIFQLLPSK.[IV]			0.00187781	0	1	2	7	P35683	P35683 [202-214]	0	1579.83663525	High	High	High	5.6e6	2.2e7	1.6e7	3.09835243225098	High	0	3.071E-05
High	[K].NVLSLWFDGLK.[L]			0.00283323	0	1	1	19	Q0J8G4	Q0J8G4 [227-237]	0	1291.70449905	High	High	High	9.3e7		3.7e7	3.67518854141235	High	0	2.939E-05
High	[K].GPLENLADHLADPVNNNAWAYATNFVPGK.[-]			0.000707551	0	2	2	4	P12330; P12331	P12330 [237-265]; P12331 [233-261]	0	3108.51737261	High	High	High	9.4e6	1.3e7	2.3e7	4.03360509872437	High	3.675E-05	7.776E-05
High	[K].GPLENLADHLADPVNNNAWAYATNFVPGK.[-]	1xDeamidated [N]		0.0006911	0	2	2	2	P12330; P12331	P12330 [237-265]; P12331 [233-261]	0	3109.50138861	Not Found	Not Found	High				4.3683295249939	High	0	1.646E-05
High	[K].GPLENLADHLADPVNNNAWAYATNFVPGK.[-]	2xDeamidated [N]		0.000844074	0	2	2	4	P12330; P12331	P12330 [237-265]; P12331 [233-261]	0	3110.48540461	Not Found	High	High				3.68700671195984	High	3.675E-05	8.678E-05
High	[K].GVSIDGVQLSFETGEIDFGEPGTNGQHSFYQLIHQGR.[V]			0.00179155	0	1	1	2	P42863	P42863 [365-401]	0	4019.91584692	High	High	Not Found				3.23711752891541	High	6.558E-05	0.0003721
High	[K].LFQDKESLYPLLNFLK.[A]			0.000383793	0	1	1	16	P30298	P30298 [165-180]	1	1968.08407601	High	High	High	1.4e7	1.0e7	1.8e7	3.38544011116028	High	0	1.889E-06
High	[K].ALLPFFDSAYQGFASGSLDQDAQSVR.[M]	1xDeamidated [Q]		8.36352E-05	0	1	1	7	P37833	P37833 [211-236]	0	2791.32096475	High	High	High				4.53653430938721	High	0	2.256E-07
High	[K].IAAVPSSVVVLTPETFDSVVLDETK.[D]			1.2804E-05	0	1	1	11	Q75M08	Q75M08 [143-167]	0	2616.40184045	High	High	High	1.7e7	9.3e6	1.2e7	4.49682521820068	High	0	1.641E-08
High	[R].EVAAFAQFGSDLDAATQALLNR.[G]	1xDeamidated [Q]		1.50083E-05	0	1	1	4	P0C520	P0C520 [402-423]	0	2309.14081577	Not Found	High	High		6.6e5		5.05946826934814	High	0	2.045E-08
High	[R].AGLPLQDLEFVQFHPTGIYGAGCLITEGSR.[G]	1xCarbamidomethyl [C23]		8.41286E-05	0	1	1	6	Q6ZDY8	Q6ZDY8 [268-297]	0	3246.62520876	High	High	High			3.5e6	4.23804903030396	High	0	3.978E-07
High	[R].AGLPLQDLEFVQFHPTGIYGAGCLITEGSR.[G]	1xCarbamidomethyl [C23]; 1xDeamidated [Q]		7.74773E-05	0	1	1	13	Q6ZDY8	Q6ZDY8 [268-297]	0	3247.60922476	High	High	High	7.4e6			4.80889797210693	High	0	6.961E-06
High	[R].AGLPLQDLEFVQFHPTGIYGAGCLITEGSR.[G]	1xCarbamidomethyl [C23]; 2xDeamidated [Q6; Q12]		0.0021496	0	1	1	2	Q6ZDY8	Q6ZDY8 [268-297]	0	3248.59324076	Not Found	High	Not Found		1.0e7		3.83178567886353	High	0	2.034E-05
High	[K].IYDTCIGCTQCVR.[A]	3xCarbamidomethyl [C5; C8; C11]		0.00371184	0	1	1	2	P0C359	P0C359 [7-19]	0	1645.7131087	Not Found	Not Found	High			1.6e7	3.33145761489868	High	0	4.181E-05
High	[R].NPFGQVPALQDGDLFLWESR.[A]			2.05464E-06	0	1	1	26	O82451	O82451 [50-69]	0	2289.12985682	High	High	High	2.0e7	2.2e7	1.3e8	5.99902296066284	High	0	1.279E-09
High	[R].NPFGQVPALQDGDLFLWESR.[A]	1xDeamidated [N/Q]		0.00267159	0	1	1	10	O82451	O82451 [50-69]	0	2290.11387282	High	High	High		1.6e6		5.47865056991577	High	0	2.712E-05
High	[R].GFKDQIYDIFQLLPSK.[IV]			0.00103089	0	1	2	31	P35683	P35683 [199-214]	1	1912.02147577	High	High	High	4.9e6	1.6e7	5.3e6	4.2534613609314	High	0	1.217E-05
High	[R].LGIAPYVAVSEEAAIAALK.[R]			0.000381542	0	1	1	2	Q6YW46	Q6YW46 [117-135]	0	1886.06334055	Not Found	High	Not Found		5.6e6		2.88595628738403	High	0	1.874E-06
High	[R].EVAAFAQFGSDLDAATQALLNR.[G]			2.10356E-06	0	1	1	8	P0C520	P0C520 [402-423]	0	2308.15679977	High	High	High	3.2e7	3.0e7	1.2e7	5.07821273803711	High	0	5.299E-09
High	[R].YALSYQEPIPVEQLVQSLCDTK.[Q]	1xCarbamidomethyl [C19]		7.76551E-06	0	1	2	11	P0C8Y9	P0C8Y9 [97-118]	0	2581.28543087	High	High	High	7.7e6	1.3e7		4.83579111099243	High	0	3.579E-08
High	[R].YALSYQEPIPVEQLVQSLCDTK.[Q]	1xCarbamidomethyl [C19]; 1xDeamidated [Q]		0.00053352	0	1	2	4	P0C8Y9	P0C8Y9 [97-118]	0	2582.26944687	High	High	Not Found	8.3e6	1.0e7		5.01636362075806	High	0	3.459E-06
High	[R].LVLASPETATDGDYAAILGVVGHEYFHNWTGNR.[V]			5.98076E-05	0	1	1	7	B7EA73	B7EA73 [278-310]	0	3573.73972074	High	High	High	1.9e6	4.6e6	3.8e6	3.0938515663147	High	0	2.61E-05
High	[R].VLLQDFTGVPAVVDLAAMR.[D]			7.10959E-06	0	1	1	31	Q6YZX6	Q6YZX6 [87-105]	0	2015.09940846	High	High	High	3.9e7	1.6e7	2.7e7	4.88768577575684	High	0	1.804E-08
High	[K].SSLNFIIDTASGDHPFDPYLTLLK.[V]			0.00275122	0	1	1	4	Q8H859	Q8H859 [243-266]	0	2664.35555901	High	Not Found	High	7.0e6		7.8e6	4.13309335708618	High	0	2.824E-05
High	[R].VPAGLPLDGAAPLLCAGVTVYSPMVIHGLNAPGK.[H]	1xCarbamidomethyl [C15]; 1xDeamidated [N30]		0.000977752	0	1	1	2	Q6ERW9	Q6ERW9 [222-255]	0	3356.77451595	Not Found	High	Not Found		1.4e7		4.67820692062378	High	0	6.917E-06
High	[R].VDHVDISGLPLLNTDLETADGGFPPAVEAFR.[D]			1.60846E-07	0	1	1	19	Q941Z0	Q941Z0 [45-75]	0	3265.63754718	High	High	High	1.3e6	1.4e7		5.57449626922607	High	0	9.99E-10
High	[K].TLNDDIADIIDEHGPDAWEGFPFSAEK.[L]			7.10959E-06	0	1	1	9	Q7Y0F2	Q7Y0F2 [296-322]	0	3002.36903659	High	High	High	3.2e7	4.1e7	5.9e6	4.08033514022827	High	0	1.058E-07
High	[K].TLNDDIADIIDEHGPDAWEGFPFSAEK.[L]	1xDeamidated [N3]		0.00307603	0	1	1	3	Q7Y0F2	Q7Y0F2 [296-322]	0	3003.35305259	High	High	High				3.58892774581909	High	0	3.27E-05
High	[R].DVTTTPAELLTFFR.[D]			0.000335227	0	1	1	29	Q6Z5N4	Q6Z5N4 [52-65]	0	1610.84244888	High	High	High	7.3e7	6.2e7	7.9e7	4.20123195648193	High	0	1.862E-06
High	[R].FFPYYAFNVLGGLDSEGK.[G]			1.09483E-06	0	1	1	24	O64464	O64464 [105-122]	0	2023.98000485	High	High	High	8.3e6	1.7e7	2.9e7	5.44671678543091	High	0	5.321E-10
High	[R].FFPYYAFNVLGGLDSEGK.[G]	1xDeamidated [N8]		9.71092E-06	0	1	1	1	O64464	O64464 [105-122]	0	2024.96402085	Not Found	High	Not Found		9.2e6		4.77115201950073	High	0	1.117E-08
High	[K].SVPCDELAPIVADILVER.[F]	1xCarbamidomethyl [C4]		2.27897E-05	0	1	1	22	Q42997	Q42997 [566-583]	0	1996.04195342	High	High	High	2.4e7	8.2e6	7.4e6	3.86557912826538	High	0	3.661E-08
High	[R].DVLNILHNLQGDVVAGDVVEFNPQR.[D]			0.00148434	0	1	2	6	B8AU84	B8AU84 [292-316]	0	2761.42676682	High	High	Not Found	4.4e6	5.9e6		3.9606659412384	High	0	2.055E-05
High	[R].NPLQFDNSYFTELLSGDKEGLLQLPSDK.[A]			6.24646E-06	0	1	2	10	Q10N21	Q10N21 [182-209]	1	3168.57354997	High	High	High	4.5e7	9.1e7	2.3e7	4.94900798797607	High	0	6.041E-09
High	[R].NPLQFDNSYFTELLSGDKEGLLQLPSDK.[A]	1xDeamidated [Q/N]		0.000741636	0	1	2	9	Q10N21	Q10N21 [182-209]	1	3169.55756597	High	High	Not Found				5.61588954925537	High	0	1.273E-05
High	[K].LTAAAAIASGTVLGLHEDSR.[Y]			0.000506012	0	1	1	158	Q6K669	Q6K669 [224-243]	0	1953.03997926	High	High	High	2.1e6	3.0e6	2.7e6	4.37053489685059	High	0	3.599E-05
High	[K].EIALWFPEGLAEWR.[S]			0.000130787	0	1	2	47	A6N0M9	A6N0M9 [126-139]	0	1716.87441774	High	High	High	3.9e7	1.1e8	3.0e6	4.49737882614136	High	3.675E-05	0.0001387
High	[R].NILEVGPENADQVTLSSPVLNEGELESLLNDSK.[L]			4.82184E-06	0	1	1	9	Q69RJ0	Q69RJ0 [627-659]	0	3523.76499184	High	High	High		4.5e7	5.3e7	6.32790231704712	High	0	4.205E-09
High	[R].NILEVGPENADQVTLSSPVLNEGELESLLNDSK.[L]	1xDeamidated [Q/N]		2.2493E-07	0	1	1	22	Q69RJ0	Q69RJ0 [627-659]	0	3524.74900784	High	High	High	6.6e7	4.0e6	6.1e6	7.48586177825928	High	0	1.281E-08
High	[R].NILEVGPENADQVTLSSPVLNEGELESLLNDSK.[L]	2xDeamidated [N/Q]		4.6652E-07	0	1	1	5	Q69RJ0	Q69RJ0 [627-659]	0	3525.73302384	High	High	High	3.1e6	6.2e7	1.8e6	8.03339004516602	High	0	1.617E-10
High	[K].GLEPTEFEDTVAQAFFDLENGNQELK.[S]			0.000503044	0	1	1	6	Q8LJU5	Q8LJU5 [13-38]	0	2941.37378762	High	High	Not Found	1.8e6	2.1e6		4.81905651092529	High	0	2.742E-06
High	[K].GLEPTEFEDTVAQAFFDLENGNQELK.[S]	1xDeamidated [N/Q]		0.000372669	0	1	1	41	Q8LJU5	Q8LJU5 [13-38]	0	2942.35780362	High	High	High	8.9e6	6.5e6	4.5e6	5.14631032943726	High	0	1.811E-06
High	[R].DVLNILHNLQGDVVAGDVVEFNPQR.[D]	1xDeamidated [N/Q]		0.00237542	0	1	2	3	B8AU84	B8AU84 [292-316]	0	2762.41078282	Not Found	Not Found	High				4.05938482284546	High	0	2.322E-05
High	[R].MPTFFETFPVVLVDEEGIVR.[A]			0.00182342	0	1	2	7	P0C362	P0C362 [359-378]	0	2325.18353188	High	High	High		7.1e6	4.1e6	3.82309412956238	High	0	1.624E-05
High	[R].NPSADMLLTEAELNLDLIR.[R]	1xOxidation [M6]		0.00273511	0	1	1	1	Q0J8G4	Q0J8G4 [123-141]	0	2144.09036015	Not Found	High	Not Found		3.8e6		2.79404997825623	High	0	2.818E-05
High	[R].YSVCSAVGVLPLSLQYGFPIVQK.[F]	1xCarbamidomethyl [C4]		0.00168928	0	2	2	10	P42862; P42863	P42862 [275-297]; P42863 [275-297]	0	2525.34724339	High	High	High	8.8e6	2.1e7	6.2e6	3.45672988891602	High	0	2.245E-05
High	[R].LVLASPETATDGDYAAILGVVGHEYFHNWTGNR.[V]	1xDeamidated [N]		0.00141614	0	1	1	6	B7EA73	B7EA73 [278-310]	0	3574.72373674	High	High	Not Found	7.8e6	6.5e6		3.58924841880798	High	3.675E-05	0.0001682
High	[K].IQGIGAGFVPGVLDVNLLDEVVQVSSDEAISMAK.[Q]			0.000607221	0	1	1	11	Q9XEA8	Q9XEA8 [226-259]	0	3470.80871149	High	High	High	1.6e6	1.7e6	2.1e6	4.08200836181641	High	3.675E-05	7.805E-05
High	[R].DQDLLVLPTDAALFEDPTFK.[V]			4.96579E-06	0	1	1	15	Q7XJ02	Q7XJ02 [299-318]	0	2248.13835577	High	High	High	7.2e7	2.9e7	1.8e7	5.31382942199707	High	0	4.372E-09
High	[R].DQDLLVLPTDAALFEDPTFK.[V]	1xDeamidated [Q2]		0.000277707	0	1	1	1	Q7XJ02	Q7XJ02 [299-318]	0	2249.12237177	Not Found	Not Found	High			8.2e5	4.62981557846069	High	0	1.2E-06
High	[K].GSVPGFSVNTVDTTGAGDAFVGSLLVNVAK.[D]			0.000248339	0	1	1	7	Q0J8G4	Q0J8G4 [257-286]	0	2879.47852752	High	High	High	1.2e7	4.2e6	6.1e6	4.73614025115967	High	0	1.027E-06
High	[K].GSVPGFSVNTVDTTGAGDAFVGSLLVNVAK.[D]	1xDeamidated [N]		0.000695176	0	1	1	8	Q0J8G4	Q0J8G4 [257-286]	0	2880.46254352	Not Found	High	High		4.7e6		3.15903258323669	High	0	4.294E-06
High	[R].GGDLVSAFAELMGR.[Q]			5.54041E-05	0	1	1	17	Q6Z5N4	Q6Z5N4 [127-140]	0	1422.7045753	High	High	High	2.3e6	2.2e7		5.08218622207642	High	0	2.439E-07
High	[K].SLLVWDLTNPVQNVGEGAGASEYGVPFR.[R]			9.04899E-06	0	1	1	25	P49027	P49027 [42-69]	0	2975.48976092	High	High	High	1.2e8	1.0e8	1.2e8	4.99231147766113	High	0	2.043E-08
High	[K].SLLVWDLTNPVQNVGEGAGASEYGVPFR.[R]	1xDeamidated [Q/N]		4.89652E-05	0	1	1	17	P49027	P49027 [42-69]	0	2976.47377692	High	High	High				4.57141399383545	High	0	2.312E-06
High	[R].NPSADMLLTEAELNLDLIR.[R]			7.39154E-05	0	1	1	8	Q0J8G4	Q0J8G4 [123-141]	0	2128.09544515	High	High	High				4.13603210449219	High	0	1.184E-06
High	[K].AGAPVDQTIATLAAHLEQGDCIIDGGNEWYENTER.[R]	1xCarbamidomethyl [C21]		3.57196E-06	0	1	1	18	Q9LI00	Q9LI00 [79-113]	0	3814.76132048	High	High	High	5.2e7	4.6e7	2.3e7	6.81232643127441	High	0	2.772E-09
High	[K].AGAPVDQTIATLAAHLEQGDCIIDGGNEWYENTER.[R]	1xCarbamidomethyl [C21]; 2xDeamidated [Q/N]		0.000193973	0	1	1	8	Q9LI00	Q9LI00 [79-113]	0	3816.72935248	High	Not Found	High			3.9e6	4.98131227493286	High	0	1.53E-06
High	[R].GVMLGADQPVILHMLDIPPATESLNGLK.[M]	1xDeamidated [N/Q]		2.74738E-07	0	1	1	24	Q7XDC8	Q7XDC8 [28-55]	0	2930.53657694	High	High	High			6.7e6	5.37718820571899	High	0	3.078E-09
High	[R].GVMLGADQPVILHMLDIPPATESLNGLK.[M]	2xDeamidated [Q8; N25]		2.98723E-05	0	1	1	9	Q7XDC8	Q7XDC8 [28-55]	0	2931.52059294	High	High	High			2.5e6	4.66610956192017	High	0	5.368E-08
High	[K].YIPSNTFSYYDQVLDTTAMLGAVPER.[Y]			9.71092E-06	0	1	1	34	Q2QLY4	Q2QLY4 [56-81]	0	2951.4131501	High	High	High	1.3e7	3.6e7	1.0e7	4.44212245941162	High	0	3.852E-08
High	[R].SEALEPTRPAIPILLAVGAIHQHLIQNGLR.[M]			3.56384E-05	0	1	1	26	Q69RJ0	Q69RJ0 [707-736]	0	3227.83752492	High	High	High	4.9e6	1.0e7	6.2e6	5.86046028137207	High	0	1.613E-07
High	[R].SEALEPTRPAIPILLAVGAIHQHLIQNGLR.[M]	1xDeamidated [Q/N]		0.000524189	0	1	1	23	Q69RJ0	Q69RJ0 [707-736]	0	3228.82154092	High	High	High	8.0e6			4.28623628616333	High	3.675E-05	8.813E-05
High	[K].AFGAELILTDPLLGMK.[G]			2.90064E-05	0	1	1	20	Q9XEA6	Q9XEA6 [111-126]	0	1688.9291554	High	High	High	2.1e7	8.8e6	2.1e7	4.78293943405151	High	0	5.15E-08
High	[R].VPAGLPLDSAAPLLCAGVTVYSPMVIHGLNAPGK.[H]	1xCarbamidomethyl [C15]		1.16382E-07	0	1	1	5	Q6ERW7	Q6ERW7 [225-258]	0	3385.80106461	High	High	High				5.5050196647644	High	0	2.322E-11
High	[R].VPAGLPLDSAAPLLCAGVTVYSPMVIHGLNAPGK.[H]	1xCarbamidomethyl [C15]; 1xDeamidated [N30]		9.02824E-05	0	1	1	9	Q6ERW7	Q6ERW7 [225-258]	0	3386.78508061	High	High	High	1.5e7	2.1e7	7.9e6	4.9355411529541	High	0	2.614E-07
High	[K].AGAPVDQTIATLAAHLEQGDCIIDGGNEWYENTER.[R]	1xCarbamidomethyl [C21]; 1xDeamidated [Q/N]		1.07568E-06	0	1	1	23	Q9LI00	Q9LI00 [79-113]	0	3815.74533648	High	High	High	4.8e6	1.3e7	4.5e6	7.27229976654053	High	0	5.181E-10
High	[R].KEPIGVVGLITPWNYPLLMATWK.[V]			0.00230665	0	1	1	19	B3VMC0	B3VMC0 [149-171]	1	2626.44656321	High	High	High	4.1e6	5.7e6	2.4e6	4.42009210586548	High	3.675E-05	0.0001568
High	[R].FYFGDDVLPCFETGIPLLLQR.[L]	1xCarbamidomethyl [C10]		0.00275122	0	1	1	11	Q6ZFT5	Q6ZFT5 [153-173]	0	2500.25809406	High	High	High	6.7e6	4.6e6	2.9e6	3.18096566200256	High	0.0006418	0.006845
High	[R].GFYTYEAFLAAAAAFPAFGGTGNTETR.[K]	1xDeamidated [N23]		0.00139959	0	1	1	10	Q7DNA1	Q7DNA1 [114-140]	0	2802.30458646	High	High	Not Found				4.88126277923584	High	3.675E-05	0.0002017
High	[K].VGDGAHIPVTAVVFGSPQIGNPEFK.[K]	1xDeamidated [N/Q]		0.000424155	0	1	2	5	B8A8C9	B8A8C9 [254-278]	0	2537.30346437	High	Not Found	High	1.6e7		1.1e7	5.22006893157959	High	3.675E-05	6.847E-05
High	[R].YFWTMVNQPNFK.[K]			0.00384489	0	3	3	5	Q9ZRI7; Q5Z627; Q6YW46	Q9ZRI7 [189-200]; Q5Z627 [189-200]; Q6YW46 [189-200]	0	1574.74604622	High	Not Found	High	3.8e7			3.69498920440674	High	3.675E-05	0.000143
High	[R].HVQLTVPLEQLIDR.[L]			0.00102485	0	1	1	6	Q2QX01	Q2QX01 [177-190]	0	1660.93808058	High	Not Found	High	1.6e7		7.0e6	3.7136766910553	High	0	2.46E-05
High	[K].DANFYGGHGIVGAQVPLGCGLAFAQK.[Y]	1xCarbamidomethyl [C19]		5.22387E-05	0	1	1	2	Q6Z5N4	Q6Z5N4 [158-183]	0	2647.30856641	High	Not Found	Not Found	4.5e7			4.59066820144653	High	0	1.171E-07
High	[K].RPEEIGAGDQGHMFGYATDETPELMPLSHVLATK.[L]	1xDeamidated [Q10]		0.00216227	0	2	3	2	A2Y053; P93438	A2Y053 [117-150]; P93438 [116-149]	0	3698.7465223	High	Not Found	Not Found	1.3e7			2.93968653678894	High	0	2.056E-05
High	[R].SNLCDLLGADPSVVNLK.[A]	1xCarbamidomethyl [C4]		0.000232778	0	1	1	5	Q6EPN6	Q6EPN6 [179-195]	0	1814.93167477	High	Not Found	High	1.8e7		8.0e6	3.54402589797974	High	0	3.713E-05
High	[K].LSETPGLINSSPYEDGWMIK.[V]			0.00016355	0	1	1	8	A3C6G9	A3C6G9 [117-136]	0	2237.07946072	High	Not Found	High	7.2e7		1.5e7	4.34274482727051	High	0	3.567E-05
High	[K].LSETPGLINSSPYEDGWMIK.[V]	1xDeamidated [N9]		0.00463912	0	1	1	2	A3C6G9	A3C6G9 [117-136]	0	2238.06347672	Not Found	Not Found	High				3.98469543457031	High	0	5.532E-05
High	[K].IFSVPTFHFYYQGR.[K]			0.00480531	0	1	1	1	Q655X0	Q655X0 [137-150]	0	1761.87475211	High	Not Found	Not Found	6.2e6			3.75393652915955	High	0	5.809E-05
High	[R].ELGIGIVAYSPLGR.[G]			0.00400615	0	2	4	2	A2XRZ0; A2XRZ6	A2XRZ0 [204-217]; A2XRZ6 [208-221]	0	1444.8158403	High	Not Found	Not Found	1.3e7			3.37683129310608	High	6.558E-05	0.0008157
High	[R].DAAGLMVNYVDEIR.[A]			0.0023615	0	1	1	2	Q6ZG77	Q6ZG77 [282-295]	0	1565.76281837	High	Not Found	Not Found	1.6e7			3.58569693565369	High	0	2.311E-05
High	[R].TTGIVLDSGDGVTHTVPIYEGYALPHAILR.[L]			0.00442641	0	1	1	1	A2XNS1	A2XNS1 [150-179]	0	3165.65788878	High	Not Found	Not Found	2.1e7			3.63570594787598	High	0	5.244E-05
High	[K].SASWADELYFCSLSSR.[T]	1xCarbamidomethyl [C11]		8.2172E-05	0	1	1	2	Q69RJ0	Q69RJ0 [257-272]	0	1878.83268901	High	Not Found	Not Found	1.9e7			4.19229745864868	High	0	2.195E-07
High	[R].IESILVSLPLTAR.[W]			0.000699277	0	1	1	4	Q7XPL2	Q7XPL2 [358-370]	0	1411.85189145	High	Not Found	High	3.3e7		4.3e7	3.24017930030823	High	6.558E-05	0.0005979
High	[K].GVDSVICVSVNDPYALNGWAEK.[L]	1xCarbamidomethyl [C7]; 1xDeamidated [N17]		0.000305115	0	1	1	4	Q9SDD6	Q9SDD6 [105-126]	0	2394.12820247	High	Not Found	High	5.3e6			4.30722379684448	High	0	1.371E-06
High	[R].TTGIVLDSGDGVSHTVPIYEGFTLPHAILR.[L]			4.7097E-06	0	1	1	2	P0C542	P0C542 [149-178]	0	3165.65788878	High	Not Found	Not Found	4.4e7			3.46803164482117	High	0	4.063E-09
High	[K].LGIAYCTEDGKEIESFPADLDLLEK.[I]	1xCarbamidomethyl [C6]		6.96924E-05	0	1	1	2	Q851S8	Q851S8 [407-431]	1	2826.37536792	High	Not Found	Not Found				4.58001708984375	High	0	1.749E-07
High	[K].NEGFVEVLAAQQSPDNPNWFQGTADAVR.[Q]	1xDeamidated [N/Q]		0.00020452	0	1	1	10	P15280	P15280 [161-188]	0	3061.42861757	High	Not Found	High			2.1e7	5.75860929489136	High	0	1.019E-06
High	[R].LVSQVISSLTASLR.[F]			0.000355538	0	1	1	6	Q53M52	Q53M52 [230-243]	0	1473.86351871	High	Not Found	High	3.4e7		1.8e7	3.71094155311584	High	0	1.688E-06
High	[K].VGDGAHIPVTAVVFGSPQIGNPEFK.[K]			0.000754837	0	1	2	3	B8A8C9	B8A8C9 [254-278]	0	2536.31944837	Not Found	Not Found	High			1.2e7	5.14501857757568	High	0	1.797E-05
High	[K].ELQGVVFDDVPEALK.[H]			0.000310547	0	1	2	4	B8BKI7	B8BKI7 [390-404]	0	1658.8635782	High	Not Found	High			4.1e6	3.63204193115234	High	3.675E-05	0.0001504
High	[K].VVIFGLPGAYTGVCSQAHVPSYK.[N]	1xCarbamidomethyl [C14]		0.000683018	0	1	1	2	Q9SDD6	Q9SDD6 [73-95]	0	2450.2536774	High	Not Found	Not Found	3.5e7			3.40468811988831	High	0	2.618E-05
High	[K].CSPENGFFPDLSSVPR.[T]	1xCarbamidomethyl [C1]; 1xDeamidated [N5]		0.000938321	0	1	1	2	Q10MQ2	Q10MQ2 [221-236]	0	1809.81122575	High	Not Found	Not Found	1.1e7			3.30035519599915	High	0.000124	0.001751
High	[K].FLNASVGFGGSCFQK.[D]	1xCarbamidomethyl [C12]		0.000482753	0	2	4	4	Q2QS14; Q9AUV6	Q2QS14 [261-275]; Q9AUV6 [261-275]	0	1618.76823845	High	Not Found	High	1.5e7		2.9e7	3.69184875488281	High	0	2.596E-06
High	[R].MGLDDKEIVVLSGAHTLGR.[S]			9.68863E-05	0	1	1	3	Q7XJ02	Q7XJ02 [233-251]	1	2011.06408554	High	Not Found	High	9.1e6			3.46021866798401	High	0	1.012E-05
High	[K].LDFFFDTNPFFK.[N]			0.00291766	0	1	2	2	Q5VND6	Q5VND6 [179-190]	0	1537.73619303	High	Not Found	Not Found				3.48736786842346	High	0	3.055E-05
High	[R].SAEYMTHAPLGSLNSVGGVATEINAVNYVSPR.[S]	1xDeamidated [N]		3.44023E-05	0	1	1	3	P0C367	P0C367 [392-423]	0	3305.61068091	High	Not Found	Not Found	2.7e7			4.19436359405518	High	0	6.542E-08
High	[R].LLINPEEHPMLIAEPSTNTGQQR.[E]			0.000546221	0	1	1	4	Q6ZJW9	Q6ZJW9 [121-143]	0	2588.31371099	High	Not Found	High	3.3e7		1.6e7	4.28692483901978	High	0	5.851E-05
High	[K].SFVESNGTVLSTNWK.[D]	1xDeamidated [N6]		0.000732964	0	1	1	4	Q0JL44	Q0JL44 [331-345]	0	1669.80679202	High	Not Found	High	1.2e7		2.2e7	4.16677761077881	High	0	3.378E-05
High	[R].FHNIYGPFGTWK.[G]			0.00128899	0	2	3	5	A2Z7B3; Q2R1V8	A2Z7B3 [202-213]; Q2R1V8 [195-206]	0	1466.72154608	High	Not Found	High	8.1e7		4.3e7	4.4457221031189	High	0	1.008E-05
High	[R].SPSIWDTFTHAGK.[M]			0.00225306	0	1	1	2	Q60DX8	Q60DX8 [72-84]	0	1446.70120448	High	Not Found	Not Found	5.7e7			3.01940441131592	High	0	2.158E-05
High	[R].LTVEDPVTVEYITR.[Y]			0.000272849	0	1	1	6	A2YXU2	A2YXU2 [97-110]	0	1634.8635782	High	Not Found	High	1.2e8		1.1e8	3.82961106300354	High	0	1.272E-06
High	[R].TAGGPFIATSYDYDAPIDEYGLLR.[QE]			0.000777363	0	1	2	2	Q5Z7L0	Q5Z7L0 [297-320]	0	2605.24567422	High	Not Found	Not Found	7.2e6			3.44362664222717	High	0	5.048E-06
High	[K].RVQLAEQYLSEAALGDANSDAMK.[T]			0.00056918	0	1	1	3	P93431	P93431 [400-422]	1	2480.20857723	High	Not Found	High			6.1e7	4.56313705444336	High	0	3.252E-06
High	[R].VEAELSNICAGILR.[L]	1xCarbamidomethyl [C9]		0.000565842	0	1	1	2	Q84J55	Q84J55 [100-113]	0	1544.81010323	High	Not Found	Not Found	1.4e8			3.51666665077209	High	0	3.236E-06
High	[K].LSYIALDYDQEMETAK.[T]			0.00156499	0	1	1	4	Q10DV7	Q10DV7 [218-233]	0	1889.88372117	High	Not Found	High	1.5e7			4.48925018310547	High	0	1.322E-05
High	[R].LLGVTTLDVVR.[A]			0.00450501	0	1	1	4	Q42972	Q42972 [186-196]	0	1185.72014911	High	Not Found	High	2.7e7		3.3e7	2.83015203475952	High	0.0003456	0.003622
High	[R].LESLSQVAGVLGTQWGDEGK.[G]			9.4633E-05	0	1	1	2	Q851S8	Q851S8 [61-80]	0	2074.04512415	Not Found	Not Found	High			4.0e7	5.18194770812988	High	0	3.748E-05
High	[R].YGVLDDTYALCMAGK.[Q]	1xCarbamidomethyl [C11]		0.000905791	0	1	1	2	Q6Z6L4	Q6Z6L4 [573-587]	0	1676.76585513	High	Not Found	Not Found	9.3e6			3.78378295898438	High	0	6.195E-06
High	[K].GDNPDSVVPGLMAAGEAACASVHGANR.[L]	1xCarbamidomethyl [C19]		2.17914E-06	0	1	1	5	Q6ZDY8	Q6ZDY8 [411-437]	0	2623.19875787	High	Not Found	High	1.1e8		5.8e7	4.43040943145752	High	0	2.867E-09
High	[R].LSDEAYEIALSQIR.[S]			0.00314915	0	1	1	2	Q655S1	Q655S1 [613-626]	0	1607.82752705	High	Not Found	Not Found	7.7e6			3.16194844245911	High	0	3.387E-05
High	[R].GLFIIDKEGVIQHSTINNLAIGR.[S]			0.000138712	0	1	1	2	Q6ER94	Q6ER94 [191-213]	1	2508.39328201	High	Not Found	High			7.2e6	3.48550081253052	High	0	4.569E-07
High	[R].GLFIIDKEGVIQHSTINNLAIGR.[S]	1xDeamidated [N/Q]		0.000621676	0	1	1	5	Q6ER94	Q6ER94 [191-213]	1	2509.37729801	High	Not Found	High	3.3e7			3.52580118179321	High	0	3.683E-06
High	[R].VSLHIGDGVAFLK.[N]			0.000695176	0	1	1	4	Q9SMB1	Q9SMB1 [163-175]	0	1355.76816189	High	Not Found	Not Found	1.8e7			3.51418590545654	High	0	4.322E-06
High	[R].VSAMIEDLEPFEGESLLDAK.[C]			0.00163073	0	1	1	4	Q6YW46	Q6YW46 [396-415]	0	2193.06314192	High	Not Found	High	1.1e7		1.6e7	3.93025517463684	High	9.425E-05	0.001048
High	[R].LVELLLHPSPSVLIPALR.[T]			0.000884733	0	1	1	4	Q71VM4	Q71VM4 [289-306]	0	1967.2051942	High	Not Found	Not Found	1.0e7			3.39113831520081	High	3.675E-05	0.0001179
High	[K].GAGLYASQGGPIILSQIENEYGNIDSAYGAAGK.[A]			0.000488466	0	1	1	1	Q10NX8	Q10NX8 [170-202]	0	3284.60697529	High	Not Found	Not Found				4.53813695907593	High	0	2.644E-06
High	[R].CTSPFLDNDAAAVR.[E]	1xCarbamidomethyl [C1]		0.00161167	0	1	2	2	Q7XR61	Q7XR61 [206-219]	0	1536.71111747	Not Found	Not Found	High			1.4e7	3.27016615867615	High	0	1.369E-05
High	[K].AAGEEVDDEDGAANAAAAASRPAVPVVR.[L]			0.000255752	0	1	1	2	Q7XDY9	Q7XDY9 [288-315]	0	2679.2968748	Not Found	Not Found	High			1.7e7	2.85385322570801	High	0	1.067E-06
High	[K].VTVNGHACKPASAAGDEFLFSSK.[I]	1xCarbamidomethyl [C8]; 1xDeamidated [N4]		0.00100102	0	1	2	1	Q851K1	Q851K1 [46-68]	0	2394.13943587	Not Found	Not Found	High				2.88712286949158	High	0	7.151E-06
High	[K].SIAVQTEIGGVPIK.[I]			0.00284992	0	1	1	2	B8AL33	B8AL33 [214-227]	0	1411.81550593	Not Found	Not Found	High				3.18296694755554	High	0	2.956E-05
High	[R].TVSSGISGASYYTGTFNTVNR.[S]			5.6188E-06	0	1	1	2	Q5Z5A8	Q5Z5A8 [225-245]	0	2182.04110135	Not Found	Not Found	High			1.4e7	4.9875283241272	High	0	5.228E-09
High	[R].GVMYATEALLAEHGK.[S]			0.00206296	0	1	1	2	Q33E23	Q33E23 [188-202]	0	1589.79920389	Not Found	Not Found	High			9.7e6	3.12617206573486	High	0	2.403E-05
High	[K].SYPTVSDEYLAAVGK.[A]			0.000341195	0	1	1	2	Q9FE01	Q9FE01 [5-19]	0	1599.79007893	Not Found	Not Found	High			1.4e8	4.38944482803345	High	0	1.6E-06
High	[R].YDVYNDLGSPDSGNPRPILGGSPDTPYPR.[R]			0.00262492	0	1	1	2	Q7G794	Q7G794 [203-231]	0	3119.47048192	Not Found	Not Found	High				3.51267194747925	High	0	2.659E-05
High	[K].CGTALDHGVAAVGYGTENGKDYWIVR.[N]	1xCarbamidomethyl [C1]; 1xDeamidated [N18]		0.000466013	0	1	1	2	P25776	P25776 [283-308]	1	2810.32025359	Not Found	Not Found	High				4.67843341827393	High	0	2.472E-06
High	[R].ASDFDSLGSDGGPGPVR.[S]			9.29775E-05	0	1	1	2	B7FAL5	B7FAL5 [80-96]	0	1633.74525395	Not Found	Not Found	High				4.4441556930542	High	0	2.608E-07
High	[K].VLDADVTDSVIGEGCVIK.[N]	1xCarbamidomethyl [C15]		4.00883E-05	0	1	1	1	P15280	P15280 [386-403]	0	1889.95246972	Not Found	Not Found	High			2.5e7	3.58085656166077	High	0	8.107E-08
High	[K].ILDQAVLEMNDDLTK.[M]			0.00110626	0	1	1	1	Q8S0J7	Q8S0J7 [85-99]	0	1717.86767725	Not Found	Not Found	High			1.2e7	3.49997639656067	High	0	8.17E-06
High	[R].FLDLDTGIIATNK.[Q]			0.00123702	0	1	1	2	Q2QWT4	Q2QWT4 [322-334]	0	1420.76822138	Not Found	Not Found	High			2.0e7	3.0358989238739	High	0	9.579E-06
High	[R].VFGDAALDLGHELVR.[R]			0.000754837	0	1	1	1	Q5TKP8	Q5TKP8 [32-46]	0	1611.84893125	Not Found	Not Found	High			1.2e7	2.24870896339417	High	0	4.809E-06
High	[R].VSALSQVSGVLGSQWGDEGK.[G]			8.28467E-06	0	1	2	3	A2XD35	A2XD35 [59-78]	0	2004.00325937	Not Found	Not Found	High			4.8e7	4.87299394607544	High	0	8.935E-09
High	[R].TCVLVSEEDEEATFVDPALR.[G]	1xCarbamidomethyl [C2]		0.00248974	0	1	1	2	A2WXB2	A2WXB2 [94-113]	0	2280.07001846	Not Found	Not Found	High			6.0e6	3.78363656997681	High	0	2.473E-05
High	[R].GAIMDTQAVADACSSGQVAGYGGDVWFPQPAPK.[D]	1xCarbamidomethyl [C13]; 2xDeamidated [Q17; Q]		0.00447866	0	1	1	2	Q9SXP2	Q9SXP2 [283-315]	0	3353.50891871	Not Found	Not Found	High				5.36116933822632	High	3.675E-05	0.0001634
High	[K].GQLTSEAGIVESLAPLVK.[E]			2.73491E-05	0	1	1	3	Q75M08	Q75M08 [264-281]	0	1812.01130497	Not Found	Not Found	High			2.1e7	4.58964490890503	High	0	4.745E-08
High	[K].IPFSSFDILTDDEVR.[Q]			0.000306915	0	1	1	2	Q0IWL9	Q0IWL9 [327-341]	0	1753.86430643	Not Found	Not Found	High			1.3e7	4.16702795028687	High	0	2.238E-06
High	[R].DPGELVFPFGPDYLENLNVNLDHPK.[L]			3.6273E-05	0	1	1	3	Q6ZJS7	Q6ZJS7 [159-183]	0	2839.39373536	Not Found	Not Found	High			1.8e7	5.18135643005371	High	0	7.021E-08
High	[K].VLDADVTDSVIGEGCVIR.[H]	1xCarbamidomethyl [C15]		4.75458E-05	0	1	1	2	Q69T99	Q69T99 [372-389]	0	1917.95861772	Not Found	Not Found	High			1.0e7	4.94607496261597	High	0	1.024E-07
High	[K].VDILVSGIGTGGTVTGTGK.[Y]			0.000711724	0	1	1	2	Q9XEA8	Q9XEA8 [176-194]	0	1731.94870473	High	Not Found	Not Found				4.09783363342285	High	0	4.445E-06
High	[K].NFTSEFPHVER.[Y]			0.00169924	0	1	1	1	Q9ZRI7	Q9ZRI7 [178-188]	0	1362.64368964	Not Found	Not Found	High			2.5e7	2.92530655860901	High	0	1.476E-05
High	[K].CGTALDHGVAAVGYGTENGK.[D]	1xCarbamidomethyl [C1]; 1xDeamidated [N18]		0.00143289	0	1	1	2	P25776	P25776 [283-302]	0	1977.89708051	Not Found	Not Found	High			1.9e7	4.07168006896973	High	0	1.174E-05
High	[K].GAGLYASQGGPIILSQIENEYGNIDSAYGAAGK.[A]	1xDeamidated [Q/N]		4.644E-05	0	1	1	7	Q10NX8	Q10NX8 [170-202]	0	3285.59099129	High	Not Found	High			1.9e7	5.56788158416748	High	0	1.868E-07
High	[K].ADDGSDTVTFMFESPNQDK.[I]			0.000274459	0	1	1	2	P17070	P17070 [92-110]	0	2103.88115483	Not Found	Not Found	High			1.6e7	3.52790260314941	High	0	1.184E-06
High	[K].FVQVAGGFACALDLVQHIR.[A]	1xCarbamidomethyl [C10]		0.000503044	0	1	1	1	Q75HE6	Q75HE6 [121-139]	0	2101.10114011	High	Not Found	Not Found				2.50718855857849	High	0	2.749E-06
High	[R].GPIQISYNYNYGPAGQAIGSNLLSNPDLVASDATVSFK.[T]	1xDeamidated [Q/N]		0.00150189	0	1	1	6	Q42993	Q42993 [194-231]	0	3942.9396025	High	Not Found	Not Found	1.3e7			4.96805238723755	High	0	1.25E-05
High	[K].IPAGLAPEQAAPLLCAGLTVYSPLK.[H]	1xCarbamidomethyl [C15]; 1xDeamidated [Q9]		0.00316769	0	1	1	4	Q6ZHS4	Q6ZHS4 [149-173]	0	2551.3840232	High	Not Found	High	5.3e6		3.4e6	3.51370358467102	High	0.001579	0.01463
High	[K].FLIGDIEASQGAFQYFGLR.[E]			0.000521114	0	1	1	3	Q53LQ0	Q53LQ0 [312-330]	0	2132.08111581	High	Not Found	High			4.0e6	3.92876291275024	High	0	2.874E-06
High	[R].DLVLANGALLPLLAQLNEHTK.[L]	1xDeamidated [N/Q]		0.00453152	0	1	1	3	Q71VM4	Q71VM4 [194-214]	0	2244.25980876	High	Not Found	Not Found	4.4e6			3.4779794216156	High	0.0003259	0.002902
High	[R].GPIQLSYNYNYGPAGEAIGEDLLNNPELVASDPVVSFK.[T]	1xDeamidated [Q/N]		0.000436815	0	1	1	13	Q688M5	Q688M5 [199-236]	0	4051.98113291	High	Not Found	High	3.0e6		2.7e6	5.36803102493286	High	0	1.38E-05
High	[K].DKYPGITYADLFQLASATAIEEAGGPK.[I]			0.00115275	0	1	1	3	Q69SV0	Q69SV0 [165-191]	1	2826.41961571	High	Not Found	Not Found	1.3e6			3.84847927093506	High	3.675E-05	0.0001313
High	[K].LALTPAVGTDNDGEGTVERPSK.[R]			0.00144134	0	1	1	3	Q6AVI0	Q6AVI0 [129-150]	0	2227.12007988	Not Found	Not Found	High			1.6e7	3.78345632553101	High	0	1.176E-05
High	[K].GINYQILSNPEFLAEGTAIEDLFKPDR.[V]	1xDeamidated [N9]		0.000349319	0	1	2	2	Q2QS14	Q2QS14 [147-173]	0	3051.53095739	High	Not Found	Not Found	3.7e6			3.60752701759338	High	0	1.653E-06
High	[R].TLNSAAATTADR.[Q]			0.00197981	0	1	1	2	O65091	O65091 [61-72]	0	1191.59640509	Not Found	Not Found	High			1.3e7	3.08462834358215	High	0.0002401	0.002479
High	[R].MSCPAMAQLLSNTLYYK.[R]	1xCarbamidomethyl [C3]		6.01605E-05	0	1	1	2	O64464	O64464 [87-103]	0	1990.94350181	Not Found	Not Found	High			3.1e7	4.87550163269043	High	0	1.428E-07
High	[K].FSGATESGGGVVR.[V]			0.000746011	0	1	1	2	Q653V7	Q653V7 [787-799]	0	1223.60149049	Not Found	Not Found	High			8.9e6	3.01074004173279	High	0	4.755E-06
High	[R].GASSETAAFAGAR.[I]			0.000243995	0	1	1	2	Q84Q77	Q84Q77 [43-55]	0	1195.57019037	Not Found	Not Found	High			9.2e6	3.52384090423584	High	0	1.005E-06
High	[R].FLEGTTTGGGPSR.[E]			0.00142449	0	1	1	2	Q67UX7	Q67UX7 [328-340]	0	1279.62770521	Not Found	Not Found	High			1.5e7	3.70335841178894	High	0	1.164E-05
High	[R].AATGVGVMMNDR.[K]			0.00291766	0	1	2	2	A2XAZ3	A2XAZ3 [120-131]	0	1221.57145275	Not Found	Not Found	High			1.2e7	3.21915984153748	High	0	3.05E-05
High	[K].DATDDFEDVGHSTTAR.[A]			0.00253401	0	1	1	2	P49100	P49100 [55-70]	0	1736.73581138	Not Found	Not Found	High			3.3e7	3.40666222572327	High	0	2.532E-05
High	[R].LNADDWENDENLKK.[I]			0.00113259	0	1	1	3	A2XCT8	A2XCT8 [52-65]	1	1703.78711873	Not Found	Not Found	High			4.5e7	3.43826389312744	High	0.0004249	0.004428
High	[R].SSGVTAEGEGVKVESTACSVSPTADQK.[A]	1xCarbamidomethyl [C18]		0.000795866	0	1	1	2	Q40682	Q40682 [67-93]	1	2681.25704367	Not Found	Not Found	High			1.8e7	4.22366428375244	High	3.675E-05	6.461E-05
High	[R].LSPFIDYMDCVDSDPVALGSYMVQQLNK.[H]	1xCarbamidomethyl [C10]		0.00377778	0	1	1	2	Q69TH8	Q69TH8 [236-263]	0	3205.48903415	Not Found	Not Found	High				5.11289930343628	High	0	4.268E-05
High	[K].GVSIDGVQLPFESGEIDFGEPGTNGQHSFYQLIHQGR.[V]	2xDeamidated [Q/N]		0.000191704	0	1	1	7	P42862	P42862 [365-401]	0	4017.88896432	High	Not Found	High	6.9e6			3.67238903045654	High	0	7.144E-07
High	[R].GELQCIGATTIDEYR.[K]	1xCarbamidomethyl [C5]		0.000314222	0	2	3	4	Q7F9I1; Q2QVG9	Q7F9I1 [395-409]; Q2QVG9 [396-410]	0	1725.81122532	High	Not Found	Not Found	9.9e6			3.52876234054565	High	0	8.946E-06
High	[R].EDGVIMNDETVYQLCK.[Q]	1xCarbamidomethyl [C15]		0.000254252	0	1	1	4	Q5Z8V9	Q5Z8V9 [232-247]	0	1913.86194018	High	Not Found	High	2.4e7		3.3e7	4.40878009796143	High	0	8.514E-06
High	[R].LLDPIKDQLPILSYADFYQLAGVVAVEVTGGPEVPFHPGR.[Q]	1xDeamidated [Q19]		0.00134315	0	1	1	2	Q9FE01	Q9FE01 [81-120]	1	4322.27473613	Not Found	High	Not Found		3.6e6		2.92595601081848	High	0	1.072E-05
High	[R].VAQDPTISFKTALWFWMNNVHQVMLQGFGATIR.[A]			9.35261E-05	0	1	1	1	Q7Y1Z0	Q7Y1Z0 [216-248]	1	3806.92978695	High	Not Found	Not Found	1.0e7			3.78022766113281	High	0	2.626E-07
High	[R].VAQDPTISFKTALWFWMNNVHQVMLQGFGATIR.[A]	1xDeamidated [N/Q]		0.000506012	0	1	1	5	Q7Y1Z0	Q7Y1Z0 [216-248]	1	3807.91380295	Not Found	High	Not Found		1.9e7		4.91586828231812	High	0	1.485E-05
High	[K].ALAAAGAEILVGTWVPALNIFETSLR.[R]			0.000539833	0	2	2	3	Q6Z0I4; Q6H5J0	Q6Z0I4 [105-130]; Q6H5J0 [101-126]	0	2683.4817626	Not Found	High	High				4.66009569168091	High	0	3.023E-06
High	[R].RPASNMDPYVVTALLAETTILWEPTLEAEVLAAK.[K]			0.00304011	0	1	1	3	P14655	P14655 [389-422]	0	3712.95062463	High	High	Not Found	1.6e7	2.2e7		4.10062408447266	High	0	3.232E-05
High	[R].ELLFCTPGALQYLSGVILFEETLYQK.[T]	1xCarbamidomethyl [C5]		0.000679013	0	1	1	1	P17784	P17784 [57-82]	0	3032.56892278	Not Found	High	Not Found		7.1e6		3.89169788360596	High	0	4.153E-06
High	[R].TLLVTAPGLGQYISGAILFEETLYQSTVDGK.[K]			4.95447E-05	0	1	1	11	Q40677	Q40677 [90-120]	0	3284.73005057	High	High	High	4.5e7	2.3e8	2.2e6	4.56459665298462	High	0	1.087E-07
High	[R].TLLVTAPGLGQYISGAILFEETLYQSTVDGK.[K]	1xDeamidated [Q]		0.00139138	0	1	1	4	Q40677	Q40677 [90-120]	0	3285.71406657	High	Not Found	High	1.7e6			4.28171873092651	High	0	2.613E-05
High	[K].KFETLSYLPPLTVEDLLKQIEYLLR.[S]			0.000160689	0	1	2	2	P18566	P18566 [58-82]	2	3021.6910865	Not Found	High	Not Found		5.3e7		3.9991774559021	High	0	5.599E-07
High	[R].NIWADDLAASLTTLESLEAIVGK.[D]			1.90081E-08	0	2	2	13	Q2QLY5; Q2QLY4	Q2QLY5 [298-320]; Q2QLY4 [298-320]	0	2430.27624611	High	High	High	2.5e8	3.0e8	1.7e8	6.78441047668457	High	0	5.04E-11
High	[K].LIGAGAATIALAGAAVGIGNVFSSLIHSVAR.[N]			1.54185E-09	0	1	1	9	P0C519	P0C519 [7-37]	0	2877.63088634	High	High	High	8.3e6	4.4e7	1.6e7	5.66185188293457	High	0	4.043E-09
High	[K].LIGAGAATIALAGAAVGIGNVFSSLIHSVAR.[N]	1xDeamidated [N20]		1.99695E-09	0	1	1	3	P0C519	P0C519 [7-37]	0	2878.61490234	High	Not Found	Not Found				6.7650146484375	High	0	8.02E-14
High	[K].ELLADEVGNTAAFLVSPLASAITGSTVYVDNGLNTMGLAVDSPTISS.[-]	1xDeamidated [N]		0.00217501	0	1	1	13	Q6Z0I4	Q6Z0I4 [329-375]	0	4682.32808903	High	High	High	6.0e7	5.7e7	4.7e7	5.57543325424194	High	0	2.063E-05
High	[K].ELLADEVGNTAAFLASPLASAITGSTIYVDNGLNTMGLALDSPTLST.[-]	1xDeamidated [N]		0.00256396	0	1	1	7	Q6H5J0	Q6H5J0 [325-371]	0	4696.34373909	High	High	High	1.4e7	2.8e7	4.1e7	5.52204608917236	High	0	2.578E-05
High	[R].AGEAVLIIEDLVTSGASVLETAAPLR.[D]			0.00078656	0	1	1	6	Q9LDN2	Q9LDN2 [111-136]	0	2595.42397288	High	High	High	1.0e7		1.7e7	4.26267910003662	High	0	5.1E-06
High	[K].ELVNSPANVLTPAVLAEEASNIASTYSDVFTATILDVEK.[C]			0.000618031	0	1	1	3	Q6K669	Q6K669 [286-324]	0	4092.09107676	High	High	Not Found	9.9e7	8.2e7		4.45479249954224	High	0	7.277E-06
High	[K].ELVNSPANVLTPAVLAEEASNIASTYSDVFTATILDVEK.[C]	1xDeamidated [N]		1.79461E-06	0	1	1	5	Q6K669	Q6K669 [286-324]	0	4093.07509276	Not Found	Not Found	High			6.1e7	6.13905429840088	High	0	7.053E-09
High	[R].IGTGAPVYLAAVLEYLAAEVLELAGNAAR.[D]			8.71512E-05	0	1	2	6	A2Y5G8	A2Y5G8 [55-83]	0	2915.58768408	High	High	High	2.0e6			4.60416412353516	High	0	2.383E-07
High	[R].FNHASADGMGAAQFINAVGDMAR.[G]			0.000629032	0	1	1	1	Q9LGQ6	Q9LGQ6 [159-181]	0	2351.06555876	High	Not Found	Not Found				4.22709369659424	High	0	3.76E-06
High	[R].VNVSELAVELLTVPEYLQFK.[E]			6.57107E-05	0	1	1	33	P31924	P31924 [105-124]	0	2291.25332596	High	High	High	1.5e7	1.6e7	7.0e6	3.98393368721008	High	3.675E-05	9.794E-05
High	[R].DIWPSTEEIAEVVQSSVLPDMFK.[S]			0.00197981	0	1	1	14	Q6YZX6	Q6YZX6 [592-614]	0	2620.28509619	High	High	High	3.1e6	7.8e6	1.5e6	3.69951796531677	High	3.675E-05	8.2E-05
High	[K].FVDDPQTEGIVLIGEIGGTAEEDAAAFIQESK.[T]	1xDeamidated [Q]		2.03795E-05	0	1	1	32	Q6ZL94	Q6ZL94 [230-261]	0	3350.6162029	High	High	High	4.0e6	5.5e5	2.6e6	5.90664148330688	High	0	3.294E-08
High	[K].FVDDPQTEGIVLIGEIGGTAEEDAAAFIQESK.[T]			8.25481E-07	0	1	1	34	Q6ZL94	Q6ZL94 [230-261]	0	3349.6321869	High	High	High	8.2e5	2.4e7	5.4e6	5.72811985015869	High	0	3.574E-10
High	[K].SLADGVQDEVAEIIKEDLWPNPLK.[Y]			0.00373369	0	1	2	11	B8AEC1	B8AEC1 [198-221]	1	2679.38758736	High	High	High	7.1e6	1.4e6		3.8438766002655	High	0	4.283E-05
High	[K].SLADGVQDEVAEIIKEDLWPNPLK.[Y]	1xDeamidated [Q/N]		0.00480531	0	1	2	4	B8AEC1	B8AEC1 [198-221]	1	2680.37160336	High	High	Not Found	2.0e6	9.4e6		3.59074330329895	High	0	5.793E-05
High	[K].IENVEGLNNFDEILQEADGIILSR.[G]			0.000128499	0	1	1	11	Q2QXR8	Q2QXR8 [257-280]	0	2701.3679145	High	High	High		8.5e6	5.8e6	4.4378514289856	High	0	4.105E-07
High	[R].VFIMDNCEELIPEWLSFVK.[G]	1xCarbamidomethyl [C7]		0.00090048	0	2	3	12	Q0J4P2; Q07078	Q0J4P2 [341-359]; Q07078 [341-359]	0	2369.15560289	High	High	High	1.5e7	9.3e6	2.8e6	3.37890648841858	High	0	6.162E-06
High	[R].IAGGPLGEVVDPLYPGGSFDPLGLADDPEAFAELK.[V]			4.6714E-05	0	1	1	12	P12331	P12331 [172-206]	0	3526.76280715	High	High	High	7.6e7	1.3e8	4.0e7	5.0871753692627	High	0	8.214E-07
High	[K].QSISLEPGGQFELSGAPLETLHQTCAEVNSHLYQVK.[A]	1xCarbamidomethyl [C25]; 1xDeamidated [Q]		0.00328129	0	1	4	2	A2YL07	A2YL07 [136-171]	0	3968.93347157	Not Found	Not Found	High			1.3e7	3.80447435379028	High	0	3.579E-05
High	[R].FDEGLPPILTALEVLDHNIR.[L]			1.04213E-05	0	1	1	26	Q01859	Q01859 [96-115]	0	2262.21285815	High	High	High	6.6e7	2.0e6	5.7e6	4.78587627410889	High	0	1.237E-08
High	[R].GVTLPDVPAILDGLNAVGLTSLQSGMDNVR.[N]			0.00021564	0	1	1	14	Q42997	Q42997 [184-213]	0	3022.58776033	High	High	High	4.8e6	5.9e6	1.5e6	4.67106819152832	High	0	4.788E-06
High	[R].IAGGPLGEVVDPLYPGGAFDPLGLADDPEAFAELK.[V]			2.81655E-05	0	1	1	13	P12330	P12330 [176-210]	0	3510.76789255	High	High	High	2.0e8	3.6e8	9.2e7	5.17622900009155	High	0	7.752E-08
High	[R].AEQSPDDSSQPSASSEAR.[S]			2.84989E-05	0	1	1	4	Q2QMG2	Q2QMG2 [642-659]	0	1848.78421802	High	Not Found	High	1.0e7		4.6e6	3.7715311050415	High	0	9.703E-08
High	[R].FYNVVIEELPANVADLL.[-]			3.09455E-05	0	1	1	12	P35683	P35683 [398-414]	0	1919.016056	High	High	High	2.1e7	2.9e7		4.90613842010498	High	0	8.964E-08
High	[K].IQGIGAGFVPGVLDVDLINETVQVSSDEAIEMAK.[A]			1.92151E-05	0	1	1	6	Q9XEA6	Q9XEA6 [223-256]	0	3514.79854069	High	High	Not Found	1.5e6			4.09276914596558	High	0	2.907E-08
High	[K].IQGIGAGFVPGVLDVDLINETVQVSSDEAIEMAK.[A]	1xDeamidated [N/Q]		1.08594E-05	0	1	1	5	Q9XEA6	Q9XEA6 [223-256]	0	3515.78255669	Not Found	High	Not Found				5.19038438796997	High	0	1.301E-08
High	[R].FEGALPANQLIQQIESALEVAK.[-]			1.68823E-05	0	1	1	14	Q5JMR9	Q5JMR9 [147-168]	0	2369.27110122	High	High	High	4.1e6	5.0e6	1.5e6	4.47465515136719	High	0	5.568E-07
High	[R].IGLAGLAVMGQNLALNIAEKGFPISVYNR.[T]			0.00139959	0	1	1	2	Q9LI00	Q9LI00 [6-34]	1	3029.66047188	Not Found	High	Not Found		5.1e5		4.12104749679565	High	0	1.129E-05
High	[K].AINQQPPFEVLSLAGSIADALQI.[-]			1.62012E-05	0	1	1	11	Q6ZFT5	Q6ZFT5 [303-325]	0	2395.28675128	High	High	High	4.7e7	5.6e7	3.3e7	4.62168121337891	High	0	2.277E-08
High	[R].GVDLDALLDMSTDDLVQLFPAR.[A]			0.000829313	0	1	1	21	P31674	P31674 [28-49]	0	2404.20645203	High	High	High	2.6e7	5.9e6	1.6e6	3.90523791313171	High	3.675E-05	8.521E-05
High	[R].GVDLDALLDMSTDDLVQLFPAR.[A]	1xDeamidated [Q17]		0.00208735	0	1	1	9	P31674	P31674 [28-49]	0	2405.19046803	High	High	High	9.0e6	1.2e6		4.72099113464355	High	3.675E-05	8.117E-05
High	[R].DAEGQDVLLFIDNIFR.[F]			2.347E-05	0	1	1	14	Q01859	Q01859 [318-333]	0	1864.9439537	High	High	High	3.2e7	9.4e6	4.0e6	4.86500692367554	High	0	8.843E-07
High	[K].DLVSSLVSGLLTIGPR.[F]			0.000312379	0	1	1	17	Q93VT8	Q93VT8 [432-447]	0	1626.94249724	High	High	High	2.3e7	3.0e6	1.1e6	4.50651884078979	High	0	1.929E-06
High	[R].QLDYVPATISALEEVVTAAAGR.[I]			8.13973E-06	0	1	1	37	Q10CE4	Q10CE4 [259-280]	0	2274.19760195	High	High	High	1.5e7	1.4e7	6.3e6	5.33323860168457	High	0	5.256E-07
High	[K].LNTDENPDIATQFGIR.[S]			0.000543018	0	1	1	2	Q6H7E4	Q6H7E4 [122-137]	0	1803.88716709	Not Found	Not Found	High			4.2e7	3.71074390411377	High	0	3.056E-06
High	[K].DSSNDRTDEYGGSLENR.[C]			0.00281663	0	1	2	2	Q69TI0	Q69TI0 [190-206]	1	1914.80601608	High	Not Found	Not Found				3.20563530921936	High	3.675E-05	0.0002555
High	[R].KEAAENTLVAYK.[S]			0.00200322	0	1	1	8	Q06967	Q06967 [148-159]	1	1336.71070654	High	Not Found	High	1.1e8		8.0e7	3.95367074012756	High	3.675E-05	0.0001776
High	[K].KEEEAAPAEPAAAAAEAAAPSTEVVEEK.[K]			0.00203886	0	1	1	3	Q0JPA6	Q0JPA6 [158-185]	1	2766.33158847	High	Not Found	High	2.2e7			5.13601207733154	High	0	1.889E-05
High	[R].VGGLSNSEIADVFAEWNR.[G]			0.000116955	0	1	1	5	Q2R480	Q2R480 [227-244]	0	1963.95082993	High	Not Found	High	2.2e7			4.71174335479736	High	0	3.608E-07
High	[R].TEVGYSQGNLHDPTYEDVCTGATYHNEVVR.[V]	1xCarbamidomethyl [C19]		1.40678E-05	0	1	1	1	Q336R9	Q336R9 [122-151]	0	3411.51823689	High	Not Found	Not Found	3.0e7			4.41379356384277	High	0	1.874E-08
High	[R].TEVGYSQGNLHDPTYEDVCTGATYHNEVVR.[V]	1xCarbamidomethyl [C19]; 1xDeamidated [N/Q]		9.73302E-07	0	1	1	5	Q336R9	Q336R9 [122-151]	0	3412.50225289	High	Not Found	High			6.0e7	4.51767158508301	High	0	3.668E-09
High	[K].APAADDDDDDDVDLFGEETEEEKK.[A]			9.37412E-06	0	1	1	4	Q40680	Q40680 [97-120]	1	2668.09041469	High	Not Found	High	2.1e7			5.0938572883606	High	0	1.066E-08
High	[R].FDDSFSAASLK.[A]			0.00453152	0	1	1	4	Q5Z6F0	Q5Z6F0 [10-20]	0	1187.55789437	High	Not Found	High	4.9e7			3.46422934532166	High	0	5.372E-05
High	[R].GGVLGLGGVGHMGVK.[V]			0.00112595	0	1	1	3	Q6ZHS4	Q6ZHS4 [184-198]	0	1337.73581593	High	Not Found	High	2.4e7		1.4e7	2.80514860153198	High	0	8.368E-06
High	[R].TTGDIADNWGSMTSR.[A]			0.000621676	0	1	1	4	Q9FXT4	Q9FXT4 [237-251]	0	1611.70675999	High	Not Found	High	7.4e6			3.67297172546387	High	0	2.403E-05
High	[R].HSDEGEGGEIVFGGMDPSHYK.[G]			0.0012966	0	1	1	4	Q42456	Q42456 [230-250]	0	2247.96113647	High	Not Found	High	2.1e7		4.7e6	4.31171607971191	High	0	1.024E-05
High	[K].EGQNDIYYITGESK.[K]			0.00172947	0	1	1	4	Q0J4P2	Q0J4P2 [459-472]	0	1616.74385698	High	Not Found	High	4.8e7		3.6e7	4.18356275558472	High	0	1.514E-05
High	[R].EAIDAEDSVAELER.[A]			0.000110924	0	1	1	8	Q7XDY9	Q7XDY9 [250-263]	0	1546.72312152	High	Not Found	High	1.6e8			4.65946817398071	High	0	8.057E-07
High	[K].ISEAGVSSLEFGPNR.[E]			0.000829313	0	1	1	2	Q69Q02	Q69Q02 [221-235]	0	1562.78091124	High	Not Found	Not Found	1.1e7			3.74346804618835	High	0	5.48E-06
High	[R].ISPAIDHLDAYDSDPIK.[L]			0.00402973	0	1	1	4	Q6Z965	Q6Z965 [242-258]	0	1869.92288387	High	Not Found	High	9.8e7			3.06524968147278	High	0	4.638E-05
High	[K].NQYTFNVESGFTK.[T]			0.00254894	0	1	1	4	P0C449	P0C449 [20-32]	0	1534.7172484	High	Not Found	High			9.5e7	3.2872200012207	High	0.0003456	0.003771
High	[K].LISGEHVGALAMSEPNSGSDVVSMK.[C]			0.000164515	0	1	1	4	Q75IM9	Q75IM9 [142-166]	0	2515.21669908	High	Not Found	High	9.6e7		3.4e7	4.68206787109375	High	0	5.782E-07
High	[K].AGDTVGVGYFVASCR.[G]	1xCarbamidomethyl [C14]		0.000149736	0	1	1	4	Q6ERW7	Q6ERW7 [160-174]	0	1558.73185293	High	Not Found	High	8.0e7			4.25541734695435	High	0	3.422E-06
High	[R].LFQVEYAIEAIK.[L]			0.00407731	0	1	1	2	Q9LSU1	Q9LSU1 [21-32]	0	1423.78314321	Not Found	Not Found	High				3.68743705749512	High	0	4.711E-05
High	[R].GFSDTQIAFATSSSETDVR.[L]			0.000429175	0	1	1	2	B9EXM2	B9EXM2 [566-584]	0	2018.93015396	High	Not Found	Not Found				4.33021450042725	High	0	2.209E-06
High	[K].NPFAPTLHFNYR.[Y]			0.00124431	0	1	1	2	Q7XPL2	Q7XPL2 [192-203]	0	1476.73825874	High	Not Found	Not Found	1.0e8			2.75651550292969	High	0	9.634E-06
High	[K].FWEVVCDEHGIDPTGR.[Y]	1xCarbamidomethyl [C6]		0.00106791	0	2	3	8	Q43594; Q76FS3	Q43594 [20-35]; Q76FS3 [20-35]	0	1916.85957247	High	Not Found	High	7.5e7		4.4e7	4.07189559936523	High	0	7.787E-06
High	[R].LVCVLYTSPTCGPCR.[T]	3xCarbamidomethyl [C3; C11; C14]		0.00271909	0	1	1	2	Q70G58	Q70G58 [430-444]	0	1782.83355815	High	Not Found	Not Found	9.6e6			3.25314927101135	High	0	2.775E-05
High	[R].GELQCIGATTINEYR.[K]	1xCarbamidomethyl [C5]; 1xDeamidated [N12]		0.000314222	0	0	1	2			0	1725.81122575	High	Not Found	Not Found	9.9e6			3.52876234054565	High	0	8.945E-06
High	[K].CDVIASGIVNAAK.[Q]	1xCarbamidomethyl [C1]		0.000512	0	1	1	4	Q6K9N6	Q6K9N6 [360-372]	0	1317.68311192	High	Not Found	High	2.5e8		1.5e8	3.69362258911133	High	0	2.81E-06
High	[R].LNEAVMHFGESIK.[E]			0.00276743	0	1	1	4	Q9FWK4	Q9FWK4 [95-107]	0	1474.73587542	High	Not Found	High	4.1e7		1.8e7	3.90335941314697	High	0	2.849E-05
High	[K].HPSKPPLDGACNPDLR.[L]	1xCarbamidomethyl [C11]		0.000353453	0	1	1	4	Q10G81	Q10G81 [162-177]	0	1773.87007764	High	Not Found	High	1.8e7		9.8e6	3.44056344032288	High	0	1.68E-06
High	[R].IVSDEEEEVTTDR.[N]			0.00216227	0	1	1	2	Q53JI9	Q53JI9 [103-115]	0	1521.69148703	High	Not Found	Not Found	4.1e6			3.00351691246033	High	0	2.056E-05
High	[R].SDETVAMIEAYLR.[A]			0.00226634	0	1	1	2	Q6YZX6	Q6YZX6 [330-342]	0	1497.72537025	High	Not Found	Not Found	1.8e7			3.25231313705444	High	0	2.673E-05
High	[K].HIGGCDDTLALNNEGK.[L]	1xCarbamidomethyl [C5]		1.33423E-05	0	1	1	4	P55142	P55142 [76-91]	0	1713.7860732	High	Not Found	High			3.7e7	4.98519229888916	High	0	1.742E-08
High	[K].MGVTHCTIAHALEK.[T]	1xCarbamidomethyl [C6]		0.000429175	0	1	1	4	P31924	P31924 [432-445]	0	1567.77194364	High	Not Found	High	4.8e7		4.0e7	3.34118103981018	High	0	2.177E-05
High	[K].SNNTVYNATSTGVVR.[K]			0.000521114	0	1	1	4	P0C388	P0C388 [201-215]	0	1582.78197384	High	Not Found	High	4.3e7		1.4e7	3.39110732078552	High	6.558E-05	0.0007314
High	[K].ANADTPADALTAR.[N]			0.00326208	0	1	1	1	Q75KR1	Q75KR1 [552-564]	0	1286.63351884	High	Not Found	Not Found				2.96984958648682	High	0	3.541E-05
High	[R].SSEAYTFNHDSMAR.[R]	1xDeamidated [N8]		0.00486202	0	1	1	2	B7EA73	B7EA73 [681-694]	0	1616.66456127	High	Not Found	High	2.3e7		3.5e7	2.71632885932922	High	0	5.877E-05
High	[R].VVLDCATADPDGR.[K]	1xCarbamidomethyl [C5]		0.000543018	0	1	3	4	Q2QNG7	Q2QNG7 [319-331]	0	1388.64745463	High	Not Found	High	2.1e7			4.13244485855103	High	0	6.382E-06
High	[K].EIVVLSGAHTLGR.[S]			0.00106791	0	1	1	2	Q7XJ02	Q7XJ02 [239-251]	0	1351.76922449	High	Not Found	Not Found	1.3e7			3.17620539665222	High	0	7.828E-06
High	[R].ASHQVYQPNGAAPISSTDKPISAR.[W]	1xDeamidated [N/Q]		0.00153763	0	1	1	2	Q6Z965	Q6Z965 [117-140]	0	2496.24774036	High	Not Found	Not Found	1.1e8			3.81211614608765	High	0	1.294E-05
High	[K].VQWMHIDMAGPVWNDK.[K]			0.000100959	0	1	1	2	Q6K669	Q6K669 [562-577]	0	1926.89893464	High	Not Found	Not Found	3.3e7			3.87724995613098	High	0	2.918E-07
High	[R].YAGTSDLQLER.[V]			0.00412545	0	1	1	4	Q76FS3	Q76FS3 [36-46]	0	1252.61680618	High	Not Found	High	1.5e7		1.4e7	2.782883644104	High	3.675E-05	0.000246
High	[K].AAVQETVSATLNR.[T]			0.00197981	0	1	1	2	Q5Z5A8	Q5Z5A8 [212-224]	0	1359.72266817	High	Not Found	Not Found	1.5e7			3.34328842163086	High	3.675E-05	0.0001343
High	[K].AESTGDVAAAEPAPVSA.[-]			0.00341896	0	1	1	5	Q84T92	Q84T92 [217-233]	0	1542.72820692	High	Not Found	High	2.3e7		2.4e7	3.49807262420654	High	0	3.765E-05
High	[R].VATVQCLSGTGSLR.[V]	1xCarbamidomethyl [C6]		7.93221E-05	0	1	1	2	P37833	P37833 [101-114]	0	1448.75258839	High	Not Found	Not Found	1.8e8			4.87083196640015	High	0	2.086E-07
High	[K].IIAVCADDPEYR.[H]	1xCarbamidomethyl [C5]		0.00232024	0	1	1	4	A2X8Q3	A2X8Q3 [140-151]	0	1421.67294112	High	Not Found	High	1.8e8		3.3e8	3.82114410400391	High	0	2.25E-05
High	[K].KGIDADGMESLYK.[K]			0.00118714	0	1	1	2	Q8L4L4	Q8L4L4 [229-241]	1	1426.6882565	High	Not Found	Not Found	2.6e7			3.63076639175415	High	0	9.014E-06
High	[K].DNQTVQSVLGTPTR.[D]			0.00075929	0	1	1	4	Q7Y0E8	Q7Y0E8 [165-178]	0	1515.77616021	High	Not Found	High	3.5e7		2.0e7	3.61250853538513	High	0	4.288E-05
High	[R].YAVILDAGSTGTR.[V]			0.00194521	0	1	1	4	Q2QYE1	Q2QYE1 [45-57]	0	1323.69030545	High	Not Found	High	2.3e7		1.1e7	3.95748209953308	High	0	2.085E-05
High	[R].VGGGPLGEGLDK.[V]			0.000911133	0	1	1	5	A2XJ35	A2XJ35 [174-185]	0	1098.5789642	High	Not Found	High				4.38648080825806	High	0	9.726E-06
High	[K].IFSSPEVASEEPWYGIEQEYTLLQK.[D]			4.16234E-06	0	1	1	31	P14656	P14656 [113-137]	0	2943.429846	High	High	High	1.4e8	2.3e8	1.2e8	6.45151281356812	High	0	3.438E-09
High	[R].SALDYLELQPDLSALVR.[G]			0.00211203	0	1	2	5	Q0JBZ8	Q0JBZ8 [349-365]	0	1903.0171186	Not Found	High	High		6.0e6	4.9e6	3.3250937461853	High	3.675E-05	7.24E-05
High	[R].TVPAAVPAIVFLSGGQSEEEATLNLNAMNK.[L]	1xDeamidated [N/Q]		0.000241141	0	1	1	89	P17784	P17784 [254-283]	0	3072.5557919	High	High	High	2.6e6	1.9e7	1.3e7	5.71409463882446	High	0	9.904E-07
High	[R].QADCFLFGSPEYNYSIATPLK.[N]	1xCarbamidomethyl [C4]		0.00017759	0	1	1	11	Q941Z0	Q941Z0 [80-100]	0	2421.14312387	High	High	High	9.0e7	2.5e7	5.9e7	4.49941873550415	High	3.675E-05	8.45E-05
High	[R].QADCFLFGSPEYNYSIATPLK.[N]	1xCarbamidomethyl [C4]; 1xDeamidated [N/Q]		0.00180211	0	1	1	4	Q941Z0	Q941Z0 [80-100]	0	2422.12713987	Not Found	High	High				4.20966005325317	High	0	2.615E-05
High	[K].VIIDQDSDPDATIVEITLGDR.[L]			2.81655E-05	0	1	1	8	Q0J709	Q0J709 [79-99]	0	2285.15071126	High	High	High	4.9e7	6.0e6	1.7e7	4.18017148971558	High	0	2.194E-06
High	[K].VIIDQDSDPDATIVEITLGDR.[L]	1xDeamidated [Q5]		4.95447E-05	0	1	1	3	Q0J709	Q0J709 [79-99]	0	2286.13472726	High	Not Found	High	3.5e6			4.40726518630981	High	0	1.084E-07
High	[K].KGSITSVQAIYVPADDLTDPAPATTFAHLDATTVLSR.[Q]			4.38867E-06	0	1	1	11	Q01859	Q01859 [374-410]	1	3842.98107299	High	High	High	5.4e7	5.5e6		4.23268699645996	High	0	1.68E-07
High	[K].KGSITSVQAIYVPADDLTDPAPATTFAHLDATTVLSR.[Q]	1xDeamidated [Q8]		3.00485E-05	0	1	1	11	Q01859	Q01859 [374-410]	1	3843.96508899	High	High	High	1.2e7	4.9e7		3.74947905540466	High	0	1.819E-06
High	[K].KGSITSIQAVYVPADDLTDPAPATTFAHLDATTVLSR.[G]			1.25347E-06	0	1	1	19	P12085	P12085 [318-354]	1	3842.98107299	High	High	High	5.4e7	5.5e6		4.76240062713623	High	0	1.899E-09
High	[K].KGSITSIQAVYVPADDLTDPAPATTFAHLDATTVLSR.[G]	1xDeamidated [Q8]		3.73558E-05	0	1	1	14	P12085	P12085 [318-354]	1	3843.96508899	High	High	High	1.2e7	4.9e7		3.61718702316284	High	0	7.334E-08
High	[R].ELEEAEIDEYVAEIEAEK.[A]			1.47793E-06	0	1	1	16	A2YXU2	A2YXU2 [218-235]	0	2108.97576666	High	High	High	7.9e7	8.3e7	9.6e7	5.90092325210571	High	0	8.056E-10
High	[K].ATSSIFPLQNVFVR.[K]			0.000402285	0	1	1	21	P49397	P49397 [200-213]	0	1578.86385308	High	High	High	4.9e8	4.1e8		4.03392028808594	High	0	5.334E-06
High	[K].ELTLQEAETIALSILK.[Q]			1.22154E-05	0	1	1	40	Q9LSU1	Q9LSU1 [186-201]	0	1772.00515697	High	High	High	2.2e7	2.1e7	1.2e6	4.96094036102295	High	0	1.81E-08
High	[R].VYGLNEIQAGEMVEFASGVK.[G]			0.000112899	0	1	1	10	P0C520	P0C520 [43-62]	0	2141.0583314	High	High	High	1.7e7	1.3e7		4.92331075668335	High	0	1.301E-06
High	[K].APMIDNPDFKDDPYIYAFDSLK.[Y]			2.03795E-05	0	1	1	11	Q9SLY8	Q9SLY8 [302-323]	1	2575.20611766	High	High	High	2.5e8	2.7e8	8.8e7	5.88310766220093	High	0	9.809E-08
High	[K].ASSEWILNCIAHGGDIYGVTTGFGGTSHR.[R]	1xCarbamidomethyl [C9]		0.000552685	0	1	1	6	P14717	P14717 [80-108]	0	3063.43774241	High	High	High	6.9e6	1.7e7		3.58318281173706	High	0	3.137E-06
High	[K].ASSEWILNCIAHGGDIYGVTTGFGGTSHR.[R]	1xCarbamidomethyl [C9]; 1xDeamidated [N8]		3.30144E-05	0	1	1	4	P14717	P14717 [80-108]	0	3064.42175841	High	High	Not Found				4.8974552154541	High	0	6.172E-08
High	[R].GHGPLVGGWSPITDVGDPHIQELGGWAVER.[H]			0.000711724	0	1	1	6	Q10J94	Q10J94 [27-56]	0	3136.55990613	High	High	High	1.2e7		2.2e6	3.78946089744568	High	0	4.724E-06
High	[R].GHGPLVGGWSPITDVGDPHIQELGGWAVER.[H]	1xDeamidated [Q21]		0.00090048	0	1	1	1	Q10J94	Q10J94 [27-56]	0	3137.54392213	Not Found	Not Found	High				4.34320068359375	High	0	6.159E-06
High	[R].TTQGGLLISEGTVVSPAGPGFPHVPGIYNQEQTDAWK.[K]	1xDeamidated [Q/N]		0.00150189	0	1	1	14	Q6Z965	Q6Z965 [58-94]	0	3852.90790852	High	High	High	9.2e6	1.9e7	4.9e6	4.60815382003784	High	0	2.255E-05
High	[K].KLNLPVLPTTTIGSFPQTVELR.[R]			2.41706E-05	0	2	2	30	Q2QLY5; Q2QLY4	Q2QLY5 [427-448]; Q2QLY4 [427-448]	1	2424.38607141	High	High	High	1.0e7	6.5e7		5.44812917709351	High	0	3.835E-07
High	[R].TEEELIEAIATATGAK.[K]			0.000170425	0	1	2	7	A2Y5L9	A2Y5L9 [552-567]	0	1646.848322	Not Found	High	High		4.3e7	2.6e7	4.36064434051514	High	0	8.474E-06
High	[R].LEPFIADTVHVLNESIQQK.[K]			0.00078656	0	1	1	7	A2XD35	A2XD35 [259-277]	0	2181.15500894	High	High	High	3.1e7		2.1e7	3.56551814079285	High	0	5.11E-06
High	[R].IDAWNSEQLPIYEPGLDEVVK.[E]			4.56276E-05	0	2	2	11	Q2QS14; Q9AUV6	Q2QS14 [39-59]; Q9AUV6 [39-59]	0	2415.20783224	High	High	High	6.2e7	2.1e7	4.2e7	4.78835010528564	High	0	9.699E-08
High	[K].ASALLVEFFEK.[C]			0.00271909	0	1	2	18	P31924	P31924 [723-733]	0	1253.67761559	High	High	High	1.7e7	3.4e7	1.5e7	4.07888555526733	High	0	2.78E-05
High	[R].MMLTFSVFPSPK.[V]			0.00455818	0	5	8	7	Q43594; Q76FS2; Q8H7U1; P46265; Q76FS3	Q43594 [163-174]; Q76FS2 [163-174]; Q8H7U1 [163-174]; P46265 [163-174]; Q76FS3 [163-174]	0	1384.70034166	High	High	High	7.8e6	1.1e7		3.397296667099	High	0	5.438E-05
High	[K].LVFPPELTYLDLSHNR.[I]			0.000488466	0	1	1	6	Q8GT95	Q8GT95 [257-272]	0	1914.01197371	High	High	High	1.1e7	7.3e6		3.31433153152466	High	0	1.951E-05
High	[R].AIFVDLEPTVIDEVR.[T]			0.000245435	0	1	1	9	P28752	P28752 [65-79]	0	1715.92142741	High	High	High	7.0e7	1.7e7	8.2e7	4.12290668487549	High	3.675E-05	0.0003216
High	[K].TLYPVLLSNGNLIEQGDLEGGK.[H]	1xDeamidated [N/Q]		3.14966E-05	0	1	1	20	B7EA73	B7EA73 [153-174]	0	2331.20783267	High	High	High	2.2e7	1.3e7	2.6e7	4.71456098556519	High	0	4.173E-07
High	[K].EVEDLEAGGIQVIQIDEAALR.[E]			7.55756E-07	0	2	2	47	Q2QLY5; Q2QLY4	Q2QLY5 [591-611]; Q2QLY4 [591-611]	0	2268.17178109	High	High	High	1.9e8	2.0e7	6.1e6	6.10112953186035	High	0	3.16E-10
High	[K].EVEDLEAGGIQVIQIDEAALR.[E]	1xDeamidated [Q]		4.74827E-07	0	2	2	7	Q2QLY5; Q2QLY4	Q2QLY5 [591-611]; Q2QLY4 [591-611]	0	2269.15579709	High	High	High		4.6e6		6.86748027801514	High	0	1.663E-10
High	[R].TSDDFVYVASEVGVIPMDESK.[V]			2.51868E-05	0	1	1	7	Q69RJ0	Q69RJ0 [458-478]	0	2288.06387015	High	High	High	2.4e7	1.6e7		4.74147415161133	High	0	5.457E-08
High	[R].QLEEAEIDEYVAEIEAEK.[A]			1.17917E-05	0	1	1	7	A2Z3I9	A2Z3I9 [218-235]	0	2107.99175109	High	High	High	4.2e7		1.7e7	5.21527910232544	High	0	2.141E-06
High	[R].QLEEAEIDEYVAEIEAEK.[A]	1xDeamidated [Q1]		1.47793E-06	0	1	1	16	A2Z3I9	A2Z3I9 [218-235]	0	2108.97576709	High	High	High	7.9e7	8.3e7	9.6e7	5.90092325210571	High	0	8.056E-10
High	[K].KLNLPVLPTTTIGSFPQTVELR.[R]	1xDeamidated [Q17]		0.00380002	0	2	2	3	Q2QLY5; Q2QLY4	Q2QLY5 [427-448]; Q2QLY4 [427-448]	1	2425.37008741	High	High	High		6.4e6		3.76853084564209	High	0.0002137	0.002098
High	[R].SFTFIDECVEGVLR.[L]	1xCarbamidomethyl [C8]		0.00180211	0	2	3	4	A2Z7B3; Q2R1V8	A2Z7B3 [245-258]; Q2R1V8 [238-251]	0	1671.80468346	Not Found	High	High		9.6e6	9.6e6	3.58733749389648	High	0	1.6E-05
High	[K].NDWGNAMYPVVPGHEIVGVVTGVGAGVTK.[F]	1xDeamidated [N5]		3.54293E-05	0	2	2	3	Q6ERW7; Q6ERW9	Q6ERW7 [129-157]; Q6ERW9 [129-157]	0	2924.46110382	Not Found	High	High			2.4e7	4.26235628128052	High	0	1.604E-06
High	[R].GINYDLPHVISEAPPFPGVEHVGGDMFASVPR.[G]			0.000512	0	1	1	1	Q6ZD89	Q6ZD89 [231-262]	0	3404.67322123	High	Not Found	Not Found	3.7e6			3.86723756790161	High	0	2.814E-06
High	[R].EEVFGPVAPLVPFK.[T]			0.00304011	0	1	1	9	B9F3B6	B9F3B6 [428-441]	0	1528.84099242	High	High	High	6.2e7	5.8e7		3.90276956558228	High	3.675E-05	0.0002173
High	[K].MLAVLDTNILWVNPDCGLK.[T]	1xCarbamidomethyl [C16]		0.000126251	0	2	2	5	Q2QLY5; Q2QLY4	Q2QLY5 [719-737]; Q2QLY4 [719-737]	0	2172.11915788	High	High	High		1.1e7	7.0e6	4.50451135635376	High	0	4.008E-07
High	[K].MLAVLDTNILWVNPDCGLK.[T]	1xCarbamidomethyl [C16]; 1xDeamidated [N13]		0.000386057	0	2	2	1	Q2QLY5; Q2QLY4	Q2QLY5 [719-737]; Q2QLY4 [719-737]	0	2173.10317388	Not Found	High	Not Found				4.16398191452026	High	0	1.897E-06
High	[K].GLQYYNDIIDGLVK.[N]			0.00125903	0	1	1	4	Q5JK35	Q5JK35 [122-135]	0	1610.84244888	High	High	Not Found	3.2e7	8.7e6		3.86128449440002	High	0	9.814E-06
High	[R].IDQIIGPVLDVTFPPGK.[L]			6.4942E-05	0	1	1	73	P12085	P12085 [23-39]	0	1809.01566214	High	High	High	4.7e6	2.0e7	8.6e6	4.37449359893799	High	0	1.234E-06
High	[R].IDQIIGPVLDVTFPPGK.[L]	1xDeamidated [Q3]		0.00229313	0	1	1	1	P12085	P12085 [23-39]	0	1809.99967814	Not Found	Not Found	High				3.24926161766052	High	0	2.213E-05
High	[R].SESDALSIASEVGYPVVVRPSYVLGGR.[A]			0.000426658	0	1	1	6	B9EXM2	B9EXM2 [779-805]	0	2807.4573982	High	High	Not Found		2.4e7		4.12763118743896	High	0	5.358E-06
High	[K].NDWGNAMYPVVPGHEIVGVVTGVGAGVTK.[F]			1.85487E-05	0	2	2	8	Q6ERW7; Q6ERW9	Q6ERW7 [129-157]; Q6ERW9 [129-157]	0	2923.47708782	High	High	High	9.6e7	1.4e7	2.2e7	4.5770149230957	High	0	1.135E-07
High	[K].LYIGLSGLATDAQTLYQR.[L]			7.52315E-05	0	1	1	10	Q9LST7	Q9LST7 [49-66]	0	1983.05456672	High	High	High	5.8e7	2.2e7	8.6e6	4.79708194732666	High	0	7.716E-06
High	[K].LYIGLSGLATDAQTLYQR.[L]	1xDeamidated [Q]		0.000349319	0	1	1	4	Q9LST7	Q9LST7 [49-66]	0	1984.03858272	Not Found	Not Found	High			4.5e6	4.097412109375	High	0	1.647E-06
High	[K].QAFDEAISELDSLGEESYK.[D]			6.0792E-07	0	1	1	15	Q2R2W2	Q2R2W2 [207-225]	0	2130.97135	High	High	High	1.1e8	9.7e7		6.34711647033691	High	0	4.753E-10
High	[R].LPVVNPATESPIGEIPAGTAEDVDAAVAAAR.[E]			0.000103363	0	1	1	2	B3VMC0	B3VMC0 [25-55]	0	3001.54766962	Not Found	High	Not Found		4.1e7		4.37006664276123	High	0	6.903E-07
High	[R].ALVFFYPLAGR.[I]			0.004585	0	1	1	15	Q9LGQ6	Q9LGQ6 [67-77]	0	1253.70410519	High	High	High	4.4e7	3.8e6	1.8e7	3.39373898506165	High	0.0003259	0.002873
High	[K].EISGTHGPVYDLADIVTYLK.[I]			2.68706E-05	0	1	2	35	Q0JMY8	Q0JMY8 [77-96]	0	2191.12812548	High	High	High	3.4e8	3.6e8	3.9e6	4.50218772888184	High	0	4.627E-08
High	[R].YHHEVDPDEVNALAQLMTWK.[T]			0.000263387	0	1	1	2	A2XMV1	A2XMV1 [71-90]	0	2396.13395587	Not Found	High	Not Found		5.9e6		3.55017995834351	High	0	1.116E-06
High	[K].IMLLPEEDPNATHIMIATGTGVAPFR.[G]			0.00417415	0	1	1	6	P41345	P41345 [218-243]	0	2794.42663223	High	Not Found	High	9.1e7		1.4e7	3.58673334121704	High	0	4.855E-05
High	[R].NGKPIGPQEFTPIFFNYPPGLR.[E]			3.32092E-05	0	2	2	6	A3C053; Q0J0N4	A3C053 [358-379]; Q0J0N4 [369-390]	0	2489.29759082	High	High	High	1.8e7	7.1e6		4.2755560874939	High	0	6.202E-08
High	[R].NGKPIGPQEFTPIFFNYPPGLR.[E]	1xDeamidated [N/Q]		9.7458E-05	0	2	2	38	A3C053; Q0J0N4	A3C053 [358-379]; Q0J0N4 [369-390]	0	2490.28160682	High	High	High		1.2e7	1.4e6	4.59757375717163	High	0	2.983E-06
High	[R].NGKPIGPQEFTPIFFNYPPGLR.[E]	2xDeamidated [N16; Q/N]		0.00178105	0	2	2	5	A3C053; Q0J0N4	A3C053 [358-379]; Q0J0N4 [369-390]	0	2491.26562282	High	High	High				3.5663423538208	High	6.558E-05	0.0005304
High	[R].FGVTPTFLVNAEQIEIK.[I]			3.73558E-05	0	1	1	16	Q69RJ0	Q69RJ0 [1041-1057]	0	1906.03204043	High	High	High	1.6e8	1.6e8	1.3e8	4.38474893569946	High	0	7.318E-08
High	[K].VPLILGIWGGK.[G]			0.0028667	0	1	1	16	P93431	P93431 [148-158]	0	1152.71394162	High	High	High				3.46802139282227	High	6.558E-05	0.0005516
High	[K].VAPALAAGCTAVLKPSELASVTCLELADVCK.[E]	3xCarbamidomethyl [C9; C23; C30]		2.37161E-07	0	1	1	6	B3VMC0	B3VMC0 [172-202]	0	3214.65201774	High	High	Not Found	9.5e6	1.6e7		5.90645265579224	High	0	3.174E-10
High	[K].WNYDGSSTGQAPGEDSEVILYPQAIFK.[D]	1xDeamidated [Q/N]		0.000357636	0	3	3	21	P14655; P14654; P14656	P14655 [109-135]; P14654 [53-79]; P14656 [53-79]	0	2973.37887345	High	High	High				5.60413026809692	High	0	1.287E-05
High	[R].TMDFLGVNPNSFDGHGNFTIGLR.[D]			0.000178638	0	1	1	6	Q9ZST0	Q9ZST0 [185-207]	0	2509.19286768	High	High	High	3.3e7	2.5e7	7.6e6	4.50838279724121	High	0	7.756E-07
High	[K].YGDYFGITVAGYPEAHPDAIQSTEGATPEAYSNDLAYLK.[Q]			0.00427329	0	1	1	2	Q75HE6	Q75HE6 [142-180]	0	4194.94547519	Not Found	High	Not Found		2.9e7		4.0256609916687	High	0	5.02E-05
High	[K].YGDYFGITVAGYPEAHPDAIQSTEGATPEAYSNDLAYLK.[Q]	1xDeamidated [N/Q]		3.6487E-05	0	1	1	8	Q75HE6	Q75HE6 [142-180]	0	4195.92949119	High	High	High	4.7e7	1.7e7		6.62594509124756	High	0	7.111E-08
High	[K].YGDYFGITVAGYPEAHPDAIQSTEGATPEAYSNDLAYLK.[Q]	2xDeamidated [Q21; N33]		0.000869261	0	1	1	5	Q75HE6	Q75HE6 [142-180]	0	4196.91350719	High	Not Found	High			3.1e7	5.28582859039307	High	0	2.896E-05
High	[K].DITAQIVYATIAGDIVMAAAYSHELPR.[Y]			0.00371184	0	2	3	2	Q8L4L4; A2WXX3	Q8L4L4 [60-86]; A2WXX3 [60-86]	0	2889.48150448	Not Found	High	Not Found		1.3e7		4.05080890655518	High	0.0003716	0.004125
High	[K].EFSTEEEAIELANDTHYGLAGAVLSGDR.[E]			5.55308E-06	0	1	1	7	B3VMC0	B3VMC0 [403-430]	0	2994.39631391	High	High	High	4.3e7		6.7e7	5.29238891601563	High	0	5.717E-07
High	[K].EFSTEEEAIELANDTHYGLAGAVLSGDR.[E]	1xDeamidated [N13]		1.3032E-05	0	1	1	3	B3VMC0	B3VMC0 [403-430]	0	2995.38032991	High	High	Not Found				5.39000034332275	High	0	1.689E-08
High	[K].GTLFPMCGMNLAFDR.[D]	1xCarbamidomethyl [C7]		0.000644006	0	2	2	6	Q6Z4G3; Q8H8T0	Q6Z4G3 [207-221]; Q8H8T0 [209-223]	0	1729.78587912	High	High	High	4.2e7	6.0e7		3.40877413749695	High	0	3.874E-06
High	[K].WNYDGSSTGQAPGEDSEVILYPQAIFK.[D]			3.73558E-05	0	3	3	21	P14655; P14654; P14656	P14655 [109-135]; P14654 [53-79]; P14656 [53-79]	0	2972.39485745	High	High	High	5.2e8	3.6e8	3.7e8	4.71731615066528	High	0	3.238E-07
High	[R].LYSLDAGSIIHSLCFSPNR.[Y]	1xCarbamidomethyl [C14]; 1xDeamidated [N18]		0.000575914	0	1	1	3	P49027	P49027 [244-262]	0	2151.05391548	Not Found	High	High				3.97689604759216	High	0	3.317E-06
High	[K].FGGDTPYSIMFGPDICGYSTK.[K]	1xCarbamidomethyl [C16]		0.00013953	0	1	1	5	Q9SLY8	Q9SLY8 [132-152]	0	2313.02023161	High	High	High	4.6e7	7.6e6	5.4e7	4.54907321929932	High	3.675E-05	6E-05
High	[K].IVGVDLISGVTCDAPYEWSDK.[T]	1xCarbamidomethyl [C12]		0.00131967	0	1	1	6	Q6YV23	Q6YV23 [224-244]	0	2324.11148938	High	High	High	1.3e7	1.0e7	3.7e6	3.77624726295471	High	0	1.529E-05
High	[K].QAFDEAISELDSLGEESYK.[D]	1xDeamidated [Q1]		5.13248E-05	0	1	1	1	Q2R2W2	Q2R2W2 [207-225]	0	2131.955366	Not Found	High	Not Found		5.8e6		4.97233915328979	High	0	1.143E-07
High	[K].MELPEWVDIVK.[T]			0.00300461	0	1	1	20	P40978	P40978 [31-41]	0	1358.7024501	High	High	High	3.0e8		2.5e8	3.55482959747314	High	0	3.365E-05
High	[K].SVLIEPTSGNTGIGLAFMAAAK.[G]			6.94423E-06	0	2	2	10	Q9XEA8; Q9XEA6	Q9XEA8 [71-92]; Q9XEA6 [68-89]	0	2148.13691607	High	High	High	5.8e6			4.60184574127197	High	0	6.97E-09
High	[R].FDGALNVDVNEFQTNLVPYPR.[I]			7.65711E-05	0	1	1	5	Q53M52	Q53M52 [244-264]	0	2408.18809989	High	High	High	4.0e7	3.2e7	1.0e7	4.26021909713745	High	0	6.463E-07
High	[R].DLSDTIIPPSPVMFPEDR.[E]			0.00267159	0	1	1	6	Q43007	Q43007 [444-461]	0	2028.99466856	High	High	High	2.8e7		2.2e7	3.97749066352844	High	0	2.717E-05
High	[R].IFNVLGEPVDNLGPVDTSATFPIHR.[S]			9.37412E-06	0	1	1	11	P12085	P12085 [110-134]	0	2708.40424053	High	High	High	1.7e9	9.5e8		4.11983203887939	High	0	1.95E-08
High	[K].QAFDEAISELDTLGEESYK.[D]			3.22036E-07	0	2	2	10	Q6ZKC0; Q84J55	Q6ZKC0 [198-216]; Q84J55 [208-226]	0	2144.98700006	High	High	High	2.7e8	1.8e8	1.3e8	6.60391283035278	High	0	9.618E-11
High	[K].QAFDEAISELDTLGEESYK.[D]	1xDeamidated [Q1]		6.71864E-07	0	2	2	1	Q6ZKC0; Q84J55	Q6ZKC0 [198-216]; Q84J55 [208-226]	0	2145.97101606	High	Not Found	Not Found				6.65450811386108	High	0	2.697E-10
High	[K].LLLNFPMVVCAK.[V]	1xCarbamidomethyl [C10]		0.00197981	0	1	1	8	Q6ZFT5	Q6ZFT5 [199-210]	0	1404.77417561	High	High	High	4.3e7	1.8e6	3.1e7	3.33011531829834	High	3.675E-05	0.0001684
High	[R].YFDSYGGPELLYELR.[F]			0.00140784	0	1	1	4	Q7XDY9	Q7XDY9 [171-185]	0	1821.86939183	High	High	Not Found		6.8e7		4.76972818374634	High	0	1.14E-05
High	[R].DNLTLWTSDISEDAAEEIKEAPK.[G]			7.62965E-06	0	1	1	9	Q6EUP4	Q6EUP4 [233-255]	1	2575.24098268	High	High	High	3.1e8	7.1e7	1.7e8	4.6392707824707	High	0	6.572E-08
High	[K].DLVVDMTNFYNQYK.[S]			0.000679013	0	1	1	4	Q9S827	Q9S827 [146-159]	0	1749.81524781	High	High	Not Found	8.0e7	7.0e7		3.85044002532959	High	0	5.925E-06
High	[K].SAWSEAYDHLVAAIK.[Q]			0.000239727	0	1	1	8	O04986	O04986 [145-159]	0	1660.83294682	High	High	High	2.4e7	1.0e7	6.3e6	3.7755651473999	High	0	1.125E-06
High	[K].VTVANIEEGGQFTISGAEEILK.[A]			3.02258E-05	0	1	1	8	Q9FR35	Q9FR35 [139-160]	0	2305.19218218	High	High	High		6.4e5	7.1e6	4.71315956115723	High	0	5.453E-08
High	[K].LLAGVTIAHGGVLPNINPVLLPK.[K]			8.9635E-07	0	1	3	19	A2Y5G8	A2Y5G8 [108-130]	0	2306.39584835	High	High	High	2.5e7			5.09709978103638	High	0	8.689E-08
High	[K].LLAGVTIAHGGVLPNINPVLLPK.[K]	1xDeamidated [N]		0.000277707	0	1	3	4	A2Y5G8	A2Y5G8 [108-130]	0	2307.37986435	High	Not Found	High	7.0e6			4.50913667678833	High	0	2.05E-06
High	[K].IQVGVFSATMPPEALEITR.[K]			4.08021E-05	0	2	4	17	Q6Z2Z4; P35683	Q6Z2Z4 [215-233]; P35683 [215-233]	0	2059.08923766	High	High	High	4.5e7	2.9e7	1.8e7	4.10742044448853	High	0	3.825E-07
High	[K].IQVGVFSATMPPEALEITR.[K]	1xDeamidated [Q2]		0.000138712	0	2	4	1	Q6Z2Z4; P35683	Q6Z2Z4 [215-233]; P35683 [215-233]	0	2060.07325366	High	Not Found	Not Found				3.63135862350464	High	0	4.557E-07
High	[K].NEGFVEVLAAQQSPENPNWFQGTADAVR.[Q]			0.00166953	0	1	1	5	Q69T99	Q69T99 [147-174]	0	3074.46025163	High	High	High	7.5e6	8.2e6		3.7396547794342	High	0	1.448E-05
High	[R].GIDVQQVSLVINYDLPTQPENYLHR.[I]	1xDeamidated [N/Q]		0.000306915	0	2	2	6	Q6Z2Z4; P35683	Q6Z2Z4 [343-367]; P35683 [343-367]	0	2912.47886232	High	High	Not Found		2.3e6		5.13178157806396	High	0	4.599E-05
High	[R].DNLTLWTSDISEDAAEEIKEAPK.[G]	1xDeamidated [N2]		0.000144543	0	1	1	3	Q6EUP4	Q6EUP4 [233-255]	1	2576.22499868	Not Found	High	High				3.71174383163452	High	0	4.841E-07
High	[R].LFIAQPDDFYFHALQPGLR.[R]			0.00275122	0	1	1	2	Q9LGZ2	Q9LGZ2 [88-106]	0	2248.15494945	Not Found	High	Not Found		2.5e7		3.45287370681763	High	0	2.838E-05
High	[R].LYSLDAGSIIHSLCFSPNR.[Y]	1xCarbamidomethyl [C14]		4.92541E-05	0	1	1	23	P49027	P49027 [244-262]	0	2150.06989948	High	High	High	2.2e8	1.6e8	3.5e6	4.31116342544556	High	0	1.638E-06
High	[R].ELVADDEWLNTEFISTVQQR.[G]	1xDeamidated [Q/N]		3.36022E-05	0	1	1	17	Q7XDC8	Q7XDC8 [212-231]	0	2394.14596066	High	High	Not Found		8.5e6		5.33084106445313	High	0	8.76E-07
High	[R].YALQALEPTWITAR.[Q]			0.000337205	0	1	2	12	P0C441	P0C441 [32-45]	0	1632.87441774	High	High	High	2.0e7	5.9e7	2.0e7	4.17841863632202	High	0.0002137	0.002085
High	[R].VAAAGVLEAEGMPSGLLETINVDKK.[M]			1.75921E-05	0	1	1	4	Q2R480	Q2R480 [321-345]	1	2512.33271511	Not Found	High	High		1.8e7		4.43000078201294	High	0	1.011E-06
High	[R].FVIDVAGSSLAGSGDAK.[I]			4.92541E-05	0	1	1	2	Q6ERW7	Q6ERW7 [422-438]	0	1593.81187699	Not Found	Not Found	High				4.5283784866333	High	0	1.076E-07
High	[K].VPVFGICMGHQLIGQALGGK.[T]	1xCarbamidomethyl [C7]		0.00483358	0	1	1	3	Q6YV23	Q6YV23 [330-349]	0	2082.0986973	High	High	Not Found	1.5e7	2.1e7		2.21420550346375	High	0	5.849E-05
High	[K].YWTTFNEPFTYSAYGYGK.[G]			4.08021E-05	0	1	1	14	Q0J0N4	Q0J0N4 [189-206]	0	2194.97564768	High	High	High	1.1e8	8.8e7	2.2e7	4.83556747436523	High	0	8.277E-08
High	[K].YWTTFNEPFTYSAYGYGK.[G]	1xDeamidated [N6]		0.00153763	0	1	1	1	Q0J0N4	Q0J0N4 [189-206]	0	2195.95966368	Not Found	Not Found	High			9.8e6	3.34177303314209	High	0	1.287E-05
High	[K].DTVGQYESHIAFTLPGLYR.[V]			0.00103089	0	1	1	5	P30298	P30298 [486-504]	0	2167.08184404	Not Found	High	High		7.6e7	1.3e7	4.19638109207153	High	0	7.419E-06
High	[R].LEPGLPLIIGGIDIPHDR.[G]			0.00181274	0	1	1	2	Q6EPN6	Q6EPN6 [77-94]	0	1925.08547298	High	Not Found	High			2.1e7	2.96077537536621	High	9.425E-05	0.00107
High	[K].DAPMFVCGVNEDKYTSDIDIVSNASCTTNCLAPLAK.[V]	3xCarbamidomethyl [C7; C26; C30]		5.22387E-05	0	1	1	8	A2YQT7	A2YQT7 [129-164]	1	3976.80715034	High	High	High	1.4e8		9.0e6	5.02327156066895	High	0	2.301E-06
High	[K].DAPMFVCGVNEDKYTSDIDIVSNASCTTNCLAPLAK.[V]	3xCarbamidomethyl [C7; C26; C30]; 1xDeamidated [N]		2.9697E-05	0	1	1	12	A2YQT7	A2YQT7 [129-164]	1	3977.79116634	High	High	Not Found		1.3e7		5.43157291412354	High	0	6.681E-07
High	[K].DAPMFVCGVNEDKYTSDIDIVSNASCTTNCLAPLAK.[V]	3xCarbamidomethyl [C7; C26; C30]; 2xDeamidated [N23; N]		1.73863E-05	0	1	1	6	A2YQT7	A2YQT7 [129-164]	1	3978.77518234	High	High	High	1.0e7			5.52776145935059	High	0	2.511E-08
High	[K].DAPMFVCGVNEDKYTSDIDIVSNASCTTNCLAPLAK.[V]	3xCarbamidomethyl [C7; C26; C30]; 3xDeamidated [N10; N23; N29]		0.000916507	0	1	1	5	A2YQT7	A2YQT7 [129-164]	1	3979.75919834	High	Not Found	High			5.4e6	3.99523496627808	High	3.675E-05	0.000111
High	[K].SNGQILAINEIFEK.[N]	1xDeamidated [Q/N]		0.00407731	0	1	1	18	Q943F3	Q943F3 [56-69]	0	1576.82171385	High	High	High			7.9e6	3.58292078971863	High	3.675E-05	0.000195
High	[R].TPGFSGADLANLLNEAAILAGR.[R]			0.000411862	0	1	1	5	Q655S1	Q655S1 [415-436]	0	2171.14550688	High	High	High	3.4e6	1.0e6	1.1e6	3.17205882072449	High	0	2.635E-06
High	[R].TLTAVHDGILEDVVYPAEIVGK.[R]			2.35234E-06	0	1	1	33	Q8LJU5	Q8LJU5 [118-139]	0	2339.24930316	High	High	High	2.6e8	4.1e8	3.1e7	4.65558242797852	High	0	4.5E-08
High	[K].SSVLLDVKPWDDETDMTKLEEAVR.[N]			0.000869261	0	1	1	4	Q40680	Q40680 [141-164]	1	2776.37095095	High	High	Not Found	1.0e7	6.7e6		2.90816617012024	High	0	5.858E-06
High	[R].LPKPPATELLEQVLR.[L]			6.80715E-05	0	1	1	4	Q6K2E8	Q6K2E8 [254-268]	0	1704.00543185	Not Found	High	High		7.6e6	3.4e6	2.94229745864868	High	0	1.695E-07
High	[K].FITHSVPFSEINTAFDLMHK.[G]			6.68807E-05	0	1	1	15	Q2R8Z5	Q2R8Z5 [348-367]	0	2334.15871413	High	High	High			1.4e7	5.4052038192749	High	0	1.5E-06
High	[K].FITHSVPFSEINTAFDLMHK.[G]	1xDeamidated [N12]		0.0018668	0	1	1	2	Q2R8Z5	Q2R8Z5 [348-367]	0	2335.14273013	Not Found	High	Not Found		5.9e6		3.8792450428009	High	0	1.68E-05
High	[K].KVVLFGVPGAFTPTCSNQHVPGFINQAEQLK.[A]	1xCarbamidomethyl [C15]; 1xDeamidated [Q/N]		0.000176548	0	1	1	10	Q9FR35	Q9FR35 [37-67]	1	3384.74090761	High	High	Not Found				4.38295602798462	High	0	6.41E-07
High	[K].KVVLFGVPGAFTPTCSNQHVPGFINQAEQLK.[A]	1xCarbamidomethyl [C15]		0.00192248	0	1	1	5	Q9FR35	Q9FR35 [37-67]	1	3383.75689161	High	High	High				3.25790762901306	High	6.558E-05	0.0004296
High	[R].ILGLGDLGCQGMGIPVGK.[L]	1xCarbamidomethyl [C9]; 1xDeamidated [Q10]		0.000148858	0	1	1	3	P43279	P43279 [241-258]	0	1785.92375313	High	High	Not Found		2.4e7		3.61007738113403	High	0	5.033E-07
High	[R].ILGLGDLGCQGMGIPVGK.[L]	1xCarbamidomethyl [C9]		4.65461E-06	0	1	1	3	P43279	P43279 [241-258]	0	1784.93973713	Not Found	High	High			1.8e7	3.91329193115234	High	3.675E-05	0.0002915
High	[K].VSGAEVILDQI.[-]			0.00402973	0	1	1	15	Q9SDD6	Q9SDD6 [188-198]	0	1143.62558001	High	High	High	2.7e6	1.4e7	2.0e7	3.65350818634033	High	9.425E-05	0.001209
High	[K].YGVSGYPTIQWFPK.[G]			0.000192835	0	1	2	12	Q75M08	Q75M08 [99-112]	0	1642.82640496	High	High	High	2.3e7	3.0e7	3.3e7	4.05007982254028	High	6.558E-05	0.0005555
High	[K].YGVSGYPTIQWFPK.[G]	1xDeamidated [Q10]		0.000864165	0	1	2	2	Q75M08	Q75M08 [99-112]	0	1643.81042096	Not Found	Not Found	High				4.08984518051147	High	0.0006418	0.007528
High	[R].NYLNLPSEIVPATLK.[K]			0.000134691	0	1	1	15	P0DKK8	P0DKK8 [78-92]	0	1671.93159821	High	High	High	1.7e8	8.7e7		4.28633880615234	High	0	4.376E-07
High	[K].GFFECTHDVTDITCADFLR.[S]	2xCarbamidomethyl [C5; C14]		3.11991E-06	0	1	1	22	Q0E4K1	Q0E4K1 [73-91]	0	2304.00597883	High	High	High	3.4e8	5.5e8	6.0e7	6.04150724411011	High	0	2.297E-09
High	[K].LICEDIYWGADPGPLCTPRPWGDCCDK.[A]	4xCarbamidomethyl [C3; C16; C24; C25]		0.000124042	0	1	1	7	A2WK50	A2WK50 [170-196]	0	3251.40532228	High	High	High	5.9e7	6.4e6	2.3e7	4.31751728057861	High	0	4.924E-05
High	[R].AVFVDLEPTVIDEVR.[T]			9.68863E-05	0	1	1	16	Q53M52	Q53M52 [65-79]	0	1701.90577735	High	High	High	2.3e8			4.72729444503784	High	0	1.411E-06
High	[R].SFDDGFPNLFINNAHDIR.[G]			5.8074E-05	0	1	1	12	Q6ZFT5	Q6ZFT5 [46-63]	0	2091.98827805	High	High	High	1.4e7	4.8e7	1.3e7	4.20951747894287	High	0	1.349E-07
High	[K].VLNFAIDDSILEER.[I]			0.000276078	0	1	1	6	Q08480	Q08480 [140-153]	0	1633.84317711	High	High	High	6.5e7			4.62460136413574	High	0	1.191E-06
High	[K].LYIQTIDPDHEDRFDFDPLDVTK.[T]			0.00260955	0	1	2	12	A2YH64	A2YH64 [269-291]	1	2792.34136541	High	High	High		4.8e7		2.99581837654114	High	0	3.032E-05
High	[K].SAQASSAAIVFASVGGIQEDFK.[L]			8.09198E-06	0	1	1	16	Q6K669	Q6K669 [202-223]	0	2183.09788796	High	High	High	1.1e7	1.5e7	1.6e7	4.65737342834473	High	0	3.679E-07
High	[R].QLGHNYIGSEHLLLGLLR.[E]			0.00291766	0	2	2	3	Q7F9I1; Q2QVG9	Q7F9I1 [183-200]; Q2QVG9 [184-201]	0	2033.1290691	Not Found	High	High		1.3e7		3.33958768844604	High	0.002757	0.03158
High	[R].AWMAAQDQPHENLIFPEEVLPR.[G]			0.000777363	0	1	1	4	P0C436	P0C436 [328-349]	0	2591.27111798	High	High	Not Found	4.0e7	5.5e7		3.15466713905334	High	0	7.57E-06
High	[R].RLPVVNPATESPIGEIPAGTAEDVDAAVAAAR.[E]			8.12885E-08	0	1	1	17	B3VMC0	B3VMC0 [24-55]	1	3157.64878058	High	High	High	2.9e8	2.8e8	6.9e7	6.51190233230591	High	0	6.971E-11
High	[R].RLPVVNPATESPIGEIPAGTAEDVDAAVAAAR.[E]	1xDeamidated [N6]		1.11031E-07	0	1	1	2	B3VMC0	B3VMC0 [24-55]	1	3158.63279658	Not Found	High	High				5.03248071670532	High	0	2.179E-11
High	[K].IQSLTPNIGVVYSGMGPDFR.[V]			0.000236923	0	1	1	8	Q10KF0	Q10KF0 [65-84]	0	2151.09030026	High	High	High	3.0e7	3.1e7	1.6e6	4.26466751098633	High	0	1.287E-05
High	[K].EITQLLTLENFR.[EQ]			0.00197981	0	1	3	10	Q0J7U6	Q0J7U6 [114-125]	0	1476.8056695	High	High	High	1.6e7	1.7e7	4.1e6	3.95125031471252	High	0	1.814E-05
High	[K].KGAIPALPTVAVAQELISK.[A]			5.19322E-05	0	1	1	12	Q0J8G4	Q0J8G4 [315-333]	1	1906.13717419	High	High	High	8.0e7	6.8e7	1.4e7	5.38692760467529	High	0	1.58E-06
High	[K].FDLPAPFVLHTDCPHYWR.[F]	1xCarbamidomethyl [C13]		3.98532E-05	0	2	5	6	Q01K11; B8BBZ7	Q01K11 [224-241]; B8BBZ7 [219-236]	0	2271.08040465	High	High	High		2.8e7		5.40793704986572	High	0	3.49E-06
High	[K].VNLEPEGVFSFSATAGTDGNLYESK.[L]			0.00354155	0	1	2	2	Q6YYB0	Q6YYB0 [30-54]	0	2632.24131705	Not Found	High	Not Found		1.2e7		4.09832763671875	High	0	3.927E-05
High	[K].SAQASSAAIVFASVGGIQEDFK.[L]	1xDeamidated [Q]		0.000447215	0	1	1	2	Q6K669	Q6K669 [202-223]	0	2184.08190396	High	Not Found	Not Found				4.62840557098389	High	0	2.328E-06
High	[K].LAPFNPEYPDESVLWTESGDVGK.[S]			5.8074E-05	0	1	1	11	Q10M12	Q10M12 [106-128]	0	2550.20347507	High	High	High	9.1e7	9.6e7	7.6e7	4.28280210494995	High	0	2.065E-07
High	[K].LAPFNPEYPDESVLWTESGDVGK.[S]	1xDeamidated [N5]		0.002137	0	1	1	3	Q10M12	Q10M12 [106-128]	0	2551.18749107	Not Found	High	High				3.68969511985779	High	3.675E-05	0.0001611
High	[R].FGIVEGLMTTVHAITATQK.[T]			2.80641E-06	0	2	2	37	Q7FAH2; Q6K5G8	Q7FAH2 [170-188]; Q6K5G8 [170-188]	0	2017.078673	High	High	High	2.9e8	8.5e7	1.0e7	4.80930185317993	High	0	7.881E-08
High	[K].VVSGEIDQSDQSFLDDDQVAAGWVLTCHAYPK.[S]	1xCarbamidomethyl [C27]		2.207E-09	0	1	1	14	A2YQD9	A2YQD9 [94-125]	0	3550.643103	High	High	High	4.6e8	2.0e8	1.2e8	6.60723733901978	High	0	4.026E-11
High	[K].VVSGEIDQSDQSFLDDDQVAAGWVLTCHAYPK.[S]	1xCarbamidomethyl [C27]; 1xDeamidated [Q]		9.72002E-09	0	1	1	18	A2YQD9	A2YQD9 [94-125]	0	3551.627119	High	High	High	6.6e6	9.8e6	5.6e6	6.36824464797974	High	0	7.297E-13
High	[K].VVSGEIDQSDQSFLDDDQVAAGWVLTCHAYPK.[S]	1xCarbamidomethyl [C27]; 2xDeamidated [Q11; Q]		3.30896E-06	0	1	1	7	A2YQD9	A2YQD9 [94-125]	0	3552.611135	Not Found	High	High				5.87928247451782	High	0	2.662E-09
High	[R].SLVDLLPDIR.[V]			0.00489062	0	1	2	17	A2XIK9	A2XIK9 [122-131]	0	1140.6622999	High	High	High	3.0e7			3.47916960716248	High	0.001944	0.0198
High	[R].SLDSVDLSHNSLTGPIPNSFSDLPNLR.[S]			0.00176024	0	1	1	5	Q8GT95	Q8GT95 [145-171]	0	2895.44829	High	High	High	2.3e7	1.4e7	1.5e7	3.8768789768219	High	0	1.556E-05
High	[R].LGATFSSHPNELIALFSR.[Y]			1.90336E-06	0	1	1	14	P30298	P30298 [15-32]	0	1960.02868637	High	High	High	4.6e6	6.7e7		4.91805553436279	High	0	1.146E-09
High	[K].AAVAWEAAKPLVIEEVEVAPPQAMEVR.[V]			1.47458E-05	0	1	1	9	Q2R8Z5	Q2R8Z5 [12-38]	0	2903.53354006	High	High	High	6.4e6	1.0e7	2.3e7	4.74099779129028	High	0	2.008E-08
High	[K].AAVTPAFVGQFPGVNGLGISAAR.[L]			2.01411E-05	0	1	1	9	Q6ZBZ2	Q6ZBZ2 [70-92]	0	2200.18731217	High	High	High	1.6e8	1.9e6		5.25112676620483	High	0	5.272E-07
High	[K].AAVTPAFVGQFPGVNGLGISAAR.[L]	1xDeamidated [N/Q]		1.716E-07	0	1	1	34	Q6ZBZ2	Q6ZBZ2 [70-92]	0	2201.17132817	High	High	High	5.7e8		2.8e8	5.64927577972412	High	0	4.007E-11
High	[R].SPIFLGSFEDVEEIK.[G]			7.97902E-05	0	1	1	15	A2WXB2	A2WXB2 [317-331]	0	1709.86324383	High	High	High	3.3e7	2.0e7	3.6e7	4.62801361083984	High	0	2.45E-07
High	[K].AAVTPAFVGQFPGVNGLGISAAR.[L]	2xDeamidated [Q10; N15]		7.73752E-07	0	1	1	1	Q6ZBZ2	Q6ZBZ2 [70-92]	0	2202.15534417	Not Found	High	Not Found				5.08643484115601	High	0	3.285E-10
High	[K].DDGTLASFIGFR.[V]			0.00440052	0	1	1	15	Q33E23	Q33E23 [44-55]	0	1298.63754164	High	High	High	2.9e7		1.7e6	3.94267010688782	High	3.675E-05	0.0002749
High	[K].ISVCSIDNPVEASFFESYEGAHSLR.[D]	1xCarbamidomethyl [C4]; 1xDeamidated [N8]		0.000593102	0	1	1	1	Q2QWT4	Q2QWT4 [218-242]	0	2815.28795036	Not Found	High	Not Found		2.4e7		4.90377140045166	High	0	3.462E-06
High	[K].MTAEIGEQVQIVGDDLLVTNPTR.[V]			1.06068E-05	0	1	1	224	Q42971	Q42971 [316-338]	0	2499.2759285	High	High	High	6.8e6	1.0e7	9.7e6	5.0739278793335	High	0	5.297E-07
High	[K].MTAEIGEQVQIVGDDLLVTNPTR.[V]	1xDeamidated [Q/N]		2.78361E-05	0	1	1	195	Q42971	Q42971 [316-338]	0	2500.2599445	High	High	High	7.8e6	8.8e6	6.9e6	5.25750970840454	High	0	2.912E-06
High	[K].VFTDEGLEVLGWR.[T]			0.000235533	0	1	1	15	Q69RJ0	Q69RJ0 [192-204]	0	1520.77436938	High	High	High	1.1e8	1.2e8	1.6e8	3.88339614868164	High	0.0001547	0.00186
High	[K].TWPEDIIPLQPVGR.[M]			0.00380002	0	1	2	1	A2YH64	A2YH64 [292-305]	0	1620.87441774	Not Found	High	Not Found				2.74481701850891	High	0	4.319E-05
High	[K].NAVGLVRPVSVAFQVINGFR.[M]			2.71887E-05	0	1	1	25	P25778	P25778 [269-288]	0	2143.2134674	High	High	High		1.4e7	2.5e6	4.11350059509277	High	0	8.445E-06
High	[K].NAVGLVRPVSVAFQVINGFR.[M]	1xDeamidated [N/Q]		0.00296953	0	1	1	13	P25778	P25778 [269-288]	0	2144.1974834	High	High	High	2.2e7	2.3e7	1.1e7	3.80470371246338	High	3.675E-05	0.0002179
High	[R].ELVADDEWLNTEFISTVQQR.[G]			1.68215E-06	0	1	1	31	Q7XDC8	Q7XDC8 [212-231]	0	2393.16194466	High	High	High	2.9e8	2.5e8	2.0e8	6.10077714920044	High	0	1.853E-09
High	[K].WALSDIPIMPK.[G]			0.00185586	0	1	4	12	A2YL07	A2YL07 [190-200]	0	1270.68640618	High	High	High	4.2e7		2.0e7	3.76545238494873	High	0	1.661E-05
High	[R].EFVPEEWVPYVGQALNILR.[E]			0.00101286	0	1	1	13	Q10LR9	Q10LR9 [157-175]	0	2259.1808298	High	High	High	9.1e6	5.4e6	4.6e6	3.66283321380615	High	0	7.282E-06
High	[R].LIAPVVDWAAEEYEGR.[L]			0.000312379	0	1	1	6	Q7XKD0	Q7XKD0 [102-117]	0	1817.90683995	High	High	Not Found	4.2e6	2.8e7		3.60822010040283	High	0	1.415E-06
High	[R].ETVETEHGESTITFFGNSFIAGPTGEIVK.[L]			0.00104924	0	1	1	4	Q93XI4	Q93XI4 [225-253]	0	3097.5000507	High	High	Not Found		1.5e7		4.76376867294312	High	0	7.647E-06
High	[R].FGIVEGLMTTVHAITATQK.[T]	1xOxidation [M8]		0.000482753	0	2	2	12	Q7FAH2; Q6K5G8	Q7FAH2 [170-188]; Q6K5G8 [170-188]	0	2033.073588	High	High	High	4.1e7	1.0e7	2.7e7	3.40129446983337	High	0	2.584E-06
High	[R].QLPDADNITIAFPDDGAWK.[R]			0.000436815	0	1	1	12	Q6ZFT5	Q6ZFT5 [176-194]	0	2087.0080104	High	High	High	3.5e7	4.1e7		4.68949937820435	High	0	2.264E-06
High	[K].ESLGVGDEVLLLSDGNGELAR.[A]	1xDeamidated [N16]		9.23108E-07	0	1	1	12	Q69TY4	Q69TY4 [158-178]	0	2144.07173316	High	High	High	2.8e7	4.1e7	9.3e6	4.95087814331055	High	0	1.806E-06
High	[R].DSLVADEGGFPAELLR.[Y]			0.000130787	0	1	1	16	Q7XDY9	Q7XDY9 [155-170]	0	1688.84899074	High	High	High	1.3e7		1.2e7	3.92879939079285	High	0	4.356E-05
High	[K].TYPAGFMDVISIPK.[T]			0.00180211	0	1	1	4	P49398	P49398 [81-94]	0	1538.79232766	Not Found	High	High		2.6e8	1.7e8	3.11014175415039	High	0	1.601E-05
High	[R].LTAFHPEIEELLYSEVENDEHK.[F]			3.46053E-05	0	1	1	15	P30298	P30298 [538-559]	0	2642.26205251	High	High	High	2.4e7	2.9e7	8.5e7	4.74233245849609	High	0	6.556E-08
High	[R].LTAFHPEIEELLYSEVENDEHK.[F]	1xDeamidated [N18]		0.000530391	0	1	1	7	P30298	P30298 [538-559]	0	2643.24606851	High	High	High				4.59119892120361	High	0	2.963E-06
High	[R].DAILAEGNPAPVVVSEGANTMDVGR.[A]			1.88789E-05	0	1	1	8	Q0JMH0	Q0JMH0 [393-417]	0	2482.22422729	High	Not Found	High	2.7e7		3.8e7	4.95401811599731	High	0	3.353E-08
High	[R].GPLQISWNYNYGPAGQNIGFDGLRDPDR.[V]			1.24329E-05	0	1	1	7	Q7Y1Z0	Q7Y1Z0 [188-215]	1	3120.49222049	High	High	High		1.8e8		4.42793607711792	High	0	1.064E-06
High	[R].ETVETEHGESTITFFGNSFIAGPTGEIVK.[L]	1xDeamidated [N17]		0.000715922	0	1	1	7	Q93XI4	Q93XI4 [225-253]	0	3098.4840667	High	High	High		3.4e6	4.5e6	4.56850051879883	High	0	4.488E-06
High	[R].GPLQISWNYNYGPAGQNIGFDGLRDPDR.[V]	1xDeamidated [N/Q]		0.000491347	0	1	1	7	Q7Y1Z0	Q7Y1Z0 [188-215]	1	3121.47623649	High	High	Not Found				5.36953210830688	High	0	3.293E-06
High	[K].ASACLLGVPLGHNSSFLQGPAFAPPR.[I]	1xCarbamidomethyl [C4]		1.94425E-05	0	1	2	8	B8AU84	B8AU84 [61-86]	0	2664.37150102	High	High	High	4.3e7	4.3e7		4.4976372718811	High	0	1.511E-06
High	[R].DFAVVAADTSAVQSILVHK.[T]			7.76551E-06	0	1	1	13	Q9LST6	Q9LST6 [11-29]	0	1971.05456672	High	High	High	6.2e6	1.3e7		4.73321676254272	High	0	8.156E-09
High	[R].DNLTLWTSDISEDTAEEIR.[E]			8.23607E-06	0	1	1	6	Q7XTE8	Q7XTE8 [233-251]	0	2208.03026181	High	High	Not Found	9.4e7	5.1e7		5.57309627532959	High	0	8.897E-09
High	[K].LVVVVFPSFGER.[Y]			0.00157422	0	1	1	20	Q9XEA8	Q9XEA8 [293-304]	0	1348.76234826	High	High	High	7.9e7	1.1e8		3.55377912521362	High	3.675E-05	0.0001112
High	[R].SPAEAMMILVPEAYK.[N]			7.88569E-05	0	1	1	9	Q69RJ0	Q69RJ0 [387-401]	0	1649.82772683	High	High	High				4.27797555923462	High	0	1.18E-05
High	[K].WFDTNYHFIVPELGPNTK.[F]			0.000154206	0	2	2	18	Q2QLY5; Q2QLY4	Q2QLY5 [112-129]; Q2QLY4 [112-129]	0	2178.06546575	High	High	High	5.7e8	2.5e7	2.1e8	4.08954811096191	High	0	9.223E-07
High	[K].QSQANPLPVEEQIATIYIGTR.[G]			2.50391E-05	0	1	1	15	P0C2Z4	P0C2Z4 [423-443]	0	2328.21940001	High	High	High	9.1e7	2.0e7	4.7e7	4.21034908294678	High	0	9.611E-08
High	[K].IAPSMLSSDFANLAAEADR.[M]			3.92453E-06	0	1	1	8	Q9SE42	Q9SE42 [9-27]	0	1978.95386638	High	High	High	3.1e7		1.2e7	5.17891025543213	High	0	3.169E-09
High	[R].FTTFALSGFIR.[A]			0.000844074	0	1	1	17	P35687	P35687 [49-59]	0	1259.67828433	High	High	High				3.65141844749451	High	3.675E-05	0.0003326
High	[R].GPLQISWNYNYGPAGQNIGFDGLRDPDR.[V]	2xDeamidated [N/Q]		0.00324298	0	1	1	2	Q7Y1Z0	Q7Y1Z0 [188-215]	1	3122.46025249	High	Not Found	Not Found	1.8e7			3.95957469940186	High	0	3.523E-05
High	[K].LGPPPPPSGGLPGTLNSDQAR.[D]			3.72214E-06	0	1	1	28	P83646	P83646 [76-96]	0	2028.05087829	High	High	High	1.1e9	9.4e7		4.3673357963562	High	0	1.527E-06
High	[R].EMQAKPDLIIGNYSDGNLVATLLAHK.[L]			0.000144543	0	1	1	7	P30298	P30298 [398-423]	0	2811.47093982	High	High	High			2.2e7	3.59023714065552	High	0	4.823E-07
High	[R].SGPFGQIFRPDNFVFGQSGAGNNWAK.[G]	1xDeamidated [Q/N]		2.18702E-05	0	1	2	8	P46265	P46265 [78-103]	0	2799.32738763	High	High	High	5.9e7	4.1e6		5.73481512069702	High	0	1.869E-07
High	[K].SFVSEYPIVSIEDPFDQDDWEHYAK.[M]			7.02643E-06	0	1	1	27	Q42971	Q42971 [291-315]	0	3016.35232393	High	High	High	1.8e9	1.4e9	2.3e7	4.47329807281494	High	0	4.27E-06
High	[K].SFVSEYPIVSIEDPFDQDDWEHYAK.[M]	1xDeamidated [Q17]		7.70229E-05	0	1	1	11	Q42971	Q42971 [291-315]	0	3017.33633993	High	High	High		4.0e6		4.32421493530273	High	3.675E-05	0.000138
High	[K].DLYGNIVLSGGTTMFPGIADR.[M]			3.40774E-06	0	2	2	7	A2XNS1; Q10DV7	A2XNS1 [294-314]; Q10DV7 [294-314]	0	2197.09577952	High	High	High	3.2e7	1.3e7	1.0e7	5.30757570266724	High	0	9.881E-08
High	[K].DLYGNIVLSGGTTMFPGIADR.[M]	1xDeamidated [N5]		0.000146254	0	2	2	1	A2XNS1; Q10DV7	A2XNS1 [294-314]; Q10DV7 [294-314]	0	2198.07979552	Not Found	High	Not Found				4.64132070541382	High	0	4.9E-07
High	[K].DGESFSNIPTNAVNAVTWGVFPGK.[E]			0.000441985	0	1	1	14	Q75HE6	Q75HE6 [500-523]	0	2507.22012824	High	High	High	3.2e7	5.4e7	1.4e7	4.24741697311401	High	0	9.028E-06
High	[R].YAIICQENGLVPIVEPEILVDGPHDIDR.[C]	1xCarbamidomethyl [C5]; 1xDeamidated [Q/N]		2.51532E-07	0	1	1	17	P17784	P17784 [169-196]	0	3175.59799136	High	High	High	3.1e8	5.0e6		6.03893232345581	High	0	6.846E-11
High	[R].YAIICQENGLVPIVEPEILVDGPHDIDR.[C]	1xCarbamidomethyl [C5]; 2xDeamidated [Q6; N8]		2.64607E-06	0	1	1	4	P17784	P17784 [169-196]	0	3176.58200736	High	High	High		2.3e8		5.98655796051025	High	0	1.881E-09
High	[K].GHYTEGAELIDSVLDVVR.[K]			2.00229E-05	0	4	7	23	Q43594; Q76FS2; P46265; Q76FS3	Q43594 [104-121]; Q76FS2 [104-121]; P46265 [104-121]; Q76FS3 [104-121]	0	1972.99744574	High	High	High	6.0e6	7.1e6	6.0e6	4.63645601272583	High	0	5.946E-06
High	[R].DSVVALGGPSWTVLLGR.[R]			6.72753E-05	0	1	2	15	A2YPX3	A2YPX3 [125-141]	0	1726.94864524	High	High	High		1.1e8	9.4e7	4.4335823059082	High	0	1.667E-07
High	[R].TVPAAVPAIVFLSGGQSEEEATVNLNAMNK.[L]			3.22465E-05	0	1	1	146	Q5N725	Q5N725 [254-283]	0	3057.55612584	High	High	High	1.3e7	1.3e7	1.6e7	4.61910104751587	High	0	3.492E-07
High	[R].TVPAAVPAIVFLSGGQSEEEATVNLNAMNK.[L]	1xDeamidated [Q/N]		0.000226031	0	1	1	121	Q5N725	Q5N725 [254-283]	0	3058.54014184	High	High	High	1.2e7	2.3e6		4.5011191368103	High	0	1.638E-06
High	[R].YHPEVDPDEVNALAQLMTWK.[T]			0.00019058	0	1	2	6	Q33E23	Q33E23 [71-90]	0	2356.12780787	High	High	High			5.8e6	4.90763998031616	High	0	7.103E-07
High	[R].YHPEVDPDEVNALAQLMTWK.[T]	1xDeamidated [Q/N]		0.000414292	0	1	2	4	Q33E23	Q33E23 [71-90]	0	2357.11182387	Not Found	High	High				4.23225831985474	High	0	2.105E-06
High	[K].LGGPVDILHLDAHPDIYDAFEGNIYSHASSFAR.[I]			0.00103697	0	1	2	4	B8AU84	B8AU84 [173-205]	0	3597.73972074	Not Found	High	High			1.6e6	4.19049835205078	High	6.558E-05	0.0003739
High	[K].LGGPVDILHLDAHPDIYDAFEGNIYSHASSFAR.[I]	1xDeamidated [N23]		3.98532E-05	0	1	2	3	B8AU84	B8AU84 [173-205]	0	3598.72373674	High	Not Found	High	3.7e6		3.2e6	4.63257360458374	High	0	8.008E-08
High	[K].NVLTNFWGMSFTTDK.[L]			0.000955022	0	1	1	2	P49397	P49397 [95-109]	0	1760.83123224	Not Found	High	Not Found		1.1e7		3.94271540641785	High	0	1.715E-05
High	[R].GMLEEGVYLAPSQFEAGFTSLAHTSQDIEK.[T]			3.24368E-05	0	1	1	5	Q6YZE2	Q6YZE2 [437-466]	0	3255.5514343	High	High	High	1.0e7	4.9e7	1.4e7	4.89949131011963	High	0	6.027E-08
High	[R].GMLEEGVYLAPSQFEAGFTSLAHTSQDIEK.[T]	1xDeamidated [Q]		0.00172947	0	1	1	7	Q6YZE2	Q6YZE2 [437-466]	0	3256.5354503	Not Found	High	High		5.6e6	2.7e6	4.42196702957153	High	0	1.518E-05
High	[RK].SSQTCLDPDASTSVLGIILGGGAGTR.[L]	1xCarbamidomethyl [C5]		5.54041E-05	0	2	2	9	Q69T99; P15280	Q69T99 [57-82]; P15280 [71-96]	0	2533.25625595	High	High	High	1.7e7	1.2e7	1.5e7	4.3029842376709	High	0	1.27E-07
High	[K].IVDSFPGQSIDFFGALR.[A]			2.57865E-05	0	1	1	22	P93431	P93431 [324-340]	0	1868.9541245	High	High	High	7.2e8	1.2e9		4.66709470748901	High	0	1.192E-07
High	[R].EVAAFLGQTSHETTGGWPTAPDGPFSWGYCFK.[Q]	1xCarbamidomethyl [C30]; 1xDeamidated [Q8]		4.92541E-05	0	1	1	8	Q7DNA1	Q7DNA1 [143-174]	0	3502.56848207	High	High	High				5.36798143386841	High	0	1.079E-07
High	[R].EVAAFLGQTSHETTGGWPTAPDGPFSWGYCFK.[Q]	1xCarbamidomethyl [C30]		2.2493E-07	0	1	1	13	Q7DNA1	Q7DNA1 [143-174]	0	3501.58446607	High	High	High	1.7e8		3.1e7	5.69359636306763	High	0	5.832E-11
High	[K].LFVVVFPSFGER.[Y]			0.00183417	0	1	1	14	Q9XEA6	Q9XEA6 [290-301]	0	1396.76234826	High	High	High	2.1e7	5.7e7		3.63359999656677	High	3.675E-05	7.403E-05
High	[R].ICDGILALLDSHLVPSAGAAESK.[V]	1xCarbamidomethyl [C2]		9.67593E-07	0	1	1	15	Q2R2W2	Q2R2W2 [106-128]	0	2337.21187211	High	High	High		1.1e7	2.5e7	4.44372987747192	High	0	6.32E-09
High	[R].SGPCYGGGGGGGGGGGGGGGGGGGSGVSVESVVTEAFFNGIK.[N]	1xCarbamidomethyl [C4]; 1xDeamidated [N39]		2.06207E-05	0	1	1	9	Q7Y1Z0	Q7Y1Z0 [59-100]	0	3518.55132827	High	High	High		1.3e7	6.6e6	4.66275119781494	High	3.675E-05	0.0001655
High	[R].VLVTGAAGQIGYALVPMIAR.[G]			0.000103973	0	1	1	4	Q7XDC8	Q7XDC8 [8-27]	0	2000.13612835	Not Found	High	High			9.6e6	3.84424877166748	High	0	3.048E-07
High	[K].SLLVWDITNPSTAVATDPEAAPPEYGVSYR.[R]			0.00247515	0	1	1	2	Q6L4F8	Q6L4F8 [41-70]	0	3219.584449	Not Found	Not Found	High			6.3e6	3.86013388633728	High	0	2.465E-05
High	[K].SLLVWDITNPSTAVATDPEAAPPEYGVSYR.[R]	1xDeamidated [N9]		0.00314915	0	1	1	4	Q6L4F8	Q6L4F8 [41-70]	0	3220.568465	High	High	Not Found		6.5e6		4.68367290496826	High	0	3.373E-05
High	[K].AIELDGESDGSELQSALAEWTGQR.[T]			4.01798E-06	0	1	1	18	P55142	P55142 [42-65]	0	2562.19542947	High	High	High	5.0e7	1.6e7	1.5e7	5.73414134979248	High	0	3.263E-09
High	[K].AIELDGESDGSELQSALAEWTGQR.[T]	1xDeamidated [Q]		0.000104587	0	1	1	3	P55142	P55142 [42-65]	0	2563.17944547	Not Found	Not Found	High				4.64490032196045	High	6.558E-05	0.0004605
High	[K].SGTTPLSPAIAFILEK.[V]			0.000213118	0	1	1	22	Q0JPA6	Q0JPA6 [109-124]	0	1644.92069918	High	High	High	2.3e6	2.3e7	4.3e7	3.52953505516052	High	0	1.365E-06
High	[R].NPEEIPWGETGAEFVVESTGVFTDKDK.[A]			1.38217E-05	0	1	1	22	Q7FAH2	Q7FAH2 [83-109]	1	2981.40508774	High	High	High	6.3e7	1.1e6	3.9e7	4.98603391647339	High	0	1.835E-08
High	[RK].SSQTCLDPDASTSVLGIILGGGAGTR.[L]	1xCarbamidomethyl [C5]; 1xDeamidated [Q3]		6.01605E-05	0	2	2	8	Q69T99; P15280	Q69T99 [57-82]; P15280 [71-96]	0	2534.24027195	High	High	High		2.0e7		3.94694209098816	High	0	8.529E-06
High	[R].NPEEIPWGETGAEFVVESTGVFTDKDK.[A]	1xDeamidated [N1]		0.000359745	0	1	1	11	Q7FAH2	Q7FAH2 [83-109]	1	2982.38910374	High	High	High		1.1e8		3.59858369827271	High	0	1.725E-06
High	[R].ATSGGLLVTEATGVSDTAQGYPDTPGIWTQQQVEAWKPIVDAVHR.[K]			0.000333261	0	1	1	2	Q69TH8	Q69TH8 [59-103]	0	4750.37473678	Not Found	High	Not Found				3.76811289787292	High	0	1.549E-06
High	[R].ATSGGLLVTEATGVSDTAQGYPDTPGIWTQQQVEAWKPIVDAVHR.[K]	1xDeamidated [Q]		0.000220774	0	1	1	10	Q69TH8	Q69TH8 [59-103]	0	4751.35875278	High	Not Found	High	5.3e6			4.16801738739014	High	0	4.244E-06
High	[R].ATSGGLLVTEATGVSDTAQGYPDTPGIWTQQQVEAWKPIVDAVHR.[K]	2xDeamidated [Q]		0.000223387	0	1	1	3	Q69TH8	Q69TH8 [59-103]	0	4752.34276878	High	Not Found	Not Found	1.9e7			4.45390748977661	High	0	8.888E-07
High	[R].ATSGGLLVTEATGVSDTAQGYPDTPGIWTQQQVEAWKPIVDAVHR.[K]	3xDeamidated [Q30; Q31; Q32]		0.000301546	0	1	1	2	Q69TH8	Q69TH8 [59-103]	0	4753.32678478	Not Found	High	Not Found		1.9e7		4.35747957229614	High	0	1.347E-06
High	[K].DVTELIGNTPLVYLNR.[V]			2.02599E-05	0	1	1	31	Q9XEA6	Q9XEA6 [8-23]	0	1816.98033922	High	High	High	1.9e8	5.4e7	1.1e7	4.69846487045288	High	0	7.868E-08
High	[K].AHGLAPEIPEDLYFLIK.[K]			0.000147117	0	2	2	16	Q69UI2; Q69UI1	Q69UI2 [77-93]; Q69UI1 [77-93]	0	1926.03712583	High	High	High	8.3e7	7.3e7		3.7991795539856	High	0	4.023E-06
High	[K].TPATPFFFNTLYDPFRK.[G]			0.00034727	0	1	1	10	Q7FAY6	Q7FAY6 [123-139]	1	2062.04327383	High	High	High	1.3e7	1.5e7	1.3e7	4.54791164398193	High	3.675E-05	0.0001083
High	[R].MIITLQPGYSIPLLDR.[E]			0.000107077	0	1	1	9	P0C449	P0C449 [75-90]	0	1830.01936733	High	High	High	4.1e7			4.25633668899536	High	0	2.156E-06
High	[R].MIITLQPGYSIPLLDR.[E]	1xDeamidated [Q6]		0.00167938	0	1	1	2	P0C449	P0C449 [75-90]	0	1831.00338333	Not Found	High	Not Found				3.19884204864502	High	0	1.459E-05
High	[R].LGLWHEYAPLISALSR.[E]			2.78361E-05	0	1	1	16	Q7XDY9	Q7XDY9 [110-125]	0	1825.99592979	High	High	High		1.4e7	1.2e7	4.32308578491211	High	0	1.077E-07
High	[K].EVGLPSGVLNIVTGLGSEAGAPLSSHPGVDK.[V]			2.67739E-06	0	1	1	12	B3VMC0	B3VMC0 [203-233]	0	2957.55784042	High	High	High	1.1e8	8.2e7	2.0e7	4.68305683135986	High	0	2.014E-09
High	[R].SYTNLLSSYITSNFQGNPTITNLPR.[K]			0.00288359	0	1	1	6	Q42997	Q42997 [233-257]	0	2801.41044802	High	High	High	2.5e7	1.8e7	1.5e7	3.44039726257324	High	0	3.007E-05
High	[R].SYTNLLSSYITSNFQGNPTITNLPR.[K]	1xDeamidated [Q/N]		0.000651626	0	1	1	6	Q42997	Q42997 [233-257]	0	2802.39446402	High	Not Found	Not Found				3.38270473480225	High	0	3.928E-06
High	[R].NPEEIPWAAAGAEYVVESTGVFTDKDK.[A]			2.17623E-08	0	1	1	20	Q6K5G8	Q6K5G8 [83-109]	1	2923.39960848	High	High	High	1.2e8		7.3e6	5.53004789352417	High	0	2.256E-12
High	[R].NPEEIPWAAAGAEYVVESTGVFTDKDK.[A]	1xDeamidated [N1]		0.000231413	0	1	1	3	Q6K5G8	Q6K5G8 [83-109]	1	2924.38362448	High	High	Not Found				3.15406131744385	High	0	9.337E-07
High	[K].VYPGGAFDPLGLADDPDTFAELK.[V]			2.347E-05	0	1	1	25	A2XJ35	A2XJ35 [186-208]	0	2408.16563309	High	High	High	1.7e8	1.2e8	9.5e7	4.77507162094116	High	0	7.175E-08
High	[R].NVAAGMTGGLAYILDEDDTLVPK.[V]			7.85742E-06	0	1	1	13	Q69RJ0	Q69RJ0 [1510-1532]	0	2363.17990294	High	High	High	1.9e7	3.7e7	8.6e6	5.34614706039429	High	0	3.477E-08
High	[K].HAGVTYADLFQLASATAIEEAGGPK.[I]			2.52442E-06	0	1	1	4	P0C0L1	P0C0L1 [119-143]	0	2517.26199302	High	High	Not Found		1.0e7		5.76406526565552	High	0	1.711E-09
High	[K].HAGVTYADLFQLASATAIEEAGGPK.[I]	1xDeamidated [Q11]		2.51868E-05	0	1	1	3	P0C0L1	P0C0L1 [119-143]	0	2518.24600902	Not Found	High	High			1.0e7	6.56216621398926	High	0	4.22E-08
High	[R].WNVSSVPSFFFVR.[N]			0.00366851	0	1	1	6	Q6ES52	Q6ES52 [279-291]	0	1571.80052461	High	High	High			4.4e6	3.15221548080444	High	0	4.115E-05
High	[K].GLEYYNSLIDELVER.[G]			0.00190001	0	1	1	4	Q60DX8	Q60DX8 [137-151]	0	1812.90142018	High	High	Not Found	2.0e7	1.7e7		3.36403846740723	High	3.675E-05	9.697E-05
High	[K].VVSQVPWFGIEQEYTLLQR.[D]			2.35234E-06	0	1	1	25	P14655	P14655 [175-193]	0	2292.20229349	High	High	High	1.4e8	2.9e8	2.7e8	5.43592643737793	High	0	5.173E-08
High	[K].LEFYFDTNPFFK.[N]			0.00106791	0	1	2	6	B8AW64	B8AW64 [176-187]	0	1567.74675769	High	High	High	2.4e7			3.984055519104	High	3.675E-05	0.0001444
High	[K].VVSQVPWFGIEQEYTLLQR.[D]	1xDeamidated [Q12]		4.35299E-05	0	1	1	1	P14655	P14655 [175-193]	0	2293.18630949	Not Found	High	Not Found				4.59764337539673	High	0	9.054E-08
High	[K].YIPSNTFSYYDQVLDTAAMLGAVPER.[Y]	1xOxidation [M19]; 1xDeamidated [N/Q]		0.00424829	0	1	1	15	Q2QLY5	Q2QLY5 [56-81]	0	2938.38151644	High	High	High		4.0e7	2.2e7	4.49849033355713	High	0	5.6E-05
High	[R].NVDNFFNENEQLAFGPGLVVPGIYYSDDK.[M]			1.17225E-05	0	1	1	23	Q0E4K1	Q0E4K1 [311-339]	0	3261.53749882	High	High	High	2.1e8	1.9e8	2.0e8	5.36612224578857	High	0	5.455E-08
High	[R].NVDNFFNENEQLAFGPGLVVPGIYYSDDK.[M]	1xDeamidated [N/Q]		4.22681E-05	0	1	1	59	Q0E4K1	Q0E4K1 [311-339]	0	3262.52151482	High	High	High		6.8e6	3.9e6	5.33090257644653	High	0	5.566E-07
High	[R].NVDNFFNENEQLAFGPGLVVPGIYYSDDK.[M]	2xDeamidated [N/Q]		0.000155116	0	1	1	12	Q0E4K1	Q0E4K1 [311-339]	0	3263.50553082	High	High	Not Found		2.3e6		4.01760339736938	High	0	5.333E-07
High	[R].NPDEIPWAEAGAEYVVESTGVFTDKEK.[A]			9.30668E-08	0	1	1	37	A2YQT7	A2YQT7 [83-109]	1	2981.40508774	High	High	High	2.4e8	4.7e8		6.20307493209839	High	0	1.706E-11
High	[R].NPDEIPWAEAGAEYVVESTGVFTDKEK.[A]	1xDeamidated [N1]		0.000485601	0	1	1	7	A2YQT7	A2YQT7 [83-109]	1	2982.38910374	High	High	High				3.5938401222229	High	0.001925	0.01932
High	[K].YLDSLAGLWCTALGGSEPR.[L]	1xCarbamidomethyl [C10]		1.47458E-05	0	1	2	6	Q01K11	Q01K11 [102-120]	0	2066.00115124	High	High	High		3.9e7		4.4094500541687	High	0	6.003E-07
High	[R].QLDYVPATISALEEVVK.[A]			2.08647E-05	0	1	1	14	B8B7C5	B8B7C5 [259-275]	0	1875.0109706	High	High	High	3.3e7	1.6e7		4.53174066543579	High	0	3.247E-08
High	[R].TVPAAVPAIVFLSGGQSEEEATLNLNAMNK.[L]			4.99509E-06	0	1	1	59	P17784	P17784 [254-283]	0	3071.5717759	High	High	High	6.0e6	5.0e6	3.2e6	4.93224954605103	High	0	4.524E-06
High	[K].YIPSNTFSYYDQVLDTAAMLGAVPER.[Y]	1xOxidation [M19]		2.43132E-05	0	1	1	18	Q2QLY5	Q2QLY5 [56-81]	0	2937.39750044	High	High	High	6.3e7	1.4e8	2.2e7	5.01380491256714	High	0	3.516E-07
High	[R].FSYGEPMTVESTTQAICDLALR.[F]	1xCarbamidomethyl [C17]		1.15854E-05	0	1	1	11	Q9LSU1	Q9LSU1 [101-122]	0	2489.16868661	High	High	High	3.1e7	1.4e7	2.7e7	4.77664804458618	High	0	6.594E-08
High	[K].VAILGASGGIGQPLALLMK.[M]			4.644E-05	0	1	1	18	Q42972	Q42972 [47-65]	0	1809.06665188	High	High	High	1.9e8	4.7e7	1.5e8	4.06492328643799	High	3.675E-05	0.0001691
High	[K].VPISMGNALPLTDMPLGTAIHNIEITR.[G]	1xDeamidated [N]		0.000316076	0	1	1	8	P0C495	P0C495 [120-146]	0	2875.50561119	High	High	High		6.0e6	5.3e6	5.22223234176636	High	0	4.226E-05
High	[K].KFETLSYLPPLTVEDLLK.[Q]			5.45593E-06	0	1	2	86	P18566	P18566 [58-75]	1	2106.17328483	High	High	High	2.2e8	1.7e9	8.6e7	5.05331897735596	High	0	3.935E-06
High	[R].TYDFDNTMGGFYIAPAFMDK.[L]			8.07345E-05	0	1	1	10	P93431	P93431 [112-131]	0	2303.99876761	High	High	High	2.0e7	3.6e7	3.5e7	3.8274393081665	High	0	6.976E-07
High	[R].TYDFDNTMGGFYIAPAFMDK.[L]	1xDeamidated [N6]		0.000137089	0	1	1	4	P93431	P93431 [112-131]	0	2304.98278361	High	High	Not Found		1.9e6		3.92992806434631	High	0	4.494E-07
High	[K].RWEEALPLDAWVPGDDIIPVCK.[A]	1xCarbamidomethyl [C21]		0.00469387	0	1	1	11	Q42997	Q42997 [303-324]	1	2579.29627041	High	High	High	7.6e6	2.3e7		3.81572914123535	High	3.675E-05	0.0002382
High	[R].RDEDLLVLPTDAVLFEDSSFK.[I]			0.000508997	0	1	2	5	P0C0L1	P0C0L1 [249-269]	1	2409.2183969	High	High	High	2.2e7	1.8e7		4.55528593063354	High	0	4.056E-06
High	[R].AITVFSPDGHLFQVEYALEAVR.[K]			3.20574E-05	0	2	2	17	A2YXU2; A2Z3I9	A2YXU2 [7-28]; A2Z3I9 [7-28]	0	2462.27143559	High	High	High	2.3e7	2.4e7	1.2e6	4.81577157974243	High	0	2.725E-05
High	[R].AMVLQGAEILFYPTAIGSEPQDNNLDSR.[E]	1xDeamidated [N/Q]		0.00450501	0	1	1	11	Q93XI4	Q93XI4 [171-198]	0	3050.4775416	High	High	High				3.43204545974731	High	0.00613	0.07843
High	[R].GTLLTALAELGHEATINEAVR.[R]			1.20999E-06	0	1	1	10	Q6Z6L4	Q6Z6L4 [666-686]	0	2179.1717216	High	High	High	2.3e7		9.7e6	5.13002967834473	High	0	6.094E-10
High	[R].GTLLTALAELGHEATINEAVR.[R]	1xDeamidated [N17]		0.00171933	0	1	1	5	Q6Z6L4	Q6Z6L4 [666-686]	0	2180.1557376	High	High	High		3.4e6	2.0e7	3.95835947990417	High	0	1.502E-05
High	[R].AALFYDNSLSGEDIYDPFLR.[L]			0.00108692	0	1	1	4	Q84ZC0	Q84ZC0 [92-111]	0	2306.09755359	High	High	Not Found	4.7e6			3.49089241027832	High	0.0004976	0.005091
High	[R].EMTLGFVDLLRDDFIEK.[D]			0.00082445	0	1	1	22	P0C511	P0C511 [340-356]	1	2041.03105408	High	High	High		6.2e6	2.7e6	4.33977556228638	High	6.558E-05	0.0006376
High	[R].DVNWPLGWPVGGYPGPQGPYYCAVGSDK.[S]	1xCarbamidomethyl [C22]		5.94568E-05	0	1	1	13	P14655	P14655 [194-221]	0	3036.39850346	High	High	High	1.5e8	3.8e7	3.2e7	4.80511569976807	High	0	8.546E-06
High	[R].DVNWPLGWPVGGYPGPQGPYYCAVGSDK.[S]	1xCarbamidomethyl [C22]; 1xDeamidated [Q/N]		0.00141614	0	1	1	16	P14655	P14655 [194-221]	0	3037.38251946	High	High	High			3.4e7	4.87968873977661	High	0	1.153E-05
High	[K].FGDDEFGHMLVDILK.[K]			5.67233E-05	0	1	1	19	Q0J8G4	Q0J8G4 [72-86]	0	1735.83598327	High	High	High	4.9e6	2.0e7	9.3e6	4.2324390411377	High	0	4.465E-06
High	[K].LPQAPGELPTLNDWENHLTTIFPEVR.[L]			0.000419195	0	1	4	8	A2YL07	A2YL07 [336-361]	0	2987.52614644	High	High	High	1.5e7	4.4e7	3.4e6	3.6508572101593	High	0	3.588E-05
High	[K].LPQAPGELPTLNDWENHLTTIFPEVR.[L]	1xDeamidated [N]		0.00238942	0	1	4	8	A2YL07	A2YL07 [336-361]	0	2988.51016244	High	High	High		2.0e7	2.5e7	4.27626895904541	High	0	3.558E-05
High	[R].VPIIVTGNDFSTLYAPLIR.[D]			2.61512E-06	0	1	1	41	P93431	P93431 [269-287]	0	2089.16920254	High	High	High	6.0e8	5.0e8	3.8e8	4.93015670776367	High	0	3.495E-09
High	[R].VPIIVTGNDFSTLYAPLIR.[D]	1xDeamidated [N8]		2.12846E-06	0	1	1	22	P93431	P93431 [269-287]	0	2090.15321854	High	High	High	8.7e6	1.0e8	9.0e6	4.8364200592041	High	0	1.348E-09
High	[K].GIIGYVEEDLVSTDFVGDSR.[S]			5.97284E-07	0	1	1	55	A2YQT7	A2YQT7 [274-293]	0	2171.05026904	High	High	High	3.3e8	3.1e8	9.6e6	6.25065660476685	High	0	1.123E-07
High	[K].VPISMGNALPLTDMPLGTAIHNIEITR.[G]			7.19374E-06	0	1	1	8	P0C495	P0C495 [120-146]	0	2874.52159519	High	High	High	2.8e7	1.2e7	2.5e7	5.14880275726318	High	0	1.351E-08
High	[R].DLVLASGGLYPLLQQLNEHAK.[L]			0.00107421	0	1	1	3	Q9SLX0	Q9SLX0 [200-220]	0	2279.23940724	High	High	Not Found	7.0e6			3.6692156791687	High	0	5.581E-05
High	[R].SGPFGQIFRPDNFVFGQSGAGNNWAK.[G]			2.36085E-05	0	1	2	4	P46265	P46265 [78-103]	0	2798.34337163	High	High	High	4.3e7		1.2e7	4.07192230224609	High	3.675E-05	8.374E-05
High	[R].VASDSTTVLADAVVVATGAVAR.[R]			5.05421E-06	0	1	1	9	Q6ZFU6	Q6ZFU6 [106-127]	0	2073.11862342	High	High	High	4.2e7	4.8e7		4.54465675354004	High	0	9.217E-09
High	[R].LGIAPYVAVSEEAAIAALKR.[S]			0.000810032	0	1	1	5	Q6YW46	Q6YW46 [117-136]	1	2042.16445151	High	High	High	1.3e7	1.2e7	1.2e7	3.37622213363647	High	0	5.316E-06
High	[K].VLELGDAIAGLTLEEAR.[G]			4.16234E-06	0	1	1	43	O22386	O22386 [57-73]	0	1769.96435479	High	High	High	4.1e8	2.2e8	3.2e8	5.70906400680542	High	0	1.856E-08
High	[R].INLTPVALMEATCFSK.[T]	1xCarbamidomethyl [C13]		0.000101555	0	1	1	8	P48642	P48642 [340-355]	0	1794.91285367	High	High	High	7.5e7		3.0e7	4.08600330352783	High	0	2.963E-07
High	[R].AIGVDLLSNPDLVATDATVSFK.[T]			4.45072E-07	0	1	1	24	Q7DNA1	Q7DNA1 [218-239]	0	2246.19145395	High	High	High	5.4e6	2.5e8	5.6e7	5.70272397994995	High	0	6.909E-10
High	[R].AIGVDLLSNPDLVATDATVSFK.[T]	1xDeamidated [N9]		1.73863E-05	0	1	1	4	Q7DNA1	Q7DNA1 [218-239]	0	2247.17546995	High	High	High				5.24660634994507	High	0	2.513E-08
High	[R].SIAFNYIGVDGQEYAIGPWGGGEGTSTEIK.[L]			1.67228E-06	0	1	2	5	Q0JMY8	Q0JMY8 [39-68]	0	3116.48473501	High	High	Not Found	2.2e7	1.7e7		5.75284814834595	High	0	9.582E-10
High	[R].SIAFNYIGVDGQEYAIGPWGGGEGTSTEIK.[L]	1xDeamidated [Q/N]		0.000364003	0	1	2	16	Q0JMY8	Q0JMY8 [39-68]	0	3117.46875101	High	High	High		3.5e7	2.1e7	5.45427465438843	High	0	1.748E-06
High	[K].QAFDDAIAELDTLGEESYK.[D]			4.5034E-07	0	1	1	12	Q06967	Q06967 [203-221]	0	2114.9764354	High	High	High	1.7e8	1.8e8	1.5e8	6.60105037689209	High	0	1.541E-10
High	[K].NMITGTSQADCAVLIIDSTTGGFEAGISK.[D]	1xCarbamidomethyl [C11]		1.84399E-05	0	1	1	14	O64937	O64937 [101-129]	0	2957.42306309	High	High	High	9.2e6	6.7e6	2.6e6	6.04487466812134	High	0	2.738E-08
High	[K].NMITGTSQADCAVLIIDSTTGGFEAGISK.[D]	1xCarbamidomethyl [C11]; 1xDeamidated [Q/N]		7.61219E-05	0	1	1	12	O64937	O64937 [101-129]	0	2958.40707909	High	High	High		6.9e6	3.5e6	5.06967163085938	High	0	1.97E-07
High	[R].GPLQISWNYNYGPAGQNIGFDGLR.[D]			2.40288E-05	0	1	1	6	Q7Y1Z0	Q7Y1Z0 [188-211]	0	2637.28445982	High	High	High	2.2e7	1.6e7	1.4e7	4.10008430480957	High	3.675E-05	0.000227
High	[R].GPLQISWNYNYGPAGQNIGFDGLR.[D]	1xDeamidated [Q/N]		0.000321704	0	1	1	9	Q7Y1Z0	Q7Y1Z0 [188-211]	0	2638.26847582	Not Found	High	High			8.0e6	4.18852376937866	High	3.675E-05	7.534E-05
High	[R].YAAISQDNGLVPIVEPEILLDGEHGIDR.[T]			9.37412E-06	0	1	1	13	Q40677	Q40677 [201-228]	0	3033.55275502	High	High	High	6.6e8	3.5e8		4.63889312744141	High	0	1.252E-07
High	[R].YAAISQDNGLVPIVEPEILLDGEHGIDR.[T]	1xDeamidated [Q/N]		5.79971E-07	0	1	1	25	Q40677	Q40677 [201-228]	0	3034.53677102	High	High	High	1.3e9	7.8e6		6.0673360824585	High	0	5.469E-10
High	[R].YAAISQDNGLVPIVEPEILLDGEHGIDR.[T]	2xDeamidated [Q6; N8]		7.69214E-07	0	1	1	9	Q40677	Q40677 [201-228]	0	3035.52078702	High	High	High			5.6e6	5.78424501419067	High	0	2.137E-09
High	[K].EWGVPADLFGTLPGR.[Q]			0.000829313	0	1	1	11	P0C5D5	P0C5D5 [168-182]	0	1614.82746756	High	High	High		2.5e7		3.76570391654968	High	3.675E-05	0.0002341
High	[K].NDFGTIDILVHSLANGPEVK.[N]			0.00017346	0	1	1	19	Q6H5J0	Q6H5J0 [187-206]	0	2139.10805876	High	High	High	2.1e7	2.2e7	6.7e6	4.3303656578064	High	0	8.412E-07
High	[K].NDFGTIDILVHSLANGPEVK.[N]	1xDeamidated [N]		0.000399925	0	1	1	12	Q6H5J0	Q6H5J0 [187-206]	0	2140.09207476	High	High	High	3.0e7	7.6e6	6.9e6	4.14171981811523	High	0	2.821E-05
High	[K].KEIALWFPEGLAEWR.[S]			5.50791E-05	0	1	2	22	A6N0M9	A6N0M9 [125-139]	1	1844.9693807	High	High	High	7.8e6	8.3e6	9.8e6	4.95617485046387	High	0	7.912E-07
High	[R].SGTLIDAIGIYVHP.[-]			0.000141181	0	1	2	28	Q0JMY8	Q0JMY8 [132-145]	0	1455.78420581	High	High	High	8.7e6	1.5e7	6.6e6	3.99774098396301	High	0	1.617E-06
High	[R].ILGHEAGGIVESVGEGVTELAPGDHVLPVFTGECK.[E]	1xCarbamidomethyl [C34]		9.1231E-07	0	1	1	3	Q0ITW7	Q0ITW7 [66-100]	0	3573.78937331	Not Found	High	High			1.0e7	5.20641803741455	High	0	4.127E-10
High	[K].LELAEVFLQPGTGEVQYQVCSPEAMGK.[L]	1xCarbamidomethyl [C20]; 1xDeamidated [Q]		0.00217501	0	1	2	5	P0C8Y9	P0C8Y9 [210-236]	0	2981.42708632	High	High	High	8.8e6	1.1e7	9.4e6	3.96230053901672	High	3.675E-05	0.0001133
High	[R].IKDWTNVVVAYEPVWAIGTGK.[V]	1xDeamidated [N6]		0.00128899	0	1	1	9	P48494	P48494 [155-175]	1	2347.23325967	High	High	High	6.5e6	1.1e7	5.4e6	4.13214349746704	High	3.675E-05	7.147E-05
High	[R].IKDWTNVVVAYEPVWAIGTGK.[V]			2.33323E-05	0	1	1	53	P48494	P48494 [155-175]	1	2346.24924367	High	High	High	1.6e8		6.0e7	5.08173990249634	High	0	1.921E-07
High	[K].GTEIAMASYCSELQYLANPITNHVQSAEQHNQDVNSLGLVSAR.[K]	1xCarbamidomethyl [C10]; 2xDeamidated [Q/N]		2.53354E-05	0	1	1	3	P14717	P14717 [444-486]	0	4718.20972279	Not Found	High	Not Found		2.0e7		4.35132646560669	High	0	4.469E-08
High	[K].DGVTLLWDLAEGKR.[L]			0.00131193	0	1	1	12	P49027	P49027 [230-243]	1	1572.83803222	High	High	High	6.8e7	4.2e7		3.8074836730957	High	0	1.701E-05
High	[K].WGSTAFHNMLVVPPGSGIVHQVNLEYLGR.[V]			0.00118018	0	1	1	10	Q6YZX6	Q6YZX6 [163-191]	0	3178.62548333	High	High	High	5.4e6		8.0e6	4.03892230987549	High	0.0004764	0.005021
High	[K].WGSTAFHNMLVVPPGSGIVHQVNLEYLGR.[V]	1xDeamidated [N/Q]		0.00251917	0	1	1	14	Q6YZX6	Q6YZX6 [163-191]	0	3179.60949933	High	High	Not Found	6.1e6	1.4e7		4.55383157730103	High	0	4.732E-05
High	[K].LQSFPGDLDILEQVQVK.[Y]			0.000268076	0	1	1	11	A2XD35	A2XD35 [417-433]	0	1929.03276866	High	High	High	2.6e7	2.9e7	2.6e7	3.95696902275085	High	0	1.144E-06
High	[K].AGPVPFFAAGISSVLHPK.[N]			9.88384E-06	0	1	1	12	Q7XPL2	Q7XPL2 [174-191]	0	1794.99011616	High	High	High	6.1e7	1.3e7	6.2e6	4.46635913848877	High	0	4.979E-08
High	[K].TLTSLNSVTAYGFDLIR.[G]			1.77362E-06	0	2	2	23	Q2QLY5; Q2QLY4	Q2QLY5 [254-270]; Q2QLY4 [254-270]	0	1870.99090388	High	High	High	5.4e8	2.6e8	1.7e7	5.23135471343994	High	0	1.28E-07
High	[K].TLTSLNSVTAYGFDLIR.[G]	1xDeamidated [N6]		2.09878E-05	0	2	2	14	Q2QLY5; Q2QLY4	Q2QLY5 [254-270]; Q2QLY4 [254-270]	0	1871.97491988	High	High	High	9.1e7	7.9e7	7.5e7	4.09056854248047	High	0	3.268E-08
High	[R].IGLAGLAVMGQNLALNIAEK.[G]			1.64303E-06	0	1	1	45	Q9LI00	Q9LI00 [6-25]	0	1996.12595755	High	High	High	8.0e6	1.9e7	7.4e6	5.6522855758667	High	0	9.387E-10
High	[R].NSLGQAVVEGTGDHCCEYMTGGCVVVLGK.[V]	3xCarbamidomethyl [C15; C16; C23]; 1xDeamidated [Q5]		0.00100102	0	1	1	3	Q69RJ0	Q69RJ0 [1478-1506]	0	3098.36860251	High	Not Found	High				3.82523274421692	High	0	7.138E-06
High	[K].APDFDAEAVFDQEFINVK.[L]			1.3531E-06	0	1	1	45	Q6ER94	Q6ER94 [74-91]	0	2054.97056228	High	High	High	7.6e8		3.0e8	6.2481632232666	High	0	2.042E-09
High	[K].WTVQQAAELSVAAPTIEASLDSR.[F]			2.86671E-05	0	1	1	30	Q9LI00	Q9LI00 [269-291]	0	2443.24634296	High	High	High	7.0e6	5.6e6	8.2e6	4.70898103713989	High	0	8.369E-08
High	[K].WTVQQAAELSVAAPTIEASLDSR.[F]	1xDeamidated [Q]		0.00160223	0	1	1	14	Q9LI00	Q9LI00 [269-291]	0	2444.23035896	Not Found	High	High		4.8e6	1.2e7	3.90113472938538	High	0	1.451E-05
High	[K].TSPQAILDLITVGK.[M]			0.00144134	0	1	1	10	Q8W1L6	Q8W1L6 [465-478]	0	1455.84172065	High	High	High	3.8e7	4.5e7	9.0e6	3.31708168983459	High	0	1.175E-05
High	[R].ACPTDVLEMIPWDGCK.[A]	2xCarbamidomethyl [C2; C15]		0.000161637	0	1	1	11	P0C359	P0C359 [20-35]	0	1891.83870273	High	High	High	2.3e7	2.0e7	2.1e7	4.47161483764648	High	0	5.646E-07
High	[K].QAFDEAISELDTLSEESYK.[D]			4.05088E-07	0	2	2	26	Q7XTE8; Q6EUP4	Q7XTE8 [204-222]; Q6EUP4 [204-222]	0	2174.99756472	High	High	High	2.7e8	3.5e8	2.2e8	6.38230562210083	High	0	3.371E-09
High	[K].TLNNNVADIIDEHGQDAWEGFPFTAEK.[M]			0.000536667	0	1	1	3	Q7Y0E8	Q7Y0E8 [289-315]	0	3031.40681908	High	High	High	4.2e6			3.22977089881897	High	0	3.032E-05
High	[K].TLNNNVADIIDEHGQDAWEGFPFTAEK.[M]	1xDeamidated [Q/N]		0.000879546	0	1	1	7	Q7Y0E8	Q7Y0E8 [289-315]	0	3032.39083508	High	Not Found	High	2.3e7		1.9e7	3.77574706077576	High	6.558E-05	0.0005729
High	[R].LHFFMVGFAPLTSR.[G]			0.000359745	0	5	8	19	Q43594; Q76FS2; Q8H7U1; P46265; Q76FS3	Q43594 [263-276]; Q76FS2 [263-276]; Q8H7U1 [263-276]; P46265 [263-276]; Q76FS3 [263-276]	0	1622.85117998	High	High	High	6.8e6	2.9e7	5.3e6	3.8453803062439	High	0	4.766E-05
High	[K].EANLYTEIAEGIHAYGIK.[G]			0.00142449	0	1	1	2	Q6AV34	Q6AV34 [259-276]	0	1992.00728217	High	High	Not Found	1.0e7	6.4e6		3.23759055137634	High	0	1.157E-05
High	[K].APDFDAEAVFDQEFINVK.[L]	1xDeamidated [Q/N]		3.96194E-05	0	1	1	4	Q6ER94	Q6ER94 [74-91]	0	2055.95457828	High	High	High				5.44845390319824	High	0	1.389E-07
High	[K].KIPLYQHIANLAGNKQLVLPVPAFNVINGGSHAGNK.[L]			0.00034727	0	1	1	10	Q42971	Q42971 [133-168]	2	3793.10240657	High	High	High	7.8e6		4.8e6	5.20998954772949	High	0	4.817E-05
High	[K].KIPLYQHIANLAGNKQLVLPVPAFNVINGGSHAGNK.[L]	1xDeamidated [Q/N]		0.000238321	0	1	1	39	Q42971	Q42971 [133-168]	2	3794.08642257	High	Not Found	High				5.55172872543335	High	0	9.668E-07
High	[K].KIPLYQHIANLAGNKQLVLPVPAFNVINGGSHAGNK.[L]	2xDeamidated [N/Q]		9.29775E-05	0	1	1	15	Q42971	Q42971 [133-168]	2	3795.07043857	High	High	High	9.2e6		1.3e7	6.35449457168579	High	0	2.601E-07
High	[K].GSITSIQAVYVPADDLTDPAPATTFAHLDATTVLSR.[G]			0.000289381	0	1	1	5	P12085	P12085 [319-354]	0	3714.88611003	High	High	High		4.7e7		4.67910718917847	High	0	1.271E-06
High	[K].GSITSIQAVYVPADDLTDPAPATTFAHLDATTVLSR.[G]	1xDeamidated [Q7]		0.000889951	0	1	1	9	P12085	P12085 [319-354]	0	3715.87012603	High	High	High	1.3e7		2.1e7	4.48502492904663	High	0.001371	0.01346
High	[K].GSITSVQAIYVPADDLTDPAPATTFAHLDATTVLSR.[Q]			0.000159746	0	1	1	4	Q01859	Q01859 [375-410]	0	3714.88611003	High	High	High	4.2e7	4.7e7		4.36591529846191	High	0	5.569E-07
High	[K].GSITSVQAIYVPADDLTDPAPATTFAHLDATTVLSR.[Q]	1xDeamidated [Q7]		0.000555945	0	1	1	8	Q01859	Q01859 [375-410]	0	3715.87012603	High	High	High			2.1e7	3.93734884262085	High	0	3.148E-06
High	[K].ELAAKPDVDGFLVGGASLKPEFIDIINSATVK.[S]			1.62381E-06	0	1	1	32	P48494	P48494 [220-251]	0	3314.78823415	High	High	High	2.2e8		3.3e7	5.59865760803223	High	0	9.196E-10
High	[K].ELAAKPDVDGFLVGGASLKPEFIDIINSATVK.[S]	1xDeamidated [N27]		4.30207E-05	0	1	1	12	P48494	P48494 [220-251]	0	3315.77225015	High	High	High	7.1e6			5.96540117263794	High	0	5.501E-05
High	[K].WLQTITTLPILVK.[G]			0.000460563	0	1	1	15	B8B7C5	B8B7C5 [219-231]	0	1525.93522715	High	High	High	1.7e8	1.4e8		4.59605026245117	High	0	2.438E-06
High	[R].VTPQPGVPPEEAGAAVAAESSTGTWTTVWTDGLTSLDR.[Y]			5.76569E-07	0	1	1	373	P0C511	P0C511 [42-79]	0	3854.87191643	High	High	High	1.8e9	1.8e9	1.3e9	6.00493192672729	High	0	6.078E-09
High	[R].VTPQPGVPPEEAGAAVAAESSTGTWTTVWTDGLTSLDR.[Y]	1xDeamidated [Q4]		1.38532E-06	0	1	1	179	P0C511	P0C511 [42-79]	0	3855.85593243	High	High	High		2.4e7	6.7e6	6.26946449279785	High	0	3.727E-09
High	[K].ALSSAYVPIGAIMVSPEISDVIHSQSNK.[L]			2.38879E-05	0	1	2	6	Q01K11	Q01K11 [341-368]	0	2913.5026338	High	High	High	7.5e7		4.0e7	4.91373443603516	High	0	1.214E-05
High	[R].CVAVLEEAGAEYEIVPLDFSK.[G]	1xCarbamidomethyl [C1]		0.00019058	0	1	1	9	O82451	O82451 [18-38]	0	2339.14754053	High	High	High	4.9e6	1.1e7		4.51861572265625	High	0	7.11E-07
High	[K].SGTLFDNFLITDDPELAK.[T]			7.62965E-06	0	1	1	22	Q9SLY8	Q9SLY8 [334-351]	0	1995.99096337	High	High	High	2.1e8	2.1e8	2.5e8	5.99404048919678	High	0	1.776E-08
High	[K].SGTLFDNFLITDDPELAK.[T]	1xDeamidated [N7]		0.00318635	0	1	1	1	Q9SLY8	Q9SLY8 [334-351]	0	1996.97497937	Not Found	Not Found	High				4.99173355102539	High	0	3.432E-05
High	[K].GILGYVEEDLVSTDFQGDNR.[S]			1.85909E-06	0	1	1	40	Q7FAH2	Q7FAH2 [274-293]	0	2227.05133164	High	High	High	3.4e8	2.7e8	1.7e8	6.45501136779785	High	0	2.108E-09
High	[K].LGEIVTTIPTIGFNVETVEYK.[N]			0.000411862	0	1	2	20	P51823	P51823 [39-59]	0	2323.24315516	High	High	High	4.4e7	3.2e7	1.6e7	4.02264785766602	High	0	4.846E-05
High	[K].LGEIVTTIPTIGFNVETVEYK.[N]	1xDeamidated [N14]		0.000219479	0	1	2	1	P51823	P51823 [39-59]	0	2324.22717116	Not Found	High	Not Found				3.30138826370239	High	0	8.685E-07
High	[K].AMSIMNSFINDIFEK.[L]			0.000146254	0	1	14	19	Q6F362	Q6F362 [86-100]	0	1759.83935409	High	High	High	7.0e7	3.1e7	1.4e7	5.4299693107605	High	0	2.3E-05
High	[K].AMSIMNSFINDIFEK.[L]	1xDeamidated [N10]		0.00017346	0	1	14	5	Q6F362	Q6F362 [86-100]	0	1760.82337009	High	High	High	5.0e7		9.8e6	4.04762363433838	High	0	6.209E-07
High	[K].GILGYVEEDLVSTDFQGDSR.[S]			1.88109E-06	0	1	1	17	Q6K5G8	Q6K5G8 [274-293]	0	2200.04043261	High	High	High	1.8e8	5.5e7	1.8e7	6.49107027053833	High	0	5.59E-09
High	[R].EEALELYEDMVLGR.[I]			0.000468762	0	1	1	2	Q7XTJ3	Q7XTJ3 [76-89]	0	1666.79926338	Not Found	High	Not Found				4.18635559082031	High	0	2.49E-06
High	[R].LDLVGPIVEQPEYNLFSR.[H]			0.000124042	0	1	1	7	Q40648	Q40648 [169-186]	0	2089.0964315	High	High	High	4.5e7	2.7e7	9.9e6	4.19981384277344	High	0	3.894E-07
High	[K].YNVEAMPTFLFIK.[D]			0.000482753	0	1	1	13	Q0D840	Q0D840 [77-89]	0	1572.81306312	High	High	High	2.0e8	7.8e7	1.2e8	3.72970008850098	High	0	1.914E-05
High	[R].ISSVNAISALCEATGANVTEVAYAVGK.[D]	1xCarbamidomethyl [C11]; 1xDeamidated [N]		0.000460563	0	1	1	3	Q9AUV6	Q9AUV6 [227-253]	0	2696.34473697	Not Found	High	Not Found		1.8e7		4.14519453048706	High	9.425E-05	0.001324
High	[K].WLQSITSLPILVK.[G]			0.000319817	0	1	1	10	Q10CE4	Q10CE4 [219-231]	0	1497.90392703	High	High	High		1.2e8	1.9e8	4.32125854492188	High	3.675E-05	0.0002496
High	[K].FNIVSPGADMSIYFPYSESR.[K]			4.7097E-06	0	1	1	15	P31924	P31924 [524-543]	0	2280.06414503	High	High	High	1.0e8	1.1e8	7.7e7	4.99021244049072	High	0	3.17E-08
High	[K].FNIVSPGADMSIYFPYSESR.[K]	1xDeamidated [N2]		0.000741636	0	1	1	4	P31924	P31924 [524-543]	0	2281.04816103	High	Not Found	High				4.11462450027466	High	0	4.712E-06
High	[R].SNLVGMGIIPLCFK.[A]	1xCarbamidomethyl [C12]		0.00316769	0	1	1	3	Q6YZX6	Q6YZX6 [811-824]	0	1548.82766765	Not Found	High	High		1.2e7	1.1e7	3.4398045539856	High	0	5.13E-05
High	[K].MPWLAVPFSDSEALAK.[L]			6.96924E-05	0	1	1	11	Q7Y0F2	Q7Y0F2 [98-113]	0	1761.88801885	High	High	High	4.0e7	4.3e7	3.4e7	4.07396125793457	High	0	1.411E-06
High	[R].LGVSAAAFAPAAVVAAPGAGGAGAAADEAPAEKTEFDVVIEEVPSSAR.[I]			0.000441985	0	1	1	3	O22386	O22386 [83-130]	1	4465.25216213	High	High	High	1.2e7	1.9e7	1.2e7	3.53927421569824	High	0	2.303E-06
High	[K].VFSPEEVSAMILGK.[M]			0.000235533	0	1	1	17	Q6Z7B0	Q6Z7B0 [143-156]	0	1506.78724226	High	High	High		8.3e7		4.09230756759644	High	0	2.108E-06
High	[K].DTIADLLTSIR.[N]			0.00298702	0	1	1	3	P0C493	P0C493 [4-14]	0	1217.67359279	Not Found	High	High				3.56536936759949	High	0	3.151E-05
High	[R].LLGTVTIASGGVMPNIHNLLLPK.[K]			4.27684E-05	0	1	1	9	Q6ZL42	Q6ZL42 [98-120]	0	2358.35774825	High	High	High	2.9e7	2.3e7	1.2e7	4.00254535675049	High	0	1.036E-06
High	[R].LLGTVTIASGGVMPNIHNLLLPK.[K]	1xDeamidated [N]		0.000123315	0	1	1	4	Q6ZL42	Q6ZL42 [98-120]	0	2359.34176425	High	Not Found	High	2.9e6			4.67698621749878	High	0	3.886E-07
High	[R].ISSVNAISALCEATGANVTEVAYAVGK.[D]	1xCarbamidomethyl [C11]		3.77979E-05	0	1	1	5	Q9AUV6	Q9AUV6 [227-253]	0	2695.36072097	High	High	High	2.4e7		1.6e7	4.69579219818115	High	0	7.424E-08
High	[K].LFVQVIDPEEEERFDFDPLDDTK.[T]			0.000116955	0	1	1	21	Q0E4K1	Q0E4K1 [269-291]	1	2796.32504661	High	High	High	1.1e9	6.9e8	7.7e8	3.74011898040771	High	0	3.592E-07
High	[K].LNLPVLPTTTIGSFPQTVELR.[R]			2.82297E-06	0	2	2	34	Q2QLY5; Q2QLY4	Q2QLY5 [428-448]; Q2QLY4 [428-448]	0	2296.29110845	High	High	High		2.1e8	2.0e8	4.67399930953979	High	0	1.967E-08
High	[R].IFGHEAGGIVESVGEGVTDLAPGDHVLPVFTGECK.[E]	1xCarbamidomethyl [C34]		3.22036E-07	0	1	1	7	Q2R8Z5	Q2R8Z5 [66-100]	0	3593.75807319	High	High	High	8.5e7		2.6e7	5.12845087051392	High	0	2.628E-08
High	[K].VIHDNFGIIEGLMTTVHAITATQK.[T]			5.57838E-08	0	1	1	77	A2YQT7	A2YQT7 [165-188]	0	2609.375583	High	High	High	9.6e6	2.6e6	4.9e6	6.75753211975098	High	0	3.959E-10
High	[K].VIHDNFGIIEGLMTTVHAITATQK.[T]	1xDeamidated [N/Q]		0.00147564	0	1	1	16	A2YQT7	A2YQT7 [165-188]	0	2610.359599	High	High	High	2.6e6	1.0e7	2.2e6	4.57531261444092	High	0	1.219E-05
High	[K].GAIPALPTVAVAQELISK.[A]			9.1351E-05	0	1	1	29	Q0J8G4	Q0J8G4 [316-333]	0	1778.04221123	High	High	High	1.4e7	9.7e7	1.2e7	3.68964338302612	High	0	6.695E-07
High	[R].YAIICQENGLVPIVEPEILVDGSHDIER.[C]	1xCarbamidomethyl [C5]		3.26589E-08	0	1	1	12	Q5N725	Q5N725 [169-196]	0	3178.60888996	High	High	High	1.6e8	9.3e7		6.42080450057983	High	0	6.355E-09
High	[R].YAIICQENGLVPIVEPEILVDGSHDIER.[C]	1xCarbamidomethyl [C5]; 1xDeamidated [N/Q]		1.77765E-07	0	1	1	20	Q5N725	Q5N725 [169-196]	0	3179.59290596	High	High	High				7.01747226715088	High	0	1.131E-10
High	[R].YAIICQENGLVPIVEPEILVDGSHDIER.[C]	1xCarbamidomethyl [C5]; 2xDeamidated [Q6; N8]		7.4522E-06	0	1	1	3	Q5N725	Q5N725 [169-196]	0	3180.57692196	High	Not Found	High	3.7e7			7.11285781860352	High	0	7.746E-09
High	[K].AYLFNDYWEDIGTIK.[S]			0.000186148	0	1	1	4	Q6AVT2	Q6AVT2 [332-346]	0	1847.88504189	High	High	Not Found	2.9e7	2.8e7		4.03470230102539	High	0	6.855E-07
High	[K].INPLVPVDLVIDHSVQVDVAR.[S]			7.97902E-05	0	1	1	8	Q6YZX6	Q6YZX6 [118-138]	0	2298.28160639	High	High	High	4.5e6	2.3e7	9.9e6	3.17040228843689	High	0	7.668E-07
High	[R].SDSTSVGWGGPGGYVYQK.[A]			1.33423E-05	0	1	1	13	Q75HE6	Q75HE6 [450-467]	0	1844.84496794	High	High	High	1.4e8		9.4e6	4.5745005607605	High	0	1.302E-07
High	[K].EHIPIYITNPMVGR.[K]			0.000331306	0	1	1	14	P12153	P12153 [55-68]	0	1639.86247287	High	High	High	1.1e8	9.4e6	6.1e7	4.37536716461182	High	0	1.532E-06
High	[K].CALASSGFQGDIK.[A]	1xCarbamidomethyl [C1]		0.000995154	0	1	1	17	O64464	O64464 [54-66]	0	1353.6467264	High	High	High	1.1e8	3.6e7	5.2e7	4.12469673156738	High	0	7.086E-06
High	[K].SPCGEGTNTWDR.[F]	1xCarbamidomethyl [C3]		0.000242564	0	1	1	14	P35686	P35686 [77-88]	0	1379.5644533	High	High	High	1.1e8			3.58354949951172	High	0	9.956E-07
High	[K].DAGVIAGLNVAR.[I]			0.00253401	0	1	1	8	Q6Z7B0	Q6Z7B0 [190-201]	0	1155.64804681	High	High	High				3.47994565963745	High	3.675E-05	0.0001039
High	[K].ENVTSEALEAAR.[I]			0.000687047	0	1	1	10	A2Y0T4	A2Y0T4 [58-69]	0	1289.63318447	High	High	High	7.1e8	3.0e8		4.3893256187439	High	0	4.241E-06
High	[K].MDYVNTAMER.[L]			0.00489062	0	2	2	6	Q6ERW7; Q6ERW9	Q6ERW7 [403-412]; Q6ERW9 [400-409]	0	1229.52891923	High	High	High	3.4e7	2.0e7	3.5e7	3.06259179115295	High	0	5.937E-05
High	[K].AILVNIFGGIMK.[C]			0.00145839	0	1	1	4	Q6K9N6	Q6K9N6 [348-359]	0	1275.74934079	High	Not Found	High	3.1e6		2.6e6	3.50912642478943	High	0	1.199E-05
High	[R].KSPCGEGTNTWDR.[F]	1xCarbamidomethyl [C4]		0.00103697	0	1	1	17	P35686	P35686 [76-88]	1	1507.65941626	High	High	High	4.8e8		4.0e8	3.5755307674408	High	0.000124	0.001816
High	[R].NTGDATTFTNADLGAK.[K]			3.24368E-05	0	1	1	10	Q0JNR2	Q0JNR2 [135-150]	0	1596.75000498	High	High	High	1.1e7	7.2e7	6.1e7	4.96241235733032	High	0	1.728E-07
High	[R].LASIGLENTEANR.[Q]			0.00013953	0	1	1	14	Q40677	Q40677 [73-85]	0	1387.71758277	High	High	High	2.3e9	1.0e9	1.3e9	4.37932014465332	High	0	4.222E-06
High	[R].VSTNEYQPDGQAPISSTDR.[Q]			1.11836E-05	0	1	1	10	Q69TH8	Q69TH8 [118-136]	0	2064.94686662	High	High	High	1.3e8		1.1e8	4.85940504074097	High	0	1.247E-06
High	[K].KLSVETTANQDPLVTK.[G]			6.62497E-06	0	1	1	16	Q43008	Q43008 [166-181]	1	1743.94870473	High	High	High	4.3e8	9.5e7	3.6e8	4.24587392807007	High	0	3.159E-07
High	[R].NVIHGSDSVDNGK.[K]			0.000140353	0	1	2	8	A6N0M9	A6N0M9 [112-124]	0	1341.63933247	High	High	High	2.5e7	1.8e8	7.3e6	3.60911226272583	High	0	4.634E-05
High	[R].ASAAPAVDEEAPASPPPSDLGK.[G]			0.000129257	0	1	1	1	Q70G58	Q70G58 [46-67]	0	2077.00840426	Not Found	High	Not Found		1.5e7		4.78496885299683	High	0	4.14E-07
High	[K].LLESHLVPSSTAPESK.[V]			0.000497161	0	1	1	12	Q7XTE8	Q7XTE8 [110-125]	0	1694.89594092	High	High	High	4.6e7		3.7e7	3.60568809509277	High	0	3.804E-06
High	[K].GDAVLGEGASESLHVK.[D]			2.93497E-05	0	1	1	24	P17784	P17784 [339-354]	0	1568.7914759	High	High	High	5.6e8	3.7e8	4.1e8	5.20351409912109	High	0	7.497E-08
High	[K].IGATGVVSQECK.[T]	1xCarbamidomethyl [C11]		0.00113259	0	1	1	6	Q42456	Q42456 [310-321]	0	1248.62526271	High	High	High	6.8e7	5.7e6	2.9e6	3.64206886291504	High	0	1.609E-05
High	[R].TNPTTSRPGVSTIEEK.[S]			7.79345E-05	0	1	1	21	P12085	P12085 [3-18]	0	1716.87626806	High	High	High	2.4e9	9.3e8	3.8e8	4.20012712478638	High	0	1.714E-05
High	[R].MLSPHVLGEDHYNTAR.[G]			0.000829313	0	1	1	5	Q01859	Q01859 [430-445]	0	1839.88064199	High	High	High	2.2e8		1.7e8	3.64576506614685	High	0	5.523E-06
High	[R].ATNTILATGGYGR.[A]			0.00149309	0	1	1	10	Q6ZDY8	Q6ZDY8 [234-246]	0	1294.67498976	High	High	High	2.8e8			4.16125202178955	High	0	1.525E-05
High	[R].CNDELEPSQCTAACK.[S]	3xCarbamidomethyl [C1; C10; C14]		1.00008E-05	0	1	2	12	A2WK50	A2WK50 [143-157]	0	1782.70914539	High	High	High	1.4e8			5.05597639083862	High	0	4.773E-08
High	[R].AYFSATSAHTCTGDGNAMVAR.[A]	1xCarbamidomethyl [C11]		4.8678E-05	0	1	1	10	Q6ZDY8	Q6ZDY8 [247-267]	0	2187.95461168	High	High	High	1.2e8	6.7e7	1.1e8	4.12681102752686	High	0	1.055E-07
High	[K].TNPFVAHHLLAK.[I]			0.00283323	0	1	1	8	P12153	P12153 [6-17]	0	1347.75318057	High	High	High	3.8e7	3.4e7	1.1e7	3.18361377716064	High	3.675E-05	0.0001505
High	[K].TEPSASIELNSQNFDK.[L]			0.000429175	0	1	1	4	Q67UF5	Q67UF5 [162-177]	0	1779.83954817	High	Not Found	High	1.3e7		1.1e7	3.41342115402222	High	0	3.282E-06
High	[R].IVTIEYDPNR.[N]			0.00324298	0	1	1	10	P0C495	P0C495 [76-85]	0	1219.63172801	High	High	High	7.4e7	1.1e8	1.0e8	3.52419686317444	High	0	3.514E-05
High	[R].NVIHGSDSVDNGK.[K]	1xDeamidated [N11]		0.00135904	0	1	2	4	A6N0M9	A6N0M9 [112-124]	0	1342.62334847	High	Not Found	High	5.7e6		6.4e7	3.3950080871582	High	0	3.123E-05
High	[K].ATEIEVGVVR.[K]			0.00328129	0	1	1	12	Q9LSU3	Q9LSU3 [212-221]	0	1072.59969966	High	High	High	1.3e8	1.0e8		3.8582501411438	High	3.675E-05	0.0001254
High	[K].LDRPAEDEAMAGQEVAAAE.[-]			7.65711E-05	0	1	1	13	P49397	P49397 [244-262]	0	1972.89166	High	High	High	1.9e8	2.7e8	2.1e8	4.49395656585693	High	0	1.027E-05
High	[R].NLNMGNAASIPSK.[C]	1xOxidation [M4]; 1xDeamidated [N]		0.000429175	0	1	1	16	Q2QYL3	Q2QYL3 [90-102]	0	1333.64164152	High	High	High	2.5e7	1.3e7	8.9e6	4.21725940704346	High	0	9.334E-06
High	[R].VGSDSHLAGAYK.[K]			0.000972019	0	1	1	10	Q42997	Q42997 [553-564]	0	1204.59567686	High	High	High	1.8e8		1.0e8	4.12296581268311	High	0	6.878E-06
High	[K].IGGIGTVPVGR.[V]			0.00265595	0	1	1	17	O64937	O64937 [244-254]	0	1025.61020483	High	High	High	2.2e9		1.1e9	3.26465535163879	High	3.675E-05	7.247E-05
High	[K].DEAYFAANAAAQASR.[R]	1xDeamidated [N/Q]		8.0261E-05	0	1	1	8	Q2QLY5	Q2QLY5 [374-388]	0	1556.69757597	High	High	High	1.1e7	2.3e7	1.0e7	5.18393802642822	High	0	2.465E-07
High	[K].DEAYFAANAAAQASR.[R]			2.02599E-05	0	1	1	32	Q2QLY5	Q2QLY5 [374-388]	0	1555.71355997	High	High	High	4.7e7	1.8e7	1.8e6	5.79412937164307	High	0	4.466E-08
High	[R].AVSASAPAAATIAVGDK.[L]			0.000120447	0	1	1	6	Q69TY4	Q69TY4 [60-76]	0	1499.80639773	High	High	High	1.6e7		4.0e6	3.65372276306152	High	3.675E-05	7.573E-05
High	[K].LIFGADSPAIQENR.[V]			0.00262492	0	1	1	2	P37833	P37833 [87-100]	0	1530.79108204	Not Found	Not Found	High			9.6e7	3.29579854011536	High	0	2.663E-05
High	[K].GILAADESTGTIGK.[R]			0.000258779	0	2	3	28	P17784; Q5N725	P17784 [25-38]; Q5N725 [25-38]	0	1332.70053574	High	High	High	2.9e9	7.1e8	8.0e8	5.46572208404541	High	0	1.838E-06
High	[K].LLDSHLVPSSTAAESK.[V]			0.000220774	0	1	1	19	Q6ZKC0	Q6ZKC0 [104-119]	0	1654.8646408	High	High	High	4.5e8	2.4e7	1.4e8	4.45190286636353	High	0	2.294E-06
High	[K].DLAMITGQWPVK.[T]			0.00111935	0	1	1	4	Q9ZST0	Q9ZST0 [130-141]	0	1358.7136835	Not Found	High	Not Found		1.4e7		4.27866983413696	High	0	3.587E-05
High	[K].VDATEDTDLAQK.[Y]			0.000728666	0	1	1	8	Q67IX6	Q67IX6 [131-142]	0	1305.61686567	High	High	High	1.6e7		1.2e7	4.56203603744507	High	0	4.58E-06
High	[K].VVDGCEAQIAAK.[L]	1xCarbamidomethyl [C5]		0.00157422	0	1	1	2	Q9XEA8	Q9XEA8 [27-38]	0	1260.62526271	Not Found	High	Not Found				3.50919270515442	High	0	1.569E-05
High	[K].SAQDIALADLPTTHPIR.[L]			7.76551E-06	0	1	1	21	Q06967	Q06967 [160-176]	0	1818.97083716	High	High	High	1.1e9	2.7e7	6.5e8	4.28788185119629	High	0	8.168E-09
High	[R].YTAYGQTESGQHGSAEEESR.[L]	1xDeamidated [Q]		0.000282651	0	1	1	2	Q6Z965	Q6Z965 [287-306]	0	2187.90612436	Not Found	High	Not Found		6.5e6		4.09705877304077	High	0	1.969E-05
High	[K].IINVDNVQEAAR.[E]			0.00422343	0	1	1	12	P15280	P15280 [477-488]	0	1341.71210351	High	High	High	8.7e7	8.1e7	2.2e7	3.38324475288391	High	0.0004976	0.005301
High	[K].VSLAGHEEYIVR.[G]			0.000582729	0	1	1	6	Q65XK0	Q65XK0 [80-91]	0	1372.72193994	High	High	Not Found	1.2e8	2.7e7		3.48326706886292	High	0	3.362E-06
High	[R].DNGLLLHIHR.[A]	1xDeamidated [N2]		0.00280014	0	1	1	43	P0C511	P0C511 [286-295]	0	1188.64838161	High	High	High	3.9e9	1.9e8	1.6e9	3.5779504776001	High	6.558E-05	0.0007473
High	[R].DNGLLLHIHR.[A]			0.00455818	0	1	1	46	P0C511	P0C511 [286-295]	0	1187.66436561	High	High	High	2.4e9	2.2e8	3.0e9	3.68784284591675	High	3.675E-05	0.0001102
High	[K].FRPSSSFDTK.[T]			0.00124431	0	1	1	10	Q0E4K1	Q0E4K1 [6-15]	0	1171.57421317	High	High	High	6.4e8		2.1e7	3.25224232673645	High	0	9.6E-06
High	[K].GNKPWVSLPK.[G]			0.00238942	0	1	1	14	P49398	P49398 [231-240]	0	1125.64150495	High	High	High	2.9e8	5.8e7	3.2e8	3.99450635910034	High	0	4.606E-05
High	[R].YTAYGQTESGQHGSAEEESR.[L]			6.74294E-06	0	1	1	15	Q6Z965	Q6Z965 [287-306]	0	2186.92210836	High	High	High	1.4e8	1.1e8	9.2e7	4.26902341842651	High	0	6.701E-09
High	[K].WGNIQFPLPFGR.[V]			0.000482753	0	1	1	15	Q2QNG7	Q2QNG7 [230-241]	0	1431.75318057	High	High	High	2.9e7	4.3e7	2.6e7	3.97448492050171	High	0	8.962E-06
High	[K].AIETVQNNFNTVR.[T]	1xDeamidated [N/Q]		0.000441985	0	1	1	34	A3BLC3	A3BLC3 [97-109]	0	1506.75469695	High	High	High	2.0e7	5.3e7	9.0e6	4.06676864624023	High	0	1.497E-05
High	[K].AIETVQNNFNTVR.[T]			0.000355538	0	1	1	11	A3BLC3	A3BLC3 [97-109]	0	1505.77068095	High	High	High	5.2e8	1.0e7	1.7e8	4.1575813293457	High	0	2.712E-05
High	[R].AADLVASAAIR.[A]			0.00393623	0	1	1	10	P0C482	P0C482 [80-90]	0	1057.60003403	High	High	High	1.3e7			3.35919094085693	High	3.675E-05	0.0001469
High	[R].NLNMGNAASIPSK.[C]			0.000949422	0	1	1	9	Q2QYL3	Q2QYL3 [90-102]	0	1316.66271052	High	High	High	1.2e9		7.7e8	4.40613651275635	High	0	1.035E-05
High	[R].NLNMGNAASIPSK.[C]	1xOxidation [M4]		0.000381542	0	1	1	13	Q2QYL3	Q2QYL3 [90-102]	0	1332.65762552	High	High	High	1.3e8		9.4e7	4.45426177978516	High	0	6.594E-06
High	[R].ESGSTMDVVAAQTK.[A]	1xOxidation [M6]		0.000277707	0	1	1	16	P48494	P48494 [136-149]	0	1439.66824967	High	High	High	2.4e7	4.5e6		3.98290920257568	High	0	1.503E-05
High	[K].GEGSHILDPEGNK.[Y]			0.00405345	0	1	1	6	Q10G56	Q10G56 [64-76]	0	1352.6440835	High	High	High	3.5e6	9.2e6		3.83810663223267	High	0	4.688E-05
High	[R].ESGSTMDVVAAQTK.[A]			2.27897E-05	0	1	1	15	P48494	P48494 [136-149]	0	1423.67333467	High	High	High	6.1e8		1.0e7	4.60480833053589	High	0	3.664E-08
High	[R].KWVSDTGVENIGK.[R]			0.000189462	0	1	1	16	P93431	P93431 [350-362]	1	1432.74306926	High	High	High	1.3e8	9.1e7	5.6e7	3.97035336494446	High	0	1.31E-05
High	[R].LVYTNDQGEIVK.[G]	1xDeamidated [Q/N]		0.00284992	0	1	1	9	P41344	P41344 [166-177]	0	1379.7052872	High	High	Not Found	3.7e7	9.3e6		3.74033069610596	High	0	2.976E-05
High	[R].LVYTNDQGEIVK.[G]			0.000921913	0	1	1	12	P41344	P41344 [166-177]	0	1378.7212712	High	High	High	4.3e8		3.9e8	4.03255176544189	High	0	6.394E-06
High	[K].GGAPAEFQPSFR.[S]			0.00208735	0	1	1	9	P0DKK8	P0DKK8 [146-157]	0	1263.61166129	High	High	High	7.8e8		6.4e8	3.64882349967957	High	0.001331	0.01279
High	[K].SDYQNVMVFQSSTYGK.[V]			7.88569E-05	0	1	1	6	Q9SMB1	Q9SMB1 [60-75]	0	1853.83743973	High	High	High		2.4e7	1.5e7	4.38126993179321	High	0	1.834E-06
High	[R].GVAFMVDNCSTTAR.[L]	1xCarbamidomethyl [C9]		0.00016259	0	1	1	8	Q65XK0	Q65XK0 [491-504]	0	1528.68827357	High	High	High	1.2e8	7.4e7	1.8e7	4.4182710647583	High	0	5.699E-07
High	[K].GALDGGLDIPHSDKR.[F]			0.000155116	0	2	3	22	Q8L4L4; A2WXX3	Q8L4L4 [165-179]; A2WXX3 [165-179]	1	1550.79214464	High	High	High	7.7e8		4.9e8	4.64740800857544	High	0	2.763E-06
High	[R].ETEQNGKGYFEDR.[R]	1xDeamidated [N5]		0.00172947	0	1	1	3	P14656	P14656 [320-332]	1	1573.67650614	Not Found	High	High		3.0e7	4.8e7	3.96889972686768	High	0	1.51E-05
High	[R].MIGETTEAVGAGVGGGSSGNK.[M]			1.94868E-06	0	1	1	2	Q2QVG9	Q2QVG9 [228-248]	0	1878.88618074	Not Found	High	Not Found		1.2e7		5.0950174331665	High	0	1.19E-09
High	[K].TGSVLQQASEQVK.[S]			0.000404658	0	1	2	6	A2Y720	A2Y720 [143-155]	0	1374.7223338	High	High	High	1.8e8	6.6e7	5.5e7	3.76478552818298	High	0	1.87E-05
High	[K].NPGEQSHAANAGLDIAVR.[L]			4.54635E-06	0	1	1	6	Q9FE01	Q9FE01 [63-80]	0	1819.90454849	High	High	High	1.3e7	2.0e7	1.2e7	4.57679224014282	High	0	3.89E-09
High	[K].AVAESMLGEANVK.[L]			0.000419195	0	1	1	6	Q851L5	Q851L5 [326-338]	0	1318.66712718	High	High	High	4.9e7	1.3e7	3.0e7	4.6080322265625	High	0	5.557E-06
High	[K].NSWGADWGDNGYFK.[M]	1xDeamidated [N10]		0.00085406	0	1	1	6	P25778	P25778 [329-342]	0	1617.66046222	High	High	High		2.4e7		3.93826627731323	High	0	9.499E-06
High	[K].DAEGQDAEATTEEAKK.[S]			8.56266E-05	0	1	1	6	P49199	P49199 [134-149]	1	1692.7558781	High	High	High	5.8e7		9.8e6	4.89326667785645	High	0	6.394E-07
High	[R].QITPDDSGIVYSKPR.[R]			0.000390625	0	1	1	5	Q69TH8	Q69TH8 [137-151]	0	1675.86497517	High	High	High	8.2e6	8.2e6	1.2e7	3.89726090431213	High	0	1.932E-06
High	[R].LGDLLDTMNALK.[N]			0.00181274	0	1	1	4	Q0J709	Q0J709 [100-111]	0	1303.69261367	High	High	Not Found	5.9e7			3.36240124702454	High	0	3.106E-05
High	[K].TAVATDTILNQK.[G]			0.00163073	0	1	1	14	P0C2Z4	P0C2Z4 [177-188]	0	1274.69505648	High	High	High	4.5e8			4.08473491668701	High	0	4.56E-05
High	[R].LLPDAVGTTCGQR.[V]	1xCarbamidomethyl [C10]		0.00377778	0	1	1	4	P30298	P30298 [335-347]	0	1387.69982458	High	High	Not Found	1.3e8			3.32991719245911	High	3.675E-05	6.768E-05
High	[K].HHATYVANYNK.[A]			0.000596601	0	1	1	13	Q43008	Q43008 [59-69]	0	1317.63345935	High	High	High	4.0e8	7.4e7	1.5e8	3.61778545379639	High	0	3.471E-06
High	[K].GHHYIVTDDKEGLNSELEK.[H]	1xDeamidated [N14]		0.000156031	0	1	1	4	Q9SXP2	Q9SXP2 [65-83]	1	2185.04076741	High	Not Found	High	8.6e7			4.148108959198	High	0	5.378E-07
High	[K].GHHYIVTDDKEGLNSELEK.[H]			3.92453E-06	0	1	1	36	Q9SXP2	Q9SXP2 [65-83]	1	2184.05675141	High	High	High	3.4e8	1.0e8	7.1e7	5.19072008132935	High	0	4.776E-08
High	[K].MFVDYNEPQTER.[V]			0.00203886	0	1	1	13	Q6YZX6	Q6YZX6 [346-357]	0	1528.67366904	High	High	High	4.9e7	6.2e6	4.3e7	3.86770272254944	High	3.675E-05	8.218E-05
High	[R].VYAGFVDSGGR.[L]			0.000671073	0	1	1	8	Q6ESF0	Q6ESF0 [131-141]	0	1127.54799845	High	Not Found	High	2.7e7			3.98839974403381	High	0	4.096E-06
High	[K].AGADIVSVHCEQSSTIHLHR.[T]	1xCarbamidomethyl [C10]		2.27897E-05	0	1	1	2	Q9ZTP5	Q9ZTP5 [130-149]	0	2217.08292371	Not Found	High	Not Found		2.8e7		3.95481586456299	High	0	3.68E-08
High	[K].VGGIHDAPAGR.[E]			0.0035624	0	1	1	8	P20907	P20907 [56-66]	0	1049.54866719	High	High	High	1.5e8		1.9e7	3.48108863830566	High	3.675E-05	0.000104
High	[R].WAGPASGDGTGAVGGPR.[Q]			0.002137	0	1	1	6	Q75HJ0	Q75HJ0 [84-100]	0	1512.71897974	High	High	High		4.2e6	1.5e7	3.01732540130615	High	0	2.016E-05
High	[R].EILHIQGGQCGNQIGAK.[F]	1xCarbamidomethyl [C10]		3.9387E-05	0	3	6	13	Q76FS2; Q8H7U1; P46265	Q76FS2 [3-19]; Q8H7U1 [3-19]; P46265 [3-19]	0	1822.92284145	High	High	High	1.4e8	1.7e7	1.1e8	4.99380254745483	High	0	7.866E-08
High	[R].GILAMDESNATCGK.[R]	1xCarbamidomethyl [C12]		0.000214375	0	1	1	16	Q40677	Q40677 [58-71]	0	1466.66139011	High	High	High	7.0e8			4.42781782150269	High	0	2.962E-05
High	[R].EILHIQGGQCGNQIGAK.[F]	1xCarbamidomethyl [C10]; 1xDeamidated [Q/N]		0.00267159	0	3	6	3	Q76FS2; Q8H7U1; P46265	Q76FS2 [3-19]; Q8H7U1 [3-19]; P46265 [3-19]	0	1823.90685745	Not Found	Not Found	High			5.4e6	3.13795399665833	High	0	3.266E-05
High	[R].NGSRPPHFCK.[S]	1xCarbamidomethyl [C9]; 1xDeamidated [N1]		0.00211203	0	1	1	20	P40978	P40978 [88-97]	0	1200.55785238	High	High	High	1.7e8	7.8e6	8.2e6	4.12039566040039	High	0	1.984E-05
High	[R].VSSEQEAAPAVR.[A]			0.000795866	0	1	1	6	Q5Z8V9	Q5Z8V9 [46-57]	0	1243.62770521	High	High	High	7.4e7		3.1e7	3.51925706863403	High	0	5.188E-06
High	[K].SQSGDEAYNDNGLVPR.[T]	1xDeamidated [N]		2.04997E-05	0	1	1	14	Q5Z8V9	Q5Z8V9 [183-198]	0	1722.75654727	High	High	High	3.9e7	3.4e6	7.8e6	4.90204381942749	High	0	8.955E-08
High	[K].SQSGDEAYNDNGLVPR.[T]			8.8703E-05	0	1	1	9	Q5Z8V9	Q5Z8V9 [183-198]	0	1721.77253127	High	High	High	5.1e7		1.6e7	3.86419105529785	High	0	4.755E-07
High	[K].IENLNQNIGALSVK.[L]			0.000156031	0	1	2	8	A2XRZ0	A2XRZ0 [292-305]	0	1512.83803222	High	High	High	4.7e7	4.4e6		3.76854228973389	High	0	1.031E-06
High	[K].SVYYGAAEEFKDK.[E]			0.00483358	0	1	1	12	Q53LQ0	Q53LQ0 [296-308]	1	1506.7111004	High	High	High	1.8e8	9.9e7	1.0e8	3.69900226593018	High	0	5.838E-05
High	[R].FNQEDTSSFNDLDEHSK.[N]			0.00096632	0	1	1	3	Q69Q02	Q69Q02 [695-711]	0	2012.84681826	Not Found	High	High		5.5e7	3.7e7	3.20777249336243	High	0	2.245E-05
High	[K].STGNFCTQCEAEGFR.[K]	2xCarbamidomethyl [C6; C9]		0.000527281	0	1	1	4	B7EA73	B7EA73 [115-129]	0	1763.71119403	High	Not Found	High	4.1e7		1.4e7	3.86842489242554	High	0	7.45E-06
High	[K].AVEKPEEEEEAPKPKPK.[N]			5.07244E-05	0	1	1	5	Q6YW46	Q6YW46 [243-259]	0	1935.0069478	High	High	High	8.0e7	1.8e8	1.5e7	3.63887405395508	High	0	1.125E-07
High	[R].LNALNSSAGADDDDEEEDDE.[-]			8.06282E-07	0	2	3	13	Q8L4L4; A2WXX3	Q8L4L4 [285-304]; A2WXX3 [285-304]	0	2123.80071529	High	High	High	6.8e7		2.6e7	5.82630157470703	High	0	6.439E-10
High	[K].NGVNAEGCLFDEHAR.[T]	1xCarbamidomethyl [C8]; 1xDeamidated [N]		0.000181818	0	1	1	30	Q0J8G4	Q0J8G4 [88-102]	0	1689.72855879	High	High	High	1.0e8	3.0e7	1.3e8	4.30318641662598	High	0	4.295E-06
High	[K].DAPAGEKPEPVR.[T]			0.00200322	0	1	1	17	P31674	P31674 [75-86]	0	1265.64844067	High	High	High	2.3e8	1.4e7	5.8e6	3.39588141441345	High	0	1.849E-05
High	[R].SLPLSAPNATQQASSR.[S]			0.00036831	0	1	1	6	Q8W1L6	Q8W1L6 [708-723]	0	1627.83982305	High	High	High	3.9e7	4.3e7	4.0e6	3.31592988967896	High	3.675E-05	0.0002355
High	[R].TDKTYPAGFMDVISIPK.[T]			0.000777363	0	1	1	4	P49398	P49398 [78-94]	1	1882.96191198	High	High	Not Found	4.7e7			4.2640905380249	High	0	1.429E-05
High	[R].TLSGPVTDPSKLPK.[W]			0.00180211	0	1	1	6	P14656	P14656 [39-52]	1	1439.81042053	High	High	High	8.3e7	5.6e7	6.1e7	2.87254166603088	High	0.0001843	0.001956
High	[R].EMTLGFVDLLR.[D]			0.00205087	0	1	1	48	P0C511	P0C511 [340-350]	0	1293.68713441	High	High	High	2.1e9	1.1e9	5.7e8	3.60660004615784	High	0	5E-05
High	[R].KKMDATAQELSEEK.[T]	1xOxidation [M3]		0.00322399	0	1	1	5	Q7XDC8	Q7XDC8 [311-324]	2	1623.78942735	High	High	High		5.2e7	1.4e7	4.58123779296875	High	0	3.479E-05
High	[K].ALHGGNFQGTPIGVSMDNAR.[L]	1xDeamidated [N/Q]		0.00424829	0	1	1	3	P14717	P14717 [381-400]	0	2042.97124821	Not Found	High	Not Found		9.3e7		4.31866931915283	High	3.675E-05	0.0001836
High	[K].ALHGGNFQGTPIGVSMDNAR.[L]			4.45664E-05	0	1	1	14	P14717	P14717 [381-400]	0	2041.98723221	High	High	High	3.5e8		3.7e7	4.65672636032104	High	0	1.519E-06
High	[K].SGQESHAACTEFDR.[T]	1xCarbamidomethyl [C9]		3.05836E-05	0	1	1	19	P35684	P35684 [291-304]	0	1594.65505909	High	High	High	5.9e8		4.0e8	5.12716007232666	High	0	5.522E-08
High	[R].ISNGDVPETIEGK.[K]	1xDeamidated [N3]		0.00474926	0	1	1	4	Q7F9I1	Q7F9I1 [313-325]	0	1359.66381628	High	Not Found	High	1.1e7		1.8e7	2.86183285713196	High	0.0003259	0.002687
High	[K].EGLKLDESEDEK.[K]			0.00244624	0	2	3	7	Q0J4P2; Q07078	Q0J4P2 [520-531]; Q07078 [520-531]	1	1391.65364505	High	High	High	4.5e7	2.2e7	3.5e7	3.5272045135498	High	0.0003259	0.002702
High	[R].IVQDPSSLQDQK.[K]			0.00191121	0	1	2	12	A2WXV8	A2WXV8 [273-284]	0	1357.69578471	High	High	High	8.2e7	1.9e7	4.9e7	3.7236647605896	High	0	2.868E-05
High	[R].EVNSVNDNPVIDVHR.[G]	1xDeamidated [N]		0.000181818	0	1	1	11	P14717	P14717 [364-378]	0	1707.82965268	High	Not Found	High	3.2e7		1.4e7	3.76569890975952	High	0	1.009E-06
High	[R].EVNSVNDNPVIDVHR.[G]			7.56754E-05	0	1	1	20	P14717	P14717 [364-378]	0	1706.84563668	High	High	High	3.0e8	6.6e6	2.0e8	4.11457490921021	High	0	5.974E-07
High	[R].LPTKPDPPQWR.[C]			0.0022797	0	1	2	8	A2WK50	A2WK50 [132-142]	0	1334.72154608	High	High	High	1.8e8			2.65900468826294	High	0	2.201E-05
High	[R].ETTENESANEGYR.[F]			0.000436815	0	1	1	14	P0C433	P0C433 [226-238]	0	1499.62447013	High	High	High	7.3e7		7.1e7	3.89300107955933	High	0	1.289E-05
High	[K].AGEDDDDLDDEDAEDEDKADEK.[A]			8.35251E-07	0	1	1	15	Q9SLY8	Q9SLY8 [384-405]	1	2453.90703063	High	High	High	1.4e8	9.8e6	8.0e7	5.47128438949585	High	0	3.636E-10
High	[R].GILAMDESNATCGK.[R]	1xCarbamidomethyl [C12]; 1xOxidation [M5]		0.00103697	0	1	1	4	Q40677	Q40677 [58-71]	0	1482.65630511	High	Not Found	High	5.2e7		4.4e7	3.71241545677185	High	0	2.012E-05
High	[K].VAKEDNADDIER.[E]			0.00090048	0	1	1	7	Q69RJ0	Q69RJ0 [231-242]	1	1374.64956276	High	High	Not Found	2.9e8			3.72000193595886	High	3.675E-05	9.037E-05
High	[K].KPAEEEPAAEKAPAAGK.[K]			0.000995154	0	1	1	2	Q6F362	Q6F362 [13-29]	1	1693.87553983	Not Found	High	Not Found				3.83317255973816	High	0	7.097E-06
High	[K].GATSETLTAPYNDVEAVKK.[L]			0.00424829	0	1	1	3	Q6YZE2	Q6YZE2 [224-242]	1	1994.00767603	High	High	High			5.4e7	3.30487513542175	High	0	4.962E-05
High	[R].WSNEVQEAVQSR.[FA]			0.00337905	0	1	2	2	Q6Z382	Q6Z382 [180-191]	0	1432.68153162	High	Not Found	Not Found	7.5e6			3.21261143684387	High	0	3.697E-05
High	[K].LIGLAGETNVQGEEQK.[K]			3.81077E-06	0	1	1	14	A2WXB2	A2WXB2 [59-74]	0	1685.87045443	High	High	High			1.2e7	4.90470314025879	High	0	3.392E-08
High	[K].IAVSPGTEGTSSPLTLHGR.[D]			0.000299777	0	1	1	3	B7EA73	B7EA73 [39-57]	0	1879.98721545	High	High	Not Found	1.0e8	9.6e7		3.22139143943787	High	0	1.333E-06
High	[K].VVEVVESSPPEIK.[A]			0.00170925	0	1	1	7	Q0JPA6	Q0JPA6 [53-65]	0	1411.76788701	High	High	High	2.5e8		1.0e8	3.48593139648438	High	3.675E-05	0.0001685
High	[R].SPTGEVIFGGETMR.[F]			0.000308726	0	1	1	6	P0C367	P0C367 [344-357]	0	1480.71005456	High	High	High	5.8e7			4.27687788009644	High	0	2.43E-06
High	[K].HEVCNAYTELNDPVVQR.[Q]	1xCarbamidomethyl [C4]; 1xDeamidated [N]		0.000474309	0	1	1	2	Q6F2U9	Q6F2U9 [518-534]	0	2044.93927966	High	Not Found	Not Found				4.13688802719116	High	0	1.363E-05
High	[K].HEVCNAYTELNDPVVQR.[Q]	1xCarbamidomethyl [C4]		1.22154E-05	0	1	1	8	Q6F2U9	Q6F2U9 [518-534]	0	2043.95526366	High	High	High	7.8e7	4.0e6	3.6e7	4.84392070770264	High	0	1.541E-08
High	[R].ILASGVHVVVGTPGR.[V]			0.00211203	0	2	2	6	Q6Z2Z4; P35683	Q6Z2Z4 [155-169]; P35683 [155-169]	0	1461.85362279	High	High	High	9.5e7			3.20580577850342	High	0.0004764	0.004687
High	[K].TIEVDNTDAEGR.[L]			0.00173966	0	0	1	13			0	1319.60736361	High	High	High		1.2e7	2.1e6	4.03830766677856	High	0	5.403E-05
High	[K].AGGALNMIDEEK.[V]			0.00177061	0	1	1	8	Q5Z8V9	Q5Z8V9 [380-391]	0	1247.59362791	High	High	High	6.0e7			4.02273416519165	High	0	1.56E-05
High	[R].ICHTNNCPVGVASQR.[E]	2xCarbamidomethyl [C2; C7]		5.04269E-05	0	1	1	14	Q69RJ0	Q69RJ0 [1233-1247]	0	1712.79553284	High	High	High	3.6e8		2.5e8	4.6148509979248	High	0	2.885E-07
High	[K].LLDSHLVPSATAAESK.[V]			9.7458E-05	0	1	1	20	Q06967	Q06967 [109-124]	0	1638.8697262	High	High	High	2.8e7	8.2e7	8.7e7	4.54060792922974	High	0	2.799E-07
High	[R].FPGQLNSDLR.[K]			0.00483358	0	5	8	12	Q43594; Q76FS2; Q8H7U1; P46265; Q76FS3	Q43594 [242-251]; Q76FS2 [242-251]; Q8H7U1 [242-251]; P46265 [242-251]; Q76FS3 [242-251]	0	1146.5901976	High	High	High			2.3e7	3.12516474723816	High	3.675E-05	0.0001577
High	[R].TIGHTVTSPDDTAEQCR.[S]	1xCarbamidomethyl [C16]		6.88772E-05	0	1	1	15	Q259G4	Q259G4 [226-242]	0	1887.8501299	High	High	High	9.0e7	7.5e7	7.1e6	4.93535566329956	High	0	2.908E-07
High	[R].LLSSGNVYTQEEILTR.[I]			0.000754837	0	1	1	2	Q75KR1	Q75KR1 [653-668]	0	1822.95451836	Not Found	High	Not Found		1.9e7		3.59601473808289	High	0	4.822E-06
High	[R].EVIEGQAAVNR.[C]			0.00354155	0	1	2	4	Q851L5	Q851L5 [286-296]	0	1185.62222595	High	High	Not Found	1.6e7	1.3e7		3.80104112625122	High	0	3.933E-05
High	[K].VEASEEEEAPKPKPK.[N]			0.000145396	0	1	1	12	Q5Z627	Q5Z627 [243-257]	0	1667.84865637	High	High	High	8.6e7			4.22174215316772	High	0	4.857E-07
High	[R].VAVANGTAPVANR.[I]	1xDeamidated [N]		0.000407045	0	1	1	16	P14717	P14717 [624-636]	0	1240.66442553	High	High	High	2.4e8	1.6e7	8.9e7	4.04872798919678	High	0	2.053E-06
High	[R].TIAMDGTEGLVR.[G]			0.00211203	0	1	1	11	Q01859	Q01859 [131-142]	0	1262.64091246	High	High	High	3.2e8	2.3e8	2.0e8	3.61897802352905	High	3.675E-05	6.109E-05
High	[K].AVANQPVSVAIEAGGR.[A]			4.6714E-05	0	1	1	21	P25776	P25776 [254-269]	0	1538.82853016	High	High	High	1.3e8		6.3e7	4.22843790054321	High	0	1.876E-06
High	[K].WVSDTGVENIGK.[R]			0.00078656	0	1	1	17	P93431	P93431 [351-362]	0	1304.6481063	High	High	High	6.3e8	2.0e8	3.6e8	4.00917625427246	High	0	6.601E-06
High	[R].TKGEAGTGNVVEAVR.[H]			0.000170425	0	1	2	14	Q69LA6	Q69LA6 [173-187]	1	1487.78124561	High	High	High	4.5e7	5.6e7	3.1e7	4.35448360443115	High	0	6.411E-07
High	[K].TNEVLSEEIQER.[D]			0.00051502	0	1	2	8	Q5VND6	Q5VND6 [144-155]	0	1446.7070776	High	High	High	8.1e7	2.2e6		4.66596364974976	High	0	1.285E-05
High	[R].GYVASNSKDDPAK.[E]	1xDeamidated [N6]		0.00182342	0	1	1	12	O64937	O64937 [311-323]	1	1352.63285053	High	High	High	7.1e7	4.0e7	1.7e7	3.99722647666931	High	0.0008633	0.008937
High	[K].AIDLIDEAGSR.[VA]			0.00192248	0	2	4	12	Q7F9I1; Q2QVG9	Q7F9I1 [479-489]; Q2QVG9 [480-490]	0	1159.59534249	High	High	High	1.1e8	1.7e7	4.4e7	4.01338338851929	High	0	2.628E-05
High	[K].SILGDSGVVQDEDR.[V]			0.000874388	0	1	2	4	B8B7X6	B8B7X6 [106-119]	0	1489.71289123	High	High	Not Found	1.6e7			3.90226888656616	High	0	5.91E-06
High	[K].SARPPGRPFGSGPPGDRPR.[G]			0.000161637	0	1	1	18	P0DKK8	P0DKK8 [94-112]	0	1961.02125002	High	High	High	1.2e8	1.1e7	9.2e6	3.45718240737915	High	0	5.649E-07
High	[R].VVSTNITENIVK.[I]			0.00136705	0	1	1	10	P0C493	P0C493 [26-37]	0	1316.74200666	High	High	High	2.6e8	1.2e8		3.54693651199341	High	0	1.502E-05
High	[R].IQNGGTEVVEAK.[A]	1xDeamidated [N3]		0.00121539	0	1	1	15	Q42972	Q42972 [250-261]	0	1245.6321223	High	High	High	2.0e8	4.7e7	5.6e6	3.84314632415771	High	0	2.177E-05
High	[R].NMAVTQFEAADAR.[R]			0.000337205	0	1	1	7	Q0J5V5	Q0J5V5 [129-141]	0	1423.66343875	High	High	High	3.7e7		1.4e7	4.1233377456665	High	0	8.66E-06
High	[R].MKEGQSEIYYITGESK.[K]			5.16276E-05	0	1	2	6	Q07078	Q07078 [457-472]	1	1862.88405554	High	High	High	2.7e7	1.4e7	1.9e7	4.06167888641357	High	0	7.22E-07
High	[K].TVGGGDDAFNTFFSETGAGK.[H]			1.03228E-06	0	1	1	16	Q53M52	Q53M52 [41-60]	0	1977.88247555	High	High	High	2.5e8	1.7e8	2.1e8	4.87294006347656	High	0	4.904E-10
High	[R].RVQGEVCAALEEADGSGAR.[F]	1xCarbamidomethyl [C7]		0.000741636	0	1	1	2	Q7XPL2	Q7XPL2 [93-111]	1	1974.92977717	Not Found	High	Not Found		2.0e7		4.07726287841797	High	0	3.566E-05
High	[R].SIPSAEDEDFNYR.[F]			0.00386753	0	1	1	2	Q5Z5A8	Q5Z5A8 [125-137]	0	1542.67069208	Not Found	High	Not Found				3.34600830078125	High	3.675E-05	9.227E-05
High	[R].TEEGKPLVLNVVR.[R]			0.000582729	0	1	1	12	P37833	P37833 [43-55]	0	1453.83730399	High	High	High	2.1e8	4.7e7	1.1e8	3.67878746986389	High	0	5.899E-06
High	[R].GVVMNPVDHPHGGGEGK.[A]			0.00364704	0	1	1	6	P0C495	P0C495 [220-236]	0	1686.80166346	High	High	High	8.8e7	4.1e6	5.0e7	3.04014611244202	High	0	4.091E-05
High	[K].GIFWQEDIIPFFQNATIPK.[E]	1xDeamidated [Q/N]		0.000353453	0	1	1	3	Q8H8T0	Q8H8T0 [289-307]	0	2265.15903217	Not Found	High	Not Found				4.39536333084106	High	0	1.683E-06
High	[K].GIFWQEDIIPFFQNATIPK.[E]			1.64897E-05	0	1	1	24	Q8H8T0	Q8H8T0 [289-307]	0	2264.17501617	High	High	High	2.2e7	2.6e7	1.6e7	5.00882863998413	High	0	3.43E-05
High	[R].GYVASNSKDDPAK.[E]			0.000341195	0	1	1	7	O64937	O64937 [311-323]	1	1351.64883453	High	High	High	3.1e8			4.17592763900757	High	0.0002401	0.002441
High	[K].ILNNDNGDVANDFYHR.[Y]	1xDeamidated [N]		7.4522E-06	0	1	1	29	Q0J0N4	Q0J0N4 [71-86]	0	1877.84127994	High	High	High	1.3e8	1.2e8	7.6e7	5.14910268783569	High	0	1.838E-08
High	[R].LAVENGAAGIIVSNHGAR.[Q]	1xDeamidated [N]		5.98076E-05	0	1	1	16	B8B7C5	B8B7C5 [241-258]	0	1749.92422178	High	High	High	2.2e8	1.9e8	1.8e8	4.11375761032104	High	0	2.961E-06
High	[R].DHTVSATHGDMDQNTR.[D]			1.73863E-05	0	2	5	10	Q6Z2Z4; P35683	Q6Z2Z4 [304-319]; P35683 [304-319]	0	1784.761649	High	High	High	3.1e8		1.2e8	4.12937784194946	High	0	2.528E-08
High	[R].VPTVDVSVVDLTVR.[LI]			9.86114E-05	0	3	3	80	Q7FAH2; Q6K5G8; A2YQT7	Q7FAH2 [237-250]; Q6K5G8 [237-250]; A2YQT7 [237-250]	0	1498.84753428	High	High	High	1.1e6	4.4e5	5.8e5	4.32933187484741	High	0	4.27E-07
High	[K].DDVSKPCHLTSFVGYK.[A]	1xCarbamidomethyl [C7]		0.000216912	0	1	1	6	P35684	P35684 [35-50]	0	1852.88980999	High	High	High	1.7e8		1.0e8	3.99366807937622	High	0	7.508E-06
High	[R].VADHAGVALAGLTADGR.[V]			5.02456E-06	0	1	1	15	P52428	P52428 [66-82]	0	1593.83434379	High	High	High	4.1e7	2.7e8	2.0e8	4.1955943107605	High	0	2.713E-07
High	[R].IAEELSEVPVK.[K]			0.00194521	0	1	1	6	Q0JL44	Q0JL44 [121-131]	0	1213.66744479	High	High	High	2.9e7		1.5e7	3.32890796661377	High	0	1.78E-05
High	[R].ICHTNNCPVGVASQR.[E]	2xCarbamidomethyl [C2; C7]; 1xDeamidated [N]		0.00203886	0	1	1	21	Q69RJ0	Q69RJ0 [1233-1247]	0	1713.77954884	High	High	High	5.3e7		3.5e7	3.62886095046997	High	3.675E-05	0.0001066
High	[K].FPTLVTHQESLESK.[V]			1.22154E-05	0	1	1	20	B7F845	B7F845 [133-146]	0	1615.83261245	High	High	High	9.7e8		5.0e8	4.81214761734009	High	0	3.134E-08
High	[R].AVAMSATDGLMR.[G]			0.00117326	0	1	1	9	P12085	P12085 [76-87]	0	1222.59185384	High	High	High	1.2e8			4.04918718338013	High	0	8.912E-06
High	[R].AVAMSATDGLMR.[G]	1xOxidation [M11]		0.00380002	0	1	1	4	P12085	P12085 [76-87]	0	1238.58676884	High	Not Found	High	3.9e7			3.13668894767761	High	0	4.307E-05
High	[K].GLQAHVGAIQK.[T]			0.00225306	0	1	1	4	P42863	P42863 [15-25]	0	1121.64256755	Not Found	High	High		5.8e6	2.2e7	3.5565242767334	High	0	2.159E-05
High	[K].VFFTNSGSEANDSQVK.[LI]	1xDeamidated [N/Q]		7.79345E-05	0	1	4	7	Q01K11	Q01K11 [165-180]	0	1730.78678479	High	High	Not Found	1.5e7	9.4e6		4.57412385940552	High	0	2.046E-07
High	[K].VFFTNSGSEANDSQVK.[LI]			3.14966E-05	0	1	4	2	Q01K11	Q01K11 [165-180]	0	1729.80276879	Not Found	Not Found	High			4.0e7	5.61813640594482	High	0	5.769E-08
High	[R].EHVTVGVVGGSDLVK.[I]			0.00157422	0	1	1	6	Q259G4	Q259G4 [39-53]	0	1495.81148313	High	High	High	6.1e6	1.2e7	4.1e6	2.91547131538391	High	6.558E-05	0.0004919
High	[K].ECPNAECGAGTFMANHFDR.[H]	2xCarbamidomethyl [C2; C7]		1.61062E-05	0	1	1	7	Q9ARZ9	Q9ARZ9 [121-139]	0	2183.86916785	High	High	High	1.1e8	8.2e7	8.6e7	4.12214660644531	High	0	2.271E-08
High	[K].HIVQDLKPEIPVSK.[N]			2.43132E-05	0	1	1	24	P49027	P49027 [282-295]	0	1602.92136792	High	High	High	4.8e8	6.9e8	6.1e8	4.50826358795166	High	0	4.021E-08
High	[R].GGSGPSAACCSGVR.[S]	2xCarbamidomethyl [C9; C10]		8.76655E-05	0	1	2	16	Q7XJ39	Q7XJ39 [46-59]	0	1322.55759414	High	High	High	2.0e9	1.2e8		4.37694692611694	High	0	6.239E-06
High	[R].LVQNSIASSDPGK.[L]			0.00104924	0	1	1	11	P0C487	P0C487 [147-159]	0	1315.68522005	High	High	High	4.1e7	2.5e7	6.7e6	4.17687892913818	High	0	1.405E-05
High	[K].MAHPDGEYATAR.[A]			0.00345935	0	2	2	10	Q10CE4; B8B7C5	Q10CE4 [84-95]; B8B7C5 [84-95]	0	1318.58446022	High	High	High	5.2e8			3.35552263259888	High	3.675E-05	0.0001311
High	[R].SDYDFGHTLHANHLPR.[G]			0.000269658	0	1	1	4	Q53LQ0	Q53LQ0 [198-213]	0	1879.88341917	Not Found	High	High		1.5e7		3.35118341445923	High	0	1.149E-06
High	[R].YDDNAAVIIDQK.[G]			0.000859098	0	1	1	11	P0C438	P0C438 [80-91]	0	1364.66923562	High	High	High	1.6e8			4.22859859466553	High	0	5.763E-06
High	[K].MAHPDGEYATAR.[A]	1xOxidation [M1]		0.000632743	0	2	2	12	Q10CE4; B8B7C5	Q10CE4 [84-95]; B8B7C5 [84-95]	0	1334.57937522	High	High	High	1.2e8			3.19365811347961	High	0.000124	0.001627
High	[K].ILNNDNGDVANDFYHR.[Y]			0.000135486	0	1	1	12	Q0J0N4	Q0J0N4 [71-86]	0	1876.85726394	High	High	High	1.1e8	1.3e7	8.3e7	4.1938943862915	High	0	4.433E-07
High	[K].SDLLLASNPVHK.[S]			0.00337905	0	1	1	11	Q06398	Q06398 [43-54]	0	1293.71612631	High	High	High	7.3e7	6.8e7		2.98566555976868	High	0.0005238	0.00582
High	[R].SQNGNSLVEFSSK.[D]	1xDeamidated [N]		0.00491939	0	1	1	7	Q84PB7	Q84PB7 [158-170]	0	1397.65431422	High	High	High	2.4e7	2.0e7	1.5e7	2.68938875198364	High	3.675E-05	0.0001408
High	[R].QRNGSRPPHFCK.[S]	1xCarbamidomethyl [C11]; 1xDeamidated [Q/N]		0.00474926	0	1	1	9	P40978	P40978 [86-97]	1	1484.71754078	High	High	High	6.3e7			4.14684391021729	High	6.558E-05	0.0007295
High	[K].VESTACSVSPTADQK.[A]	1xCarbamidomethyl [C6]		0.000232778	0	1	1	6	Q40682	Q40682 [79-93]	0	1579.72682702	High	High	High	3.6e7	7.3e6	2.9e7	4.05261421203613	High	0	9.418E-07
High	[R].DVQEACVHDGYVLPK.[L]	1xCarbamidomethyl [C6]		6.58611E-06	0	1	1	25	P49216	P49216 [52-66]	0	1729.82139612	High	High	High	4.2e8	2.7e6	2.9e8	5.13577032089233	High	0	6.476E-09
High	[R].LPDATQGSDHLR.[Q]			0.00307603	0	1	1	9	Q9FE01	Q9FE01 [132-143]	0	1309.64950327	High	High	High	1.9e8		2.0e7	3.71991753578186	High	0	4.826E-05
High	[K].EVAAASEISGEK.[F]			0.00251917	0	1	1	5	Q6K669	Q6K669 [505-516]	0	1190.58992272	High	High	High				3.61752033233643	High	0	2.521E-05
High	[K].NFMTLPNIKVPLILGIWGGK.[G]			0.000114235	0	1	1	18	P93431	P93431 [139-158]	1	2211.27222786	High	High	High		9.6e6		4.48532152175903	High	0	4.015E-05
High	[R].CQGGANAGHTIYNSEGKK.[F]	1xCarbamidomethyl [C1]		3.39999E-05	0	2	3	6	A2XD35; Q851S8	A2XD35 [95-112]; Q851S8 [97-114]	1	1891.8715341	High	High	High	3.4e7		3.1e7	4.311607837677	High	0	6.425E-08
High	[R].SNLGAVQIDHDLR.[V]			0.000316076	0	1	2	6	A2XIK9	A2XIK9 [326-338]	0	1437.74446623	High	High	High	6.0e7	2.1e7	1.9e7	3.64237070083618	High	0	5.578E-06
High	[K].LLDSHLVPSSTAPESK.[V]			0.00021564	0	1	1	12	Q6EUP4	Q6EUP4 [110-125]	0	1680.88029086	High	High	High	3.7e8	3.3e7	3.3e7	4.42000150680542	High	0	5.093E-05
High	[R].CQGGANAGHTIYNSEGKK.[F]	1xCarbamidomethyl [C1]; 1xDeamidated [N13]		0.000679013	0	2	3	2	A2XD35; Q851S8	A2XD35 [95-112]; Q851S8 [97-114]	1	1892.8555501	High	High	Not Found	1.5e7			4.20463371276855	High	0	4.171E-06
High	[K].ELLFSDGHPVAK.[D]			0.00335927	0	1	1	2	Q10MQ2	Q10MQ2 [325-336]	0	1312.68957722	Not Found	High	Not Found				2.72746825218201	High	0	3.686E-05
High	[K].SAPQSIWYGPDRPK.[Y]			0.000829313	0	1	1	17	A2XJ35	A2XJ35 [41-54]	0	1601.80706647	High	High	High	1.9e8	1.3e7	2.6e7	3.74241900444031	High	0	5.399E-05
High	[K].AAPAAAAHSAVTR.[E]			0.00172947	0	1	1	2	Q7XTJ3	Q7XTJ3 [63-75]	0	1193.63854475	Not Found	High	Not Found				3.66216206550598	High	0	1.513E-05
High	[R].INPDVDPQVHPYVATGNK.[T]			0.00144134	0	1	1	5	Q6ZG77	Q6ZG77 [219-236]	0	1963.98721545	High	High	High	7.2e7	4.2e7	1.3e7	2.62355041503906	High	0	1.18E-05
High	[R].ELCSETGAAQDDVLAR.[V]	1xCarbamidomethyl [C3]		1.76959E-05	0	1	1	6	Q6AVA8	Q6AVA8 [713-728]	0	1734.79630349	High	High	High	2.8e7	1.6e7	9.4e6	4.42929124832153	High	0	9.876E-07
High	[K].QAEASTAENNATASPK.[D]			4.4305E-05	0	1	1	6	Q69LE7	Q69LE7 [875-890]	0	1589.74016855	High	High	High	2.2e7		8.9e6	4.51666212081909	High	0	9.25E-08
High	[K].MPNSYILQQFENPANPK.[I]	1xDeamidated [N/Q]		0.000419195	0	1	1	6	Q9XEA8	Q9XEA8 [142-158]	0	1991.95313858	High	High	High	2.9e7	1.4e7	1.1e7	2.92499089241028	High	0	2.124E-06
High	[R].SYHPDIVHEPAIYR.[L]			0.000586167	0	1	1	10	Q9FWK4	Q9FWK4 [81-94]	0	1696.84418022	High	High	High	1.5e8	3.9e6		4.07513618469238	High	0	3.862E-06
High	[K].SQIHEIVLVGGSTR.[I]			0.000377079	0	1	1	6	Q6Z7B0	Q6Z7B0 [358-371]	0	1495.82271653	High	High	High	2.2e7	2.8e7	8.4e6	3.19282579421997	High	0	1.839E-06
High	[R].FVIGGPHGDAGLTGR.[K]			0.00103089	0	2	3	3	A2Y053; P93438	A2Y053 [241-255]; P93438 [240-254]	0	1453.75463703	High	High	High		2.6e8	4.4e8	2.77337169647217	High	0.0002401	0.002507
High	[R].YEEEYTHGSNAGLK.[I]			9.35261E-05	0	1	1	2	Q6ZJJ1	Q6ZJJ1 [60-73]	0	1597.71289123	Not Found	High	Not Found		8.4e6		3.99394750595093	High	0	2.627E-07
High	[R].TLDAHIEEQFGSGR.[L]			5.37981E-05	0	1	1	39	P49199	P49199 [165-178]	0	1559.74486009	High	High	High	3.5e8	3.3e8	4.4e8	3.74574017524719	High	6.558E-05	0.0004689
High	[K].SAEKPAPVQKPAPSSSAEK.[L]			0.000130787	0	1	1	10	Q2QQ99	Q2QQ99 [26-44]	0	1909.00253114	High	High	High	1.9e7			3.31443858146667	High	0	2.113E-06
High	[R].GNATVPAMEMTK.[W]			0.00284992	0	2	2	15	Q2QLY5; Q2QLY4	Q2QLY5 [100-111]; Q2QLY4 [100-111]	0	1249.59151947	High	High	High	4.6e8	7.3e7		3.49798846244812	High	0	2.967E-05
High	[K].LTYYTPEYETK.[D]			0.00165002	0	1	1	30	P0C511	P0C511 [22-32]	0	1407.66783865	High	High	High	1.7e10	5.0e9	6.2e9	3.95556020736694	High	0	4.758E-05
High	[R].RAEEAQQSGPNAAAQSNGTGYQASR.[L]	2xDeamidated [Q/N]		0.00174992	0	1	2	5	B8AM21	B8AM21 [120-144]	1	2551.14037506	High	Not Found	High				4.82246875762939	High	3.675E-05	0.0001161
High	[R].KPEEITKEEYAAFYK.[S]			9.4633E-05	0	2	3	8	Q0J4P2; Q07078	Q0J4P2 [273-287]; Q07078 [273-287]	1	1845.92690667	High	High	High	2.8e8		3.9e7	4.49290323257446	High	0	2.687E-07
High	[R].FVNSGTEACMGALR.[L]	1xCarbamidomethyl [C9]		0.000236923	0	1	1	8	Q6YZE2	Q6YZE2 [164-177]	0	1512.69335897	High	High	High	9.8e7	4.2e7	6.7e7	4.37646007537842	High	0	9.627E-07
High	[R].TLDSTHHDDFHQPNFATASIK.[K]			0.00330061	0	1	1	1	Q43007	Q43007 [379-399]	0	2382.11091219	Not Found	Not Found	High				3.62897968292236	High	0	3.606E-05
High	[R].RAEEAQQSGPNAAAQSNGTGYQASR.[L]	1xDeamidated [N/Q]		0.000711724	0	1	2	9	B8AM21	B8AM21 [120-144]	1	2550.15635906	Not Found	High	Not Found		4.9e6		4.97781181335449	High	3.675E-05	0.0001797
High	[R].SAAASSMSALK.[Q]			0.0047772	0	1	1	6	Q93VT8	Q93VT8 [90-100]	0	1023.51392115	High	High	High				3.58783030509949	High	3.675E-05	0.0001034
High	[R].LGAATTTANPFYTPHEVHR.[Q]			0.00223986	0	1	1	2	Q6ETN3	Q6ETN3 [100-118]	0	2083.0355626	Not Found	High	Not Found		2.5e7		3.03793001174927	High	0	2.15E-05
High	[R].TCYAQASQIR.[Q]	1xCarbamidomethyl [C2]		0.00163073	0	1	1	14	P49397	P49397 [153-162]	0	1197.56808224	High	High	High	6.2e8	7.6e6		4.51010847091675	High	0	1.393E-05
High	[K].VATPDQAQEVHDGLRK.[W]			0.00422343	0	1	1	19	P48494	P48494 [176-191]	1	1763.90348589	High	High	High	7.9e8	2.2e8	3.1e8	3.34561204910278	High	3.675E-05	7.102E-05
High	[K].DPNRPFPSGQNETPLVK.[W]			0.00065547	0	1	3	4	Q0DJA0	Q0DJA0 [360-376]	0	1895.96100073	High	High	Not Found	7.2e7	4.4e7		3.79804611206055	High	0	5.159E-05
High	[K].VIACVGETLEQR.[E]	1xCarbamidomethyl [C4]		0.000800561	0	1	1	19	P48494	P48494 [124-135]	0	1374.70457561	High	High	High	2.0e9	9.5e8	1.5e9	4.56002807617188	High	0	1.258E-05
High	[R].EAELANSFIGTTK.[R]			0.00132745	0	1	2	4	A2XD35	A2XD35 [181-193]	0	1380.70053574	High	Not Found	High	4.2e7		6.9e6	3.78507447242737	High	0	1.051E-05
High	[R].LIGPNCPGIIKPGECK.[I]	2xCarbamidomethyl [C6; C15]		0.000168432	0	1	1	14	Q6ZL94	Q6ZL94 [154-169]	0	1752.91352272	High	High	High	4.3e8	1.5e7	2.6e8	3.54882836341858	High	3.675E-05	0.0001541
High	[K].FAVAAPVAADSGAAAPSAAKEEEK.[K]			0.000276078	0	1	1	5	P41095	P41095 [278-301]	1	2258.12991631	High	High	High	6.7e7	4.9e7	5.8e7	3.69339108467102	High	0	1.195E-06
High	[K].KYGQDATNVGDEGGFAPNIQENK.[E]	1xDeamidated [N/Q]		0.00494833	0	1	1	4	Q42971	Q42971 [205-227]	1	2453.12153677	Not Found	Not Found	High				5.40006446838379	High	3.675E-05	6.006E-05
High	[K].KYGQDATNVGDEGGFAPNIQENK.[E]			2.08369E-07	0	1	1	18	Q42971	Q42971 [205-227]	1	2452.13752077	High	High	High	3.5e8	3.2e7	2.7e8	6.4808874130249	High	0	6.664E-10
High	[R].EGLQAQAPVPASAATGVDK.[K]			0.000268076	0	1	1	6	Q71VM4	Q71VM4 [51-69]	0	1809.93411727	High	High	High	2.3e7		1.7e7	3.74474954605103	High	0	1.147E-06
High	[K].YQAHDPDNQFK.[V]			0.00375567	0	1	1	4	Q9ZST1	Q9ZST1 [76-86]	0	1362.60730412	High	High	Not Found	3.5e7			3.11893916130066	High	6.558E-05	0.0006138
High	[R].EVDAVISSGVTPAER.[L]			1.3032E-05	0	1	4	12	A2YL07	A2YL07 [460-474]	0	1529.78057687	High	High	High	1.2e8		4.1e7	4.79491662979126	High	0	3.144E-07
High	[R].KAEEHLSGLSADTPYSEFHHR.[F]			1.83317E-05	0	1	1	6	P31924	P31924 [215-235]	1	2411.13746128	High	High	Not Found	9.9e6	1.0e7		4.42510986328125	High	0	2.769E-08
High	[K].FDDLKELGSESAVK.[A]			0.00371184	0	1	2	4	Q6Z1J6	Q6Z1J6 [349-362]	1	1537.77442887	Not Found	High	High		2.5e7	4.0e7	3.03682446479797	High	3.675E-05	8.323E-05
High	[K].NTNQYPFSSMTSCGNEPIFK.[D]	1xCarbamidomethyl [C13]		0.00167938	0	1	1	7	Q336T5	Q336T5 [69-88]	0	2322.01654318	High	High	High	1.7e7	3.1e7	2.7e7	3.46207070350647	High	0.0002401	0.002371
High	[K].NGGIDTEDDYPYK.[A]			0.000921913	0	1	1	6	P25777	P25777 [220-232]	0	1486.63324396	High	High	High	2.0e7			3.63821840286255	High	0	3.252E-05
High	[K].AGGAYTMNTASAVTVR.[S]	1xOxidation [M7]		0.00110626	0	1	1	1	P0DKK2	P0DKK2 [65-80]	0	1585.76388137	Not Found	High	Not Found		1.2e7		3.91659903526306	High	0	8.209E-06
High	[R].EIQSQHDDLEAK.[F]			0.000124774	0	1	2	10	B8AW64	B8AW64 [66-77]	0	1412.66521282	High	High	High	2.0e7	1.4e7	3.5e7	4.36292552947998	High	0	3.947E-07
High	[K].AGGAYTMNTASAVTVR.[S]			2.83963E-06	0	1	1	14	P0DKK2	P0DKK2 [65-80]	0	1569.76896637	High	High	High	2.4e8	7.5e7	1.4e8	4.92139577865601	High	0	9.045E-07
High	[R].KQSSALSAASSACDHIR.[D]	1xCarbamidomethyl [C13]		3.82813E-08	0	1	1	16	Q7XDC8	Q7XDC8 [240-256]	1	1788.86572047	High	High	High	1.2e9	1.7e7	9.6e8	6.84441804885864	High	0	3.347E-11
High	[K].FAPHIQQLSMESNGK.[G]	1xDeamidated [N13]		0.000559224	0	2	2	10	P42862; P42863	P42862 [350-364]; P42863 [350-364]	0	1687.81083158	High	High	High	5.6e7			3.84892845153809	High	0	5.04E-05
High	[K].LGIYSDAGSQTCSNK.[M]	1xCarbamidomethyl [C12]		5.84166E-05	0	1	1	10	Q9FXT4	Q9FXT4 [145-159]	0	1600.72716139	High	High	High	1.1e7	1.3e7	2.7e7	4.70354604721069	High	0	4.598E-07
High	[R].HDLHISAYGEGNER.[R]			9.29775E-05	0	1	1	23	P14655	P14655 [333-346]	0	1597.73535803	High	High	High	3.3e8			5.25333690643311	High	0	2.876E-06
High	[K].GLQNGDTATSAIK.[Q]	1xDeamidated [Q/N]		0.000859098	0	1	1	17	Q69RJ0	Q69RJ0 [1022-1034]	0	1276.63793593	High	High	High	1.3e8		8.8e6	3.72080445289612	High	0	5.754E-06
High	[R].FTGHPGPVCKPR.[A]	1xCarbamidomethyl [C9]		0.000596601	0	1	2	12	A2WK50	A2WK50 [240-251]	0	1352.68920043	High	High	High	2.5e8	5.7e6	2.0e8	3.74040532112122	High	0	9.45E-06
High	[R].IDNLVDTEESK.[S]			0.00427329	0	1	1	4	Q69LE7	Q69LE7 [498-508]	0	1262.61105204	Not Found	High	High		1.2e7	9.7e6	3.45565509796143	High	0	4.992E-05
High	[K].AAGVYTDAEGAAADK.[F]			5.01311E-05	0	1	1	12	Q84T92	Q84T92 [120-134]	0	1409.65431379	High	High	High	1.6e8		9.3e7	5.05308055877686	High	0	1.107E-07
High	[R].VGNLLKPLNSEYGK.[V]			0.000625343	0	1	1	18	P0C422	P0C422 [19-32]	0	1531.84786865	High	High	High	1.5e8	5.7e7	1.2e8	3.57376194000244	High	0.0002401	0.002195
High	[K].ASQVEGHSTTSLGR.[W]			0.00132745	0	1	2	6	A2WNF5	A2WNF5 [517-530]	0	1429.70299531	High	High	High	2.6e7		3.9e7	3.32037448883057	High	0	1.054E-05
High	[R].MVGESTEAVGAGVGGGSSGQK.[M]			1.40171E-06	0	1	1	6	Q7F9I1	Q7F9I1 [227-247]	0	1864.87053068	High	High	High	3.8e7	1.8e7	6.9e6	5.84582948684692	High	0	7.494E-10
High	[K].AEEAESLAAK.[M]			0.00375567	0	1	1	10	Q6K9N6	Q6K9N6 [101-110]	0	1018.50513056	High	High	High	3.7e8		1.2e8	3.87576222419739	High	0	4.241E-05
High	[-].MIQPQTLLNVADNSGAR.[K]			0.000154206	0	1	1	12	P0C438	P0C438 [1-17]	0	1827.93815683	High	High	High	9.7e6	6.0e7	7.4e7	4.07181739807129	High	0	6.704E-06
High	[K].TDEDKVMVLDSHK.[L]			0.000879546	0	1	1	4	Q9LST6	Q9LST6 [30-42]	1	1516.73118388	High	High	Not Found	1.3e8	3.5e7		4.29235601425171	High	0	5.969E-06
High	[R].VALEACVQAR.[N]	1xCarbamidomethyl [C6]		0.000614406	0	1	1	688	P0C511	P0C511 [422-431]	0	1116.58300407	High	High	High	1.9e9	2.8e7	2.0e8	4.31722688674927	High	0	1.98E-05
High	[K].DHASVQINIGHVDENGLYDGR.[F]	1xDeamidated [N/Q]		0.000530391	0	1	1	5	P35687	P35687 [28-48]	0	2310.0745271	Not Found	High	Not Found		3.6e7		3.59702205657959	High	0	2.961E-06
High	[K].GLQNGDTATSAIK.[Q]			0.00162117	0	1	1	8	Q69RJ0	Q69RJ0 [1022-1034]	0	1275.65391993	High	High	High	2.5e7	4.5e6		3.54604601860046	High	3.675E-05	0.0001511
High	[R].LPSPNGESTVSCHQISK.[M]	1xCarbamidomethyl [C12]; 1xDeamidated [N/Q]		5.9108E-05	0	1	1	7	P42211	P42211 [404-420]	0	1841.86980319	High	High	High	8.3e7	3.4e7	4.2e7	3.62788271903992	High	0	1.383E-07
High	[K].EAISQVVGESK.[E]			0.00412545	0	1	1	9	B7F845	B7F845 [11-21]	0	1146.60009352	High	High	High	1.9e8			3.9538950920105	High	3.675E-05	6.225E-05
High	[R].NCDNFQVNQNDVEK.[I]	1xCarbamidomethyl [C2]; 1xDeamidated [N/Q]		0.000135486	0	1	1	10	Q6YZX6	Q6YZX6 [53-66]	0	1724.71805362	High	High	Not Found	1.2e7	1.0e7		4.72863626480103	High	0	9.34E-07
High	[R].NCDNFQVNQNDVEK.[I]	1xCarbamidomethyl [C2]		8.31446E-05	0	1	1	12	Q6YZX6	Q6YZX6 [53-66]	0	1723.73403762	High	High	High	1.2e8	2.8e7	9.8e7	4.78327941894531	High	0	2.233E-07
High	[R].NLSQEPQSASSAEDLK.[V]			0.000512	0	1	1	6	B9FXV5	B9FXV5 [644-659]	0	1703.80824805	High	High	High	1.2e7	1.0e7	1.9e7	3.36815309524536	High	0	2.82E-06
High	[R].SYPTYACSPATTGSTK.[A]	1xCarbamidomethyl [C7]		0.000327431	0	1	1	11	Q6H5X0	Q6H5X0 [63-78]	0	1691.75812714	High	High	High	7.6e7	6.5e6	2.5e7	3.73384785652161	High	0	4.476E-06
High	[K].DDENVNSQPFMR.[W]	1xOxidation [M11]		0.00109333	0	1	1	15	P0C511	P0C511 [202-213]	0	1467.61688283	High	High	High				3.65249109268188	High	3.675E-05	9.443E-05
High	[R].HATTEDAFQDGK.[S]			7.21963E-05	0	1	1	6	Q9XJ29	Q9XJ29 [264-275]	0	1319.58623429	High	High	High	3.7e7		1.1e7	4.45847177505493	High	0	1.829E-07
High	[R].VMQNNAAVFR.[T]			0.00182342	0	1	1	12	Q6ZDY8	Q6ZDY8 [504-513]	0	1149.58333813	High	High	High	6.1e7	8.6e6	7.3e7	4.04815006256104	High	0	1.625E-05
High	[R].EAEEFAEEDKK.[V]			0.00188888	0	1	1	12	Q6Z7B0	Q6Z7B0 [550-560]	1	1324.59031658	High	High	High	2.1e7	6.3e6		4.10677766799927	High	0	1.712E-05
High	[R].YKTEEYSHTAVNK.[F]			0.00358337	0	1	1	5	Q69T31	Q69T31 [343-355]	1	1569.75436215	High	High	High	4.9e7		3.0e7	3.06748962402344	High	0	3.993E-05
High	[K].APQAAGTIHTDFER.[G]			0.000116955	0	1	2	10	Q6Z1J6	Q6Z1J6 [326-339]	0	1513.73938083	High	High	High	7.0e7		6.5e7	4.41588544845581	High	0	6.108E-06
High	[R].GGAGPSAACCSGVR.[S]	2xCarbamidomethyl [C9; C10]		4.48294E-05	0	1	1	17	Q0IQK9	Q0IQK9 [44-57]	0	1306.56267954	High	High	High	7.1e8			4.67118167877197	High	0	7.597E-07
High	[R].VNVYYNEASCGR.[F]	1xCarbamidomethyl [C10]		0.00108692	0	3	4	12	Q43594; Q8H7U1; Q76FS3	Q43594 [47-58]; Q8H7U1 [47-58]; Q76FS3 [47-58]	0	1431.63213894	High	High	High	1.0e8		4.6e7	3.8889946937561	High	0	1.652E-05
High	[K].LPDAGPSAPADHLR.[K]			0.00119414	0	1	1	5	Q7XJ02	Q7XJ02 [214-227]	0	1416.72300254	Not Found	High	High		2.8e7	1.7e7	3.64844083786011	High	3.675E-05	0.0001247
High	[K].DLYGNIVLSGGSTMFPGIADR.[M]			1.27289E-05	0	1	1	14	A3C6D7	A3C6D7 [294-314]	0	2183.08012946	High	High	High	9.5e6	2.6e7	2.2e7	4.9718279838562	High	0	1.632E-08
High	[K].LGIHEDSTNR.[NT]			0.0024035	0	2	3	21	Q0J4P2; Q07078	Q0J4P2 [420-429]; Q07078 [420-429]	0	1141.55962571	High	High	High	5.4e8	8.8e7	2.2e8	2.97721362113953	High	6.558E-05	0.0009291
High	[K].EEPKPEPEAEAAAETTSR.[E]			1.82656E-06	0	1	1	11	Q0JPA6	Q0JPA6 [132-149]	0	1941.90360487	High	High	High	4.2e8	7.5e6		4.90393114089966	High	0	1.082E-09
High	[K].DAYVGDEAQSK.[R]			0.00463912	0	4	4	14	A2XNS1; Q10DV7; P0C542; A3C6D7	A2XNS1 [53-63]; Q10DV7 [53-63]; P0C542 [52-62]; A3C6D7 [53-63]	0	1182.52732248	High	High	High	6.2e7			3.56639766693115	High	3.675E-05	0.0001299
High	[K].SQGATILTGGVRPK.[H]			0.000377079	0	1	1	23	B3VMC0	B3VMC0 [354-367]	0	1384.79068818	High	High	High	2.0e8	1.4e7	3.1e7	3.77629017829895	High	0	1.267E-05
High	[R].YGGGANTLAAGYSK.[G]			9.91933E-05	0	1	1	11	Q8H5N9	Q8H5N9 [159-172]	0	1329.64335527	High	High	High	3.5e7		2.4e7	4.21387910842896	High	0	8.282E-07
High	[R].ADLSAAGGVNPPHYHPR.[A]			0.000179692	0	1	1	5	Q6ESF0	Q6ESF0 [103-119]	0	1758.86704088	High	High	High	9.2e7	2.6e7	4.0e7	3.34038734436035	High	0	7.547E-07
High	[R].KQAAESTMNAYK.[A]			0.00110626	0	1	1	4	Q2R2W2	Q2R2W2 [152-163]	1	1341.64672609	High	High	Not Found	1.7e7			4.58711671829224	High	0	8.786E-06
High	[K].KEEEKPAEAAAPAAEPEKQ.[-]			2.72506E-06	0	1	1	18	Q0JPA6	Q0JPA6 [186-204]	2	2022.9978396	High	High	High	3.4e8	3.8e7	1.1e8	5.10339403152466	High	0	2.559E-07
High	[R].ELGEGGIDNYLSVK.[Q]			0.000321704	0	1	1	10	B3VMC0	B3VMC0 [470-483]	0	1493.74821415	High	High	High	1.9e8	5.9e7	1.0e8	4.39384603500366	High	0	3.093E-06
High	[K].SPEDATNLIDDKK.[I]			7.43515E-05	0	1	1	9	Q53LQ0	Q53LQ0 [159-171]	1	1445.71182863	High	High	High	3.7e8	3.8e7	2.4e7	4.62134981155396	High	0	1.909E-07
High	[K].TVFGGQPTKPDYR.[D]			0.00223986	0	1	1	11	P48642	P48642 [356-368]	0	1465.74340363	High	High	High	5.7e7	1.2e8	2.6e7	2.78209328651428	High	0.0003456	0.003138
High	[R].APISNLTGVQGAVNVQGEDQK.[K]			3.29704E-07	0	1	1	12	O64422	O64422 [111-131]	0	2125.0883859	High	High	High	9.2e7	9.0e7	7.9e7	5.30182123184204	High	0	3.075E-10
High	[R].GGVIMDVVTPEQAR.[I]			0.000905791	0	1	2	12	Q69LA6	Q69LA6 [44-57]	0	1471.75733911	High	High	High	1.5e8	7.8e7	7.5e7	4.24535799026489	High	3.675E-05	9.729E-05
High	[R].IDVTGPEQCPPEGK.[L]	1xCarbamidomethyl [C9]		1.82242E-05	0	1	1	11	Q7XJ02	Q7XJ02 [200-213]	0	1526.71553413	High	High	High	9.6e7		1.4e7	4.48920440673828	High	0	8.026E-06
High	[R].MGHAGAIVSGGK.[G]			0.000474309	0	1	1	9	Q6ZL94	Q6ZL94 [281-292]	0	1084.55678904	High	High	High	1.2e8		1.3e8	3.95526218414307	High	0	2.522E-06
High	[R].GAAAGSVEEVK.[N]			0.00184499	0	1	1	9	Q6K9N6	Q6K9N6 [49-59]	0	1017.52111499	High	High	High	3.2e8			3.9499979019165	High	0	1.656E-05
High	[K].HAANAGLVNALK.[L]			0.0006911	0	1	1	2	P0C0L1	P0C0L1 [99-110]	0	1178.66403124	Not Found	High	Not Found		3.9e7		3.03001928329468	High	0	4.26E-06
High	[R].SPGAQTPVIVR.[F]			0.00371184	0	1	1	15	Q0E4K1	Q0E4K1 [92-102]	0	1124.64223318	High	High	High	1.3e9			3.45543575286865	High	0.0003456	0.003421
High	[K].NDCPHIVVGTPGR.[I]	1xCarbamidomethyl [C3]		0.00410131	0	1	2	6	Q0JM17	Q0JM17 [169-181]	0	1421.69540792	High	High	High	8.1e7	1.1e7	1.1e7	2.9136004447937	High	0.0004976	0.005462
High	[R].TASNEAVQVNIGK.[K]			0.00102485	0	1	1	6	P48600	P48600 [161-173]	0	1330.69611908	High	High	High	4.5e7	9.4e6	1.6e7	3.95120406150818	High	0	7.4E-06
High	[R].EAAYYQQGAR.[F]			0.00284992	0	1	1	22	Q40677	Q40677 [163-172]	0	1156.53816202	High	High	High	7.9e8	1.8e8	2.0e8	3.83369755744934	High	0	2.972E-05
High	[R].SLGGNPTQAQLR.[D]			0.00251917	0	1	1	6	Q84VG0	Q84VG0 [40-51]	0	1241.65967407	High	High	High	2.1e7		3.1e7	3.89502048492432	High	3.675E-05	6.149E-05
High	[K].NVTISNSEGVQEADR.[T]			5.31688E-05	0	1	1	7	Q6AVT2	Q6AVT2 [471-485]	0	1618.76671764	High	High	High	9.0e7		2.6e7	4.54296541213989	High	0	1.195E-07
High	[R].EGQSIGVIADGVDKNGKPHK.[L]	1xDeamidated [N15]		0.00011834	0	1	1	18	P41344	P41344 [120-139]	1	2050.05635798	High	High	High	1.0e8	8.5e7	2.4e7	4.65485668182373	High	0	3.137E-06
High	[R].FDDGVGGDNEVQR.[T]			0.00183417	0	1	1	4	P0DKK0	P0DKK0 [278-290]	0	1407.61351161	High	High	Not Found	2.9e7			3.65023827552795	High	0	1.633E-05
High	[R].RAEQMLINNPSR.[V]			0.00146699	0	1	1	6	P37833	P37833 [56-67]	1	1428.73760676	High	High	High	5.1e7		3.5e7	3.91818475723267	High	0	4.304E-05
High	[R].EAGVTVVESPAK.[I]			0.00172947	0	1	1	8	Q6ZL94	Q6ZL94 [304-315]	0	1186.63139364	High	High	High	9.0e7			3.58553838729858	High	0	3.673E-05
High	[R].AEYEESGPAIVHR.[K]			0.00491939	0	1	1	8	A3C6D7	A3C6D7 [362-374]	0	1457.70193271	High	High	High	1.9e7		5.7e7	2.6794114112854	High	3.675E-05	6.818E-05
High	[K].VATPDQAQEVHDGLR.[K]			1.6393E-05	0	1	1	12	P48494	P48494 [176-190]	0	1635.80852293	High	High	High	2.1e8		6.7e7	4.83763599395752	High	0	6.462E-07
High	[K].KAVENSPFLEK.[L]			0.00174992	0	2	3	6	Q0J4P2; Q07078	Q0J4P2 [473-483]; Q07078 [473-483]	1	1261.67867819	High	High	High	1.1e8	1.8e6	7.3e7	3.66169190406799	High	0	1.539E-05
High	[R].CQGGANAGHTIYNSEGK.[K]	1xCarbamidomethyl [C1]		2.19992E-05	0	2	3	12	A2XD35; Q851S8	A2XD35 [95-111]; Q851S8 [97-113]	0	1763.77657114	High	High	High	6.1e7	4.7e6	5.1e7	4.53405714035034	High	0	7.157E-07
High	[K].VCMLGDAQHVEEAEK.[I]	1xCarbamidomethyl [C2]		3.92453E-06	0	1	1	12	B7F845	B7F845 [64-78]	0	1715.77273136	High	High	High	6.7e8	5.5e7	5.8e8	5.00858211517334	High	0	7.043E-08
High	[K].VLGTEHTHILR.[V]			0.00211203	0	1	2	13	P31924	P31924 [359-369]	0	1275.71679505	High	High	High	3.7e8		2.6e8	3.25382542610168	High	0	1.984E-05
High	[R].IVGNEHYETAQR.[V]			0.000231413	0	1	1	19	P12085	P12085 [379-390]	0	1416.68661702	High	High	High	2.3e9		9.8e8	4.63550996780396	High	0	2.455E-06
High	[R].AVYYDPETGKEDPSK.[N]			0.00177061	0	1	1	9	P41345	P41345 [178-192]	1	1698.78572176	High	High	High	2.4e8	9.2e6	1.4e8	3.49231147766113	High	0	1.566E-05
High	[K].TKDGKPFVDVLK.[E]			0.000399925	0	2	3	14	P17784; Q5N725	P17784 [83-94]; Q5N725 [83-94]	1	1346.76782752	High	High	High		5.0e6		3.93747162818909	High	0	3.713E-06
High	[K].GLDVIQQAQSGTGK.[T]			0.000205727	0	2	5	10	Q6Z2Z4; P35683	Q6Z2Z4 [78-91]; P35683 [78-91]	0	1401.73323283	High	High	High	4.5e8	2.3e8	3.1e8	4.51474046707153	High	0	1.351E-06
High	[K].VTVHHFHGNNVDLGTACGK.[Y]	1xCarbamidomethyl [C17]		0.004585	0	1	1	6	Q9SDG6	Q9SDG6 [69-87]	0	2062.98756689	High	High	High	3.6e7			2.7462317943573	High	0	5.454E-05
High	[K].LADMYTSLQSSR.[S]			0.00109333	0	1	1	8	Q75IM9	Q75IM9 [313-324]	0	1371.65729075	High	High	High		2.1e7	4.7e7	4.12383651733398	High	0	8.289E-06
High	[R].EGNVVLAPTNPR.[D]			0.000983518	0	1	1	10	Q10M12	Q10M12 [47-58]	0	1266.68007516	High	High	High	1.9e8		1.8e8	3.53278279304504	High	6.558E-05	0.0003952
High	[K].EHISAYGEGNER.[R]			0.000977752	0	1	1	15	P14656	P14656 [279-290]	0	1361.60803235	High	High	High	4.6e7	3.5e6	2.9e7	3.70925354957581	High	0	1.71E-05
High	[K].GLNAGNAASIPSK.[C]	1xDeamidated [N]		0.00217501	0	1	1	19	Q0IQK9	Q0IQK9 [85-97]	0	1200.62189201	High	High	High	2.0e8		9.8e7	4.02554798126221	High	0	2.988E-05
High	[K].GLNAGNAASIPSK.[C]			0.00447866	0	1	1	9	Q0IQK9	Q0IQK9 [85-97]	0	1199.63787601	High	High	High	1.8e9		9.0e8	3.74118542671204	High	0.0001843	0.00197
High	[K].GTIEVAGTEKETTTQGHDDLGK.[R]			0.000110273	0	1	1	7	P17784	P17784 [107-128]	1	2287.10482368	High	High	High	6.9e7	3.4e7	3.8e7	4.1298189163208	High	0	3.306E-07
High	[R].IIYGGSVTGANCK.[E]	1xCarbamidomethyl [C12]; 1xDeamidated [N11]		0.000949422	0	1	1	11	P48494	P48494 [207-219]	0	1340.65147786	High	High	High	2.2e7	1.8e7		4.12608337402344	High	0	2.422E-05
High	[R].IIYGGSVTGANCK.[E]	1xCarbamidomethyl [C12]		0.000245435	0	1	1	17	P48494	P48494 [207-219]	0	1339.66746186	High	High	High	1.5e9	3.1e8	4.4e8	4.68147563934326	High	0	1.013E-06
High	[K].GHYLNATAGTCEEMIKR.[A]	1xCarbamidomethyl [C11]; 1xOxidation [M14]; 1xDeamidated [N5]		3.02258E-05	0	1	1	10	P0C511	P0C511 [237-253]	1	1967.89497247	High	High	High	7.8e7	2.6e7	5.3e7	5.3004994392395	High	0	5.468E-08
High	[K].LQQVSVHGLAAGK.[K]			0.00112595	0	1	1	10	Q9FR35	Q9FR35 [24-36]	0	1307.74300977	High	High	High	2.0e8		1.3e8	3.09785151481628	High	3.675E-05	0.0001056
High	[R].VDVAAPEQCPPEGR.[L]	1xCarbamidomethyl [C9]		0.000593102	0	1	1	8	P0C0L1	P0C0L1 [151-164]	0	1524.71111747	High	High	High	1.3e8			3.79656291007996	High	0	7.846E-06
High	[K].GEYDESGPSIVHR.[K]			0.00222674	0	1	1	5	A2XNS1	A2XNS1 [362-374]	0	1445.66554719	High	High	High	5.6e7	1.0e7		3.30280613899231	High	0	5.306E-05
High	[K].FANACGAITATK.[K]	1xCarbamidomethyl [C5]		0.00276743	0	1	2	6	A2WXV8	A2WXV8 [292-303]	0	1224.60413339	High	High	High	4.5e7			3.65520405769348	High	0	2.847E-05
High	[K].HLGGSDDTVEAYESGK.[L]			8.35251E-07	0	1	1	12	Q0DAE4	Q0DAE4 [108-123]	0	1664.73983418	High	High	High	8.2e7	5.1e6	5.0e7	4.65888500213623	High	0	4.313E-07
High	[R].AINGALECNGKNPGAVNAR.[V]	1xCarbamidomethyl [C8]; 3xDeamidated [N3; N9; N12]		0.00115954	0	2	2	1	O04138; Q7Y1Z0	O04138 [246-264]; Q7Y1Z0 [249-267]	1	1928.9130658	High	Not Found	Not Found				5.50815916061401	High	0	8.745E-06
High	[R].AINGALECNGKNPGAVNAR.[V]	1xCarbamidomethyl [C8]; 2xDeamidated [N]		1.72843E-05	0	2	2	42	O04138; Q7Y1Z0	O04138 [246-264]; Q7Y1Z0 [249-267]	1	1927.9290498	High	High	High	2.7e8	1.2e8	8.8e7	5.04794788360596	High	0	2.498E-08
High	[R].AINGALECNGKNPGAVNAR.[V]	1xCarbamidomethyl [C8]; 1xDeamidated [N]		4.6714E-05	0	2	2	10	O04138; Q7Y1Z0	O04138 [246-264]; Q7Y1Z0 [249-267]	1	1926.9450338	High	High	High	1.3e8			4.62618827819824	High	0	1.001E-07
High	[K].GWNLNLAELAR.[I]			0.00309415	0	1	1	8	Q2R480	Q2R480 [378-388]	0	1256.6745959	High	High	High	5.6e7	1.8e7	5.2e7	3.75215911865234	High	3.675E-05	0.0001477
High	[R].VTSGEQQVVSGMNYR.[L]			5.8074E-05	0	1	1	12	Q10J94	Q10J94 [70-84]	0	1654.78534466	High	High	High	1.1e8		8.5e7	4.60159826278687	High	0	4.602E-05
High	[K].SNSGEGGEDPIR.[W]			0.00119414	0	1	1	14	Q69RJ0	Q69RJ0 [991-1002]	0	1217.53928411	High	High	High	1.3e8			3.9016273021698	High	0	1.433E-05
High	[R].MSGGDHIHAGTVVGK.[L]			1.28796E-05	0	1	1	51	P0C511	P0C511 [320-334]	0	1465.72162233	High	High	High	6.7e9		4.4e9	5.05196142196655	High	0	2.377E-07
High	[R].MSGGDHIHAGTVVGK.[L]	1xOxidation [M1]		1.53657E-05	0	1	1	28	P0C511	P0C511 [320-334]	0	1481.71653733	High	High	High	2.1e9	5.8e8	4.2e8	3.96700382232666	High	0	2.699E-07
High	[R].VTSGEQQVVSGMNYR.[L]	1xOxidation [M12]		0.000263387	0	1	1	4	Q10J94	Q10J94 [70-84]	0	1670.78025966	High	High	Not Found	1.9e7			4.15285110473633	High	0	2.632E-06
High	[R].EDRPQGPRPGGGAPAPGGAAAPAPNVAR.[T]			0.000246883	0	1	1	7	P49216	P49216 [105-132]	0	2591.31855388	High	High	High	1.3e8		7.0e7	2.92654132843018	High	0	2.651E-06
High	[K].AGEDADSLGLTGHER.[Y]			7.74773E-05	0	1	1	6	Q6YZX6	Q6YZX6 [825-839]	0	1527.70338917	Not Found	High	High			1.6e8	4.70356416702271	High	0	3.926E-06
High	[K].DAEGQDAEATTEEAK.[K]			2.347E-05	0	1	1	12	P49199	P49199 [134-148]	0	1564.66091514	High	High	High	7.4e7		3.1e7	4.96820974349976	High	0	2.923E-07
High	[K].LGVSYNQPDGQK.[L]			0.00118018	0	1	2	10	A2XD35	A2XD35 [405-416]	0	1305.64335527	High	High	High	1.0e8		6.8e7	3.64797806739807	High	0.0002137	0.002129
High	[R].VDVTAAEQCPPEGR.[L]	1xCarbamidomethyl [C9]		0.000316076	0	1	1	6	Q69SV0	Q69SV0 [199-212]	0	1528.70603207	High	High	High	6.4e7			4.50412607192993	High	0	2.997E-06
High	[R].VPGGSSGGSASAVSAR.[Q]			0.000110273	0	1	2	4	Q25A68	Q25A68 [194-209]	0	1346.66588156	Not Found	High	High			7.0e6	3.73161005973816	High	0	3.306E-07
High	[K].GHYLNATAGTCEEMIKR.[A]	1xCarbamidomethyl [C11]		1.05686E-06	0	1	1	25	P0C511	P0C511 [237-253]	1	1950.91604147	High	High	High	2.0e9	4.8e7	4.8e8	5.82870626449585	High	0	5.056E-10
High	[K].VLCDEADAAVR.[N]	1xCarbamidomethyl [C3]		0.00060012	0	1	1	9	Q69RJ0	Q69RJ0 [685-695]	0	1218.57831253	High	High	High	2.5e8			4.20012521743774	High	0	3.518E-06
High	[R].AASSAAVEDGSSSNTDTVPTPK.[V]			7.04241E-07	0	1	1	8	Q0J709	Q0J709 [57-78]	0	2091.96766157	High	High	High	1.3e7	5.9e6	7.6e6	5.35636425018311	High	0	4.368E-10
High	[R].AAGGASGGEELTVEER.[N]			3.32849E-06	0	1	1	15	Q2R2W2	Q2R2W2 [37-52]	0	1532.71870486	High	High	High	5.8e7		1.2e7	4.98099946975708	High	0	3.569E-08
High	[K].AEYDESGPSIVHR.[K]			0.00267159	0	1	1	8	Q10DV7	Q10DV7 [362-374]	0	1459.68119725	High	High	High	3.4e8			3.43434977531433	High	0.0002137	0.002092
High	[K].GHYLNATAGTCEEMIKR.[A]	1xCarbamidomethyl [C11]; 1xDeamidated [N5]		2.64607E-06	0	1	1	21	P0C511	P0C511 [237-253]	1	1951.90005747	High	High	High	5.0e8	4.3e8	3.4e8	5.97150421142578	High	0	3.7E-09
High	[K].GHYLNATAGTCEEMIKR.[A]	1xCarbamidomethyl [C11]; 1xOxidation [M14]		7.4522E-06	0	1	1	13	P0C511	P0C511 [237-253]	1	1966.91095647	High	High	High	5.0e8	2.6e8	3.0e8	4.83579206466675	High	0	6.005E-08
High	[R].NIVVEETANVSELK.[L]			0.000218192	0	1	1	2	Q6YXW6	Q6YXW6 [105-118]	0	1544.81662802	Not Found	Not Found	High			7.4e7	4.67280626296997	High	0	8.587E-07
High	[R].LLPDATGTTCGQR.[L]	1xCarbamidomethyl [C10]		0.00140784	0	1	1	12	P31924	P31924 [343-355]	0	1389.67908912	High	High	High	3.8e8			3.99717903137207	High	0	1.231E-05
High	[K].NGGIDTEDDYPYK.[A]	1xDeamidated [N1]		0.00081481	0	1	1	12	P25777	P25777 [220-232]	0	1487.61725996	High	High	High	4.1e7	2.7e7	5.8e7	3.63149333000183	High	0	5.346E-06
High	[K].AGAEVIGISGDDAASHK.[E]			5.55308E-06	0	1	1	16	P0C5D5	P0C5D5 [129-145]	0	1597.78163947	High	High	High	5.8e8	1.0e8	9.0e7	5.01790046691895	High	0	5.124E-09
High	[K].HLQFVNHAIR.[N]			0.00335927	0	1	1	6	Q53NF0	Q53NF0 [438-447]	0	1234.68035004	Not Found	High	High			1.2e8	3.56582164764404	High	3.675E-05	0.0001957
High	[K].TFQGPPHGIQVER.[D]			0.000357636	0	1	1	56	P0C511	P0C511 [147-159]	0	1465.75463703	High	High	High	2.6e10	3.2e9	4.0e9	4.11719131469727	High	0	8.828E-06
High	[K].VMANADTPEDATTAR.[Q]			6.41824E-05	0	1	1	6	Q6AVA8	Q6AVA8 [610-624]	0	1562.71151102	High	High	High	1.2e7	1.4e7	8.6e6	4.94101476669312	High	0	1.554E-07
High	[R].ALEVVDTEPAR.[A]			0.00241766	0	1	1	14	Q7XDY9	Q7XDY9 [264-274]	0	1199.62664261	High	High	High	1.9e8	3.2e7	4.5e7	3.74580264091492	High	0	2.39E-05
High	[K].ALDVIPLLTPEVVDKIEAVVQSKPK.[R]			0.00199148	0	1	1	11	Q40648	Q40648 [298-322]	1	2701.57499422	High	High	High	5.6e6	3.3e6		3.43500685691834	High	3.675E-05	0.0002323
High	[K].NHEILSEEIQER.[D]			0.00280014	0	1	2	5	B8AW64	B8AW64 [141-152]	0	1496.73396106	High	High	High	4.4e7	2.6e7	4.0e7	3.67772436141968	High	0	3.335E-05
High	[K].IATGAHGGTAATTADAGGEK.[K]			2.16144E-05	0	1	1	6	Q2R4Z8	Q2R4Z8 [117-136]	0	1756.84603054	High	High	High	6.5e7	2.3e7	5.1e7	4.85992383956909	High	0	3.826E-08
High	[K].VDKGTVEVAGTNK.[E]			0.00039758	0	1	1	11	Q5N725	Q5N725 [104-116]	1	1317.70087011	High	High	High	5.8e8	1.2e7	3.3e8	3.82760214805603	High	0	1.977E-06
High	[R].STSESTENVQEVGK.[S]			0.00131193	0	1	1	4	B9FXV5	B9FXV5 [712-725]	0	1494.6918214	High	High	Not Found	6.7e6	4.7e6		3.71597385406494	High	0	1.035E-05
High	[R].LEKPASYDQIK.[A]			0.00135107	0	2	2	25	Q7FAH2; Q6K5G8	Q7FAH2 [251-261]; Q6K5G8 [251-261]	0	1291.68924285	High	High	High	2.7e9		1.6e9	4.00030374526978	High	0	1.077E-05
High	[R].LVQNSIASSDPGKLPK.[H]			0.0007912	0	1	1	6	P0C487	P0C487 [147-162]	1	1653.91701075	High	High	High	1.3e8		5.6e7	3.22613644599915	High	0	2.985E-05
High	[R].LNALQQQSGR.[L]			0.00253401	0	1	1	8	Q6Z965	Q6Z965 [267-276]	0	1114.5963456	High	High	High	2.1e7			3.58087420463562	High	0	3.271E-05
High	[K].AEDAVAAEGEADGK.[A]			8.07345E-05	0	1	2	4	A2YQ56	A2YQ56 [71-84]	0	1332.59137918	High	High	Not Found	6.5e6	3.8e6		4.28687572479248	High	0	2.148E-07
High	[R].GAFGKPQGTCAR.[V]	1xCarbamidomethyl [C10]		0.00164035	0	1	2	12	A2Y0T4	A2Y0T4 [117-128]	0	1249.61061576	High	High	High	6.3e8	2.4e7	4.3e8	3.0797917842865	High	0	3.722E-05
High	[K].IVVVDHELPNQGSQQR.[R]			0.000325511	0	1	1	4	Q43007	Q43007 [338-353]	0	1818.94568504	High	High	Not Found	1.5e7	1.2e7		4.03620100021362	High	0	1.497E-06
High	[R].ELISNSSDALDK.[I]			0.00232024	0	2	3	6	Q0J4P2; Q07078	Q0J4P2 [35-46]; Q07078 [35-46]	0	1291.63760113	High	High	High	5.6e8		1.4e8	3.88742685317993	High	0	2.245E-05
High	[R].TAVYNTATVTAASSPAK.[M]			0.000193973	0	1	1	6	Q5Z7L0	Q5Z7L0 [404-420]	0	1652.84899074	High	High	High	1.0e7	6.1e6	7.0e6	4.36832523345947	High	0	7.268E-07
High	[K].TYDLNFKEENNDGSQK.[I]	1xDeamidated [Q/N]		0.00011834	0	1	1	80	Q42971	Q42971 [264-279]	1	1902.83519143	High	High	High	4.0e7	3.8e7		4.67039966583252	High	0	4.572E-06
High	[K].TYDLNFKEENNDGSQK.[I]			2.18702E-05	0	1	1	21	Q42971	Q42971 [264-279]	1	1901.85117543	High	High	High	1.7e9		6.4e8	4.57159042358398	High	0	1.08E-06
High	[K].LGNYTEAVADANK.[A]			0.000488466	0	1	1	8	Q0JL44	Q0JL44 [53-65]	0	1365.66448459	High	High	High	6.0e7	2.1e7	4.1e7	4.37435340881348	High	3.675E-05	6.267E-05
High	[R].INVYYNEASGGR.[YF]			0.00106165	0	1	3	4	P46265	P46265 [47-58]	0	1342.63860424	Not Found	High	High			1.7e8	3.97246408462524	High	0	9.902E-06
High	[K].YYCTVIDAPGHR.[D]	1xCarbamidomethyl [C3]		5.01311E-05	0	1	1	20	O64937	O64937 [85-96]	0	1451.67360986	High	High	High	2.2e9	1.2e8	1.9e9	4.16265439987183	High	0	2.115E-05
High	[K].FSNACGAICTTK.[K]	2xCarbamidomethyl [C5; C9]		0.000737287	0	1	1	12	Q0J8G4	Q0J8G4 [303-314]	0	1329.59258269	High	High	High	8.6e7		7.4e6	4.09174060821533	High	0	6.356E-06
High	[K].TAVANIPYGGAK.[G]			0.0015835	0	1	1	10	A2XMV1	A2XMV1 [91-102]	0	1161.62624875	High	High	High	3.2e8		1.4e8	3.3936619758606	High	3.675E-05	0.0001115
High	[K].YLESVDVDDSKDVK.[S]			0.000160689	0	1	2	10	B8AEC1	B8AEC1 [108-121]	1	1611.77482273	High	High	High	2.4e7	8.2e7	5.1e7	4.27262163162231	High	0.0004764	0.004868
High	[K].QVHPDIGISSK.[A]			0.00233391	0	1	14	8	Q6F362	Q6F362 [75-85]	0	1180.63206238	High	High	High	9.0e8	1.4e7	5.9e8	3.12765884399414	High	0	4.998E-05
High	[R].VEDAMGAAER.[T]			0.00339895	0	1	1	12	Q6ZG77	Q6ZG77 [87-96]	0	1048.4727846	High	High	High	4.1e7		3.5e6	3.84202766418457	High	0	4.172E-05
High	[R].AGGVDDAPLVGNK.[A]			0.000124042	0	1	1	15	Q6ER94	Q6ER94 [61-73]	0	1212.62189158	High	High	High	4.8e7		5.4e8	4.7107629776001	High	0	3.328E-05
High	[K].VACIGAWHPAR.[V]	1xCarbamidomethyl [C3]		0.00241766	0	1	1	11	P35684	P35684 [252-262]	0	1237.62587196	High	High	High	4.7e8	7.3e7	3.6e8	3.15521264076233	High	0	2.384E-05
High	[K].EPGPSGKPYSAR.[Y]			0.00101286	0	1	1	6	O64422	O64422 [306-317]	0	1245.62222595	High	High	High	1.6e7	1.6e7	1.7e7	3.31818342208862	High	3.675E-05	7.054E-05
High	[R].AHALSTVDGYSGYGAEQGEK.[K]			6.56238E-07	0	1	1	12	Q10MQ2	Q10MQ2 [120-139]	0	2039.93048833	High	High	High	1.6e8	3.1e7	1.2e8	5.68248271942139	High	0	7.933E-09
High	[K].TAASDVEEMIMK.[A]			0.000955022	0	1	1	6	Q69UI1	Q69UI1 [28-39]	0	1324.61231442	High	High	High	1.6e8	2.2e8	1.3e8	4.48960256576538	High	0	1.01E-05
High	[K].APGGAPANVACAISK.[L]	1xCarbamidomethyl [C11]		1.62968E-05	0	1	1	10	Q0J8G4	Q0J8G4 [47-61]	0	1383.70490998	High	High	High	1.9e8	1.9e7		4.02710723876953	High	0	2.736E-08
High	[K].TAAADVEEMIMK.[A]			0.00184499	0	1	1	4	Q69UI2	Q69UI2 [28-39]	0	1308.61739982	High	Not Found	High	7.3e7		2.5e7	3.89897894859314	High	9.425E-05	0.001292
High	[K].AAAVGANSQAAQSMLK.[Q]			1.19313E-05	0	1	2	12	P0C8Y9	P0C8Y9 [161-176]	0	1517.77405177	High	High	High	4.2e7	3.3e7	3.1e7	5.4493408203125	High	0	1.391E-07
High	[K].EVDEQMLNVQNK.[N]			0.000395248	0	5	8	28	Q43594; Q76FS2; Q8H7U1; P46265; Q76FS3	Q43594 [325-336]; Q76FS2 [325-336]; Q8H7U1 [325-336]; P46265 [325-336]; Q76FS3 [325-336]	0	1446.6893191	High	High	High	7.7e7	3.0e7	5.2e7	4.35694789886475	High	0	3.645E-06
High	[K].VESTAVPSASTPDVADAK.[A]			3.46053E-05	0	1	1	18	Q40680	Q40680 [79-96]	0	1744.85994926	High	High	High	3.6e8		1.5e8	4.68759727478027	High	0	9.025E-07
High	[R].KDAAENTMVAYK.[A]			0.00128899	0	2	2	4	Q7XTE8; Q6EUP4	Q7XTE8 [149-160]; Q6EUP4 [149-160]	1	1340.65147712	High	High	Not Found				3.60692095756531	High	3.675E-05	0.0001456
High	[R].VEIIANDQGNR.[I]			0.000844074	0	1	1	18	Q75HQ0	Q75HQ0 [78-88]	0	1228.62803958	High	High	High				3.86452198028564	High	0	9.162E-06
High	[K].IADAEENLGESEVR.[E]			5.41155E-05	0	1	1	6	Q8W425	Q8W425 [88-101]	0	1531.72345589	High	High	High	1.0e7	2.8e7	1.2e7	5.18070220947266	High	0	1.229E-07
High	[K].DKTGSVLQQASEQVK.[S]			4.08021E-05	0	1	2	12	A2Y720	A2Y720 [141-155]	1	1617.84423971	High	High	High	9.8e7	7.9e7	4.2e7	5.02763748168945	High	0	8.247E-08
High	[R].VEIIANDQGNR.[I]	1xDeamidated [N/Q]		0.00183417	0	1	1	8	Q75HQ0	Q75HQ0 [78-88]	0	1229.61205558	High	High	High				3.6542501449585	High	0	2.387E-05
High	[K].KGDDEAEAEADPACEGGVCR.[K]	2xCarbamidomethyl [C14; C19]		3.77979E-05	0	1	1	7	Q7Y0E8	Q7Y0E8 [548-567]	1	2135.86043675	High	High	High	6.0e7	6.6e6	1.6e7	4.70629835128784	High	0	3.237E-06
High	[K].LTSSNCTVAIVGR.[K]	1xCarbamidomethyl [C6]		0.000977752	0	1	1	16	P52428	P52428 [204-216]	0	1377.71547464	High	High	High	1.8e8	1.0e8	6.8e7	3.70484113693237	High	0	8.706E-06
High	[K].GTIEVAGTEKETTTQGHDDLGKR.[C]			0.000327431	0	1	1	4	P17784	P17784 [107-129]	2	2443.20593464	High	High	High	9.8e7	1.0e8	1.0e8	3.07958030700684	High	0	5.161E-06
High	[R].LGPVVSEGQYEK.[I]			0.00208735	0	1	1	11	B3VMC0	B3VMC0 [333-344]	0	1305.66850739	High	High	High		5.6e7	4.7e7	3.53943538665771	High	0	2.745E-05
High	[R].VSNNTFQPNGQAPISSTNK.[S]	1xDeamidated [N/Q]		0.00111935	0	1	1	5	B9FSC8	B9FSC8 [108-126]	0	2004.96212325	Not Found	High	Not Found				3.6025173664093	High	0.0004249	0.004288
High	[R].DLIGPAMYFGLMGDGQPIGR.[Y]			2.70908E-06	0	2	2	21	Q6Z4G3; Q8H8T0	Q6Z4G3 [222-241]; Q8H8T0 [224-243]	0	2108.03034261	High	High	High	4.9e6	5.7e6	2.7e7	5.70989465713501	High	0	1.134E-08
High	[K].RLASIGLENTEANR.[Q]			0.00377778	0	1	1	8	Q40677	Q40677 [72-85]	1	1543.81869373	High	High	High	7.3e7	9.8e7	1.4e8	3.73131132125854	High	0.005014	0.0637
High	[K].VSAYVTHAVFPK.[Q]			0.00483358	0	1	1	4	Q6ZFT5	Q6ZFT5 [259-270]	0	1318.71539808	High	High	Not Found	5.0e7	2.7e7		3.20701098442078	High	3.675E-05	0.0002192
High	[K].GTIAGGGVIPHIHK.[S]			0.00221369	0	1	3	2	Q8H7Y8	Q8H7Y8 [116-129]	0	1356.77464426	Not Found	High	High			1.3e8	3.46516633033752	High	0	2.107E-05
High	[R].QISELGIYPAVDPLDSTSR.[M]			1.5186E-05	0	1	1	13	Q01859	Q01859 [411-429]	0	2061.04987518	High	High	High	5.5e8	3.1e8	3.9e8	5.09732246398926	High	0	3.314E-08
High	[R].TGGAPGGGADGEGGVDDEHDEL.[-]			4.69273E-07	0	1	1	6	Q6Z7B0	Q6Z7B0 [644-665]	0	2011.81116097	High	High	High	6.2e7	2.6e7	9.3e7	5.50026178359985	High	0	1.204E-09
High	[R].AIVQAVTHYSDPK.[I]			0.00480531	0	1	2	19	Q69LA6	Q69LA6 [275-287]	0	1428.74815466	High	High	High	2.5e7	5.8e7	1.8e7	3.25621199607849	High	3.675E-05	0.0001051
High	[R].HKEHISAYGEGNER.[R]			0.00101286	0	1	1	16	P14656	P14656 [277-290]	1	1626.76190712	High	High	High	8.4e6	6.4e6		4.04536104202271	High	3.675E-05	6.059E-05
High	[R].TDNVPDEDIVK.[I]			0.00455818	0	1	1	14	P93431	P93431 [313-323]	0	1244.60048738	High	High	High	1.7e9	1.1e8		3.50974988937378	High	3.675E-05	9.424E-05
High	[K].TVDSEELTVEER.[N]			0.000732964	0	2	2	9	Q7XTE8; Q6EUP4	Q7XTE8 [38-49]; Q6EUP4 [38-49]	0	1406.66454408	High	High	High	6.6e8			4.33499956130981	High	0	5.417E-06
High	[R].TTTDGTTASSPAPATRPAK.[G]			0.000452507	0	1	2	5	A2X0R4	A2X0R4 [161-179]	0	1830.91919544	High	High	High	1.9e7	1.2e7	1.8e7	3.13108158111572	High	0	2.372E-06
High	[K].VFQGDFSSNLPVDK.[A]			0.000145396	0	1	1	16	Q9LI00	Q9LI00 [306-319]	0	1552.76419858	High	High	High	4.8e8	3.9e8		4.38930606842041	High	0	3.291E-06
High	[K].SAEAVELVTK.[E]			0.00466641	0	1	1	18	Q948T6	Q948T6 [238-247]	0	1046.5728162	High	High	High	1.1e9	1.7e8	1.1e8	3.77444362640381	High	6.558E-05	0.0003849
High	[R].VIQQYVENELAK.[G]			0.00316769	0	1	1	4	Q75GT3	Q75GT3 [912-923]	0	1433.76347035	Not Found	High	High			2.2e7	3.14485335350037	High	0	3.416E-05
High	[K].LESMEPCSSVK.[D]	1xCarbamidomethyl [C7]		0.00326208	0	1	1	10	Q9XEA6	Q9XEA6 [36-46]	0	1266.57044995	High	High	High	2.2e8	5.8e7		3.38262510299683	High	0	3.542E-05
High	[K].LVYSAAANATHYR.[D]			0.000314222	0	1	1	13	P0C445	P0C445 [85-97]	0	1436.72808794	High	High	High	3.0e8	2.5e8	1.6e8	4.18190383911133	High	0	3.034E-06
High	[K].IDMATTVLGFK.[I]			0.0039594	0	1	1	12	B8B7C5	B8B7C5 [59-69]	0	1195.63912163	High	High	High	3.4e7		4.7e6	3.60790085792542	High	3.675E-05	6.442E-05
High	[R].KSEPIPEVNDEPVK.[V]			0.000679013	0	1	1	6	Q53LQ0	Q53LQ0 [374-387]	1	1580.81662802	High	High	High	2.7e7	2.4e7	3.4e7	3.8358781337738	High	0	3.472E-05
High	[R].AQGDADSALDR.[L]			0.00106165	0	1	1	12	P35687	P35687 [60-70]	0	1118.50725576	High	High	High	5.1e8		4.0e8	4.16235256195068	High	0	3.981E-05
High	[K].GIGESVASVAK.[S]			0.00316769	0	1	1	10	Q6K669	Q6K669 [191-201]	0	1017.55750051	High	High	High	4.1e8		2.5e8	3.3019745349884	High	3.675E-05	0.0001338
High	[K].IGFESSQEVQHR.[I]			0.00358337	0	1	1	11	P35686	P35686 [17-28]	0	1416.68661702	High	High	High	4.2e8	1.6e8	2.7e8	3.19067096710205	High	0	4.011E-05
High	[K].TFTTAETMLNAR.[T]			0.00489062	0	2	2	6	P42862; P42863	P42862 [214-225]; P42863 [214-225]	0	1355.66237615	High	High	Not Found	1.5e8			3.96828508377075	High	3.675E-05	0.0001721
High	[R].TISKPVEDPSELPK.[W]			0.000781948	0	1	1	20	P14655	P14655 [95-108]	0	1539.82646445	High	High	High	6.5e8	1.6e8	6.9e7	3.63281178474426	High	0	3.395E-05
High	[R].MTNFYTNFQVDEIGR.[V]			5.01311E-05	0	1	1	10	P0C520	P0C520 [18-32]	0	1834.8428595	High	High	High	5.8e7			4.78426790237427	High	0	5.842E-07
High	[K].SGQESHAACTEFDRTEK.[D]	1xCarbamidomethyl [C9]		0.000874388	0	1	1	7	P35684	P35684 [291-307]	1	1952.84029347	High	High	High		1.5e7	1.2e7	4.1733341217041	High	0	5.898E-06
High	[K].IVTSANNTYEAGVPNGK.[E]	2xDeamidated [N7; N15]		1.11836E-05	0	1	2	22	Q0JMY8	Q0JMY8 [97-113]	0	1736.8337354	High	High	High	1.5e8		5.3e7	5.00563621520996	High	0	3.849E-08
High	[K].IVTSANNTYEAGVPNGK.[E]	1xDeamidated [N]		8.1104E-07	0	1	2	27	Q0JMY8	Q0JMY8 [97-113]	0	1735.8497194	High	High	High	4.1e8	5.3e7	7.9e7	5.93035221099854	High	0	3.095E-09
High	[K].IVTSANNTYEAGVPNGK.[E]			1.8052E-06	0	1	2	11	Q0JMY8	Q0JMY8 [97-113]	0	1734.8657034	High	High	High	1.7e8	1.0e8	4.0e6	5.30930757522583	High	0	4.71E-08
High	[K].AGEDDDDLDDEDAEDEDK.[A]			5.78654E-06	0	1	1	4	Q9SLY8	Q9SLY8 [384-401]	0	2010.70541796	High	High	Not Found		8.6e6		5.5751690864563	High	0	5.436E-09
High	[K].QSSALSAASSACDHIR.[D]	1xCarbamidomethyl [C12]		1.62012E-05	0	1	1	12	Q7XDC8	Q7XDC8 [241-256]	0	1660.77075751	High	High	High	6.7e8	6.6e8	3.3e8	4.90585517883301	High	0	5.876E-08
High	[K].SGVADMVNTGGR.[Q]			0.000386057	0	1	1	12	Q6K669	Q6K669 [532-543]	0	1163.54734647	High	High	High	2.1e8	2.5e7	1.1e8	4.35611152648926	High	0	1.903E-06
High	[K].AIGSGSEGADSSLQEQYNK.[E]			4.80447E-07	0	1	1	13	Q9LSU1	Q9LSU1 [167-185]	0	1940.88320378	High	High	High	3.2e8	1.7e8	6.8e7	5.71184349060059	High	0	2.156E-09
High	[R].STADVAADGYHK.[Y]			0.00393623	0	1	1	2	Q5JK35	Q5JK35 [74-85]	0	1234.569856	High	Not Found	High	2.3e7		3.8e7	3.17453336715698	High	3.675E-05	0.0002883
High	[R].CKPNNAVHASEALR.[R]	1xCarbamidomethyl [C1]		0.00125903	0	1	1	12	A2Y0T4	A2Y0T4 [140-153]	0	1566.78053445	High	High	High	1.7e8	1.5e8	4.2e7	2.97428297996521	High	0	2.49E-05
High	[R].TSVPNIWAVGDVTNR.[I]			0.000263387	0	1	1	9	P48642	P48642 [325-339]	0	1628.83909482	High	High	High	1.1e8	1.4e8	1.7e8	3.50552344322205	High	0	6.833E-06
High	[R].QATAQVLASQK.[R]			0.00450501	0	1	1	6	Q8S0J7	Q8S0J7 [102-112]	0	1144.63206238	High	High	High	3.6e7		8.7e6	3.46934366226196	High	0	5.353E-05
High	[K].YGRPLLGCTIKPK.[L]	1xCarbamidomethyl [C8]		8.71512E-05	0	1	1	49	P0C511	P0C511 [165-177]	0	1502.85118029	High	High	High	2.5e9	1.1e9	1.9e9	4.11388254165649	High	0	1.919E-06
High	[K].SAGILCSYDPNVR.[L]	1xCarbamidomethyl [C6]		0.000407045	0	1	1	12	Q0J8G4	Q0J8G4 [171-183]	0	1451.69473918	High	High	High	1.9e8	6.7e7	1.4e8	4.03682327270508	High	0	1.861E-05
High	[R].LGGEVLTTENAR.[E]			0.00140784	0	1	1	6	Q9LD61	Q9LD61 [121-132]	0	1259.65900533	High	High	High	3.5e7	2.4e7	7.3e6	3.55872058868408	High	0	1.138E-05
High	[R].SLNSAASTTADR.[R]	1xDeamidated [N3]		0.000325511	0	1	1	8	Q7XJ39	Q7XJ39 [60-71]	0	1194.55968563	High	High	High	1.5e7	5.8e6	5.2e6	3.83426475524902	High	0	6.68E-06
High	[R].LGANVGSAQGPTGLGK.[Y]			1.67833E-05	0	1	1	8	P0C367	P0C367 [324-339]	0	1426.76486732	High	High	High	9.7e7	9.0e7	1.3e8	3.85070586204529	High	0	5.3E-06
High	[R].IVEPEAGSPAIR.[C]			0.00132745	0	1	1	6	Q9LGQ6	Q9LGQ6 [78-89]	0	1238.67392716	High	High	High	1.4e8			3.36530017852783	High	0	3.614E-05
High	[K].DDENVNSQPFMR.[W]			0.00130424	0	1	1	18	P0C511	P0C511 [202-213]	0	1451.62196783	High	High	High	2.1e9		9.4e6	4.35078191757202	High	0	3.47E-05
High	[K].IVVNCGLGAEAGNSK.[G]	1xCarbamidomethyl [C5]		1.21437E-05	0	1	1	8	Q9ZST0	Q9ZST0 [108-122]	0	1488.74750299	High	High	Not Found	1.7e8			5.38902759552002	High	0	1.532E-08
High	[K].EGLPAFPMGNIDQTR.[M]			0.000321704	0	1	1	4	Q65XK0	Q65XK0 [408-422]	0	1645.80026649	High	High	High	1.9e8	3.3e7	1.3e8	3.63224029541016	High	0	1.473E-06
High	[R].LPAAGPPSPAEHLR.[E]			0.000303325	0	1	1	6	P0C0L1	P0C0L1 [165-178]	0	1412.76447346	High	High	High	1.6e8	2.9e7	1.1e8	3.56837391853333	High	0	1.613E-06
High	[K].GNNQQQQQEHTTTTTGGAYGPQGHDTK.[I]			0.000549443	0	1	1	5	Q2R4Z8	Q2R4Z8 [90-116]	0	2884.28407817	High	Not Found	High	7.5e7			4.30687427520752	High	0	3.097E-06
High	[K].KAGAEVIGISGDDAASHK.[E]			7.5849E-06	0	1	1	6	P0C5D5	P0C5D5 [128-145]	1	1725.87660243	High	High	High	8.3e7	8.3e7	2.8e7	5.20400333404541	High	0	1.689E-08
High	[K].GNNQQQQQEHTTTTTGGAYGPQGHDTK.[I]	1xDeamidated [Q/N]		1.15854E-05	0	1	1	8	Q2R4Z8	Q2R4Z8 [90-116]	0	2885.26809417	Not Found	High	High		3.8e7	3.5e6	4.69572782516479	High	0	1.434E-08
High	[K].AVAHQPVSVAIEAGGR.[E]			0.00151966	0	1	1	12	P25777	P25777 [267-282]	0	1561.84451459	High	High	High	5.0e7	2.5e7	1.8e7	3.2781445980072	High	0	1.334E-05
High	[K].RLPTKPDPPQWR.[C]			0.00110626	0	1	2	10	A2WK50	A2WK50 [131-142]	1	1490.82265704	High	High	High	3.9e8	3.7e7		3.1313624382019	High	0	8.218E-06
High	[K].VMDVVLPFFESLK.[L]			0.00192248	0	1	1	12	Q7FAY6	Q7FAY6 [283-295]	0	1523.81781415	High	High	High	1.2e7	1.7e7	1.3e7	3.71834468841553	High	6.558E-05	0.0006024
High	[K].VIGTEHTDILR.[V]			0.00172947	0	1	1	18	P30298	P30298 [351-361]	0	1253.68482619	High	High	High	3.9e7	1.1e7	5.4e7	3.1878616809845	High	0	3.332E-05
High	[R].IDYAPGGLNPPHTHPR.[A]			0.000795866	0	1	1	10	Q6I544	Q6I544 [99-114]	0	1741.87687731	High	High	High	5.4e7	2.3e7	3.9e7	3.90520524978638	High	0	2.303E-05
High	[R].SFSGVSEHPKPK.[G]			0.00300461	0	1	2	11	P0C454	P0C454 [39-50]	0	1299.66917613	High	High	High	3.1e8	1.3e8	2.4e8	3.3574845790863	High	0	3.189E-05
High	[K].TQGVDIAGYGSSK.[V]			0.00131193	0	1	2	2	A2Z7B3	A2Z7B3 [346-358]	0	1282.62737084	Not Found	High	Not Found		1.1e7		3.49093389511108	High	0	1.035E-05
High	[K].TIVAANLGVTPSNDGEVIR.[V]	1xDeamidated [N]		8.61318E-05	0	1	1	6	A3BLC3	A3BLC3 [162-180]	0	1927.01309623	High	High	Not Found		1.6e7		5.4983286857605	High	0	2.344E-07
High	[K].TIVAANLGVTPSNDGEVIR.[V]			1.5954E-06	0	1	1	15	A3BLC3	A3BLC3 [162-180]	0	1926.02908023	High	High	High	4.8e8	8.8e6		5.7673773765564	High	0	2.89E-09
High	[R].TANLANNQIINYR.[C]			0.00132745	0	1	2	4	Q2QYW2	Q2QYW2 [151-163]	0	1504.78666538	High	High	Not Found	2.3e7	2.3e7		3.79624772071838	High	0	1.051E-05
High	[R].VSAANSRPPNPQ.[-]			0.000337205	0	2	6	10	A2XFI3; A2Y5L9	A2XFI3 [595-606]; A2Y5L9 [594-605]	0	1237.62837395	High	High	High	1.9e8			4.40021467208862	High	0	2.168E-06
High	[R].SLNSAASTTADR.[R]			0.000226031	0	1	1	14	Q7XJ39	Q7XJ39 [60-71]	0	1193.57566963	High	High	High	5.4e6		7.3e6	4.50241708755493	High	0	4.319E-06
High	[K].FLPIYLSQGILQHDPFEVLDQR.[G]	1xDeamidated [Q]		0.00424829	0	1	1	5	Q6AVA8	Q6AVA8 [861-882]	0	2629.36606461	High	High	High				4.11955451965332	High	0	4.96E-05
High	[K].FLPIYLSQGILQHDPFEVLDQR.[G]			0.000234152	0	1	1	9	Q6AVA8	Q6AVA8 [861-882]	0	2628.38204861	High	High	High	3.1e6	1.0e7		3.32828760147095	High	0	9.437E-07
High	[R].TIEECEADAVAGR.[F]	1xCarbamidomethyl [C5]		0.000972019	0	1	1	8	Q5Z8V9	Q5Z8V9 [63-75]	0	1420.63728383	High	High	High	1.8e8		4.8e7	3.97792148590088	High	0	4.117E-05
High	[K].EGDSAIVDVDSEGK.[V]			3.30144E-05	0	2	2	9	Q7F9I1; Q2QVG9	Q7F9I1 [885-898]; Q2QVG9 [886-899]	0	1420.64380862	High	High	High			4.8e7	4.01133918762207	High	0	6.139E-08
High	[R].GQESENTQEAIR.[V]			0.00434918	0	1	1	4	Q9SDG8	Q9SDG8 [193-204]	0	1361.62916167	Not Found	High	High		8.8e6	5.6e6	3.38539600372314	High	3.675E-05	7.925E-05
High	[K].CALVYGQMNEPPGAR.[A]	1xCarbamidomethyl [C1]		4.37867E-05	0	1	1	13	Q01859	Q01859 [288-302]	0	1662.77267187	High	High	High	5.8e7	1.0e7		4.70735502243042	High	0	9.143E-08
High	[K].IQDKEGIPPDQQR.[L]			0.00020694	0	3	6	51	P0C030; P51431; Q9ARZ9	P0C030 [30-42]; P51431 [30-42]; Q9ARZ9 [30-42]	1	1523.78124561	High	High	High	4.5e7	5.5e6	5.7e6	4.54821157455444	High	0	4.507E-06
High	[K].YIGLSEASASTIR.[R]			0.000699277	0	2	4	6	A2XRZ0; A2XRZ6	A2XRZ0 [160-172]; A2XRZ6 [164-176]	0	1367.71652017	High	High	High	1.3e8		7.4e7	3.22103381156921	High	0	4.345E-06
High	[R].GGLDFTKDDENVNSQPFMR.[W]	1xOxidation [M18]		0.00020694	0	1	1	24	P0C511	P0C511 [195-213]	1	2185.98187233	High	High	High	5.0e8	3.1e8	4.8e8	5.42445659637451	High	0	4.459E-06
High	[R].GGLDFTKDDENVNSQPFMR.[W]	1xOxidation [M18]; 1xDeamidated [N/Q]		0.00056918	0	1	1	9	P0C511	P0C511 [195-213]	1	2186.96588833	Not Found	Not Found	High			3.1e7	4.15674161911011	High	0	3.261E-06
High	[K].NDIIVSPSILSANFSK.[L]			0.000104587	0	1	1	13	Q9ZTP5	Q9ZTP5 [49-64]	0	1704.91667638	High	High	High	1.0e8	1.7e8	1.7e8	4.01162958145142	High	0	6.365E-07
High	[R].LDTGNYSWGSEAVTR.[K]			1.81173E-05	0	1	1	16	P49199	P49199 [61-75]	0	1655.76598941	High	High	High	6.5e8	3.6e8	7.1e8	5.12896490097046	High	0	2.792E-07
High	[R].TMASTVPLAVEGEPSNK.[-]			2.2656E-05	0	1	1	12	P31924	P31924 [800-816]	0	1730.86292622	High	High	High	2.3e8	1.0e8	3.4e7	4.56659317016602	High	0	9.153E-08
High	[R].LDTGNYSWGSEAVTR.[K]	1xDeamidated [N5]		0.000227365	0	1	1	6	P49199	P49199 [61-75]	0	1656.75000541	High	High	High	3.2e7	5.0e6	2.0e7	3.68731546401978	High	0	1.249E-06
High	[K].MDATANDVPSEFDVQGYPTLYFVTPSGK.[M]	1xDeamidated [N/Q]		0.000521114	0	1	1	12	Q53LQ0	Q53LQ0 [442-469]	0	3050.39755996	High	High	High	2.1e7	1.3e7		4.22428369522095	High	0	1.054E-05
High	[R].IIGATRPWEAAPGTIR.[A]			3.8471E-05	0	1	2	12	A6N0M9	A6N0M9 [87-102]	0	1708.94931398	High	High	High	1.8e9		3.0e8	3.30603957176209	High	0.0004976	0.005403
High	[K].MVEIMANQASSCDLK.[E]	1xCarbamidomethyl [C12]		1.14499E-05	0	1	1	12	P49397	P49397 [168-182]	0	1696.77028855	High	High	High	4.8e7	3.1e7	4.8e7	5.70670604705811	High	0	1.41E-08
High	[K].SDVVIETHKEDDLI.[-]			0.00358337	0	1	1	22	A2YQD9	A2YQD9 [126-139]	1	1612.80645722	High	High	High	1.5e9	7.7e8	8.2e8	4.10134553909302	High	0	4.847E-05
High	[R].GAHAGEGLGNAFLSHIR.[A]			1.69819E-05	0	1	2	6	Q6Z1J6	Q6Z1J6 [101-117]	0	1706.87212628	High	Not Found	High	7.4e7			4.34120798110962	High	0	7.754E-07
High	[K].ALAGQKDEAYFAANAAAQASR.[R]	1xDeamidated [N/Q]		5.2358E-06	0	1	1	6	Q2QLY5	Q2QLY5 [368-388]	1	2125.03087149	High	Not Found	High				5.94315052032471	High	0	8.066E-09
High	[K].ALAGQKDEAYFAANAAAQASR.[R]			3.02947E-06	0	1	1	9	Q2QLY5	Q2QLY5 [368-388]	1	2124.04685549	High	High	High	1.0e7	5.8e8	3.1e8	5.66286516189575	High	0	2.531E-09
High	[K].ASDASQEVDSQENHETVQEDESK.[V]			4.00883E-05	0	1	2	7	A2WNF5	A2WNF5 [221-243]	0	2562.07101671	High	High	High		2.9e7	3.9e7	4.48040962219238	High	0	2.76E-07
High	[R].SRDHTVSATHGDMDQNTR.[D]			4.58968E-05	0	1	4	5	Q6Z2Z4	Q6Z2Z4 [302-319]	1	2027.89478831	High	High	High	7.9e7			4.2665433883667	High	0	2.232E-07
High	[K].MGNISPLTGTQGQIR.[L]			8.12109E-05	0	1	2	8	A2YPX3	A2YPX3 [293-307]	0	1572.81625092	High	High	High	5.4e8	1.9e8	1.2e8	3.96108341217041	High	0	2.16E-07
High	[K].ASDASQEVDSQENHETVQEDESK.[V]	1xDeamidated [N/Q]		0.000127745	0	1	2	4	A2WNF5	A2WNF5 [221-243]	0	2563.05503271	High	Not Found	Not Found	3.2e7			5.21382808685303	High	0	6.149E-07
High	[R].IINEPTAAAIAYGLDK.[K]			1.73863E-05	0	2	3	22	Q6Z7B0; Q75HQ0	Q6Z7B0 [202-217]; Q75HQ0 [226-241]	0	1659.89521269	High	High	High	1.2e9		1.0e9	4.81745100021362	High	0	3.928E-08
High	[R].VVHGIDVFDPK.[F]			0.00278374	0	2	3	24	P30298; P31924	P30298 [505-515]; P31924 [513-523]	0	1225.65754887	High	High	High	3.6e8	7.4e7	1.7e8	3.0514132976532	High	0	2.914E-05
High	[R].AAAGVCEESIPGLR.[V]	1xCarbamidomethyl [C6]		0.000219479	0	1	1	8	Q941Z0	Q941Z0 [31-44]	0	1429.71038924	High	High	High	2.4e8	1.3e8		4.0961332321167	High	0	8.685E-07
High	[K].EINGAGINSSFAVHQDVDGR.[A]	1xDeamidated [N/Q]		7.93221E-05	0	1	1	10	Q65XK0	Q65XK0 [249-268]	0	2086.97883591	High	High	High	4.5e7	3.1e8	1.5e8	4.15603256225586	High	0	1.162E-06
[truncated: 1,948 more rows]
