# Supplementary material for: Sodium lignosulfonate improves shoot growth of Oryza sativa via enhancement of photosynthetic activity and reduced accumulation of reactive oxygen species
Source: Sci Rep. 2021 Jun 24;11:13226. doi: 10.1038/s41598-021-92401-x (PMC8225820; doi:10.1038/s41598-021-92401-x)
Supplement: Supplementary file 1 — Supplementary Information 1. [file 41598_2021_92401_MOESM1_ESM.zip › Control/MSO3_060418_01_ProteinGroups.txt]

Protein FDR Confidence	Master	Accession	Description	Exp. q-value	Sum PEP Score	Coverage	# Peptides	# PSMs	# Unique Peptides	# Protein Groups	# AAs	MW [kDa]	calc. pI	Found in Sample: [S11] F11: Sample	Found in Sample: [S10] F10: Sample	Found in Sample: [S12] F12: Sample	Area: F11: Sample	Area: F10: Sample	Area: F12: Sample	emPAI	Score Sequest HT	# Peptides Sequest HT
High	IsMasterProtein	P0C511	Ribulose bisphosphate carboxylase large chain OS=Oryza sativa subsp. indica GN=rbcL PE=1 SV=1	0	404.548279431587	55.9748427672956	27	3312	27	1	477	52.847	6.68	High	High	High	2.2e10	9.9e9	8.2e9	765.682	9929.41916918755	27
High	IsMasterProtein	Q42971	Enolase OS=Oryza sativa subsp. japonica GN=ENO1 PE=1 SV=2	0	371.155469276434	73.3183856502242	24	1427	24	1	446	47.942	5.57	High	High	High	2.1e9	1.0e9	1.4e9	99	4219.4686883688	24
High	IsMasterProtein	Q69RJ0	Ferredoxin-dependent glutamate synthase, chloroplastic OS=Oryza sativa subsp. japonica GN=GLU PE=2 SV=2	0	358.003482583767	42.1052631578947	45	558	45	1	1615	174.934	6.84	High	High	High	3.3e8	2.0e8	2.1e8	4.657	1555.51092994213	45
High	IsMasterProtein	Q2QLY5	5-methyltetrahydropteroyltriglutamate--homocysteine methyltransferase 1 OS=Oryza sativa subsp. japonica GN=Os12g0623900 PE=2 SV=1	0	318.523673917151	49.0861618798956	28	568	7	1	766	84.531	6.3	High	High	High	1.2e8	4.0e8	1.7e8	14.541	1885.06934916973	28
High	IsMasterProtein	Q0E4K1	Catalase isozyme A OS=Oryza sativa subsp. japonica GN=CATA PE=2 SV=1	0	283.300487334572	63.2113821138211	24	644	22	1	492	56.662	7.01	High	High	High	1.5e9	6.2e8	5.0e8	99	1661.07407748699	24
High	IsMasterProtein	Q2QLY4	5-methyltetrahydropteroyltriglutamate--homocysteine methyltransferase 2 OS=Oryza sativa subsp. japonica GN=Os12g0624000 PE=2 SV=1	0	282.810921804404	46.3446475195822	25	534	4	1	766	84.612	6.3	High	High	High	4.5e8	2.0e8	2.4e8	10.029	1732.7195084095	25
High	IsMasterProtein	P93431	Ribulose bisphosphate carboxylase/oxygenase activase, chloroplastic OS=Oryza sativa subsp. japonica GN=RCA PE=1 SV=2	0	265.217514742094	56.2231759656652	19	394	19	1	466	51.421	5.62	High	High	High	1.5e9	9.0e8	7.2e8	31.903	1443.74839377403	19
High	IsMasterProtein	P12085	ATP synthase subunit beta, chloroplastic OS=Oryza sativa subsp. japonica GN=atpB PE=1 SV=2	0	260.047577695144	65.863453815261	23	504	22	1	498	53.921	5.5	High	High	High	2.3e9	9.4e8	6.8e8	47.939	1580.59969735146	23
High	IsMasterProtein	Q5N725	Fructose-bisphosphate aldolase 3, cytoplasmic OS=Oryza sativa subsp. japonica GN=FBA3 PE=2 SV=1	0	246.577743438943	74.5810055865922	22	839	12	1	358	38.799	8.16	High	High	High	7.7e8	7.3e8	4.4e8	172.02	2308.18058872223	22
High	IsMasterProtein	Q01859	ATP synthase subunit beta, mitochondrial OS=Oryza sativa subsp. japonica GN=ATPB PE=1 SV=2	0	238.023859082458	65.7608695652174	24	392	23	1	552	58.898	6.37	High	High	High	6.6e8	3.9e8	4.1e8	17.738	1210.77659809589	24
High	IsMasterProtein	A2YQT7	Glyceraldehyde-3-phosphate dehydrogenase, cytosolic OS=Oryza sativa subsp. indica GN=GAPC PE=2 SV=1	0	234.261978251413	68.2492581602374	17	716	10	1	337	36.39	7.11	High	High	High	6.7e8	7.4e8	2.5e8	99	2240.86192798615	17
High	IsMasterProtein	P17784	Fructose-bisphosphate aldolase 1, cytoplasmic OS=Oryza sativa subsp. japonica GN=FBA1 PE=1 SV=2	0	233.232395095334	74.5810055865922	25	497	15	1	358	38.839	7.33	High	High	High	7.5e8	3.7e8	4.1e8	110.034	1454.00117135048	25
High	IsMasterProtein	Q7XDC8	Malate dehydrogenase, cytoplasmic OS=Oryza sativa subsp. japonica GN=Os10g0478200 PE=1 SV=3	0	225.591399759618	65.0602409638554	16	372	16	1	332	35.546	6.09	High	High	High	1.3e9	1.2e9	8.7e8	128.155	1178.07151448727	16
High	IsMasterProtein	P31924	Sucrose synthase 1 OS=Oryza sativa subsp. japonica GN=SUS1 PE=1 SV=1	0	223.592865269616	47.4264705882353	30	331	24	1	816	92.849	6.38	High	High	High	3.8e8	2.4e8	2.1e8	12.594	892.974088311195	30
High	IsMasterProtein	Q9LI00	6-phosphogluconate dehydrogenase, decarboxylating 1 OS=Oryza sativa subsp. japonica GN=G6PGH1 PE=2 SV=1	0	210.106409158781	59.1666666666667	20	356	18	1	480	52.688	6.18	High	High	High	4.4e8	3.0e8	2.0e8	21.122	1092.96686792374	20
High	IsMasterProtein	P30298	Sucrose synthase 2 OS=Oryza sativa subsp. japonica GN=SUS2 PE=1 SV=2	0	201.905031297833	49.009900990099	29	306	23	1	808	92.071	6.39	High	High	High	1.8e8	1.4e8	1.7e8	10.078	838.579627752304	29
High	IsMasterProtein	Q6Z7B0	Heat shock 70 kDa protein BIP1 OS=Oryza sativa subsp. japonica GN=BIP1 PE=1 SV=1	0	180.250789923685	40.9022556390977	23	232	20	1	665	73.345	5.19	High	High	High	1.2e9	4.6e8	7.1e8	6.943	750.422871232033	23
High	IsMasterProtein	P14717	Phenylalanine ammonia-lyase OS=Oryza sativa subsp. japonica GN=PAL PE=1 SV=2	0	179.608877580495	48.6447931526391	22	239	22	1	701	75.451	6.49	High	High	High	3.7e8	2.3e8	2.7e8	5.813	741.27563226223	22
High	IsMasterProtein	P14655	Glutamine synthetase, chloroplastic OS=Oryza sativa subsp. japonica GN=GLN2 PE=1 SV=1	0	175.180211503335	60.2803738317757	18	281	17	1	428	46.613	6.34	High	High	High	5.4e8	2.7e8	1.9e8	40.596	941.22411096096	18
High	IsMasterProtein	P48494	Triosephosphate isomerase, cytosolic OS=Oryza sativa subsp. japonica GN=TPI PE=1 SV=3	0	169.470561801324	90.9090909090909	16	897	16	1	253	27.046	5.49	High	High	High	1.8e9	9.7e8	1.5e9	192.07	2884.52527165413	16
High	IsMasterProtein	Q6K669	Leucine aminopeptidase 2, chloroplastic OS=Oryza sativa subsp. japonica GN=Os02g0794700 PE=2 SV=1	0	165.936535500417	52.0066889632107	21	369	21	1	598	61.78	8.1	High	High	High	3.4e8	2.4e8	2.1e8	7.697	1048.91763401031	21
High	IsMasterProtein	Q40677	Fructose-bisphosphate aldolase, chloroplastic OS=Oryza sativa subsp. japonica GN=ALDP PE=1 SV=2	0	165.445605514911	67.0103092783505	19	422	19	1	388	41.98	6.8	High	High	High	2.9e9	1.0e9	1.3e9	19.309	1129.78807485104	19
High	IsMasterProtein	Q6YZX6	Putative aconitate hydratase, cytoplasmic OS=Oryza sativa subsp. japonica GN=Os08g0191100 PE=3 SV=1	0	163.378506567605	50.890868596882	28	257	28	1	898	98.021	6.01	High	High	High	2.3e8	1.7e8	2.0e8	4.817	660.88980448246	28
High	IsMasterProtein	Q53LQ0	Protein disulfide isomerase-like 1-1 OS=Oryza sativa subsp. japonica GN=PDIL1-1 PE=2 SV=1	0	156.275637066008	56.25	27	206	26	1	512	56.819	5.12	High	High	High	3.9e8	2.4e8	2.1e8	7.859	573.324848771095	27
High	IsMasterProtein	Q07078	Heat shock protein 81-3 OS=Oryza sativa subsp. japonica GN=HSP81-3 PE=1 SV=2	0	153.401117379618	39.1988555078684	26	270	5	1	699	80.134	5.06	High	High	High	2.6e8	4.9e7	4.9e7	4.995	753.895134449005	26
High	IsMasterProtein	Q8H8T0	UDP-arabinopyranose mutase 1 OS=Oryza sativa subsp. japonica GN=UAM1 PE=1 SV=1	0	150.929538226768	65.3846153846154	17	266	9	1	364	41.322	6.19	High	High	High	3.2e8	1.5e8	1.9e8	16.783	807.809931397438	17
High	IsMasterProtein	Q7FAH2	Glyceraldehyde-3-phosphate dehydrogenase 2, cytosolic OS=Oryza sativa subsp. japonica GN=GAPC2 PE=1 SV=1	0	148.526523791258	72.4035608308605	19	501	8	1	337	36.75	6.81	High	High	High	3.9e8	2.3e8	2.4e8	25.102	1410.73320448399	19
High	IsMasterProtein	Q0J4P2	Heat shock protein 81-1 OS=Oryza sativa subsp. japonica GN=HSP81-1 PE=3 SV=2	0	146.575529382523	36.3376251788269	24	236	3	1	699	80.144	5.07	High	High	High	3.0e7	2.4e7	5.0e7	4.696	691.32966542244	24
High	IsMasterProtein	P49027	Guanine nucleotide-binding protein subunit beta-like protein A OS=Oryza sativa subsp. japonica GN=RACK1A PE=1 SV=1	0	145.861388933008	59.2814371257485	12	195	9	1	334	36.209	6.44	High	High	High	5.2e8	6.1e8	5.0e8	17.33	618.750729799271	12
High	IsMasterProtein	P48642	Glutathione reductase, cytosolic OS=Oryza sativa subsp. japonica GN=GRC2 PE=2 SV=2	0	138.017833411435	58.8709677419355	18	163	18	1	496	53.473	6.67	High	High	High	2.3e8	1.6e8	2.3e8	7.62	524.512686252594	18
High	IsMasterProtein	Q6K5G8	Glyceraldehyde-3-phosphate dehydrogenase 3, cytosolic OS=Oryza sativa subsp. japonica GN=GAPC3 PE=2 SV=1	0	135.074639137591	56.973293768546	16	391	6	1	337	36.545	7.88	High	High	High	3.1e8	4.9e7	3.9e7	15.156	1095.03855764866	16
High	IsMasterProtein	Q9SLY8	Calreticulin OS=Oryza sativa subsp. japonica GN=Os07g0246200 PE=1 SV=2	0	134.853717115289	55.8962264150943	20	183	20	1	424	48.279	4.63	High	High	High	4.8e8	2.9e8	3.0e8	7.532	676.314621090889	20
High	IsMasterProtein	Q10DV7	Actin-1 OS=Oryza sativa subsp. japonica GN=ACT1 PE=2 SV=1	0	134.339188955792	56.4986737400531	15	202	4	1	377	41.786	5.49	High	High	High	8.8e8	4.2e8	4.8e7	8.085	686.6267786026	15
High	IsMasterProtein	Q0J8G4	Fructokinase-2 OS=Oryza sativa subsp. japonica GN=FRK2 PE=1 SV=1	0	132.81358023912	71.1309523809524	19	277	19	1	336	35.494	5.17	High	High	High	3.6e8	1.1e8	1.3e8	18.307	820.989518642426	19
High	IsMasterProtein	Q7DNA1	Chitinase 2 OS=Oryza sativa subsp. japonica GN=Cht2 PE=1 SV=1	0	132.134910141318	44.7058823529412	7	207	7	1	340	35.564	7.4	High	High	High	4.2e8	3.7e8	3.3e8	16.783	737.49748146534	7
High	IsMasterProtein	P14656	Glutamine synthetase cytosolic isozyme 1-1 OS=Oryza sativa subsp. japonica GN=GLN1-1 PE=1 SV=1	0	131.65448701455	49.7191011235955	12	199	11	1	356	39.176	5.73	High	High	High	4.2e8	3.3e8	1.2e8	47.697	637.931840658188	12
High	IsMasterProtein	O64937	Elongation factor 1-alpha OS=Oryza sativa subsp. japonica GN=REFA1 PE=2 SV=2	0	126.781234152002	42.7293064876958	14	384	14	1	447	49.262	9.06	High	High	High	2.2e9	3.5e8	1.5e9	7.532	1084.22905158997	14
High	IsMasterProtein	Q9XEA6	Cysteine synthase OS=Oryza sativa subsp. japonica GN=RCS1 PE=2 SV=2	0	124.651299459912	73.208722741433	15	349	12	1	321	33.817	5.43	High	High	High	5.2e8	5.8e7	1.4e8	10.159	1171.22668576241	15
High	IsMasterProtein	Q6ER94	2-Cys peroxiredoxin BAS1, chloroplastic OS=Oryza sativa subsp. japonica GN=BAS1 PE=1 SV=1	0	124.333036510573	51.3409961685824	10	212	10	1	261	28.079	6	High	High	High	2.4e9	2.1e8	1.9e9	10.288	728.159243702888	10
High	IsMasterProtein	P35683	Eukaryotic initiation factor 4A-1 OS=Oryza sativa subsp. japonica GN=Os06g0701100 PE=2 SV=2	0	121.971261898204	52.6570048309179	17	171	6	1	414	47.058	5.57	High	High	High	1.1e8	2.5e7	1.1e7	9	529.324076890945	17
High	IsMasterProtein	P93438	S-adenosylmethionine synthase 2 OS=Oryza sativa subsp. japonica GN=SAM2 PE=2 SV=1	0	119.740387253569	51.0152284263959	12	102	5	1	394	42.874	6.05	High	High	High	1.2e8	4.7e7	5.3e7	10.159	297.140941381454	12
High	IsMasterProtein	B3VMC0	Betaine aldehyde dehydrogenase 2 OS=Oryza sativa subsp. indica GN=BADH2 PE=2 SV=1	0	118.791601791177	46.9184890656064	14	151	13	1	503	54.648	5.45	High	High	High	2.4e8	1.8e8	8.6e7	4.754	524.55637049675	14
High	IsMasterProtein	Q06967	14-3-3-like protein GF14-F OS=Oryza sativa subsp. japonica GN=GF14F PE=1 SV=2	0	117.98352754593	60	14	180	9	1	260	29.16	4.88	High	High	High	7.6e8	1.3e8	4.5e8	12.895	564.225730895996	14
High	IsMasterProtein	Q10CE4	Peroxisomal (S)-2-hydroxy-acid oxidase GLO1 OS=Oryza sativa subsp. japonica GN=GLO1 PE=1 SV=1	0	117.649437392018	57.1815718157182	16	254	11	1	369	40.358	8.47	High	High	High	3.3e8	1.6e8	2.3e8	8.085	801.309311032295	16
High	IsMasterProtein	A3C6D7	Actin-2 OS=Oryza sativa subsp. japonica GN=ACT2 PE=2 SV=1	0	116.494763200899	56.4986737400531	15	190	5	1	377	41.653	5.49	High	High	High	1.1e8	3.4e7	4.5e7	7.254	639.829606890678	15
High	IsMasterProtein	P49199	40S ribosomal protein S8 OS=Oryza sativa subsp. japonica GN=RPS8 PE=2 SV=2	0	116.060491781597	43.1818181818182	10	183	10	1	220	24.814	10.4	High	High	High	7.2e8	3.4e8	5.7e8	20.544	665.144408226013	10
High	IsMasterProtein	P46265	Tubulin beta-5 chain OS=Oryza sativa subsp. japonica GN=TUBB5 PE=1 SV=1	0	113.955224701604	55.0335570469799	17	173	4	1	447	50.073	4.83	High	High	High	5.2e7	2.0e7	9.4e7	9	542.299853682518	17
High	IsMasterProtein	Q6ZL94	Succinate--CoA ligase [ADP-forming] subunit alpha, mitochondrial OS=Oryza sativa subsp. japonica GN=Os07g0577700 PE=1 SV=1	0	113.742129721487	43.202416918429	9	165	9	1	331	34.225	8.22	High	High	High	2.9e8	9.8e7	1.9e8	14.013	488.549544811249	9
High	IsMasterProtein	Q7F9I1	Chaperone protein ClpC1, chloroplastic OS=Oryza sativa subsp. japonica GN=CLPC1 PE=2 SV=2	0	111.289954941702	32.244008714597	18	131	7	1	918	101.739	6.51	High	High	High	5.2e7	6.0e7	3.8e7	1.432	404.320669293404	18
High	IsMasterProtein	Q75HE6	Probable methylenetetrahydrofolate reductase OS=Oryza sativa subsp. japonica GN=Os03g0815200 PE=2 SV=1	0	110.531853017325	50.1683501683502	20	143	20	1	594	66.388	5.57	High	High	High	2.3e8	9.8e7	6.5e7	3.924	438.789543390274	20
High	IsMasterProtein	Q7Y1Z0	Chitinase 5 OS=Oryza sativa subsp. japonica GN=Cht5 PE=2 SV=1	0	109.460365401597	53.125	9	169	6	1	288	30.467	7.97	High	High	High	1.5e8	1.0e8	5.9e7	24.119	468.963719129562	9
High	IsMasterProtein	Q42997	Ferredoxin--nitrite reductase, chloroplastic OS=Oryza sativa subsp. japonica GN=Os01g0357100 PE=2 SV=1	0	108.246884796522	42.6174496644295	19	177	19	1	596	66.101	7.23	High	High	High	1.9e8	1.3e8	1.0e8	3.453	533.444126844406	19
High	IsMasterProtein	A2Y053	S-adenosylmethionine synthase 1 OS=Oryza sativa subsp. indica GN=SAM1 PE=2 SV=2	0	106.962429745537	50	12	101	5	1	396	43.193	6.14	High	High	High	2.4e7	6.8e7	5.7e7	6.406	278.35767531395	12
High	IsMasterProtein	Q9SXP2	Formate dehydrogenase 1, mitochondrial OS=Oryza sativa subsp. japonica GN=Os06g0486800 PE=1 SV=2	0	106.376022323887	56.9148936170213	16	165	16	1	376	41.315	7.17	High	High	High	5.5e8	2.5e8	1.9e8	10.007	536.228195905685	16
High	IsMasterProtein	Q6EUP4	14-3-3-like protein GF14-E OS=Oryza sativa subsp. japonica GN=GF14E PE=2 SV=1	0	105.818054631214	54.5801526717557	13	157	3	1	262	29.674	4.77	High	High	High	3.4e8	6.1e7	1.0e8	10.22	523.28978228569	13
High	IsMasterProtein	Q2R2W2	14-3-3-like protein GF14-D OS=Oryza sativa subsp. japonica GN=GF14D PE=1 SV=1	0	105.300329293113	55.8490566037736	12	147	8	1	265	29.244	4.91	High	High	High	9.0e7	6.9e7	5.9e7	6.943	493.252452969551	12
High	IsMasterProtein	Q6ZKC0	14-3-3-like protein GF14-C OS=Oryza sativa subsp. japonica GN=GF14C PE=1 SV=1	0	102.426244846668	56.640625	14	157	7	1	256	28.808	4.84	High	High	High	4.4e8	1.4e8	1.6e8	9	506.118287205696	14
High	IsMasterProtein	Q0J0N4	Beta-glucosidase 30 OS=Oryza sativa subsp. japonica GN=BGLU30 PE=2 SV=1	0	102.423620050801	33.2	11	191	6	1	500	57.351	8.02	High	High	High	2.3e8	1.3e8	1.0e8	2.384	527.614134550095	11
High	IsMasterProtein	P0C2Z4	ATP synthase subunit alpha, chloroplastic OS=Oryza sativa GN=atpA PE=3 SV=1	0	101.38981620369	40.2366863905325	15	210	15	1	507	55.63	6.25	High	High	High	8.6e8	3.5e8	3.3e8	5.21	616.827440261841	15
High	IsMasterProtein	Q2QXR8	Pyruvate kinase 2, cytosolic OS=Oryza sativa subsp. japonica GN=Os12g0145700 PE=2 SV=1	0	101.086448644451	41.5559772296015	15	142	3	1	527	57.406	6.76	High	High	High	2.9e7	1.4e7	1.5e7	2.831	456.938932418823	15
High	IsMasterProtein	Q2QVG9	Chaperone protein ClpC2, chloroplastic OS=Oryza sativa subsp. japonica GN=CLPC2 PE=2 SV=2	0	100.800238076713	29.923830250272	17	100	6	1	919	101.954	7.06	High	High	High	4.4e7	1.1e7	2.0e7	1.183	306.238725662231	17
High	IsMasterProtein	B8B7C5	Peroxisomal (S)-2-hydroxy-acid oxidase GLO5 OS=Oryza sativa subsp. indica GN=GLO5 PE=3 SV=1	0	99.1381686889076	46.8834688346883	13	192	8	1	369	40.219	8.48	High	High	High	1.9e8	1.7e8	1.4e8	5.31	583.569416284561	13
High	IsMasterProtein	B8BJ39	Pyruvate kinase 1, cytosolic OS=Oryza sativa subsp. indica GN=OsI_35105 PE=3 SV=1	0	99.0244360925617	43.0740037950664	15	135	3	1	527	57.284	6.76	High	High	High	1.5e8		5.9e7	2.371	456.803026914597	15
High	IsMasterProtein	Q76FS3	Tubulin beta-6 chain OS=Oryza sativa subsp. japonica GN=TUBB6 PE=2 SV=1	0	98.5185967623041	50.2252252252252	16	167	1	1	444	49.854	4.91	High	Not Found	High	1.5e7		1.4e7	6.499	541.532199025154	16
High	IsMasterProtein	Q8L4L4	60S ribosomal protein L5-2 OS=Oryza sativa subsp. japonica GN=RPL5B PE=2 SV=2	0	98.476089182605	48.6842105263158	12	137	3	1	304	34.716	9.1	High	High	High	1.6e8	3.2e7	2.8e7	7.962	403.633233189583	12
High	IsMasterProtein	Q43594	Tubulin beta-1 chain OS=Oryza sativa subsp. japonica GN=TUBB1 PE=2 SV=2	0	98.208650726264	49.8881431767338	16	167	1	1	447	50.253	4.83	High	Not Found	High	1.2e8			6.499	541.964883208275	16
High	IsMasterProtein	Q6K9N6	Succinate--CoA ligase [ADP-forming] subunit beta, mitochondrial OS=Oryza sativa subsp. japonica GN=Os02g0621700 PE=1 SV=1	0	97.8712310438799	43.6018957345972	14	123	14	1	422	45.063	6.32	High	High	High	3.7e8	1.7e8	1.9e8	2.371	460.439872264862	14
High	IsMasterProtein	Q0JMY8	Salt stress-induced protein OS=Oryza sativa subsp. japonica GN=SALT PE=2 SV=1	0	97.1296219171795	78.6206896551724	7	242	7	1	145	15.163	5.15	High	High	High	3.7e8	2.3e8	5.0e7	73.989	849.850529909134	7
High	IsMasterProtein	Q5Z8V9	Delta-aminolevulinic acid dehydratase, chloroplastic OS=Oryza sativa subsp. japonica GN=HEMB PE=2 SV=1	0	97.1210010079204	56.5727699530516	15	129	15	1	426	46.256	6.15	High	High	High	1.5e8	8.7e7	4.3e7	4.754	416.494701623917	15
High	IsMasterProtein	P42862	Glucose-6-phosphate isomerase, cytosolic A OS=Oryza sativa subsp. japonica GN=Os03g0776000 PE=2 SV=2	0	95.7568519120963	36.1552028218695	14	146	4	1	567	62.484	7.28	High	High	High	1.1e8	4.2e7	4.5e7	2.472	422.508706092834	14
High	IsMasterProtein	Q6Z2Z4	Eukaryotic initiation factor 4A-3 OS=Oryza sativa subsp. japonica GN=Os02g0146600 PE=1 SV=1	0	95.1206532670732	42.9951690821256	14	126	3	1	414	47.108	5.67	High	High	High	4.7e7	9.9e6	3.2e6	4.878	373.506434679031	14
High	IsMasterProtein	B7EA73	Puromycin-sensitive aminopeptidase OS=Oryza sativa subsp. japonica GN=Os08g0562700 PE=2 SV=1	0	94.7517267104264	32.9199549041714	20	112	20	1	887	99.461	5.59	High	High	High	9.2e7	7.6e7	6.0e7	1.666	272.554019570351	20
High	IsMasterProtein	Q8H7U1	Tubulin beta-2 chain OS=Oryza sativa subsp. japonica GN=TUBB2 PE=2 SV=1	0	93.9859335771386	44.0715883668904	15	150	1	1	447	50.15	4.83	High	High	High	2.8e7	1.0e7	1.6e7	6.499	461.20793569088	15
High	IsMasterProtein	A2XMV1	Glutamate dehydrogenase 1, mitochondrial OS=Oryza sativa subsp. indica GN=GDH1 PE=3 SV=2	0	92.7516922874116	49.1484184914842	13	120	11	1	411	44.314	6.61	High	High	High	3.7e8	1.0e8	1.6e8	3.507	379.915194272995	13
High	IsMasterProtein	Q01K11	Gamma-aminobutyrate transaminase 1, mitochondrial OS=Oryza sativa subsp. indica GN=OsI_17385 PE=3 SV=1	0	92.4744161076913	42.0542635658915	15	114	13	1	516	56.335	6.8	High	High	High	1.8e8	1.3e8	1.2e8	4.179	310.18839764595	15
High	IsMasterProtein	Q93VT8	ATP-citrate synthase beta chain protein 1 OS=Oryza sativa subsp. japonica GN=ACLB-1 PE=2 SV=1	0	92.0314799557537	33.3881578947368	16	133	16	1	608	66.028	7.68	High	High	High	1.9e8	4.4e7	1.2e8	2.262	408.292031764984	16
High	IsMasterProtein	Q10MQ2	Probable LL-diaminopimelate aminotransferase, chloroplastic OS=Oryza sativa subsp. japonica GN=AGD2 PE=2 SV=1	0	91.0978869308835	42.8879310344828	14	100	14	1	464	49.826	8.41	High	High	High	1.7e8	4.9e7	1.3e8	3.175	319.637667775154	14
High	IsMasterProtein	P18566	Ribulose bisphosphate carboxylase small chain A, chloroplastic OS=Oryza sativa subsp. japonica GN=RBCS-A PE=2 SV=2	0	91.0914693764783	53.7142857142857	10	452	10	1	175	19.618	8.85	High	High	High	1.1e10	7.2e9	4.7e9	17.478	985.85747551918	10
High	IsMasterProtein	A2XNS1	Actin-3 OS=Oryza sativa subsp. indica GN=ACT3 PE=3 SV=2	0	90.4567348382934	50.132625994695	13	132	2	1	377	41.679	5.49	High	High	High	3.9e7	1.0e7		5.813	407.369641780853	13
High	IsMasterProtein	P35684	60S ribosomal protein L3 OS=Oryza sativa subsp. japonica GN=RPL3 PE=2 SV=2	0	89.8998624433727	40.3598971722365	16	168	16	1	389	44.436	10.08	High	High	High	6.2e8	4.2e8	3.8e8	5.918	439.844151496887	16
High	IsMasterProtein	Q6ZDY8	Succinate dehydrogenase [ubiquinone] flavoprotein subunit, mitochondrial OS=Oryza sativa subsp. japonica GN=SDH1 PE=1 SV=1	0	88.8758467252975	28.7301587301587	11	102	11	1	630	68.81	7.08	High	High	High	2.3e8	1.0e8	8.9e7	1.966	316.918164372444	11
High	IsMasterProtein	Q69TH8	Putative 12-oxophytodienoate reductase 4 OS=Oryza sativa subsp. japonica GN=OPR4 PE=2 SV=1	0	88.8711654800144	60.5263157894737	14	90	14	1	380	42.405	6.34	High	High	High	1.1e8	3.9e7	8.6e7	5.7	258.82012784481	14
High	IsMasterProtein	Q43007	Phospholipase D alpha 1 OS=Oryza sativa subsp. japonica GN=PLD1 PE=1 SV=2	0	87.965757711645	28.2019704433498	17	92	17	1	812	92.161	5.96	High	High	High	1.1e8	1.2e8	7.4e7	1.512	243.660495638847	17
High	IsMasterProtein	Q6ERW7	Probable cinnamyl alcohol dehydrogenase 8C OS=Oryza sativa subsp. japonica GN=CAD8C PE=2 SV=2	0	86.6140193675313	41.002277904328	12	94	5	1	439	45.823	7.52	High	High	High	7.3e7	6.7e7	1.7e7	4.78	307.638856887817	12
High	IsMasterProtein	P49397	40S ribosomal protein S3a OS=Oryza sativa subsp. japonica GN=RPS3A PE=2 SV=2	0	86.5653813574896	48.0916030534351	11	144	11	1	262	29.709	9.8	High	High	High	6.2e8	3.7e8	2.6e8	7.799	449.748941063881	11
High	IsMasterProtein	P0C520	ATP synthase subunit alpha, mitochondrial OS=Oryza sativa GN=ATPA PE=3 SV=1	0	84.8652585626473	36.7387033398821	16	152	16	1	509	55.339	6.1	High	High	High	2.4e8	1.4e8	9.9e7	2.765	438.343263030052	16
High	IsMasterProtein	A6N0M9	Nucleoside diphosphate kinase 1 OS=Oryza sativa subsp. indica GN=NDKR PE=1 SV=1	0	84.2392658917244	48.3221476510067	8	154	8	1	149	16.835	6.8	High	High	High	1.4e9	1.5e8	5.5e8	62.096	480.402258753777	8
High	IsMasterProtein	Q7XTE8	14-3-3-like protein GF14-B OS=Oryza sativa subsp. japonica GN=GF14B PE=1 SV=2	0	84.204540499107	53.0534351145038	12	143	2	1	262	29.845	4.81	High	High	High	7.0e7	5.1e7	3.7e7	6.079	495.648329496384	12
High	IsMasterProtein	Q65XK0	Ketol-acid reductoisomerase, chloroplastic OS=Oryza sativa subsp. japonica GN=Os05g0573700 PE=1 SV=1	0	84.1912689400656	31.4878892733564	13	108	13	1	578	62.338	6.43	High	High	High	2.8e8	2.1e8	1.6e8	3.175	306.322553157806	13
High	IsMasterProtein	Q6H5J0	Enoyl-[acyl-carrier-protein] reductase [NADH] 2, chloroplastic OS=Oryza sativa subsp. japonica GN=Os09g0277800 PE=2 SV=1	0	83.4126305350722	55.5256064690027	12	135	7	1	371	38.996	9.01	High	High	High	5.6e7	3.2e7	3.2e7	7.962	450.844663500786	12
High	IsMasterProtein	Q76FS2	Tubulin beta-8 chain OS=Oryza sativa subsp. japonica GN=TUBB8 PE=2 SV=1	0	83.1247536930599	39.6860986547085	13	151	1	1	446	49.602	4.89	Not Found	Not Found	High			9.5e6	5.579	479.433757185936	13
High	IsMasterProtein	A2WXX3	60S ribosomal protein L5-1 OS=Oryza sativa subsp. indica GN=RPL5A PE=3 SV=2	0	83.06870830327	48.3552631578947	11	113	2	1	304	34.734	9.16	High	High	High	6.3e7	3.7e7	3.0e7	6.197	321.622292399406	11
High	IsMasterProtein	P49398	40S ribosomal protein S4 OS=Oryza sativa subsp. japonica GN=RPS4 PE=2 SV=3	0	82.8277498450818	50.188679245283	13	132	13	1	265	29.846	10.13	High	High	High	5.9e8	3.2e8	3.4e8	6.197	364.351726055145	13
High	IsMasterProtein	Q0JMH0	2-hydroxyacyl-CoA lyase OS=Oryza sativa subsp. japonica GN=Os01g0505400 PE=3 SV=3	0	82.4346941438045	39.1681109185442	16	130	16	1	577	60.787	6.35	High	High	High	1.7e8	1.1e8	1.2e8	2.728	364.891090631485	16
High	IsMasterProtein	P49210	60S ribosomal protein L9 OS=Oryza sativa subsp. japonica GN=RPL9 PE=2 SV=3	0	81.6921113223288	67.8947368421053	10	143	10	1	190	21.335	9.61	High	High	High	5.4e8	6.2e7	1.6e8	19.309	442.080681681633	10
High	IsMasterProtein	P52428	Proteasome subunit alpha type-1 OS=Oryza sativa subsp. japonica GN=PAF1 PE=2 SV=1	0	80.8420011743803	38.8888888888889	9	106	9	1	270	29.612	5.54	High	High	High	2.0e8	2.4e8	1.8e8	9	364.069983959198	9
High	IsMasterProtein	P41344	Ferredoxin--NADP reductase, leaf isozyme, chloroplastic OS=Oryza sativa subsp. japonica GN=Os06g0107700 PE=2 SV=1	0	80.2778575550499	44.7513812154696	15	141	15	1	362	39.982	8.51	High	High	High	5.8e8	2.9e8	2.3e8	3.924	422.846670031548	15
High	IsMasterProtein	Q7XJ02	Probable L-ascorbate peroxidase 7, chloroplastic OS=Oryza sativa subsp. japonica GN=APX7 PE=2 SV=1	0	79.2509472490816	43.1754874651811	13	85	11	1	359	38.302	8.65	High	High	High	1.3e8	2.9e7	5.2e7	3.125	290.078255176544	13
High	IsMasterProtein	Q6Z5N4	Pyruvate dehydrogenase E1 component subunit alpha-1, mitochondrial OS=Oryza sativa subsp. japonica GN=Os02g0739600 PE=2 SV=1	0	79.1237173565503	40.2564102564103	13	102	13	1	390	42.675	7.77	High	High	High	1.0e8	1.2e8	1.3e8	3.786	309.849237918854	13
High	IsMasterProtein	P42863	Glucose-6-phosphate isomerase, cytosolic B OS=Oryza sativa subsp. japonica GN=Os06g0256500 PE=2 SV=2	0	78.6931286620183	35.8024691358025	14	120	4	1	567	62.329	6.93	High	High	High	5.4e7	5.8e6	3.8e7	1.976	350.066524744034	14
High	IsMasterProtein	P29545	Elongation factor 1-beta OS=Oryza sativa subsp. japonica GN=Os07g0662500 PE=1 SV=3	0	77.861129265595	54.4642857142857	8	106	8	1	224	23.785	4.77	High	High	High	6.8e8	3.7e8	2.4e8	16.783	329.447181582451	8
High	IsMasterProtein	Q75IM9	Isovaleryl-CoA dehydrogenase, mitochondrial OS=Oryza sativa subsp. japonica GN=Os05g0125500 PE=2 SV=2	0	75.1982463663208	39.8533007334963	9	73	9	1	409	44.502	6.96	High	High	High	1.9e8	1.3e8	7.7e7	3.365	213.670213937759	9
High	IsMasterProtein	Q6Z965	12-oxophytodienoate reductase 7 OS=Oryza sativa subsp. japonica GN=OPR7 PE=2 SV=1	0	74.8341704423179	45.4314720812183	11	81	11	1	394	43.65	8.56	High	High	High	1.2e8	8.2e7	6.8e7	3.365	201.412997126579	11
High	IsMasterProtein	Q53M52	Tubulin alpha-2 chain OS=Oryza sativa subsp. japonica GN=TUBA PE=2 SV=1	0	74.4524837435139	39.689578713969	13	122	5	1	451	49.705	4.96	High	High	High	2.4e8	1.3e8	1.5e8	3.642	377.838362812996	13
High	IsMasterProtein	Q851S8	Adenylosuccinate synthetase 2, chloroplastic OS=Oryza sativa subsp. japonica GN=PURA2 PE=2 SV=1	0	73.389399884948	35.9918200408998	13	67	11	1	489	52.641	6.92	High	High	High	8.1e7	2.9e7	4.4e7	2.047	197.001088500023	13
High	IsMasterProtein	Q84J55	14-3-3-like protein GF14-A OS=Oryza sativa subsp. japonica GN=GF14A PE=2 SV=1	0	73.0973268788643	53.4090909090909	11	100	5	1	264	28.982	4.94	High	High	High	2.0e8	1.5e7	1.4e7	4.012	315.295923709869	11
High	IsMasterProtein	P15280	Glucose-1-phosphate adenylyltransferase small subunit 2, chloroplastic/amyloplastic/cytosolic OS=Oryza sativa subsp. japonica GN=AGPS2 PE=1 SV=4	0	72.6859118170651	38.3268482490272	13	100	8	1	514	56.069	7.03	High	High	High	9.3e7	5.9e7	4.7e7	2.06	252.176702857018	13
High	IsMasterProtein	A2YQD9	Ferredoxin-1, chloroplastic OS=Oryza sativa subsp. indica GN=ADI1 PE=1 SV=1	0	72.4799959933202	57.5539568345324	4	89	4	1	139	14.941	4.56	High	High	High	9.6e8	5.9e8	4.8e8	15.681	340.052561044693	4
High	IsMasterProtein	O64464	Proteasome subunit beta type-1 OS=Oryza sativa subsp. japonica GN=PBF1 PE=2 SV=1	0	72.1407118675865	62.89592760181	10	103	10	1	221	24.266	6.89	High	High	High	1.7e8	1.3e8	9.8e7	6.356	342.693049311638	10
High	IsMasterProtein	A2XD35	Adenylosuccinate synthetase, chloroplastic OS=Oryza sativa subsp. indica GN=PURA PE=3 SV=2	0	71.8651847413855	28.7474332648871	10	77	8	1	487	51.976	6.84	High	High	High	7.3e7	2.7e7	5.8e7	2.039	234.223662853241	10
High	IsMasterProtein	Q6ERW9	Probable cinnamyl alcohol dehydrogenase 8B OS=Oryza sativa subsp. japonica GN=CAD8B PE=3 SV=2	0	71.1821499338014	41.2844036697248	11	80	4	1	436	45.546	7.9	High	High	High	1.0e8	7.0e7	8.5e7	3.329	243.361361026764	11
High	IsMasterProtein	P0C542	Actin-7 OS=Oryza sativa subsp. indica GN=ACT7 PE=3 SV=1	0	71.1068778990078	38.2978723404255	10	105	2	1	376	41.588	5.39	High	High	Not Found	4.4e7	3.3e7		2.831	317.67510843277	10
High	IsMasterProtein	P83646	Oxygen-evolving enhancer protein 3, chloroplastic OS=Oryza sativa subsp. indica GN=OsI_025465 PE=1 SV=2	0	71.0967064756482	37.3271889400922	7	159	7	1	217	22.967	9.8	High	High	High	1.3e9	4.9e8	5.3e8	9	413.766984820366	7
High	IsMasterProtein	Q9LSU3	Proteasome subunit alpha type-6 OS=Oryza sativa subsp. japonica GN=PAA1 PE=2 SV=1	0	70.8059622270097	64.6341463414634	13	113	13	1	246	27.556	6.65	High	High	High	4.2e8	9.2e7	1.2e8	7.799	334.462143778801	13
High	IsMasterProtein	Q7XPL2	Oxygen-dependent coproporphyrinogen-III oxidase, chloroplastic OS=Oryza sativa subsp. japonica GN=CPX PE=2 SV=2	0	69.5868781770008	42.8571428571429	13	81	13	1	399	43.844	6.67	High	High	High	9.2e7	3.5e7	8.6e7	2.562	209.161784052849	13
High	IsMasterProtein	P37833	Aspartate aminotransferase, cytoplasmic OS=Oryza sativa subsp. japonica GN=Os01g0760600 PE=2 SV=1	0	69.4623440787107	33.4152334152334	11	103	11	1	407	44.479	7.94	High	High	High	2.0e8	7.0e7	1.0e8	3.125	275.217959165573	11
High	IsMasterProtein	Q9LSU1	Proteasome subunit alpha type-5 OS=Oryza sativa subsp. japonica GN=PAE1 PE=2 SV=1	0	69.1576065904238	51.4767932489452	8	111	8	1	237	25.977	4.75	High	High	High	3.1e8	1.1e8	1.2e8	6.356	391.353859305382	8
High	IsMasterProtein	Q6Z4G3	UDP-arabinopyranose mutase 3 OS=Oryza sativa subsp. japonica GN=UAM3 PE=1 SV=1	0	68.7124637761484	37.1584699453552	10	123	2	1	366	41.253	6.43	High	High	High	1.8e7	1.8e7	3.7e7	3.365	341.112295269966	10
High	IsMasterProtein	A2XFI3	Pyruvate decarboxylase 2 OS=Oryza sativa subsp. indica GN=PDC2 PE=2 SV=2	0	68.0247227396347	24.0924092409241	10	74	7	1	606	64.805	5.91	High	High	High	4.5e7	7.4e7	4.9e7	3.125	202.937028050423	10
High	IsMasterProtein	P41345	Ferredoxin--NADP reductase, root isozyme, chloroplastic OS=Oryza sativa subsp. japonica GN=Os03g0784700 PE=1 SV=1	0	67.9672020171647	38.8888888888889	9	72	4	1	378	41.852	8.6	High	High	High	1.8e8	1.9e7	7.8e7	4.109	177.973670244217	9
High	IsMasterProtein	Q6Z0I4	Enoyl-[acyl-carrier-protein] reductase [NADH] 1, chloroplastic OS=Oryza sativa subsp. japonica GN=Os08g0327400 PE=2 SV=1	0	67.4948043152895	52.8	10	113	5	1	375	39.106	8.68	High	High	High	1.0e8	4.9e7	5.1e7	4.012	414.242872834206	10
High	IsMasterProtein	A2YL07	Glutamate--cysteine ligase B, chloroplastic OS=Oryza sativa subsp. indica GN=GSH1-2 PE=3 SV=2	0	66.8275815269639	37.5	12	106	12	1	496	56.118	7.02	High	High	High	8.2e7	5.6e7	4.0e7	2.687	316.473353385925	12
High	IsMasterProtein	Q941Z0	Probable NADPH:quinone oxidoreductase 1 OS=Oryza sativa subsp. japonica GN=Os01g0953600 PE=2 SV=1	0	66.6228858719142	71.0659898477157	8	85	8	1	197	21.311	7.81	High	High	High	2.2e8	8.3e7	8.5e7	10.938	282.823084950447	8
High	IsMasterProtein	Q6Z6L4	Aminopeptidase M1-A OS=Oryza sativa subsp. japonica GN=Os02g0218200 PE=2 SV=1	0	66.2788889394256	18.5649202733485	12	94	12	1	878	98.391	5.2	High	High	High	7.5e7	6.3e7	3.1e7	0.814	267.11190533638	12
High	IsMasterProtein	Q0JPA6	Salt stress root protein RS1 OS=Oryza sativa subsp. japonica GN=Os01g0233000 PE=2 SV=1	0	65.6789206503748	54.4117647058823	7	76	7	1	204	21.788	4.92	High	High	High	3.8e8	1.4e8	1.8e8	5.105	251.778082489967	7
High	IsMasterProtein	Q43008	Superoxide dismutase [Mn], mitochondrial OS=Oryza sativa subsp. japonica GN=SODA PE=2 SV=2	0	65.310603183485	35.0649350649351	7	111	7	1	231	24.982	7.02	High	High	High	4.6e8	1.2e8	2.8e8	7.254	361.986346244812	7
High	IsMasterProtein	Q7Y0F2	Probable nucleoredoxin 1-2 OS=Oryza sativa subsp. japonica GN=Os03g0405900 PE=2 SV=1	0	65.1081346305201	32.013769363167	11	89	9	1	581	64.381	4.93	High	High	High	1.5e8	5.2e7	4.7e7	1.626	283.563576579094	11
High	IsMasterProtein	Q9AUV6	UDP-glucose 6-dehydrogenase 3 OS=Oryza sativa subsp. japonica GN=UGD3 PE=2 SV=1	0	64.6016200167832	35	10	61	3	1	480	52.865	6.13	High	High	High	3.8e7	1.8e7	1.6e7	1.297	214.645523071289	10
High	IsMasterProtein	Q10M12	Ricin B-like lectin R40C1 OS=Oryza sativa subsp. japonica GN=R40C1 PE=1 SV=1	0	64.3924325484837	36.7816091954023	8	77	8	1	348	38.798	6.8	High	High	High	2.6e8	1.1e8	1.3e8	2.03	272.746162652969	8
High	IsMasterProtein	Q6ZFT5	Ribose-phosphate pyrophosphokinase 4 OS=Oryza sativa subsp. japonica GN=Os02g0714600 PE=2 SV=1	0	63.6433793134095	51.6923076923077	10	76	10	1	325	36.126	6.79	High	High	High	4.8e7	5.2e7	3.5e7	4.456	228.477878093719	10
High	IsMasterProtein	O64422	Fructose-1,6-bisphosphatase, chloroplastic OS=Oryza sativa subsp. japonica GN=Os03g0267300 PE=2 SV=1	0	63.2481419076121	33.0049261083744	12	86	12	1	406	43.577	5.12	High	High	High	1.7e8	8.7e7	1.0e8	4.995	249.139709234238	12
High	IsMasterProtein	Q7XJ39	Non-specific lipid-transfer protein 2A OS=Oryza sativa subsp. japonica GN=LTP2-A PE=3 SV=2	0	62.7053520923957	55.9322033898305	5	124	5	1	118	11.494	8.53	High	High	High	3.1e9	7.0e8	2.3e9	67.129	373.841295719147	5
High	IsMasterProtein	Q9FE01	L-ascorbate peroxidase 2, cytosolic OS=Oryza sativa subsp. japonica GN=APX2 PE=1 SV=1	0	62.5161658425785	67.7290836653386	10	61	8	1	251	27.101	5.36	High	High	High	1.4e8	3.4e7	1.1e8	5.661	150.54882645607	10
High	IsMasterProtein	Q6ZFU6	Thioredoxin reductase NTRB OS=Oryza sativa subsp. japonica GN=NTRB PE=2 SV=1	0	62.4673390517931	42.9003021148036	9	60	6	1	331	34.655	6.64	High	High	High	1.5e8	1.0e8	1.4e8	4.623	206.231005191803	9
High	IsMasterProtein	Q6ZD89	Flavone 3'-O-methyltransferase 1 OS=Oryza sativa subsp. japonica GN=COMT PE=1 SV=1	0	62.4254398770703	46.4673913043478	11	78	11	1	368	39.724	5.66	High	High	High	2.8e8	1.7e8	1.2e8	3.329	220.10766351223	11
High	IsMasterProtein	Q6F2U9	Lysine--tRNA ligase OS=Oryza sativa subsp. japonica GN=Os03g0586800 PE=2 SV=1	0	62.2637957357149	20.7641196013289	9	59	9	1	602	68.344	6.2	High	High	High	7.4e7	5.9e7	4.1e7	1.069	185.86038506031	9
High	IsMasterProtein	P41095	60S acidic ribosomal protein P0 OS=Oryza sativa subsp. japonica GN=Os08g0130500 PE=1 SV=3	0	62.1345286028219	36.9905956112853	8	121	8	1	319	34.356	5.49	High	High	High	4.9e8	1.4e8	2.7e8	5.105	344.720167279243	8
High	IsMasterProtein	Q40680	Elongation factor 1-delta 1 OS=Oryza sativa subsp. japonica GN=Os07g0614500 PE=2 SV=3	0	61.383193248611	60.6986899563319	11	100	9	1	229	24.847	4.53	High	High	High	2.1e8	4.8e7	8.5e7	13.678	292.056208014488	11
High	IsMasterProtein	P31674	40S ribosomal protein S15 OS=Oryza sativa subsp. japonica GN=RPS15 PE=2 SV=2	0	61.3460513223049	48.7012987012987	6	100	6	1	154	17.404	10.2	High	High	High	3.6e8	1.1e8	1.9e8	70.969	260.886154770851	6
High	IsMasterProtein	Q6Z1J6	Obg-like ATPase 1 OS=Oryza sativa subsp. japonica GN=YchF1 PE=1 SV=1	0	60.424456049568	32.994923857868	10	74	10	1	394	44.305	6.76	High	High	High	7.2e7	5.2e7	5.2e7	2.455	181.206050992012	10
High	IsMasterProtein	P0DKK7	60S ribosomal protein L7a-2 OS=Oryza sativa subsp. japonica GN=RPL7A-2 PE=2 SV=1	0	60.3638857295618	39.922480620155	11	137	11	1	258	29.285	10.35	High	High	High	7.5e8	2.2e8	4.7e8	9	407.318082690239	11
High	IsMasterProtein	O22386	50S ribosomal protein L12, chloroplastic OS=Oryza sativa subsp. japonica GN=RPL12-2 PE=2 SV=2	0	60.3547310314199	56.7567567567568	9	125	9	1	185	18.579	5.43	High	High	High	5.1e8	3.0e8	3.3e8	11.328	467.889414072037	9
High	IsMasterProtein	Q10N21	L-ascorbate peroxidase 1, cytosolic OS=Oryza sativa subsp. japonica GN=APX1 PE=1 SV=1	0	60.3447292811582	51.6	9	74	7	1	250	27.139	5.66	High	High	High	2.0e8	9.6e7	1.6e7	3.833	212.948423266411	9
High	IsMasterProtein	A2XJ35	Chlorophyll a-b binding protein, chloroplastic OS=Oryza sativa subsp. indica GN=OsI_012078 PE=2 SV=1	0	60.1007096550683	53.2319391634981	7	84	6	1	263	28.477	5.91	High	High	High	1.8e8	1.0e8	7.5e7	7.254	299.087988138199	7
High	IsMasterProtein	O04138	Chitinase 4 OS=Oryza sativa subsp. japonica GN=Cht4 PE=2 SV=2	0	59.655352919075	34.0350877192982	8	148	5	1	285	30.431	8.09	High	High	High	2.1e8	1.0e8	1.3e8	9	449.083139300346	8
High	IsMasterProtein	A2YH64	Catalase isozyme B OS=Oryza sativa subsp. indica GN=CATB PE=2 SV=2	0	59.5662999394048	36.3821138211382	12	93	10	1	492	56.551	7.05	High	High	High	2.4e8	4.4e7	4.9e7	2.282	248.339744210243	12
High	IsMasterProtein	Q69T99	Glucose-1-phosphate adenylyltransferase small subunit 1, chloroplastic/amyloplastic OS=Oryza sativa subsp. japonica GN=AGPS1 PE=1 SV=1	0	59.330746187036	32.2	10	61	5	1	500	54.81	6.67	High	High	High	4.5e7	8.2e6	1.0e7	1.412	180.136336445808	10
High	IsMasterProtein	Q2R480	6-phosphogluconate dehydrogenase, decarboxylating 2, chloroplastic OS=Oryza sativa subsp. japonica GN=G6PGH2 PE=2 SV=1	0	58.8316394937252	31.1023622047244	9	76	7	1	508	54.266	6.47	High	High	High	3.9e7	1.8e7	4.1e7	1.913	223.108338236809	9
High	IsMasterProtein	A2Z7B3	GDP-mannose 3,5-epimerase 1 OS=Oryza sativa subsp. indica GN=OsI_032456 PE=2 SV=1	0	58.5877810422543	41.005291005291	12	70	7	1	378	42.781	6.09	High	High	High	2.9e8	1.1e8	1.1e8	2.311	191.389120459557	12
High	IsMasterProtein	P0C5D5	Peroxiredoxin Q, chloroplastic OS=Oryza sativa subsp. japonica GN=Os06g0196300 PE=2 SV=1	0	56.8232594248698	36.405529953917	7	103	7	1	217	23.722	9.91	High	High	High	5.2e8	2.5e8	2.5e8	4.179	257.720955967903	7
High	IsMasterProtein	Q84T92	Chalcone--flavonone isomerase OS=Oryza sativa subsp. japonica GN=CHI PE=2 SV=1	0	56.350148576691	67.381974248927	11	83	11	1	233	23.878	5.27	High	High	High	2.0e8	1.3e8	5.9e7	7.377	262.201507568359	11
High	IsMasterProtein	Q8LJU5	40S ribosomal protein S7 OS=Oryza sativa subsp. japonica GN=RPS7 PE=2 SV=2	0	55.3765171456929	30.7291666666667	4	162	4	1	192	22.293	9.76	High	High	High	1.9e8	2.3e8	5.1e7	5.813	369.003456234932	4
High	IsMasterProtein	P0C495	50S ribosomal protein L2, chloroplastic OS=Oryza sativa GN=rpl2-A PE=3 SV=1	0	54.9563412319131	40.2930402930403	7	62	7	1	273	29.923	11.31	High	High	High	1.0e8	8.1e7	7.7e7	3.642	177.191355228424	7
High	IsMasterProtein	Q6YW46	Elongation factor 1-gamma 2 OS=Oryza sativa subsp. japonica GN=Os02g0220500 PE=2 SV=2	0	54.4539947422118	34.4497607655502	11	64	5	1	418	47.325	6.73	High	High	High	6.2e7	9.5e7	3.2e7	1.783	188.25461268425	11
High	IsMasterProtein	Q9XEA8	Cysteine synthase OS=Oryza sativa subsp. japonica GN=RCS3 PE=2 SV=1	0	53.7761721451569	53.5384615384615	10	90	7	1	325	34.285	5.41	High	High	High	6.4e7	6.5e7	4.0e7	2.981	262.780668735504	10
High	IsMasterProtein	Q6AVT2	Glucose-1-phosphate adenylyltransferase large subunit 1, chloroplastic/amyloplastic OS=Oryza sativa subsp. japonica GN=AGPL1 PE=1 SV=1	0	53.4052816632149	29.3542074363992	12	58	12	1	511	55.392	7.37	High	High	High	1.5e8	6.1e7	8.9e7	1.069	164.023429512978	12
High	IsMasterProtein	Q69TY4	Peroxiredoxin-2E-1, chloroplastic OS=Oryza sativa subsp. japonica GN=PRXIIE-1 PE=2 SV=1	0	52.9167508085717	48.2758620689655	7	61	6	1	232	23.674	8.79	High	High	High	4.3e7	8.6e7	3.6e7	2.415	228.584964752197	7
High	IsMasterProtein	B9F3B6	Succinate-semialdehyde dehydrogenase, mitochondrial OS=Oryza sativa subsp. japonica GN=ALDH5F1 PE=3 SV=1	0	52.3915780673618	22.5806451612903	8	59	8	1	527	56.058	8.1	High	High	High	7.1e7	7.5e7	6.4e7	1.412	178.945284724236	8
High	IsMasterProtein	P28752	Tubulin alpha-1 chain OS=Oryza sativa subsp. japonica GN=TUBA1 PE=1 SV=1	0	52.2540230707423	27.5555555555556	10	88	2	1	450	49.622	5.06	High	High	High	7.0e7	4.8e7	8.2e7	2.899	236.693833708763	10
High	IsMasterProtein	Q7XDY9	Rubisco accumulation factor 1, chloroplastic OS=Oryza sativa subsp. japonica GN=RAF1 PE=2 SV=1	0	51.9956910623278	30.0639658848614	8	76	8	1	469	51.528	5.62	High	High	High	1.7e8	5.0e7	5.2e7	1.61	238.327577590942	8
High	IsMasterProtein	Q6YZE2	Glutamate-1-semialdehyde 2,1-aminomutase, chloroplastic OS=Oryza sativa subsp. japonica GN=GSA PE=2 SV=1	0	51.3109523600682	25.7322175732218	8	59	8	1	478	50.206	6.95	High	High	High	1.2e8	1.0e8	6.1e7	1.291	199.830164670944	8
High	IsMasterProtein	P0C0L1	Probable L-ascorbate peroxidase 6, chloroplastic/mitochondrial OS=Oryza sativa subsp. japonica GN=APX6 PE=2 SV=1	0	51.010564809924	33.6569579288026	7	42	7	1	309	33.481	7.23	High	High	High	1.7e8	4.0e7	1.0e8	1.565	145.348305463791	7
High	IsMasterProtein	Q75M08	Protein disulfide isomerase-like 2-1 OS=Oryza sativa subsp. japonica GN=PDIL2-1 PE=2 SV=2	0	50.9322891761492	27.8688524590164	7	39	6	1	366	39.888	6.99	High	High	High	5.8e7	2.0e7	4.4e7	1.395	129.340003252029	7
High	IsMasterProtein	Q9FR35	Peroxiredoxin-2C OS=Oryza sativa subsp. japonica GN=PRXIIC PE=1 SV=1	0	50.8441059569841	58.0246913580247	6	73	6	1	162	17.28	5.88	High	High	High	1.2e8	3.3e7	7.9e7	11.915	168.018379688263	6
High	IsMasterProtein	Q2R8Z5	Alcohol dehydrogenase 1 OS=Oryza sativa subsp. japonica GN=ADH1 PE=2 SV=2	0	50.3846427414868	32.4538258575198	7	68	6	1	379	40.958	6.65	High	High	High	1.1e8	3.1e7	3.1e7	1.848	189.500320196152	7
High	IsMasterProtein	Q9LST6	Proteasome subunit beta type-2 OS=Oryza sativa subsp. japonica GN=PBD1 PE=2 SV=2	0	49.9362207188599	57.5471698113208	9	74	9	1	212	23.463	5.64	High	High	High	2.9e8	9.4e7	1.5e8	6.017	207.58433508873	9
High	IsMasterProtein	Q2QS14	UDP-glucose 6-dehydrogenase 4 OS=Oryza sativa subsp. japonica GN=UGD4 PE=2 SV=1	0	48.8880923389923	32.7083333333333	9	51	2	1	480	52.821	6.13	High	Not Found	High	3.7e6			0.778	184.070476055145	9
High	IsMasterProtein	O23877	Ferredoxin--NADP reductase, embryo isozyme, chloroplastic OS=Oryza sativa subsp. japonica GN=Os07g0147900 PE=1 SV=1	0	48.8759340486025	45.5026455026455	12	51	7	1	378	41.788	8.7	High	High	High	1.0e8	5.6e7	2.4e7	2.831	128.400690197945	12
High	IsMasterProtein	P12330	Chlorophyll a-b binding protein 1, chloroplastic OS=Oryza sativa subsp. japonica GN=CAB1R PE=2 SV=2	0	48.8382080510328	48.3018867924528	5	59	1	1	265	27.996	5.26	High	High	High	2.0e8	3.6e8	9.2e7	5.579	208.998181581497	5
High	IsMasterProtein	Q9ZST0	50S ribosomal protein L5, chloroplastic OS=Oryza sativa subsp. japonica GN=RPL5 PE=2 SV=2	0	48.682570873034	40.8602150537634	8	90	8	1	279	30.2	10.35	High	High	High	1.4e8	5.4e7	4.5e7	2.594	261.375081658363	8
High	IsMasterProtein	Q948T6	Lactoylglutathione lyase OS=Oryza sativa subsp. japonica GN=GLYI-11 PE=1 SV=2	0	48.6374913082279	42.6116838487972	10	136	10	1	291	32.533	5.67	High	High	High	1.3e9	5.1e8	7.5e8	2.34	438.665920734406	10
High	IsMasterProtein	A2Y0T4	60S ribosomal protein L10-2 OS=Oryza sativa subsp. indica GN=SG12 PE=2 SV=2	0	48.501781716065	37.4429223744292	7	74	7	1	219	24.656	10.36	High	High	High	6.7e8	2.2e8	2.4e8	4.412	196.729400157928	7
High	IsMasterProtein	A3BLC3	Ribosome-recycling factor, chloroplastic OS=Oryza sativa subsp. japonica GN=Os07g0570700 PE=2 SV=2	0	48.094681670094	27.4436090225564	5	99	5	1	266	29.634	9.33	High	High	High	5.0e8	1.7e8	2.4e8	1.783	283.464781761169	5
High	IsMasterProtein	P25776	Oryzain alpha chain OS=Oryza sativa subsp. japonica GN=Os04g0650000 PE=1 SV=2	0	47.9022283186085	16.3755458515284	5	72	5	1	458	50.099	5.27	High	High	High	3.0e8	2.3e8	1.1e8	1.239	288.733242511749	5
High	IsMasterProtein	P0C2Z1	ATP synthase epsilon chain, chloroplastic OS=Oryza sativa GN=atpE PE=3 SV=1	0	47.3106867250468	62.043795620438	5	94	5	1	137	15.208	5.1	High	High	High	9.5e7	9.3e7	1.6e7	18.307	227.219301581383	5
High	IsMasterProtein	P55142	Glutaredoxin-C6 OS=Oryza sativa subsp. japonica GN=GRXC6 PE=1 SV=2	0	47.1882966066835	79.4642857142857	6	68	6	1	112	11.767	6.04	High	High	High	6.1e7	4.2e7	8.1e7	18.307	220.327400684357	6
High	IsMasterProtein	P12331	Chlorophyll a-b binding protein 2, chloroplastic OS=Oryza sativa subsp. japonica GN=CAB2R PE=2 SV=2	0	46.4554461428103	49.0421455938697	5	58	1	1	261	27.535	5.43	High	High	High	7.6e7	1.3e8	4.0e7	4.337	205.63074016571	5
High	IsMasterProtein	B9EXM2	Carbamoyl-phosphate synthase large chain, chloroplastic OS=Oryza sativa subsp. japonica GN=CARB PE=2 SV=1	0	46.1458308048437	13.5665529010239	9	48	9	1	1172	127.687	6.01	High	High	High	3.7e7	3.5e7	2.3e7	0.436	135.315419912338	9
High	IsMasterProtein	Q9ARZ9	Ubiquitin-40S ribosomal protein S27a-1 OS=Oryza sativa subsp. japonica GN=RPS27AA PE=2 SV=1	0	46.0576251793055	47.741935483871	7	427	1	1	155	17.657	9.77	High	High	High	1.1e8	8.2e7	8.6e7	5.813	1355.06231355667	7
High	IsMasterProtein	B8BKI7	Probable bifunctional methylthioribulose-1-phosphate dehydratase/enolase-phosphatase E1 OS=Oryza sativa subsp. indica GN=OsI_36120 PE=2 SV=1	0	45.8182848030277	25.4826254826255	8	37	8	1	518	57.006	6	High	High	High	9.5e7	5.9e7	4.1e7	1.154	118.579564094543	8
High	IsMasterProtein	B8AU84	Arginase 1, mitochondrial OS=Oryza sativa subsp. indica GN=B0616E02-H0507E05.7 PE=1 SV=1	0	45.6439808385117	38.8235294117647	6	42	6	1	340	36.951	6.32	High	High	High	6.0e7	2.4e7	5.6e7	1.818	129.615895748138	6
High	IsMasterProtein	Q6ZBZ2	Germin-like protein 8-14 OS=Oryza sativa subsp. japonica GN=GER5 PE=1 SV=1	0	45.5607691944136	36.150234741784	4	61	4	1	213	21.847	6.51	High	High	High	9.0e8	1.3e7	6.2e8	20.544	243.665204763412	4
High	IsMasterProtein	Q5Z627	Elongation factor 1-gamma 3 OS=Oryza sativa subsp. japonica GN=Os06g0571400 PE=2 SV=1	0	45.5523788960891	24.5192307692308	8	58	3	1	416	47.36	6.47	High	High	High	7.8e7	3.8e7	3.2e7	1.346	174.885858535767	8
High	IsMasterProtein	P35681	Translationally-controlled tumor protein homolog OS=Oryza sativa subsp. japonica GN=TCTP PE=1 SV=1	0	45.458869354393	41.6666666666667	5	86	5	1	168	18.934	4.68	High	High	High	3.5e8	7.3e7	1.1e8	9	280.968681573868	5
High	IsMasterProtein	A2Y720	Late embryogenesis abundant protein, group 3 OS=Oryza sativa subsp. indica GN=LEA3 PE=1 SV=1	0	44.8693504537993	24	5	33	5	1	200	20.455	6.96	High	High	High	1.4e8	7.2e7	1.1e8	2.415	119.373498916626	5
High	IsMasterProtein	Q10KF0	Proteasome subunit alpha type-2 OS=Oryza sativa subsp. japonica GN=PAB1 PE=2 SV=1	0	44.8119766427511	46.3829787234043	7	71	7	1	235	25.828	5.48	High	High	High	1.7e8	5.3e7	6.5e7	3.924	202.205624580383	7
High	IsMasterProtein	Q7Y0E8	Probable nucleoredoxin 1-1 OS=Oryza sativa subsp. japonica GN=Os03g0405500 PE=2 SV=1	0	44.703704030237	21.6168717047452	7	44	5	1	569	63.249	5.06	High	High	High	4.8e7	3.7e6	1.9e7	1.102	124.379556775093	7
High	IsMasterProtein	A2Y5L9	Pyruvate decarboxylase 1 OS=Oryza sativa subsp. indica GN=PDC1 PE=2 SV=1	0	44.6764742397683	21.3223140495868	9	64	6	1	605	65.103	6.3	High	High	High	6.6e7	2.5e7	3.5e7	1.471	178.197273612022	9
High	IsMasterProtein	Q42993	Chitinase 1 OS=Oryza sativa subsp. japonica GN=Cht1 PE=2 SV=1	0	44.6097802805575	39.6284829721362	5	57	5	1	323	33.743	7.37	High	High	High	1.2e8	6.3e7	3.9e7	6.943	102.592081069946	5
High	IsMasterProtein	Q33E23	Glutamate dehydrogenase 2, mitochondrial OS=Oryza sativa subsp. japonica GN=GDH2 PE=2 SV=1	0	44.5114908160735	24.5742092457421	7	59	5	1	411	44.523	6.68	High	High	High	1.9e8	6.7e7	6.0e7	1.291	180.005129814148	7
High	IsMasterProtein	P00761	Trypsin OS=Sus scrofa PE=1 SV=1	0	44.5084220089766	25.1082251082251	4	95	4	1	231	24.394	7.18	High	High	High	5.7e8	8.3e8	1.6e9	4.878	213.610176682472	4
High	IsMasterProtein	P0DKK8	40S ribosomal protein S10-1 OS=Oryza sativa subsp. japonica GN=RPS10-1 PE=2 SV=1	0	44.0454375604286	44.2622950819672	7	78	7	1	183	20.25	9.76	High	High	High	5.7e8	1.6e8	4.1e8	5.813	210.897222399712	7
High	IsMasterProtein	Q8H8C7	Chitin elicitor-binding protein OS=Oryza sativa subsp. japonica GN=CEBIP PE=1 SV=1	0	43.5623241676391	23.876404494382	5	60	5	1	356	37.176	7.36	High	High	High	5.9e8	3.1e8	4.5e8	1.581	213.573084831238	5
High	IsMasterProtein	P0C8Y9	Proteasome subunit alpha type-4-2 OS=Oryza sativa subsp. indica GN=OsI_021067 PE=1 SV=1	0	43.3723951397699	35.6	4	52	4	1	250	27.009	6.92	High	High	High	2.9e7	2.5e7	2.0e7	3.642	180.056585788727	4
High	IsMasterProtein	P0C482	30S ribosomal protein S2, chloroplastic OS=Oryza sativa subsp. japonica GN=rps2 PE=3 SV=1	0	43.2126097301835	40.2542372881356	6	50	6	1	236	26.975	9.91	High	High	High	1.1e8	7.8e7	2.4e7	2.875	159.397443175316	6
High	IsMasterProtein	Q2R1V8	GDP-mannose 3,5-epimerase 2 OS=Oryza sativa subsp. japonica GN=GME-2 PE=2 SV=2	0	43.194349955524	29.6495956873315	8	59	3	1	371	42.105	6.09	High	High	High	9.0e7	5.9e7	5.7e7	1.371	155.369915008545	8
High	IsMasterProtein	A2XIK9	Magnesium-chelatase subunit ChlI, chloroplastic OS=Oryza sativa subsp. indica GN=CHLI PE=3 SV=1	0	42.914121260561	26.0240963855422	8	59	8	1	415	44.823	5.72	High	High	High	4.5e7	6.6e7	4.1e7	1.424	161.157000303268	8
High	IsMasterProtein	O82451	Probable glutathione S-transferase GSTF2 OS=Oryza sativa subsp. japonica GN=GSTF2 PE=1 SV=3	0	42.8020876785435	32.5581395348837	6	70	6	1	215	23.961	6.13	High	High	High	2.5e8	1.9e7	8.1e7	5.579	250.558291196823	6
High	IsMasterProtein	Q9FWK4	Cyanate hydratase OS=Oryza sativa subsp. japonica GN=CYN PE=2 SV=2	0	42.3570434892061	49.4047619047619	5	61	5	1	168	18.596	5.88	High	High	High	1.7e8	1.5e7	7.9e7	5.813	154.518109679222	5
High	IsMasterProtein	P51431	Ubiquitin-40S ribosomal protein S27a-2 OS=Oryza sativa subsp. japonica GN=RPS27AB PE=2 SV=3	0	41.6634882247625	41.9354838709677	7	424	1	1	155	17.671	9.8	Not Found	High	High			2.8e7	5.813	1351.41951060295	7
High	IsMasterProtein	P40978	40S ribosomal protein S19 OS=Oryza sativa subsp. japonica GN=RPS19A PE=2 SV=1	0	41.267891861151	56.1643835616438	10	127	10	1	146	16.377	10.04	High	High	High	9.8e8	2.1e8	2.8e8	7.483	303.59090077877	10
High	IsMasterProtein	P43279	NADP-dependent malic enzyme, chloroplastic OS=Oryza sativa subsp. japonica GN=ME6 PE=2 SV=2	0	41.114981730122	11.1111111111111	4	58	4	1	639	69.822	7.14	High	High	High	1.5e8	6.2e7	4.3e7	0.565	226.370746612549	4
High	IsMasterProtein	Q7F8S5	Peroxiredoxin-2E-2, chloroplastic OS=Oryza sativa subsp. japonica GN=PRXIIE-2 PE=1 SV=1	0	40.64337197195	38.6666666666667	5	44	4	1	225	23.165	6.58	High	High	High	1.0e8	8.9e7	1.1e8	1.894	182.758810520172	5
High	IsMasterProtein	A2XAZ3	Alcohol dehydrogenase class-3 OS=Oryza sativa subsp. indica GN=ADHIII PE=3 SV=1	0	40.453452444844	29.3963254593176	6	44	6	1	381	40.769	7.17	High	High	High	9.0e7	2.7e7	4.3e7	1.683	109.883780360222	6
High	IsMasterProtein	Q93XI4	N-carbamoylputrescine amidase OS=Oryza sativa subsp. japonica GN=CPA PE=2 SV=1	0	40.4369594092055	46.843853820598	7	52	7	1	301	33.442	5.44	High	High	High	2.2e7	1.5e7	4.5e6	2.652	134.635869860649	7
High	IsMasterProtein	A2Y7R5	GTP-binding nuclear protein Ran-2 OS=Oryza sativa subsp. indica GN=RAN2 PE=2 SV=1	0	40.365000623506	39.8190045248869	7	109	7	1	221	25.023	7.12	High	High	High	3.1e8	2.0e8	2.4e8	5.579	303.174905538559	7
High	IsMasterProtein	B8AW64	Nucleosome assembly protein 1;2 OS=Oryza sativa subsp. indica GN=NAP1;2 PE=1 SV=1	0	40.2439365616886	26.6483516483517	8	44	8	1	364	41.732	4.45	High	High	High	1.2e8	5.7e7	3.8e7	2.36	122.104083538055	8
High	IsMasterProtein	A2WXB2	Fructose-1,6-bisphosphatase, cytosolic OS=Oryza sativa subsp. indica GN=OsI_04558 PE=2 SV=2	0	39.9753886396781	30.6784660766962	8	67	8	1	339	37.012	5.77	High	High	High	1.2e8	2.0e7	6.5e7	1.683	212.305327296257	8
High	IsMasterProtein	A2YXU2	Proteasome subunit alpha type-7-A OS=Oryza sativa subsp. indica GN=OsI_029135 PE=2 SV=2	0	39.508911843114	48.1927710843374	7	55	5	1	249	27.279	7.43	High	High	High	1.0e8	4.6e7	1.0e8	2.728	211.618261814117	7
High	IsMasterProtein	B7F845	60S ribosomal protein L10a OS=Oryza sativa subsp. japonica GN=RPL10A PE=1 SV=1	0	39.2282165115673	33.3333333333333	6	60	6	1	216	24.467	9.82	High	High	High	8.2e8	5.5e7	5.4e8	2.415	162.548157811165	6
High	IsMasterProtein	Q9ZRI7	Elongation factor 1-gamma 1 OS=Oryza sativa subsp. japonica GN=Os02g0220600 PE=2 SV=1	0	38.9242479494225	27.2727272727273	8	35	4	1	418	47.448	6.47	High	High	High	5.1e7	6.4e6	3.7e7	0.978	97.3143405914307	8
High	IsMasterProtein	Q10NX8	Beta-galactosidase 6 OS=Oryza sativa subsp. japonica GN=Os03g0255100 PE=1 SV=2	0	38.549094254286	16.4335664335664	6	39	6	1	858	92.781	5.95	High	High	High	4.4e7	4.1e7	3.3e7	0.624	113.343895673752	6
High	IsMasterProtein	A2WK50	Bowman-Birk type bran trypsin inhibitor OS=Oryza sativa subsp. indica GN=RBBI3.3 PE=2 SV=2	0	38.2484869223956	29.5275590551181	6	53	6	1	254	27.737	5.57	High	High	High	3.2e8	2.2e7	1.1e8	1.783	142.936169981956	6
High	IsMasterProtein	P0C030	Ubiquitin-NEDD8-like protein RUB1 OS=Oryza sativa subsp. japonica GN=RUB1 PE=2 SV=2	0	38.1813541675234	39.8692810457516	6	416	1	1	153	17.119	6.06	High	High	Not Found		7.7e7		3.924	1331.97328555584	6
High	IsMasterProtein	Q2R4Z8	Dehydrin Rab16D OS=Oryza sativa subsp. japonica GN=RAB16D PE=2 SV=1	0	37.993457441624	31.7880794701987	3	28	3	1	151	15.543	9.14	High	High	High	7.0e7	3.1e7	4.2e7	9	67.6886522769928	3
High	IsMasterProtein	Q71VM4	Importin subunit alpha-1a OS=Oryza sativa subsp. japonica GN=Os01g0253300 PE=1 SV=2	0	37.904103902808	23.574144486692	7	29	6	1	526	57.535	5.22	High	High	High	2.8e7	3.1e7	2.3e7	0.887	87.6702237129211	7
High	IsMasterProtein	Q69LA6	Probable pyridoxal 5'-phosphate synthase subunit PDX1.1 OS=Oryza sativa subsp. japonica GN=PDX11 PE=2 SV=1	0	37.2158326747928	22.3270440251572	7	65	7	1	318	33.715	6.89	High	High	High	1.4e8	6.8e7	7.4e7	1.683	161.944947719574	7
High	IsMasterProtein	Q0J0H4	Pyruvate dehydrogenase E1 component subunit beta-2, mitochondrial OS=Oryza sativa subsp. japonica GN=Os09g0509200 PE=2 SV=1	0	37.0878052811098	38.2978723404255	7	50	3	1	376	40.226	5.49	Not Found	High	High		5.6e7	1.1e7	1.783	123.409278869629	7
High	IsMasterProtein	Q9LST7	Proteasome subunit beta type-3 OS=Oryza sativa subsp. japonica GN=PBC1 PE=2 SV=1	0	37.0297403187718	44.1176470588235	6	62	6	1	204	22.787	5.27	High	High	High	1.1e8	2.1e7	5.1e7	9	180.73849773407	6
High	IsMasterProtein	A2WXV8	Fructokinase-1 OS=Oryza sativa subsp. indica GN=FRK1 PE=1 SV=1	0	36.9302252746731	30.6501547987616	9	57	9	1	323	34.707	5.27	High	High	High	6.3e7	3.3e7	4.3e7	1.462	173.687576770782	9
High	IsMasterProtein	P0C519	ATP synthase subunit 9, mitochondrial OS=Oryza sativa subsp. japonica GN=ATP9 PE=2 SV=1	0	36.7573855304779	41.8918918918919	1	12	1	1	74	7.552	8.75	High	High	High	8.3e6	4.4e7	1.6e7	9	48.0044538974762	1
High	IsMasterProtein	A2Z3I9	Proteasome subunit alpha type-7-B OS=Oryza sativa subsp. indica GN=PAD1 PE=2 SV=1	0	36.51139669465	26.5060240963855	5	55	3	1	249	27.197	7.93	High	High	High	7.9e7	8.3e7	5.1e7	2.162	218.894481897354	5
High	IsMasterProtein	Q69UI1	40S ribosomal protein S13-2 OS=Oryza sativa subsp. japonica GN=Os08g0117300 PE=1 SV=1	0	36.2016506878672	40.3973509933775	5	62	1	1	151	17.135	10.54	High	High	High	1.6e8	1.2e8	1.9e8	5.31	178.879073858261	5
High	IsMasterProtein	P49216	40S ribosomal protein S26 OS=Oryza sativa subsp. japonica GN=RPS26 PE=2 SV=2	0	36.1999695947513	39.8496240601504	4	44	4	1	133	14.982	11.02	High	High	High	5.3e8	1.2e7	1.8e8	38.811	120.440025806427	4
High	IsMasterProtein	Q6F4N5	Aspartyl protease 25 OS=Oryza sativa subsp. japonica GN=AP25 PE=2 SV=1	0	35.8626317721064	28.5388127853881	7	46	7	1	438	45.048	7.06	High	High	High	3.0e7	4.7e7	4.5e7	4.878	132.679936766624	7
High	IsMasterProtein	Q0INM3	Beta-galactosidase 15 OS=Oryza sativa subsp. japonica GN=Os12g0429200 PE=2 SV=1	0	35.8475901341827	14.3634385201306	7	26	7	1	919	100.942	5.99	High	High	High	2.5e7	2.2e7	1.2e7	0.38	88.8881261348724	7
High	IsMasterProtein	Q69UI2	40S ribosomal protein S13-1 OS=Oryza sativa subsp. japonica GN=Os08g0117200 PE=3 SV=2	0	35.810435963047	40.3973509933775	5	60	1	1	151	17.105	10.54	High	High	High	7.3e7	8.5e6	1.3e8	5.31	169.254362344742	5
High	IsMasterProtein	Q5JK35	Beta-glucosidase 5 OS=Oryza sativa subsp. japonica GN=BGLU5 PE=2 SV=1	0	35.7387658065994	17.7387914230019	6	24	6	1	513	57.412	5.66	High	High	High	9.7e7	1.5e7	4.7e7	0.778	69.602712392807	6
High	IsMasterProtein	Q0J709	ACT domain-containing protein DS12, chloroplastic OS=Oryza sativa subsp. japonica GN=Os08g0242700 PE=4 SV=2	0	35.7273098161341	27.208480565371	5	32	5	1	283	30.304	6.09	High	High	High	5.4e7	6.9e6	1.2e7	1.371	116.7352039814	5
High	IsMasterProtein	A2X5P7	Beta-fructofuranosidase, insoluble isoenzyme 1 OS=Oryza sativa subsp. indica GN=CIN1 PE=2 SV=2	0	34.9607425071567	18.5441941074523	7	23	7	1	577	63.954	8.5	High	High	High	8.3e7	3.5e7	6.2e7	0.951	67.3698488473892	7
High	IsMasterProtein	Q10G56	Ornithine aminotransferase, mitochondrial OS=Oryza sativa subsp. japonica GN=OAT PE=2 SV=1	0	34.6084455457385	24.7357293868922	7	37	7	1	473	51.409	7.61	High	High	High	6.8e7	3.7e7	1.9e7	1.346	86.2134082317352	7
High	IsMasterProtein	Q259G4	Phosphomannomutase OS=Oryza sativa subsp. indica GN=PMM PE=3 SV=1	0	34.2183011967324	39.9193548387097	7	36	7	1	248	28.175	5.83	High	High	High	6.3e7	5.9e7	2.8e7	1.783	109.931705713272	7
High	IsMasterProtein	Q75HQ0	Heat shock 70 kDa protein BIP4 OS=Oryza sativa subsp. japonica GN=BIP4 PE=2 SV=1	0	34.1564133811704	5.24017467248908	4	70	1	1	687	74.267	5.22	High	High	High				0.379	205.012566328049	4
High	IsMasterProtein	P51823	ADP-ribosylation factor 2 OS=Oryza sativa subsp. japonica GN=ARF PE=2 SV=2	0	33.4224271492749	39.2265193370166	5	40	5	1	181	20.695	6.95	High	High	High	6.3e7	6.4e7	1.6e7	2.831	120.149942159653	5
High	IsMasterProtein	Q943F3	60S ribosomal protein L18a OS=Oryza sativa subsp. japonica GN=RPL18A PE=1 SV=1	0	33.3533327926607	47.1910112359551	9	100	9	1	178	21.386	10.45	High	High	High	2.5e8	1.4e8	8.9e7	4.179	240.878006577492	9
High	IsMasterProtein	A2WNF5	Glucosidase 2 subunit beta OS=Oryza sativa subsp. indica GN=OsI_01383 PE=3 SV=1	0	33.1845856849138	15.3094462540717	6	29	6	1	614	69.305	4.86	High	High	High	2.9e7	2.9e7	3.9e7	0.607	78.018994808197	6
High	IsMasterProtein	P42211	Aspartic proteinase OS=Oryza sativa subsp. japonica GN=RAP PE=2 SV=2	0	33.1632933310978	23.5887096774194	6	49	6	1	496	54.055	6.15	High	High	High	7.1e7	2.4e7	4.0e7	0.905	124.147760510445	6
High	IsMasterProtein	P0C487	30S ribosomal protein S4, chloroplastic OS=Oryza sativa subsp. indica GN=rps4 PE=3 SV=1	0	33.0129556710924	39.3034825870647	9	61	9	1	201	23.408	10.98	High	High	High	1.6e8	7.8e7	5.8e7	4.179	158.377413868904	9
High	IsMasterProtein	Q6Z1G7	Pyruvate dehydrogenase E1 component subunit beta-1, mitochondrial OS=Oryza sativa subsp. japonica GN=Os08g0536000 PE=2 SV=1	0	32.6054888383183	29.144385026738	6	50	2	1	374	39.919	5.36	High	High	High	5.1e7	6.0e7	4.1e7	1.448	124.935544013977	6
High	IsMasterProtein	Q2QYL3	Non-specific lipid-transfer protein 3 OS=Oryza sativa subsp. japonica GN=LTP110-A PE=2 SV=1	0	32.5594976448727	35.5371900826446	3	85	3	1	121	12.137	8.91	High	High	High	1.1e9	1.3e7	5.6e8	4.623	265.868699669838	3
High	IsMasterProtein	B8AEC1	NAP1-related protein 2 OS=Oryza sativa subsp. indica GN=OsI_07785 PE=2 SV=1	0	32.5165722335448	29.3650793650794	4	34	4	1	252	28.601	4.32	High	High	High	3.7e7	4.6e7	7.4e7	1.929	118.773495435715	4
High	IsMasterProtein	Q0D840	Thioredoxin H1 OS=Oryza sativa subsp. japonica GN=TRXH PE=1 SV=1	0	32.4725194312537	54.9180327868852	7	79	7	1	122	13.148	5.3	High	High	High	2.5e8	1.0e8	1.1e8	6.943	216.508140444756	7
High	IsMasterProtein	Q8GT95	Polygalacturonase inhibitor 1 OS=Oryza sativa subsp. japonica GN=FOR1 PE=2 SV=1	0	32.3360164632252	30.1204819277108	5	24	5	1	332	35.442	7.42	High	High	High	2.8e7	1.1e7	1.5e7	1.448	68.7502725124359	5
High	IsMasterProtein	Q6AVA8	Pyruvate, phosphate dikinase 1, chloroplastic OS=Oryza sativa subsp. japonica GN=PPDK1 PE=1 SV=1	0	32.1449023032179	8.44772967265047	5	32	5	1	947	102.722	6.37	High	High	High	3.1e7	1.5e7	9.0e6	0.25	96.1510763168335	5
High	IsMasterProtein	Q6F362	Histone H2B.9 OS=Oryza sativa subsp. japonica GN=H2B.9 PE=3 SV=1	0	31.9333685579	40.7894736842105	5	52	5	1	152	16.246	10.05	High	High	High	4.9e8	2.3e7	3.0e8	3.329	149.866602420807	5
High	IsMasterProtein	Q5VND6	Nucleosome assembly protein 1;1 OS=Oryza sativa subsp. japonica GN=NAP1;1 PE=2 SV=1	0	31.5986641182647	17.989417989418	5	24	5	1	378	42.612	4.48	High	High	High	9.2e7	2.2e6		1.581	80.1416320800781	5
High	IsMasterProtein	Q9SLX0	Importin subunit alpha-1b OS=Oryza sativa subsp. japonica GN=Os05g0155601 PE=1 SV=2	0	31.447129396887	18.3520599250936	6	21	5	1	534	58.53	5.31	High	High	High	2.5e7	2.0e7	1.7e7	0.743	68.863933801651	6
High	IsMasterProtein	A2Y5G8	Probable histone H2A.4 OS=Oryza sativa subsp. indica GN=OsI_019561 PE=3 SV=1	0	31.240117277011	41.7177914110429	4	54	3	1	163	16.961	10.68	High	High	High	1.8e8	5.7e7	5.8e7	4.995	172.486318826675	4
High	IsMasterProtein	Q2QNG7	ATP-citrate synthase alpha chain protein 3 OS=Oryza sativa subsp. japonica GN=ACLA-3 PE=2 SV=1	0	31.0692787130385	22.9314420803783	7	35	7	1	423	46.765	5.58	High	High	High	3.1e7	4.0e7	6.7e7	1.31	107.265830516815	7
High	IsMasterProtein	Q852M2	Probable aldehyde oxidase 3 OS=Oryza sativa subsp. japonica GN=Os03g0790700 PE=2 SV=1	0	30.9278632814801	8.84955752212389	8	29	8	1	1356	145.245	6.49	High	High	High	3.9e7	1.5e7	3.0e7	0.323	76.5085380077362	8
High	IsMasterProtein	Q69LE7	Probable polyribonucleotide nucleotidyltransferase 1, chloroplastic OS=Oryza sativa subsp. japonica GN=PNP1 PE=2 SV=1	0	30.8813993399477	8.86917960088692	6	27	6	1	902	97.339	5.91	High	High	High	2.8e7	1.2e7	9.7e6	0.389	78.6480572223663	6
High	IsMasterProtein	Q0ITW7	Alcohol dehydrogenase 2 OS=Oryza sativa subsp. japonica GN=ADH2 PE=2 SV=2	0	30.8537450705096	24.5382585751979	5	27	4	1	379	41.18	6.46	High	High	High	1.1e7	5.4e7	3.3e7	1.081	74.6012165546417	5
High	IsMasterProtein	P0C362	Photosystem II CP47 reaction center protein OS=Oryza sativa GN=psbB PE=3 SV=1	0	30.8404120943146	19.0944881889764	6	38	6	1	508	56.154	6.54	High	High	High	5.9e7	6.0e7	2.4e7	0.995	137.92183470726	6
High	IsMasterProtein	Q10LR9	Uroporphyrinogen decarboxylase 2, chloroplastic OS=Oryza sativa subsp. japonica GN=Os03g0337600 PE=3 SV=1	0	30.5362613693573	29.7435897435897	7	38	7	1	390	42.817	6.57	High	High	High	4.7e7	2.9e7	4.7e7	1.154	105.400515317917	7
High	IsMasterProtein	Q69SV0	Probable L-ascorbate peroxidase 8, chloroplastic OS=Oryza sativa subsp. japonica GN=APX8 PE=1 SV=2	0	30.2227003033177	22.3849372384937	7	24	5	1	478	51.156	5.53	High	High	High	4.1e7		2.0e7	0.931	78.0116280317307	7
High	IsMasterProtein	Q336T5	Expansin-B3 OS=Oryza sativa subsp. japonica GN=EXPB3 PE=2 SV=2	0	29.87394490805	36.5671641791045	7	32	5	1	268	29.173	5.83	High	High	High	7.9e7	5.0e7	4.8e7	2.162	94.1964902877808	7
High	IsMasterProtein	A2X8Q3	Soluble inorganic pyrophosphatase OS=Oryza sativa subsp. indica GN=IPP PE=2 SV=1	0	29.7944713249679	29.4392523364486	4	39	4	1	214	24.144	5.86	High	High	High	2.2e8	1.5e7	2.2e8	2.162	118.99243927002	4
High	IsMasterProtein	B8AL33	Arginine biosynthesis bifunctional protein ArgJ, chloroplastic OS=Oryza sativa subsp. indica GN=OsI_11009 PE=3 SV=1	0	29.7173800791163	15.7667386609071	4	26	4	1	463	47.823	6.92	High	High	High	3.0e7	3.5e7	2.0e7	0.585	82.5376039743423	4
High	IsMasterProtein	Q9LGQ6	Acyl transferase 9 OS=Oryza sativa subsp. japonica GN=AT9 PE=2 SV=1	0	29.3993808955108	21.7183770883055	6	38	6	1	419	46.136	5.92	High	High	High	1.0e8	3.2e7	2.2e7	0.817	105.616747498512	6
High	IsMasterProtein	A2YPX3	Peroxidase 2 OS=Oryza sativa subsp. indica GN=PRX112 PE=3 SV=2	0	29.3480826653131	26.4331210191083	5	45	5	1	314	32.614	5.86	High	High	High	2.9e8	1.5e8	1.1e8	1.683	128.205007314682	5
High	IsMasterProtein	Q0JNS6	Calmodulin-1 OS=Oryza sativa subsp. japonica GN=CAM1-1 PE=1 SV=2	0	29.2697873465208	58.3892617449664	4	38	1	1	149	16.821	4.27	High	High	High				2.981	111.636312246323	4
High	IsMasterProtein	P14654	Glutamine synthetase cytosolic isozyme 1-2 OS=Oryza sativa subsp. japonica GN=GLN1-2 PE=1 SV=1	0	29.1988713663652	18.7675070028011	3	50	2	1	357	39.234	6.07	High	High	Not Found	3.3e6	4.4e6		1.371	141.582576036453	3
High	IsMasterProtein	Q6F332	Calmodulin-2 OS=Oryza sativa subsp. japonica GN=CAM2 PE=2 SV=3	0	29.1939865856777	58.3892617449664	4	40	1	1	149	16.807	4.27	High	Not Found	Not Found	1.7e6			2.981	109.68497800827	4
High	IsMasterProtein	Q9SMB1	Spermidine synthase 1 OS=Oryza sativa subsp. japonica GN=SPDSYN1 PE=2 SV=1	0	28.6798906489684	24.1486068111455	4	32	4	1	323	35.124	5.4	High	High	High	3.1e7	3.0e7	2.1e7	1.276	91.4838919639587	4
High	IsMasterProtein	Q69Q02	4-alpha-glucanotransferase DPE2 OS=Oryza sativa subsp. japonica GN=DPE2 PE=2 SV=1	0	28.575782595378	11.9450317124736	8	30	8	1	946	108.226	6.4	High	High	High	1.6e7	3.9e7	2.5e7	0.346	80.7523214817047	8
High	IsMasterProtein	P25777	Oryzain beta chain OS=Oryza sativa subsp. japonica GN=Os04g0670200 PE=1 SV=2	0	28.0534220419835	12.4463519313305	4	61	4	1	466	49.767	5.36	High	High	High	1.6e8	1.3e8	9.5e7	0.616	195.904564023018	4
High	IsMasterProtein	A2ZB00	40S ribosomal protein S16 OS=Oryza sativa subsp. indica GN=RPS16A PE=2 SV=1	0	27.7859040333116	44.2953020134228	5	65	5	1	149	16.808	10.56	High	High	High	1.3e8	1.6e8	7.6e7	9	136.972964525223	5
High	IsMasterProtein	Q6ESF0	Germin-like protein 2-4 OS=Oryza sativa subsp. japonica GN=Os02g0532500 PE=2 SV=1	0	27.7337487514308	31.4410480349345	6	32	6	1	229	24.302	8.34	High	High	High	1.0e8	4.6e7	4.3e7	1.894	90.1622393131256	6
High	IsMasterProtein	P0C367	Photosystem II CP43 reaction center protein OS=Oryza sativa subsp. japonica GN=psbC PE=3 SV=1	0	27.6264841770845	19.8731501057082	5	24	5	1	473	52.043	7.21	High	High	High	7.7e7	5.4e7	6.7e7	1.054	79.8095231056213	5
High	IsMasterProtein	Q7FAY6	Probable UDP-arabinopyranose mutase 2 OS=Oryza sativa subsp. japonica GN=UAM2 PE=1 SV=1	0	27.2559189737942	22.478386167147	7	60	7	1	347	38.882	6.44	High	High	High	5.0e7	2.5e7	1.7e7	0.957	176.761920809746	7
High	IsMasterProtein	Q6L4F8	Guanine nucleotide-binding protein subunit beta-like protein B OS=Oryza sativa subsp. japonica GN=RACK1B PE=1 SV=1	0	27.1961524319631	46.4285714285714	8	39	5	1	336	36.429	6.54	High	High	High	1.8e7	2.0e7	1.9e7	1.818	100.731916904449	8
High	IsMasterProtein	P25778	Oryzain gamma chain OS=Oryza sativa subsp. japonica GN=Os09g0442300 PE=2 SV=2	0	26.9594935018713	20.1657458563536	4	49	4	1	362	39.089	7.15	High	High	High	1.4e7	2.4e7	1.1e7	1.683	160.096615076065	4
High	IsMasterProtein	P17070	Proliferating cell nuclear antigen OS=Oryza sativa subsp. japonica GN=Os02g0805200 PE=1 SV=2	0	26.684401826822	26.615969581749	4	24	4	1	263	29.252	4.75	High	High	High	8.8e7	7.1e7	1.1e7	0.896	77.8059697151184	4
High	IsMasterProtein	Q9SDD6	Peroxiredoxin-2F, mitochondrial OS=Oryza sativa subsp. japonica GN=PRXIIF PE=2 SV=1	0	26.6092456327638	42.4242424242424	5	31	5	1	198	20.861	7.99	High	High	High	1.3e8	8.1e7	2.0e7	1.61	104.845268011093	5
High	IsMasterProtein	B8BBZ7	Probable gamma-aminobutyrate transaminase 3, mitochondrial OS=Oryza sativa subsp. indica GN=OsI_28220 PE=3 SV=1	0	26.1447633907365	10.7843137254902	5	32	3	1	510	55.921	6.54	High	High	High	2.8e7	1.9e7	4.7e7	0.585	81.9775542020798	5
High	IsMasterProtein	Q6ZG77	Probable diaminopimelate decarboxylase, chloroplastic OS=Oryza sativa subsp. japonica GN=LYSA PE=2 SV=1	0	25.6451381213834	16.9387755102041	6	33	6	1	490	53.181	6.84	High	High	High	5.6e7	2.5e7	1.5e7	0.562	90.5701396465302	6
High	IsMasterProtein	Q6YXW6	Sucrose-phosphatase 2 OS=Oryza sativa subsp. japonica GN=SPP2 PE=1 SV=1	0	25.2485287176333	20.3309692671395	7	28	6	1	423	47.225	5.82	High	High	High	1.2e8	9.6e6	4.9e7	1.31	62.2813986539841	7
High	IsMasterProtein	A3C6G9	Glycine cleavage system H protein, mitochondrial OS=Oryza sativa subsp. japonica GN=GDCSH PE=1 SV=1	0	25.1274759845632	28.0487804878049	3	33	3	1	164	17.357	5.03	High	High	High	2.2e8	6.6e7	9.9e7	1.848	101.581975698471	3
High	IsMasterProtein	B9FSC8	Putative 12-oxophytodienoate reductase 11 OS=Oryza sativa subsp. japonica GN=OPR11 PE=2 SV=1	0	25.0671621981713	25.6130790190736	5	19	5	1	367	40.618	6.74	High	High	High	2.6e7	3.8e7	4.2e6	0.468	56.0694763660431	5
High	IsMasterProtein	Q9S827	Succinate dehydrogenase [ubiquinone] iron-sulfur subunit 1, mitochondrial OS=Oryza sativa subsp. japonica GN=SDH2-1 PE=1 SV=1	0	24.9967930955568	25.6227758007117	5	15	5	1	281	31.099	8.48	High	High	High	5.3e7	6.0e7	6.6e7	0.995	49.0697774887085	5
High	IsMasterProtein	P46466	26S proteasome regulatory subunit 4 homolog OS=Oryza sativa subsp. japonica GN=TBP2 PE=2 SV=2	0	24.7134937735871	18.3035714285714	5	18	5	1	448	49.556	6.21	High	High	High	1.7e7	2.1e7	3.7e6	0.743	45.2353537082672	5
High	IsMasterProtein	Q10J94	Cysteine proteinase inhibitor 8 OS=Oryza sativa subsp. japonica GN=Os03g0429000 PE=2 SV=1	0	24.4965303007693	36.5853658536585	2	23	2	1	123	12.871	8.69	High	High	High	6.0e7		4.3e7	5.813	85.3659689426422	2
High	IsMasterProtein	Q53NF0	Putative beta-glucosidase 35 OS=Oryza sativa subsp. japonica GN=BGLU35 PE=3 SV=2	0	24.4626589335163	12.1149897330595	5	45	1	1	487	55.572	9.06	Not Found	High	High			1.2e8	0.433	162.750305175781	5
High	IsMasterProtein	Q0JL44	Protein SGT1 homolog OS=Oryza sativa subsp. japonica GN=SGT1 PE=1 SV=1	0	24.1802721577909	23.9782016348774	5	30	5	1	367	40.912	5.06	High	High	High	4.4e7	1.2e7	3.2e7	0.931	87.6020278930664	5
High	IsMasterProtein	Q7XTJ3	Pyruvate dehydrogenase E1 component subunit alpha-3, chloroplastic OS=Oryza sativa subsp. japonica GN=Os04g0119400 PE=2 SV=2	0	23.989403582542	14.8235294117647	5	19	5	1	425	46.115	6.61	High	High	High	8.6e7	9.1e7	4.8e7	0.557	56.1820292472839	5
High	IsMasterProtein	Q0JNR2	Cysteine proteinase inhibitor 12 OS=Oryza sativa subsp. japonica GN=Os01g0270100 PE=2 SV=1	0	23.9261977718188	31.6	6	36	6	1	250	27.252	6.54	High	High	High	5.0e7	4.5e7	6.1e7	1.894	104.024501442909	6
High	IsMasterProtein	Q0JM17	DEAD-box ATP-dependent RNA helicase 56 OS=Oryza sativa subsp. japonica GN=AIP1 PE=1 SV=2	0	23.6888577104183	19.4444444444444	6	28	6	1	432	48.623	5.72	High	High	High	9.4e7	1.2e7	1.7e7	0.887	63.3610495328903	6
High	IsMasterProtein	Q9FXT4	Alpha-galactosidase OS=Oryza sativa subsp. japonica GN=Os10g0493600 PE=1 SV=1	0	23.5484063570855	16.7865707434053	5	22	5	1	417	45.792	7.94	High	High	High	1.5e7	7.8e7	5.5e7	0.509	74.4998228549957	5
High	IsMasterProtein	P35686	40S ribosomal protein S20 OS=Oryza sativa subsp. japonica GN=RPS20 PE=2 SV=2	0	23.5144648082553	28.90625	4	46	4	1	128	14.037	9.44	High	High	High	4.5e8	1.6e8	3.4e8	3.217	129.912112474442	4
High	IsMasterProtein	Q67IX6	Protein disulfide isomerase-like 1-4 OS=Oryza sativa subsp. japonica GN=PDIL1-4 PE=2 SV=1	0	23.4998533752929	16.696269982238	6	29	6	1	563	62.214	4.93	High	High	High	1.6e7	2.1e7	1.3e7	0.52	78.9632420539856	6
High	IsMasterProtein	Q0IQK9	Non-specific lipid-transfer protein 1 OS=Oryza sativa subsp. japonica GN=LTP PE=1 SV=1	0	23.4717407858872	37.9310344827586	3	63	3	1	116	11.338	9.33	High	High	High	1.3e9	1.3e8	6.0e8	3.642	216.824898958206	3
High	IsMasterProtein	Q2QYW2	Clathrin heavy chain 2 OS=Oryza sativa subsp. japonica GN=Os12g0104800 PE=3 SV=1	0	23.4100943317492	4.7423887587822	5	18	5	1	1708	193.225	5.39	High	High	High	2.0e7	2.4e7	1.3e7	0.147	44.8190462589264	5
High	IsMasterProtein	Q7XCA7	Expansin-B6 OS=Oryza sativa subsp. japonica GN=EXPB6 PE=2 SV=1	0	23.0678595417334	28.3636363636364	5	28	3	1	275	29.864	7.65	High	High	High	7.9e7	1.8e7	4.8e7	1.054	85.4160261154175	5
High	IsMasterProtein	Q40682	Elongation factor 1-delta 2 OS=Oryza sativa subsp. japonica GN=Os03g0406200 PE=2 SV=3	0	22.7410379902554	34.070796460177	6	25	4	1	226	24.639	4.53	High	High	High	2.4e7	7.8e6	2.3e7	1.894	69.3319306373596	6
High	IsMasterProtein	Q336R9	Peptide methionine sulfoxide reductase A4, chloroplastic OS=Oryza sativa subsp. japonica GN=MSRA4 PE=2 SV=2	0	22.6117402067585	19.0114068441065	3	9	2	1	263	28.621	8.35	High	Not Found	High	2.9e7		6.0e7	0.778	23.6926145553589	3
High	IsMasterProtein	Q42972	Malate dehydrogenase, glyoxysomal OS=Oryza sativa subsp. japonica GN=Os12g0632700 PE=1 SV=3	0	22.4506061672821	11.7977528089888	3	40	3	1	356	37.362	7.88	High	High	High	2.0e8	4.7e7	9.1e7	0.73	125.29661488533	3
High	IsMasterProtein	Q6K8J4	4-hydroxy-3-methylbut-2-en-1-yl diphosphate synthase (ferredoxin), chloroplastic OS=Oryza sativa subsp. japonica GN=ISPG PE=2 SV=1	0	22.2722947263844	11.4247311827957	8	26	8	1	744	82.109	5.94	High	High	High	6.1e7	3.2e7	3.6e7	0.445	53.2062028646469	8
High	IsMasterProtein	P35687	40S ribosomal protein S21 OS=Oryza sativa subsp. japonica GN=RPS21 PE=3 SV=1	0	21.959127465838	52.4390243902439	3	39	3	1	82	9.248	7.34	High	High	High	5.1e8	3.6e7	4.0e8	9	116.571063041687	3
High	IsMasterProtein	A1XBB7	Protein IN2-1 homolog B OS=Oryza sativa subsp. indica GN=GSTZ5 PE=1 SV=1	0	21.7578323640757	26.6393442622951	4	19	4	1	244	27.344	5.53	High	High	High	6.4e7	4.4e7	2.2e7	0.833	56.4845554828644	4
High	IsMasterProtein	A2XRZ0	Probable aldo-keto reductase 2 OS=Oryza sativa subsp. indica GN=OsI_15387 PE=3 SV=1	0	21.7040043209768	22.7920227920228	5	23	3	1	351	38.152	6.62	High	High	High	3.7e7	9.8e6	2.2e7	0.688	66.1814043521881	5
High	IsMasterProtein	Q06398	Probable glutathione S-transferase GSTU6 OS=Oryza sativa subsp. japonica GN=GSTU6 PE=2 SV=2	0	21.6756781577041	15.2542372881356	3	18	3	1	236	25.64	6.1	High	High	High	4.0e7	6.8e7	4.5e7	1.276	47.2577121257782	3
High	IsMasterProtein	Q9XGP7	Tricin synthase 1 OS=Oryza sativa subsp. japonica GN=ROMT-15 PE=1 SV=1	0	21.6105511925378	27.3809523809524	5	29	5	1	252	27.754	5.31	High	High	High	8.2e7	5.7e7	7.3e7	0.968	74.9541292190552	5
High	IsMasterProtein	Q08480	Adenylate kinase 4 OS=Oryza sativa subsp. japonica GN=ADK-B PE=2 SV=1	0	21.5802330786473	23.4567901234568	5	27	3	1	243	26.658	7.8	High	High	High	1.3e8		4.3e7	0.778	79.2428617477417	5
High	IsMasterProtein	Q75GT3	Chaperone protein ClpB2, chloroplastic OS=Oryza sativa subsp. japonica GN=CLPB2 PE=2 SV=1	0	21.3764966258373	7.87321063394683	6	20	5	1	978	108.918	6.62	High	High	High	2.0e7	1.0e7	1.7e7	0.25	52.2372084856033	6
High	IsMasterProtein	P12153	30S ribosomal protein S19, chloroplastic OS=Oryza sativa subsp. japonica GN=rps19-A PE=3 SV=3	0	21.0572327686328	66.6666666666667	5	38	5	1	93	10.689	10.29	High	High	High	1.3e8	2.9e7	4.1e7	5.813	108.971616029739	5
High	IsMasterProtein	Q5Z5A8	Photosystem II stability/assembly factor HCF136, chloroplastic OS=Oryza sativa subsp. japonica GN=HCF136 PE=3 SV=1	0	20.9309007437428	15.625	5	9	5	1	416	45.441	9	High	High	High	1.3e7	2.0e7	1.4e7	0.407	26.6369758844376	5
High	IsMasterProtein	Q6ZJW9	Actin-related protein 4 OS=Oryza sativa subsp. japonica GN=ARP4 PE=2 SV=1	0	20.8296512409321	17.1557562076749	4	15	4	1	443	48.463	5.29	High	High	High	2.9e7	9.7e6	1.8e7	0.407	51.1077165603638	4
High	IsMasterProtein	Q5JMR9	Thioredoxin Y, chloroplastic OS=Oryza sativa subsp. japonica GN=Os01g0963400 PE=3 SV=2	0	20.6959456766474	20.8333333333333	2	25	2	1	168	18.17	9.32	High	High	High	1.4e7	9.2e6	4.4e6	1.512	74.4845032691956	2
High	IsMasterProtein	Q6H6D2	Porphobilinogen deaminase, chloroplastic OS=Oryza sativa subsp. japonica GN=HEMC PE=2 SV=1	0	20.6411155348929	23.1843575418994	6	31	6	1	358	38.373	7.39	High	High	High	5.6e8	1.6e8	3.0e7	0.823	86.7144532203674	6
High	IsMasterProtein	Q8S0J7	Probable membrane-associated 30 kDa protein, chloroplastic OS=Oryza sativa subsp. japonica GN=Os01g0895100 PE=1 SV=1	0	20.518179651665	18.9274447949527	4	13	4	1	317	35.067	9.28	High	High	High	3.6e7		1.0e7	0.551	41.0695083141327	4
High	IsMasterProtein	Q9ZTP5	Ribulose-phosphate 3-epimerase, chloroplastic OS=Oryza sativa subsp. japonica GN=RPE PE=1 SV=2	0	20.5060278479795	18.6131386861314	3	27	3	1	274	29.016	8.43	High	High	High	1.7e8	1.0e8	1.4e8	0.638	93.9740133285522	3
High	IsMasterProtein	Q688M5	Chitinase 9 OS=Oryza sativa subsp. japonica GN=Cht9 PE=2 SV=1	0	20.4687584946475	21.5568862275449	3	35	3	1	334	34.379	4.64	High	High	High	7.5e6	1.5e7	2.7e6	1.512	61.4798469543457	3
High	IsMasterProtein	A3C053	Beta-glucosidase 29 OS=Oryza sativa subsp. japonica GN=BGLU29 PE=2 SV=2	0	20.465023158528	6.68016194331984	2	51	1	1	494	56.117	8.57	Not Found	Not Found	High			1.4e7	0.322	119.900003671646	2
High	IsMasterProtein	P0C438	50S ribosomal protein L14, chloroplastic OS=Oryza sativa GN=rpl14 PE=3 SV=1	0	20.3978636524622	39.8373983739837	4	35	4	1	123	13.556	8.29	High	High	High	1.4e8	4.8e7	7.4e7	2.594	106.44028365612	4
High	IsMasterProtein	Q84TB3	Actin-depolymerizing factor 4 OS=Oryza sativa subsp. japonica GN=ADF4 PE=1 SV=1	0	20.2103149723127	38.8489208633094	4	38	4	1	139	15.936	6.04	High	High	High	1.3e8	8.9e7	6.2e7	1.783	131.910985946655	4
High	IsMasterProtein	Q69TI0	Putative 12-oxophytodienoate reductase 5 OS=Oryza sativa subsp. japonica GN=OPR5 PE=2 SV=1	0	20.145979032896	23.2620320855615	5	23	5	1	374	41.659	5.48	High	High	High	6.6e6	1.5e7	1.8e7	0.874	49.8278357982636	5
High	IsMasterProtein	A2XNR6	Electron transfer flavoprotein subunit alpha, mitochondrial OS=Oryza sativa subsp. indica GN=ETFA PE=3 SV=1	0	19.934877933902	20.6703910614525	4	14	4	1	358	37.329	6.55	High	High	High	2.1e7	2.9e7	2.9e7	0.778	49.7288055419922	4
High	IsMasterProtein	Q10MJ1	Probable glutamyl endopeptidase, chloroplastic OS=Oryza sativa subsp. japonica GN=GEP PE=2 SV=1	0	19.9026912459285	10.5543710021322	6	18	6	1	938	103.83	5.95	High	High	High	1.1e7	2.0e7	1.8e7	0.286	40.8689330816269	6
High	IsMasterProtein	Q10I26	Eukaryotic initiation factor 4A-III homolog B OS=Oryza sativa subsp. japonica GN=EIF4A3B PE=1 SV=1	0	19.6982618762208	9.40594059405941	3	24	1	1	404	45.6	6.37	High	Not Found	High	1.2e8		8.7e6	0.532	72.8400406837463	3
High	IsMasterProtein	Q6ZL42	Probable histone H2A.2 OS=Oryza sativa subsp. japonica GN=Os07g0545400 PE=2 SV=1	0	19.5917202848154	23.7037037037037	2	26	1	1	135	13.968	10.23	High	High	High	2.9e7	2.3e7	1.2e7	2.162	77.8894488811493	2
High	IsMasterProtein	P0C436	Photosystem II D2 protein OS=Oryza sativa subsp. indica GN=psbD PE=3 SV=1	0	19.5723367012423	17.5637393767705	4	20	4	1	353	39.548	5.55	High	High	High	1.0e8	1.2e8		1.31	63.2031507492065	4
High	IsMasterProtein	A2XRZ6	Probable aldo-keto reductase 3 OS=Oryza sativa subsp. indica GN=H0813E03.4 PE=3 SV=1	0	18.8468239774433	16.6197183098592	5	19	3	1	355	38.207	5.97	High	High	High	2.6e7	1.6e7	2.4e7	0.585	50.8574993610382	5
High	IsMasterProtein	Q851L5	IAA-amino acid hydrolase ILR1-like 3 OS=Oryza sativa subsp. japonica GN=ILL3 PE=2 SV=1	0	18.7761916891446	17.9856115107914	5	25	5	1	417	43.962	5.72	High	High	High	3.2e7	1.3e7	3.0e7	0.65	70.1239280700684	5
High	IsMasterProtein	P0C359	Photosystem I iron-sulfur center OS=Oryza sativa GN=psaC PE=3 SV=1	0	18.672719656804	62.962962962963	4	29	4	1	81	8.893	6.92	High	High	High	1.1e8	2.0e7	5.0e7	2.162	90.6624565124512	4
High	IsMasterProtein	Q75KR1	Pyruvate, phosphate dikinase 2 OS=Oryza sativa subsp. japonica GN=PPDK2 PE=3 SV=1	0	18.3687708203071	5.74971815107103	4	12	4	1	887	96.491	5.6	High	High	High	1.2e7	1.9e7	9.9e6	0.215	28.9402854442596	4
High	IsMasterProtein	Q9SDG6	60S ribosomal protein L30 OS=Oryza sativa subsp. japonica GN=RPL30 PE=3 SV=1	0	17.6477774628243	53.1531531531532	4	28	4	1	111	12.356	9.58	High	High	High	1.3e8	1.8e8		2.728	84.7835917472839	4
High	IsMasterProtein	Q40648	Probable voltage-gated potassium channel subunit beta OS=Oryza sativa subsp. japonica GN=KOB1 PE=1 SV=2	0	17.6391737372022	22.8658536585366	3	24	3	1	328	36.427	7.4	High	High	High	2.5e7	1.5e7	9.9e6	0.896	56.6546647548676	3
High	IsMasterProtein	B9FK36	Acetyl-CoA carboxylase 2 OS=Oryza sativa subsp. japonica GN=ACC2 PE=3 SV=2	0	17.3782857211969	3.82466695315857	5	9	5	1	2327	257.553	6.42	Not Found	High	High		1.9e7	5.1e6	0.099	23.1602643728256	5
High	IsMasterProtein	Q60DX8	Beta-glucosidase 22 OS=Oryza sativa subsp. japonica GN=BGLU22 PE=2 SV=1	0	17.1838368262919	9.56848030018762	4	18	4	1	533	59.506	5.15	High	High	High	6.5e7	3.6e7	3.7e7	0.389	51.0640614032745	4
High	IsMasterProtein	P09229	Cysteine proteinase inhibitor 1 OS=Oryza sativa subsp. japonica GN=Os01g0803200 PE=1 SV=2	0	17.0231775206673	24.2857142857143	4	25	4	1	140	15.346	5.85	High	High	High	1.8e8	1.0e8	3.7e7	3.217	73.4344434738159	4
High	IsMasterProtein	Q69PS6	Thioredoxin reductase NTRA OS=Oryza sativa subsp. japonica GN=Os06g0327300 PE=3 SV=2	0	16.9794376700968	12.7717391304348	4	23	1	1	368	38.194	7.44	High	High	High	3.1e7	2.6e7	2.2e7	0.778	76.4371294975281	4
High	IsMasterProtein	O65037	50S ribosomal protein L27, chloroplastic OS=Oryza sativa subsp. japonica GN=RPL27 PE=2 SV=1	0	16.9735339798777	18.974358974359	3	27	3	1	195	21.255	10.02	High	High	High	8.4e7	3.3e7	7.0e7	1.154	69.4310154914856	3
High	IsMasterProtein	Q6ASY2	Non-specific lipid transfer protein-like 1 OS=Oryza sativa subsp. japonica GN=LTPL1 PE=1 SV=1	0	16.8703836992429	9.55056179775281	1	31	1	1	178	16.888	8.25	High	High	High	1.1e9	1.6e8	3.0e8	0.52	126.637575149536	1
High	IsMasterProtein	Q0DAE4	Glutaredoxin-C8 OS=Oryza sativa subsp. japonica GN=GRXC8 PE=2 SV=2	0	16.7411643198042	19.8529411764706	2	14	2	1	136	14.752	7.97	High	High	High	8.2e7	9.8e6	5.0e7	1.154	50.9481457471848	2
High	IsMasterProtein	P20907	Cysteine proteinase inhibitor 2 OS=Oryza sativa subsp. japonica GN=Os05g0494200 PE=2 SV=3	0	16.6161747711531	29.1390728476821	4	35	4	1	151	16.55	8.75	High	High	High	1.3e8	1.9e7	5.1e7	1.848	90.1911181211472	4
High	IsMasterProtein	Q8H7Y8	Probable histone H2A variant 1 OS=Oryza sativa subsp. japonica GN=Os03g0162200 PE=2 SV=1	0	16.2818979435772	44.9275362318841	4	18	3	1	138	14.547	10.32	Not Found	High	High		3.0e7	1.3e8	4.179	52.6534276008606	4
High	IsMasterProtein	Q10G39	Pyruvate dehydrogenase E1 component subunit beta-4, chloroplastic OS=Oryza sativa subsp. japonica GN=Os03g0645100 PE=2 SV=1	0	16.1951581160085	14.5	4	23	1	1	400	42.849	7.02	High	Not Found	High				0.65	61.3142727613449	4
High	IsMasterProtein	Q9ZST1	30S ribosomal protein S17, chloroplastic OS=Oryza sativa subsp. japonica GN=RPS17 PE=2 SV=1	0	16.1138956480357	26.2068965517241	5	25	5	1	145	15.966	10.83	High	High	High	2.2e8		4.4e7	2.594	64.5722244977951	5
High	IsMasterProtein	P0C449	50S ribosomal protein L23, chloroplastic OS=Oryza sativa GN=rpl23-A PE=3 SV=1	0	15.9277957808741	31.1827956989247	2	15	2	1	93	10.757	10.14	High	High	High	4.1e7		9.5e7	2.162	47.0329260826111	2
High	IsMasterProtein	A2YDY2	60S ribosomal protein L11 OS=Oryza sativa subsp. indica GN=RPL11 PE=2 SV=2	0	15.6021551412755	32.4175824175824	5	39	5	1	182	20.823	9.92	High	High	High	7.2e8	5.3e7	2.7e7	1.848	102.568286180496	5
High	IsMasterProtein	Q2QM55	Pyruvate dehydrogenase E1 component subunit beta-3, chloroplastic OS=Oryza sativa subsp. japonica GN=Os12g0616900 PE=2 SV=1	0	15.527131908586	12.7877237851662	4	23	1	1	391	42.093	6.84	Not Found	High	Not Found		1.1e7		0.551	61.5280619859695	4
High	IsMasterProtein	Q0J5V5	Aminopeptidase M1-B OS=Oryza sativa subsp. japonica GN=Os08g0398700 PE=2 SV=1	0	15.2766379417136	6.17142857142857	3	17	3	1	875	97.842	5.39	High	High	High	3.7e7	1.3e7	9.2e6	0.172	49.219845533371	3
High	IsMasterProtein	Q7XR61	Methylthioribose kinase 1 OS=Oryza sativa subsp. japonica GN=MTK1 PE=2 SV=1	0	15.1906742538719	11.3953488372093	4	23	4	1	430	48.382	6.54	High	High	High	4.7e7	5.8e7	1.6e7	0.445	25.9379231929779	4
High	IsMasterProtein	Q7XCK6	Chitinase 8 OS=Oryza sativa subsp. japonica GN=Cht8 PE=2 SV=1	0	15.1414149764891	30.6513409961686	5	17	5	1	261	27.534	6.52	High	High	High	8.3e7	2.6e7		1.154	41.9970364570618	5
High	IsMasterProtein	Q6H5X0	Putative ripening-related protein 2 OS=Oryza sativa subsp. japonica GN=Os02g0637000 PE=3 SV=1	0	14.6782909165344	27.0833333333333	3	17	3	1	192	20.383	6.51	High	High	High	7.6e7	9.0e6	2.5e7	0.874	53.7841815948486	3
High	IsMasterProtein	Q2QMN7	Probable ureidoglycolate hydrolase OS=Oryza sativa subsp. japonica GN=UAH PE=1 SV=2	0	14.6719198897742	10.7438016528926	3	7	3	1	484	51.683	5.63	High	High	High	2.8e7	9.0e6		0.334	17.9209803342819	3
High	IsMasterProtein	Q851K1	Germin-like protein 3-6 OS=Oryza sativa subsp. japonica GN=Os03g0694000 PE=2 SV=1	0	14.551673510815	23.1441048034935	4	13	4	1	229	24.164	6.38	High	High	High	3.7e7	3.3e7		1.154	27.0619132518768	4
High	IsMasterProtein	P0C490	30S ribosomal protein S7, chloroplastic OS=Oryza sativa subsp. indica GN=rps7-A PE=3 SV=1	0	14.4281840921773	28.8461538461538	5	28	5	1	156	17.618	11.81	High	High	High	2.5e8	1.5e8	7.6e7	1.848	72.2929147481918	5
High	IsMasterProtein	P0C493	30S ribosomal protein S8, chloroplastic OS=Oryza sativa subsp. indica GN=rps8 PE=3 SV=1	0	14.2878553190724	30.1470588235294	4	27	4	1	136	15.601	10.98	High	High	High	2.2e8	7.8e7	8.8e7	1.31	67.2442320585251	4
High	IsMasterProtein	Q9ZP20	Thioredoxin M5, chloroplastic OS=Oryza sativa subsp. japonica GN=TRXM PE=2 SV=1	0	14.2088682141317	26.1627906976744	4	27	4	1	172	18.517	7.93	High	High	High	1.3e8	1.3e8	9.9e7	1.31	74.5411808490753	4
High	IsMasterProtein	Q9LDN2	Uridine 5'-monophosphate synthase OS=Oryza sativa subsp. japonica GN=UMPS1 PE=2 SV=1	0	13.8808092523807	12.7882599580713	3	12	3	1	477	50.772	7.21	High	High	High	6.3e6	1.3e7	1.4e7	0.445	38.0463445186615	3
High	IsMasterProtein	Q0IWL9	Monothiol glutaredoxin-S11 OS=Oryza sativa subsp. japonica GN=GRXS11 PE=2 SV=2	0	13.8614682599314	9.16496945010183	3	9	3	1	491	53.121	5.25	High	High	High	3.7e7	7.3e6	1.7e7	0.25	32.4957292079926	3
High	IsMasterProtein	Q6ZHS4	Cinnamyl alcohol dehydrogenase 2 OS=Oryza sativa subsp. japonica GN=CAD2 PE=1 SV=1	0	13.8145094680942	16.2534435261708	4	15	4	1	363	38.618	6.39	High	High	High	1.5e7	1.8e7	2.2e7	0.585	35.9690647125244	4
High	IsMasterProtein	P0DKK2	60S ribosomal protein L37a-2 OS=Oryza sativa subsp. japonica GN=Os05g0557000 PE=1 SV=1	0	13.7820817679502	17.3913043478261	1	15	1	1	92	10.236	10.29	High	High	High	2.4e8	7.5e7	1.4e8	1.154	63.2911405563354	1
High	IsMasterProtein	Q5NAY4	Histidinol dehydrogenase, chloroplastic OS=Oryza sativa subsp. japonica GN=HDH PE=2 SV=1	0	13.7294563924686	8.66807610993657	3	15	3	1	473	50.534	6.47	High	High	High	2.3e7	3.3e7	3.4e6	0.269	44.4439222812653	3
High	IsMasterProtein	P0C454	50S ribosomal protein L32, chloroplastic OS=Oryza sativa subsp. japonica GN=rpl32 PE=3 SV=1	0	13.7185955590854	39.6825396825397	2	17	2	1	63	7.311	11.77	High	High	High	1.6e8	1.3e8	1.3e8	9	40.1308434009552	2
High	IsMasterProtein	O04985	Non-symbiotic hemoglobin 2 OS=Oryza sativa subsp. japonica GN=HB2 PE=2 SV=1	0	13.6921199678343	23.0769230769231	3	18	2	1	169	18.604	8.94	High	High	High	1.7e7		1.1e7	0.778	45.979171872139	3
High	IsMasterProtein	Q655S1	ATP-dependent zinc metalloprotease FTSH 2, chloroplastic OS=Oryza sativa subsp. japonica GN=FTSH2 PE=3 SV=1	0	13.6685242974667	7.39644970414201	3	9	3	1	676	72.493	5.72	High	High	High	5.5e6	1.0e6	1.1e6	0.194	26.7867975234985	3
High	IsMasterProtein	A2ZF53	Glutamyl-tRNA(Gln) amidotransferase subunit B, chloroplastic/mitochondrial OS=Oryza sativa subsp. indica GN=GATB PE=3 SV=1	0	13.6586239812153	9.92647058823529	3	8	3	1	544	60.057	6.4	High	High	High	1.2e6		4.6e5	0.283	23.2611365318298	3
High	IsMasterProtein	Q9XJ29	Anthranilate synthase alpha subunit 2, chloroplastic OS=Oryza sativa subsp. japonica GN=OsASA2 PE=1 SV=1	0	13.5330618148379	7.26072607260726	4	11	4	1	606	66.946	7.12	High	High	High	3.7e7	2.7e7	4.7e7	0.266	37.8835450410843	4
High	IsMasterProtein	P40392	Ras-related protein RIC1 OS=Oryza sativa subsp. japonica GN=RIC1 PE=2 SV=2	0	13.4737363003839	24.2574257425743	4	32	4	1	202	22.462	5.27	High	High	High	8.5e7	8.5e7	1.4e7	0.668	82.8155555725098	4
High	IsMasterProtein	Q6YYB0	Uncharacterized protein Os08g0359500 OS=Oryza sativa subsp. japonica GN=Os08g0359500 PE=2 SV=1	0	13.473243615746	23.0046948356808	3	17	3	1	213	22.779	4.49	High	High	High	1.8e7	9.0e6	1.3e7	1.783	49.225289106369	3
High	IsMasterProtein	Q70G58	Thioredoxin reductase NTRC OS=Oryza sativa subsp. japonica GN=Os07g0657900 PE=1 SV=2	0	13.4119779188994	9.70873786407767	3	6	3	1	515	56.116	6.49	High	High	High	1.4e7	1.5e7	8.8e6	0.292	20.1580770015717	3
High	IsMasterProtein	B8B8C5	PHD finger protein ALFIN-LIKE 9 OS=Oryza sativa subsp. indica GN=OsI_26819 PE=3 SV=1	0	13.3511635169072	18.7725631768953	3	13	3	1	277	30.297	5.92	High	High	High	5.4e6		5.1e6	1.031	38.5707293748856	3
High	IsMasterProtein	Q6AVI0	Zinc finger BED domain-containing protein RICESLEEPER 2 OS=Oryza sativa subsp. japonica GN=Os03g0733400 PE=2 SV=1	0	13.2531381335323	6.78670360110803	3	15	3	1	722	80.924	5.33	High	High	High	1.4e7	1.7e7	1.0e7	0.225	39.9378737211227	3
High	IsMasterProtein	A2XCT8	1,2-dihydroxy-3-keto-5-methylthiopentene dioxygenase 2 OS=Oryza sativa subsp. indica GN=ARD2 PE=2 SV=2	0	13.1264402713727	7.07070707070707	2	5	2	1	198	23.483	5.2	Not Found	Not Found	High			3.0e7	0.638	17.6820714473724	2
High	IsMasterProtein	P12139	50S ribosomal protein L20, chloroplastic OS=Oryza sativa subsp. japonica GN=rpl20 PE=3 SV=3	0	13.0776943033627	15.9663865546218	1	18	1	1	119	14.337	12.13	High	High	High	3.3e7	3.2e7	5.5e6	0.778	43.5615935325623	1
High	IsMasterProtein	Q6ZJJ1	Probable L-ascorbate peroxidase 4, peroxisomal OS=Oryza sativa subsp. japonica GN=APX4 PE=2 SV=1	0	13.0596379964631	12.0274914089347	3	14	3	1	291	31.718	7.97	High	High	High	1.6e7	1.4e7	1.1e7	0.369	42.2278723716736	3
High	IsMasterProtein	Q8W1L6	Peroxisomal fatty acid beta-oxidation multifunctional protein OS=Oryza sativa subsp. japonica GN=MFP PE=1 SV=2	0	12.9884821559481	6.8870523415978	3	17	3	1	726	78.41	8.98	High	High	High	3.9e7	4.4e7	6.5e6	0.179	47.6467247009277	3
High	IsMasterProtein	A2XID3	Allene oxide cyclase, chloroplastic OS=Oryza sativa subsp. indica GN=AOC PE=2 SV=1	0	12.8915953325425	21.25	4	14	4	1	240	26.034	9.23	High	High	High	6.2e7		4.5e7	0.778	34.1225724220276	4
High	IsMasterProtein	Q08479	Adenylate kinase 3 OS=Oryza sativa subsp. japonica GN=ADK-A PE=2 SV=1	0	12.8486822350515	13.2780082987552	3	20	1	1	241	26.389	8.28	High	High	High	7.9e7	3.5e7	3.9e7	0.468	50.3722631931305	3
High	IsMasterProtein	Q75HJ0	DEAD-box ATP-dependent RNA helicase 37 OS=Oryza sativa subsp. japonica GN=PL10A PE=2 SV=1	0	12.8264095867474	6.43642072213501	3	10	3	1	637	67.624	7.88	High	High	High		8.9e6	9.6e6	0.233	26.3434257507324	3
High	IsMasterProtein	Q42456	Aspartic proteinase oryzasin-1 OS=Oryza sativa subsp. japonica GN=Os05g0567100 PE=2 SV=2	0	12.769435428219	8.64440078585462	3	15	3	1	509	54.039	5.33	High	High	High	4.4e7	1.6e7	1.2e7	0.292	38.2578785419464	3
High	IsMasterProtein	Q6H8D5	Coatomer subunit beta'-2 OS=Oryza sativa subsp. japonica GN=Os02g0209100 PE=2 SV=1	0	12.7535052358691	3.62637362637363	3	17	3	1	910	102.613	5.06	High	High	High	3.2e7	1.0e7		0.202	41.1128034591675	3
High	IsMasterProtein	A2Y4S9	Cytochrome c OS=Oryza sativa subsp. indica GN=CC-1 PE=3 SV=1	0	12.7054563332948	30.3571428571429	3	33	3	1	112	12.263	9.32	High	High	High	1.4e8	8.6e7	6.4e7	1.371	93.3684786558151	3
High	IsMasterProtein	Q6I544	Germin-like protein 5-1 OS=Oryza sativa subsp. japonica GN=Os05g0277500 PE=2 SV=1	0	12.5912251588836	12.2171945701357	2	11	2	1	221	23.161	8.27	High	High	High	3.5e7	2.3e7	3.9e7	0.874	34.5715343952179	2
High	IsMasterProtein	P0C445	50S ribosomal protein L22, chloroplastic OS=Oryza sativa subsp. indica GN=rpl22 PE=3 SV=1	0	12.5044487914974	13.4228187919463	2	15	2	1	149	17.672	10.9	High	High	High	3.0e8	1.4e8	1.6e8	1.371	43.1052745580673	2
High	IsMasterProtein	Q7XUP7	Peptide methionine sulfoxide reductase A2-1 OS=Oryza sativa subsp. japonica GN=MSRA2-1 PE=2 SV=2	0	12.4380736820925	18.1818181818182	3	7	2	1	187	20.794	6.29	High	High	High	4.4e7	1.9e7	2.7e7	0.585	18.5696651935577	3
High	IsMasterProtein	Q67UF5	Protein disulfide isomerase-like 2-3 OS=Oryza sativa subsp. japonica GN=PDIL2-3 PE=2 SV=1	0	12.2033372401157	8.84353741496599	3	7	3	1	441	47.304	5.58	High	High	High	2.8e7		1.2e7	0.304	18.4982184171677	3
High	IsMasterProtein	Q2QWT4	3'(2'),5'-bisphosphate nucleotidase OS=Oryza sativa subsp. japonica GN=Os12g0183300 PE=2 SV=1	0	12.182468287663	13.6871508379888	3	5	3	1	358	37.457	4.74	Not Found	High	High		2.4e7	2.0e7	0.35	16.5470697879791	3
High	IsMasterProtein	Q9LGZ2	Putative L-cysteine desulfhydrase 1 OS=Oryza sativa subsp. japonica GN=Os01g0290100 PE=2 SV=1	0	12.0975989504043	15.1452282157676	4	9	4	1	482	52.088	6.58	High	High	Not Found		1.5e7		0.389	19.958071231842	4
High	IsMasterProtein	O04986	Non-symbiotic hemoglobin 1 OS=Oryza sativa subsp. japonica GN=HB1 PE=1 SV=1	0	12.0494124563978	18.6746987951807	2	16	1	1	166	18.433	7.49	High	High	High	2.4e7	1.0e7	6.3e6	0.468	45.4572076797485	2
High	IsMasterProtein	Q75W16	Phospho-2-dehydro-3-deoxyheptonate aldolase 2, chloroplastic OS=Oryza sativa subsp. japonica GN=DAHPS2 PE=2 SV=1	0	12.0195863394712	9.46196660482375	4	6	4	1	539	59.296	8.41	High	High	High	2.2e7	3.5e7	7.4e6	0.292	15.0008398294449	4
High	IsMasterProtein	Q7G794	Putative linoleate 9S-lipoxygenase 3 OS=Oryza sativa subsp. japonica GN=Os03g0700400 PE=3 SV=1	0	11.9274002443098	6.12009237875289	3	6	3	1	866	96.191	5.57	High	High	High	9.8e5			0.087	15.1820032596588	3
High	IsMasterProtein	Q84PB7	Protein THYLAKOID FORMATION1, chloroplastic OS=Oryza sativa subsp. japonica GN=THF1 PE=2 SV=1	0	11.7895248354217	12.5435540069686	3	16	3	1	287	32.08	8.85	High	High	High	4.3e7	3.8e7	1.3e7	0.54	42.8712877035141	3
High	IsMasterProtein	Q9AXB0	Uroporphyrinogen decarboxylase 1, chloroplastic OS=Oryza sativa subsp. japonica GN=Os01g0622300 PE=2 SV=1	0	11.7011934302461	9.45273631840796	2	12	2	1	402	43.954	6.46	High	High	High	7.6e6	2.5e7		0.468	33.0391149520874	2
High	IsMasterProtein	Q8W425	26S proteasome non-ATPase regulatory subunit 6 OS=Oryza sativa subsp. japonica GN=RPN7 PE=2 SV=1	0	11.6522899237728	7.19794344473008	2	9	2	1	389	44.057	5.92	High	High	High	1.0e7	2.3e7	1.2e7	0.202	31.3332788944244	2
High	IsMasterProtein	Q10RI7	DEAD-box ATP-dependent RNA helicase 38 OS=Oryza sativa subsp. japonica GN=Os03g0158200 PE=3 SV=1	0	11.5871699974377	4.55445544554455	1	8	1	1	505	55.819	5.74	High	Not Found	High	8.1e6		3.8e6	0.166	34.6540107727051	1
High	IsMasterProtein	Q5Z7L0	Beta-galactosidase 9 OS=Oryza sativa subsp. japonica GN=Os06g0573600 PE=2 SV=1	0	11.4354657351279	5.73426573426573	2	8	2	1	715	78.23	7.65	High	High	High	8.7e6	6.1e6	7.0e6	0.122	29.8550198078156	2
High	IsMasterProtein	Q2QX01	Monothiol glutaredoxin-S12, chloroplastic OS=Oryza sativa subsp. japonica GN=GRXS12 PE=2 SV=1	0	11.4293657537056	11.5789473684211	3	10	3	1	285	30.571	8.29	High	High	High	1.3e7		7.0e6	0.778	28.3105099201202	3
High	IsMasterProtein	Q9LSU0	Proteasome subunit alpha type-3 OS=Oryza sativa subsp. japonica GN=PAG1 PE=2 SV=1	0	11.3355412930699	17.6706827309237	4	23	4	1	249	27.221	6.09	High	High	High	1.6e8		1.7e8	0.719	48.4931792020798	4
High	IsMasterProtein	Q7XKV2	Beta-glucosidase 13 OS=Oryza sativa subsp. japonica GN=BGLU13 PE=2 SV=2	0	11.3315042159865	5.73122529644269	2	29	1	1	506	57.1	6.92	High	High	High	4.5e6	6.2e6	8.3e6	0.322	59.3112114667892	2
High	IsMasterProtein	Q8H5N9	Probable aquaporin PIP2-1 OS=Oryza sativa subsp. japonica GN=PIP2-1 PE=2 SV=1	0	11.2110026860074	14.8275862068966	3	15	2	1	290	30.266	8.43	High	High	High	3.5e7		1.3e7	0.874	44.7933876514435	3
High	IsMasterProtein	P0C358	Photosystem I P700 chlorophyll a apoprotein A2 OS=Oryza sativa subsp. japonica GN=psaB PE=3 SV=1	0	11.1648396905203	4.76839237057221	3	16	3	1	734	82.508	7.15	High	High	High	1.2e7	7.3e6	1.5e7	0.413	37.7181012630463	3
High	IsMasterProtein	Q8H859	Probable cinnamyl alcohol dehydrogenase 1 OS=Oryza sativa subsp. japonica GN=CAD1 PE=2 SV=1	0	11.1396329475969	12.7118644067797	3	9	3	1	354	38.487	6.38	High	High	High	7.0e6		7.8e6	0.52	25.1730465888977	3
High	IsMasterProtein	B8A8C9	Phospholipase A1-II 5 OS=Oryza sativa subsp. indica GN=OsI_03470 PE=3 SV=1	0	10.9796756836848	5.37634408602151	1	8	1	1	465	50.363	6.98	High	Not Found	High	1.6e7		1.2e7	0.233	28.5199122428894	1
High	IsMasterProtein	Q0DJA0	Coatomer subunit delta-1 OS=Oryza sativa subsp. japonica GN=Os05g0310800 PE=2 SV=1	0	10.9388569373362	7.44274809160305	3	7	3	1	524	57.47	5.74	High	High	High	4.5e7	4.4e7	2.3e7	0.25	19.8531581163406	3
High	IsMasterProtein	Q6EPN6	2-C-methyl-D-erythritol 2,4-cyclodiphosphate synthase, chloroplastic OS=Oryza sativa subsp. japonica GN=ISPF PE=2 SV=1	0	10.8211825917549	15.7657657657658	2	7	2	1	222	23.509	7.99	High	Not Found	High	1.8e7		1.4e7	0.52	21.6890156269073	2
High	IsMasterProtein	Q0J3L4	Monothiol glutaredoxin-S10 OS=Oryza sativa subsp. japonica GN=GRXS10 PE=2 SV=2	0	10.7855947989751	16.4634146341463	2	16	2	1	164	17.821	9.83	High	High	High	1.1e8	4.9e7	3.6e6	0.52	54.6197736263275	2
High	IsMasterProtein	A2Y886	Plastocyanin, chloroplastic OS=Oryza sativa subsp. indica GN=PETE PE=2 SV=1	0	10.6487869433173	15.5844155844156	1	6	1	1	154	15.567	5.87	Not Found	High	High		8.8e6		1.154	15.0243163108826	1
High	IsMasterProtein	B9FXV5	Eukaryotic translation initiation factor 4G OS=Oryza sativa subsp. japonica GN=Os07g0555200 PE=2 SV=2	0	10.5348105418877	1.67410714285714	2	10	2	1	1792	193.414	8.09	High	High	High	9.3e6	7.4e6	1.9e7	0.047	29.9909875392914	2
High	IsMasterProtein	Q9LD61	Aspartate carbamoyltransferase, chloroplastic OS=Oryza sativa subsp. japonica GN=PYRB PE=2 SV=1	0	10.440350323584	9.64187327823691	3	10	3	1	363	39.867	7.44	High	High	High	3.5e7	2.0e7	7.1e6	0.304	27.9207328557968	3
High	IsMasterProtein	A2ZCP0	Methylthioribose-1-phosphate isomerase OS=Oryza sativa subsp. indica GN=OsI_35550 PE=2 SV=1	0	10.4133551059243	11.2299465240642	2	11	2	1	374	39.455	5.35	High	High	High	4.3e6	2.1e6	4.0e6	0.369	28.3201887607574	2
High	IsMasterProtein	P0C422	Photosystem II reaction center protein H OS=Oryza sativa subsp. japonica GN=psbH PE=3 SV=1	0	10.3839843359256	19.1780821917808	1	18	1	1	73	7.881	6.55	High	High	High	1.5e8	5.7e7	1.2e8	3.642	48.7711075544357	1
High	IsMasterProtein	Q6ESI7	Tripeptidyl-peptidase 2 OS=Oryza sativa subsp. japonica GN=TPP2 PE=2 SV=1	0	10.3515493707101	3.45842531272995	4	14	4	1	1359	148.54	6.58	High	High	High	2.0e7	2.0e7	9.1e6	0.124	27.6238716840744	4
High	IsMasterProtein	A2XS65	Cysteine proteinase inhibitor 10 OS=Oryza sativa subsp. indica GN=OsI_014908 PE=3 SV=2	0	10.3138039058359	22.5165562913907	3	26	3	1	151	15.438	10.15	High	High	High	8.1e7	6.3e7	9.0e6	0.874	73.4956029653549	3
High	IsMasterProtein	A2XQV4	Electron transfer flavoprotein subunit beta, mitochondrial OS=Oryza sativa subsp. indica GN=ETFB PE=3 SV=1	0	10.1996049137353	14.6245059288538	2	10	2	1	253	27.45	6.62	High	High	High	2.5e7	7.1e6		0.389	34.7531523704529	2
High	IsMasterProtein	B8AM21	U2 small nuclear ribonucleoprotein B'' OS=Oryza sativa subsp. indica GN=OsI_11177 PE=3 SV=1	0	10.1628426614331	10.7758620689655	1	14	1	1	232	26.056	9.41	High	High	High		4.9e6		0.585	25.6448442935944	1
High	IsMasterProtein	Q2QQ99	Protein SPIRAL1-like 3 OS=Oryza sativa subsp. japonica GN=Os12g0502000 PE=3 SV=1	0	9.99249076551046	18.8118811881188	1	10	1	1	101	10.214	9.35	High	High	High	1.9e7			1.154	16.3633048534393	1
High	IsMasterProtein	Q688T8	Glucose-1-phosphate adenylyltransferase large subunit 3, chloroplastic/amyloplastic OS=Oryza sativa subsp. japonica GN=AGPL3 PE=1 SV=1	0	9.80437852885156	11.3680154142582	3	9	3	1	519	57.617	6.79	Not Found	High	High		3.5e6	9.7e6	0.283	20.68345952034	3
High	IsMasterProtein	Q8SAY0	50S ribosomal protein L18, chloroplastic OS=Oryza sativa subsp. japonica GN=RPL18 PE=2 SV=1	0	9.78044900324268	15.2941176470588	2	17	2	1	170	18.129	10.32	High	High	High	1.5e8		7.9e7	0.468	61.7856225967407	2
High	IsMasterProtein	P0C368	Cytochrome b559 subunit alpha OS=Oryza sativa GN=psbE PE=3 SV=1	0	9.73058922955282	25.3012048192771	2	14	2	1	83	9.439	4.78	High	High	High	2.4e7	3.3e6	5.7e6	2.981	31.5186550617218	2
High	IsMasterProtein	P0C433	Photosystem II protein D1 OS=Oryza sativa subsp. indica GN=psbA PE=3 SV=1	0	9.65945158768575	6.79886685552408	2	17	2	1	353	38.938	5.36	High	High	High	6.9e7		7.1e7	0.468	58.327385187149	2
High	IsMasterProtein	Q7XKD0	Thioredoxin X, chloroplastic OS=Oryza sativa subsp. japonica GN=TRX-X PE=2 SV=1	0	9.63972854559706	15	2	13	2	1	180	19.109	8.28	High	High	High	5.1e6	2.1e7		0.468	37.6219136714935	2
High	IsMasterProtein	Q5N8G1	2-C-methyl-D-erythritol 4-phosphate cytidylyltransferase, chloroplastic OS=Oryza sativa subsp. japonica GN=ISPD PE=2 SV=1	0	9.61677480100786	15.4882154882155	3	10	3	1	297	32.443	7.43	High	High	High	4.0e6	9.0e6	2.7e6	0.438	20.7552638053894	3
High	IsMasterProtein	P0C2Z0	ATP synthase subunit b, chloroplastic OS=Oryza sativa subsp. japonica GN=atpF PE=3 SV=1	0	9.56393048968151	13.6612021857924	2	14	2	1	183	20.943	9.42	High	High	High	3.6e7	5.4e7	2.8e7	0.468	46.0838577747345	2
High	IsMasterProtein	Q94DM8	Ubiquitin-fold modifier 1 OS=Oryza sativa subsp. japonica GN=Os01g0962400 PE=3 SV=1	0	9.45818679925047	42.156862745098	2	18	2	1	102	10.356	9.61	High	High	High	2.2e7	4.5e7	2.2e7	0.931	48.6880359649658	2
High	IsMasterProtein	Q84VG0	Probable calcium-binding protein CML7 OS=Oryza sativa subsp. japonica GN=CML7 PE=2 SV=1	0	9.44021199590841	20.2702702702703	3	10	3	1	148	16.672	5.06	High	High	High	2.1e7		2.7e7	0.701	28.2806148529053	3
High	IsMasterProtein	Q6YV23	Carbamoyl-phosphate synthase small chain, chloroplastic OS=Oryza sativa subsp. japonica GN=CARA PE=2 SV=2	0	9.21214289044312	9.19282511210762	2	9	2	1	446	48.405	6.9	High	High	High	1.4e7	1.6e7	3.7e6	0.245	23.3691740036011	2
High	IsMasterProtein	Q6ZJS7	Elongation factor Ts, mitochondrial OS=Oryza sativa subsp. japonica GN=EFTS PE=2 SV=1	0	9.12788564306399	6.83060109289618	1	5	1	1	366	39.989	8.37	Not Found	Not Found	High			1.8e7	0.202	14.1717753410339	1
High	IsMasterProtein	Q0JDA2	Succinate dehydrogenase subunit 5, mitochondrial OS=Oryza sativa subsp. japonica GN=SDH5 PE=1 SV=1	0	9.03873010470108	6.49350649350649	1	6	1	1	231	24.568	8.65	Not Found	High	High		2.3e7	3.5e7	0.425	18.2621121406555	1
High	IsMasterProtein	Q0DG05	Photosystem I reaction center subunit VI, chloroplastic OS=Oryza sativa subsp. japonica GN=PSAH PE=2 SV=1	0	9.02776641947491	23.2394366197183	1	4	1	1	142	15.034	10.17	High	Not Found	High	3.2e6			0.778	14.5358996391296	1
High	IsMasterProtein	A2YCH5	Cyclin-dependent kinase F-1 OS=Oryza sativa subsp. indica GN=CDKF-1 PE=3 SV=1	0	9.01506333768832	3.75782881002088	1	6	1	1	479	52.024	4.78	High	High	High	1.2e7	4.2e5		0.194	13.3917264938354	1
High	IsMasterProtein	Q75I94	Beta-glucosidase 8 OS=Oryza sativa subsp. japonica GN=BGLU8 PE=1 SV=1	0	8.99784463021262	3.16901408450704	1	6	1	1	568	63.058	7.01	High	High	Not Found	3.2e6			0.25	16.0791699886322	1
High	IsMasterProtein	P83647	Profilin LP04 OS=Oryza sativa subsp. indica GN=OsI_020954 PE=1 SV=2	0	8.83624524621802	24.4274809160305	2	12	2	1	131	14.124	4.87	High	High	High	3.4e7	9.0e7		1.512	40.6234896183014	2
High	IsMasterProtein	Q6ETN3	Probable 4-coumarate--CoA ligase 3 OS=Oryza sativa subsp. japonica GN=4CL3 PE=2 SV=1	0	8.76943996454329	5.77617328519856	2	4	2	1	554	59.603	5.17	High	High	Not Found		2.5e7		0.141	9.28284382820129	2
High	IsMasterProtein	P37890	Serine carboxypeptidase 1 OS=Oryza sativa subsp. japonica GN=CBP1 PE=2 SV=1	0	8.75578821388056	5.88235294117647	2	8	2	1	510	55.674	7.43	High	High	High		2.2e7	2.1e7	0.222	29.6537792682648	2
High	IsMasterProtein	Q0J716	Villin-5 OS=Oryza sativa subsp. japonica GN=VLN5 PE=3 SV=1	0	8.64353586053132	2.82722513089005	2	7	2	1	955	107.276	6	High	High	High	1.4e7		1.6e7	0.071	18.129611492157	2
High	IsMasterProtein	Q6AVG6	4-hydroxy-3-methylbut-2-enyl diphosphate reductase, chloroplastic OS=Oryza sativa subsp. japonica GN=ISPH PE=2 SV=1	0	8.61533036514397	8.06100217864924	3	11	3	1	459	51.032	5.67	High	High	High	2.0e7		2.8e7	0.259	25.9959869384766	3
High	IsMasterProtein	Q10LP5	Sucrose synthase 4 OS=Oryza sativa subsp. japonica GN=SUS4 PE=2 SV=1	0	8.59220527554181	4.94437577255871	3	11	3	1	809	92.159	6.54	High	High	High	3.6e7		2.3e7	0.158	30.1196086406708	3
High	IsMasterProtein	Q0JKD0	Glutamate synthase 1 [NADH], chloroplastic OS=Oryza sativa subsp. japonica GN=Os01g0681900 PE=2 SV=1	0	8.5093763299021	1.19981541301338	3	5	3	1	2167	236.745	7.09	High	High	Not Found	1.1e6	5.8e6		0.055	6.63226008415222	3
High	IsMasterProtein	Q9SE42	Ribulose-phosphate 3-epimerase, cytoplasmic isoform OS=Oryza sativa subsp. japonica GN=Os09g0505700 PE=1 SV=1	0	8.4990777608097	8.33333333333333	1	8	1	1	228	24.275	5.6	High	High	High	3.1e7		1.2e7	0.259	33.7929604053497	1
High	IsMasterProtein	O65091	Non-specific lipid-transfer protein 4 OS=Oryza sativa subsp. japonica GN=Os12g0114500 PE=3 SV=2	0	8.4262173356683	21.0084033613445	2	6	2	1	119	11.968	8.51	High	Not Found	High	8.9e6		8.2e6	1.154	11.6836521625519	2
High	IsMasterProtein	Q69T31	Cytosolic invertase 1 OS=Oryza sativa subsp. japonica GN=CINV1 PE=1 SV=1	0	8.39010051804375	4.98220640569395	2	7	2	1	562	63.41	6.8	High	High	High	3.0e7		3.0e7	0.141	19.3938291072845	2
High	IsMasterProtein	P49100	Cytochrome b5 OS=Oryza sativa subsp. japonica GN=Os05g0108800 PE=2 SV=2	0	8.25708485734824	24.8175182481752	2	4	2	1	137	15.273	5.33	Not Found	High	High		1.5e7	3.3e7	0.585	8.78438282012939	2
High	IsMasterProtein	P0C441	50S ribosomal protein L16, chloroplastic OS=Oryza sativa GN=rpl16 PE=3 SV=1	0	8.22516527618156	16.9117647058824	2	17	2	1	136	15.519	11.46	High	High	High	2.0e7	5.9e7	1.5e7	0.931	55.6485979557037	2
High	IsMasterProtein	Q6H7E4	Thioredoxin M1, chloroplastic OS=Oryza sativa subsp. japonica GN=Os02g0639900 PE=2 SV=1	0	8.18119789358165	19.6531791907514	2	4	2	1	173	18.578	9	Not Found	Not Found	High			2.4e7	0.668	12.8804922103882	2
High	IsMasterProtein	Q7F8T6	Tricin synthase 2 OS=Oryza sativa subsp. japonica GN=ROMT-17 PE=1 SV=1	0	8.04379597613063	17.4657534246575	3	21	3	1	292	32.012	5.71	High	High	High	6.7e6	2.8e7	6.8e6	0.438	53.7329021692276	3
High	IsMasterProtein	Q8S2G0	4-diphosphocytidyl-2-C-methyl-D-erythritol kinase, chloroplastic OS=Oryza sativa subsp. japonica GN=ISPE PE=2 SV=1	0	7.99699052534649	11.2219451371571	3	6	3	1	401	43.813	6.34	High	High	High	3.5e7	1.8e7		0.194	12.0995233058929	3
High	IsMasterProtein	Q6EU14	Protein argonaute 1A OS=Oryza sativa subsp. japonica GN=AGO1A PE=2 SV=1	0	7.93330144957701	1.57116451016636	1	6	1	1	1082	120.373	9.39	Not Found	High	High			7.8e6	0.037	19.0326464176178	1
High	IsMasterProtein	P52712	Serine carboxypeptidase-like OS=Oryza sativa subsp. japonica GN=CBP31 PE=2 SV=2	0	7.86504578008307	5.82750582750583	2	8	2	1	429	47.759	5.29	High	High	High	4.5e7	3.6e7	2.0e7	0.233	26.7504494190216	2
High	IsMasterProtein	Q7XLR1	Probable aquaporin PIP2-6 OS=Oryza sativa subsp. japonica GN=PIP2-6 PE=2 SV=2	0	7.85489481758675	12.4113475177305	3	5	2	1	282	29.944	8.97	High	High	Not Found	3.0e7			0.995	9.29920649528503	3
High	IsMasterProtein	P0C484	30S ribosomal protein S3, chloroplastic OS=Oryza sativa subsp. indica GN=rps3 PE=3 SV=1	0	7.64697888767066	4.60251046025105	2	12	2	1	239	27.501	9.74	High	High	High	2.0e7	1.2e7	1.4e7	0.359	33.0884308815002	2
High	IsMasterProtein	Q9ZTS1	Probable methionine--tRNA ligase OS=Oryza sativa subsp. japonica GN=Os06g0508700 PE=2 SV=2	0	7.60889262161552	3.37078651685393	2	5	2	1	801	89.396	6.95	Not Found	High	High		2.0e7	7.0e6	0.108	11.9594830274582	2
High	IsMasterProtein	Q8S919	Ubiquitin-conjugating enzyme E2 5B OS=Oryza sativa subsp. japonica GN=UBC5B PE=2 SV=1	0	7.5447913992978	25.6756756756757	2	5	2	1	148	16.435	7.88	High	High	Not Found	8.0e7			2.162	11.9022994041443	2
High	IsMasterProtein	Q94E75	Probable sucrose-phosphatase 1 OS=Oryza sativa subsp. japonica GN=SPP1 PE=2 SV=1	0	7.52521905851956	4.72813238770686	2	7	1	1	423	47.035	6.06	High	High	High	2.6e7			0.318	8.98610270023346	2
High	IsMasterProtein	P0DKK0	26S proteasome regulatory subunit 7B OS=Oryza sativa subsp. japonica GN=RPT1B PE=2 SV=1	0	7.47738364783743	5.86854460093897	2	9	2	1	426	47.651	6.29	High	High	High	3.3e8	1.5e8	4.6e8	0.166	22.9244480133057	2
High	IsMasterProtein	P0C355	Photosystem I P700 chlorophyll a apoprotein A1 OS=Oryza sativa subsp. japonica GN=psaA PE=3 SV=1	0	7.44498755381595	3.6	3	9	3	1	750	83.115	7.11	High	High	High	2.5e7	2.1e7	2.7e7	0.292	17.9658193588257	3
High	IsMasterProtein	Q8S091	Thioredoxin F, chloroplastic OS=Oryza sativa subsp. japonica GN=Os01g0913000 PE=2 SV=1	0	7.44153239777463	10.6951871657754	2	19	2	1	187	19.734	8.54	High	High	High	1.1e8	7.8e7	6.5e6	0.425	68.926607966423	2
High	IsMasterProtein	Q69S39	Cytochrome b6-f complex iron-sulfur subunit, chloroplastic OS=Oryza sativa subsp. japonica GN=petC PE=1 SV=1	0	7.4041688172227	10.6666666666667	2	15	2	1	225	23.869	8.25	High	High	High	5.2e7	2.8e7	1.4e7	0.359	35.4403262138367	2
High	IsMasterProtein	Q653V7	Probable alpha-glucosidase Os06g0675700 OS=Oryza sativa subsp. japonica GN=Os06g0675700 PE=1 SV=1	0	7.35492727199605	3.61581920903955	2	4	2	1	885	96.275	8.59	Not Found	High	High		1.4e7	8.9e6	0.108	11.5245633125305	2
High	IsMasterProtein	Q2QMG2	Methylcrotonoyl-CoA carboxylase subunit alpha, mitochondrial OS=Oryza sativa subsp. japonica GN=MCCA PE=2 SV=2	0	7.29920977862565	2.44233378561737	1	4	1	1	737	80.234	6.8	High	Not Found	High	1.0e7		4.6e6	0.048	14.9163951873779	1
High	IsMasterProtein	Q2QX45	Calcium-dependent protein kinase 28 OS=Oryza sativa subsp. japonica GN=CPK28 PE=3 SV=1	0	7.25134690657573	3.80228136882129	1	6	1	1	526	57.952	5.74	High	High	High	1.1e7		9.5e6	0.096	23.5450947284698	1
High	IsMasterProtein	A2Z3C4	Probable 6-phosphogluconolactonase 4, chloroplastic OS=Oryza sativa subsp. indica GN=OsI_031067 PE=3 SV=2	0	7.14093878469436	11.7283950617284	3	9	3	1	324	34.54	8.59	High	High	High	1.9e7	4.6e7	3.7e7	0.389	22.9938999414444	3
High	IsMasterProtein	Q6Z382	Coatomer subunit gamma-2 OS=Oryza sativa subsp. japonica GN=Os07g0201100 PE=2 SV=1	0	6.98779342377087	2.81214848143982	2	3	2	1	889	98.492	5.11	High	Not Found	Not Found	1.9e7			0.084	8.56213927268982	2
High	IsMasterProtein	Q0J7U6	Protein TPR2 OS=Oryza sativa subsp. japonica GN=TPR2 PE=1 SV=1	0	6.89132945958615	1.85348631950574	2	11	2	1	1133	124.699	7.28	High	High	High	1.6e7	1.7e7	4.1e6	0.083	34.2924149036407	2
High	IsMasterProtein	Q0JG75	Photosystem II reaction center PSB28 protein, chloroplastic OS=Oryza sativa subsp. japonica GN=PSB28 PE=2 SV=2	0	6.85815844084278	12.7777777777778	2	7	2	1	180	19.724	9.76	High	High	High			6.4e7	0.778	7.27239727973938	2
High	IsMasterProtein	P48600	Eukaryotic translation initiation factor isoform 4E-2 OS=Oryza sativa subsp. japonica GN=Os10g0467600 PE=2 SV=2	0	6.83806927722509	11.6504854368932	2	7	2	1	206	23.185	6.23	High	High	High	4.5e7	9.4e6	1.6e7	0.468	22.6441811323166	2
High	IsMasterProtein	O04226	Delta-1-pyrroline-5-carboxylate synthase 1 OS=Oryza sativa subsp. japonica GN=P5CS1 PE=2 SV=2	0	6.81565870054265	3.49162011173184	2	3	2	1	716	77.697	6.84	Not Found	Not Found	High			2.2e7	0.099	7.80474448204041	2
High	IsMasterProtein	Q6K2E8	Acetolactate synthase 1, chloroplastic OS=Oryza sativa subsp. japonica GN=ALS1 PE=2 SV=1	0	6.7708302974609	2.32919254658385	1	4	1	1	644	69.349	6.96	Not Found	High	High		7.6e6	3.4e6	0.07	7.70965385437012	1
High	IsMasterProtein	A2YQ56	Lon protease homolog, mitochondrial OS=Oryza sativa subsp. indica GN=OsI_27415 PE=2 SV=1	0	6.66796572297248	1.39720558882236	1	4	1	1	1002	109.471	5.44	High	High	Not Found	6.5e6	3.8e6		0.037	14.7918274402618	1
High	IsMasterProtein	Q6L5I5	Mitochondrial outer membrane protein porin 2 OS=Oryza sativa subsp. japonica GN=VDAC2 PE=2 SV=1	0	6.62311975949883	23.5714285714286	3	5	3	1	280	29.584	8.65	High	High	High	3.1e7	4.1e7	8.6e6	0.638	9.99992799758911	3
High	IsMasterProtein	Q6ES52	TPR repeat-containing thioredoxin TDX OS=Oryza sativa subsp. japonica GN=Os09g0401200 PE=2 SV=1	0	6.596896301624	11.98738170347	2	9	2	1	317	34.959	6.16	High	High	High	2.8e6		3.4e6	0.233	27.5214669704437	2
High	IsMasterProtein	B7FAL5	RNA-binding protein Y14A OS=Oryza sativa subsp. japonica GN=Y14A PE=1 SV=1	0	6.58369241294012	8.33333333333333	1	2	1	1	204	22.091	5.4	Not Found	Not Found	High				0.259	8.64897632598877	1
High	IsMasterProtein	Q0JBZ8	Hydroxycinnamoyltransferase 1 OS=Oryza sativa subsp. japonica GN=HCT1 PE=2 SV=1	0	6.54365826374539	7.91855203619909	2	6	2	1	442	48.464	6.3	Not Found	High	High		6.0e6	4.9e6	0.202	16.9264478683472	2
High	IsMasterProtein	Q25A68	Glutamyl-tRNA(Gln) amidotransferase subunit A, chloroplastic/mitochondrial OS=Oryza sativa subsp. indica GN=GATA PE=3 SV=1	0	6.48069715076457	2.94659300184162	1	4	1	1	543	57.295	6.18	Not Found	High	High			7.0e6	0.086	13.4757859706879	1
High	IsMasterProtein	P56724	60S acidic ribosomal protein P3 OS=Oryza sativa subsp. japonica GN=Os06g0701400 PE=3 SV=3	0	6.42067379624474	12.6050420168067	1	7	1	1	119	11.887	4.41	High	High	High	6.9e8	6.4e8	2.6e8	0.778	30.3939182758331	1
High	IsMasterProtein	Q84TA3	Leukotriene A-4 hydrolase homolog OS=Oryza sativa subsp. japonica GN=LKHA4 PE=2 SV=1	0	6.21921623392908	8.01963993453355	2	5	2	1	611	67.749	5.14	High	High	Not Found	6.6e6	8.6e6		0.15	12.9793512821198	2
High	IsMasterProtein	O24174	Betaine aldehyde dehydrogenase 1 OS=Oryza sativa subsp. japonica GN=BADH1 PE=1 SV=1	0	6.13644904645389	8.51485148514852	2	10	1	1	505	54.613	7.02	High	High	High				0.212	29.0902173519135	2
High	IsMasterProtein	Q84Q77	17.9 kDa class I heat shock protein OS=Oryza sativa subsp. japonica GN=HSP17.9A PE=1 SV=1	0	5.99783393824349	8.07453416149068	1	2	1	1	161	17.899	6.06	Not Found	Not Found	High			9.2e6	0.292	6.93727517127991	1
High	IsMasterProtein	A2YVE5	Probable histone H2A.3 OS=Oryza sativa subsp. indica GN=OsI_028288 PE=3 SV=1	0	5.78535597337643	23.8805970149254	2	13	1	1	134	13.909	10.23	Not Found	Not Found	High				0.778	38.1228880882263	2
High	IsMasterProtein	Q10G81	Histone-binding protein MSI1 homolog OS=Oryza sativa subsp. japonica GN=MSI1 PE=2 SV=1	0	5.77469071827414	3.73831775700935	1	4	1	1	428	48.33	4.93	High	Not Found	High	1.8e7		9.8e6	0.105	8.5254864692688	1
High	IsMasterProtein	Q6K7H2	UMP-CMP kinase 4 OS=Oryza sativa subsp. japonica GN=Os02g0778400 PE=2 SV=1	0	5.72616713843499	7.94392523364486	2	4	2	1	214	23.541	5.25	Not Found	High	High		1.6e7		0.425	9.28126299381256	2
High	IsMasterProtein	Q6ZA06	Endoglucanase 20 OS=Oryza sativa subsp. japonica GN=GLU15 PE=2 SV=1	0	5.68550077202685	6.97674418604651	1	7	1	1	516	55.076	5.78	High	High	High	7.2e6			0.096	21.7713770866394	1
High	IsMasterProtein	Q6K548	Mitochondrial outer membrane protein porin 1 OS=Oryza sativa subsp. japonica GN=VDAC1 PE=1 SV=3	0	5.66400272570258	11.6788321167883	2	11	2	1	274	29.202	7.66	High	High	High			1.4e7	0.389	17.3342130184174	2
High	IsMasterProtein	A2X0R4	Molybdopterin synthase catalytic subunit OS=Oryza sativa subsp. indica GN=MOCS2 PE=3 SV=1	0	5.62488531530778	9.84455958549223	1	5	1	1	193	20.851	5.69	High	High	High	1.9e7	1.2e7	1.8e7	0.166	8.59807300567627	1
High	IsMasterProtein	P0C314	ATP-dependent Clp protease proteolytic subunit OS=Oryza sativa subsp. japonica GN=clpP PE=3 SV=1	0	5.56639015667628	6.01851851851852	1	10	1	1	216	24.711	4.75	High	High	High	1.9e7	3.0e7	1.6e7	0.292	29.3968148231506	1
High	IsMasterProtein	P0C388	Cytochrome f OS=Oryza sativa subsp. indica GN=petA PE=3 SV=1	0	5.53985418250825	4.6875	1	4	1	1	320	35.445	8.91	High	Not Found	High	4.3e7		1.4e7	0.122	12.6071865558624	1
High	IsMasterProtein	Q0J9V5	Thioredoxin-like protein CXXS1 OS=Oryza sativa subsp. japonica GN=Os04g0629500 PE=2 SV=1	0	5.52415999253997	15.0375939849624	2	7	2	1	133	14.662	4.88	High	High	High	4.1e7	1.0e7	1.4e7	0.931	12.6331161260605	2
High	IsMasterProtein	A2ZLS4	Putative diaminopimelate epimerase, chloroplastic OS=Oryza sativa subsp. indica GN=DAPF PE=3 SV=1	0	5.50627607209112	7.28291316526611	2	5	2	1	357	38.051	6.68	High	High	High		2.1e7		0.233	13.2297649383545	2
High	IsMasterProtein	Q2RAD9	Histone H3.2 OS=Oryza sativa subsp. japonica GN=Os01g0866200 PE=3 SV=1	0	5.36831449366275	6.61764705882353	1	15	1	1	136	15.259	11.3	High	High	High	3.9e8	1.1e8	2.0e8	0.931	16.4792411327362	1
High	IsMasterProtein	Q5TKP8	Probable cytokinin riboside 5'-monophosphate phosphoribohydrolase LOGL7 OS=Oryza sativa subsp. japonica GN=LOGL7 PE=2 SV=1	0	5.31794522292619	6.72645739910314	1	1	1	1	223	23.823	5.17	Not Found	Not Found	High			1.2e7	0.212	2.24870896339417	1
High	IsMasterProtein	B8B7X6	Probable D-2-hydroxyglutarate dehydrogenase, mitochondrial OS=Oryza sativa subsp. indica GN=D2HGDH PE=3 SV=1	0	5.22841251911874	2.50447227191413	1	4	1	1	559	61.09	7.3	High	High	Not Found	1.6e7			0.061	13.0050420761108	1
High	IsMasterProtein	Q84ZC0	Probable V-type proton ATPase subunit H OS=Oryza sativa subsp. japonica GN=Os07g0549700 PE=2 SV=1	0	5.09544673702323	4.42477876106195	1	4	1	1	452	51.357	7.42	High	High	Not Found	4.7e6			0.08	11.7307846546173	1
High	IsMasterProtein	P0C457	50S ribosomal protein L33, chloroplastic OS=Oryza sativa subsp. japonica GN=rpl33 PE=3 SV=1	0	4.97538853647718	27.2727272727273	2	15	2	1	66	7.638	10.17	High	High	High	1.3e8		4.3e7	2.162	32.5520405769348	2
High	IsMasterProtein	Q7G764	Probable NAD(P)H-dependent oxidoreductase 1 OS=Oryza sativa subsp. japonica GN=Os10g0113000 PE=1 SV=1	0	4.94385773794095	4.67289719626168	1	2	1	1	321	35.69	5.45	High	High	Not Found	1.0e7			0.11	6.47641944885254	1
High	IsMasterProtein	Q6AV34	Probable N-acetyl-gamma-glutamyl-phosphate reductase, chloroplastic OS=Oryza sativa subsp. japonica GN=Os03g0617900 PE=1 SV=1	0	4.93666664104825	4.33734939759036	1	2	1	1	415	44.758	8.4	High	High	Not Found	1.0e7	6.4e6		0.086	6.31561183929443	1
High	IsMasterProtein	Q67UX7	Probable protein phosphatase 2C 10 OS=Oryza sativa subsp. japonica GN=Os02g0149800 PE=2 SV=1	0	4.93404701968613	3.73563218390805	1	2	1	1	348	37.545	5.16	Not Found	Not Found	High			1.5e7	0.096	6.75573229789734	1
High	IsMasterProtein	P0C464	30S ribosomal protein S11, chloroplastic OS=Oryza sativa subsp. japonica GN=rps11 PE=3 SV=1	0	4.9072793553159	9.09090909090909	1	4	1	1	143	15.615	12.04	High	High	Not Found	5.6e6			0.334	12.8507206439972	1
High	IsMasterProtein	Q7XKA8	Serine/threonine-protein kinase SAPK5 OS=Oryza sativa subsp. japonica GN=SAPK5 PE=2 SV=1	0	4.9037854146536	4.32432432432432	1	6	1	1	370	42.139	6.42	High	High	High	3.2e7	2.2e7	1.3e7	0.101	18.5268349647522	1
High	IsMasterProtein	P0C476	30S ribosomal protein S18, chloroplastic OS=Oryza sativa subsp. indica GN=rps18 PE=3 SV=1	0	4.83693897773156	9.20245398773006	2	27	2	1	163	19.644	12.04	High	High	High	3.9e7	2.4e7	2.2e7	0.585	49.854839682579	2
High	IsMasterProtein	Q7EYV7	Poly [ADP-ribose] polymerase 1 OS=Oryza sativa subsp. japonica GN=PARP1 PE=2 SV=1	0	4.79556689535505	0.818833162743091	1	6	1	1	977	110.086	8.65	High	High	High	1.0e8	4.6e7	3.5e7	0.08	16.1119205951691	1
High	IsMasterProtein	Q6Z7V2	24.1 kDa heat shock protein, mitochondrial OS=Oryza sativa subsp. japonica GN=HSP24.1 PE=2 SV=1	0	4.76827561667148	7.72727272727273	1	6	1	1	220	24.082	7.5	High	High	High	1.3e7		8.5e6	0.179	22.842113494873	1
High	IsMasterProtein	Q2QYE1	Probable apyrase 3 OS=Oryza sativa subsp. japonica GN=APY3 PE=2 SV=2	0	4.74909230029914	2.88248337028825	1	4	1	1	451	48.87	7.96	High	Not Found	High	2.3e7		1.1e7	0.093	13.2201635837555	1
High	IsMasterProtein	Q53JI9	Probable sucrose-phosphate synthase 5 OS=Oryza sativa subsp. japonica GN=SPS5 PE=2 SV=1	0	4.68697688967676	1.28205128205128	1	2	1	1	1014	108.917	6.11	High	Not Found	Not Found	4.1e6			0.044	5.60621452331543	1
High	IsMasterProtein	Q9SDG8	Protein argonaute 4A OS=Oryza sativa subsp. japonica GN=AGO4A PE=2 SV=1	0	4.29115436195182	1.32743362831858	1	4	1	1	904	100.576	8.97	Not Found	High	High		8.8e6	5.6e6	0.043	12.7887160778046	1
High	IsMasterProtein	Q5Z6F0	Probable aquaporin TIP2-2 OS=Oryza sativa subsp. japonica GN=TIP2-2 PE=2 SV=1	0	4.26986399600332	4.43548387096774	1	4	1	1	248	24.998	6.11	High	Not Found	High	4.9e7			0.468	12.2889814376831	1
High	IsMasterProtein	Q94LR4	Expansin-B4 OS=Oryza sativa subsp. japonica GN=EXPB4 PE=2 SV=1	0	4.25178599365452	5.94405594405594	2	4	1	1	286	31.338	6.42	Not Found	Not Found	High			8.4e6	0.359	6.80823826789856	2
High	IsMasterProtein	Q655X0	Thioredoxin O, mitochondrial OS=Oryza sativa subsp. japonica GN=Os06g0665900 PE=2 SV=2	0	4.23589862352377	8.04597701149425	1	1	1	1	174	18.677	9.47	High	Not Found	Not Found	6.2e6			0.292	3.75393652915955	1
High	IsMasterProtein	Q10FF9	Deoxyuridine 5'-triphosphate nucleotidohydrolase OS=Oryza sativa subsp. japonica GN=DUT PE=3 SV=1	0.00144717800289436	4.21481257997064	10.5263157894737	1	4	1	1	171	17.329	5.31	High	Not Found	High	9.2e6			0.259	10.7931673526764	1
High	IsMasterProtein	Q653S3	Probable protein phosphatase 2C 70 OS=Oryza sativa subsp. japonica GN=Os09g0558000 PE=2 SV=2	0.00144717800289436	4.19287104440758	3.31491712707182	1	4	1	1	362	39.595	5.17	Not Found	High	High				0.116	11.603964805603	1
High	IsMasterProtein	B8AVF0	Beta-glucosidase 12 OS=Oryza sativa subsp. indica GN=BGLU12 PE=3 SV=1	0.00144717800289436	4.18595894308011	4.31372549019608	2	14	1	1	510	57.457	8.72	Not Found	High	Not Found		8.5e6		0.145	25.5870591402054	2
High	IsMasterProtein	P55857	Small ubiquitin-related modifier 1 OS=Oryza sativa subsp. japonica GN=SUMO1 PE=1 SV=1	0.00144717800289436	4.16112447475098	12	1	7	1	1	100	10.921	5.1	High	High	High	5.9e7	7.5e7	3.5e7	1.154	20.0213539600372	1
High	IsMasterProtein	Q8LI30	4-alpha-glucanotransferase DPE1, chloroplastic/amyloplastic OS=Oryza sativa subsp. japonica GN=DPE1 PE=2 SV=2	0.00144717800289436	4.12039496927013	4.71380471380471	2	6	2	1	594	66.243	5.83	High	High	High	1.6e7	1.7e7		0.155	11.9973789453506	2
High	IsMasterProtein	P0C469	30S ribosomal protein S15, chloroplastic OS=Oryza sativa subsp. indica GN=rps15-A PE=3 SV=1	0.00144717800289436	4.06351883082876	20	2	11	2	1	90	10.875	10.89	High	High	High	9.1e7	1.4e8	6.1e7	1.154	18.8466243743896	2
High	IsMasterProtein	A2Z1W9	1-aminocyclopropane-1-carboxylate oxidase 1 OS=Oryza sativa subsp. indica GN=ACO1 PE=2 SV=1	0.00144717800289436	4.01099538430146	4.03726708074534	1	2	1	1	322	36.365	5.15	Not Found	High	Not Found		8.3e6		0.155	5.99293255805969	1
High	IsMasterProtein	Q7EXZ4	Beta-glucosidase 28 OS=Oryza sativa subsp. japonica GN=BGLU28 PE=2 SV=1	0.00144717800289436	4.00207261380988	3	2	9	1	1	500	56.523	8.48	High	High	High	2.1e7		2.0e7	0.172	19.2838932275772	2
High	IsMasterProtein	Q03200	Light-regulated protein OS=Oryza sativa subsp. japonica GN=LIR1 PE=2 SV=1	0.00144717800289436	3.98589967848038	8.59375	1	4	1	1	128	13.309	4.51	High	High	Not Found	3.6e7			0.468	10.7832179069519	1
High	IsMasterProtein	Q336X9	Mitogen-activated protein kinase 6 OS=Oryza sativa subsp. japonica GN=MPK6 PE=2 SV=1	0.00144717800289436	3.95624487303132	3.98936170212766	1	2	1	1	376	42.746	6.4	Not Found	High	Not Found		1.0e7		0.105	4.73471331596375	1
High	IsMasterProtein	Q7XR06	Probable protein phosphatase 2C 45 OS=Oryza sativa subsp. japonica GN=Os04g0659500 PE=2 SV=2	0.00144717800289436	3.89825292605363	4.25531914893617	1	1	1	1	282	30.565	5.15	High	Not Found	Not Found	2.0e7			0.122	2.90753626823425	1
High	IsMasterProtein	Q67W29	Probable 4-hydroxy-tetrahydrodipicolinate reductase 1, chloroplastic OS=Oryza sativa subsp. japonica GN=DAPB1 PE=2 SV=1	0.00144717800289436	3.84314809892999	2.62390670553936	1	4	1	1	343	37.357	7.03	High	Not Found	Not Found	1.7e7			0.136	10.1279683113098	1
High	IsMasterProtein	Q53PC7	Coatomer subunit beta-1 OS=Oryza sativa subsp. japonica GN=Os11g0174000 PE=2 SV=1	0.00144717800289436	3.83179725315737	1.15424973767051	1	2	1	1	953	105.372	5.87	Not Found	High	Not Found				0.044	6.54234838485718	1
High	IsMasterProtein	Q53P85	Calcium-dependent protein kinase 24 OS=Oryza sativa subsp. japonica GN=CPK24 PE=1 SV=1	0.00144717800289436	3.74352279375832	3.7037037037037	1	2	1	1	513	56.636	5.4	Not Found	High	Not Found		6.0e6		0.093	5.79428648948669	1
High	IsMasterProtein	P25766	Ras-related protein RGP1 OS=Oryza sativa subsp. japonica GN=RGP1 PE=2 SV=2	0.00144717800289436	3.72538038090876	4.86725663716814	1	4	1	1	226	24.964	7.37	Not Found	High	High			3.7e7	0.129	11.5140748023987	1
High	IsMasterProtein	B6RGY0	Peptide deformylase 1A, chloroplastic OS=Oryza sativa subsp. japonica GN=PDF1A PE=2 SV=1	0.00144717800289436	3.71486594049748	10	2	3	2	1	260	27.476	8.6	Not Found	High	High			1.0e7	0.311	7.94997787475586	2
High	IsMasterProtein	Q84PB3	Eukaryotic translation initiation factor isoform 4G-1 OS=Oryza sativa subsp. japonica GN=Os04g0499300 PE=2 SV=2	0.00144717800289436	3.68465952337271	1.38713745271122	1	6	1	1	793	86.967	7.52	High	High	High	1.4e7	2.6e7	4.0e6	0.048	10.8361988067627	1
High	IsMasterProtein	Q6K4E7	Aminopeptidase M1-D OS=Oryza sativa subsp. japonica GN=Os09g0362800 PE=2 SV=1	0.00144717800289436	3.68006156001969	1.71821305841924	1	2	1	1	873	98.451	5.47	Not Found	High	Not Found				0.042	3.03501558303833	1
High	IsMasterProtein	A2YGP6	UDP-sugar pyrophosphorylase OS=Oryza sativa subsp. indica GN=USP PE=3 SV=2	0.00144717800289436	3.66999229912724	1.62337662337662	1	4	1	1	616	67.419	6.99	High	Not Found	High	8.9e6		6.5e6	0.061	11.2314686775208	1
High	IsMasterProtein	Q6K471	Ferredoxin-thioredoxin reductase catalytic chain, chloroplastic OS=Oryza sativa subsp. japonica GN=Os09g0249900 PE=2 SV=1	0.00144717800289436	3.61996432112221	12.3287671232877	2	8	2	1	146	16.091	7.56	High	High	High	1.1e8		1.0e7	0.585	15.6910713911057	2
High	IsMasterProtein	Q109R6	Protein CutA 1, chloroplastic OS=Oryza sativa subsp. japonica GN=CUTA1 PE=1 SV=1	0.00144717800289436	3.56639015667628	6.77966101694915	1	2	1	1	177	18.763	9.04	High	Not Found	Not Found	5.9e6			0.233	2.1262378692627	1
High	IsMasterProtein	A2Z5S8	Ubiquitin-fold modifier-conjugating enzyme 1 OS=Oryza sativa subsp. indica GN=OsI_33008 PE=3 SV=1	0.00286944045911047	3.55470723057403	15.6756756756757	1	3	1	1	185	20.451	7.83	Not Found	High	High		2.9e6		0.233	11.0884742736816	1
High	IsMasterProtein	Q336P5	Transcription factor MYC2 OS=Oryza sativa subsp. japonica GN=MYC2 PE=1 SV=1	0.00286944045911047	3.54257230705352	1.85979971387697	1	1	1	1	699	75.057	6.68	Not Found	Not Found	High			1.1e6	0.08	0	1
High	IsMasterProtein	Q8LSQ2	Probable signal recognition particle 43 kDa protein, chloroplastic OS=Oryza sativa subsp. japonica GN=Os03g0131900 PE=2 SV=1	0.00286944045911047	3.51612754577733	3.09278350515464	1	2	1	1	388	42.113	4.72	Not Found	Not Found	High			8.2e6	0.096	5.44911336898804	1
High	IsMasterProtein	A2XYW4	Anamorsin homolog 1 OS=Oryza sativa subsp. indica GN=H0403D02.15 PE=2 SV=1	0.00286944045911047	3.45345733652187	4.90566037735849	1	1	1	1	265	27.643	5.08	Not Found	High	Not Found				0.155	2.54947566986084	1
High	IsMasterProtein	P0DO03	Chaperone protein dnaJ A8, chloroplastic OS=Oryza sativa subsp. japonica GN=DJA8 PE=1 SV=1	0.00416666666666667	3.40483458520977	2.9082774049217	1	1	1	1	447	48.185	9.61	Not Found	High	Not Found				0.075	1.80095148086548	1
High	IsMasterProtein	P31691	ADP,ATP carrier protein, mitochondrial OS=Oryza sativa subsp. japonica GN=Os02g0718900 PE=2 SV=1	0.00416666666666667	3.39200914145283	3.1413612565445	1	1	1	1	382	41.484	9.77	Not Found	High	Not Found		1.8e7		0.11	2.7928295135498	1
High	IsMasterProtein	A2ZEX7	Chalcone synthase 1 OS=Oryza sativa subsp. indica GN=CHS1 PE=1 SV=1	0.00416666666666667	3.34591976469343	7.53768844221105	1	3	1	1	398	43.21	6.25	Not Found	Not Found	High			3.3e6	0.155	6.15707588195801	1
High	IsMasterProtein	Q8S2E5	Ribose-phosphate pyrophosphokinase 3, chloroplastic OS=Oryza sativa subsp. japonica GN=Os01g0723600 PE=2 SV=1	0.00416666666666667	3.33395026151948	5.13447432762836	1	4	1	1	409	43.882	7.4	High	Not Found	High			3.2e6	0.11	12.0911402702332	1
High	IsMasterProtein	Q67UP9	Probable protein phosphatase 2C 58 OS=Oryza sativa subsp. japonica GN=Os06g0651600 PE=2 SV=1	0.00416666666666667	3.32966135887256	2.71739130434783	1	3	1	1	368	40.565	5.1	High	High	Not Found	3.1e7			0.122	8.12604069709778	1
High	IsMasterProtein	Q0D673	Probable protein phosphatase 2C 62 OS=Oryza sativa subsp. japonica GN=Os07g0507000 PE=2 SV=1	0.00416666666666667	3.26978315943131	4.13793103448276	1	2	1	1	290	31.721	6.96	High	Not Found	High	5.5e6			0.145	4.6108226776123	1
High	IsMasterProtein	Q6Z4N6	Ricin B-like lectin R40G2 OS=Oryza sativa subsp. japonica GN=R40G2 PE=2 SV=1	0.00416666666666667	3.24404895899587	5.53935860058309	1	4	1	1	343	38.504	7.27	High	Not Found	High	1.5e7		1.1e7	0.101	10.6578388214111	1
High	IsMasterProtein	P49030	Protein mago nashi homolog 2 OS=Oryza sativa subsp. japonica GN=MAGO2 PE=1 SV=2	0.00416666666666667	3.24192117775039	6.875	1	2	1	1	160	18.418	6.2	Not Found	High	Not Found		9.8e6		0.179	4.78271102905273	1
High	IsMasterProtein	Q0DHB7	Expansin-A4 OS=Oryza sativa subsp. japonica GN=EXPA4 PE=2 SV=1	0.00416666666666667	3.15851539066461	9.34959349593496	1	2	1	1	246	25.867	7.91	Not Found	Not Found	High			4.4e6	0.468	3.15590000152588	1
High	IsMasterProtein	Q0JCT1	Histone H3.3 OS=Oryza sativa subsp. japonica GN=H3 PE=1 SV=2	0.00416666666666667	3.15707887924002	6.61764705882353	1	5	1	1	136	15.397	11.15	High	High	High	3.1e8		2.2e8	0.389	6.45944619178772	1
High	IsMasterProtein	Q7XK44	Plant intracellular Ras-group-related LRR protein 3 OS=Oryza sativa subsp. japonica GN=IRL3 PE=2 SV=3	0.00416666666666667	3.10918790104488	4.03587443946188	1	1	1	1	446	48.973	4.98	Not Found	Not Found	High				0.077	0	1
High	IsMasterProtein	B9F2U5	Translation factor GUF1 homolog, chloroplastic OS=Oryza sativa subsp. japonica GN=Os02g0157700 PE=3 SV=1	0.00416666666666667	3.10690433390377	2.05882352941176	1	11	1	1	680	74.901	6.51	High	High	High	8.2e7	4.5e7	1.3e7	0.056	36.7024183273315	1
High	IsMasterProtein	Q8W250	1-deoxy-D-xylulose 5-phosphate reductoisomerase, chloroplastic OS=Oryza sativa subsp. japonica GN=DXR PE=2 SV=2	0.00416666666666667	3.07448164182257	1.69133192389006	1	3	1	1	473	51.441	6.18	High	High	Not Found		6.2e6		0.083	6.03694570064545	1
High	IsMasterProtein	P48489	Serine/threonine-protein phosphatase PP1 OS=Oryza sativa subsp. japonica GN=Os03g0268000 PE=2 SV=2	0.00416666666666667	3.0434954096833	3.41614906832298	1	2	1	1	322	36.143	5.2	Not Found	Not Found	High			2.1e7	0.116	2.59261989593506	1
High	IsMasterProtein	Q6L597	Putative beta-glucosidase 23 OS=Oryza sativa subsp. japonica GN=BGLU23 PE=5 SV=2	0.00685871056241427	2.97183558057553	2.39852398523985	1	2	1	1	542	60.916	6.25	Not Found	Not Found	High			1.1e7	0.066	5.16542363166809	1
High	IsMasterProtein	Q0IZQ2	Cysteine--tRNA ligase CPS1 homolog, chloroplastic/mitochondrial OS=Oryza sativa subsp. japonica GN=Os09g0556500 PE=2 SV=1	0.00685871056241427	2.87127771566157	2.81195079086116	1	2	1	1	569	63.906	7.34	High	Not Found	Not Found				0.089	5.49083757400513	1
High	IsMasterProtein	Q7XKE9	Clathrin light chain 1 OS=Oryza sativa subsp. japonica GN=Os04g0679100 PE=2 SV=1	0.00685871056241427	2.82448818663655	3.98671096345515	1	1	1	1	301	32.516	5.03	Not Found	High	Not Found				0.194	0	1
High	IsMasterProtein	Q60EX6	Serine/threonine-protein phosphatase BSL1 homolog OS=Oryza sativa subsp. japonica GN=BSL1 PE=1 SV=1	0.00685871056241427	2.82361930775673	1.24575311438279	1	3	1	1	883	96.221	6.34	High	High	High	1.7e7			0.043	4.34889769554138	1
High	IsMasterProtein	Q6Z9C3	Probable 6-phosphogluconolactonase 3, chloroplastic OS=Oryza sativa subsp. japonica GN=Os08g0547100 PE=2 SV=1	0.00818553888130969	2.77963036754861	2.75229357798165	1	4	1	1	327	34.566	7.99	High	Not Found	High	3.3e6			0.129	9.25677394866943	1
High	IsMasterProtein	Q8S9Z2	UDP-D-apiose/UDP-D-xylose synthase OS=Oryza sativa subsp. japonica GN=Os01g0969100 PE=2 SV=1	0.00818553888130969	2.75671385391655	3.26633165829146	1	2	1	1	398	44.304	6.25	High	Not Found	High	3.9e7		6.0e6	0.096	0	1
High	IsMasterProtein	Q6AUR2	Nitrogen regulatory protein P-II homolog OS=Oryza sativa subsp. japonica GN=GLB PE=2 SV=1	0.00818553888130969	2.7373116556983	5.18867924528302	1	4	1	1	212	22.687	9.91	High	High	High	6.4e6	5.1e6		0.136	9.06237483024597	1
Medium	IsMasterProtein	Q10LJ0	Nuclear cap-binding protein subunit 1 OS=Oryza sativa subsp. japonica GN=ABH1 PE=2 SV=1	0.0121621621621622	2.62819354149258	1.49942329873126	1	4	1	1	867	98.828	5.74	High	High	Not Found	8.0e6	7.6e6		0.043	11.2757601737976	1
Medium	IsMasterProtein	Q6ATY4	UPF0603 protein Os05g0401100, chloroplastic OS=Oryza sativa subsp. japonica GN=Os05g0401100 PE=3 SV=1	0.0121621621621622	2.51356952114557	11.7056856187291	1	2	1	1	299	31.75	8.46	High	Not Found	High				0.194	5.10805821418762	1
Medium	IsMasterProtein	Q10L71	Villin-2 OS=Oryza sativa subsp. japonica GN=VLN2 PE=2 SV=1	0.0121621621621622	2.50696041168235	1.34575569358178	1	2	1	1	966	106.054	5.82	High	Not Found	Not Found	6.3e6			0.037	5.90943789482117	1
Medium	IsMasterProtein	Q10QA5	Strigolactone esterase D14 OS=Oryza sativa subsp. japonica GN=D14 PE=1 SV=1	0.0121621621621622	2.46356782417799	9.43396226415094	1	2	1	1	318	33.487	7.91	High	High	Not Found				0.145	0	1
Medium	IsMasterProtein	Q7X8R5	Thioredoxin M2, chloroplastic OS=Oryza sativa subsp. japonica GN=Os04g0530600 PE=2 SV=2	0.0121621621621622	2.46331532737907	10	1	2	1	1	180	19.135	8.97	Not Found	High	Not Found		7.7e6		0.292	5.41775107383728	1
Medium	IsMasterProtein	Q7XBW5	Probable plastid-lipid-associated protein 3, chloroplastic OS=Oryza sativa subsp. japonica GN=PAP3 PE=3 SV=1	0.0147849462365591	2.38795825535473	10.427807486631	1	4	1	1	374	40.016	4.55	High	Not Found	High				0.179	2.22567915916443	1
Medium	IsMasterProtein	Q01401	1,4-alpha-glucan-branching enzyme, chloroplastic/amyloplastic OS=Oryza sativa subsp. japonica GN=SBE1 PE=1 SV=2	0.0161073825503356	2.35506929208641	1.34146341463415	1	4	1	1	820	93.177	6.83	High	High	High	8.6e6			0.047	0	1
Medium	IsMasterProtein	Q942D6	Heat stress transcription factor C-1b OS=Oryza sativa subsp. japonica GN=HSFC1B PE=2 SV=1	0.0173564753004005	2.33404397054604	4	1	1	1	1	250	27.202	8.7	High	Not Found	Not Found				0.136	2.2491602897644	1
Medium	IsMasterProtein	B9F676	Probable glucan 1,3-alpha-glucosidase OS=Oryza sativa subsp. japonica GN=Os03g0216600 PE=3 SV=1	0.0173564753004005	2.31677279395856	1.74102285092492	1	1	1	1	919	103.15	6.02	High	Not Found	Not Found				0.044	2.54285454750061	1
Medium	IsMasterProtein	A2XMN2	Probable glutathione S-transferase GSTU1 OS=Oryza sativa subsp. indica GN=GSTU1 PE=1 SV=1	0.0173564753004005	2.30224772583225	4.76190476190476	1	1	1	1	231	25.816	6.25	High	Not Found	Not Found	2.4e7			0.129	2.49883055686951	1
Medium	IsMasterProtein	Q0E1D7	Flowering-promoting factor 1-like protein 3 OS=Oryza sativa subsp. japonica GN=Os02g0460200 PE=2 SV=1	0.0185676392572944	2.27002571430044	8.19672131147541	1	4	1	1	122	13.57	8.81	High	High	High	4.8e7	1.5e7	3.9e7	0.292	6.5294816493988	1
Medium	IsMasterProtein	Q75I93	Beta-glucosidase 7 OS=Oryza sativa subsp. japonica GN=BGLU7 PE=1 SV=1	0.0185676392572944	2.26857241294905	4.56349206349206	1	2	1	1	504	56.836	9.04	High	High	Not Found	1.4e7	2.8e7		0.089	6.66756367683411	1
Medium	IsMasterProtein	Q94BV4	DEAD-box ATP-dependent RNA helicase 6 OS=Arabidopsis thaliana GN=RH6 PE=2 SV=2	0.023841059602649	2.18695303483989	4.92424242424242	1	1	1	1	528	60.383	7.59	High	Not Found	Not Found				0.075	2.67370629310608	1
Medium	IsMasterProtein	Q6AU07	Lariat debranching enzyme OS=Oryza sativa subsp. japonica GN=DBR1 PE=2 SV=1	0.0250990752972259	2.1644362483309	2.21130221130221	1	5	1	1	407	46.651	5.78	High	High	High				0.122	10.5111941099167	1
Medium	IsMasterProtein	Q84NN4	Thioredoxin-like protein CDSP32, chloroplastic OS=Oryza sativa subsp. japonica GN=CDSP32 PE=2 SV=1	0.0250990752972259	2.1170203459627	2.99003322259136	1	3	1	1	301	32.135	6.73	High	High	Not Found	1.5e7	4.8e6		0.129	4.06305384635925	1
Medium	IsMasterProtein	Q76CY8	Meiosis-specific protein PAIR2 OS=Oryza sativa subsp. japonica GN=PAIR2 PE=2 SV=1	0.029023746701847	2.07805354577059	3.9344262295082	1	2	1	1	610	68.759	5.33	High	Not Found	Not Found				0.058	2.81112575531006	1
Medium	IsMasterProtein	Q67WJ2	ATP-dependent zinc metalloprotease FTSH 6, chloroplastic OS=Oryza sativa subsp. japonica GN=FTSH6 PE=3 SV=1	0.0303030303030303	2.06118017497379	3.64431486880466	1	2	1	1	686	72.579	6.44	High	Not Found	High	2.3e7		9.6e6	0.061	7.04728531837463	1
Medium	IsMasterProtein	Q10NQ9	Eukaryotic translation initiation factor NCBP OS=Oryza sativa subsp. japonica GN=NCBP PE=2 SV=1	0.0381578947368421	1.96577273922945	14.0969162995595	1	4	1	1	227	26.582	6.37	High	Not Found	Not Found	1.2e7			0.212	0	1
Medium	IsMasterProtein	Q10MN3	Peroxisomal membrane protein 11-2 OS=Oryza sativa subsp. japonica GN=PEX11-2 PE=2 SV=1	0.0471204188481675	1.92885470954892	3.54330708661417	1	1	1	1	254	27.347	9.83	High	Not Found	Not Found	2.3e8			0.166	0	1
Medium	IsMasterProtein	Q0J649	Coatomer subunit delta-4 OS=Oryza sativa subsp. japonica GN=Os08g0368000 PE=2 SV=1	0.0471204188481675	1.92775010238649	4.52127659574468	1	2	1	1	376	41.133	6.05	High	Not Found	Not Found				0.136	0	1
Medium	IsMasterProtein	Q9AY76	Actin-depolymerizing factor 2 OS=Oryza sativa subsp. japonica GN=ADF2 PE=2 SV=1	0.0471204188481675	1.92299567320665	14.4827586206897	1	2	1	1	145	16.783	5.94	Not Found	Not Found	High				0.334	4.58284175395966	1
Medium	IsMasterProtein	Q8GU86	ABC transporter G family member 43 OS=Oryza sativa subsp. japonica GN=ABCG43 PE=2 SV=2	0.0471204188481675	1.88605664769316	0.481430536451169	1	2	1	1	1454	163.795	8.29	High	Not Found	Not Found				0.028	1.83068680763245	1
Medium	IsMasterProtein	Q7XJN0	DEAD-box ATP-dependent RNA helicase 17 OS=Arabidopsis thaliana GN=RH17 PE=2 SV=1	0.0481770833333333	1.876801924968	2.95566502463054	1	2	1	1	609	68.171	9.38	Not Found	High	High			1.0e7	0.059	5.54318737983704	1
Medium	IsMasterProtein	Q10MH8	DEAD-box ATP-dependent RNA helicase 24 OS=Oryza sativa subsp. japonica GN=Os03g0308500 PE=2 SV=1	0.0481770833333333	1.87516985058614	1.68831168831169	1	2	1	1	770	83.133	6.16	High	Not Found	High				0.053	2.42299318313599	1
Medium	IsMasterProtein	F4INA9	ATP-dependent DNA helicase homolog RECG, chloroplastic OS=Arabidopsis thaliana GN=RECG PE=3 SV=1	0.0481770833333333	1.85949195696182	1.3360739979445	1	4	1	1	973	108.308	7.39	High	Not Found	High	3.6e7			0.036	11.1228892803192	1
Medium	IsMasterProtein	A2X6S3	Actin-related protein 3 OS=Oryza sativa subsp. indica GN=ARP3 PE=3 SV=2	0.0481770833333333	1.85761053388116	6.54205607476635	1	2	1	1	428	48.03	6.29	High	Not Found	High	1.4e7		6.4e6	0.105	4.76862549781799	1
Low	IsMasterProtein	Q8W4M7	DNA repair helicase XPD OS=Arabidopsis thaliana GN=XPD PE=1 SV=1	0.0520156046814044	1.84254323186577	1.45118733509235	1	2	1	1	758	86.18	7.46	High	High	Not Found	4.5e8	2.6e8		0.044	6.07900357246399	1
Low	IsMasterProtein	Q75H81	Serpin-ZXA OS=Oryza sativa subsp. japonica GN=Os03g0610650 PE=1 SV=1	0.0557717250324254	1.83356988615672	2.52525252525253	1	1	1	1	396	42.114	6.15	Not Found	High	Not Found				0.096	2.02596473693848	1
Low	IsMasterProtein	Q7XWS7	Formin-like protein 12 OS=Oryza sativa subsp. japonica GN=FH12 PE=3 SV=3	0.0557717250324254	1.82016107197681	1.31815458358298	1	1	1	1	1669	182.793	5.82	High	Not Found	Not Found				0	2.60779023170471	1
Low	IsMasterProtein	Q6Z4A7	Probable 5'-adenylylsulfate reductase 1, chloroplastic OS=Oryza sativa subsp. japonica GN=APR1 PE=2 SV=1	0.0582147477360931	1.81417464038704	1.89473684210526	1	1	1	1	475	50.56	8.15	High	Not Found	Not Found				0.086	2.45568823814392	1
Low	IsMasterProtein	Q75J39	Serine/threonine-protein kinase-like protein CR4 OS=Oryza sativa subsp. japonica GN=CR4 PE=1 SV=1	0.0582147477360931	1.80771138743188	3.66259711431743	1	1	1	1	901	97.709	6.58	Not Found	Not Found	High				0.058	2.19552111625671	1
Low	IsMasterProtein	Q6ZHZ1	Probable sucrose-phosphate synthase 4 OS=Oryza sativa subsp. japonica GN=SPS4 PE=2 SV=1	0.0593548387096774	1.80271944187438	0.844277673545966	1	2	1	1	1066	118.651	6.39	High	High	Not Found	5.2e7	3.8e7		0.04	0	1
Low	IsMasterProtein	Q7XUS2	Anthranilate synthase beta subunit 1, chloroplastic OS=Oryza sativa subsp. japonica GN=ASB1 PE=1 SV=1	0.0593548387096774	1.7956086680807	4.86111111111111	1	1	1	1	288	30.703	6.87	High	Not Found	Not Found				0.166	2.17268323898315	1
Low	IsMasterProtein	Q6YW62	ABC transporter G family member 44 OS=Oryza sativa subsp. japonica GN=ABCG44 PE=2 SV=2	0.0644329896907216	1.78834559944682	0.755494505494505	1	1	1	1	1456	162.766	8.21	Not Found	Not Found	High			7.6e6	0.028	0	1
Low	IsMasterProtein	Q6AWX8	Growth-regulating factor 11 OS=Oryza sativa subsp. japonica GN=GRF11 PE=2 SV=1	0.0652173913043478	1.77728352885242	7.0631970260223	1	1	1	1	269	27.984	4.83	Not Found	Not Found	High			6.6e6	0.166	3.34871864318848	1
Low	IsMasterProtein	B8B4H5	Alanine--tRNA ligase, chloroplastic/mitochondrial OS=Oryza sativa subsp. indica GN=OsI_22356 PE=3 SV=1	0.0652173913043478	1.77391588402418	2.61044176706827	1	1	1	1	996	108.081	5.9	Not Found	High	Not Found				0.037	2.71966338157654	1
Low	IsMasterProtein	Q6H468	Two-component response regulator ORR11 OS=Oryza sativa subsp. japonica GN=RR11 PE=2 SV=1	0.0652173913043478	1.7687853520374	5.4421768707483	1	7	1	1	147	15.454	8.73	High	High	High	1.9e7	1.1e7	3.6e6	0.468	3.47608757019043	1
Low	IsMasterProtein	C3W7B0	UDP-glucose:2-hydroxyflavanone C-glucosyltransferase OS=Oryza sativa subsp. indica GN=CGT PE=1 SV=1	0.0652173913043478	1.76346273851131	5.9447983014862	1	1	1	1	471	49.4	5.81	Not Found	High	Not Found		1.7e6		0.093	2.22729277610779	1
Low	IsMasterProtein	P28757	Superoxide dismutase [Cu-Zn] 2 OS=Oryza sativa subsp. japonica GN=SODCC2 PE=1 SV=2	0.0664112388250319	1.73636393141189	7.89473684210526	1	1	1	1	152	15.071	6.42	Not Found	High	Not Found				0.389	1.79797697067261	1
Low	IsMasterProtein	Q5QMT0	Beta-glucosidase 1 OS=Oryza sativa subsp. japonica GN=BGLU1 PE=2 SV=1	0.0674300254452926	1.68888215733749	5.42635658914729	1	1	1	1	516	57.964	8.27	Not Found	Not Found	High				0.072	2.38469076156616	1
Low	IsMasterProtein	B8AZ14	Probable DNA helicase MCM8 OS=Oryza sativa subsp. indica GN=MCM8 PE=3 SV=1	0.0685279187817259	1.6825635034649	1.14068441064639	1	2	1	1	789	86.218	6.93	High	High	Not Found				0.046	3.60487508773804	1
