# Supplementary material for: Sodium lignosulfonate improves shoot growth of Oryza sativa via enhancement of photosynthetic activity and reduced accumulation of reactive oxygen species
Source: Sci Rep. 2021 Jun 24;11:13226. doi: 10.1038/s41598-021-92401-x (PMC8225820; doi:10.1038/s41598-021-92401-x)
Supplement: Supplementary file 1 — Supplementary Information 1. [file 41598_2021_92401_MOESM1_ESM.zip › Control/MSO3_060418_01_PSMs.txt]

Confidence	Identifying Node	PSM Ambiguity	Annotated Sequence	Modifications	# Protein Groups	# Proteins	Master Protein Accessions	Protein Accessions	# Missed Cleavages	Charge	DeltaScore	DeltaCn	Rank	Search Engine Rank	m/z [Da]	MH+ [Da]	DeltaM [ppm]	Deltam/z [Da]	Activation Type	MS Order	Isolation Interference [%]	Ion Inject Time [ms]	RT [min]	First Scan	Spectrum File	Ions Matched	XCorr	Area	Apex RT [min]	Percolator q-Value	Percolator PEP
High	Sequest HT (A2)	Unambiguous	[K].VPLILGIWGGK.[G]		1	1	P93431	P93431	0	2	0.7556	0	1	1	576.860168457031	1152.71306028406	-0.764574718558545	-0.000440667968746311	HCD	MS2	0	33.1	65.5172575445333	62444	MSO3_060418_01.raw	0/0	3.15128993988037			0	4.767E-05
High	Sequest HT (A2)	Unambiguous	[R].SGETEDTFIADLAVGLATGQIK.[T]		1	1	Q42971	Q42971	0	3	0.3229	0	1	1	746.050476074219	2236.13687496266	1.13677994160785	0.000847330885486978	HCD	MS2	77.77213	33.1	83.5620805629333	80092	MSO3_060418_01.raw	0/0	2.88420581817627			0	6.186E-06
High	Sequest HT (A2)	Unambiguous	[R].SGETEDTFIADLAVGLATGQIK.[T]		1	1	Q42971	Q42971	0	3	0.5465	0	1	1	746.050476074219	2236.13687496266	1.13677994160785	0.000847330885486978	CID	MS2		40.215	83.5640494658667	80094	MSO3_060418_01.raw	0/0	4.52187967300415			0	3.048E-05
High	Sequest HT (A2)	Unambiguous	[R].VVDSPccLVTGEYGWTANMER.[I]	C6(Carbamidomethyl); C7(Carbamidomethyl)	2	3	Q0J4P2; Q07078	Q0J4P2; Q69QQ6; Q07078	0	2	0.8269	0	1	1	1222.53723144531	2444.06718626063	-0.303113251041596	-0.000370414687573373	CID	MS2		29.86	55.118210328	51868	MSO3_060418_03.raw	0/0	4.15540599822998	37412181	54.9347610473633	0	2.027E-07
High	Sequest HT (A2)	Unambiguous	[R].AASAAGTIMTLSSWATSSVEEVASTGPGIR.[F]		2	2	Q10CE4; B8B7C5	Q10CE4; B8B7C5	0	2	0.6013	0	1	1	1454.7236328125	2908.439988995	1.4827919470764	0.00215630249977039	CID	MS2		33.1	83.5745444568	80105	MSO3_060418_01.raw	0/0	3.01275682449341	7851710.90625	83.447509765625	0	2.136E-05
High	Sequest HT (A2)	Unambiguous	[R].VVDSPccLVTGEYGWTANMER.[I]	C6(Carbamidomethyl); C7(Carbamidomethyl)	2	3	Q0J4P2; Q07078	Q0J4P2; Q69QQ6; Q07078	0	2	0.7273	0	1	1	1222.53723144531	2444.06718626063	-0.303113251041596	-0.000370414687573373	HCD	MS2	0	41.43	55.1164224842667	51866	MSO3_060418_03.raw	0/0	4.18043041229248	37412181	54.9347610473633	0	3.41E-08
High	Sequest HT (A2)	Unambiguous	[K].TVGGGDDAFNTFFSETGAGK.[H]		1	1	Q53M52	Q53M52	0	2	0.7226	0	1	1	989.443786621094	1977.88029661219	-1.10165181189965	-0.00108946890645711	CID	MS2		42.525	55.1154225128	51865	MSO3_060418_03.raw	0/0	4.10956764221191	4680877.8125	55.176586151123	0	6.021E-08
High	Sequest HT (A2)	Unambiguous	[K].MIPTKPMVVETFSEYPPLGR.[F]		1	1	O64937	O64937	0	3	0.6033	0	1	1	764.730651855469	2292.17740230641	0.318429384291572	0.000243298802161007	CID	MS2		14.02026	55.1143139730667	51864	MSO3_060418_03.raw	0/0	2.99930238723755			0	5.963E-05
High	Sequest HT (A2)	Unambiguous	[R].VETGVLKPGMVVTFGPSGLTTEVK.[S]		1	1	O64937	O64937	0	3	0.5607	0	1	1	816.115539550781	2446.33206539234	2.408567756913	0.00196404744792744	CID	MS2		19.405	58.6187169125333	55588	MSO3_060418_02.raw	0/0	3.87400054931641			0	1.604E-05
High	Sequest HT (A2)	Unambiguous	[K].TVGGGDDAFNTFFSETGAGK.[H]		1	1	Q53M52	Q53M52	0	2	0.7143	0	1	1	989.443786621094	1977.88029661219	-1.10165181189965	-0.00108946890645711	HCD	MS2	6.56824	33.1	55.1134348117333	51863	MSO3_060418_03.raw	0/0	4.06203508377075	4680877.8125	55.176586151123	0	9.992E-08
High	Sequest HT (A2)	Unambiguous	[K].LnTEILGVSIDSVFSHLAWVQTDR.[K]	N2(Deamidated)	1	1	Q6ER94	Q6ER94	0	3	0.09	0	1	1	901.139587402344	2701.40420894703	7.78779451080013	0.00701260567723135	CID	MS2		33.1	83.646251768	80173	MSO3_060418_01.raw	0/0	3.10996770858765			0	2.078E-05
High	Sequest HT (A2)	Unambiguous	[K].SVYYGAAEEFKDK.[E]		1	1	Q53LQ0	Q53LQ0	1	2	0.5919	0	1	1	753.858947753906	1506.71061887781	-0.319584947108195	-0.000240761093664332	CID	MS2		31.27	30.3856573354667	26044	MSO3_060418_03.raw	0/0	3.69900226593018	99926734.5	30.5379772186279	0	5.838E-05
High	Sequest HT (A2)	Unambiguous	[R].DQETTGFAWWAGNAR.[L]		1	1	P0C367	P0C367	0	2	0.475	0	1	1	855.387329101563	1709.76738157313	0.423112195651825	0.000361711562391065	CID	MS2		30.6025	55.0876944714667	51836	MSO3_060418_03.raw	0/0	2.80216002464294	8395928.75	55.0615501403809	0	2E-05
High	Sequest HT (A2)	Unambiguous	[K].IVTSANnTYEAGVPnGK.[E]	N7(Deamidated); N15(Deamidated)	1	2	Q0JMY8	Q0JMY8; A2WPN7	0	2	0.2336	0	1	1	868.921203613281	1736.83513059656	0.80329886150179	0.000697598281132361	CID	MS2		27.505	30.4045043101333	26064	MSO3_060418_03.raw	0/0	4.57540512084961			0	1.184E-07
High	Sequest HT (A2)	Unambiguous	[K].VLQLEGIPVEPVLK.[I]		1	1	B9EXM2	B9EXM2	0	2	0.6378	0	1	1	767.466552734375	1533.92582883875	0.503602667597043	0.000386244375135902	HCD	MS2	48.19685	33.1	58.5864377322667	55557	MSO3_060418_02.raw	0/0	3.70079946517944	20696296.5	58.5642738342285	0	3.15E-05
High	Sequest HT (A2)	Unambiguous	[K].TLLLGEKPVTVFGIR.[N]		1	1	A2YQT7	A2YQT7	0	3	0.8803	0	1	1	548.334289550781	1642.98831539234	-0.449283368388605	-0.000246055885403014	CID	MS2		2.739786	55.0678285277333	51815	MSO3_060418_03.raw	0/0	4.6817045211792			0	2.589E-07
High	Sequest HT (A2)	Unambiguous	[R].AASAAGTIMTLSSWATSSVEEVASTGPGIR.[F]		2	2	Q10CE4; B8B7C5	Q10CE4; B8B7C5	0	3	0.6707	0	1	1	970.151489257813	2908.43991451344	1.45718314194342	0.0014127078123541	CID	MS2		33.1	83.7130114981333	80238	MSO3_060418_01.raw	0/0	5.76641798019409			0	1.068E-06
High	Sequest HT (A2)	Unambiguous	[R].SGETEDTFIADLAVGLATGQIK.[T]		1	1	Q42971	Q42971	0	2	0.5917	0	1	1	1118.57263183594	2236.13798704188	1.63410212942624	0.0018270359375947	HCD	MS2	8.213028	41.4	83.7150906418667	80240	MSO3_060418_01.raw	0/0	4.80235004425049			0	5.015E-09
High	Sequest HT (A2)	Unambiguous	[R].SGETEDTFIADLAVGLATGQIK.[T]		1	1	Q42971	Q42971	0	2	0.6508	0	1	1	1118.57067871094	2236.13408079188	-0.112774139322685	-0.000126089062405299	CID	MS2		33.1	83.7168594826667	80242	MSO3_060418_01.raw	0/0	5.90453624725342			0	4.157E-09
High	Sequest HT (A2)	Unambiguous	[K].KLDGQLGGLLSEASAEEDFTGK.[A]		1	1	Q6K669	Q6K669	1	3	0.5015	0	1	1	755.712219238281	2265.12210445484	-1.05605019060546	-0.000797361718772057	CID	MS2		33.49171	55.0626500845333	51811	MSO3_060418_03.raw	0/0	3.32963752746582			0	2.926E-06
High	Sequest HT (A2)	Unambiguous	[K].KLDGQLGGLLSEASAEEDFTGK.[A]		1	1	Q6K669	Q6K669	1	3	0.4058	0	1	1	755.712219238281	2265.12210445484	-1.05605019060546	-0.000797361718772057	HCD	MS2	12.25468	33.1	55.0605579373333	51809	MSO3_060418_03.raw	0/0	4.5126519203186			0	2.006E-05
High	Sequest HT (A2)	Unambiguous	[R].VTPQPGVPPEEAGAAVAAESSTGTWTTVWTDGLTSLDR.[Y]		1	1	P0C511	P0C511	0	3	0.5339	0	1	1	1285.62854003906	3854.87106685719	-0.22038937515573	-0.000283190937655794	HCD	MS2	14.66207	33.1	83.7238504757333	80249	MSO3_060418_01.raw	0/0	4.42392015457153			0	1.253E-06
High	Sequest HT (A2)	Unambiguous	[R].KWVSDTGVENIGK.[R]		1	1	P93431	P93431	1	2	0.1607	0	1	1	716.874755859375	1432.74223508875	-0.582219706891218	-0.00041708562491749	HCD	MS2	23.8812	35.995	30.4385403568	26099	MSO3_060418_03.raw	0/0	2.80301260948181	55743190	30.5958042144775	0	7.467E-06
High	Sequest HT (A2)	Unambiguous	[K].WSPELAAAcEIWK.[A]	C9(Carbamidomethyl)	1	1	P0C511	P0C511	0	2	0.6768	0	1	1	780.880065917969	1560.75285520594	0.851779361106693	0.000664707968741851	CID	MS2		0.7574769	58.580007456	55550	MSO3_060418_02.raw	0/0	4.61096811294556	14783842444.5	58.3207855224609	0	5.396E-06
High	Sequest HT (A2)	Unambiguous	[R].ELGVPIVMHDYLTGGFTANTSLAHYcR.[D]	C26(Carbamidomethyl)	1	1	P0C511	P0C511	0	4	0.529	0	1	1	756.368469238281	3022.45204706313	-0.967887661455558	-0.000731349218787258	HCD	MS2	16.28892	41.13	83.7971789093333	80322	MSO3_060418_01.raw	0/0	3.96560025215149			0	1.149E-06
High	Sequest HT (A2)	Unambiguous	[K].QLVLPVPAFNVINGGSHAGnK.[L]	N20(Deamidated)	1	1	Q42971	Q42971	0	3		0.019	2	2	711.719421386719	2133.14371090016	-0.65750324945379	-0.000467516614549949	HCD	MS2	10.96951	14.03525	58.5739734789333	55545	MSO3_060418_02.raw	0/0	4.63830900192261	137561714.625	58.613395690918	0	9.352E-07
High	Sequest HT (A2)	Unambiguous	[R].VQLAEQYLSEAALGDAnSDAMK.[T]	N17(Deamidated)	1	1	P93431	P93431	0	2	0.2093	0	1	1	1163.04846191406	2325.08964719813	-0.789247171232153	-0.000917535937618785	CID	MS2		33.1	55.0502606672	51798	MSO3_060418_03.raw	0/0	5.1636266708374			0	1.479E-06
High	Sequest HT (A2)	Unambiguous	[R].VQLAEQYLSEAALGDAnSDAMK.[T]	N17(Deamidated)	1	1	P93431	P93431	0	2	0.2419	0	1	1	1163.04846191406	2325.08964719813	-0.789247171232153	-0.000917535937618785	HCD	MS2	0	37.855	55.0485375309333	51796	MSO3_060418_03.raw	0/0	5.58074569702148			0	6.347E-10
High	Sequest HT (A2)	Unambiguous	[K].QLVLPVPAFNVInGGSHAGNK.[L]	N13(Deamidated)	1	1	Q42971	Q42971	0	3	0.019	0	1	1	711.719421386719	2133.14371090016	-0.65750324945379	-0.000467516614549949	HCD	MS2	10.96951	14.03525	58.5739734789333	55545	MSO3_060418_02.raw	0/0	4.72710657119751	137561714.625	58.613395690918	0	1.777E-09
High	Sequest HT (A2)	Unambiguous	[R].EAPAFVEQATEQQILVTGIK.[V]		1	1	Q01859	Q01859	0	2	0.6144	0	1	1	1086.58264160156	2172.15800657313	1.53396218246341	0.00166600156262575	CID	MS2		40.395	58.5586267912	55533	MSO3_060418_02.raw	0/0	4.01687335968018			0	3.633E-08
High	Sequest HT (A2)	Unambiguous	[R].FVIQGFGNVGSWAAQLISEAGGK.[V]		1	1	A2XMV1	A2XMV1	0	2	0.5942	0	1	1	1168.60754394531	2336.20781126063	1.90701319449135	0.0022275853125393	CID	MS2		33.1	83.5542807512	80086	MSO3_060418_01.raw	0/0	4.45986366271973			0	1.601E-06
High	Sequest HT (A2)	Unambiguous	[R].EAPAFVEQATEQQILVTGIK.[V]		1	1	Q01859	Q01859	0	2	0.4297	0	1	1	1086.58264160156	2172.15800657313	1.53396218246341	0.00166600156262575	HCD	MS2	0	33.1	58.5564453901333	55531	MSO3_060418_02.raw	0/0	3.90704441070557			0	1.041E-07
High	Sequest HT (A2)	Unambiguous	[R].FVIQGFGNVGSWAAQLISEAGGK.[V]		1	1	A2XMV1	A2XMV1	0	2	0.5781	0	1	1	1168.60754394531	2336.20781126063	1.90701319449135	0.0022275853125393	HCD	MS2	61.16707	41.565	83.5525124288	80084	MSO3_060418_01.raw	0/0	3.64730644226074			0	1.454E-06
High	Sequest HT (A2)	Unambiguous	[R].AFIAGVADDnGYGWAIAK.[A]	N10(Deamidated)	2	2	Q6Z0I4; Q6H5J0	Q6Z0I4; Q6H5J0	0	2	0.5046	0	1	1	920.45166015625	1839.8960436825	2.63785300204775	0.00242668124991341	HCD	MS2	30.5974	29.65	58.6384021042667	55608	MSO3_060418_02.raw	0/0	4.35715579986572			0	1.082E-05
High	Sequest HT (A2)	Unambiguous	[K].MGINPIMMSAGELESGNAGEPAK.[L]		1	1	P93431	P93431	0	2	0.5575	0	1	1	1152.53735351563	2304.06743040125	0.245883163611303	0.000283265624830165	HCD	MS2	20.69143	34.39	55.1768280914667	51929	MSO3_060418_03.raw	0/0	4.08656787872314			0	4.216E-06
High	Sequest HT (A2)	Unambiguous	[K].WFALQATSDIPGNVANVQK.[L]		1	1	B7EA73	B7EA73	0	2	0.5721	0	1	1	1030.03259277344	2059.05790891688	-1.36266167637779	-0.001402901562642	CID	MS2		42.3	55.1645745376	51916	MSO3_060418_03.raw	0/0	4.58152770996094			0	2.771E-07
High	Sequest HT (A2)	Unambiguous	[K].WFALQATSDIPGNVANVQK.[L]		1	1	B7EA73	B7EA73	0	2	0.4366	0	1	1	1030.03234863281	2059.05742063563	-1.5997995356499	-0.001647042187642	HCD	MS2	42.82851	33.1	55.1624869088	51914	MSO3_060418_03.raw	0/0	3.55023646354675			0	1.571E-08
High	Sequest HT (A2)	Unambiguous	[K].GTVEIITPVELIK.[K]		1	1	P41095	P41095	0	2	0.5099	0	1	1	706.423828125	1411.84037962	-0.197210640000605	-0.000139214999876458	HCD	MS2	85.73779	18.02454	58.7015162096	55670	MSO3_060418_02.raw	0/0	3.03711342811584			0	2.719E-05
High	Sequest HT (A2)	Unambiguous	[R].YDDMWAGWcMK.[V]	C9(Carbamidomethyl)	1	1	Q8H8T0	Q8H8T0	0	2	0.8324	0	1	1	731.782775878906	1462.55827512781	-0.385845801316198	-0.000282161093689837	CID	MS2		40.725	55.1607412365333	51912	MSO3_060418_03.raw	0/0	3.5232458114624	39669869.5	55.2443923950195	0	3.643E-05
High	Sequest HT (A2)	Unambiguous	[R].YDDMWAGWcMK.[V]	C9(Carbamidomethyl)	1	1	Q8H8T0	Q8H8T0	0	2	0.836	0	1	1	731.782775878906	1462.55827512781	-0.385845801316198	-0.000282161093689837	HCD	MS2	31.58919	30.27097	55.1588246376	51910	MSO3_060418_03.raw	0/0	2.49875593185425	39669869.5	55.2443923950195	0	3.44E-05
High	Sequest HT (A2)	Unambiguous	[R].VTPQPGVPPEEAGAAVAAESSTGTWTTVWTDGLTSLDR.[Y]		1	1	P0C511	P0C511	0	3	0.5724	0	1	1	1285.62902832031	3854.87253170094	0.159608658957059	0.000205090312344206	HCD	MS2	14.18379	33.1	83.3449107509333	79881	MSO3_060418_01.raw	0/0	4.35335350036621			0	2.489E-07
High	Sequest HT (A2)	Unambiguous	[R].AASAAGTIMTLSSWATSSVEEVASTGPGIR.[F]		2	2	Q10CE4; B8B7C5	Q10CE4; B8B7C5	0	3	0.7173	0	1	1	970.151550292969	2908.44009761891	1.5201398269533	0.0014737429686041	CID	MS2		33.1	83.3457857330667	79882	MSO3_060418_01.raw	0/0	6.12313318252563			0	1.073E-07
High	Sequest HT (A2)	Unambiguous	[R].VTPQPGVPPEEAGAAVAAESSTGTWTTVWTDGLTSLDR.[Y]		1	1	P0C511	P0C511	0	3	0.6537	0	1	1	1285.62963867188	3854.87436275563	0.634606201598045	0.000815441874844206	CID	MS2		41.67	83.3468755237333	79883	MSO3_060418_01.raw	0/0	5.40016746520996			0	1.158E-08
High	Sequest HT (A2)	Unambiguous	[R].AASAAGTIMTLSSWATSSVEEVASTGPGIR.[F]		2	2	Q10CE4; B8B7C5	Q10CE4; B8B7C5	0	4	0.4608	0	1	1	727.864501953125	2908.4361779225	0.172440636612722	0.000125383124895961	HCD	MS2	23.75383	33.1	83.3487004677333	79885	MSO3_060418_01.raw	0/0	3.94979524612427			0	2.162E-06
High	Sequest HT (A2)	Unambiguous	[R].AASAAGTIMTLSSWATSSVEEVASTGPGIR.[F]		2	2	Q10CE4; B8B7C5	Q10CE4; B8B7C5	0	4	0.6121	0	1	1	727.865173339844	2908.43886346938	1.09580535009105	0.000796769843645961	CID	MS2		41.4	83.3510270496	79887	MSO3_060418_01.raw	0/0	5.12631559371948			0	3.218E-08
High	Sequest HT (A2)	Unambiguous	[R].SGETEDTFIADLAVGLATGQIK.[T]		1	1	Q42971	Q42971	0	2	0.534	0	1	1	1118.57214355469	2236.13701047938	1.19738306223901	0.0013387546875947	HCD	MS2	0	42.475	83.3520082613333	79888	MSO3_060418_01.raw	0/0	4.85241842269897			0	1.393E-07
High	Sequest HT (A2)	Unambiguous	[R].SGETEDTFIADLAVGLATGQIK.[T]		1	1	Q42971	Q42971	0	2	0.6757	0	1	1	1118.57214355469	2236.13701047938	1.19738306223901	0.0013387546875947	CID	MS2		33.1	83.3538023533333	79890	MSO3_060418_01.raw	0/0	5.51632976531982			0	2.097E-10
High	Sequest HT (A2)	Unambiguous	[R].FVYAHFPINASITnSNTAIEIR.[N]	N14(Deamidated)	1	1	P49210	P49210	0	3		0.012	2	2	827.092529296875	2479.26303463063	0.57881775166596	0.000478346874955478	HCD	MS2	0	41.16	58.6936207629333	55662	MSO3_060418_02.raw	0/0	4.11863279342651	5177868.25	58.6729583740234	0	1.111E-06
High	Sequest HT (A2)	Unambiguous	[R].VALEAcVQAR.[N]	C6(Carbamidomethyl)	1	1	P0C511	P0C511	0	2	0.5921	0	1	1	558.794860839844	1116.58244504969	-0.500652714851484	-0.000279510156172336	CID	MS2		42.535	83.3743972117333	79910	MSO3_060418_01.raw	0/0	3.30874061584473			0	1.488E-05
High	Sequest HT (A2)	Unambiguous	[K].WLAANVSAEVAESTR.[I]		1	1	P48494	P48494	0	2	0.5963	0	1	1	802.40771484375	1603.8081530575	0.431926847215843	0.000346363749940792	CID	MS2		33.1	55.1371045989333	51888	MSO3_060418_03.raw	0/0	4.35923433303833	2794801.3125	55.2705955505371	0	4.091E-07
High	Sequest HT (A2)	Unambiguous	[K].WLAANVSAEVAESTR.[I]		1	1	P48494	P48494	0	2	0.4276	0	1	1	802.40771484375	1603.8081530575	0.431926847215843	0.000346363749940792	HCD	MS2	16.09129	39.865	55.135446476	51886	MSO3_060418_03.raw	0/0	2.97430062294006	2794801.3125	55.2705955505371	0	1.105E-05
High	Sequest HT (A2)	Unambiguous	[R].FVYAHFPINASITNSnTAIEIR.[N]	N16(Deamidated)	1	1	P49210	P49210	0	3	0.012	0	1	1	827.092529296875	2479.26303463063	0.57881775166596	0.000478346874955478	HCD	MS2	0	41.16	58.6936207629333	55662	MSO3_060418_02.raw	0/0	4.16549301147461	5177868.25	58.6729583740234	0	1.735E-06
High	Sequest HT (A2)	Unambiguous	[R].LAYGGAQEYFGITPDVSTLGK.[I]		1	1	Q6YZE2	Q6YZE2	0	2	0.5854	0	1	1	1094.05187988281	2187.09648313563	-0.156474268252153	-0.000171112187672406	CID	MS2		35.94	58.6927334696	55661	MSO3_060418_02.raw	0/0	3.57362508773804	59193056	58.6357231140137	0	1.339E-05
High	Sequest HT (A2)	Unambiguous	[R].LAYGGAQEYFGITPDVSTLGK.[I]		1	1	Q6YZE2	Q6YZE2	0	2	0.5582	0	1	1	1094.05187988281	2187.09648313563	-0.156474268252153	-0.000171112187672406	HCD	MS2	0	26.575	58.6907976922667	55659	MSO3_060418_02.raw	0/0	4.21253824234009	59193056	58.6357231140137	0	8.987E-06
High	Sequest HT (A2)	Unambiguous	[K].YHAnGVEKPPIEIDFTPPFR.[K]	N4(Deamidated)	1	1	Q6F2U9	Q6F2U9	0	4	0.3612	0	1	1	582.796569824219	2328.16444940688	-0.626670599007082	-0.000364748281101224	CID	MS2		25.23445	55.129581948	51880	MSO3_060418_03.raw	0/0	2.98680472373962	7057492.5	55.1038589477539	0	4.497E-05
High	Sequest HT (A2)	Unambiguous	[K].GIYPAVDPLDSTSTMLQPR.[I]		1	1	P12085	P12085	0	3	0.4945	0	1	1	687.682983398438	2061.03439693531	1.10636573498505	0.000760085104199485	HCD	MS2	58.39306	32.155	58.6771797026667	55646	MSO3_060418_02.raw	0/0	3.66448187828064	17927692.75	58.5426597595215	0	2.056E-06
High	Sequest HT (A2)	Unambiguous	[R].LPIYVVQPQDGLDAIAR.[N]		1	1	Q8H8C7	Q8H8C7	0	2	0.7153	0	1	1	934.518310546875	1868.02934446375	0.921128643168868	0.000860346875242612	CID	MS2		12.40366	58.6714926936	55640	MSO3_060418_02.raw	0/0	4.2492733001709	520318247.5	58.6363487243652	0	4.063E-07
High	Sequest HT (A2)	Unambiguous	[K].SFGVLIPDQGIALR.[G]		1	1	Q6ER94	Q6ER94	0	2	0.6188	0	1	1	743.42578125	1485.84428587	1.27636687018998	0.000948240000070655	CID	MS2		5.922552	58.6704174738667	55639	MSO3_060418_02.raw	0/0	3.20198369026184			0	5.499E-06
High	Sequest HT (A2)	Unambiguous	[R].LPIYVVQPQDGLDAIAR.[N]		1	1	Q8H8C7	Q8H8C7	0	2	0.6709	0	1	1	934.518310546875	1868.02934446375	0.921128643168868	0.000860346875242612	HCD	MS2	15.16285	17.35404	58.6696673714667	55638	MSO3_060418_02.raw	0/0	3.92395114898682	520318247.5	58.6363487243652	0	3.482E-08
High	Sequest HT (A2)	Unambiguous	[R].SVYEPLQTGLIAIDSMIPIGR.[G]		1	1	P0C2Z4	P0C2Z4	0	2	0.4898	0	1	1	1137.11462402344	2273.22197141688	0.436128684428272	0.000495708437711073	HCD	MS2	0	33.1	83.4452546477333	79982	MSO3_060418_01.raw	0/0	2.94024634361267	1250982.84375	83.4746017456055	0	2.007E-05
High	Sequest HT (A2)	Unambiguous	[R].SVYEPLQTGLIAIDSMIPIGR.[G]		1	1	P0C2Z4	P0C2Z4	0	2	0.6896	0	1	1	1137.11437988281	2273.22148313563	0.221331595057752	0.000251567812711073	CID	MS2		42.495	83.4475311224	79984	MSO3_060418_01.raw	0/0	4.21626281738281	1250982.84375	83.4746017456055	0	2.497E-06
High	Sequest HT (A2)	Unambiguous	[R].AFIAGVADDnGYGWAIAK.[A]	N10(Deamidated)	2	2	Q6Z0I4; Q6H5J0	Q6Z0I4; Q6H5J0	0	2	0.5624	0	1	1	920.45166015625	1839.8960436825	2.63785300204775	0.00242668124991341	CID	MS2		39.61	58.6402919218667	55610	MSO3_060418_02.raw	0/0	5.05104970932007			0	2.185E-08
High	Sequest HT (A2)	Unambiguous	[K].WLAANVSAEVAESTR.[I]		1	1	P48494	P48494	0	2	0.5455	0	1	1	802.408203125	1603.80912962	1.0408294269551	0.000834644999940792	CID	MS2		33.1	83.4540165954667	79991	MSO3_060418_01.raw	0/0	2.75029611587524	1296835.375	83.368537902832	0	4.214E-05
High	Sequest HT (A2)	Unambiguous	[K].ILNEGQIASTDVVEVVVSPPYVFLPVVK.[S]		1	1	P48494	P48494	0	3	0.501	0	1	1	1004.56298828125	3011.67441158375	1.34826965668873	0.00135351458341878	HCD	MS2	5.657022	33.1	83.5125202757333	80044	MSO3_060418_01.raw	0/0	4.97113561630249			0	7.144E-07
High	Sequest HT (A2)	Unambiguous	[K].YRPTMPVLSVVIPR.[L]		2	2	Q2QXR8; B8BJ39	Q2QXR8; B8BJ39	0	3	0.4719	0	1	1	543.315979003906	1627.93338375172	-1.14264881726229	-0.000620052760344455	HCD	MS2	4.457581	23.305	55.0453462114667	51793	MSO3_060418_03.raw	0/0	3.20042872428894			0	3.866E-05
High	Sequest HT (A2)	Unambiguous	[K].ELAITSDEALSLEELPK.[R]		1	1	P48642	P48642	0	2	0.586	0	1	1	929.488708496094	1857.97014036219	0.524794601464003	0.000487526093820634	CID	MS2		29.635	58.5455853034667	55520	MSO3_060418_02.raw	0/0	4.29754638671875			0	1.812E-05
High	Sequest HT (A2)	Unambiguous	[R].FVIqGFGNVGSWAAQLISEAGGK.[V]	Q4(Deamidated)	1	1	A2XMV1	A2XMV1	0	2	0.0096	0	1	1	1169.10754394531	2337.20781126063	8.7451998368454	0.0102195853125393	HCD	MS2	0	33.1	83.8618799781333	80385	MSO3_060418_01.raw	0/0	4.15233993530273			0	1.857E-07
High	Sequest HT (A2)	Unambiguous	[K].LVPLLTEAGAIASSAK.[T]		1	1	P55142	P55142	0	2	0.6534	0	1	1	770.952758789063	1540.89824094813	2.43786200992218	0.00187824406248183	CID	MS2		29.35	58.4430877754667	55416	MSO3_060418_02.raw	0/0	3.52309417724609	43448420.75	58.5999183654785	0	6.21E-06
High	Sequest HT (A2)	Unambiguous	[R].VTPQPGVPPEEAGAAVAAESSTGTWTTVWTDGLTSLDR.[Y]		1	1	P0C511	P0C511	0	4	0.6184	0	1	1	964.474304199219	3854.87538690688	0.900283316745881	0.000867619218638538	CID	MS2		41.82	84.1639545258667	80682	MSO3_060418_01.raw	0/0	4.13770198822021			0	1.587E-05
High	Sequest HT (A2)	Unambiguous	[K].FTAPAGDDPVAIDFTGMGK.[G]		1	1	Q10NX8	Q10NX8	0	2	0.4186	0	1	1	955.45263671875	1909.8979968075	-1.06977457305202	-0.00102158124991547	HCD	MS2	10.23427	31.135	54.9513711133333	51697	MSO3_060418_03.raw	0/0	2.58053255081177	22741788.5	55.1756477355957	0	2.277E-05
High	Sequest HT (A2)	Unambiguous	[R].GPIQLSFNFNYGPAGR.[A]		1	1	Q7DNA1	Q7DNA1	0	2	0.5231	0	1	1	869.442687988281	1737.87809934656	4.24084279605034	0.00368501828143053	HCD	MS2	12.69059	26.38	58.4422773888	55415	MSO3_060418_02.raw	0/0	4.31790351867676	4425881.4375	58.4692993164063	0	4.529E-06
High	Sequest HT (A2)	Unambiguous	[R].VALEAcVQAR.[N]	C6(Carbamidomethyl)	1	1	P0C511	P0C511	0	2	0.6118	0	1	1	558.795104980469	1116.58293333094	-0.0633531605682909	-3.53695311723357E-05	CID	MS2		33.1	84.2002337837333	80718	MSO3_060418_01.raw	0/0	3.40165901184082			0	1.296E-05
High	Sequest HT (A2)	Unambiguous	[R].LNWLLHFGEPPK.[W]		1	1	Q0JMH0	Q0JMH0	0	3	0.5136	0	1	1	484.265899658203	1450.78314571461	-0.689699699906009	-0.0003335351301151	CID	MS2		31.87	54.9473110592	51692	MSO3_060418_03.raw	0/0	2.5687403678894			0	3.482E-06
High	Sequest HT (A2)	Unambiguous	[K].GGEYADKNPNFVGcVEGALGIR.[E]	C14(Carbamidomethyl)	1	1	Q9SXP2	Q9SXP2	1	3	0.6422	0	1	1	775.046203613281	2323.12405757984	4.52086804813545	0.00350082994779891	CID	MS2		24.41547	58.4394586728	55412	MSO3_060418_02.raw	0/0	5.30751800537109			0	4.86E-07
High	Sequest HT (A2)	Unambiguous	[K].GGEYADKNPNFVGcVEGALGIR.[E]	C14(Carbamidomethyl)	1	1	Q9SXP2	Q9SXP2	1	3	0.5093	0	1	1	775.045715332031	2323.12259273609	3.89031611201055	0.00301254869779891	HCD	MS2	6.717808	36.315	58.4377607456	55410	MSO3_060418_02.raw	0/0	4.82602405548096			0	7.255E-08
High	Sequest HT (A2)	Unambiguous	[K].GIYPAVDPLDSTSTMLQPR.[I]		1	1	P12085	P12085	0	2	0.7225	0	1	1	1031.02307128906	2061.03886594813	3.27470303371543	0.00337463406253846	CID	MS2		27.025	58.4320674610667	55404	MSO3_060418_02.raw	0/0	4.71584796905518	294031413	58.3226280212402	0	7.473E-08
High	Sequest HT (A2)	Unambiguous	[R].GLFIIDKEGVIqHSTINNLAIGR.[S]	Q12(Deamidated)	1	1	Q6ER94	Q6ER94	1	3	0.1231	0	1	1	837.137084960938	2509.39670162281	7.73244136226032	0.00646787093754986	CID	MS2		31.68021	54.8625854757333	51614	MSO3_060418_03.raw	0/0	2.68306446075439			0	4.011E-05
High	Sequest HT (A2)	Unambiguous	[R].FVIQGFGNVGSWAAQLISEAGGK.[V]		1	1	A2XMV1	A2XMV1	0	2	0.7056	0	1	1	1168.60620117188	2336.20512571375	0.757478472696122	0.000884811875039304	CID	MS2		30.385	84.2351596277333	80751	MSO3_060418_01.raw	0/0	4.62457704544067			0	2.494E-08
High	Sequest HT (A2)	Unambiguous	[K].ILNEGQIASTDVVEVVVSPPYVFLPVVK.[S]		1	1	P48494	P48494	0	3	0.5798	0	1	1	1004.56274414063	3011.67367916188	1.10507508702174	0.00110937395841878	HCD	MS2	7.503717	39.885	84.2479277754667	80764	MSO3_060418_01.raw	0/0	5.26136112213135			0	5.061E-09
High	Sequest HT (A2)	Unambiguous	[K].ILnEGQIASTDVVEVVVSPPYVFLPVVK.[S]	N3(Deamidated)	1	1	P48494	P48494	0	3	0.013	0	1	1	1004.89727783203	3012.67728023609	7.60565046713907	0.00763773203133544	CID	MS2		31.51	84.2496671194667	80766	MSO3_060418_01.raw	0/0	4.61773490905762			0	1.009E-06
High	Sequest HT (A2)	Unambiguous	[K].ILNEGqIASTDVVEVVVSPPYVFLPVVK.[S]	Q6(Deamidated)	1	1	P48494	P48494	0	3		0.013	2	2	1004.89727783203	3012.67728023609	7.60565046713907	0.00763773203133544	CID	MS2		31.51	84.2496671194667	80766	MSO3_060418_01.raw	0/0	4.55820465087891			0	2.491E-06
High	Sequest HT (A2)	Unambiguous	[K].SLADGVQDEVAEIIKEDLWPNPLK.[Y]		1	2	B8AEC1	B8AEC1; Q69JW2	1	3	0.5339	0	1	1	893.801940917969	2679.39126949391	1.37424459367723	0.00122737796876512	HCD	MS2	15.91673	36.855	84.255115036	80772	MSO3_060418_01.raw	0/0	3.8438766002655	1416420.046875	84.0156478881836	0	4.283E-05
High	Sequest HT (A2)	Unambiguous	[R].GLFIIDKEGVIQHSTINNLAIGR.[S]		1	1	Q6ER94	Q6ER94	1	3	0.2958	0	1	1	836.802551269531	2508.39310054859	-0.0723416887622256	-6.04871353668083E-05	HCD	MS2	46.54242	33.1	54.8604982432	51612	MSO3_060418_03.raw	0/0	3.10713195800781	7227479.875	54.7804069519043	0	6.776E-06
High	Sequest HT (A2)	Unambiguous	[R].TGYSAQGTGSALIMPVLDNQLK.[S]		1	1	O64464	O64464	0	2	0.672	0	1	1	1132.58544921875	2264.1636218075	1.99359554024014	0.00225690875004148	CID	MS2		33.1	58.3897859277333	55368	MSO3_060418_02.raw	0/0	3.71947574615479	11712208.5	58.2835121154785	0	4.698E-06
High	Sequest HT (A2)	Unambiguous	[K].LADAMVTWIEAWDELNPSTAAVEnGK.[A]	N24(Deamidated)	1	1	Q8H8T0	Q8H8T0	0	3	0.153	0	1	1	944.785339355469	2832.34146480641	0.640299762641287	0.000604515468807095	HCD	MS2	32.51683	33.1	84.3365423690667	80852	MSO3_060418_01.raw	0/0	3.79428124427795	5440479.25	84.0230484008789	0	5.087E-07
High	Sequest HT (A2)	Unambiguous	[K].LADAMVTWIEAWDELNPSTAAVEnGK.[A]	N24(Deamidated)	1	1	Q8H8T0	Q8H8T0	0	3	0.1373	0	1	1	944.784912109375	2832.34018306813	0.187762835906599	0.000177269375057095	CID	MS2		41.745	84.3385031874667	80854	MSO3_060418_01.raw	0/0	4.36816024780273	5440479.25	84.0230484008789	0	6.079E-07
High	Sequest HT (A2)	Unambiguous	[K].LADAMVTWIEAWDELNPSTAAVEnGK.[A]	N24(Deamidated)	1	1	Q8H8T0	Q8H8T0	0	2	0.2355	0	1	1	1416.67370605469	2832.34013547938	0.170960913862976	0.000242109687574876	HCD	MS2	0	41.775	84.3394884117333	80855	MSO3_060418_01.raw	0/0	3.26875925064087			0	3.652E-05
High	Sequest HT (A2)	Unambiguous	[K].LADAMVTWIEAWDELNPSTAAVEnGK.[A]	N24(Deamidated)	1	1	Q8H8T0	Q8H8T0	0	2	0.2107	0	1	1	1416.67590332031	2832.34453001063	1.72251609123905	0.00243937531257488	CID	MS2		33.1	84.3412342189333	80857	MSO3_060418_01.raw	0/0	3.1770486831665			0	5.222E-07
High	Sequest HT (A2)	Unambiguous	[R].SGETEDTFIADLAVGLATGQIK.[T]		1	1	Q42971	Q42971	0	3	0.4019	0	1	1	746.050720214844	2236.13760738453	1.46431924199827	0.00109147151048698	HCD	MS2	0	43.225	84.343600564	80859	MSO3_060418_01.raw	0/0	4.18081283569336			0	5.459E-06
High	Sequest HT (A2)	Unambiguous	[R].FNQEDTSSFNDLDEHSK.[N]		1	1	Q69Q02	Q69Q02	0	3	0.5016	0	1	1	671.621948242188	2012.85129146656	2.2223283570313	0.00149106885419314	HCD	MS2	57.86536	21.97	30.5475876229333	26222	MSO3_060418_03.raw	0/0	3.20777249336243	36594405.375	30.7040557861328	0	2.245E-05
High	Sequest HT (A2)	Unambiguous	[R].TGYSAQGTGSALIMPVLDNQLK.[S]		1	1	O64464	O64464	0	2	0.3657	0	1	1	1132.58544921875	2264.1636218075	1.99359554024014	0.00225690875004148	HCD	MS2	52.20297	42.585	58.3879822408	55366	MSO3_060418_02.raw	0/0	3.50196576118469	11712208.5	58.2835121154785	0	2.388E-06
High	Sequest HT (A2)	Unambiguous	[K].EGLLVGISSGAAAAAAVR.[L]		1	1	Q9XEA6	Q9XEA6	0	2	0.5711	0	1	1	806.956298828125	1612.90532102625	2.24810120828003	0.00181298312475064	CID	MS2		33.1	84.4225740749333	80932	MSO3_060418_01.raw	0/0	3.93810033798218	1510379.15625	84.2315979003906	0	2.869E-05
High	Sequest HT (A2)	Unambiguous	[R].AIWVNYLSQcDESLGVK.[I]	C10(Carbamidomethyl)	1	1	Q0E4K1	Q0E4K1	0	2	0.6181	0	1	1	991.490173339844	1981.97307004969	2.16024072244786	0.00214076484379078	CID	MS2		41.97	58.3793949248	55357	MSO3_060418_02.raw	0/0	4.53187847137451			0	8.236E-08
High	Sequest HT (A2)	Unambiguous	[K].TNnSFILQQFENPANPK.[I]	N3(Deamidated)	1	1	Q9XEA6	Q9XEA6	0	2		0.0102	2	2	981.981018066406	1962.95475950281	-0.418698820948295	-0.000410943593750934	CID	MS2		42.415	54.8415721304	51590	MSO3_060418_03.raw	0/0	3.86881971359253	27200901	54.7202033996582	0	5.623E-05
High	Sequest HT (A2)	Unambiguous	[K].LTAAAAIASGTVLGLHEDSR.[Y]		1	1	Q6K669	Q6K669	0	3	0.5472	0	1	1	651.685363769531	1953.04153804859	0.798134503371432	0.00051959619797041	HCD	MS2	0	23.215	84.4540789877333	80964	MSO3_060418_01.raw	0/0	3.600661277771	2982198.875	84.3920516967773	0	5.318E-06
High	Sequest HT (A2)	Unambiguous	[K].TnNSFILQQFENPANPK.[I]	N2(Deamidated)	1	1	Q9XEA6	Q9XEA6	0	2	0.0102	0	1	1	981.981018066406	1962.95475950281	-0.418698820948295	-0.000410943593750934	CID	MS2		42.415	54.8415721304	51590	MSO3_060418_03.raw	0/0	3.90942096710205	27200901	54.7202033996582	0	5.366E-05
High	Sequest HT (A2)	Unambiguous	[R].GPIQLSFNFNYGPAGR.[A]		1	1	Q7DNA1	Q7DNA1	0	2	0.5119	0	1	1	869.441955566406	1737.87663450281	3.39794710461902	0.00295259640643053	CID	MS2		35.775	58.4441443181333	55417	MSO3_060418_02.raw	0/0	4.20411062240601	4425881.4375	58.4692993164063	0	7.555E-06
High	Sequest HT (A2)	Unambiguous	[K].EVDEQMINVQNK.[N]		3	4	Q43594; Q76FS2; Q76FS3	Q43594; Q76FS2; P45960; Q76FS3	0	2	0.1918	0	1	2	723.848510742188	1446.68974485438	0.294295651097927	0.000212877187550475	HCD	MS2	44.7775	16.26314	30.5051562242667	26174	MSO3_060418_03.raw	0/0	3.18181014060974	52062690	30.5203285217285	0	8.809E-06
High	Sequest HT (A2)	Unambiguous	[K].TLLLGEKPVTVFGIR.[N]		1	1	A2YQT7	A2YQT7	0	2	0.7622	0	1	1	821.997497558594	1642.98771848719	-0.812587770799667	-0.000667536406240288	HCD	MS2	6.390677	13.96356	54.9748617797333	51720	MSO3_060418_03.raw	0/0	3.48695588111877	86848205	54.7997627258301	0	1.858E-06
High	Sequest HT (A2)	Unambiguous	[K].TLLLGEKPVTVFGIR.[N]		1	1	A2YQT7	A2YQT7	0	2	0.748	0	1	1	821.997802734375	1642.98832883875	-0.441099256510725	-0.000362360624990288	CID	MS2		14.19472	54.9763971650667	51722	MSO3_060418_03.raw	0/0	3.69014000892639	86848205	54.7997627258301	0	1.001E-06
High	Sequest HT (A2)	Unambiguous	[R].FVIQGFGnVGSWAAQLISEAGGK.[V]	N8(Deamidated)	1	1	A2XMV1	A2XMV1	0	2		0.0096	2	2	1169.10754394531	2337.20781126063	8.7451998368454	0.0102195853125393	HCD	MS2	0	33.1	83.8618799781333	80385	MSO3_060418_01.raw	0/0	4.11409997940063			0	9.368E-08
High	Sequest HT (A2)	Unambiguous	[R].FVIQGFGNVGSWAAqLISEAGGK.[V]	Q15(Deamidated)	1	1	A2XMV1	A2XMV1	0	2		0.0217	3	3	1169.10754394531	2337.20781126063	8.7451998368454	0.0102195853125393	HCD	MS2	0	33.1	83.8618799781333	80385	MSO3_060418_01.raw	0/0	4.06125640869141			0	1.487E-06
High	Sequest HT (A2)	Unambiguous	[K].ILNEGQIASTDVVEVVVSPPYVFLPVVK.[S]		1	1	P48494	P48494	0	3	0.7157	0	1	1	1004.56274414063	3011.67367916188	1.10507508702174	0.00110937395841878	CID	MS2		33.1	83.8794228325333	80401	MSO3_060418_01.raw	0/0	4.14868593215942			0	1.566E-05
High	Sequest HT (A2)	Unambiguous	[K].LNTEILGVSIDSVFSHLAWVQTDR.[K]		1	1	Q6ER94	Q6ER94	0	3	0.3471	0	1	1	900.805358886719	2700.40152340016	0.877007442471978	0.000789423385564684	HCD	MS2	30.07121	33.1	83.8823647354667	80404	MSO3_060418_01.raw	0/0	2.91404008865356			0	4.65E-05
High	Sequest HT (A2)	Unambiguous	[K].ELAITSDEALSLEELPK.[R]		1	1	P48642	P48642	0	2	0.4179	0	1	1	929.488708496094	1857.97014036219	0.524794601464003	0.000487526093820634	HCD	MS2	0	40.38	58.5438418853333	55518	MSO3_060418_02.raw	0/0	4.01780986785889			0	1.877E-07
High	Sequest HT (A2)	Unambiguous	[K].LADAMVTWIEAWDELNPSTAAVEnGK.[A]	N24(Deamidated)	1	1	Q8H8T0	Q8H8T0	0	3	0.2268	0	1	1	944.785095214844	2832.34073238453	0.381707233078608	0.000360374843807095	HCD	MS2	38.65983	26.665	83.9438428701333	80464	MSO3_060418_01.raw	0/0	4.6266884803772	9153620.78125	83.8745193481445	0	8.363E-09
High	Sequest HT (A2)	Unambiguous	[K].LADAMVTWIEAWDELNPSTAAVEnGK.[A]	N24(Deamidated)	1	1	Q8H8T0	Q8H8T0	0	3	0.1447	0	1	1	944.784240722656	2832.33816890797	-0.523366620390769	-0.000494117343692905	CID	MS2		36.03	83.9456972106667	80466	MSO3_060418_01.raw	0/0	5.52539587020874	9153620.78125	83.8745193481445	0	1.121E-08
High	Sequest HT (A2)	Unambiguous	[K].LADAMVTWIEAWDELNPSTAAVEnGK.[A]	N24(Deamidated)	1	1	Q8H8T0	Q8H8T0	0	2	0.2793	0	1	1	1416.67504882813	2832.34282102625	1.11913352225947	0.00158488312507488	HCD	MS2	0	33.1	83.9791746992	80498	MSO3_060418_01.raw	0/0	2.90114283561707			0	2.924E-06
High	Sequest HT (A2)	Unambiguous	[K].LADAMVTWIEAWDELNPSTAAVEnGK.[A]	N24(Deamidated)	1	1	Q8H8T0	Q8H8T0	0	2	0.1028	0	1	1	1416.67504882813	2832.34282102625	1.11913352225947	0.00158488312507488	CID	MS2		41.28	83.9811184944	80500	MSO3_060418_01.raw	0/0	3.98871636390686			0	1.714E-05
High	Sequest HT (A2)	Unambiguous	[R].SGETEDTFIADLAVGLATGQIK.[T]		1	1	Q42971	Q42971	0	3	0.4181	0	1	1	746.050170898438	2236.13595943531	0.727355816119816	0.000542155104236978	HCD	MS2	36.60902	39.825	83.9820956021333	80501	MSO3_060418_01.raw	0/0	3.96782612800598			0	2.228E-05
High	Sequest HT (A2)	Unambiguous	[R].SGETEDTFIADLAVGLATGQIK.[T]		1	1	Q42971	Q42971	0	3	0.2333	0	1	1	746.050048828125	2236.13559322438	0.563586165924604	0.000420084791736978	CID	MS2		33.1	83.9838309648	80503	MSO3_060418_01.raw	0/0	2.70248556137085			0	2.532E-05
High	Sequest HT (A2)	Unambiguous	[K].EVDEQMLNVQNK.[N]		2	4	Q8H7U1; P46265	Q8H7U1; Q40665; P46265; P37832	0	2	0.1918	0	1	1	723.848510742188	1446.68974485438	0.294295651097927	0.000212877187550475	HCD	MS2	44.7775	16.26314	30.5051562242667	26174	MSO3_060418_03.raw	0/0	3.18181014060974	52062690	30.5203285217285	0	8.809E-06
High	Sequest HT (A2)	Unambiguous	[R].MAEYKEELWELLK.[K]		1	1	P41344	P41344	1	3	0.4383	0	1	1	561.289611816406	1681.85428218922	2.20677109104721	0.00123715307298274	HCD	MS2	51.61813	31.9	58.5364008736	55510	MSO3_060418_02.raw	0/0	3.80612421035767	36535961.75	58.5539588928223	0	2.299E-05
High	Sequest HT (A2)	Unambiguous	[K].VSPnYHLYTPAEVEAVIAR.[L]	N4(Deamidated)	1	1	Q9LSU1	Q9LSU1	0	3	0.7029	0	1	1	710.705932617188	2130.10324459156	7.81615714503035	0.00554969718765023	CID	MS2		16.57427	55.0267260946667	51775	MSO3_060418_03.raw	0/0	4.14078569412231	32154684	54.9072532653809	0	1.38E-06
High	Sequest HT (A2)	Unambiguous	[K].IDSHLAcAVAGIMSDANILLNTAR.[L]	C7(Carbamidomethyl)	1	2	P0C8Y9	P0DKK4; P0C8Y9	0	3	0.3621	0	1	1	842.765808105469	2526.28287105641	1.01663952468167	0.000856105468730088	HCD	MS2	62.73575	41.745	83.2557481477333	79791	MSO3_060418_01.raw	0/0	3.48411297798157			0	2.15E-06
High	Sequest HT (A2)	Unambiguous	[K].VSPNYHLYTPAEVEAVIAR.[L]		1	1	Q9LSU1	Q9LSU1	0	3	0.6572	0	1	1	710.371887207031	2129.10110836109	-0.690966663590625	-0.000490379635266436	HCD	MS2	6.619171	14.36248	55.0249764336	51773	MSO3_060418_03.raw	0/0	4.58498954772949			0	5.747E-09
High	Sequest HT (A2)	Unambiguous	[K].EDPLNWGAAAAEMAGSHLDEVKR.[M]		1	1	P14717	P14717	1	4	0.4327	0	1	1	617.548034667969	2467.17030878188	1.32214876966999	0.000815490468880853	HCD	MS2	69.03014	10.66361	58.513726432	55487	MSO3_060418_02.raw	0/0	4.15697431564331	34620441	58.4953651428223	0	3.63E-05
High	Sequest HT (A2)	Unambiguous	[K].IPVLETPDGPVFESNAIAR.[Y]		1	1	Q6YW46	Q6YW46	0	2	0.0763	0	1	1	1013.03582763672	2025.06437864344	-0.371709803887563	-0.000376368281422401	HCD	MS2	34.1997	33.1	55.0184993746667	51766	MSO3_060418_03.raw	0/0	3.67022681236267	48472618	55.2331352233887	0	1.182E-05
High	Sequest HT (A2)	Unambiguous	[K].WSPELAAAcEIWK.[A]	C9(Carbamidomethyl)	1	1	P0C511	P0C511	0	3	0.6857	0	1	1	520.92236328125	1560.75253658375	0.647632716228552	0.000336931250001745	CID	MS2		33.1	58.493866836	55468	MSO3_060418_02.raw	0/0	5.44471120834351			0	2.647E-08
High	Sequest HT (A2)	Unambiguous	[K].WSPELAAAcEIWK.[A]	C9(Carbamidomethyl)	1	1	P0C511	P0C511	0	3	0.5196	0	1	1	520.92236328125	1560.75253658375	0.647632716228552	0.000336931250001745	HCD	MS2	64.42634	36.42	58.4922836485333	55466	MSO3_060418_02.raw	0/0	4.33384418487549			0	2.929E-06
High	Sequest HT (A2)	Unambiguous	[R].AASAAGTIMTLSSWATSSVEEVASTGPGIR.[F]		2	2	Q10CE4; B8B7C5	Q10CE4; B8B7C5	0	3	0.6386	0	1	1	970.150451660156	2908.43680172047	0.386919496775357	0.000375110156104104	HCD	MS2	20.9643	33.1	84.0899366746667	80608	MSO3_060418_01.raw	0/0	6.05529737472534			0	3.465E-08
High	Sequest HT (A2)	Unambiguous	[R].AASAAGTIMTLSSWATSSVEEVASTGPGIR.[F]		2	2	Q10CE4; B8B7C5	Q10CE4; B8B7C5	0	3	0.6718	0	1	1	970.152648925781	2908.44339351734	2.65336015713125	0.0025723757811041	CID	MS2		42.535	84.0919076589333	80610	MSO3_060418_01.raw	0/0	5.14556980133057			0	5.08E-07
High	Sequest HT (A2)	Unambiguous	[R].VTPQPGVPPEEAGAAVAAESSTGTWTTVWTDGLTSLDR.[Y]		1	1	P0C511	P0C511	0	3	0.6242	0	1	1	1285.6298828125	3854.8750951775	0.82460521865444	0.00105958249984421	HCD	MS2	17.14114	41.67	84.0929074482667	80611	MSO3_060418_01.raw	0/0	4.94761037826538			0	4.082E-07
High	Sequest HT (A2)	Unambiguous	[R].VTPQPGVPPEEAGAAVAAESSTGTWTTVWTDGLTSLDR.[Y]		1	1	P0C511	P0C511	0	3	0.7198	0	1	1	1285.63049316406	3854.87692623219	1.29960276129543	0.00166993406234421	CID	MS2		33.1	84.0946781381333	80613	MSO3_060418_01.raw	0/0	4.63594102859497			0	1.443E-07
High	Sequest HT (A2)	Unambiguous	[R].FVIQGFGNVGSWAAQLISEAGGK.[V]		1	1	A2XMV1	A2XMV1	0	3	0.2998	0	1	1	779.406433105469	2336.20474605641	0.594968071904693	0.000463322135450047	HCD	MS2	9.675138	42.375	84.1008301493333	80619	MSO3_060418_01.raw	0/0	4.16625499725342			0	1.745E-07
High	Sequest HT (A2)	Unambiguous	[R].SGETEDTFIADLAVGLATGQIK.[T]		1	1	Q42971	Q42971	0	2	0.5408	0	1	1	1118.56994628906	2236.13261594813	-0.767852740103532	-0.000858510937405299	HCD	MS2	0	33.1	84.1017048701333	80620	MSO3_060418_01.raw	0/0	3.67935061454773			0	2.97E-06
High	Sequest HT (A2)	Unambiguous	[R].FVIQGFGNVGSWAAQLISEAGGK.[V]		1	1	A2XMV1	A2XMV1	0	3	0.6333	0	1	1	779.406433105469	2336.20474605641	0.594968071904693	0.000463322135450047	CID	MS2		33.1	84.1026151237333	80621	MSO3_060418_01.raw	0/0	4.20142555236816			0	1.312E-05
High	Sequest HT (A2)	Unambiguous	[R].SGETEDTFIADLAVGLATGQIK.[T]		1	1	Q42971	Q42971	0	2	0.6894	0	1	1	1118.56994628906	2236.13261594813	-0.767852740103532	-0.000858510937405299	CID	MS2		42.465	84.1036965453333	80622	MSO3_060418_01.raw	0/0	5.27714729309082			0	1.846E-09
High	Sequest HT (A2)	Unambiguous	[R].ATQVALQAIQcLGGnGYINEYPTGR.[L]	C11(Carbamidomethyl); N15(Deamidated)	1	1	Q75IM9	Q75IM9	0	2	0.0564	0	1	1	1348.16687011719	2695.32646360438	4.46094310797094	0.00601182218737706	CID	MS2		40.255	58.4552000725333	55429	MSO3_060418_02.raw	0/0	3.89857745170593			0	2.679E-07
High	Sequest HT (A2)	Unambiguous	[R].ATQVALQAIQcLGGNGYInEYPTGR.[L]	C11(Carbamidomethyl); N19(Deamidated)	1	1	Q75IM9	Q75IM9	0	2	0.0846	0	1	1	1348.16687011719	2695.32646360438	4.46094310797094	0.00601182218737706	HCD	MS2	0	30.355	58.4532310901333	55427	MSO3_060418_02.raw	0/0	3.31420111656189			0	3.783E-07
High	Sequest HT (A2)	Unambiguous	[K].IPVLETPDGPVFESNAIAR.[Y]		1	1	Q6YW46	Q6YW46	0	2	0.087	0	1	1	1013.03582763672	2025.06437864344	-0.371709803887563	-0.000376368281422401	CID	MS2		41.97	55.0205226090667	51768	MSO3_060418_03.raw	0/0	3.68240261077881	48472618	55.2331352233887	0	1.42E-05
High	Sequest HT (A2)	Unambiguous	[R].SGETEDTFIADLAVGLATGQIK.[T]		1	1	Q42971	Q42971	0	3	0.4631	0	1	1	746.050537109375	2236.13705806813	1.21866476670545	0.000908366041736978	CID	MS2		41.01	83.2013883309333	79738	MSO3_060418_01.raw	0/0	4.0565185546875			0	2.689E-06
High	Sequest HT (A2)	Unambiguous	[K].GIFWQEDIIPFFQNATIPK.[E]		1	1	Q8H8T0	Q8H8T0	0	2	0.6709	0	1	1	1132.59167480469	2264.17607297938	0.466752511317133	0.000528404687429429	CID	MS2		33.1	83.2002923066667	79737	MSO3_060418_01.raw	0/0	4.6792516708374			0	4.061E-07
High	Sequest HT (A2)	Unambiguous	[K].MGINPIMMSAGELESGNAGEPAK.[L]		1	1	P93431	P93431	0	2	0.7357	0	1	1	1152.53686523438	2304.06645383875	-0.177959787873068	-0.000205015625169835	CID	MS2		28.96	55.1785382688	51931	MSO3_060418_03.raw	0/0	5.06800127029419			0	1.139E-08
High	Sequest HT (A2)	Rejected	[K].VPILETPDGPVFESNAIAR.[Y]		1	1	Q9ZRI7	Q9ZRI7	0	2		0.0305	2	2	1013.03674316406	2025.06620969813	0.532485650928357	0.000539159062327599	CID	MS2		36.54	55.3944000858667	52138	MSO3_060418_03.raw	0/0	3.49521803855896	48472618	55.2331352233887	0	3.114E-06
High	Sequest HT (A2)	Selected	[K].IPVLETPDGPVFESNAIAR.[Y]		1	1	Q6YW46	Q6YW46	0	2	0.0305	0	1	1	1013.03674316406	2025.06620969813	0.532485650928357	0.000539159062327599	CID	MS2		36.54	55.3944000858667	52138	MSO3_060418_03.raw	0/0	3.61469626426697	48472618	55.2331352233887	0	7.543E-07
High	Sequest HT (A2)	Unambiguous	[K].IPVLETPDGPVFESNAIAR.[Y]		1	1	Q6YW46	Q6YW46	0	2	0.0772	0	1	1	1013.03674316406	2025.06620969813	0.532485650928357	0.000539159062327599	HCD	MS2	27.02802	27.265	55.3924707226667	52136	MSO3_060418_03.raw	0/0	2.46080303192139	48472618	55.2331352233887	0	4.237E-05
High	Sequest HT (A2)	Unambiguous	[R].EGNWDLLGNNFPVFFIR.[D]		1	1	Q0E4K1	Q0E4K1	0	2	0.6364	0	1	1	1019.51348876953	2038.01970090906	0.774869980614814	0.000789599531231033	CID	MS2		33.1	82.2876406346667	78837	MSO3_060418_01.raw	0/0	5.28109979629517	49383259.6875	82.2183990478516	0	1.299E-07
High	Sequest HT (A2)	Unambiguous	[R].SVYEPLQTGLIAIDSMIPIGR.[G]		1	1	P0C2Z4	P0C2Z4	0	2	0.5732	0	1	1	1137.11511230469	2273.22294797938	0.865722863169311	0.000983989687711073	HCD	MS2	22.57436	41.49	82.2939861266667	78843	MSO3_060418_01.raw	0/0	3.2765519618988	684364.375	82.2696075439453	0	9.812E-06
High	Sequest HT (A2)	Unambiguous	[R].SVYEPLQTGLIAIDSMIPIGR.[G]		1	1	P0C2Z4	P0C2Z4	0	2	0.732	0	1	1	1137.11511230469	2273.22294797938	0.865722863169311	0.000983989687711073	CID	MS2		33.1	82.2957567968	78845	MSO3_060418_01.raw	0/0	3.87637257575989	684364.375	82.2696075439453	0	1.821E-05
High	Sequest HT (A2)	Unambiguous	[K].LYRPDMSVEEAVDLVDK.[C]		1	1	Q9LST6	Q9LST6	0	3	0.2414	0	1	1	660.330932617188	1978.97824459156	-0.391064498376766	-0.000257969479055949	CID	MS2		24.99473	55.390593672	52134	MSO3_060418_03.raw	0/0	2.90186285972595	8042316.375	55.3666191101074	0	8.57E-06
High	Sequest HT (A2)	Unambiguous	[K].LYRPDMSVEEAVDLVDK.[C]		1	1	Q9LST6	Q9LST6	0	3	0.3697	0	1	1	660.330932617188	1978.97824459156	-0.391064498376766	-0.000257969479055949	HCD	MS2	42.70816	33.1	55.3885668218667	52132	MSO3_060418_03.raw	0/0	4.75572967529297	8042316.375	55.3666191101074	0	3.716E-07
High	Sequest HT (A2)	Unambiguous	[R].ELGVPIVMHDYLTGGFTANTSLAHYcR.[D]	C26(Carbamidomethyl)	1	1	P0C511	P0C511	0	4	0.4799	0	1	1	756.368408203125	3022.4518029225	-1.04866326513686	-0.000792384375037258	HCD	MS2	4.581538	43.135	82.3251057813333	78875	MSO3_060418_01.raw	0/0	3.98123455047607			0	1.281E-07
High	Sequest HT (A2)	Unambiguous	[K].DKGLEPTEFEDTVAQAFFDLEnGNQELK.[S]	N22(Deamidated)	1	1	Q8LJU5	Q8LJU5	1	3		0.0244	2	2	1062.50280761719	3185.49386959156	4.44518969010598	0.00472002052094818	HCD	MS2	31.63862	38.325	82.3503211376	78900	MSO3_060418_01.raw	0/0	4.78792428970337			0	9.7E-06
High	Sequest HT (A2)	Unambiguous	[K].SDcTLLEINPLAETADNK.[L]	C3(Carbamidomethyl)	1	1	Q6K9N6	Q6K9N6	0	2	0.6311	0	1	1	1002.48101806641	2003.95475950281	-2.12183840245087	-0.00212603859385396	CID	MS2		31.915	55.3609013589333	52104	MSO3_060418_03.raw	0/0	4.88452911376953			0	1.093E-05
High	Sequest HT (A2)	Unambiguous	[K].DKGLEPTEFEDTVAqAFFDLENGNQELK.[S]	Q15(Deamidated)	1	1	Q8LJU5	Q8LJU5	1	3	0.0133	0	1	1	1062.50280761719	3185.49386959156	4.44518969010598	0.00472002052094818	CID	MS2		33.1	82.3520375957333	78902	MSO3_060418_01.raw	0/0	4.52276515960693			0	5.066E-05
High	Sequest HT (A2)	Unambiguous	[K].DKGLEPTEFEDTVAQAFFDLEnGNQELK.[S]	N22(Deamidated)	1	1	Q8LJU5	Q8LJU5	1	3		0.0133	2	2	1062.50280761719	3185.49386959156	4.44518969010598	0.00472002052094818	CID	MS2		33.1	82.3520375957333	78902	MSO3_060418_01.raw	0/0	4.45856285095215			0	3.298E-06
High	Sequest HT (A2)	Unambiguous	[K].ILNEGQIASTDVVEVVVSPPYVFLPVVK.[S]		1	1	P48494	P48494	0	3	0.6703	0	1	1	1004.56286621094	3011.67404537281	1.22667237185524	0.00123144427091878	CID	MS2		33.1	82.3835823952	78932	MSO3_060418_01.raw	0/0	4.57905626296997			0	5.603E-08
High	Sequest HT (A2)	Unambiguous	[K].SDcTLLEINPLAETADNK.[L]	C3(Carbamidomethyl)	1	1	Q6K9N6	Q6K9N6	0	2	0.4901	0	1	1	1002.48101806641	2003.95475950281	-2.12183840245087	-0.00212603859385396	HCD	MS2	64.40608	39.565	55.3591556549333	52102	MSO3_060418_03.raw	0/0	4.06029510498047			0	5.268E-05
High	Sequest HT (A2)	Unambiguous	[K].NFMTLPNIKVPLILGIWGGK.[G]		1	1	P93431	P93431	1	3	0.7893	0	1	1	737.762939453125	2211.27426509938	0.921297409448636	0.000679079791704377	HCD	MS2	10.51972	33.1	82.3944357632	78943	MSO3_060418_01.raw	0/0	4.12803888320923			0	3.487E-07
High	Sequest HT (A2)	Unambiguous	[R].TIQFVDWcPTGFK.[C]	C8(Carbamidomethyl)	1	1	Q53M52	Q53M52	0	2	0.4533	0	1	1	799.887145996094	1598.76701536219	-0.100382228764338	-8.02439061935445E-05	CID	MS2		22.82484	58.9129234077333	55888	MSO3_060418_02.raw	0/0	3.5322699546814	96715700	59.0179901123047	0	5.63E-05
High	Sequest HT (A2)	Unambiguous	[R].SGETEDTFIADLAVGLATGQIK.[T]		1	1	Q42971	Q42971	0	3	0.4243	0	1	1	746.049987792969	2236.13541011891	0.481701340826998	0.000359049635486978	HCD	MS2	77.77615	33.1	82.4110266218667	78958	MSO3_060418_01.raw	0/0	4.36490154266357			0	1.064E-06
High	Sequest HT (A2)	Unambiguous	[R].SGETEDTFIADLAVGLATGQIK.[T]		1	1	Q42971	Q42971	0	3	0.5	0	1	1	746.049987792969	2236.13541011891	0.481701340826998	0.000359049635486978	CID	MS2		41.025	82.4129956850667	78960	MSO3_060418_01.raw	0/0	4.66038751602173			0	5.455E-07
High	Sequest HT (A2)	Unambiguous	[R].AFIAGVADDnGYGWAIAK.[A]	N10(Deamidated)	2	2	Q6Z0I4; Q6H5J0	Q6Z0I4; Q6H5J0	0	2	0.5182	0	1	1	920.451232910156	1839.89518919031	2.17342760993998	0.00199943515616341	CID	MS2		41.895	58.8318606304	55805	MSO3_060418_02.raw	0/0	4.66768836975098	20317470	58.9284248352051	0	1.468E-05
High	Sequest HT (A2)	Unambiguous	[K].TLLLGEKPVTVFGIR.[N]		1	1	A2YQT7	A2YQT7	0	2	0.6594	0	1	1	821.998229980469	1642.98918333094	0.0789846634937945	6.48854687597122E-05	CID	MS2		31.51	55.3536329464	52096	MSO3_060418_03.raw	0/0	3.19903349876404			0	6.955E-06
High	Sequest HT (A2)	Unambiguous	[K].ELQDIIAILGLDELSEEDR.[L]		1	1	P12085	P12085	0	3	0.4737	0	1	1	724.376586914063	2171.11520748219	3.41926929788857	0.00247453406260926	CID	MS2		33.1	82.419920184	78967	MSO3_060418_01.raw	0/0	3.23076391220093	2755987.25	82.3796310424805	0	4.958E-05
High	Sequest HT (A2)	Unambiguous	[K].TLLLGEKPVTVFGIR.[N]		1	1	A2YQT7	A2YQT7	0	2	0.7476	0	1	1	821.997924804688	1642.98857297938	-0.292503850795148	-0.000240290312490288	HCD	MS2	26.99058	25.54462	55.3521491717333	52094	MSO3_060418_03.raw	0/0	3.16653823852539			0	5.941E-05
High	Sequest HT (A2)	Unambiguous	[K].GIFWQEDIIPFFQNATIPK.[E]		1	1	Q8H8T0	Q8H8T0	0	2	0.5199	0	1	1	1132.59106445313	2264.17485227625	-0.0723856366979876	-8.1946875070571E-05	HCD	MS2	6.114288	40.845	82.4460418797333	78992	MSO3_060418_01.raw	0/0	4.77324056625366			0	2.343E-08
High	Sequest HT (A2)	Unambiguous	[K].GIFWQEDIIPFFQnATIPK.[E]	N14(Deamidated)	1	1	Q8H8T0	Q8H8T0	0	2	0.0318	0	1	1	1133.09350585938	2265.17973508875	9.13971975293305	0.0103514593749294	CID	MS2		18.01	82.4478044618667	78994	MSO3_060418_01.raw	0/0	4.39536333084106			0	1.683E-06
High	Sequest HT (A2)	Unambiguous	[K].GIFWQEDIIPFFqNATIPK.[E]	Q13(Deamidated)	1	1	Q8H8T0	Q8H8T0	0	2		0.0432	3	3	1133.09350585938	2265.17973508875	9.13971975293305	0.0103514593749294	CID	MS2		18.01	82.4478044618667	78994	MSO3_060418_01.raw	0/0	4.20912981033325			0	2.341E-06
High	Sequest HT (A2)	Unambiguous	[R].cVKPPIIYGDVSRPNPMTVFWSK.[L]	C1(Carbamidomethyl)	1	1	Q2QLY5	Q2QLY5	0	4	0.5122	0	1	1	673.600158691406	2691.37880487563	0.090884882963736	6.11514063653118E-05	CID	MS2		21.505	58.8272688813333	55800	MSO3_060418_02.raw	0/0	2.87149214744568			0	1.372E-06
High	Sequest HT (A2)	Unambiguous	[R].WAMLGALGcVFPEILSK.[N]	C9(Carbamidomethyl)	1	1	A2XJ35	A2XJ35	0	2	0.511	0	1	1	946.495239257813	1891.98320188563	1.23056509582121	0.00116410281255597	CID	MS2		20.02	82.4708969405333	79019	MSO3_060418_01.raw	0/0	3.61648368835449			0	1.977E-05
High	Sequest HT (A2)	Unambiguous	[R].VALEAcVQAR.[N]	C6(Carbamidomethyl)	1	1	P0C511	P0C511	0	2	0.6185	0	1	1	558.795288085938	1116.58329954188	0.264621505144104	0.000147735937577664	CID	MS2		40.335	82.4717575973333	79020	MSO3_060418_01.raw	0/0	3.25113916397095			0	2.201E-05
High	Sequest HT (A2)	Unambiguous	[K].WSPELAAAcEIWK.[A]	C9(Carbamidomethyl)	1	1	P0C511	P0C511	0	3	0.6422	0	1	1	520.921813964844	1560.75088863453	-0.408236326036753	-0.000212385156248255	CID	MS2		33.1	58.930749784	55908	MSO3_060418_02.raw	0/0	4.22116804122925			0	1.51E-05
High	Sequest HT (A2)	Unambiguous	[R].GPLQISWNFNYGPAGK.[N]		1	1	O04138	O04138	0	2	0.4906	0	1	1	874.940795898438	1748.87431516688	-0.666241329512291	-0.000582586562586584	HCD	MS2	17.92145	21.94	58.9412493064	55919	MSO3_060418_02.raw	0/0	4.77259683609009	18146887.25	59.0426292419434	0	1.448E-07
High	Sequest HT (A2)	Unambiguous	[R].VALQSEDVELVAVNDPFITTDYMTYMFK.[Y]		1	1	A2YQT7	A2YQT7	0	3	0.4286	0	1	1	1080.52600097656	3239.56344966969	3.32445579714449	0.00358991656230501	CID	MS2		40.335	82.2569856626667	78808	MSO3_060418_01.raw	0/0	4.13116073608398	5868987.0625	82.2322998046875	0	4.272E-05
High	Sequest HT (A2)	Unambiguous	[R].SGETEDTFIADLAVGLATGQIK.[T]		1	1	Q42971	Q42971	0	2	0.7124	0	1	1	1118.57043457031	2236.13359251063	-0.331133672916301	-0.000370229687405299	CID	MS2		33.1	82.2190726269333	78770	MSO3_060418_01.raw	0/0	6.77641248703003			0	9.639E-11
High	Sequest HT (A2)	Unambiguous	[R].AAVPSGASTGVYEALELR.[D]		1	1	Q42971	Q42971	0	2	0.1942	0	1	1	895.966552734375	1790.92582883875	-1.38185389369775	-0.00123740062485922	HCD	MS2	69.35341	27.055	55.4874913888	52234	MSO3_060418_03.raw	0/0	2.41831517219543			0	3.073E-06
High	Sequest HT (A2)	Unambiguous	[K].NHSHATQDLYDSIAAGNFPEWK.[L]		1	1	Q0E4K1	Q0E4K1	0	4	0.5225	0	1	1	626.041687011719	2501.14491815688	-1.24254266150138	-0.000776945781240102	CID	MS2		16.495	55.485076884	52231	MSO3_060418_03.raw	0/0	3.5597198009491			0	1.057E-05
High	Sequest HT (A2)	Unambiguous	[K].NHSHATQDLYDSIAAGNFPEWK.[L]		1	1	Q0E4K1	Q0E4K1	0	4	0.5171	0	1	1	626.041870117188	2501.14565057875	-0.949708384040037	-0.000593840312490102	HCD	MS2	20.89424	17.72437	55.4832877850667	52229	MSO3_060418_03.raw	0/0	3.80798983573914			0	1.088E-07
High	Sequest HT (A2)	Unambiguous	[K].KLDGQLGGLLSEASAEEDFTGK.[A]		1	1	Q6K669	Q6K669	1	3	0.6687	0	1	1	755.712463378906	2265.12283687672	-0.732702897280623	-0.000553221093772057	CID	MS2		18.22085	55.4807690485333	52227	MSO3_060418_03.raw	0/0	4.86374425888062	140101512	55.5155448913574	0	5.953E-09
High	Sequest HT (A2)	Unambiguous	[K].KLDGQLGGLLSEASAEEDFTGK.[A]		1	1	Q6K669	Q6K669	1	3	0.6019	0	1	1	755.7119140625	2265.1211889275	-1.46023430726151	-0.00110253750002206	HCD	MS2	6.036623	17.11668	55.4790838914667	52225	MSO3_060418_03.raw	0/0	5.15179920196533	140101512	55.5155448913574	0	6.743E-08
High	Sequest HT (A2)	Unambiguous	[K].TLLLGEKPVTVFGIR.[N]		1	1	A2YQT7	A2YQT7	0	3	0.8753	0	1	1	548.333740234375	1642.98666744313	-1.45230235696875	-0.000795372291653014	CID	MS2		9.349675	55.4771730690667	52223	MSO3_060418_03.raw	0/0	4.40929698944092			0	6.628E-08
High	Sequest HT (A2)	Unambiguous	[K].ILNEGQIASTDVVEVVVSPPYVFLPVVK.[S]		1	1	P48494	P48494	0	3	0.6732	0	1	1	1004.56195068359	3011.67129879078	0.314692735604031	0.000315916927168776	CID	MS2		33.1	82.0122670256	78564	MSO3_060418_01.raw	0/0	4.62243175506592	8968689.5	82.0707244873047	0	2.769E-05
High	Sequest HT (A2)	Unambiguous	[K].NFMTLPNIKVPLILGIWGGK.[G]		1	1	P93431	P93431	1	3	0.7893	0	1	1	737.763549804688	2211.27609615406	1.74935225698409	0.00128943135420438	CID	MS2		41.535	82.0133504882667	78565	MSO3_060418_01.raw	0/0	4.13271141052246	9612270.5	82.0368194580078	0	5.968E-06
High	Sequest HT (A2)	Unambiguous	[R].LVYTNDQGEIVK.[G]		1	1	P41344	P41344	0	2	0.5228	0	1	1	689.863952636719	1378.72062864344	-0.466052548963068	-0.000321278281376181	CID	MS2		17.59974	30.2519383658667	25895	MSO3_060418_03.raw	0/0	3.941486120224			0	6.38E-06
High	Sequest HT (A2)	Unambiguous	[R].SGETEDTFIADLAVGLATGQIK.[T]		1	1	Q42971	Q42971	0	3	0.5855	0	1	1	746.050720214844	2236.13760738453	1.46431924199827	0.00109147151048698	CID	MS2		33.1	82.0402325458667	78593	MSO3_060418_01.raw	0/0	5.38064384460449			0	1.983E-08
High	Sequest HT (A2)	Unambiguous	[K].WLAANVSAEVAESTR.[I]		1	1	P48494	P48494	0	2	0.5969	0	1	1	802.407043457031	1603.80681028406	-0.405314199925633	-0.000325022968809208	CID	MS2		37.70191	55.4385626154667	52183	MSO3_060418_03.raw	0/0	3.24903845787048	2794801.3125	55.2705955505371	0	1.022E-05
High	Sequest HT (A2)	Unambiguous	[K].TYDLNFKEENnDGSQK.[I]	N11(Deamidated)	1	1	Q42971	Q42971	1	2	0.0264	0	1	1	951.921264648438	1902.83525266688	0.0321819122920611	3.06184376184238E-05	HCD	MS2	0	42.625	30.2562043128	25900	MSO3_060418_03.raw	0/0	4.16570329666138			0	8.037E-06
High	Sequest HT (A2)	Unambiguous	[K].TYDLNFKEEnNDGSQK.[I]	N10(Deamidated)	1	1	Q42971	Q42971	1	2		0.0264	2	2	951.921264648438	1902.83525266688	0.0321819122920611	3.06184376184238E-05	HCD	MS2	0	42.625	30.2562043128	25900	MSO3_060418_03.raw	0/0	4.06491756439209			0	9.437E-06
High	Sequest HT (A2)	Unambiguous	[K].ELqDIIAILGLDELSEEDR.[L]	Q3(Deamidated)	1	1	P12085	P12085	0	2	0.3867	0	1	1	1086.56005859375	2172.1128405575	9.68682700310764	0.0105203387501531	CID	MS2		33.1	82.0799579285333	78632	MSO3_060418_01.raw	0/0	3.75274610519409			0	4.963E-05
High	Sequest HT (A2)	Unambiguous	[K].GIYPAVDPLDSTSTMLQPR.[I]		1	1	P12085	P12085	0	2	0.715	0	1	1	1031.02026367188	2061.03325071375	0.550226141989323	0.000567016875038462	CID	MS2		30.385	58.8246984072	55797	MSO3_060418_02.raw	0/0	3.85914874076843			0	4.587E-08
High	Sequest HT (A2)	Unambiguous	[K].WLAANVSAEVAESTR.[I]		1	1	P48494	P48494	0	2	0.2949	0	1	1	802.407592773438	1603.80790891688	0.279701202281029	0.000224293437440792	HCD	MS2	10.20292	33.1	55.436629464	52181	MSO3_060418_03.raw	0/0	3.12097001075745	2794801.3125	55.2705955505371	0	4.509E-06
High	Sequest HT (A2)	Unambiguous	[K].WSPELAAAcEIWK.[A]	C9(Carbamidomethyl)	1	1	P0C511	P0C511	0	2	0.6395	0	1	1	780.879516601563	1560.75175657313	0.147866666263157	0.000115391562491851	CID	MS2		3.488547	58.9934865258667	55970	MSO3_060418_02.raw	0/0	4.66041040420532			0	1.749E-06
High	Sequest HT (A2)	Unambiguous	[K].GVNPDEAVAYGAAVQGSILSGEGGDETK.[D]		1	1	Q6Z7B0	Q6Z7B0	0	2	0.6033	0	1	1	1346.14147949219	2691.27568235438	0.473513355238716	0.000637177187400084	HCD	MS2	0	42.45	55.414311344	52159	MSO3_060418_03.raw	0/0	4.25504207611084	19125544.5	55.5635719299316	0	1.273E-05
High	Sequest HT (A2)	Unambiguous	[R].VTPQPGVPPEEAGAAVAAESSTGTWTTVWTDGLTSLDR.[Y]		1	1	P0C511	P0C511	0	3	0.5506	0	1	1	1285.62841796875	3854.87070064625	-0.315388883683928	-0.000405261250155794	HCD	MS2	16.09779	40.29	82.0972365610667	78650	MSO3_060418_01.raw	0/0	4.74454545974731			0	1.762E-08
High	Sequest HT (A2)	Unambiguous	[R].VTPqPGVPPEEAGAAVAAESSTGTWTTVWTDGLTSLDR.[Y]	Q4(Deamidated)	1	1	P0C511	P0C511	0	3	0.6893	0	1	1	1285.96423339844	3855.87814693531	5.76123841277255	0.00740483510401087	CID	MS2		33.1	82.0989882752	78652	MSO3_060418_01.raw	0/0	6.18066024780273	15989221	82.1838150024414	0	2.233E-09
High	Sequest HT (A2)	Unambiguous	[R].NPDEIPWAEAGAEYVVESTGVFTDK.[E]		1	1	A2YQT7	A2YQT7	0	3	0.4444	0	1	1	908.761474609375	2724.26987056813	0.858505303815906	0.00077959937501267	HCD	MS2	46.22688	41.205	82.1413177701333	78693	MSO3_060418_01.raw	0/0	3.68857669830322	1842602.9375	81.9448318481445	0	1.95E-05
High	Sequest HT (A2)	Unambiguous	[R].TcVLVSEEDEEATFVDPALR.[G]	C2(Carbamidomethyl)	1	1	A2WXB2	A2WXB2	0	2	0.6481	0	1	1	1140.53393554688	2280.06059446375	-4.13320475853202	-0.00471199812504253	CID	MS2		33.1	55.4122384312	52157	MSO3_060418_03.raw	0/0	3.78363656997681	5985164.25	55.1318817138672	0	2.473E-05
High	Sequest HT (A2)	Unambiguous	[R].VALQSEDVELVAVnDPFITTDYMTYMFK.[Y]	N14(Deamidated)	1	1	A2YQT7	A2YQT7	0	3	0.1437	0	1	1	1080.85681152344	3240.55588131031	5.92043606112234	0.00639513010397167	HCD	MS2	25.93429	41.55	82.1486488669333	78701	MSO3_060418_01.raw	0/0	5.21876049041748	5483782.375	82.0801773071289	0	2.376E-07
High	Sequest HT (A2)	Unambiguous	[R].EGNWDLLGNNFPVFFIR.[D]		1	1	Q0E4K1	Q0E4K1	0	3	0.4785	0	1	1	680.01123046875	2038.01913814625	0.498737591759369	0.000338812083327866	HCD	MS2	43.75326	41.82	82.1524985408	78705	MSO3_060418_01.raw	0/0	3.26233887672424	1298476	82.0952835083008	0	2.425E-05
High	Sequest HT (A2)	Unambiguous	[R].VFEVSLADLqNDEDQAYR.[K]	Q10(Deamidated)	1	1	P49397	P49397	0	2		0.0121	2	2	1056.98974609375	2112.9722155575	0.0929437296298769	9.81937500326158E-05	CID	MS2		41.73	55.3982392741333	52142	MSO3_060418_03.raw	0/0	4.90806913375854	10993604.5	55.3766021728516	0	3.114E-08
High	Sequest HT (A2)	Unambiguous	[R].VFEVSLADLQnDEDQAYR.[K]	N11(Deamidated)	1	1	P49397	P49397	0	2	0.0121	0	1	1	1056.98974609375	2112.9722155575	0.0929437296298769	9.81937500326158E-05	CID	MS2		41.73	55.3982392741333	52142	MSO3_060418_03.raw	0/0	4.97363948822021	10993604.5	55.3766021728516	0	2.281E-08
High	Sequest HT (A2)	Unambiguous	[R].MAEYKEELWELLK.[K]		1	1	P41344	P41344	1	3	0.442	0	1	1	561.2880859375	1681.8497045525	-0.515014541051539	-0.00028872583326726	HCD	MS2	20.05264	33.1	58.9597360109333	55936	MSO3_060418_02.raw	0/0	4.1435751914978	11644754.5625	59.0290489196777	0	8.323E-06
High	Sequest HT (A2)	Unambiguous	[K].VPPQTSAIITNDGVGINPQQSAGNVFLK.[H]		1	1	Q94DM8	Q94DM8	0	3	0.4048	0	1	1	955.841247558594	2865.50918941578	-0.456101703292605	-0.000435654739400585	CID	MS2		33.1	55.3971391624	52141	MSO3_060418_03.raw	0/0	3.35809254646301	27188513.5	55.4009971618652	0	1.33E-05
High	Sequest HT (A2)	Unambiguous	[R].EVNSVNDNPVIDVHR.[G]		1	1	P14717	P14717	0	2	0.5441	0	1	1	853.926513671875	1706.84575071375	0.0668096444695923	5.70168750755329E-05	CID	MS2		40.47	30.2593939850667	25903	MSO3_060418_03.raw	0/0	3.40368747711182	60016676	30.0580711364746	0	6.19E-06
High	Sequest HT (A2)	Unambiguous	[R].VFEVSLADLQnDEDQAYR.[K]	N11(Deamidated)	1	1	P49397	P49397	0	2	0.0081	0	1	1	1056.98974609375	2112.9722155575	0.0929437296298769	9.81937500326158E-05	HCD	MS2	0	33.1	55.3961912210667	52140	MSO3_060418_03.raw	0/0	3.71534276008606	10993604.5	55.3766021728516	0	1.661E-05
High	Sequest HT (A2)	Unambiguous	[K].VSPNYHLYTPAEVEAVIAR.[L]		1	1	Q9LSU1	Q9LSU1	0	3	0.5729	0	1	1	710.370788574219	2129.09781246266	-2.23898904129777	-0.00158901244776644	CID	MS2		21.68118	55.4299584794667	52174	MSO3_060418_03.raw	0/0	3.84465575218201			0	8.385E-08
High	Sequest HT (A2)	Unambiguous	[R].VTPQPGVPPEEAGAAVAAESSTGTWTTVWTDGLTSLDR.[Y]		1	1	P0C511	P0C511	0	3	0.7298	0	1	1	1285.63110351563	3854.87875728688	1.77460030393641	0.00228028562484421	CID	MS2		33.1	84.4681762461333	80978	MSO3_060418_01.raw	0/0	5.43954610824585			0	6.937E-09
High	Sequest HT (A2)	Unambiguous	[K].LAVNLIPFPR.[L]		5	8	Q43594; Q76FS2; Q8H7U1; P46265; Q76FS3	Q43594; Q76FS2; Q8H7U1; P45960; Q40665; P46265; Q76FS3; P37832	0	2	0.6375	0	1	1	570.350646972656	1139.69401731531	0.418345191693638	0.000238392656342512	CID	MS2		29.7981	58.8235629064	55796	MSO3_060418_02.raw	0/0	3.20229721069336			0	3.043E-05
High	Sequest HT (A2)	Unambiguous	[R].VSALSQVSGVLGSQWGDEGK.[G]		1	2	A2XD35	A2XD35; Q10R17	0	2	0.4735	0	1	1	1002.50634765625	2004.0054186825	1.07749949513771	0.00107965625011275	CID	MS2		40.71	55.3243760437333	52074	MSO3_060418_03.raw	0/0	4.52499628067017	47889529.75	55.4906044006348	0	6.128E-08
High	Sequest HT (A2)	Unambiguous	[R].NLNMGNAASIPSK.[C]		1	1	Q2QYL3	Q2QYL3	0	2	0.6667	0	1	1	658.834228515625	1316.66118040125	-1.16211899810917	-0.0007650593749986	CID	MS2		3.153401	30.2804116669333	25925	MSO3_060418_03.raw	0/0	3.92568850517273	765452679.5	30.2005996704102	0	7.972E-06
High	Sequest HT (A2)	Unambiguous	[R].AIWVNYLSQcDESLGVK.[I]	C10(Carbamidomethyl)	1	1	Q0E4K1	Q0E4K1	0	2	0.5147	0	1	1	991.489196777344	1981.97111692469	1.17479382171313	0.00116420234379078	CID	MS2		30.57586	58.7446435549333	55714	MSO3_060418_02.raw	0/0	5.4626407623291			0	2.577E-08
High	Sequest HT (A2)	Unambiguous	[R].AIWVNYLSQcDESLGVK.[I]	C10(Carbamidomethyl)	1	1	Q0E4K1	Q0E4K1	0	2	0.4856	0	1	1	991.488586425781	1981.96989622156	0.558889508753924	0.000553850781290777	HCD	MS2	0	28.87	58.7430707536	55712	MSO3_060418_02.raw	0/0	4.17855834960938			0	1.198E-07
High	Sequest HT (A2)	Unambiguous	[R].QVQLISFIAYKPPGcEESGGN.[-]	C15(Carbamidomethyl)	1	2	P18566	P18566; Q0INY7	0	2	0.6317	0	1	1	1147.56066894531	2294.11406126063	0.829576103419148	0.00095157031246984	CID	MS2		33.1	58.7195278848	55687	MSO3_060418_02.raw	0/0	4.29398632049561	5211648.375	58.7023506164551	0	4.468E-06
High	Sequest HT (A2)	Unambiguous	[R].SQDVHSNGPVLDETILADPDISDAIEnEKEVSK.[T]	N27(Deamidated)	1	1	Q69RJ0	Q69RJ0	1	4	0.1062	0	1	1	892.181335449219	3565.70351190688	0.2036111585601	0.000181504218829009	HCD	MS2	12.64857	33.1	55.2120212208	51963	MSO3_060418_03.raw	0/0	4.05299854278564	46211487.5	54.9695205688477	0	3.772E-06
High	Sequest HT (A2)	Unambiguous	[R].AASAAGTIMTLSSWATSSVEEVASTGPGIR.[F]		2	2	Q10CE4; B8B7C5	Q10CE4; B8B7C5	0	4	0.3377	0	1	1	727.865234375	2908.43910761	1.1797475967709	0.000857804999895961	HCD	MS2	43.55076	41.19	82.9555946208	79496	MSO3_060418_01.raw	0/0	3.07950520515442	3234966.59375	83.0868148803711	0	7.861E-06
High	Sequest HT (A2)	Unambiguous	[R].QVQLISFIAYKPPGcEESGGN.[-]	C15(Carbamidomethyl)	1	2	P18566	P18566; Q0INY7	0	2	0.4858	0	1	1	1147.56066894531	2294.11406126063	0.829576103419148	0.00095157031246984	HCD	MS2	9.616243	39.415	58.7177776688	55685	MSO3_060418_02.raw	0/0	4.58966112136841	5211648.375	58.7023506164551	0	2.766E-06
High	Sequest HT (A2)	Unambiguous	[K].LNTEILGVSIDSVFSHLAWVQTDR.[K]		1	1	Q6ER94	Q6ER94	0	3	0.348	0	1	1	900.805236816406	2700.40115718922	0.741393810389365	0.000667353073064684	CID	MS2		42.475	82.9584550557333	79499	MSO3_060418_01.raw	0/0	2.96106648445129	2287777.8125	82.9213638305664	0	3.245E-05
High	Sequest HT (A2)	Unambiguous	[R].AASAAGTIMTLSSWATSSVEEVASTGPGIR.[F]		2	2	Q10CE4; B8B7C5	Q10CE4; B8B7C5	0	3	0.5992	0	1	1	970.151000976563	2908.43844966969	0.953529661864331	0.000924426562354104	HCD	MS2	5.638268	33.1	82.9627296496	79502	MSO3_060418_01.raw	0/0	5.28583383560181	4508772.0625	83.060417175293	0	3.159E-10
High	Sequest HT (A2)	Unambiguous	[R].SGETEDTFIADLAVGLATGQIK.[T]		1	1	Q42971	Q42971	0	2	0.6018	0	1	1	1118.57238769531	2236.13749876063	1.41574259583262	0.0015828953125947	CID	MS2		33.1	82.9636130165333	79503	MSO3_060418_01.raw	0/0	5.49970960617065			0	4.08E-09
High	Sequest HT (A2)	Unambiguous	[R].AASAAGTIMTLSSWATSSVEEVASTGPGIR.[F]		2	2	Q10CE4; B8B7C5	Q10CE4; B8B7C5	0	3	0.6738	0	1	1	970.152648925781	2908.44339351734	2.65336015713125	0.0025723757811041	CID	MS2		41.055	82.9647216208	79504	MSO3_060418_01.raw	0/0	5.57839250564575	4508772.0625	83.060417175293	0	2.268E-07
High	Sequest HT (A2)	Unambiguous	[K].DANFYGGHGIVGAQVPLGcGLAFAQK.[Y]	C19(Carbamidomethyl)	1	1	Q6Z5N4	Q6Z5N4	0	3	0.508	0	1	1	883.107849121094	2647.30899410328	0.16155777466773	0.000142564426949339	CID	MS2		28.25327	58.7151947426667	55683	MSO3_060418_02.raw	0/0	3.10583591461182	45127222	58.7745666503906	0	7.261E-06
High	Sequest HT (A2)	Unambiguous	[R].VALEAcVQAR.[N]	C6(Carbamidomethyl)	1	1	P0C511	P0C511	0	2	0.6154	0	1	1	558.795471191406	1116.58366575281	0.592596170856499	0.000330841406327664	CID	MS2		40.89	82.9685710192	79508	MSO3_060418_01.raw	0/0	2.99019694328308			0	2.507E-05
High	Sequest HT (A2)	Unambiguous	[K].DANFYGGHGIVGAQVPLGcGLAFAQK.[Y]	C19(Carbamidomethyl)	1	1	Q6Z5N4	Q6Z5N4	0	3	0.4728	0	1	1	883.107849121094	2647.30899410328	0.16155777466773	0.000142564426949339	HCD	MS2	16.11676	20.54468	58.7134866416	55681	MSO3_060418_02.raw	0/0	4.59066820144653	45127222	58.7745666503906	0	1.171E-07
High	Sequest HT (A2)	Unambiguous	[R].VTPQPGVPPEEAGAAVAAESSTGTWTTVWTDGLTSLDR.[Y]		1	1	P0C511	P0C511	0	3	0.5477	0	1	1	1285.63024902344	3854.87619381031	1.10960374423903	0.00142579343734421	HCD	MS2	13.45437	42.18	82.9845954434667	79525	MSO3_060418_01.raw	0/0	4.39709091186523			0	3.603E-08
High	Sequest HT (A2)	Unambiguous	[R].VTPqPGVPPEEAGAAVAAESSTGTWTTVWTDGLTSLDR.[Y]	Q4(Deamidated)	1	1	P0C511	P0C511	0	3	0.7007	0	1	1	1285.96301269531	3855.87448482594	4.81148576662217	0.00618413197901087	CID	MS2		31.465	82.9863746216	79527	MSO3_060418_01.raw	0/0	5.57502555847168			0	2.658E-08
High	Sequest HT (A2)	Unambiguous	[K].SLPYEYVEENLGDKSDLLLASNPVHK.[S]		1	1	Q06398	Q06398	1	4	0.3867	0	1	1	733.376647949219	2930.48476190688	2.24153071340614	0.00164218921872816	HCD	MS2	26.07723	24.46	58.702386804	55671	MSO3_060418_02.raw	0/0	2.9982533454895	7466913.5625	58.6329383850098	0	1.085E-06
High	Sequest HT (A2)	Unambiguous	[K].WLAANVSAEVAESTR.[I]		1	1	P48494	P48494	0	2	0.3893	0	1	1	802.4072265625	1603.807176495	-0.176975732523412	-0.000141917500059208	HCD	MS2	50.17358	41.625	83.0265269712	79565	MSO3_060418_01.raw	0/0	2.98345613479614			0	1.343E-05
High	Sequest HT (A2)	Unambiguous	[K].WLAANVSAEVAESTR.[I]		1	1	P48494	P48494	0	2	0.6768	0	1	1	802.4072265625	1603.807176495	-0.176975732523412	-0.000141917500059208	CID	MS2		33.1	83.0282707666667	79567	MSO3_060418_01.raw	0/0	3.28301501274109			0	1.772E-06
High	Sequest HT (A2)	Unambiguous	[R].SVYEPLQTGLIAIDSMIPIGR.[G]		1	1	P0C2Z4	P0C2Z4	0	2	0.6739	0	1	1	1137.11401367188	2273.22075071375	-0.100864038998027	-0.000114643124788927	HCD	MS2	2.586502	33.1	83.0494236661333	79587	MSO3_060418_01.raw	0/0	4.14305591583252	30275745	82.8564529418945	0	2.927E-08
High	Sequest HT (A2)	Unambiguous	[R].SVYEPLQTGLIAIDSMIPIGR.[G]		1	1	P0C2Z4	P0C2Z4	0	2	0.7815	0	1	1	1137.1142578125	2273.221238995	0.113933050372492	0.000129497500211073	CID	MS2		41.625	83.0515176994667	79589	MSO3_060418_01.raw	0/0	4.75782775878906	30275745	82.8564529418945	0	3.52E-08
High	Sequest HT (A2)	Unambiguous	[K].SELEQYLDESLTPR.[I]		1	2	Q6AVI0	Q6AVI0; B9FJG3	0	2	0.2054	0	1	1	840.410522460938	1679.81376829188	0.891434061549483	0.000748720937622238	HCD	MS2	58.06923	17.905	55.2054162834667	51955	MSO3_060418_03.raw	0/0	3.36226224899292	4144422.25	55.1522903442383	0	2.26E-05
High	Sequest HT (A2)	Unambiguous	[R].VPTVDVSVVDLTVR.[LI]		3	3	Q7FAH2; Q6K5G8; A2YQT7	Q7FAH2; Q6K5G8; A2YQT7	0	2	0.7146	0	1	1	749.927368164063	1498.84745969813	-0.049759480709993	-3.72909374846131E-05	CID	MS2		29.545	55.198333788	51948	MSO3_060418_03.raw	0/0	3.96259832382202			0	7.679E-07
High	Sequest HT (A2)	Unambiguous	[R].ELGVPIVMHDYLTGGFTANTSLAHYcR.[D]	C26(Carbamidomethyl)	1	1	P0C511	P0C511	0	4	0.551	0	1	1	756.369812011719	3022.45741815688	0.809175619533016	0.000611424218712742	HCD	MS2	34.31796	33.955	83.1220956248	79660	MSO3_060418_01.raw	0/0	3.92460703849792			0	4.641E-07
High	Sequest HT (A2)	Unambiguous	[K].ILNEGQIASTDVVEVVVSPPYVFLPVVK.[S]		1	1	P48494	P48494	0	3	0.625	0	1	1	1004.56292724609	3011.67422847828	1.28747101427198	0.00129247942716878	HCD	MS2	11.53648	33.1	83.1329327197333	79670	MSO3_060418_01.raw	0/0	6.0036563873291			0	3.304E-07
High	Sequest HT (A2)	Unambiguous	[K].ILNEGQIASTDVVEVVVSPPYVFLPVVK.[S]		1	1	P48494	P48494	0	3	0.5	0	1	1	1004.56292724609	3011.67422847828	1.28747101427198	0.00129247942716878	CID	MS2		41.97	83.1349122624	79672	MSO3_060418_01.raw	0/0	3.82340383529663			0	4.084E-06
High	Sequest HT (A2)	Unambiguous	[R].LAPPLSISPEELAEASK.[A]		1	1	Q10G56	Q10G56	0	2	0.3497	0	1	1	876.474914550781	1751.94255247156	-0.00243069468261084	-2.12921872844163E-06	HCD	MS2	37.2498	25.75	55.1974728690667	51947	MSO3_060418_03.raw	0/0	3.06187844276428			0	5.777E-05
High	Sequest HT (A2)	Unambiguous	[R].VPTVDVSVVDLTVR.[LI]		3	3	Q7FAH2; Q6K5G8; A2YQT7	Q7FAH2; Q6K5G8; A2YQT7	0	2	0.6535	0	1	1	749.927062988281	1498.84684934656	-0.45697338909007	-0.000342466718734613	HCD	MS2	7.677897	40.45389	55.1966067917333	51946	MSO3_060418_03.raw	0/0	3.80923342704773			0	4.081E-06
High	Sequest HT (A2)	Unambiguous	[R].SVYEPLQTGLIAIDSMIPIGR.[G]		1	1	P0C2Z4	P0C2Z4	0	3	0.6572	0	1	1	758.412231445313	2273.22214107594	0.510762459153302	0.000387025312647893	CID	MS2		33.1	83.1691435482667	79706	MSO3_060418_01.raw	0/0	3.52612972259521			0	7.509E-06
High	Sequest HT (A2)	Unambiguous	[R].EGNWDLLGNNFPVFFIR.[D]		1	1	Q0E4K1	Q0E4K1	0	2	0.4354	0	1	1	1019.51458740234	2038.02189817469	1.85300839439711	0.00188823234373103	HCD	MS2	43.07535	33.1	82.8732147173333	79413	MSO3_060418_01.raw	0/0	4.17642259597778			0	5.482E-07
High	Sequest HT (A2)	Unambiguous	[K].LVPLLTEAGAIASSAK.[T]		1	1	P55142	P55142	0	3	0.693	0	1	1	514.303100585938	1540.89474849781	0.171353596984102	8.80126041617283E-05	HCD	MS2	66.96005	15.565	58.7552388746667	55725	MSO3_060418_02.raw	0/0	3.41579079627991			0	3.883E-06
High	Sequest HT (A2)	Unambiguous	[K].TITLEVESSDTIDNVK.[A]		3	6	P0C030; P51431; Q9ARZ9	P0CH35; P0C030; Q58G87; P51431; P0C031; Q9ARZ9	0	2	0.6774	0	1	1	882.451232910156	1763.89518919031	2.42315455909343	0.00213709015622499	CID	MS2		33.1	82.8459247109333	79385	MSO3_060418_01.raw	0/0	4.02847194671631			0	2.029E-05
High	Sequest HT (A2)	Unambiguous	[R].GLFIIDKEGVIqHSTINNLAIGR.[S]	Q12(Deamidated)	1	1	Q6ER94	Q6ER94	1	3	0.2604	0	1	1	837.135681152344	2509.39249019703	6.05416612457894	0.00506406234379986	HCD	MS2	68.92425	29.85016	55.2547435264	52003	MSO3_060418_03.raw	0/0	3.3794994354248			0	2.315E-05
High	Sequest HT (A2)	Unambiguous	[R].SGETEDTFIADLAVGLATGQIK.[T]		1	1	Q42971	Q42971	0	2	0.5786	0	1	1	1118.57214355469	2236.13701047938	1.19738306223901	0.0013387546875947	HCD	MS2	3.082884	33.1	82.5977893392	79143	MSO3_060418_01.raw	0/0	4.76563262939453			0	1.17E-09
High	Sequest HT (A2)	Unambiguous	[R].SGETEDTFIADLAVGLATGQIK.[T]		1	1	Q42971	Q42971	0	2	0.6892	0	1	1	1118.57214355469	2236.13701047938	1.19738306223901	0.0013387546875947	CID	MS2		41.595	82.5997560496	79145	MSO3_060418_01.raw	0/0	6.2109432220459			0	9.11E-10
High	Sequest HT (A2)	Unambiguous	[R].VSALSQVSGVLGSQWGDEGK.[G]		1	2	A2XD35	A2XD35; Q10R17	0	2	0.4805	0	1	1	1002.50634765625	2004.0054186825	1.07749949513771	0.00107965625011275	HCD	MS2	49.58912	33.1	55.3223591338667	52072	MSO3_060418_03.raw	0/0	4.87299394607544	47889529.75	55.4906044006348	0	8.935E-09
High	Sequest HT (A2)	Unambiguous	[R].ETFYISDPVIGYTDYPFLPSDV.[-]		1	1	B9FSC8	B9FSC8	0	2	0.7562	0	1	1	1269.60119628906	2538.19511594813	-0.452495298036269	-0.000574260937582949	CID	MS2		33.1	82.6181302688	79164	MSO3_060418_01.raw	0/0	4.02364587783813	3751502.78125	82.6828079223633	0	3.321E-05
High	Sequest HT (A2)	Unambiguous	[R].GPIQLSFNFNYGPAGR.[A]		1	1	Q7DNA1	Q7DNA1	0	2	0.6827	0	1	1	869.440185546875	1737.87309446375	1.36094918366	0.00118257687518053	CID	MS2		29.80064	58.817113256	55789	MSO3_060418_02.raw	0/0	4.98330926895142	30604835	58.6242141723633	0	6.994E-07
High	Sequest HT (A2)	Unambiguous	[K].GIFWQEDIIPFFQNATIPK.[E]		1	1	Q8H8T0	Q8H8T0	0	3	0.4935	0	1	1	755.397033691406	2264.17654781422	0.676469004247413	0.000510548072876797	CID	MS2		33.1	82.6465101906667	79187	MSO3_060418_01.raw	0/0	3.07533764839172	26163085	82.662712097168	0	1.322E-05
High	Sequest HT (A2)	Unambiguous	[K].WLAANVSAEVAESTR.[I]		1	1	P48494	P48494	0	2	0.4901	0	1	1	802.407409667969	1603.80754270594	0.0513627348788083	4.11879686907923E-05	HCD	MS2	39.51223	33.1	82.6613533978667	79202	MSO3_060418_01.raw	0/0	3.02222108840942	4350115.25	82.463737487793	0	4.152E-05
High	Sequest HT (A2)	Unambiguous	[K].WLAANVSAEVAESTR.[I]		1	1	P48494	P48494	0	2	0.586	0	1	1	802.407409667969	1603.80754270594	0.0513627348788083	4.11879686907923E-05	CID	MS2		40.53	82.6632469728	79204	MSO3_060418_01.raw	0/0	3.1436927318573	4350115.25	82.463737487793	0	2.636E-05
High	Sequest HT (A2)	Unambiguous	[K].LVPLLTEAGAIASSAK.[T]		1	1	P55142	P55142	0	2	0.921	0	1	1	770.951477050781	1540.89567747156	0.77423313179146	0.000596505781231826	CID	MS2		29.35	58.8160632384	55788	MSO3_060418_02.raw	0/0	3.66662454605103			0	3.715E-06
High	Sequest HT (A2)	Unambiguous	[R].SVYEPLQTGLIAIDSMIPIGR.[G]		1	1	P0C2Z4	P0C2Z4	0	2	0.7324	0	1	1	1137.11437988281	2273.22148313563	0.221331595057752	0.000251567812711073	HCD	MS2	0	33.1	82.6819293914667	79223	MSO3_060418_01.raw	0/0	4.11347627639771	26645896.5625	82.6714248657227	0	1.204E-08
High	Sequest HT (A2)	Unambiguous	[R].SVYEPLQTGLIAIDSMIPIGR.[G]		1	1	P0C2Z4	P0C2Z4	0	2	0.7877	0	1	1	1137.11437988281	2273.22148313563	0.221331595057752	0.000251567812711073	CID	MS2		41.625	82.6838878216	79225	MSO3_060418_01.raw	0/0	4.70826768875122	26645896.5625	82.6714248657227	0	2.848E-08
High	Sequest HT (A2)	Unambiguous	[K].KLDGQLGGLLSEASAEEDFTGK.[A]		1	1	Q6K669	Q6K669	1	2	0.6536	0	1	1	1133.06335449219	2265.11943235438	-2.23572065589476	-0.00253209281254385	CID	MS2		33.1	55.2823608072	52032	MSO3_060418_03.raw	0/0	4.06882286071777	9162211.75	55.2756233215332	0	1.16E-07
High	Sequest HT (A2)	Unambiguous	[R].GPIQLSFNFNYGPAGR.[A]		1	1	Q7DNA1	Q7DNA1	0	2	0.6477	0	1	1	869.439331054688	1737.87138547938	0.377570876990134	0.00032808468768053	HCD	MS2	6.601402	26.08448	58.8152986365333	55787	MSO3_060418_02.raw	0/0	4.74100160598755	30604835	58.6242141723633	0	2.084E-08
High	Sequest HT (A2)	Unambiguous	[K].VQQVDTTGAGDAFVGALLR.[R]		1	2	A2WXV8	A2WXV8; Q0JGZ6	0	2	0.453	0	1	1	959.505737304688	1918.00419797938	0.69471709296684	0.000666234687514589	CID	MS2		42.67	58.8000640784	55772	MSO3_060418_02.raw	0/0	4.56779336929321			0	8.812E-07
High	Sequest HT (A2)	Unambiguous	[K].GIYPAVDPLDSTSTMLQPR.[I]		1	1	P12085	P12085	0	2	0.5896	0	1	1	1031.02026367188	2061.03325071375	0.550226141989323	0.000567016875038462	HCD	MS2	5.385665	20.365	58.8228564941333	55795	MSO3_060418_02.raw	0/0	3.06763505935669			0	2.875E-07
High	Sequest HT (A2)	Unambiguous	[R].AIWVNYLSQcDESLGVK.[I]	C10(Carbamidomethyl)	1	1	Q0E4K1	Q0E4K1	0	3	0.2364	0	1	1	661.328735351563	1981.97165279469	1.44516639424071	0.000954758229201028	CID	MS2		32.065	58.7989763810667	55771	MSO3_060418_02.raw	0/0	2.7453625202179	14583516	58.9377479553223	0	7.995E-06
High	Sequest HT (A2)	Unambiguous	[K].IYAFNEGNYALWDDK.[L]		1	1	O64422	O64422	0	2	0.6065	0	1	1	909.917724609375	1818.82817258875	-2.84143199607886	-0.00258404562487158	CID	MS2		34.29214	55.2693887226667	52017	MSO3_060418_03.raw	0/0	4.59843444824219	43616533.25	55.2458724975586	0	3.284E-05
High	Sequest HT (A2)	Unambiguous	[K].DKGLEPTEFEDTVAQAFFDLENGnQELK.[S]	N24(Deamidated)	1	1	Q8LJU5	Q8LJU5	1	3	0.008	0	1	1	1062.50329589844	3185.49533443531	4.90503997438738	0.00520830177094818	CID	MS2		41.28	82.7318649674667	79272	MSO3_060418_01.raw	0/0	4.98556566238403	1725443.9375	82.9454879760742	0	1.274E-05
High	Sequest HT (A2)	Unambiguous	[K].DKGLEPTEFEDTVAQAFFDLEnGNQELK.[S]	N22(Deamidated)	1	1	Q8LJU5	Q8LJU5	1	3		0.008	2	2	1062.50329589844	3185.49533443531	4.90503997438738	0.00520830177094818	CID	MS2		41.28	82.7318649674667	79272	MSO3_060418_01.raw	0/0	4.95012140274048	1725443.9375	82.9454879760742	0	8.047E-06
High	Sequest HT (A2)	Unambiguous	[K].DKGLEPTEFEDTVAQAFFDLENGNqELK.[S]	Q25(Deamidated)	1	1	Q8LJU5	Q8LJU5	1	3		0.024	3	3	1062.50329589844	3185.49533443531	4.90503997438738	0.00520830177094818	CID	MS2		41.28	82.7318649674667	79272	MSO3_060418_01.raw	0/0	4.87223052978516	1725443.9375	82.9454879760742	0	5.606E-05
High	Sequest HT (A2)	Unambiguous	[K].ILNEGQIASTDVVEVVVSPPYVFLPVVK.[S]		1	1	P48494	P48494	0	3	0.545	0	1	1	1004.56341552734	3011.67569332203	1.77386015360596	0.00178076067716878	CID	MS2		27.97	82.7639570778667	79304	MSO3_060418_01.raw	0/0	4.22397661209106			0	8.302E-06
High	Sequest HT (A2)	Unambiguous	[K].NFMTLPNIKVPLILGIWGGK.[G]		1	1	P93431	P93431	1	3	0.7728	0	1	1	737.763610839844	2211.27627925953	1.83215774173764	0.00135046651045438	HCD	MS2	29.16002	37.155	82.7659405253333	79306	MSO3_060418_01.raw	0/0	4.48532152175903			0	4.015E-05
High	Sequest HT (A2)	Unambiguous	[K].RPEEIGAGDqGHMFGYATDETPELMPLSHVLATK.[L]	Q10(Deamidated)	2	3	A2Y053; P93438	A2Y053; P93438; Q9LGU6	0	4	0.0884	0	1	1	925.446960449219	3698.76601190688	5.26924642093334	0.00487240171864223	HCD	MS2	0	29.62	58.7940764842667	55765	MSO3_060418_02.raw	0/0	2.93968653678894	12520991	58.7901420593262	0	2.056E-05
High	Sequest HT (A2)	Unambiguous	[K].IYAFNEGNYALWDDK.[L]		1	1	O64422	O64422	0	2	0.5602	0	1	1	909.917724609375	1818.82817258875	-2.84143199607886	-0.00258404562487158	HCD	MS2	38.34126	26.62889	55.2673968392	52015	MSO3_060418_03.raw	0/0	3.82230138778687	43616533.25	55.2458724975586	0	2.048E-06
High	Sequest HT (A2)	Unambiguous	[R].TGYSAQGTGSALIMPVLDNQLK.[S]		1	1	O64464	O64464	0	2	0.7109	0	1	1	1132.58435058594	2264.16142454188	1.02314005535568	0.00115827593754148	CID	MS2		27.355	58.7882375496	55759	MSO3_060418_02.raw	0/0	4.21977472305298	26861624.75	58.7354774475098	0	2.056E-05
High	Sequest HT (A2)	Unambiguous	[R].SVYEPLQTGLIAIDSMIPIGR.[G]		1	1	P0C2Z4	P0C2Z4	0	3	0.5585	0	1	1	758.412231445313	2273.22214107594	0.510762459153302	0.000387025312647893	CID	MS2		33.1	82.8032407986667	79343	MSO3_060418_01.raw	0/0	3.42461705207825	13231025.125	82.7847671508789	0	9.544E-06
High	Sequest HT (A2)	Unambiguous	[K].EDPLNWGAAAAEMAGSHLDEVKR.[M]		1	1	P14717	P14717	1	4	0.4107	0	1	1	617.547546386719	2467.16835565688	0.530501928197528	0.000327209218880853	HCD	MS2	63.43482	30.5075	58.7768340272	55748	MSO3_060418_02.raw	0/0	2.80115103721619	17592503.75	58.7058868408203	0	5.403E-05
High	Sequest HT (A2)	Unambiguous	[R].WAMLGALGcVFPEILSK.[N]	C9(Carbamidomethyl)	1	1	A2XJ35	A2XJ35	0	2	0.4648	0	1	1	946.493957519531	1891.98063840906	-0.124351646816837	-0.000117635468694033	HCD	MS2	23.66797	33.1	82.8162880922667	79355	MSO3_060418_01.raw	0/0	3.55398750305176			0	5.474E-05
High	Sequest HT (A2)	Unambiguous	[K].GIFWQEDIIPFFQNATIPK.[E]		1	1	Q8H8T0	Q8H8T0	0	2	0.7545	0	1	1	1132.59228515625	2264.1772936825	1.00589065933225	0.00113875624992943	CID	MS2		31.66	82.8171610584	79356	MSO3_060418_01.raw	0/0	5.00882863998413			0	3.43E-05
High	Sequest HT (A2)	Unambiguous	[R].WAMLGALGcVFPEILSK.[N]	C9(Carbamidomethyl)	1	1	A2XJ35	A2XJ35	0	2	0.6411	0	1	1	946.496154785156	1891.98503294031	2.19836276913411	0.00207963015630597	CID	MS2		41.01	82.8182277562667	79357	MSO3_060418_01.raw	0/0	4.4279956817627			0	8.908E-07
High	Sequest HT (A2)	Unambiguous	[K].VQQVDTTGAGDAFVGALLR.[R]		1	2	A2WXV8	A2WXV8; Q0JGZ6	0	2	0.5495	0	1	1	959.505737304688	1918.00419797938	0.69471709296684	0.000666234687514589	HCD	MS2	0	33.025	58.7980597202667	55770	MSO3_060418_02.raw	0/0	4.23750495910645			0	2.822E-08
High	Sequest HT (A2)	Unambiguous	[R].SGFEGAWTSNPLIFDNSYFTELVSGEK.[E]		1	1	Q9FE01	Q9FE01	0	3	0.5437	0	1	1	999.139221191406	2995.40311031422	1.1690708006979	0.00116727807289863	CID	MS2		33.1	81.9642128258667	78515	MSO3_060418_01.raw	0/0	5.26401090621948	7999083.125	82.1529998779297	0	4.669E-05
High	Sequest HT (A2)	Unambiguous	[R].AIWVNYLSQcDESLGVK.[I]	C10(Carbamidomethyl)	1	1	Q0E4K1	Q0E4K1	0	2	0.4484	0	1	1	991.490173339844	1981.97307004969	2.16024072244786	0.00214076484379078	HCD	MS2	0	33.1	58.37737174	55355	MSO3_060418_02.raw	0/0	3.67802429199219			0	8.094E-07
High	Sequest HT (A2)	Unambiguous	[R].SGETEDTFIADLAVGLATGqIK.[T]	Q20(Deamidated)	1	1	Q42971	Q42971	0	2	0.6791	0	1	1	1119.07373046875	2237.1401843075	9.76047490301204	0.0109176687500947	CID	MS2		33.1	84.4903963218667	81002	MSO3_060418_01.raw	0/0	5.08404684066772			0	5.856E-06
High	Sequest HT (A2)	Unambiguous	[R].LGDLLDTMNALK.[N]		1	1	Q0J709	Q0J709	0	2	0.3818	0	1	1	652.350524902344	1303.69377317469	0.889400365901314	0.000579752343810469	HCD	MS2	27.5193	18.38205	57.8527759802667	54835	MSO3_060418_02.raw	0/0	3.30348134040833	58872066	57.6861152648926	0	1.613E-05
High	Sequest HT (A2)	Unambiguous	[R].IAGGPLGEVVDPLYPGGAFDPLGLADDPEAFAELK.[V]		1	1	P12330	P12330	0	3	0.4968	0	1	1	1170.9287109375	3510.7715795525	1.05019830787583	0.00122900083336693	CID	MS2		33.1	86.5972312962667	83086	MSO3_060418_01.raw	0/0	4.65265703201294	362914591.46875	86.3917922973633	0	5.708E-07
High	Sequest HT (A2)	Unambiguous	[R].FYNVVIEELPANVADLL.[-]		1	1	P35683	P35683	0	2	0.7149	0	1	1	960.013732910156	1919.02018919031	2.1538070510998	0.00206659515629326	CID	MS2		33.1	86.6135157965333	83101	MSO3_060418_01.raw	0/0	4.90613842010498	28650001.5	86.8403244018555	0	8.964E-08
High	Sequest HT (A2)	Unambiguous	[K].TLLLGEKPVTVFGIR.[N]		1	1	A2YQT7	A2YQT7	0	3	0.7259	0	1	1	548.333862304688	1642.98703365406	-1.22940924839538	-0.000673301979153014	HCD	MS2	54.90008	21.565	54.3145344525333	51063	MSO3_060418_03.raw	0/0	3.43082046508789			0	3.282E-06
High	Sequest HT (A2)	Unambiguous	[K].LAYVALDYEQELETAK.[S]		1	1	A3C6D7	A3C6D7	0	2	0.3764	0	1	1	928.471618652344	1855.93596067469	1.92611795280901	0.00178737234386972	CID	MS2		37.815	54.3033682210667	51052	MSO3_060418_03.raw	0/0	3.5550742149353			0	3.563E-06
High	Sequest HT (A2)	Unambiguous	[K].MVGYALQAADILSK.[E]		1	1	Q0J0H4	Q0J0H4	0	2	0.6589	0	1	1	740.398132324219	1479.78898801844	0.95377773130106	0.000705694218822828	CID	MS2		33.1	54.2986204762667	51047	MSO3_060418_03.raw	0/0	3.87316179275513	10718539.375	54.3065071105957	0	1.605E-06
High	Sequest HT (A2)	Unambiguous	[K].MVGYALQAADILSK.[E]		1	1	Q0J0H4	Q0J0H4	0	2	0.4559	0	1	1	740.396118164063	1479.78495969813	-1.76845103728606	-0.00130846593742717	HCD	MS2	24.8171	29.00541	54.2970812210667	51045	MSO3_060418_03.raw	0/0	3.96878123283386	10718539.375	54.3065071105957	0	4.049E-06
High	Sequest HT (A2)	Unambiguous	[K].LQAGYLFPEIAR.[R]		1	1	Q10MQ2	Q10MQ2	0	2	0.4627	0	1	1	689.379516601563	1377.75175657313	-0.548180365121163	-0.000377628437490785	CID	MS2		27.4677	54.2879522096	51035	MSO3_060418_03.raw	0/0	3.34863710403442			0	4.478E-05
High	Sequest HT (A2)	Unambiguous	[K].IITHPNFnGNTLDNDIMLIK.[L]	N8(Deamidated)	1	1	P00761	P00761	0	3	0.0508	0	1	1	762.061645507813	2284.17038326344	2.70971914129041	0.00206314781261474	HCD	MS2	7.43028	42.135	57.8420662912	54827	MSO3_060418_02.raw	0/0	3.73753523826599	62213950	57.6697769165039	0	1.818E-05
High	Sequest HT (A2)	Unambiguous	[R].DNLTLWTSDLTEDGGDEVK.[E]		1	1	Q6ZKC0	Q6ZKC0	0	2	0.714	0	1	1	1054.48913574219	2107.97099485438	2.08536718607975	0.00219794218742209	CID	MS2		42.01	57.8298190173333	54814	MSO3_060418_02.raw	0/0	5.00166273117065	300493306	58.2646026611328	0	4.236E-09
High	Sequest HT (A2)	Unambiguous	[K].YRPTMPVLSVVIPR.[L]		2	2	Q2QXR8; B8BJ39	Q2QXR8; B8BJ39	0	3	0.5	0	1	1	543.316284179688	1627.93429927906	-0.580263214287649	-0.000314876979094455	HCD	MS2	61.79692	35.43125	54.282781812	51029	MSO3_060418_03.raw	0/0	3.81931185722351	15327342.25	54.5044784545898	0	1.941E-05
High	Sequest HT (A2)	Unambiguous	[R].VTPQPGVPPEEAGAAVAAESSTGTWTTVWTDGLTSLDR.[Y]		1	1	P0C511	P0C511	0	3	0.479	0	1	1	1285.63037109375	3854.87656002125	1.20460325276723	0.00154786374984421	HCD	MS2	20.08437	33.1	86.6928186445333	83179	MSO3_060418_01.raw	0/0	4.53439998626709			0	6.593E-08
High	Sequest HT (A2)	Unambiguous	[R].VTPqPGVPPEEAGAAVAAESSTGTWTTVWTDGLTSLDR.[Y]	Q4(Deamidated)	1	1	P0C511	P0C511	0	3	0.7066	0	1	1	1285.9638671875	3855.8770483025	5.47631261892743	0.00703862416651087	CID	MS2		41.61	86.6948062301333	83181	MSO3_060418_01.raw	0/0	5.75789356231689			0	7.958E-09
High	Sequest HT (A2)	Unambiguous	[R].IPSAVGYQPTLATDLGGLQER.[I]		1	1	Q01859	Q01859	0	2	0.6009	0	1	1	1093.57531738281	2186.14335813563	-0.82994231026347	-0.00090718718752214	CID	MS2		31.795	54.2744239330667	51020	MSO3_060418_03.raw	0/0	4.45521259307861			0	4.115E-08
High	Sequest HT (A2)	Unambiguous	[R].IPSAVGYQPTLATDLGGLQER.[I]		1	1	Q01859	Q01859	0	2	0.6168	0	1	1	1093.57604980469	2186.14482297938	-0.159884452981213	-0.00017476531252214	HCD	MS2	0	22	54.2726025288	51018	MSO3_060418_03.raw	0/0	4.28147172927856			0	2.051E-07
High	Sequest HT (A2)	Unambiguous	[K].ISEEEYISAIKEEISK.[V]		1	1	Q2QLY5	Q2QLY5	1	3	0.594	0	1	1	623.322631835938	1867.95334224781	-0.0926158954460143	-5.76673958221363E-05	CID	MS2		13.27689	54.2692466370667	51015	MSO3_060418_03.raw	0/0	3.67020583152771			0	4.014E-06
High	Sequest HT (A2)	Unambiguous	[R].VALEAcVQAR.[N]	C6(Carbamidomethyl)	1	1	P0C511	P0C511	0	2	0.5189	0	1	1	558.795532226563	1116.58378782313	0.701921059427298	0.000391876562577664	CID	MS2		33.1	86.7778152378667	83262	MSO3_060418_01.raw	0/0	3.18172693252563			0	5.178E-05
High	Sequest HT (A2)	Unambiguous	[K].ISEEEYISAIKEEISK.[V]		1	1	Q2QLY5	Q2QLY5	1	3	0.4719	0	1	1	623.322631835938	1867.95334224781	-0.0926158954460143	-5.76673958221363E-05	HCD	MS2	83.18285	12.18935	54.2675844802667	51013	MSO3_060418_03.raw	0/0	4.44747638702393			0	5.681E-08
High	Sequest HT (A2)	Unambiguous	[R].VTPQPGVPPEEAGAAVAAESSTGTWTTVWTDGLTSLDR.[Y]		1	1	P0C511	P0C511	0	4	0.2022	0	1	1	964.474731445313	3854.87709589125	1.34361435654414	0.00129486531238854	CID	MS2		33.1	86.7814605210667	83266	MSO3_060418_01.raw	0/0	2.67235541343689			0	4E-05
High	Sequest HT (A2)	Unambiguous	[R].DNLTLWTSDLTEDGGDEVK.[E]		1	1	Q6ZKC0	Q6ZKC0	0	2	0.6348	0	1	1	1054.48913574219	2107.97099485438	2.08536718607975	0.00219794218742209	HCD	MS2	16.51966	32.29	57.8278146792	54812	MSO3_060418_02.raw	0/0	4.0833215713501	300493306	58.2646026611328	0	1.843E-07
High	Sequest HT (A2)	Unambiguous	[R].VQLAEQYLSEAALGDANSDAMK.[T]		1	1	P93431	P93431	0	2	0.7492	0	1	1	1162.55688476563	2324.10649290125	-0.418814002521039	-0.000486684375118784	CID	MS2		23.66738	54.2656135274667	51011	MSO3_060418_03.raw	0/0	6.29991006851196	397198350	54.2061882019043	0	8.241E-08
High	Sequest HT (A2)	Unambiguous	[R].VALEAcVQAR.[N]	C6(Carbamidomethyl)	1	1	P0C511	P0C511	0	2	0.5881	0	1	1	558.795532226563	1116.58378782313	0.701921059427298	0.000391876562577664	CID	MS2		29.98601	57.8225428304	54806	MSO3_060418_02.raw	0/0	3.17807149887085			0	5.787E-05
High	Sequest HT (A2)	Unambiguous	[R].SGETEDTFIADLAVGLATGQIK.[T]		1	1	Q42971	Q42971	0	2	0.6721	0	1	1	1118.57189941406	2236.13652219813	0.979023528645393	0.0010946140625947	CID	MS2		41.115	86.8384456677333	83325	MSO3_060418_01.raw	0/0	4.26676511764526	1264793.75	86.9261245727539	0	2.137E-07
High	Sequest HT (A2)	Unambiguous	[K].TFQGPPHGIQVER.[D]		1	1	P0C511	P0C511	0	3	0.083	0	1	1	489.256195068359	1465.75403194508	-0.412814605158304	-0.000201694973914831	HCD	MS2	49.81599	26.34767	30.7778008264	26472	MSO3_060418_03.raw	0/0	2.52914500236511			0	2.102E-05
High	Sequest HT (A2)	Unambiguous	[K].LPDATLSYFDPADGELK.[T]		1	1	Q7F8S5	Q7F8S5	0	2	0.7254	0	1	1	926.455627441406	1851.90397825281	1.56187759438061	0.00144622140646788	CID	MS2		24.085	57.8144360408	54797	MSO3_060418_02.raw	0/0	4.47957897186279	103624364.5	57.5979766845703	0	2.343E-07
High	Sequest HT (A2)	Unambiguous	[K].LPDATLSYFDPADGELK.[T]		1	1	Q7F8S5	Q7F8S5	0	2	0.6116	0	1	1	926.455627441406	1851.90397825281	1.56187759438061	0.00144622140646788	HCD	MS2	0	39.4	57.8127243349333	54795	MSO3_060418_02.raw	0/0	4.84302234649658	103624364.5	57.5979766845703	0	2.781E-07
High	Sequest HT (A2)	Unambiguous	[K].TAVSHGLWLNIPDYDAPTQMVKPR.[E]		1	1	Q8H8T0	Q8H8T0	0	4	0.4123	0	1	1	678.100280761719	2709.37929315688	-0.899778387272906	-0.000609460781106463	HCD	MS2	16.61071	13.6368	54.178236	50919	MSO3_060418_03.raw	0/0	3.59428644180298			0	2.692E-07
High	Sequest HT (A2)	Unambiguous	[R].ALcEAVLDSIIGEHGVSPAAK.[R]	C3(Carbamidomethyl)	1	1	Q84T92	Q84T92	0	3	0.4868	0	1	1	713.039184570313	2137.10300045094	3.37870721823994	0.00240687364579391	CID	MS2		11.9174	57.8102489469333	54793	MSO3_060418_02.raw	0/0	3.01663947105408	190384892.5	57.5461311340332	0	8.442E-06
High	Sequest HT (A2)	Unambiguous	[R].KEWGVPADLFGTLPGR.[Q]		1	1	P0C5D5	P0C5D5	1	3	0.5265	0	1	1	581.646423339844	1742.92471675953	1.31172764286698	0.000762079843828663	HCD	MS2	41.45856	26.92859	57.8093257912	54792	MSO3_060418_02.raw	0/0	2.83371448516846	108951668	58.0587501525879	0	4.762E-05
High	Sequest HT (A2)	Unambiguous	[K].TLLLGEKPVTVFGIR.[N]		1	1	A2YQT7	A2YQT7	0	3	0.8351	0	1	1	548.333862304688	1642.98703365406	-1.22940924839538	-0.000673301979153014	CID	MS2		25.25342	54.3162680018667	51065	MSO3_060418_03.raw	0/0	3.7597873210907			0	1.15E-05
High	Sequest HT (A2)	Unambiguous	[R].IAGGPLGEVVDPLYPGGAFDPLGLADDPEAFAELK.[V]		1	1	P12330	P12330	0	3	0.5201	0	1	1	1170.92883300781	3510.77194576344	1.1545090879411	0.00135107114586693	CID	MS2		33.1	86.9625736066667	83445	MSO3_060418_01.raw	0/0	3.2250337600708			0	8.787E-06
High	Sequest HT (A2)	Unambiguous	[R].LGDLLDTMNALK.[N]		1	1	Q0J709	Q0J709	0	2	0.4821	0	1	1	652.350524902344	1303.69377317469	0.889400365901314	0.000579752343810469	CID	MS2		25.42853	57.8543761890667	54837	MSO3_060418_02.raw	0/0	3.36240124702454	58872066	57.6861152648926	0	3.106E-05
High	Sequest HT (A2)	Unambiguous	[K].WSPELAAAcEIWK.[A]	C9(Carbamidomethyl)	1	1	P0C511	P0C511	0	2	0.4424	0	1	1	780.87939453125	1560.7515124325	-0.00855837703540712	-6.67875000814888E-06	HCD	MS2	35.07397	24.49262	57.8630132202667	54846	MSO3_060418_02.raw	0/0	3.21060085296631			0	1.454E-05
High	Sequest HT (A2)	Unambiguous	[K].ILNEGQIASTDVVEVVVSPPYVFLPVVK.[S]		1	1	P48494	P48494	0	3	0.6075	0	1	1	1004.56323242188	3011.67514400563	1.59146422635572	0.00159765520841878	HCD	MS2	25.03604	40.335	86.1599690544	82654	MSO3_060418_01.raw	0/0	4.50595331192017			0	8.028E-06
High	Sequest HT (A2)	Unambiguous	[K].ILnEGQIASTDVVEVVVSPPYVFLPVVK.[S]	N3(Deamidated)	1	1	P48494	P48494	0	3	0.0147	0	1	1	1004.89556884766	3012.67215328297	5.90384451784348	0.00592874765633544	CID	MS2		33.1	86.1617146936	82656	MSO3_060418_01.raw	0/0	4.74758577346802			0	2.588E-06
High	Sequest HT (A2)	Unambiguous	[K].ILNEGqIASTDVVEVVVSPPYVFLPVVK.[S]	Q6(Deamidated)	1	1	P48494	P48494	0	3		0.0147	2	2	1004.89556884766	3012.67215328297	5.90384451784348	0.00592874765633544	CID	MS2		33.1	86.1617146936	82656	MSO3_060418_01.raw	0/0	4.68122053146362			0	5.022E-06
High	Sequest HT (A2)	Unambiguous	[K].LPDATLSYFDSPDGELK.[T]		1	1	Q69TY4	Q69TY4	0	2	0.4167	0	1	1	934.452758789063	1867.89824094813	1.19949832582476	0.00112026906265328	CID	MS2		31.15035	54.4023251906667	51153	MSO3_060418_03.raw	0/0	4.19786596298218			0	1.136E-06
High	Sequest HT (A2)	Unambiguous	[K].LPDATLSYFDSPDGELK.[T]		1	1	Q69TY4	Q69TY4	0	2	0.4948	0	1	1	934.451782226563	1867.89628782313	0.153869982720382	0.000143706562653279	HCD	MS2	45.80825	27.4	54.4004035653333	51151	MSO3_060418_03.raw	0/0	3.84336304664612			0	2.24E-06
High	Sequest HT (A2)	Unambiguous	[R].VPTVDVSVVDLTVR.[LI]		3	3	Q7FAH2; Q6K5G8; A2YQT7	Q7FAH2; Q6K5G8; A2YQT7	0	2	0.7531	0	1	1	749.927062988281	1498.84684934656	-0.45697338909007	-0.000342466718734613	CID	MS2		11.61139	54.3988182061333	51149	MSO3_060418_03.raw	0/0	3.96554183959961			0	8.637E-07
High	Sequest HT (A2)	Unambiguous	[K].LDELIQAIETVK.[S]		1	1	Q8S091	Q8S091	0	2	0.4359	0	1	1	686.390869140625	1371.77446165125	1.08563244777453	0.000744620624914205	CID	MS2		26.24984	57.950457268	54937	MSO3_060418_02.raw	0/0	4.28675937652588			0	5.015E-06
High	Sequest HT (A2)	Unambiguous	[R].VPTVDVSVVDLTVR.[LI]		3	3	Q7FAH2; Q6K5G8; A2YQT7	Q7FAH2; Q6K5G8; A2YQT7	0	2	0.7798	0	1	1	749.927062988281	1498.84684934656	-0.45697338909007	-0.000342466718734613	HCD	MS2	3.903918	17.02697	54.3971348704	51147	MSO3_060418_03.raw	0/0	3.77139329910278			0	9.782E-07
High	Sequest HT (A2)	Unambiguous	[R].GVTLPDVPAILDGLNAVGLTSLQSGMDNVR.[N]		1	1	Q42997	Q42997	0	3	0.3622	0	1	1	1008.20159912109	3022.59024410328	0.821737358401558	0.000827924427236818	CID	MS2		33.1	86.1972778893333	82691	MSO3_060418_01.raw	0/0	3.9196937084198	929145.28125	86.1485214233398	0	2.979E-05
High	Sequest HT (A2)	Unambiguous	[R].IEELVGIPVHYIGVGPGR.[D]		1	1	Q851S8	Q851S8	0	3	0.6042	0	1	1	635.6904296875	1905.0567358025	-1.32408348401694	-0.000840819166645209	HCD	MS2	20.45076	27.12503	54.3839670149333	51136	MSO3_060418_03.raw	0/0	3.79113698005676			0	3.635E-06
High	Sequest HT (A2)	Unambiguous	[K].LDELIQAIETVK.[S]		1	1	Q8S091	Q8S091	0	2	0.3957	0	1	1	686.390869140625	1371.77446165125	1.08563244777453	0.000744620624914205	HCD	MS2	12.54431	29.38	57.9486469434667	54935	MSO3_060418_02.raw	0/0	3.68728280067444			0	5.896E-06
High	Sequest HT (A2)	Unambiguous	[K].LAGIEGGFFTLNPK.[E]		1	1	P14717	P14717	0	2	0.6802	0	1	1	732.399536132813	1463.79179563563	1.71091948833525	0.00125221281257382	CID	MS2		19.85651	57.947066104	54933	MSO3_060418_02.raw	0/0	3.94274926185608	321440664.5	58.0685920715332	0	1.06E-06
High	Sequest HT (A2)	Unambiguous	[K].WLAANVSAEVAESTR.[I]		1	1	P48494	P48494	0	2	0.6376	0	1	1	802.408996582031	1603.81071653406	2.03029611903139	0.00162810203119079	CID	MS2		34.725	86.2349950173333	82727	MSO3_060418_01.raw	0/0	3.67360067367554			0	3.094E-06
High	Sequest HT (A2)	Unambiguous	[R].IAGGPLGEVVDPLYPGGAFDPLGLADDPEAFAELK.[V]		1	1	P12330	P12330	0	3	0.5523	0	1	1	1170.92932128906	3510.77341060719	1.57175220820218	0.00183935239586693	CID	MS2		33.1	86.2384905736	82731	MSO3_060418_01.raw	0/0	4.78260803222656	362914591.46875	86.3917922973633	0	4.952E-08
High	Sequest HT (A2)	Unambiguous	[R].VTPqPGVPPEEAGAAVAAESSTGTWTTVWTDGLTSLDR.[Y]	Q4(Deamidated)	1	1	P0C511	P0C511	0	4	0.3716	0	1	1	964.726013183594	3855.88222284438	6.81830826547133	0.00657260359363854	HCD	MS2	51.18634	40.695	86.2485297549333	82741	MSO3_060418_01.raw	0/0	3.66453146934509			0	1.941E-05
High	Sequest HT (A2)	Unambiguous	[K].LAGIEGGFFTLNPK.[E]		1	1	P14717	P14717	0	2	0.604	0	1	1	732.399536132813	1463.79179563563	1.71091948833525	0.00125221281257382	HCD	MS2	23.49498	23.02	57.9453949656	54931	MSO3_060418_02.raw	0/0	3.46225643157959	321440664.5	58.0685920715332	0	4.751E-06
High	Sequest HT (A2)	Unambiguous	[R].TLKEWIVSSLGPDAVAK.[H]		2	2	P42862; P42863	P42862; P42863	1	3	0.2351	0	1	1	605.339660644531	1814.00442867359	-0.770138874917382	-0.000465678801901959	HCD	MS2	8.462799	15.14868	54.3655673586667	51116	MSO3_060418_03.raw	0/0	3.02181339263916	24454956	54.2366256713867	0	4.848E-05
High	Sequest HT (A2)	Unambiguous	[K].MIPTKPMVVETFSEYPPLGR.[F]		1	1	O64937	O64937	0	3	0.5981	0	1	1	764.729736328125	2292.17465572438	-0.87981247215409	-0.000672228541588993	CID	MS2		28.26612	54.3598389704	51110	MSO3_060418_03.raw	0/0	3.10567426681519	176434528	54.6281700134277	0	3.976E-06
High	Sequest HT (A2)	Unambiguous	[R].VTPQPGVPPEEAGAAVAAESSTGTWTTVWTDGLTSLDR.[Y]		1	1	P0C511	P0C511	0	3	0.7016	0	1	1	1285.62890625	3854.87216549	0.0646091504288614	8.30199998442064E-05	CID	MS2		33.1	86.3227558512	82816	MSO3_060418_01.raw	0/0	4.29124593734741			0	1.077E-05
High	Sequest HT (A2)	Unambiguous	[K].MIPTKPMVVETFSEYPPLGR.[F]		1	1	O64937	O64937	0	3	0.5804	0	1	1	764.729614257813	2292.17428951344	-1.03957805301351	-0.000794298854088993	HCD	MS2	18.95751	15.67383	54.3580094533333	51108	MSO3_060418_03.raw	0/0	3.98435854911804	176434528	54.6281700134277	0	2.128E-07
High	Sequest HT (A2)	Unambiguous	[R].DTTLnGAVEQMYTEMASR.[H]	N5(Deamidated)	1	1	Q943F3	Q943F3	0	2	0.1667	0	1	1	1009.44622802734	2017.88517942469	0.518961753353728	0.000523602343660778	CID	MS2		40.195	57.9043986133333	54890	MSO3_060418_02.raw	0/0	4.37704610824585	146177047	58.0414047241211	0	1.68E-08
High	Sequest HT (A2)	Unambiguous	[R].FSPNTFQPTIVSGSWDR.[T]		1	1	P49027	P49027	0	2	0.4494	0	1	1	969.969299316406	1938.93132200281	-1.61410159325668	-0.00156481859380619	CID	MS2		41.15722	54.3425540544	51093	MSO3_060418_03.raw	0/0	3.55566620826721			0	4.47E-07
High	Sequest HT (A2)	Unambiguous	[R].FSPNTFQPTIVSGSWDR.[T]		1	1	P49027	P49027	0	2	0.3797	0	1	1	969.969299316406	1938.93132200281	-1.61410159325668	-0.00156481859380619	HCD	MS2	4.900532	33.1	54.3405416256	51091	MSO3_060418_03.raw	0/0	2.94863319396973			0	3.372E-05
High	Sequest HT (A2)	Unambiguous	[R].VALEAcVQAR.[N]	C6(Carbamidomethyl)	1	1	P0C511	P0C511	0	2	0.5833	0	1	1	558.794616699219	1116.58195676844	-0.937952269134678	-0.000523650781172336	CID	MS2		33.1	86.3656307666667	82861	MSO3_060418_01.raw	0/0	3.48071789741516			0	1.113E-05
High	Sequest HT (A2)	Unambiguous	[R].ELGVPIVMHDYLTGGFTANTSLAHYcR.[D]	C26(Carbamidomethyl)	1	1	P0C511	P0C511	0	4	0.5139	0	1	1	756.370056152344	3022.45839471938	1.13227803425821	0.000855564843712742	HCD	MS2	3.62009	33.1	86.406481048	82900	MSO3_060418_01.raw	0/0	3.9548647403717			0	7.84E-09
High	Sequest HT (A2)	Unambiguous	[R].TLKEWIVSSLGPDAVAK.[H]		2	2	P42862; P42863	P42862; P42863	1	2	0.3198	0	1	1	907.507080078125	1814.00688352625	0.583138287391422	0.000528908125261296	CID	MS2		33.1	54.3340314405333	51084	MSO3_060418_03.raw	0/0	2.46773958206177	10606179.25	54.4939613342285	0	1.737E-05
High	Sequest HT (A2)	Unambiguous	[R].DTTLnGAVEQMYTEMASR.[H]	N5(Deamidated)	1	1	Q943F3	Q943F3	0	2	0.1781	0	1	1	1009.44622802734	2017.88517942469	0.518961753353728	0.000523602343660778	HCD	MS2	8.901948	30.295	57.9024050992	54888	MSO3_060418_02.raw	0/0	4.21369647979736	146177047	58.0414047241211	0	2.769E-08
High	Sequest HT (A2)	Unambiguous	[K].WLAANVSAEVAESTR.[I]		1	1	P48494	P48494	0	2	0.4696	0	1	1	802.406860351563	1603.80644407313	-0.633652667327854	-0.000508128437559208	CID	MS2		29.96137	54.3237342717333	51073	MSO3_060418_03.raw	0/0	3.45260405540466			0	1.147E-06
High	Sequest HT (A2)	Unambiguous	[K].WSPELAAAcEIWK.[A]	C9(Carbamidomethyl)	1	1	P0C511	P0C511	0	2	0.5833	0	1	1	780.87939453125	1560.7515124325	-0.00855837703540712	-6.67875000814888E-06	CID	MS2		32.15792	57.8646505634667	54848	MSO3_060418_02.raw	0/0	3.84482359886169			0	2.518E-06
High	Sequest HT (A2)	Unambiguous	[K].WLAANVSAEVAESTR.[I]		1	1	P48494	P48494	0	2	0.3891	0	1	1	802.406860351563	1603.80644407313	-0.633652667327854	-0.000508128437559208	HCD	MS2	24.92113	28.42	54.3218799453333	51071	MSO3_060418_03.raw	0/0	3.28826475143433			0	3.642E-05
High	Sequest HT (A2)	Unambiguous	[R].ALcEAVLDSIIGEHGVSPAAK.[R]	C3(Carbamidomethyl)	1	1	Q84T92	Q84T92	0	3	0.4659	0	1	1	713.037841796875	2137.09897213063	1.49375645912121	0.00106410020829391	HCD	MS2	22.57547	28.10217	57.8085219461333	54791	MSO3_060418_02.raw	0/0	4.10444355010986	190384892.5	57.5461311340332	0	3.191E-06
High	Sequest HT (A2)	Unambiguous	[R].NPVGNPLAGIDPDEIVDTR.[S]		1	1	Q42997	Q42997	0	2	0.4357	0	1	1	996.505981445313	1992.00468626063	0.716309382785233	0.000713445312612748	CID	MS2		33.1	57.7820083296	54770	MSO3_060418_02.raw	0/0	3.42376971244812			0	3.83E-05
High	Sequest HT (A2)	Unambiguous	[R].NPVGNPLAGIDPDEIVDTR.[S]		1	1	Q42997	Q42997	0	2	0.4864	0	1	1	996.505981445313	1992.00468626063	0.716309382785233	0.000713445312612748	HCD	MS2	48.50145	42.73	57.7802024365333	54768	MSO3_060418_02.raw	0/0	3.68270993232727			0	1.346E-05
High	Sequest HT (A2)	Unambiguous	[R].AAVPSGASTGVYEALELR.[D]		1	1	Q42971	Q42971	0	2	0.3958	0	1	1	895.96728515625	1790.9272936825	-0.563929609949061	-0.00050497874985922	CID	MS2		30.97	54.0573268181333	50804	MSO3_060418_03.raw	0/0	3.30782341957092			0	4.705E-05
High	Sequest HT (A2)	Unambiguous	[K].ILNEGQIASTDVVEVVVSPPYVFLPVVK.[S]		1	1	P48494	P48494	0	3	0.3753	0	1	1	1004.56463623047	3011.67935543141	2.9898330019409	0.00300146380216878	HCD	MS2	16.86183	33.1	87.2721786146667	83754	MSO3_060418_01.raw	0/0	3.64546465873718			0	3.059E-05
High	Sequest HT (A2)	Unambiguous	[R].LNALNSSAGADDDDEEEDDE.[-]		2	3	Q8L4L4; A2WXX3	Q0JGY1; Q8L4L4; A2WXX3	0	2	1	0	1	1	1062.40393066406	2123.80058469813	-0.0614897026611464	-6.52959372473561E-05	CID	MS2		33.1	30.7938227312	26490	MSO3_060418_03.raw	0/0	5.60308647155762	25829620.25	30.9005165100098	0	3.48E-10
High	Sequest HT (A2)	Unambiguous	[R].KWVSDTGVENIGK.[R]		1	1	P93431	P93431	1	2	0.3901	0	1	1	716.875427246094	1432.74357786219	0.35498492268241	0.00025430109383251	HCD	MS2	7.524626	25.15	30.8092722298667	26505	MSO3_060418_03.raw	0/0	3.64315247535706	40062414	30.7401237487793	0	7.03E-07
High	Sequest HT (A2)	Unambiguous	[K].ISPVTEITPPPIPEDLK.[T]		1	1	Q93VT8	Q93VT8	0	2	0.4609	0	1	1	923.514709472656	1846.02214231531	0.723331669745754	0.000667642656367207	HCD	MS2	25.48796	30.13	54.0564456024	50803	MSO3_060418_03.raw	0/0	3.71449303627014			0	5.332E-06
High	Sequest HT (A2)	Unambiguous	[R].AAVPSGASTGVYEALELR.[D]		1	1	Q42971	Q42971	0	2	0.2547	0	1	1	895.96728515625	1790.9272936825	-0.563929609949061	-0.00050497874985922	HCD	MS2	45.26042	38.79	54.0556333264	50802	MSO3_060418_03.raw	0/0	3.21782469749451			0	5.447E-05
High	Sequest HT (A2)	Unambiguous	[K].LPAWSVSILPDcK.[N]	C12(Carbamidomethyl)	1	1	Q10NX8	Q10NX8	0	2	0.4407	0	1	1	743.394653320313	1485.78203001063	3.37717610630056	0.00250886531258132	HCD	MS2	48.58867	42.225	57.6939434973333	54682	MSO3_060418_02.raw	0/0	3.2876980304718	47036139	57.8272933959961	0	1.501E-05
High	Sequest HT (A2)	Unambiguous	[K].GGEYADKNPNFVGcVEGALGIR.[E]	C14(Carbamidomethyl)	1	1	Q9SXP2	Q9SXP2	1	3	0.5528	0	1	1	775.044006347656	2323.11746578297	1.6833843355734	0.00130356432279892	CID	MS2		18.50357	57.6918395013333	54680	MSO3_060418_02.raw	0/0	4.06561231613159	206790454.25	57.9946441650391	0	1.037E-06
High	Sequest HT (A2)	Unambiguous	[K].LHGGTPANFLDVGGSASEGQVVEAFK.[I]		1	1	Q6K9N6	Q6K9N6	0	3	0.5823	0	1	1	863.098449707031	2587.28079586109	0.807868549067289	0.000696727031330132	CID	MS2		28.72893	54.0535853266667	50800	MSO3_060418_03.raw	0/0	4.86186742782593			0	5.929E-07
High	Sequest HT (A2)	Unambiguous	[K].GGEYADKNPNFVGcVEGALGIR.[E]	C14(Carbamidomethyl)	1	1	Q9SXP2	Q9SXP2	1	3	0.4325	0	1	1	775.044006347656	2323.11746578297	1.6833843355734	0.00130356432279892	HCD	MS2	45.86044	40.12	57.6900232533333	54678	MSO3_060418_02.raw	0/0	4.74475908279419	206790454.25	57.9946441650391	0	2.48E-05
High	Sequest HT (A2)	Unambiguous	[R].QLDYVPATISALEEVVTAAAGR.[I]		1	1	Q10CE4	Q10CE4	0	3	0.5431	0	1	1	758.738952636719	2274.20230465016	2.06785028354555	0.00156756671867697	CID	MS2		33.1	87.425461552	83899	MSO3_060418_01.raw	0/0	3.48215913772583			0	3.544E-06
High	Sequest HT (A2)	Unambiguous	[K].LHGGTPANFLDVGGSASEGQVVEAFK.[I]		1	1	Q6K9N6	Q6K9N6	0	3	0.6347	0	1	1	863.097961425781	2587.27933101734	0.241696939188483	0.000208445781330132	HCD	MS2	40.03554	36.45	54.0518851890667	50798	MSO3_060418_03.raw	0/0	5.93871402740479			0	8.801E-10
High	Sequest HT (A2)	Unambiguous	[K].YVFTIDDDcFVAK.[D]	C9(Carbamidomethyl)	1	1	Q8H8T0	Q8H8T0	0	2	0.6279	0	1	1	796.868835449219	1592.73039426844	0.171201908952679	0.000136339218631321	CID	MS2		23.30427	54.0510543872	50797	MSO3_060418_03.raw	0/0	3.01208877563477			0	1.422E-05
High	Sequest HT (A2)	Unambiguous	[R].WSPLADVEDGYSPTLPHLK.[G]		1	1	Q69RJ0	Q69RJ0	0	3	0.6506	0	1	1	709.027221679688	2125.06711177906	3.32498795791493	0.00235526635424321	CID	MS2		13.59373	57.6839759848	54672	MSO3_060418_02.raw	0/0	3.11644220352173	101346292	57.806095123291	0	6.779E-06
High	Sequest HT (A2)	Unambiguous	[K].YVFTIDDDcFVAK.[D]	C9(Carbamidomethyl)	1	1	Q8H8T0	Q8H8T0	0	2	0.5	0	1	1	796.868835449219	1592.73039426844	0.171201908952679	0.000136339218631321	HCD	MS2	17.57089	22.675	54.0489292869333	50795	MSO3_060418_03.raw	0/0	3.07791090011597			0	7.3E-06
High	Sequest HT (A2)	Unambiguous	[R].WSPLADVEDGYSPTLPHLK.[G]		1	1	Q69RJ0	Q69RJ0	0	3	0.6008	0	1	1	709.026245117188	2125.06418209156	1.94635044339287	0.00137870385424321	HCD	MS2	41.2047	22.94745	57.6821775632	54670	MSO3_060418_02.raw	0/0	4.70942211151123	101346292	57.806095123291	0	5.696E-09
High	Sequest HT (A2)	Unambiguous	[R].VTPQPGVPPEEAGAAVAAESSTGTWTTVWTDGLTSLDR.[Y]		1	1	P0C511	P0C511	0	3	0.65	0	1	1	1285.62866210938	3854.87143306813	-0.125389866627533	-0.000161120625155794	HCD	MS2	20.642	33.1	87.465282848	83939	MSO3_060418_01.raw	0/0	5.00281286239624			0	1.958E-07
High	Sequest HT (A2)	Unambiguous	[K].ELTLQEAETIALSILK.[Q]		1	1	Q9LSU1	Q9LSU1	0	3	0.6146	0	1	1	591.340515136719	1772.00699215016	1.03565170177877	0.000611726718792246	CID	MS2		33.1	87.5177763317333	83992	MSO3_060418_01.raw	0/0	3.8366425037384	4252978.9375	87.4751586914063	0	1.297E-05
High	Sequest HT (A2)	Unambiguous	[R].QLDYVPATISALEEVVTAAAGR.[I]		1	1	Q10CE4	Q10CE4	0	2	0.635	0	1	1	1137.60388183594	2274.20048704188	1.26861969790381	0.00144254593737969	CID	MS2		33.1	87.5383669125333	84011	MSO3_060418_01.raw	0/0	4.62599039077759			0	2.382E-08
High	Sequest HT (A2)	Unambiguous	[R].VQLAEQYLSEAALGDANSDAMK.[T]		1	1	P93431	P93431	0	3	0.6275	0	1	1	775.374633789063	2324.10934810719	0.809703171903731	0.000627279062427988	CID	MS2		12.65727	54.0471419138667	50793	MSO3_060418_03.raw	0/0	5.60902976989746	181067688	54.2360076904297	0	2.374E-09
High	Sequest HT (A2)	Unambiguous	[R].DQGVFPEIPYEVGGK.[K]		1	1	Q9ZST0	Q9ZST0	0	2	0.6593	0	1	1	817.9072265625	1634.807176495	0.680897278837383	0.00055656749998434	CID	MS2		21.9802	54.0460398093333	50792	MSO3_060418_03.raw	0/0	3.64266180992126	69771874	54.0949974060059	0	6.924E-06
High	Sequest HT (A2)	Unambiguous	[R].VQLAEQYLSEAALGDANSDAMK.[T]		1	1	P93431	P93431	0	3	0.6168	0	1	1	775.37451171875	2324.10898189625	0.652132602205533	0.000505208749927988	HCD	MS2	29.01855	27.805	54.0452524728	50791	MSO3_060418_03.raw	0/0	6.07616996765137	181067688	54.2360076904297	0	5.472E-10
High	Sequest HT (A2)	Unambiguous	[K].GDNPDSVVPGLMAAGEAAcASVHGANR.[L]	C19(Carbamidomethyl)	1	1	Q6ZDY8	Q6ZDY8	0	3	0.25	0	1	1	875.07080078125	2623.19784908375	-0.346442010073349	-0.000302928750166132	HCD	MS2	27.27638	33.17749	54.035563244	50783	MSO3_060418_03.raw	0/0	3.19604659080505			0	1.623E-07
High	Sequest HT (A2)	Unambiguous	[R].QISELGIYPAVDPLDSTSR.[M]		1	1	Q01859	Q01859	0	2	0.6496	0	1	1	1031.03112792969	2061.05497922938	2.47643176269991	0.00255202468770221	CID	MS2		16.07772	57.6800920112	54668	MSO3_060418_02.raw	0/0	4.47708225250244	548415578	57.8213119506836	0	2.077E-08
High	Sequest HT (A2)	Unambiguous	[K].QLVLPVPAFNVINGGSHAGNK.[L]		1	1	Q42971	Q42971	0	3	0.6621	0	1	1	711.393432617188	2132.16574459156	2.17954523612592	0.00154904718753338	HCD	MS2	4.459942	26.68081	57.6792131208	54667	MSO3_060418_02.raw	0/0	4.37897920608521	154345733.5	58.027271270752	0	1.829E-09
High	Sequest HT (A2)	Unambiguous	[R].FEGALPANQLIQQIESALEVAK.[-]		1	1	Q5JMR9	Q5JMR9	0	2	0.5473	0	1	1	1185.14001464844	2369.27275266688	0.697027399864524	0.000825723437628767	HCD	MS2	22.86296	41.655	87.6106329488	84085	MSO3_060418_01.raw	0/0	4.32966136932373	4018587.96875	87.7136001586914	0	2.408E-08
High	Sequest HT (A2)	Unambiguous	[K].LLESHLVPSSTAPESK.[V]		1	1	Q7XTE8	Q7XTE8	0	2	0.6482	0	1	1	847.951782226563	1694.89628782313	0.204675176048423	0.000173451562545779	CID	MS2		29.575	30.8143655264	26511	MSO3_060418_03.raw	0/0	3.60568809509277			0	3.804E-06
High	Sequest HT (A2)	Unambiguous	[K].ELTLQEAETIALSILK.[Q]		1	1	Q9LSU1	Q9LSU1	0	2	0.8139	0	1	1	886.50732421875	1772.0073718075	1.24990465823046	0.0011074187500526	CID	MS2		32.65	87.6180053186667	84092	MSO3_060418_01.raw	0/0	4.45654821395874	21360633.484375	87.3457946777344	0	2.138E-08
High	Sequest HT (A2)	Unambiguous	[R].VALEAcVQAR.[N]	C6(Carbamidomethyl)	1	1	P0C511	P0C511	0	2	0.5216	0	1	1	558.795166015625	1116.58305540125	0.0459717280025074	2.56656250776643E-05	CID	MS2		33.1	87.6326023957333	84108	MSO3_060418_01.raw	0/0	3.69526147842407			0	5.778E-06
High	Sequest HT (A2)	Unambiguous	[K].ELTLQEAETIALSILK.[Q]		1	1	Q9LSU1	Q9LSU1	0	2	0.775	0	1	1	886.507873535156	1772.00847044031	1.86989879773883	0.0016567351563026	CID	MS2		42.42	87.258721292	83740	MSO3_060418_01.raw	0/0	4.40226697921753	21360633.484375	87.3457946777344	0	5.81E-08
High	Sequest HT (A2)	Unambiguous	[K].ELTLQEAETIALSILK.[Q]		1	1	Q9LSU1	Q9LSU1	0	2	0.58	0	1	1	886.507446289063	1772.00761594813	1.38768113367677	0.0012294890625526	HCD	MS2	8.081877	33.1	87.2568084093333	83738	MSO3_060418_01.raw	0/0	3.99691700935364	21360633.484375	87.3457946777344	0	8.743E-08
High	Sequest HT (A2)	Unambiguous	[K].IQGIGAGFVPGVLDVDLINETVqVSSDEAIEMAK.[A]	Q23(Deamidated)	1	1	Q9XEA6	Q9XEA6	0	3		0.0405	2	2	1172.60607910156	3515.80368404469	6.00928935368505	0.00704245156259627	CID	MS2		42.315	87.2176603498667	83700	MSO3_060418_01.raw	0/0	4.97562742233276			0	2.473E-07
High	Sequest HT (A2)	Unambiguous	[K].IQGIGAGFVPGVLDVDLInETVQVSSDEAIEMAK.[A]	N19(Deamidated)	1	1	Q9XEA6	Q9XEA6	0	3	0.0405	0	1	1	1172.60607910156	3515.80368404469	6.00928935368505	0.00704245156259627	CID	MS2		42.315	87.2176603498667	83700	MSO3_060418_01.raw	0/0	5.19038438796997			0	1.301E-08
High	Sequest HT (A2)	Unambiguous	[K].EGLLVGISSGAAAAAAVR.[L]		1	1	Q9XEA6	Q9XEA6	0	2	0.5066	0	1	1	806.9560546875	1612.904832745	1.94536654596582	0.00156884249975064	CID	MS2		41.025	86.9831707717333	83465	MSO3_060418_01.raw	0/0	3.01826286315918			0	1.892E-06
High	Sequest HT (A2)	Unambiguous	[K].MVGYALQAAEILSK.[E]		1	1	Q6Z1G7	Q6Z1G7	0	2	0.6261	0	1	1	747.406860351563	1493.80644407313	2.15381990598856	0.00160869156263743	CID	MS2		33.1	57.7744462890667	54762	MSO3_060418_02.raw	0/0	4.35520935058594	50920649.5	57.865665435791	0	3.036E-07
High	Sequest HT (A2)	Unambiguous	[K].LVPYNPGYQDESVLWTESR.[D]		1	1	Q10M12	Q10M12	0	2	0.6918	0	1	1	1127.0458984375	2253.084520245	1.01298788012265	0.00114117249995616	CID	MS2		33.67	54.1305465112	50877	MSO3_060418_03.raw	0/0	4.24975204467773			0	2.53E-07
High	Sequest HT (A2)	Unambiguous	[K].LVPYNPGYQDESVLWTESR.[D]		1	1	Q10M12	Q10M12	0	2	0.6013	0	1	1	1127.044921875	2253.08256712	0.146119832811413	0.000164609999956156	HCD	MS2	0	24.16	54.1285945277333	50875	MSO3_060418_03.raw	0/0	3.00723528862			0	1.205E-06
High	Sequest HT (A2)	Unambiguous	[K].MVGYALQAAEILSK.[E]		1	1	Q6Z1G7	Q6Z1G7	0	2	0.5355	0	1	1	747.406860351563	1493.80644407313	2.15381990598856	0.00160869156263743	HCD	MS2	28.30356	40.28669	57.7727817424	54760	MSO3_060418_02.raw	0/0	3.37922215461731	50920649.5	57.865665435791	0	2.895E-06
High	Sequest HT (A2)	Unambiguous	[R].SSISDTSADHNLMLLPDGTYGFTAGNcIR.[C]	C27(Carbamidomethyl)	1	1	Q8H8C7	Q8H8C7	0	3	0.5309	0	1	1	1038.48364257813	3113.43637447438	1.95950570231096	0.00203359479168104	CID	MS2		33.1	57.7706921906667	54758	MSO3_060418_02.raw	0/0	4.69063282012939			0	1.021E-08
High	Sequest HT (A2)	Unambiguous	[R].SSISDTSADHNLMLLPDGTYGFTAGNcIR.[C]	C27(Carbamidomethyl)	1	1	Q8H8C7	Q8H8C7	0	3	0.5412	0	1	1	1038.47961425781	3113.42428951344	-1.92205253897159	-0.00199472552081896	HCD	MS2	0	38.295	57.7689651925333	54756	MSO3_060418_02.raw	0/0	4.7293872833252			0	8.532E-09
High	Sequest HT (A2)	Unambiguous	[R].QLDYVPATISALEEVVTAAAGR.[I]		1	1	Q10CE4	Q10CE4	0	3	0.5439	0	1	1	758.737548828125	2274.19809322438	0.216020971247034	0.000163758124926972	HCD	MS2	5.747299	42.415	87.0428014933333	83524	MSO3_060418_01.raw	0/0	4.67236757278442			0	1.493E-08
High	Sequest HT (A2)	Unambiguous	[R].QLDYVPATISALEEVVTAAAGR.[I]		1	1	Q10CE4	Q10CE4	0	3	0.5977	0	1	1	758.738952636719	2274.20230465016	2.06785028354555	0.00156756671867697	CID	MS2		33.1	87.0445784957333	83526	MSO3_060418_01.raw	0/0	3.5272855758667			0	4.741E-05
High	Sequest HT (A2)	Unambiguous	[K].LQmGQILDVPLPVcR.[S]	M3(Oxidation); C14(Carbamidomethyl)	1	1	Q8H8C7	Q8H8C7	0	2	0.5922	0	1	1	877.967041015625	1754.92680540125	-1.34903948628694	-0.00118373437491925	CID	MS2		31.015	54.1043601138667	50851	MSO3_060418_03.raw	0/0	3.58028197288513	18267624.5	54.0613288879395	0	9.909E-06
High	Sequest HT (A2)	Unambiguous	[K].LQmGQILDVPLPVcR.[S]	M3(Oxidation); C14(Carbamidomethyl)	1	1	Q8H8C7	Q8H8C7	0	2	0.3684	0	1	1	877.967041015625	1754.92680540125	-1.34903948628694	-0.00118373437491925	HCD	MS2	0	34.375	54.1027522514667	50849	MSO3_060418_03.raw	0/0	3.61056017875671	18267624.5	54.0613288879395	0	1.08E-06
High	Sequest HT (A2)	Unambiguous	[R].EAPAFVEQATEQQILVTGIK.[V]		1	1	Q01859	Q01859	0	3	0.4477	0	1	1	724.724060058594	2172.15762691578	1.35917843056341	0.000984115260507679	CID	MS2		38.25722	57.7643217034667	54751	MSO3_060418_02.raw	0/0	4.7792181968689	51491487	57.5441474914551	0	1.108E-09
High	Sequest HT (A2)	Unambiguous	[R].EAPAFVEQATEQQILVTGIK.[V]		1	1	Q01859	Q01859	0	3	0.6174	0	1	1	724.724060058594	2172.15762691578	1.35917843056341	0.000984115260507679	HCD	MS2	20.26245	26.07183	57.7617967736	54749	MSO3_060418_02.raw	0/0	4.46699285507202	51491487	57.5441474914551	0	2.168E-09
High	Sequest HT (A2)	Unambiguous	[K].YDIGAGFGHFAIATEDVYK.[L]		1	1	Q948T6	Q948T6	0	3	0.6725	0	1	1	692.003356933594	2073.99551754078	1.87340716362025	0.00129514359362778	CID	MS2		30.0199	57.7599389162667	54747	MSO3_060418_02.raw	0/0	4.03060245513916	93234663	58.0393867492676	0	8.024E-07
High	Sequest HT (A2)	Unambiguous	[R].FVYAHFPINASITnSNTAIEIR.[N]	N14(Deamidated)	1	1	P49210	P49210	0	3	0.0092	0	1	1	827.095336914063	2479.27145748219	3.97614039155717	0.00328596406245548	HCD	MS2	35.52025	35.955	57.9590526997333	54946	MSO3_060418_02.raw	0/0	4.34484481811523			0	3.003E-07
High	Sequest HT (A2)	Unambiguous	[R].VTPQPGVPPEEAGAAVAAESSTGTWTTVWTDGLTSLDR.[Y]		1	1	P0C511	P0C511	0	3	0.4956	0	1	1	1285.63146972656	3854.87985591969	2.059598829521	0.00264649656234421	HCD	MS2	18.14219	41.475	87.0783458325333	83559	MSO3_060418_01.raw	0/0	4.56484270095825			0	4.836E-07
High	Sequest HT (A2)	Unambiguous	[K].VLNLEEGGAFTTSSAEEMLK.[A]		2	2	Q7F8S5; Q69TY4	Q7F8S5; Q69TY4	0	2	0.6735	0	1	1	1063.52075195313	2126.03422727625	0.96475785871322	0.00102555312491859	CID	MS2		33.1	57.7588388176	54746	MSO3_060418_02.raw	0/0	6.30612516403198	163802444.875	57.6553764343262	0	3.258E-10
High	Sequest HT (A2)	Unambiguous	[R].IPSAVGYQPTLATDLGGLQER.[I]		1	1	Q01859	Q01859	0	3	0.3784	0	1	1	729.3857421875	2186.1426733025	-1.14320289953723	-0.00083306916667425	HCD	MS2	30.38823	13.33109	54.0956585034667	50842	MSO3_060418_03.raw	0/0	3.69580554962158			0	1.226E-05
High	Sequest HT (A2)	Unambiguous	[R].MEQLLNMDTTPFTDK.[I]		1	1	P14655	P14655	0	2	0.6822	0	1	1	892.415222167969	1783.82316770594	-0.521455038017261	-0.000465092031390668	CID	MS2		31.57	54.0939983586667	50840	MSO3_060418_03.raw	0/0	5.37628984451294			0	2.84E-07
High	Sequest HT (A2)	Unambiguous	[R].MEQLLNMDTTPFTDK.[I]		1	1	P14655	P14655	0	2	0.4373	0	1	1	892.413879394531	1783.82048215906	-2.02695486738755	-0.00180786546889067	HCD	MS2	18.97092	21.73	54.0922585490667	50838	MSO3_060418_03.raw	0/0	3.75353765487671			0	2.611E-06
High	Sequest HT (A2)	Unambiguous	[K].ELTLQEAETIALSILK.[Q]		1	1	Q9LSU1	Q9LSU1	0	3	0.5511	0	1	1	591.34033203125	1772.00644283375	0.725654632024587	0.000428621250042246	HCD	MS2	12.54647	49.88	87.1574946	83639	MSO3_060418_01.raw	0/0	4.20702886581421	2261703.9375	87.2474670410156	0	1.325E-06
High	Sequest HT (A2)	Unambiguous	[K].YDIGAGFGHFAIATEDVYK.[L]		1	1	Q948T6	Q948T6	0	3	0.351	0	1	1	692.002990722656	2073.99441890797	1.34368814475309	0.000928932656127775	HCD	MS2	14.65415	19.53824	57.7579364821333	54745	MSO3_060418_02.raw	0/0	3.38730573654175	93234663	58.0393867492676	0	1.667E-06
High	Sequest HT (A2)	Unambiguous	[K].ELAITSDEALSLEELPK.[R]		1	1	P48642	P48642	0	2	0.491	0	1	1	929.486755371094	1857.96623411219	-1.57763533813526	-0.00146559890617937	CID	MS2		28.015	57.7293272256	54719	MSO3_060418_02.raw	0/0	4.4156928062439	101166402.75	57.8926696777344	0	2.479E-05
High	Sequest HT (A2)	Unambiguous	[R].VALEAcVQAR.[N]	C6(Carbamidomethyl)	1	1	P0C511	P0C511	0	2	0.5803	0	1	1	558.795532226563	1116.58378782313	0.701921059427298	0.000391876562577664	CID	MS2		33.1	87.1647833114667	83646	MSO3_060418_01.raw	0/0	3.86274433135986			0	5.158E-06
High	Sequest HT (A2)	Unambiguous	[K].ELAITSDEALSLEELPK.[R]		1	1	P48642	P48642	0	2	0.4688	0	1	1	929.486755371094	1857.96623411219	-1.57763533813526	-0.00146559890617937	HCD	MS2	45.24009	24.745	57.7278754472	54717	MSO3_060418_02.raw	0/0	4.00959157943726	101166402.75	57.8926696777344	0	1.455E-07
High	Sequest HT (A2)	Selected	[K].VEGNLPVYGFHDPASFVNSIQKPR.[V]		1	1	Q9LI00	Q9LI00	0	4		0.0387	2	2	668.595947265625	2671.3619591725	-0.281110272865449	-0.000187736875091105	HCD	MS2	28.89766	32.05	54.0790676912	50827	MSO3_060418_03.raw	0/0	1.73537600040436			0	2.49E-06
High	Sequest HT (A2)	Unambiguous	[K].NGTFHTEqAIEYGTTMVGGVTPK.[K]	Q8(Deamidated)	1	1	Q6ZL94	Q6ZL94	0	2		0.0165	2	2	1220.07702636719	2439.14677610438	-1.18473485494889	-0.00144487281278471	CID	MS2		33.1	54.0688512901333	50816	MSO3_060418_03.raw	0/0	3.58407545089722	26100133	54.1691665649414	0	8.029E-06
High	Sequest HT (A2)	Unambiguous	[K].nGTFHTEQAIEYGTTMVGGVTPK.[K]	N1(Deamidated)	1	1	Q6ZL94	Q6ZL94	0	2	0.0165	0	1	1	1220.07702636719	2439.14677610438	-1.18473485494889	-0.00144487281278471	CID	MS2		33.1	54.0688512901333	50816	MSO3_060418_03.raw	0/0	3.63876223564148	26100133	54.1691665649414	0	2.635E-06
High	Sequest HT (A2)	Unambiguous	[R].EAPAFVEQATEQQILVTGIK.[V]		1	1	Q01859	Q01859	0	2	0.5685	0	1	1	1086.58117675781	2172.15507688563	0.185214998711427	0.000201157812625752	CID	MS2		13.81	57.7261545370667	54715	MSO3_060418_02.raw	0/0	5.839928150177	190986818	57.5711975097656	0	2.854E-09
High	Sequest HT (A2)	Unambiguous	[K].IQGIGAGFVPGVLDVDLINETVQVSSDEAIEMAK.[A]		1	1	Q9XEA6	Q9XEA6	0	3	0.4792	0	1	1	1172.27001953125	3514.79550533375	-0.863593237157572	-0.0010117854165704	HCD	MS2	12.16863	33.1	87.21567296	83698	MSO3_060418_01.raw	0/0	4.09276914596558			0	2.907E-08
High	Sequest HT (A2)	Unambiguous	[R].IPSAVGYQPTLATDLGGLQER.[I]		1	1	Q01859	Q01859	0	3	0.4828	0	1	1	729.3857421875	2186.1426733025	-1.14320289953723	-0.00083306916667425	CID	MS2		31.99092	54.0981106464	50844	MSO3_060418_03.raw	0/0	4.057936668396			0	6.69E-06
High	Sequest HT (A2)	Unambiguous	[R].FVYAHFPINASITNSnTAIEIR.[N]	N16(Deamidated)	1	1	P49210	P49210	0	3		0.0092	2	2	827.095336914063	2479.27145748219	3.97614039155717	0.00328596406245548	HCD	MS2	35.52025	35.955	57.9590526997333	54946	MSO3_060418_02.raw	0/0	4.3028826713562			0	4.72E-07
High	Sequest HT (A2)	Unambiguous	[K].TYFSIVQSYSLAK.[S]		1	2	P0C454	P0C453; P0C454	0	2	0.2791	0	1	1	753.895690917969	1506.78410520594	0.155142314679607	0.00011688296876855	CID	MS2		35.04422	54.4095115122667	51161	MSO3_060418_03.raw	0/0	2.58268880844116	23192693	54.1591186523438	0	4.861E-05
High	Sequest HT (A2)	Unambiguous	[R].FVYAHFPINASITnSNTAIEIR.[N]	N14(Deamidated)	1	1	P49210	P49210	0	3	0.0328	0	1	1	827.095092773438	2479.27072506031	3.68072103156663	0.00304182343745548	CID	MS2		28.675	57.9607400946667	54948	MSO3_060418_02.raw	0/0	3.66450476646423			0	2.707E-05
High	Sequest HT (A2)	Unambiguous	[K].GIYPAVDPLDSTSTMLQPR.[I]		1	1	P12085	P12085	0	3	0.5107	0	1	1	687.682922363281	2061.03421382984	1.01752409721137	0.000699049947949485	HCD	MS2	8.981101	42.51	58.2324055658667	55231	MSO3_060418_02.raw	0/0	4.20652914047241	38841791	58.2522735595703	0	8.799E-08
High	Sequest HT (A2)	Unambiguous	[R].SGETEDTFIADLAVGLATGQIK.[T]		1	1	Q42971	Q42971	0	2	0.6714	0	1	1	1118.56799316406	2236.12870969813	-2.51472900885246	-0.0028116359374053	CID	MS2		31.645	84.8852350493333	81389	MSO3_060418_01.raw	0/0	4.26329231262207			0	1.352E-05
High	Sequest HT (A2)	Unambiguous	[K].WSPELAAAcEIWK.[A]	C9(Carbamidomethyl)	1	1	P0C511	P0C511	0	2	0.6536	0	1	1	780.880676269531	1560.75407590906	1.63390457759951	0.00127505953124185	CID	MS2		0.5442942	58.2304220165333	55229	MSO3_060418_02.raw	0/0	4.59109783172607			0	6.048E-06
High	Sequest HT (A2)	Unambiguous	[R].ELGVPIVMHDYLTGGFTANTSLAHYcR.[D]	C26(Carbamidomethyl)	1	1	P0C511	P0C511	0	4	0.5968	0	1	1	756.370178222656	3022.45888300063	1.29382924162081	0.000977635156212742	HCD	MS2	0	33.1	84.9110320018667	81412	MSO3_060418_01.raw	0/0	4.43534183502197			0	1.357E-08
High	Sequest HT (A2)	Unambiguous	[R].MLSPHVLGEDHYNTAR.[G]		1	1	Q01859	Q01859	0	4	0.4192	0	1	1	460.725280761719	1839.87929315688	-0.733109036468466	-0.000337208281166568	HCD	MS2	38.13618	10.5485	30.5793676701333	26256	MSO3_060418_03.raw	0/0	3.64576506614685	173689716.5	30.586856842041	0	5.523E-06
High	Sequest HT (A2)	Unambiguous	[K].TVGGGDDAFNTFFSETGAGK.[H]		1	1	Q53M52	Q53M52	0	2	0.7568	0	1	1	989.444030761719	1977.88078489344	-0.854781102423236	-0.000845328281457114	CID	MS2		21.97765	54.7379579930667	51487	MSO3_060418_03.raw	0/0	4.7686185836792	208633376	54.629638671875	0	2.795E-09
High	Sequest HT (A2)	Unambiguous	[K].MIPTKPMVVETFSEYPPLGR.[F]		1	1	O64937	O64937	0	3	0.6348	0	1	1	764.730102539063	2292.17575435719	-0.400515729575825	-0.000306017604088993	CID	MS2		11.26755	54.7368576034667	51486	MSO3_060418_03.raw	0/0	3.44920659065247	176434528	54.6281700134277	0	8.477E-06
High	Sequest HT (A2)	Unambiguous	[K].TVGGGDDAFNTFFSETGAGK.[H]		1	1	Q53M52	Q53M52	0	2	0.7325	0	1	1	989.443725585938	1977.88017454188	-1.16336948926876	-0.00115050406270711	HCD	MS2	2.858252	22.7279	54.7359847202667	51485	MSO3_060418_03.raw	0/0	4.56105852127075	208633376	54.629638671875	0	1.117E-08
High	Sequest HT (A2)	Unambiguous	[K].TEDLWAALEEGSGEPVK.[T]		1	1	Q6Z6L4	Q6Z6L4	0	2	0.604	0	1	1	915.942932128906	1830.87858762781	1.63217414314732	0.00149415390626473	CID	MS2		41.115	58.2067087573333	55205	MSO3_060418_02.raw	0/0	5.04720878601074	69329963.75	58.0687370300293	0	4.095E-08
High	Sequest HT (A2)	Unambiguous	[K].ILNEGQIASTDVVEVVVSPPYVFLPVVK.[S]		1	1	P48494	P48494	0	3	0.6556	0	1	1	1004.56188964844	3011.67111568531	0.253894093187284	0.000254881770918776	CID	MS2		33.1	84.9883638778667	81491	MSO3_060418_01.raw	0/0	4.53127908706665			0	5.065E-06
High	Sequest HT (A2)	Unambiguous	[K].TEDLWAALEEGSGEPVK.[T]		1	1	Q6Z6L4	Q6Z6L4	0	2	0.5751	0	1	1	915.942932128906	1830.87858762781	1.63217414314732	0.00149415390626473	HCD	MS2	0	33.1	58.2047336141333	55203	MSO3_060418_02.raw	0/0	5.38709449768066	69329963.75	58.0687370300293	0	2.771E-07
High	Sequest HT (A2)	Unambiguous	[R].DNLTLWTSDLTEDGGDEVK.[E]		1	1	Q6ZKC0	Q6ZKC0	0	2	0.7924	0	1	1	1054.48852539063	2107.96977415125	1.50627683161376	0.00158759062492209	CID	MS2		29.425	58.1982214008	55196	MSO3_060418_02.raw	0/0	5.78490829467773	300493306	58.2646026611328	0	3.454E-09
High	Sequest HT (A2)	Unambiguous	[K].EGLLVGISSGAAAAAAVR.[L]		1	1	Q9XEA6	Q9XEA6	0	2	0.7073	0	1	1	806.9560546875	1612.904832745	1.94536654596582	0.00156884249975064	CID	MS2		33.1	85.0000198650667	81503	MSO3_060418_01.raw	0/0	3.85687708854675			0	6.061E-06
High	Sequest HT (A2)	Unambiguous	[R].GFYTYEAFLAAAAAFPAFGGTGnTETR.[K]	N23(Deamidated)	1	1	Q7DNA1	Q7DNA1	0	3	0.5891	0	1	1	934.775939941406	2802.31326656422	3.09748778195795	0.00289336807262819	HCD	MS2	5.662988	33.1	85.0104651002667	81514	MSO3_060418_01.raw	0/0	4.76860857009888			0	1.136E-05
High	Sequest HT (A2)	Unambiguous	[R].IAGGPLGEVVDPLYPGGSFDPLGLADDPEAFAELK.[V]		1	1	P12331	P12331	0	3	0.5362	0	1	1	1176.25939941406	3526.76364498219	0.23756408725464	0.000279277395748068	CID	MS2		33.1	85.0213603752	81524	MSO3_060418_01.raw	0/0	3.72946667671204	41322459	85.1253814697266	0	1.533E-07
High	Sequest HT (A2)	Unambiguous	[R].KEWGVPADLFGTLPGR.[Q]		1	1	P0C5D5	P0C5D5	1	3	0.6322	0	1	1	581.646362304688	1742.92453365406	1.20667106344401	0.000701044687578663	HCD	MS2	14.88288	15.56111	58.1973484842667	55195	MSO3_060418_02.raw	0/0	3.66850090026855	108490097.25	58.2473297119141	0	9.985E-06
High	Sequest HT (A2)	Unambiguous	[K].GHYLnATAGTcEEMIKR.[A]	N5(Deamidated); C11(Carbamidomethyl)	1	1	P0C511	P0C511	1	3	0.6692	0	1	1	651.304504394531	1951.89895992359	-0.56229641565724	-0.000365848802012181	HCD	MS2	26.08835	16.598	30.5896337741333	26268	MSO3_060418_03.raw	0/0	5.17368459701538	109385536.5	30.609884262085	0	1.495E-08
High	Sequest HT (A2)	Unambiguous	[K].NHSHATQDLYDSIAAGNFPEWK.[L]		1	1	Q0E4K1	Q0E4K1	0	3	0.5735	0	1	1	834.386596679688	2501.14523677906	-1.11515228549246	-0.000929720312493979	HCD	MS2	0	33.1	54.7268228186667	51478	MSO3_060418_03.raw	0/0	5.51368093490601			0	3.257E-07
High	Sequest HT (A2)	Unambiguous	[R].VALEAcVQAR.[N]	C6(Carbamidomethyl)	1	1	P0C511	P0C511	0	2	0.6076	0	1	1	558.795349121094	1116.58342161219	0.373946393714902	0.000208771093827664	CID	MS2		33.1	85.0637272936	81566	MSO3_060418_01.raw	0/0	3.44051742553711			0	8.677E-06
High	Sequest HT (A2)	Unambiguous	[K].TITLEVESSDTIDNVK.[A]		3	6	P0C030; P51431; Q9ARZ9	P0CH35; P0C030; Q58G87; P51431; P0C031; Q9ARZ9	0	2	0.4903	0	1	1	882.449462890625	1763.89164915125	0.416205584882107	0.000367070624974986	CID	MS2		42.4	85.0683975861333	81571	MSO3_060418_01.raw	0/0	3.61434483528137			0	1.177E-05
High	Sequest HT (A2)	Unambiguous	[K].ELFEQLLLHR.[N]		1	1	Q688M5	Q688M5	0	3	0.5535	0	1	1	433.246337890625	1297.72446041188	-1.41532010927479	-0.000612232708211498	HCD	MS2	65.41061	40.635	54.7187021525333	51469	MSO3_060418_03.raw	0/0	2.71055674552917			0	4.562E-05
High	Sequest HT (A2)	Unambiguous	[R].VVDSPccLVTGEYGWTANMER.[I]	C6(Carbamidomethyl); C7(Carbamidomethyl)	2	3	Q0J4P2; Q07078	Q0J4P2; Q69QQ6; Q07078	0	2	0.8082	0	1	1	1222.53540039063	2444.06352415125	-1.80147969757496	-0.00220146937507337	CID	MS2		41.535	54.7177170682667	51468	MSO3_060418_03.raw	0/0	3.90692591667175	37412181	54.9347610473633	0	8.045E-07
High	Sequest HT (A2)	Unambiguous	[K].WLAANVSAEVAESTR.[I]		1	1	P48494	P48494	0	2	0.6931	0	1	1	802.408752441406	1603.81022825281	1.72584482916176	0.00138396140619079	CID	MS2		33.1	85.1806202770667	81684	MSO3_060418_01.raw	0/0	3.911776304245			0	4.385E-06
High	Sequest HT (A2)	Unambiguous	[R].VVDSPccLVTGEYGWTANMER.[I]	C6(Carbamidomethyl); C7(Carbamidomethyl)	2	3	Q0J4P2; Q07078	Q0J4P2; Q69QQ6; Q07078	0	2	0.6885	0	1	1	1222.53540039063	2444.06352415125	-1.80147969757496	-0.00220146937507337	HCD	MS2	0	33.1	54.7157106472	51466	MSO3_060418_03.raw	0/0	4.26738929748535	37412181	54.9347610473633	0	6.465E-07
High	Sequest HT (A2)	Unambiguous	[R].VTPQPGVPPEEAGAAVAAESSTGTWTTVWTDGLTSLDR.[Y]		1	1	P0C511	P0C511	0	3	0.555	0	1	1	1285.62939453125	3854.87363033375	0.444607184541651	0.000571301249844206	HCD	MS2	17.23488	42.3	85.1902468901333	81694	MSO3_060418_01.raw	0/0	4.35558128356934			0	9.213E-07
High	Sequest HT (A2)	Unambiguous	[K].TLLLGEKPVTVFGIR.[N]		1	1	A2YQT7	A2YQT7	0	3	0.8817	0	1	1	548.333801269531	1642.98685054859	-1.34085580268207	-0.000734337135403014	CID	MS2		2.362304	54.6904366221333	51439	MSO3_060418_03.raw	0/0	4.47723579406738	477453833.75	54.7341461181641	0	4.765E-08
High	Sequest HT (A2)	Unambiguous	[R].VQLAEQYLSEAALGDANSDAMK.[T]		1	1	P93431	P93431	0	2	0.6857	0	1	1	1162.55615234375	2324.1050280575	-1.04909628131383	-0.00121910625011878	CID	MS2		33.1	54.6662170141333	51416	MSO3_060418_03.raw	0/0	5.79054689407349			0	4.663E-07
High	Sequest HT (A2)	Unambiguous	[R].VQLAEQYLSEAALGDANSDAMK.[T]		1	1	P93431	P93431	0	2	0.5709	0	1	1	1162.55615234375	2324.1050280575	-1.04909628131383	-0.00121910625011878	HCD	MS2	23.55079	37.74	54.6645066896	51414	MSO3_060418_03.raw	0/0	5.50178098678589			0	1.965E-10
High	Sequest HT (A2)	Unambiguous	[K].THINIVVIGHVDSGK.[S]		1	1	O64937	O64937	0	3	0.6262	0	1	1	530.298400878906	1588.88064937672	0.0526387701872334	2.78789063183164E-05	CID	MS2		43.135	85.2281431658667	81728	MSO3_060418_01.raw	0/0	3.20963096618652			0	5.44E-05
High	Sequest HT (A2)	Unambiguous	[R].VPTVDVSVVDLTVR.[LI]		3	3	Q7FAH2; Q6K5G8; A2YQT7	Q7FAH2; Q6K5G8; A2YQT7	0	2	0.7107	0	1	1	749.927612304688	1498.84794797938	0.276011645994069	0.000206849687515387	HCD	MS2	14.53555	24.96908	54.7787703498667	51528	MSO3_060418_03.raw	0/0	3.55575561523438			0	9.185E-07
High	Sequest HT (A2)	Unambiguous	[R].AFIAGVADDnGYGWAIAK.[A]	N10(Deamidated)	2	2	Q6Z0I4; Q6H5J0	Q6Z0I4; Q6H5J0	0	2	0.4515	0	1	1	920.451049804688	1839.89482297938	1.9743881561795	0.00181632968741341	HCD	MS2	52.90269	41.955	58.271882872	55266	MSO3_060418_02.raw	0/0	4.84878063201904	72598036	58.2566757202148	0	7.667E-08
High	Sequest HT (A2)	Unambiguous	[R].VPTVDVSVVDLTVR.[LI]		3	3	Q7FAH2; Q6K5G8; A2YQT7	Q7FAH2; Q6K5G8; A2YQT7	0	2	0.7143	0	1	1	749.927612304688	1498.84794797938	0.276011645994069	0.000206849687515387	CID	MS2		18.05831	54.7806932530667	51530	MSO3_060418_03.raw	0/0	3.91514301300049			0	5.415E-07
High	Sequest HT (A2)	Unambiguous	[R].APGYGVITNIVnGGLEcGHGPDDR.[V]	N12(Deamidated); C17(Carbamidomethyl)	1	1	Q7DNA1	Q7DNA1	0	3	0.1232	0	1	1	823.720703125	2469.147556115	0.503823930582985	0.000414671666715568	HCD	MS2	12.33412	29.36288	54.7827989112	51532	MSO3_060418_03.raw	0/0	4.95156955718994	159183664.5	54.7228507995605	0	8.397E-12
High	Sequest HT (A2)	Unambiguous	[K].TNnSFILQQFENPANPK.[I]	N3(Deamidated)	1	1	Q9XEA6	Q9XEA6	0	2		0.0051	2	2	981.981018066406	1962.95475950281	-0.418698820948295	-0.000410943593750934	HCD	MS2	0	33.1	54.8395597277333	51588	MSO3_060418_03.raw	0/0	3.87845683097839	27200901	54.7202033996582	0	5.465E-07
High	Sequest HT (A2)	Unambiguous	[R].AASAAGTIMTLSSWATSSVEEVASTGPGIR.[F]		2	2	Q10CE4; B8B7C5	Q10CE4; B8B7C5	0	3	0.3363	0	1	1	970.150512695313	2908.43698482594	0.449876181785243	0.000436145312354104	HCD	MS2	37.24456	41.655	84.5403960917333	81050	MSO3_060418_01.raw	0/0	3.39275121688843	1274822.8125	84.4863739013672	0	3.914E-05
High	Sequest HT (A2)	Unambiguous	[K].TnNSFILQQFENPANPK.[I]	N2(Deamidated)	1	1	Q9XEA6	Q9XEA6	0	2	0.0051	0	1	1	981.981018066406	1962.95475950281	-0.418698820948295	-0.000410943593750934	HCD	MS2	0	33.1	54.8395597277333	51588	MSO3_060418_03.raw	0/0	3.90161228179932	27200901	54.7202033996582	0	6.598E-07
High	Sequest HT (A2)	Unambiguous	[R].VETGVLKPGMVVTFGPSGLTTEVK.[S]		1	1	O64937	O64937	0	3	0.2923	0	1	1	816.114562988281	2446.32913570484	1.21098113414968	0.000987484947927442	HCD	MS2	25.68321	34.78001	58.3455507573333	55325	MSO3_060418_02.raw	0/0	3.90206575393677	17214779	58.2804908752441	0	2.893E-07
High	Sequest HT (A2)	Unambiguous	[K].LYRPDMSVEEAVDLVDK.[C]		1	1	Q9LST6	Q9LST6	0	3	0.2553	0	1	1	660.331298828125	1978.97934322438	0.164086820676999	0.000108241458444051	CID	MS2		11.89004	54.8365722322667	51585	MSO3_060418_03.raw	0/0	4.27399635314941			0	6.277E-06
High	Sequest HT (A2)	Unambiguous	[R].VTPqPGVPPEEAGAAVAAESSTGTWTTVWTDGLTSLDR.[Y]	Q4(Deamidated)	1	1	P0C511	P0C511	0	4	0.5239	0	1	1	964.725646972656	3855.88075800063	6.43840720701119	0.00620639265613854	CID	MS2		33.1	84.5462936354667	81056	MSO3_060418_01.raw	0/0	3.97462391853333			0	2.295E-05
High	Sequest HT (A2)	Unambiguous	[R].ELGVPIVMHDYLTGGFTANTSLAHYcR.[D]	C26(Carbamidomethyl)	1	1	P0C511	P0C511	0	4	0.5768	0	1	1	756.369750976563	3022.45717401625	0.728400015851718	0.000550389062462742	HCD	MS2	36.81211	28.33	84.5518646178667	81062	MSO3_060418_01.raw	0/0	3.9739248752594			0	2.747E-08
High	Sequest HT (A2)	Unambiguous	[K].IENVEGLNNFDEILQEADGIILSR.[G]		1	1	Q2QXR8	Q2QXR8	0	3	0.4819	0	1	1	901.128051757813	2701.36960201344	0.624688487948143	0.000562504479300211	HCD	MS2	56.0956	33.1	84.5563911648	81067	MSO3_060418_01.raw	0/0	3.58818507194519	3866278.625	84.5168380737305	0	2.846E-06
High	Sequest HT (A2)	Unambiguous	[K].IENVEGLNNFDEILQEADGIILSR.[G]		1	1	Q2QXR8	Q2QXR8	0	3	0.4043	0	1	1	901.128051757813	2701.36960201344	0.624688487948143	0.000562504479300211	CID	MS2		42.24	84.5583787013333	81069	MSO3_060418_01.raw	0/0	3.29355335235596	3866278.625	84.5168380737305	0	3.667E-05
High	Sequest HT (A2)	Unambiguous	[R].VALEAcVQAR.[N]	C6(Carbamidomethyl)	1	1	P0C511	P0C511	0	2	0.5643	0	1	1	558.795043945313	1116.58281126063	-0.172678049139089	-9.64046874223357E-05	CID	MS2		33.1	84.5872565216	81096	MSO3_060418_01.raw	0/0	3.1936342716217			0	1.849E-05
High	Sequest HT (A2)	Unambiguous	[K].LYRPDMSVEEAVDLVDK.[C]		1	1	Q9LST6	Q9LST6	0	3	0.4759	0	1	1	660.331298828125	1978.97934322438	0.164086820676999	0.000108241458444051	HCD	MS2	48.04665	15.22041	54.8347992341333	51583	MSO3_060418_03.raw	0/0	5.39810752868652			0	6.052E-08
High	Sequest HT (A2)	Unambiguous	[R].KEPIGVVGLITPWNYPLLMATWK.[V]		1	1	B3VMC0	B3VMC0	1	3	0.6722	0	1	1	876.155151367188	2626.45090084156	1.65152096497238	0.00144587718750699	CID	MS2		42.315	84.5920500728	81101	MSO3_060418_01.raw	0/0	4.2351131439209			0	2.368E-05
High	Sequest HT (A2)	Unambiguous	[R].LAYGGAQEYFGITPDVSTLGK.[I]		1	1	Q6YZE2	Q6YZE2	0	2	0.4959	0	1	1	1094.0556640625	2187.104051495	3.30398495204516	0.00361306749982759	CID	MS2		34.255	58.3371967248	55320	MSO3_060418_02.raw	0/0	3.64856314659119	11128857.5	58.2815437316895	0	1.188E-06
High	Sequest HT (A2)	Unambiguous	[R].LAYGGAQEYFGITPDVSTLGK.[I]		1	1	Q6YZE2	Q6YZE2	0	2	0.4415	0	1	1	1094.0556640625	2187.104051495	3.30398495204516	0.00361306749982759	HCD	MS2	0	24.85	58.3353611141333	55318	MSO3_060418_02.raw	0/0	3.41575479507446	11128857.5	58.2815437316895	0	1.289E-06
High	Sequest HT (A2)	Unambiguous	[K].GHYLnATAGTcEEMIKR.[A]	N5(Deamidated); C11(Carbamidomethyl)	1	1	P0C511	P0C511	1	3	0.7068	0	1	1	651.303649902344	1951.89639644703	-1.87562009362398	-0.00122034098951218	CID	MS2		21.78047	30.5913627893333	26270	MSO3_060418_03.raw	0/0	3.65141081809998	109385536.5	30.609884262085	0	1.324E-05
High	Sequest HT (A2)	Unambiguous	[K].KFGGDTPYSIMFGPDIcGYSTK.[K]	C17(Carbamidomethyl)	1	1	Q9SLY8	Q9SLY8	1	3	0.5142	0	1	1	814.377502441406	2441.11795406422	1.13042359678092	0.000919831406134127	HCD	MS2	28.53483	26.49719	58.3298302184	55314	MSO3_060418_02.raw	0/0	4.92009353637695	18192390.25	58.296329498291	0	2.622E-05
High	Sequest HT (A2)	Unambiguous	[R].LPIYVVQPQDGLDAIAR.[N]		1	1	Q8H8C7	Q8H8C7	0	2	0.5636	0	1	1	934.517639160156	1868.02800169031	0.202309809649665	0.000188960156492612	CID	MS2		19.38955	58.3146142738667	55303	MSO3_060418_02.raw	0/0	4.01107263565063			0	1.125E-07
High	Sequest HT (A2)	Unambiguous	[R].ELGVPIVmHDYLTGGFTANTSLAHYcR.[D]	M8(Oxidation); C26(Carbamidomethyl)	1	1	P0C511	P0C511	0	4	0.0883	0	1	1	760.37109375	3038.46254511	4.16582483459462	0.00316441249996302	HCD	MS2	19.05236	33.1	54.7938446672	51544	MSO3_060418_03.raw	0/0	2.82709574699402	22915607.625	54.9150695800781	0	1.113E-05
High	Sequest HT (A2)	Unambiguous	[R].TPGFSGADLANLLNEAAILAGR.[R]		1	1	Q655S1	Q655S1	0	2	0.3497	0	1	1	1086.07739257813	2171.14750852625	0.921930954693803	0.00100082312496852	HCD	MS2	46.28326	33.1	84.6535494144	81161	MSO3_060418_01.raw	0/0	2.85742425918579	1019808.390625	84.6367645263672	0	2.39E-05
High	Sequest HT (A2)	Unambiguous	[R].TPGFSGADLANLLNEAAILAGR.[R]		1	1	Q655S1	Q655S1	0	2	0.5347	0	1	1	1086.07739257813	2171.14750852625	0.921930954693803	0.00100082312496852	CID	MS2		41.16	84.6555933445333	81163	MSO3_060418_01.raw	0/0	3.02534127235413	1019808.390625	84.6367645263672	0	2.078E-06
High	Sequest HT (A2)	Unambiguous	[R].FVYAHFPINASITNSnTAIEIR.[N]	N16(Deamidated)	1	1	P49210	P49210	0	3		0.0281	2	2	827.092163085938	2479.26193599781	0.13568871168015	0.000112135937455478	CID	MS2		38.745	58.3101148037333	55299	MSO3_060418_02.raw	0/0	3.80885815620422	40630258.5	58.2141418457031	0	5.77E-06
High	Sequest HT (A2)	Unambiguous	[R].FVYAHFPInASITNSNTAIEIR.[N]	N9(Deamidated)	1	1	P49210	P49210	0	3	0.0281	0	1	1	827.092163085938	2479.26193599781	0.13568871168015	0.000112135937455478	CID	MS2		38.745	58.3101148037333	55299	MSO3_060418_02.raw	0/0	3.91700005531311	40630258.5	58.2141418457031	0	5.734E-06
High	Sequest HT (A2)	Unambiguous	[R].FVYAHFPInASITNSNTAIEIR.[N]	N9(Deamidated)	1	1	P49210	P49210	0	3	0.1093	0	1	1	827.092163085938	2479.26193599781	0.13568871168015	0.000112135937455478	HCD	MS2	20.12057	29.815	58.3081542677333	55297	MSO3_060418_02.raw	0/0	5.02895832061768	40630258.5	58.2141418457031	0	2.951E-07
High	Sequest HT (A2)	Unambiguous	[R].LAPPLSISPEELAEASK.[A]		1	1	Q10G56	Q10G56	0	2	0.3053	0	1	1	876.474670410156	1751.94206419031	-0.281139176375856	-0.000246269843728442	HCD	MS2	53.71798	31.975	54.7867012328	51536	MSO3_060418_03.raw	0/0	3.20884847640991	22341075	54.800479888916	0	3.316E-06
High	Sequest HT (A2)	Unambiguous	[R].APGYGVITNIVnGGLEcGHGPDDR.[V]	N12(Deamidated); C17(Carbamidomethyl)	1	1	Q7DNA1	Q7DNA1	0	3		0.033	2	2	823.720703125	2469.147556115	0.503823930582985	0.000414671666715568	CID	MS2		22.10196	54.7848264456	51534	MSO3_060418_03.raw	0/0	4.69129228591919	159183664.5	54.7228507995605	0	4.579E-09
High	Sequest HT (A2)	Unambiguous	[K].LAGIEGGFFTLNPK.[E]		1	1	P14717	P14717	0	2	0.6077	0	1	1	732.398803710938	1463.79033079188	0.710199125919477	0.000519790937573816	CID	MS2		21.98239	58.3016982192	55290	MSO3_060418_02.raw	0/0	4.18376779556274	321440664.5	58.0685920715332	0	4.106E-07
High	Sequest HT (A2)	Unambiguous	[R].VTPQPGVPPEEAGAAVAAESSTGTWTTVWTDGLTSLDR.[Y]		1	1	P0C511	P0C511	0	3	0.6993	0	1	1	1285.62951660156	3854.87399654469	0.539606693069848	0.000693371562344206	CID	MS2		33.1	84.8192255770667	81320	MSO3_060418_01.raw	0/0	4.59139251708984			0	3.936E-07
High	Sequest HT (A2)	Unambiguous	[R].AFIAGVADDnGYGWAIAK.[A]	N10(Deamidated)	2	2	Q6Z0I4; Q6H5J0	Q6Z0I4; Q6H5J0	0	2	0.5878	0	1	1	920.451049804688	1839.89482297938	1.9743881561795	0.00181632968741341	CID	MS2		22.81	58.2736348408	55268	MSO3_060418_02.raw	0/0	4.89692258834839	72598036	58.2566757202148	0	4.005E-08
High	Sequest HT (A2)	Unambiguous	[K].IENVEGLNNFDEILQEADGIILSR.[G]		1	1	Q2QXR8	Q2QXR8	0	3	0.3786	0	1	1	901.130493164063	2701.37692623219	3.33598845959812	0.00300391072930021	CID	MS2		33.1	84.8272209896	81328	MSO3_060418_01.raw	0/0	3.45892477035522	8457684.28125	84.7616653442383	0	1.287E-05
High	Sequest HT (A2)	Unambiguous	[R].APGYGVITnIVNGGLEcGHGPDDR.[V]	N9(Deamidated); C17(Carbamidomethyl)	1	1	Q7DNA1	Q7DNA1	0	3	0.033	0	1	1	823.720703125	2469.147556115	0.503823930582985	0.000414671666715568	CID	MS2		22.10196	54.7848264456	51534	MSO3_060418_03.raw	0/0	4.85341739654541	159183664.5	54.7228507995605	0	2.459E-07
High	Sequest HT (A2)	Unambiguous	[R].FVIQGFGNVGSWAAQLISEAGGK.[V]		1	1	A2XMV1	A2XMV1	0	2	0.6703	0	1	1	1168.60717773438	2336.20707883875	1.59350372491083	0.0018613743750393	CID	MS2		41.64	84.6039392728	81113	MSO3_060418_01.raw	0/0	3.70407271385193	1187542	84.6636047363281	0	2.341E-05
High	Sequest HT (A2)	Unambiguous	[R].SGETEDTFIADLAVGLATGQIK.[T]		1	1	Q42971	Q42971	0	2	0.5325	0	1	1	1118.57104492188	2236.13481321375	0.214765161067738	0.000240121875094701	HCD	MS2	46.70244	40.845	84.4886504736	81000	MSO3_060418_01.raw	0/0	4.61518287658691			0	5.17E-09
High	Sequest HT (A2)	Unambiguous	[R].KEWGVPADLFGTLPGR.[Q]		1	1	P0C5D5	P0C5D5	1	2	0.3455	0	1	1	871.965026855469	1742.92277708094	0.198838991136893	0.000173280468857229	HCD	MS2	52.00539	38.44954	58.1736330474667	55171	MSO3_060418_02.raw	0/0	4.3726634979248	46930411	58.0646057128906	0	1.197E-05
High	Sequest HT (A2)	Unambiguous	[K].YDIGAGFGHFAIATEDVYK.[L]		1	1	Q948T6	Q948T6	0	3	0.3848	0	1	1	692.002319335938	2073.99240474781	0.372536610163308	0.000257545937377775	HCD	MS2	36.18205	22.13828	58.1668018914667	55164	MSO3_060418_02.raw	0/0	3.42631554603577	93234663	58.0393867492676	0	1.805E-06
High	Sequest HT (A2)	Unambiguous	[K].GIYPAVDPLDSTSTMLQPR.[I]		1	1	P12085	P12085	0	2	0.4197	0	1	1	1031.02331542969	2061.03935422938	3.51161406777857	0.00361877468753846	CID	MS2		15.17752	58.079664296	55072	MSO3_060418_02.raw	0/0	4.17412567138672	548415578	57.8213119506836	0	1.146E-07
High	Sequest HT (A2)	Unambiguous	[R].MTNFYTNFQVDEIGR.[V]		1	1	P0C520	P0C520	0	2	0.7159	0	1	1	917.923645019531	1834.84001340906	-1.55113606734588	-0.00142304546864125	CID	MS2		43.36	54.5474388725333	51294	MSO3_060418_03.raw	0/0	4.53593301773071			0	1.42E-06
High	Sequest HT (A2)	Unambiguous	[R].MTNFYTNFQVDEIGR.[V]		1	1	P0C520	P0C520	0	2	0.6288	0	1	1	917.923645019531	1834.84001340906	-1.55113606734588	-0.00142304546864125	HCD	MS2	0	33.1	54.5454641314667	51292	MSO3_060418_03.raw	0/0	3.95514106750488			0	8.8E-07
High	Sequest HT (A2)	Unambiguous	[K].ILAQVAVLNSNNLYTISNK.[I]		1	1	P12139	P12139	0	2	0.6939	0	1	1	1038.07702636719	2075.14677610438	-1.32692877572536	-0.00137678781243267	CID	MS2		21.13	54.5144880309333	51262	MSO3_060418_03.raw	0/0	3.78923869132996	5498740.875	54.4042205810547	0	5.462E-07
High	Sequest HT (A2)	Unambiguous	[K].GIYPAVDPLDSTSTMLQPR.[I]		1	1	P12085	P12085	0	2	0.171	0	1	1	1031.02331542969	2061.03935422938	3.51161406777857	0.00361877468753846	HCD	MS2	0	21.31452	58.0777828173333	55070	MSO3_060418_02.raw	0/0	3.09620022773743	548415578	57.8213119506836	0	6.744E-07
High	Sequest HT (A2)	Unambiguous	[R].AYFSATSAHTcTGDGNAMVAR.[A]	C11(Carbamidomethyl)	1	1	Q6ZDY8	Q6ZDY8	0	3	0.7046	0	1	1	729.989318847656	2187.95340328297	-0.552295291948831	-0.000402799010342865	CID	MS2		18.51044	30.6882336944	26378	MSO3_060418_03.raw	0/0	4.12681102752686	105183378	30.8508968353271	0	1.055E-07
High	Sequest HT (A2)	Unambiguous	[K].ILNEGQIASTDVVEVVVSPPYVFLPVVK.[S]		1	1	P48494	P48494	0	3	0.5014	0	1	1	1004.56298828125	3011.67441158375	1.34826965668873	0.00135351458341878	HCD	MS2	23.73817	40.83	85.7655675546667	82266	MSO3_060418_01.raw	0/0	3.47165441513062			0	3.813E-07
High	Sequest HT (A2)	Unambiguous	[R].ISEGAVKPAAATPEETLPLAWVDR.[Y]		1	1	Q9LGQ6	Q9LGQ6	0	3	0.4247	0	1	1	841.114074707031	2521.32767086109	-0.796325416166442	-0.000669266301883908	CID	MS2		26.28256	54.4503764256	51202	MSO3_060418_03.raw	0/0	2.91739130020142	25710601.5	54.5821418762207	0	4.015E-07
High	Sequest HT (A2)	Unambiguous	[R].ATNTILATGGYGR.[A]		1	1	Q6ZDY8	Q6ZDY8	0	2	0.5576	0	1	1	647.841064453125	1294.67485227625	-0.10619170918001	-6.87418749976132E-05	CID	MS2		17.88068	30.7074392973333	26398	MSO3_060418_03.raw	0/0	3.72948336601257			0	2.727E-05
High	Sequest HT (A2)	Unambiguous	[R].WAMLGALGcVFPELLAR.[N]	C9(Carbamidomethyl)	2	2	P12330; P12331	P12330; P12331	0	2	0.3969	0	1	1	952.500366210938	1903.99345579188	0.708360013829236	0.000674355937650972	HCD	MS2	3.526297	33.1	85.7984721946667	82297	MSO3_060418_01.raw	0/0	3.9303572177887	2565849.6875	85.7694625854492	0	2.581E-05
High	Sequest HT (A2)	Unambiguous	[R].WAMLGALGcVFPELLAR.[N]	C9(Carbamidomethyl)	2	2	P12330; P12331	P12330; P12331	0	2	0.5793	0	1	1	952.500366210938	1903.99345579188	0.708360013829236	0.000674355937650972	CID	MS2		41.07	85.8004078517333	82299	MSO3_060418_01.raw	0/0	3.08993792533875	2565849.6875	85.7694625854492	0	1.224E-05
High	Sequest HT (A2)	Unambiguous	[R].AAVPSGASTGVYEALELR.[D]		1	1	Q42971	Q42971	0	2	0.2196	0	1	1	895.967102050781	1790.92692747156	-0.768410680886233	-0.00068808421860922	HCD	MS2	21.40633	27.16474	54.4446788370667	51196	MSO3_060418_03.raw	0/0	2.55216789245605			0	2.464E-06
High	Sequest HT (A2)	Unambiguous	[R].VALEAcVQAR.[N]	C6(Carbamidomethyl)	1	1	P0C511	P0C511	0	2	0.5419	0	1	1	558.795227050781	1116.58317747156	0.155296616573306	8.67007813276643E-05	CID	MS2		40.245	85.8492954048	82348	MSO3_060418_01.raw	0/0	3.3426570892334			0	1E-05
High	Sequest HT (A2)	Unambiguous	[R].VQLAEQYLSEAALGDANSDAMK.[T]		1	1	P93431	P93431	0	3	0.5723	0	1	1	775.373901367188	2324.10715084156	-0.135720246285458	-0.000105142812572012	CID	MS2		18.06916	54.4428501613333	51194	MSO3_060418_03.raw	0/0	6.22276306152344	181067688	54.2360076904297	0	9.033E-09
High	Sequest HT (A2)	Unambiguous	[R].AFIAGVADDnGYGWAIAK.[A]	N10(Deamidated)	2	2	Q6Z0I4; Q6H5J0	Q6Z0I4; Q6H5J0	0	2	0.5737	0	1	1	920.44921875	1839.89116087	-0.0160063814252294	-1.47250000865906E-05	CID	MS2		28.48	58.0004591381333	54989	MSO3_060418_02.raw	0/0	5.55817079544067	72598036	58.2566757202148	0	2.755E-09
High	Sequest HT (A2)	Unambiguous	[R].AFIAGVADDnGYGWAIAK.[A]	N10(Deamidated)	2	2	Q6Z0I4; Q6H5J0	Q6Z0I4; Q6H5J0	0	2	0.4971	0	1	1	920.44921875	1839.89116087	-0.0160063814252294	-1.47250000865906E-05	HCD	MS2	0	35.775	57.9988054352	54987	MSO3_060418_02.raw	0/0	5.12699317932129	72598036	58.2566757202148	0	2.128E-08
High	Sequest HT (A2)	Unambiguous	[R].VQLAEQYLSEAALGDANSDAMK.[T]		1	1	P93431	P93431	0	3	0.5764	0	1	1	775.372863769531	2324.10403804859	-1.47507008872014	-0.00114274046882201	HCD	MS2	17.21233	20.75635	54.4404540770667	51192	MSO3_060418_03.raw	0/0	5.75626087188721	181067688	54.2360076904297	0	5.939E-08
High	Sequest HT (A2)	Unambiguous	[K].ISPVTEITPPPIPEDLK.[T]		1	1	Q93VT8	Q93VT8	0	2	0.645	0	1	1	923.513000488281	1846.01872434656	-1.12820149661062	-0.00104134171863279	HCD	MS2	16.93267	35.81828	54.4396708898667	51191	MSO3_060418_03.raw	0/0	3.69065880775452			0	5.694E-06
High	Sequest HT (A2)	Unambiguous	[R].DQGVFPEIPYEVGGK.[K]		1	1	Q9ZST0	Q9ZST0	0	2	0.5835	0	1	1	817.905456542969	1634.80363645594	-1.48452107985416	-0.00121345203126566	CID	MS2		23.69593	54.4386770890667	51190	MSO3_060418_03.raw	0/0	4.00861406326294			0	3.223E-06
High	Sequest HT (A2)	Unambiguous	[R].VTPQPGVPPEEAGAAVAAESSTGTWTTVWTDGLTSLDR.[Y]		1	1	P0C511	P0C511	0	3	0.641	0	1	1	1285.62878417969	3854.87179927906	-0.0303903580993358	-3.90503126557936E-05	CID	MS2		33.1	85.9548550754667	82452	MSO3_060418_01.raw	0/0	5.06685066223145			0	3.197E-06
High	Sequest HT (A2)	Unambiguous	[R].VETGVLKPGMVVTFGPSGLTTEVK.[S]		1	1	O64937	O64937	0	3	0.4525	0	1	1	816.1142578125	2446.3282201775	0.836735314536138	0.000682309166677442	CID	MS2		22.80644	57.993976708	54982	MSO3_060418_02.raw	0/0	4.95206499099731			0	3.598E-06
High	Sequest HT (A2)	Unambiguous	[K].LHGGTPANFLDVGGSASEGQVVEAFK.[I]		1	1	Q6K9N6	Q6K9N6	0	3	0.6007	0	1	1	863.097412109375	2587.27768306813	-0.395246121925174	-0.000340870624919868	CID	MS2		14.03528	54.4376664981333	51189	MSO3_060418_03.raw	0/0	5.45642852783203	98887312	54.4341621398926	0	5.681E-11
High	Sequest HT (A2)	Unambiguous	[R].VETGVLKPGMVVTFGPSGLTTEVK.[S]		1	1	O64937	O64937	0	3	0.4691	0	1	1	816.114196777344	2446.32803707203	0.76188615061343	0.000621274010427442	HCD	MS2	21.70899	23.20248	57.9921303218667	54980	MSO3_060418_02.raw	0/0	4.05091285705566			0	9.001E-07
High	Sequest HT (A2)	Unambiguous	[R].DQGVFPEIPYEVGGK.[K]		1	1	Q9ZST0	Q9ZST0	0	2	0.6048	0	1	1	817.905456542969	1634.80363645594	-1.48452107985416	-0.00121345203126566	HCD	MS2	12.6282	23.3805	54.4367955912	51188	MSO3_060418_03.raw	0/0	3.71674704551697			0	1.278E-06
High	Sequest HT (A2)	Unambiguous	[K].SNYNFEKPFLYLAR.[K]		1	3	A2Y7R5	A2YEQ6; A2Y7R5; Q7F7I7	0	3	0.403	0	1	1	587.969665527344	1761.89444332203	-0.816227555658584	-0.000479369322874845	HCD	MS2	18.41799	33.1	54.4257398210667	51179	MSO3_060418_03.raw	0/0	2.62562775611877	7826357.5	54.5688171386719	0	4.526E-05
High	Sequest HT (A2)	Unambiguous	[K].GLEPTEFEDTVAQAFFDLENGNQELK.[S]		1	1	Q8LJU5	Q8LJU5	0	3	0.4917	0	1	1	981.129272460938	2941.37326412281	-0.177977103732188	-0.000174499062571461	CID	MS2		41.475	86.0168107885333	82513	MSO3_060418_01.raw	0/0	4.81905651092529	2149517.0625	85.9611663818359	0	2.742E-06
High	Sequest HT (A2)	Unambiguous	[R].ELGVPIVMHDYLTGGFTANTSLAHYcR.[D]	C26(Carbamidomethyl)	1	1	P0C511	P0C511	0	4	0.3354	0	1	1	756.371276855469	3022.46327753188	2.74779010788419	0.00207626796871274	HCD	MS2	7.330251	33.1	86.0405345221333	82536	MSO3_060418_01.raw	0/0	3.18644499778748			0	3.09E-07
High	Sequest HT (A2)	Unambiguous	[R].DNLTLWTSDMQDDGGDEMR.[D]		1	1	Q84J55	Q84J55	0	2	0.8053	0	1	1	1099.95153808594	2198.89579954188	-0.312765120460819	-0.000343869062362501	CID	MS2		27.055	54.4121635218667	51164	MSO3_060418_03.raw	0/0	3.3896484375	13662824	54.3931694030762	0	2.011E-07
High	Sequest HT (A2)	Unambiguous	[R].TPEFLLEVEELHK.[V]		1	1	P0C314	P0C314	0	3	0.2105	0	1	1	528.615356445313	1583.83151607594	-0.0213242766294649	-1.12580207011585E-05	HCD	MS2	7.674724	33.1	54.4112467429333	51163	MSO3_060418_03.raw	0/0	2.47462558746338			0	1.043E-05
High	Sequest HT (A2)	Unambiguous	[K].GGEYADKNPNFVGcVEGALGIR.[E]	C14(Carbamidomethyl)	1	1	Q9SXP2	Q9SXP2	1	3	0.479	0	1	1	775.043334960938	2323.11545162281	0.816375423401664	0.000632177604048915	HCD	MS2	10.34574	13.72431	58.080568496	55073	MSO3_060418_02.raw	0/0	4.99028635025024	206790454.25	57.9946441650391	0	7.767E-09
High	Sequest HT (A2)	Unambiguous	[K].GGEYADKNPNFVGcVEGALGIR.[E]	C14(Carbamidomethyl)	1	1	Q9SXP2	Q9SXP2	1	3	0.6292	0	1	1	775.04345703125	2323.11581783375	0.97401340743289	0.000754247916548915	CID	MS2		12.63591	58.082345976	55075	MSO3_060418_02.raw	0/0	4.79608297348022	206790454.25	57.9946441650391	0	1.012E-08
High	Sequest HT (A2)	Unambiguous	[R].ELGVPIVMHDYLTGGFTANTSLAHYcR.[D]	C26(Carbamidomethyl)	1	1	P0C511	P0C511	0	4	0.4143	0	1	1	756.369140625	3022.45473261	-0.0793560209612709	-5.99625000372583E-05	HCD	MS2	5.832698	41.1	85.6651761	82167	MSO3_060418_01.raw	0/0	3.21265053749084			0	6.908E-08
High	Sequest HT (A2)	Unambiguous	[K].GWNLNLAELAR.[I]		1	1	Q2R480	Q2R480	0	2	0.4067	0	1	1	628.840881347656	1256.67448606531	-0.0874010565841916	-5.4917343732086E-05	CID	MS2		17.32792	58.0873951458667	55080	MSO3_060418_02.raw	0/0	3.26894760131836	55776402	58.2487716674805	0	3.309E-05
High	Sequest HT (A2)	Unambiguous	[K].EDPLNWGAAAAEMAGSHLDEVKR.[M]		1	1	P14717	P14717	1	4	0.4602	0	1	1	617.547058105469	2467.16640253188	-0.261144913274936	-0.000161072031119147	HCD	MS2	14.45304	18.83929	58.1423655778667	55138	MSO3_060418_02.raw	0/0	4.0187668800354	28366900	58.2580413818359	0	1.104E-06
High	Sequest HT (A2)	Unambiguous	[R].VTPqPGVPPEEAGAAVAAESSTGTWTTVWTDGLTSLDR.[Y]	Q4(Deamidated)	1	1	P0C511	P0C511	0	4	0.5021	0	1	1	964.724487304688	3855.87611932875	5.23538718855405	0.00504672468738854	CID	MS2		40.395	85.3265014016	81824	MSO3_060418_01.raw	0/0	4.66140699386597			0	2.632E-06
High	Sequest HT (A2)	Unambiguous	[K].LQAGYLFPEIAR.[R]		1	1	Q10MQ2	Q10MQ2	0	2	0.442	0	1	1	689.37890625	1377.75053587	-1.43419081657634	-0.000987979999990785	HCD	MS2	3.960237	23.305	54.65409454	51403	MSO3_060418_03.raw	0/0	3.18946146965027			0	2.066E-05
High	Sequest HT (A2)	Unambiguous	[K].WSPELAAAcEIWK.[A]	C9(Carbamidomethyl)	1	1	P0C511	P0C511	0	3	0.5588	0	1	1	520.92236328125	1560.75253658375	0.647632716228552	0.000336931250001745	CID	MS2		42.435	58.1375784512	55133	MSO3_060418_02.raw	0/0	4.17221689224243	33363964	58.1958541870117	0	2.382E-07
High	Sequest HT (A2)	Unambiguous	[K].WSPELAAAcEIWK.[A]	C9(Carbamidomethyl)	1	1	P0C511	P0C511	0	3	0.4568	0	1	1	520.92236328125	1560.75253658375	0.647632716228552	0.000336931250001745	HCD	MS2	78.44478	33.1	58.1356740797333	55131	MSO3_060418_02.raw	0/0	4.04571151733398	33363964	58.1958541870117	0	5.263E-06
High	Sequest HT (A2)	Unambiguous	[R].EAPAFVEQATEQQILVTGIK.[V]		1	1	Q01859	Q01859	0	2	0.5747	0	1	1	1086.58142089844	2172.15556516688	0.410006196003425	0.000445298437625752	CID	MS2		24.73	58.129078564	55124	MSO3_060418_02.raw	0/0	4.81672811508179	46029316	58.0357246398926	0	3.043E-08
High	Sequest HT (A2)	Unambiguous	[R].EAPAFVEQATEQQILVTGIK.[V]		1	1	Q01859	Q01859	0	2	0.4708	0	1	1	1086.58142089844	2172.15556516688	0.410006196003425	0.000445298437625752	HCD	MS2	0	39.885	58.1273288418667	55122	MSO3_060418_02.raw	0/0	4.79562330245972	46029316	58.0357246398926	0	1.713E-08
High	Sequest HT (A2)	Unambiguous	[R].IAGGPLGEVVDPLYPGGSFDPLGLADDPEAFAELK.[V]		1	1	P12331	P12331	0	3	0.7014	0	1	1	1176.26037597656	3526.76657466969	1.06826568534921	0.00125583989574807	CID	MS2		33.1	85.3702453301333	81869	MSO3_060418_01.raw	0/0	5.0871753692627	125824195	85.5257263183594	0	8.214E-07
High	Sequest HT (A2)	Unambiguous	[K].ELAITSDEALSLEELPK.[R]		1	1	P48642	P48642	0	2	0.5735	0	1	1	929.487365722656	1857.96745481531	-0.920625982010492	-0.000855247343679366	CID	MS2		41.58	58.1263476221333	55121	MSO3_060418_02.raw	0/0	4.89898061752319	101166402.75	57.8926696777344	0	2.867E-06
High	Sequest HT (A2)	Unambiguous	[R].AAVPGLTDDLVALMMEPPFR.[S]		1	1	Q9FWK4	Q9FWK4	0	3	0.5982	0	1	1	715.036010742188	2143.09347896656	0.406182429443528	0.000290162187411624	CID	MS2		41.335	85.3956150453333	81893	MSO3_060418_01.raw	0/0	3.35626935958862	8789794.5625	85.3584518432617	0	3.964E-05
High	Sequest HT (A2)	Unambiguous	[K].VSPNYHLYTPAEVEAVIAR.[L]		1	1	Q9LSU1	Q9LSU1	0	3	0.6259	0	1	1	710.373168945313	2129.10495357594	1.11505944373438	0.000791358645983564	CID	MS2		24.21313	54.6305854170667	51380	MSO3_060418_03.raw	0/0	4.0933780670166			0	1.538E-07
High	Sequest HT (A2)	Unambiguous	[R].WAMLGALGcVFPELLAR.[N]	C9(Carbamidomethyl)	2	2	P12330; P12331	P12330; P12331	0	2	0.6282	0	1	1	952.501220703125	1903.99516477625	1.60593956189834	0.00152884812515097	CID	MS2		33.1	85.4191910442667	81917	MSO3_060418_01.raw	0/0	3.54885315895081			0	1.037E-07
High	Sequest HT (A2)	Unambiguous	[K].DTDILAAFR.[V]		1	1	P0C511	P0C511	0	2	0.5728	0	1	1	511.268920898438	1021.53056516688	-0.705434219058089	-0.000360311562417337	CID	MS2		33.1	85.4346068930667	81933	MSO3_060418_01.raw	0/0	3.2265202999115			0	4.632E-05
High	Sequest HT (A2)	Unambiguous	[K].ELAITSDEALSLEELPK.[R]		1	1	P48642	P48642	0	2	0.5042	0	1	1	929.487365722656	1857.96745481531	-0.920625982010492	-0.000855247343679366	HCD	MS2	0	24.32235	58.1243477072	55119	MSO3_060418_02.raw	0/0	4.71967506408691	101166402.75	57.8926696777344	0	1.328E-08
High	Sequest HT (A2)	Unambiguous	[R].ELGVPIVMHDYLTGGFTANTSLAHYcR.[D]	C26(Carbamidomethyl)	1	1	P0C511	P0C511	0	4	0.6185	0	1	1	756.369018554688	3022.45424432875	-0.240907228323869	-0.000182032812537258	HCD	MS2	38.02391	33.1	85.2787469845333	81778	MSO3_060418_01.raw	0/0	4.42706537246704			0	9.404E-08
High	Sequest HT (A2)	Unambiguous	[R].VALEAcVQAR.[N]	C6(Carbamidomethyl)	1	1	P0C511	P0C511	0	2	0.5639	0	1	1	558.795593261719	1116.58390989344	0.811245947998096	0.000452911718827664	CID	MS2		33.61	85.4688871562667	81969	MSO3_060418_01.raw	0/0	3.20541930198669			0	1.025E-05
High	Sequest HT (A2)	Unambiguous	[K].SQSGDEAYNDNGLVPR.[T]		1	1	Q5Z8V9	Q5Z8V9	0	2	0.7177	0	1	1	861.390686035156	1721.77409544031	0.908465133557948	0.000782085156288304	CID	MS2		25.075	30.6377670234667	26322	MSO3_060418_03.raw	0/0	3.72242331504822	15768911.625	30.6975555419922	0	2.44E-07
High	Sequest HT (A2)	Unambiguous	[K].WLAANVSAEVAESTR.[I]		1	1	P48494	P48494	0	2	0.5583	0	1	1	802.407592773438	1603.80790891688	0.279701202281029	0.000224293437440792	CID	MS2		41.955	85.5408752818667	82042	MSO3_060418_01.raw	0/0	3.69184899330139			0	1.198E-06
High	Sequest HT (A2)	Unambiguous	[R].VTPqPGVPPEEAGAAVAAESSTGTWTTVWTDGLTSLDR.[Y]	Q4(Deamidated)	1	1	P0C511	P0C511	0	3	0.5248	0	1	1	1285.962890625	3855.874118615	4.71651050200714	0.00606206166651087	HCD	MS2	15.35535	28.315	85.5736281149333	82074	MSO3_060418_01.raw	0/0	4.22906351089478			0	1.667E-07
High	Sequest HT (A2)	Unambiguous	[R].VTPqPGVPPEEAGAAVAAESSTGTWTTVWTDGLTSLDR.[Y]	Q4(Deamidated)	1	1	P0C511	P0C511	0	3	0.6541	0	1	1	1285.962890625	3855.874118615	4.71651050200714	0.00606206166651087	CID	MS2		40.5	85.5760967381333	82075	MSO3_060418_01.raw	0/0	5.28613185882568			0	3.039E-07
High	Sequest HT (A2)	Unambiguous	[K].VSPNYHLYTPAEVEAVIAR.[L]		1	1	Q9LSU1	Q9LSU1	0	3	0.5882	0	1	1	710.372741699219	2129.10367183766	0.513050741292708	0.000364112552233564	HCD	MS2	4.182297	25.825	54.6286372797333	51378	MSO3_060418_03.raw	0/0	4.59050846099854			0	3.78E-08
High	Sequest HT (A2)	Unambiguous	[K].TLLLGEKPVTVFGIR.[N]		1	1	A2YQT7	A2YQT7	0	2	0.7331	0	1	1	821.998474121094	1642.98967161219	0.376175474924948	0.000309026093759712	CID	MS2		16.37221	54.6177147602667	51367	MSO3_060418_03.raw	0/0	3.10908341407776			0	7.128E-06
High	Sequest HT (A2)	Unambiguous	[R].FNHASADGMGAAQFINAVGDMAR.[G]		1	1	Q9LGQ6	Q9LGQ6	0	3	0.5201	0	1	1	784.360046386719	2351.06558590016	0.0115437684249891	9.04671878743102E-06	HCD	MS2	65.9969	27.21801	58.1095191930667	55105	MSO3_060418_02.raw	0/0	4.22709369659424			0	3.76E-06
High	Sequest HT (A2)	Unambiguous	[K].nGPGAPGGQSWTAEWLK.[F]	N1(Deamidated)	1	1	Q7XJ02	Q7XJ02	0	2	0.09	0	1	1	878.918823242188	1756.83036985438	0.822734846338725	0.000722702187600399	CID	MS2		33.1	58.1074898901333	55103	MSO3_060418_02.raw	0/0	2.89406967163086	78984872	58.0736122131348	0	1.979E-05
High	Sequest HT (A2)	Unambiguous	[K].nGPGAPGGQSWTAEWLK.[F]	N1(Deamidated)	1	1	Q7XJ02	Q7XJ02	0	2	0.0543	0	1	1	878.918823242188	1756.83036985438	0.822734846338725	0.000722702187600399	HCD	MS2	19.03901	42.33	58.1057486170667	55101	MSO3_060418_02.raw	0/0	2.76188230514526	78984872	58.0736122131348	0	2.58E-06
High	Sequest HT (A2)	Unambiguous	[K].WSPELAAAcEIWK.[A]	C9(Carbamidomethyl)	1	1	P0C511	P0C511	0	3	0.6969	0	1	1	520.922302246094	1560.75235347828	0.530313933754629	0.000275896093751745	CID	MS2		34.87	58.0979862589333	55092	MSO3_060418_02.raw	0/0	4.84846353530884	33363964	58.1958541870117	0	1.476E-07
High	Sequest HT (A2)	Unambiguous	[K].WSPELAAAcEIWK.[A]	C9(Carbamidomethyl)	1	1	P0C511	P0C511	0	3	0.5219	0	1	1	520.922302246094	1560.75235347828	0.530313933754629	0.000275896093751745	HCD	MS2	36.69513	25.555	58.0962134253333	55090	MSO3_060418_02.raw	0/0	3.66449308395386	33363964	58.1958541870117	0	2.457E-06
High	Sequest HT (A2)	Unambiguous	[K].TAVSHGLWLNIPDYDAPTQMVKPR.[E]		1	1	Q8H8T0	Q8H8T0	0	4	0.3384	0	1	1	678.102355957031	2709.38759393813	2.16393949161612	0.00146573453139354	HCD	MS2	35.65544	23.42329	54.5703608088	51316	MSO3_060418_03.raw	0/0	3.28303194046021			0	1.839E-07
High	Sequest HT (A2)	Unambiguous	[R].IVSFVGGLDLcDGR.[Y]	C11(Carbamidomethyl)	1	2	Q43007	P93844; Q43007	0	2	0.5371	0	1	1	754.382690429688	1507.75810422938	0.507249645081986	0.000382404687645277	CID	MS2		40.02	54.5511516378667	51298	MSO3_060418_03.raw	0/0	3.91343879699707	13769559.75	54.6916885375977	0	9.429E-06
High	Sequest HT (A2)	Unambiguous	[R].AYFSATSAHTcTGDGNAMVAR.[A]	C11(Carbamidomethyl)	1	1	Q6ZDY8	Q6ZDY8	0	3	0.4038	0	1	1	729.989318847656	2187.95340328297	-0.552295291948831	-0.000402799010342865	HCD	MS2	47.46489	23.33488	30.6865920530667	26376	MSO3_060418_03.raw	0/0	2.59722471237183	105183378	30.8508968353271	0	8.97E-06
High	Sequest HT (A2)	Unambiguous	[K].SQSGDEAYNDNGLVPR.[T]		1	1	Q5Z8V9	Q5Z8V9	0	2	0.6193	0	1	1	861.390686035156	1721.77409544031	0.908465133557948	0.000782085156288304	HCD	MS2	18.2761	42.715	30.6360358698667	26320	MSO3_060418_03.raw	0/0	3.31434869766235	15768911.625	30.6975555419922	0	5.393E-07
High	Sequest HT (A2)	Unambiguous	[K].VQWMHIDMAGPVWNDK.[K]		1	1	Q6K669	Q6K669	0	3	0.3995	0	1	1	642.972106933594	1926.90176754078	1.47018649005735	0.000944300260471209	HCD	MS2	43.39418	41.69975	57.6429749456	54629	MSO3_060418_02.raw	0/0	3.87724995613098	32771403	57.379955291748	0	2.918E-07
High	Sequest HT (A2)	Unambiguous	[R].LVYTNDQGEIVK.[G]		1	1	P41344	P41344	0	2	0.5359	0	1	1	689.863952636719	1378.72062864344	-0.466052548963068	-0.000321278281376181	HCD	MS2	9.17653	19.20298	30.250290148	25893	MSO3_060418_03.raw	0/0	3.06332087516785			0	2.56E-05
High	Sequest HT (A2)	Unambiguous	[R].EGNWDLLGNNFPVFFIR.[D]		1	1	Q0E4K1	Q0E4K1	0	2	0.5788	0	1	1	1019.51403808594	2038.02079954188	1.31393918750596	0.00133891593748103	CID	MS2		33.1	81.9240458498667	78474	MSO3_060418_01.raw	0/0	4.62881994247437			0	7.427E-07
High	Sequest HT (A2)	Unambiguous	[R].VDIGQVLLSVR.[C]		1	2	A2Y0T4	A2ZCQ7; A2Y0T4	0	2	0.4343	0	1	1	599.861389160156	1198.71550169031	0.08643445541889	5.18051563176414E-05	HCD	MS2	22.83912	13.09076	59.7017287808	56677	MSO3_060418_02.raw	0/0	2.97156190872192			0	4.594E-05
High	Sequest HT (A2)	Unambiguous	[K].DLDPETTLVVVVSK.[T]		2	2	P42862; P42863	P42862; P42863	0	2	0.4278	0	1	1	757.919372558594	1514.83146848719	0.167020051378302	0.000126503593719463	HCD	MS2	25.9122	37.47	56.3353982501333	53104	MSO3_060418_03.raw	0/0	3.5268189907074	27093146	56.1814041137695	0	2.25E-05
High	Sequest HT (A2)	Unambiguous	[R].VFEVSLADLQnDEDQAYR.[K]	N11(Deamidated)	1	1	P49397	P49397	0	3	0.0722	0	1	1	705.001281738281	2112.98929195484	8.17463964838575	0.00575759494794559	CID	MS2		41.115	56.3243424642667	53094	MSO3_060418_03.raw	0/0	2.76580929756165	24381234	56.183666229248	0	1.298E-05
High	Sequest HT (A2)	Unambiguous	[K].DINWPLGWPVGGFPGPQGPYYcGIGADK.[S]	C22(Carbamidomethyl)	1	1	P14656	P14656	0	3	0.688	0	1	1	1006.8125	3018.42294674	-0.456390438302255	-0.000459193333452864	CID	MS2		31.285	78.278947224	74882	MSO3_060418_01.raw	0/0	3.58854103088379	120805568	78.4445419311523	0	2.058E-06
High	Sequest HT (A2)	Unambiguous	[R].IVnNEIIILGNDAELGSDIDPEEAQQALEIAEANVSR.[A]	N3(Deamidated)	1	1	P0C2Z1	P0C2Z1	0	3	0.0038	0	1	1	1321.99816894531	3963.97995357594	3.28314189709687	0.0043380886457185	HCD	MS2	31.88764	27.925	78.297144332	74897	MSO3_060418_01.raw	0/0	5.30611658096313	42249076	78.2856521606445	0	7.227E-08
High	Sequest HT (A2)	Unambiguous	[R].IVNnEIIILGNDAELGSDIDPEEAQQALEIAEANVSR.[A]	N4(Deamidated)	1	1	P0C2Z1	P0C2Z1	0	3		0.0038	2	2	1321.99816894531	3963.97995357594	3.28314189709687	0.0043380886457185	HCD	MS2	31.88764	27.925	78.297144332	74897	MSO3_060418_01.raw	0/0	5.28826951980591	42249076	78.2856521606445	0	6.81E-08
High	Sequest HT (A2)	Unambiguous	[R].IVNNEIIILGnDAELGSDIDPEEAQQALEIAEANVSR.[A]	N11(Deamidated)	1	1	P0C2Z1	P0C2Z1	0	3		0.0113	3	3	1321.99816894531	3963.97995357594	3.28314189709687	0.0043380886457185	HCD	MS2	31.88764	27.925	78.297144332	74897	MSO3_060418_01.raw	0/0	5.24785232543945	42249076	78.2856521606445	0	4.008E-08
High	Sequest HT (A2)	Unambiguous	[R].IVNNEIIILGnDAELGSDIDPEEAQQALEIAEANVSR.[A]	N11(Deamidated)	1	1	P0C2Z1	P0C2Z1	0	3	0.0218	0	1	1	1321.99816894531	3963.97995357594	3.28314189709687	0.0043380886457185	CID	MS2		38.95	78.2990255578667	74899	MSO3_060418_01.raw	0/0	6.40928792953491	42249076	78.2856521606445	0	4.319E-10
High	Sequest HT (A2)	Unambiguous	[R].IVNnEIIILGNDAELGSDIDPEEAQQALEIAEANVSR.[A]	N4(Deamidated)	1	1	P0C2Z1	P0C2Z1	0	3		0.0218	2	2	1321.99816894531	3963.97995357594	3.28314189709687	0.0043380886457185	CID	MS2		38.95	78.2990255578667	74899	MSO3_060418_01.raw	0/0	6.27389812469482	42249076	78.2856521606445	0	4.898E-10
High	Sequest HT (A2)	Unambiguous	[R].IVNNEIIILGNDAELGSDIDPEEAQqALEIAEANVSR.[A]	Q26(Deamidated)	1	1	P0C2Z1	P0C2Z1	0	3		0.0265	3	3	1321.99816894531	3963.97995357594	3.28314189709687	0.0043380886457185	CID	MS2		38.95	78.2990255578667	74899	MSO3_060418_01.raw	0/0	6.24222230911255	42249076	78.2856521606445	0	6.725E-10
High	Sequest HT (A2)	Unambiguous	[R].IVnNEIIILGNDAELGSDIDPEEAQQALEIAEANVSR.[A]	N3(Deamidated)	1	1	P0C2Z1	P0C2Z1	0	3		0.0312	4	4	1321.99816894531	3963.97995357594	3.28314189709687	0.0043380886457185	CID	MS2		38.95	78.2990255578667	74899	MSO3_060418_01.raw	0/0	6.20800542831421	42249076	78.2856521606445	0	5.168E-10
High	Sequest HT (A2)	Unambiguous	[R].IVNNEIIILGNDAELGSDIDPEEAqQALEIAEANVSR.[A]	Q25(Deamidated)	1	1	P0C2Z1	P0C2Z1	0	3		0.0359	5	5	1321.99816894531	3963.97995357594	3.28314189709687	0.0043380886457185	CID	MS2		38.95	78.2990255578667	74899	MSO3_060418_01.raw	0/0	6.17604541778564	42249076	78.2856521606445	0	1.415E-09
High	Sequest HT (A2)	Unambiguous	[R].DVPcAVFSIPPLSVVGLSEQQALEEAK.[S]	C4(Carbamidomethyl)	1	1	P48642	P48642	0	3	0.5945	0	1	1	961.833251953125	2883.48520259938	1.5143327190755	0.0014555164582859	CID	MS2		27.67	78.3145268797333	74913	MSO3_060418_01.raw	0/0	3.96784496307373	17854068.5	78.2923812866211	0	3.072E-05
High	Sequest HT (A2)	Unambiguous	[K].YGVSGYPTIQWFPK.[G]		1	2	Q75M08	Q942L2; Q75M08	0	2	0.5603	0	1	1	821.917236328125	1642.82719602625	0.481527596506714	0.000395533125129077	HCD	MS2	25.77867	30.2104	59.6640367248	56639	MSO3_060418_02.raw	0/0	3.97736525535584	23092769	59.6753921508789	0	7.22E-07
High	Sequest HT (A2)	Unambiguous	[K].DPTSQAELDNFMVQqLDGTK.[N]	Q15(Deamidated)	1	1	Q42971	Q42971	0	2		0.0378	2	2	1119.5244140625	2238.041551495	8.2586704583387	0.00924154750003781	CID	MS2		31.98279	59.6485079573333	56625	MSO3_060418_02.raw	0/0	5.86110019683838	180623726.25	59.8878517150879	0	6.248E-08
High	Sequest HT (A2)	Unambiguous	[R].ELGVPIVMHDYLTGGFTAnTSLAHYcR.[D]	N19(Deamidated); C26(Carbamidomethyl)	1	1	P0C511	P0C511	0	4	0.504	0	1	1	756.620910644531	3023.46181268813	7.54909499148838	0.00570605703121352	HCD	MS2	28.16316	40.995	78.3430985072	74943	MSO3_060418_01.raw	0/0	5.00318002700806			0	9.908E-09
High	Sequest HT (A2)	Unambiguous	[K].DPTSQAELDNFMVqQLDGTK.[N]	Q14(Deamidated)	1	1	Q42971	Q42971	0	2	0.0378	0	1	1	1119.5244140625	2238.041551495	8.2586704583387	0.00924154750003781	CID	MS2		31.98279	59.6485079573333	56625	MSO3_060418_02.raw	0/0	6.08565616607666	180623726.25	59.8878517150879	0	4.516E-08
High	Sequest HT (A2)	Unambiguous	[K].FETLSYLPPLTVEDLLK.[Q]		1	2	P18566	P18566; Q0INY7	0	3	0.1286	0	1	1	660.030944824219	1978.07828121266	-0.0205539603180977	-1.35524477779351E-05	HCD	MS2	3.994747	33.1	78.3528208186667	74951	MSO3_060418_01.raw	0/0	3.11274313926697	24375381.75	78.0875473022461	0	7.485E-07
High	Sequest HT (A2)	Unambiguous	[K].FETLSYLPPLTVEDLLK.[Q]		1	2	P18566	P18566; Q0INY7	0	3	0.4481	0	1	1	660.030944824219	1978.07828121266	-0.0205539603180977	-1.35524477779351E-05	CID	MS2		41.76	78.3548418056	74953	MSO3_060418_01.raw	0/0	3.66367602348328	24375381.75	78.0875473022461	0	6.585E-08
High	Sequest HT (A2)	Unambiguous	[K].DPTSQAELDNFMVQQLDGTK.[N]		1	1	Q42971	Q42971	0	2	0.6019	0	1	1	1119.02221679688	2237.03715696375	-0.847296898054093	-0.000947718124962194	HCD	MS2	43.93131	41.58	59.6467228893333	56623	MSO3_060418_02.raw	0/0	5.30179500579834			0	1E-07
High	Sequest HT (A2)	Unambiguous	[R].VALEAcVQAR.[N]	C6(Carbamidomethyl)	1	1	P0C511	P0C511	0	2	0.5815	0	1	1	558.794616699219	1116.58195676844	-0.937952269134678	-0.000523650781172336	CID	MS2		33.1	78.3573854930667	74956	MSO3_060418_01.raw	0/0	3.55966138839722			0	1.567E-05
High	Sequest HT (A2)	Unambiguous	[R].QAITAAGSGcMAALDAEHYLQEVGAQEGK.[A]	C10(Carbamidomethyl)	1	1	Q6ZFU6	Q6ZFU6	0	3	0.1598	0	1	1	992.799255371094	2976.38321285328	0.207491228424262	0.000205857760318414	CID	MS2		35.815	59.6458416362667	56622	MSO3_060418_02.raw	0/0	2.19359946250916	83554107.75	59.5882873535156	0	7.467E-06
High	Sequest HT (A2)	Unambiguous	[K].WLAANVSAEVAESTR.[I]		1	1	P48494	P48494	0	2	0.4281	0	1	1	802.406555175781	1603.80583372156	-1.01421677966489	-0.000813304218809208	CID	MS2		41.07	78.362322696	74961	MSO3_060418_01.raw	0/0	2.84812760353088	2563081.625	78.2274780273438	0	5.563E-06
High	Sequest HT (A2)	Unambiguous	[R].QAITAAGSGcMAALDAEHYLQEVGAQEGK.[A]	C10(Carbamidomethyl)	1	1	Q6ZFU6	Q6ZFU6	0	3	0.6402	0	1	1	992.799255371094	2976.38321285328	0.207491228424262	0.000205857760318414	HCD	MS2	21.50123	24.925	59.6403875008	56620	MSO3_060418_02.raw	0/0	4.9195499420166	83554107.75	59.5882873535156	0	9.664E-10
High	Sequest HT (A2)	Unambiguous	[R].GPIQLSFNFNYGPAGR.[A]		1	1	Q7DNA1	Q7DNA1	0	2	0.6786	0	1	1	869.439636230469	1737.87199583094	0.728777415086516	0.00063326046893053	CID	MS2		27.79827	59.6274987418667	56606	MSO3_060418_02.raw	0/0	4.48287105560303			0	3.629E-07
High	Sequest HT (A2)	Unambiguous	[-].MLVYQDLLTGDELLSDSFPYR.[E]		1	1	P35681	P35681	0	3	0.3297	0	1	1	825.741760253906	2475.21072750172	-0.192128364939227	-0.000158519427107725	HCD	MS2	69.3926	39.9	78.4017980274667	75001	MSO3_060418_01.raw	0/0	3.64195775985718	7212839	78.4999084472656	0	1.869E-05
High	Sequest HT (A2)	Unambiguous	[-].MLVYQDLLTGDELLSDSFPYR.[E]		1	1	P35681	P35681	0	3	0.5421	0	1	1	825.741760253906	2475.21072750172	-0.192128364939227	-0.000158519427107725	CID	MS2		33.1	78.4035435749333	75003	MSO3_060418_01.raw	0/0	3.56116795539856	7212839	78.4999084472656	0	2.557E-05
High	Sequest HT (A2)	Unambiguous	[K].VIHDNFGIIEGLMTTVHAITATQK.[T]		1	1	A2YQT7	A2YQT7	0	4	0.3454	0	1	1	653.099060058594	2609.37441034438	-0.449400857828195	-0.000293163906349037	HCD	MS2	69.96766	41.775	78.4056459789333	75005	MSO3_060418_01.raw	0/0	3.88185620307922			0	1.952E-07
High	Sequest HT (A2)	Unambiguous	[K].VIHDNFGIIEGLMTTVHAITATQK.[T]		1	1	A2YQT7	A2YQT7	0	4	0.3628	0	1	1	653.099060058594	2609.37441034438	-0.449400857828195	-0.000293163906349037	CID	MS2		33.1	78.4074184016	75007	MSO3_060418_01.raw	0/0	3.17453694343567			0	1.976E-05
High	Sequest HT (A2)	Unambiguous	[K].DLDPETTLVVVVSK.[T]		2	2	P42862; P42863	P42862; P42863	0	2	0.5207	0	1	1	757.919372558594	1514.83146848719	0.167020051378302	0.000126503593719463	CID	MS2		20.86	56.3369918130667	53106	MSO3_060418_03.raw	0/0	3.85614371299744	27093146	56.1814041137695	0	3.505E-06
High	Sequest HT (A2)	Unambiguous	[R].GPIQLSFNFNYGPAGR.[A]		1	1	Q7DNA1	Q7DNA1	0	2	0.6446	0	1	1	869.439636230469	1737.87199583094	0.728777415086516	0.00063326046893053	HCD	MS2	24.70822	23.17	59.6257091570667	56604	MSO3_060418_02.raw	0/0	4.53028059005737			0	5.93E-07
High	Sequest HT (A2)	Unambiguous	[K].GLVPLAGSNNESWcQGLDGLASR.[E]	C14(Carbamidomethyl)	1	1	Q40677	Q40677	0	3	0.5916	0	1	1	801.057556152344	2401.15811519703	0.679975271596868	0.000544242343771373	HCD	MS2	7.873146	17.89068	59.7025056290667	56678	MSO3_060418_02.raw	0/0	4.5311074256897			0	7.029E-08
High	Sequest HT (A2)	Unambiguous	[R].NMIIVPEMIGSIVGVYNGK.[T]		1	1	P31674	P31674	0	3	0.4312	0	1	1	678.696411132813	2034.07468013844	-0.76204202163674	-0.000516683854205742	CID	MS2		42.495	78.2073795858667	74812	MSO3_060418_01.raw	0/0	3.26921224594116	5885569.5	78.1434555053711	0	2.975E-05
High	Sequest HT (A2)	Unambiguous	[K].GMLTGPVTILNWSFVR.[N]		2	2	Q2QLY5; Q2QLY4	Q2QLY5; Q2QLY4	0	2	0.513	0	1	1	895.985229492188	1790.96318235438	0.55584332409604	0.000497747187637287	HCD	MS2	10.94977	33.1	77.980199572	74587	MSO3_060418_01.raw	0/0	3.47334575653076			0	1.344E-06
High	Sequest HT (A2)	Unambiguous	[K].GMLTGPVTILNWSFVR.[N]		2	2	Q2QLY5; Q2QLY4	Q2QLY5; Q2QLY4	0	2	0.5858	0	1	1	895.985473632813	1790.96367063563	0.828479593908122	0.000741887812637287	CID	MS2		42.73	77.9823353765333	74589	MSO3_060418_01.raw	0/0	4.08170318603516			0	1.457E-07
High	Sequest HT (A2)	Unambiguous	[R].GPLQISWNFNYGPAGK.[N]		1	1	O04138	O04138	0	2	0.5588	0	1	1	874.943054199219	1748.87883176844	1.91633336678451	0.00167571421866342	HCD	MS2	2.582732	33.02403	59.743897788	56722	MSO3_060418_02.raw	0/0	4.42048168182373			0	3.947E-07
High	Sequest HT (A2)	Unambiguous	[K].FETLSYLPPLTVEDLLK.[Q]		1	2	P18566	P18566; Q0INY7	0	3	0.1385	0	1	1	660.0302734375	1978.0762670525	-1.03879481255386	-0.000684939166527935	HCD	MS2	74.34454	28.465	77.9841538045333	74591	MSO3_060418_01.raw	0/0	2.60312843322754	24375381.75	78.0875473022461	0	1.584E-05
High	Sequest HT (A2)	Unambiguous	[R].SNSLFPYELLEIVR.[A]		1	1	Q0JNR2	Q0JNR2	0	2	0.5194	0	1	1	840.452819824219	1679.89836301844	-1.15189667187808	-0.000967535781228435	CID	MS2		32.965	77.9851764509333	74592	MSO3_060418_01.raw	0/0	3.35216665267944	17465340.5	77.8647918701172	0	1.617E-05
High	Sequest HT (A2)	Unambiguous	[K].FETLSYLPPLTVEDLLK.[Q]		1	2	P18566	P18566; Q0INY7	0	3	0.3933	0	1	1	660.0302734375	1978.0762670525	-1.03879481255386	-0.000684939166527935	CID	MS2		37.575	77.9868371981333	74593	MSO3_060418_01.raw	0/0	2.67224073410034	24375381.75	78.0875473022461	0	2.308E-06
High	Sequest HT (A2)	Unambiguous	[K].TYDLNFKEEnNDGSQK.[I]	N10(Deamidated)	1	1	Q42971	Q42971	1	2	0.0612	0	1	1	951.921081542969	1902.83488645594	-0.160273503263287	-0.000152487031131576	CID	MS2		19.555	29.8803998224	25491	MSO3_060418_03.raw	0/0	3.76179575920105			0	2.819E-06
High	Sequest HT (A2)	Unambiguous	[K].FLPIYLSQGILqHDPFEVLDQR.[G]	Q12(Deamidated)	1	1	Q6AVA8	Q6AVA8	0	3	0.0777	0	1	1	877.132141113281	2629.38187007984	6.01113327530576	0.00526848994797898	CID	MS2		43.84	78.0097966658667	74617	MSO3_060418_01.raw	0/0	4.11955451965332			0	4.96E-05
High	Sequest HT (A2)	Unambiguous	[R].VTPQPGVPPEEAGAAVAAESSTGTWTTVWTDGLTSLDR.[Y]		1	1	P0C511	P0C511	0	4	0.3364	0	1	1	964.467346191406	3854.84755487563	-6.31967933139711	-0.00609038859386146	HCD	MS2	8.708123	40.71	78.0549590058667	74661	MSO3_060418_01.raw	0/0	3.20866465568542			0	2.036E-05
High	Sequest HT (A2)	Unambiguous	[K].QLVLPVPAFNVINGGSHAGnK.[L]	N20(Deamidated)	1	1	Q42971	Q42971	0	3		0.035	2	2	711.720397949219	2133.14664058766	0.715908939678401	0.000509045885450051	HCD	MS2	27.77267	9.640969	59.7411561632	56719	MSO3_060418_02.raw	0/0	4.68570899963379			0	4.426E-07
High	Sequest HT (A2)	Unambiguous	[K].FETLSYLPPLTVEDLLK.[Q]		1	2	P18566	P18566; Q0INY7	0	2	0.5388	0	1	1	989.541442871094	1978.07560911219	-1.37141071822717	-0.00135637890605267	CID	MS2		7.314435	78.0628068653333	74668	MSO3_060418_01.raw	0/0	2.57661414146423	506822493.5	78.1214904785156	0	5.183E-05
High	Sequest HT (A2)	Unambiguous	[K].QLVLPVPAFNVInGGSHAGNK.[L]	N13(Deamidated)	1	1	Q42971	Q42971	0	3	0.035	0	1	1	711.720397949219	2133.14664058766	0.715908939678401	0.000509045885450051	HCD	MS2	27.77267	9.640969	59.7411561632	56719	MSO3_060418_02.raw	0/0	4.85532236099243			0	2.642E-09
High	Sequest HT (A2)	Unambiguous	[K].DPTSQAELDNFMVqQLDGTK.[N]	Q14(Deamidated)	1	1	Q42971	Q42971	0	3	0.0598	0	1	1	746.685791015625	2238.04281978688	8.82537233595976	0.00658379562503238	CID	MS2		26.11352	59.7330525066667	56712	MSO3_060418_02.raw	0/0	3.67960095405579			0	3.724E-05
High	Sequest HT (A2)	Unambiguous	[K].DPEGLFPcILGHEAAGIVESVGEGVTEVQPGDHVIPcYqAEcR.[E]	C8(Carbamidomethyl); C37(Carbamidomethyl); Q39(Deamidated); C42(Carbamidomethyl)	1	2	A2XAZ3	Q0DWH1; A2XAZ3	0	4	0.0109	0	1	1	1174.05126953125	4693.183248235	4.02616306992227	0.00472386124956969	HCD	MS2	0	33.1	78.0736019848	74679	MSO3_060418_01.raw	0/0	3.66318917274475	9520594.25	78.0475616455078	0	5.742E-05
High	Sequest HT (A2)	Unambiguous	[K].DPEGLFPcILGHEAAGIVESVGEGVTEVqPGDHVIPcYQAEcR.[E]	C8(Carbamidomethyl); Q29(Deamidated); C37(Carbamidomethyl); C42(Carbamidomethyl)	1	2	A2XAZ3	Q0DWH1; A2XAZ3	0	4		0.0109	2	2	1174.05126953125	4693.183248235	4.02616306992227	0.00472386124956969	HCD	MS2	0	33.1	78.0736019848	74679	MSO3_060418_01.raw	0/0	3.61583495140076	9520594.25	78.0475616455078	0	1.939E-05
High	Sequest HT (A2)	Unambiguous	[K].DPEGLFPcILGHEAAGIVESVGEGVTEVQPGDHVIPcYqAEcR.[E]	C8(Carbamidomethyl); C37(Carbamidomethyl); Q39(Deamidated); C42(Carbamidomethyl)	1	2	A2XAZ3	Q0DWH1; A2XAZ3	0	4	0.157	0	1	1	1174.05126953125	4693.183248235	4.02616306992227	0.00472386124956969	CID	MS2		41.55	78.0756144322667	74681	MSO3_060418_01.raw	0/0	4.84081792831421	9520594.25	78.0475616455078	0	1.325E-08
High	Sequest HT (A2)	Unambiguous	[K].GWSLNLGELAR.[I]		1	1	Q9LI00	Q9LI00	0	2	0.521	0	1	1	608.326843261719	1215.64640989344	-1.34653822431812	-0.000818458281173662	CID	MS2		10.04396	56.3793128394667	53151	MSO3_060418_03.raw	0/0	4.04529333114624			0	3.021E-05
High	Sequest HT (A2)	Unambiguous	[K].DPTSQAELDNFMVQQLDGTK.[N]		1	1	Q42971	Q42971	0	3	0.3741	0	1	1	746.351440429688	2237.03976802906	0.31990012057652	0.000238543020865715	HCD	MS2	29.41907	21.19811	59.7310710352	56710	MSO3_060418_02.raw	0/0	4.32782220840454	64819225.875	59.873722076416	0	5.423E-06
High	Sequest HT (A2)	Unambiguous	[K].NLLSPSTPFFFNTLYDPYR.[E]		1	1	Q8H8T0	Q8H8T0	0	2	0.5766	0	1	1	1146.57067871094	2292.13408079188	0.233643400013306	0.000267770937398382	HCD	MS2	0	29.665	78.1298889482667	74733	MSO3_060418_01.raw	0/0	4.18281602859497	5741262.625	78.2255630493164	0	6.505E-07
High	Sequest HT (A2)	Unambiguous	[K].AMSIMNSFINDIFEK.[L]		1	14	Q6F362	A2WKS3; A2WKP5; A2WKS5; Q9LGH4; A3AGM4; Q94JJ7; Q6F362; Q94JE1; A2WKP3; A2WKT1; A2WWU2; Q7GBK0; Q9LGI2; A2YWI3	0	2	0.5932	0	1	1	880.423583984375	1759.83989133875	0.305282836673526	0.00026862437505315	CID	MS2		23.40157	78.1307076986667	74734	MSO3_060418_01.raw	0/0	5.30579662322998			0	2.611E-05
High	Sequest HT (A2)	Unambiguous	[K].NLLSPSTPFFFNTLYDPYR.[E]		1	1	Q8H8T0	Q8H8T0	0	2	0.7054	0	1	1	1146.57092285156	2292.13456907313	0.446668182540427	0.000511911562398382	CID	MS2		38.61	78.1318059592	74735	MSO3_060418_01.raw	0/0	4.65388488769531	5741262.625	78.2255630493164	0	1.078E-08
High	Sequest HT (A2)	Unambiguous	[K].HSEFISYPISLWTEK.[T]		2	3	Q0J4P2; Q07078	Q0J4P2; Q69QQ6; Q07078	0	2	0.5818	0	1	1	918.962341308594	1836.91740598719	0.397191226474375	0.000364803593811303	HCD	MS2	40.88484	30.82398	59.730304512	56709	MSO3_060418_02.raw	0/0	4.40422964096069			0	5.228E-08
High	Sequest HT (A2)	Unambiguous	[R].NPDEIPWAEAGAEYVVESTGVFTDK.[E]		1	1	A2YQT7	A2YQT7	0	2	0.7156	0	1	1	1362.63708496094	2724.26689329188	-0.234366895885843	-0.000319239062491761	CID	MS2		41.505	78.1358846416	74739	MSO3_060418_01.raw	0/0	4.29404306411743			0	1.084E-07
High	Sequest HT (A2)	Unambiguous	[R].VTPQPGVPPEEAGAAVAAESSTGTWTTVWTDGLTSLDR.[Y]		1	1	P0C511	P0C511	0	3	0.7202	0	1	1	1285.62854003906	3854.87106685719	-0.22038937515573	-0.000283190937655794	CID	MS2		33.1	78.179609688	74783	MSO3_060418_01.raw	0/0	5.29044723510742			0	6.806E-08
High	Sequest HT (A2)	Unambiguous	[R].NPSADMLLTEAELNLDLIR.[R]		1	1	Q0J8G4	Q0J8G4	0	2	0.4436	0	1	1	1064.54956054688	2128.09184446375	-1.691975920483	-0.00180034312484167	HCD	MS2	0	41.1	78.1816681453333	74785	MSO3_060418_01.raw	0/0	3.90285849571228			0	2.318E-06
High	Sequest HT (A2)	Unambiguous	[R].NPSADMLLTEAELNLDLIR.[R]		1	1	Q0J8G4	Q0J8G4	0	2	0.5966	0	1	1	1064.54956054688	2128.09184446375	-1.691975920483	-0.00180034312484167	CID	MS2		33.1	78.1834392269333	74787	MSO3_060418_01.raw	0/0	4.13603210449219			0	1.184E-06
High	Sequest HT (A2)	Unambiguous	[K].TLLLGEKPVTVFGIR.[N]		1	1	A2YQT7	A2YQT7	0	3	0.6844	0	1	1	548.334289550781	1642.98831539234	-0.449283368388605	-0.000246055885403014	HCD	MS2	24.86517	36.48	56.3531474109333	53124	MSO3_060418_03.raw	0/0	3.00891637802124			0	3.148E-05
High	Sequest HT (A2)	Unambiguous	[K].GLVPLAGSNNESWcQGLDGLASR.[E]	C14(Carbamidomethyl)	1	1	Q40677	Q40677	0	3	0.4786	0	1	1	801.058227539063	2401.16012935719	1.51880446534358	0.00121562906252137	CID	MS2		25.10389	59.7043203354667	56680	MSO3_060418_02.raw	0/0	3.97495675086975			0	2.818E-08
High	Sequest HT (A2)	Unambiguous	[R].NMIIVPEMIGSIVGVYNGK.[T]		1	1	P31674	P31674	0	3	0.5167	0	1	1	678.696411132813	2034.07468013844	-0.76204202163674	-0.000516683854205742	HCD	MS2	30.13581	33.1	78.2053733949333	74810	MSO3_060418_01.raw	0/0	3.59539246559143	5885569.5	78.1434555053711	0	2.08E-06
High	Sequest HT (A2)	Unambiguous	[R].VDIGQVLLSVR.[C]		1	2	A2Y0T4	A2ZCQ7; A2Y0T4	0	2	0.5982	0	1	1	599.861389160156	1198.71550169031	0.08643445541889	5.18051563176414E-05	CID	MS2		21.54188	59.7032180456	56679	MSO3_060418_02.raw	0/0	3.35926532745361			0	8.292E-06
High	Sequest HT (A2)	Unambiguous	[R].LTSLHPEIEELLYSEVDNNEHK.[F]		1	1	P31924	P31924	0	4	0.4574	0	1	1	653.072387695313	2609.26772089125	-2.00463839820597	-0.00130766218751432	HCD	MS2	29.24209	9.166237	56.3176469458667	53087	MSO3_060418_03.raw	0/0	3.16898083686829			0	2.898E-06
High	Sequest HT (A2)	Unambiguous	[K].FETLSYLPPLTVEDLLK.[Q]		1	2	P18566	P18566; Q0INY7	0	2	0.4642	0	1	1	989.543395996094	1978.07951536219	0.603359419442189	0.000596746093947331	CID	MS2		9.917773	78.4521292029333	75049	MSO3_060418_01.raw	0/0	2.65325164794922			0	4.172E-07
High	Sequest HT (A2)	Unambiguous	[K].VIHDNFGIIEGLMTTVHAITATQK.[T]		1	1	A2YQT7	A2YQT7	0	3	0.5576	0	1	1	870.464111328125	2609.37778072438	0.842241488308707	0.000732574791527441	HCD	MS2	52.41814	41.55	78.4804509992	75079	MSO3_060418_01.raw	0/0	5.38453245162964	2573399.25	78.4683532714844	0	9.24E-09
High	Sequest HT (A2)	Unambiguous	[R].VALEAcVQAR.[N]	C6(Carbamidomethyl)	1	1	P0C511	P0C511	0	2	0.5586	0	1	1	558.794921875	1116.58256712	-0.391327826280686	-0.000218474999922336	CID	MS2		33.1	78.7175861138667	75312	MSO3_060418_01.raw	0/0	3.33267092704773			0	1.087E-05
High	Sequest HT (A2)	Unambiguous	[R].DVPcAVFSIPPLSVVGLSEQqALEEAK.[S]	C4(Carbamidomethyl); Q21(Deamidated)	1	1	P48642	P48642	0	3	0.0021	0	1	1	962.165771484375	2884.48276119313	6.20882695524253	0.00596971437495257	HCD	MS2	31.52465	42.88	78.727227476	75322	MSO3_060418_01.raw	0/0	4.85224533081055			0	2.852E-07
High	Sequest HT (A2)	Unambiguous	[R].DVPcAVFSIPPLSVVGLSEqQALEEAK.[S]	C4(Carbamidomethyl); Q20(Deamidated)	1	1	P48642	P48642	0	3		0.0021	2	2	962.165771484375	2884.48276119313	6.20882695524253	0.00596971437495257	HCD	MS2	31.52465	42.88	78.727227476	75322	MSO3_060418_01.raw	0/0	4.8415379524231			0	3.032E-07
High	Sequest HT (A2)	Unambiguous	[R].DVPcAVFSIPPLSVVGLSEqQALEEAK.[S]	C4(Carbamidomethyl); Q20(Deamidated)	1	1	P48642	P48642	0	3	0.0251	0	1	1	962.165771484375	2884.48276119313	6.20882695524253	0.00596971437495257	CID	MS2		33.1	78.7290273645333	75324	MSO3_060418_01.raw	0/0	4.38456010818481			0	8.799E-06
High	Sequest HT (A2)	Unambiguous	[R].DVPcAVFSIPPLSVVGLSEQqALEEAK.[S]	C4(Carbamidomethyl); Q21(Deamidated)	1	1	P48642	P48642	0	3		0.0251	2	2	962.165771484375	2884.48276119313	6.20882695524253	0.00596971437495257	CID	MS2		33.1	78.7290273645333	75324	MSO3_060418_01.raw	0/0	4.26824188232422			0	8.622E-06
High	Sequest HT (A2)	Unambiguous	[R].ELGVPIVMHDYLTGGFTAnTSLAHYcR.[D]	N19(Deamidated); C26(Carbamidomethyl)	1	1	P0C511	P0C511	0	4	0.5696	0	1	1	756.619445800781	3023.45595331313	5.61111144944757	0.00424121328121352	HCD	MS2	21.0693	18.04	78.7319584138667	75327	MSO3_060418_01.raw	0/0	4.8052659034729			0	5.031E-07
High	Sequest HT (A2)	Unambiguous	[K].TVLIMELINNIAK.[A]		1	1	P12085	P12085	0	2	0.4949	0	1	1	736.432495117188	1471.85771360438	1.66547244008827	0.00122566718755479	HCD	MS2	69.23426	33.1	78.7557761629333	75350	MSO3_060418_01.raw	0/0	2.95473790168762	616443.203125	78.7580947875977	0	2.936E-05
High	Sequest HT (A2)	Unambiguous	[K].TVLIMELINNIAK.[A]		1	1	P12085	P12085	0	2	0.4662	0	1	1	736.432495117188	1471.85771360438	1.66547244008827	0.00122566718755479	CID	MS2		42.015	78.7576618728	75352	MSO3_060418_01.raw	0/0	3.11058783531189	616443.203125	78.7580947875977	0	1.8E-05
High	Sequest HT (A2)	Unambiguous	[K].VIHDNFGIIEGLMTTVHAITATQK.[T]		1	1	A2YQT7	A2YQT7	0	4	0.6932	0	1	1	653.099914550781	2609.37782831313	0.86047908903264	0.000561328281150963	CID	MS2		24.925	78.7799125216	75374	MSO3_060418_01.raw	0/0	4.27467775344849			0	2.956E-06
High	Sequest HT (A2)	Unambiguous	[-].MLVYQDLLTGDELLSDSFPYR.[E]		1	1	P35681	P35681	0	3	0.5438	0	1	1	825.742736816406	2475.21365718922	0.991482753327429	0.000818043072892275	HCD	MS2	12.68887	33.1	78.7826067346667	75377	MSO3_060418_01.raw	0/0	4.90581512451172	12564873.25	78.6851501464844	0	1.109E-05
High	Sequest HT (A2)	Unambiguous	[-].MLVYQDLLTGDELLSDSFPYR.[E]		1	1	P35681	P35681	0	3	0.4246	0	1	1	825.742614746094	2475.21329097828	0.843531363544097	0.000695972760392275	CID	MS2		41.31	78.7848731458667	75379	MSO3_060418_01.raw	0/0	3.91401600837708	12564873.25	78.6851501464844	0	3.902E-06
High	Sequest HT (A2)	Unambiguous	[K].VGDGAHIPVTAVVFGSPQIGNPEFK.[K]		1	2	B8A8C9	Q5NAI4; B8A8C9	0	3	0.4711	0	1	1	846.107421875	2536.307712365	-4.62717935921575	-0.00391200166662505	HCD	MS2	28.48201	33.1	56.2361609034667	53004	MSO3_060418_03.raw	0/0	4.50335264205933	11533913.75	56.2772026062012	0	2.656E-05
High	Sequest HT (A2)	Unambiguous	[R].LTSLHPEIEELLYSEVDNNEHK.[F]		1	1	P31924	P31924	0	3	0.3846	0	1	1	870.428894042969	2609.27212886891	-0.315287480117129	-0.000274223697942944	HCD	MS2	37.39152	40.2	56.2353215616	53003	MSO3_060418_03.raw	0/0	3.90214681625366			0	3.585E-07
High	Sequest HT (A2)	Unambiguous	[K].FETLSYLPPLTVEDLLK.[Q]		1	2	P18566	P18566; Q0INY7	0	2	0.5537	0	1	1	989.541809082031	1978.07634153406	-1.00114131741417	-0.000990167968552669	CID	MS2		33.1	78.8271334402667	75423	MSO3_060418_01.raw	0/0	2.97845387458801			0	1.473E-05
High	Sequest HT (A2)	Unambiguous	[K].VIHDNFGIIEGLMTTVHAITATQK.[T]		1	1	A2YQT7	A2YQT7	0	3	0.6583	0	1	1	870.463500976563	2609.37594966969	0.140520088204689	0.000122223229027441	HCD	MS2	19.17982	40.995	78.8459809181333	75442	MSO3_060418_01.raw	0/0	6.75753211975098			0	3.959E-10
High	Sequest HT (A2)	Unambiguous	[K].VIHDNFGIIEGLMTTVHAITATQK.[T]		1	1	A2YQT7	A2YQT7	0	3	0.6571	0	1	1	870.463500976563	2609.37594966969	0.140520088204689	0.000122223229027441	CID	MS2		33.1	78.8477473672	75444	MSO3_060418_01.raw	0/0	4.90222406387329			0	1.417E-07
High	Sequest HT (A2)	Unambiguous	[K].HSEFISYPISLWTEK.[T]		2	3	Q0J4P2; Q07078	Q0J4P2; Q69QQ6; Q07078	0	3	0.6221	0	1	1	612.977416992188	1836.91769771656	0.556005928726652	0.000340445520881379	HCD	MS2	16.25319	22.29927	59.5419439973333	56518	MSO3_060418_02.raw	0/0	3.4366397857666			0	6.199E-06
High	Sequest HT (A2)	Unambiguous	[R].HQLLAEFDALIEADKEK.[Y]		1	1	P30298	P30298	1	3	0.6045	0	1	1	657.345947265625	1970.02328853688	0.180864328793961	0.00011876895844883	CID	MS2		33.505	59.525278068	56501	MSO3_060418_02.raw	0/0	4.39870548248291	24595136.75	59.5286407470703	0	1.509E-06
High	Sequest HT (A2)	Unambiguous	[R].HQLLAEFDALIEADKEK.[Y]		1	1	P30298	P30298	1	3	0.5793	0	1	1	657.345947265625	1970.02328853688	0.180864328793961	0.00011876895844883	HCD	MS2	0	22.93	59.5233968626667	56499	MSO3_060418_02.raw	0/0	4.53622817993164	24595136.75	59.5286407470703	0	7.532E-06
High	Sequest HT (A2)	Unambiguous	[R].GSDTcELVFENcFVPHENVLGEEGK.[G]	C5(Carbamidomethyl); C12(Carbamidomethyl)	1	1	Q75IM9	Q75IM9	0	3	0.5532	0	1	1	956.093505859375	2866.26596431813	0.0452673034108459	4.32493750632072E-05	CID	MS2		25.045	56.2072950610667	52973	MSO3_060418_03.raw	0/0	4.23341608047485			0	2.987E-08
High	Sequest HT (A2)	Unambiguous	[K].TFILTPEQYIVK.[L]		1	1	P42211	P42211	0	2	0.4161	0	1	1	726.410888671875	1451.81450071375	0.0395255400262343	2.86918749452525E-05	HCD	MS2	44.81873	33.1	56.2063662784	52972	MSO3_060418_03.raw	0/0	2.73609972000122			0	4.979E-05
High	Sequest HT (A2)	Unambiguous	[R].GSDTcELVFENcFVPHENVLGEEGK.[G]	C5(Carbamidomethyl); C12(Carbamidomethyl)	1	1	Q75IM9	Q75IM9	0	3	0.5257	0	1	1	956.09326171875	2866.26523189625	-0.210264429258981	-0.000200891249936793	HCD	MS2	30.52068	38.83	56.2055581154667	52971	MSO3_060418_03.raw	0/0	5.24663305282593			0	3.719E-08
High	Sequest HT (A2)	Unambiguous	[R].VTPQPGVPPEEAGAAVAAESSTGTWTTVWTDGLTSLDR.[Y]		1	1	P0C511	P0C511	0	3	0.5315	0	1	1	1285.62951660156	3854.87399654469	0.539606693069848	0.000693371562344206	HCD	MS2	13.12511	33.1	78.9780123069333	75573	MSO3_060418_01.raw	0/0	4.2886962890625			0	1.076E-08
High	Sequest HT (A2)	Unambiguous	[R].VTPQPGVPPEEAGAAVAAESSTGTWTTVWTDGLTSLDR.[Y]		1	1	P0C511	P0C511	0	3	0.6304	0	1	1	1285.62963867188	3854.87436275563	0.634606201598045	0.000815441874844206	CID	MS2		42.225	78.9799837248	75575	MSO3_060418_01.raw	0/0	5.14247560501099			0	2.808E-08
High	Sequest HT (A2)	Unambiguous	[K].SGEIYTEDGVELVHEYGTEAYPFTTER.[I]		1	1	Q7Y0F2	Q7Y0F2	0	3	0.3201	0	1	1	1031.47290039063	3092.40414791188	1.10507730794011	0.00113911395813678	HCD	MS2	26.91777	39.49	59.5112723957333	56486	MSO3_060418_02.raw	0/0	3.78462600708008	105975275	59.3412094116211	0	4.623E-05
High	Sequest HT (A2)	Unambiguous	[R].IIAAERPDALLPTMGGQTALNLAVSLADSGALDR.[L]		1	1	B9EXM2	B9EXM2	0	3	0.4598	0	1	1	1140.94348144531	3420.81589107594	0.106070010096006	0.000120948645871977	CID	MS2		42.015	78.9916826562667	75587	MSO3_060418_01.raw	0/0	3.1114239692688	2464496.9375	78.9607696533203	0	6.529E-06
High	Sequest HT (A2)	Unambiguous	[K].DINWPLGWPVGGFPGPQGPYYcGIGADK.[S]	C22(Carbamidomethyl)	1	1	P14656	P14656	0	3	0.5817	0	1	1	1006.81451416016	3018.42898922047	1.54547537627677	0.00155496682279714	CID	MS2		33.1	79.0114566432	75607	MSO3_060418_01.raw	0/0	4.16056966781616			0	3.062E-06
High	Sequest HT (A2)	Unambiguous	[R].EVNSVNDNPVIDVHR.[G]		1	1	P14717	P14717	0	2	0.654	0	1	1	853.926635742188	1706.84599485438	0.209845792410234	0.000179087187575533	CID	MS2		34.255	29.8941224024	25508	MSO3_060418_03.raw	0/0	3.14525604248047	60016676	30.0580711364746	0	1.341E-05
High	Sequest HT (A2)	Unambiguous	[R].VFEVSLADLQNDEDQAYR.[K]		1	1	P49397	P49397	0	2	0.6007	0	1	1	1056.498046875	2111.98881712	0.385395181622022	0.000406975000032617	CID	MS2		15.81059	56.2035581093333	52969	MSO3_060418_03.raw	0/0	5.86145305633545	285048454	56.1809959411621	0	8.172E-09
High	Sequest HT (A2)	Unambiguous	[K].LVVSTScSLMHTAVDLVNETK.[L]	C7(Carbamidomethyl)	2	2	Q2QLY5; Q2QLY4	Q2QLY5; Q2QLY4	0	3	0.6879	0	1	1	768.72509765625	2304.16073970875	1.45215286030878	0.00111532958329737	CID	MS2		13.92943	59.5428187866667	56519	MSO3_060418_02.raw	0/0	4.39223480224609	167416770	59.4576835632324	0	3.567E-09
High	Sequest HT (A2)	Unambiguous	[K].FETLSYLPPLTVEDLLK.[Q]		1	2	P18566	P18566; Q0INY7	0	3	0.224	0	1	1	660.030212402344	1978.07608394703	-1.13136216275711	-0.000745974322777935	CID	MS2		33.1	78.7136991829333	75308	MSO3_060418_01.raw	0/0	2.49655985832214			0	1.163E-05
High	Sequest HT (A2)	Unambiguous	[K].FETLSYLPPLTVEDLLK.[Q]		1	2	P18566	P18566; Q0INY7	0	3	0.1691	0	1	1	660.030212402344	1978.07608394703	-1.13136216275711	-0.000745974322777935	HCD	MS2	53.71753	42.715	78.7119136770667	75306	MSO3_060418_01.raw	0/0	2.07416105270386			0	5.508E-05
High	Sequest HT (A2)	Unambiguous	[R].IVNNEIIILGNDAELGSDIDPEEAqQALEIAEAnVSR.[A]	Q25(Deamidated); N34(Deamidated)	1	1	P0C2Z1	P0C2Z1	0	3		0.0472	4	4	1322.33459472656	3964.98923091969	9.65348881198529	0.0127585365623852	CID	MS2		31.72	78.697287496	75292	MSO3_060418_01.raw	0/0	6.05768585205078			0	5.002E-07
High	Sequest HT (A2)	Unambiguous	[K].VIHDnFGIIEGLMTTVHAITATQK.[T]	N5(Deamidated)	1	1	A2YQT7	A2YQT7	0	3	0.2978	0	1	1	870.797180175781	2610.37698726734	6.6612536257432	0.00579608911444411	CID	MS2		33.1	78.4822299464	75081	MSO3_060418_01.raw	0/0	4.02946662902832	10276356.6875	78.6525650024414	0	1.424E-05
High	Sequest HT (A2)	Unambiguous	[K].VIHDNFGIIEGLMTTVHAITATQK.[T]		1	1	A2YQT7	A2YQT7	0	3	0.469	0	1	1	870.462463378906	2609.37283687672	-1.05240629197214	-0.000915374427222559	HCD	MS2	45.02891	39.375	78.4986084416	75096	MSO3_060418_01.raw	0/0	4.52177762985229	2573399.25	78.4683532714844	0	5.317E-10
High	Sequest HT (A2)	Unambiguous	[K].VIHDNFGIIEGLMTTVHAITATQK.[T]		1	1	A2YQT7	A2YQT7	0	3	0.5445	0	1	1	870.462463378906	2609.37283687672	-1.05240629197214	-0.000915374427222559	CID	MS2		33.1	78.5003478293333	75098	MSO3_060418_01.raw	0/0	3.71153378486633	2573399.25	78.4683532714844	0	4.161E-06
High	Sequest HT (A2)	Unambiguous	[R].TTGIVLDSGDGVSHTVPIYEGYALPHAILR.[L]		2	2	Q10DV7; A3C6D7	Q10DV7; A3C6D7	0	4	0.6121	0	1	1	788.666442871094	3151.64394159438	0.540313349550242	0.000425718593646707	CID	MS2		8.378318	59.6199993570667	56598	MSO3_060418_02.raw	0/0	3.29645490646362			0	5.021E-06
High	Sequest HT (A2)	Unambiguous	[K].AMSIMNSFINDIFEK.[L]		1	14	Q6F362	A2WKS3; A2WKP5; A2WKS5; Q9LGH4; A3AGM4; Q94JJ7; Q6F362; Q94JE1; A2WKP3; A2WKT1; A2WWU2; Q7GBK0; Q9LGI2; A2YWI3	0	2	0.5981	0	1	1	880.423217773438	1759.83915891688	-0.110903943840159	-9.75865624468497E-05	CID	MS2		33.1	78.5393544498667	75137	MSO3_060418_01.raw	0/0	5.35142850875854			0	1.469E-05
High	Sequest HT (A2)	Unambiguous	[R].TTGIVLDSGDGVSHTVPIYEGYALPHAILR.[L]		2	2	Q10DV7; A3C6D7	Q10DV7; A3C6D7	0	4	0.5036	0	1	1	788.666442871094	3151.64394159438	0.540313349550242	0.000425718593646707	HCD	MS2	11.96227	7.761222	59.6181030413333	56596	MSO3_060418_02.raw	0/0	4.21104526519775			0	1.12E-10
High	Sequest HT (A2)	Unambiguous	[R].NPDEIPWAEAGAEYVVESTGVFTDK.[E]		1	1	A2YQT7	A2YQT7	0	2	0.8422	0	1	1	1362.63562011719	2724.26396360438	-1.30977063866603	-0.00178408281249176	CID	MS2		42.51	78.5444923648	75142	MSO3_060418_01.raw	0/0	3.93096232414246			0	3.431E-06
High	Sequest HT (A2)	Unambiguous	[R].DAAGLMVNYVDEIR.[A]		1	1	Q6ZG77	Q6ZG77	0	2	0.4212	0	1	1	783.385925292969	1565.76457395594	1.12123363580186	0.000877792968822178	CID	MS2		41.985	59.5810546357333	56559	MSO3_060418_02.raw	0/0	3.49075651168823	15785107.75	59.476448059082	0	2.483E-05
High	Sequest HT (A2)	Unambiguous	[K].IPVLETPEGAVFESNAIAR.[Y]		1	1	Q5Z627	Q5Z627	0	2	0.689	0	1	1	1007.03570556641	2013.06413450281	-0.495203643590717	-0.000498438593922401	CID	MS2		20.02	56.2974434858667	53065	MSO3_060418_03.raw	0/0	3.73267483711243	10425758.75	56.3830337524414	0	1.089E-05
High	Sequest HT (A2)	Unambiguous	[R].DAAGLMVNYVDEIR.[A]		1	1	Q6ZG77	Q6ZG77	0	2	0.4847	0	1	1	783.385925292969	1565.76457395594	1.12123363580186	0.000877792968822178	HCD	MS2	0	33.1	59.5791111037333	56557	MSO3_060418_02.raw	0/0	3.58569693565369	15785107.75	59.476448059082	0	2.311E-05
High	Sequest HT (A2)	Unambiguous	[R].YAGTSDLQLER.[V]		1	1	Q76FS3	Q76FS3	0	2	0.4008	0	1	1	626.811889648438	1252.61650266688	-0.242303251396044	-0.000151756562445371	CID	MS2		23.635	29.8898577208	25503	MSO3_060418_03.raw	0/0	2.62283825874329	14390041	29.8733501434326	0	4.797E-05
High	Sequest HT (A2)	Unambiguous	[R].VTPQPGVPPEEAGAAVAAESSTGTWTTVWTDGLTSLDR.[Y]		1	1	P0C511	P0C511	0	3	0.4682	0	1	1	1285.62963867188	3854.87436275563	0.634606201598045	0.000815441874844206	HCD	MS2	7.698155	33.1	78.5899752370667	75189	MSO3_060418_01.raw	0/0	3.93360280990601			0	9.504E-07
High	Sequest HT (A2)	Unambiguous	[R].nVDnFFNENEQLAFGPGLVVPGIYYSDDK.[M]	N1(Deamidated); N4(Deamidated)	1	1	Q0E4K1	Q0E4K1	0	3	0.1393	0	1	1	1088.51049804688	3263.51694088063	3.49625901264101	0.00380335354164441	HCD	MS2	0	41.4	78.6329942298667	75231	MSO3_060418_01.raw	0/0	4.01760339736938			0	5.333E-07
High	Sequest HT (A2)	Unambiguous	[K].IPVLETPEGAVFESNAIAR.[Y]		1	1	Q5Z627	Q5Z627	0	2	0.5139	0	1	1	1007.03570556641	2013.06413450281	-0.495203643590717	-0.000498438593922401	HCD	MS2	0	42.36	56.2956476906667	53063	MSO3_060418_03.raw	0/0	3.97246789932251	10425758.75	56.3830337524414	0	3.165E-08
High	Sequest HT (A2)	Unambiguous	[R].EVDGGIETISLDLPAVITTDLR.[L]		1	2	A2XQV4	Q7F9U3; A2XQV4	0	2	0.6898	0	1	1	1164.11877441406	2327.23027219813	-1.62199495138713	-0.00188738093743268	CID	MS2		33.1	77.9554444514667	74565	MSO3_060418_01.raw	0/0	3.31580901145935	1692289.75	77.8788223266602	0	4.603E-05
High	Sequest HT (A2)	Unambiguous	[K].NHSHATQDLYDSIAAGNFPEWK.[L]		1	1	Q0E4K1	Q0E4K1	0	4	0.4573	0	1	1	626.041809082031	2501.14540643813	-1.04731980986048	-0.000654875468740102	CID	MS2		33.1	56.2931233829333	53061	MSO3_060418_03.raw	0/0	2.92988228797913			0	1.11E-05
High	Sequest HT (A2)	Unambiguous	[K].DINWPLGWPVGGFPGPQGPYYcGIGADK.[S]	C22(Carbamidomethyl)	1	1	P14656	P14656	0	3	0.6611	0	1	1	1006.81494140625	3018.43027095875	1.97011357936929	0.00198221291654714	CID	MS2		27.94559	78.6407104010667	75238	MSO3_060418_01.raw	0/0	4.22058439254761			0	1.235E-08
High	Sequest HT (A2)	Unambiguous	[R].EVNSVNDNPVIDVHR.[G]		1	1	P14717	P14717	0	2	0.6618	0	1	1	853.926635742188	1706.84599485438	0.209845792410234	0.000179087187575533	HCD	MS2	0	24.85	29.8923305656	25506	MSO3_060418_03.raw	0/0	4.11457490921021	60016676	30.0580711364746	0	5.974E-07
High	Sequest HT (A2)	Unambiguous	[R].HVQLTVPLEQLIDR.[L]		1	1	Q2QX01	Q2QX01	0	3	0.6056	0	1	1	554.317138671875	1660.93686275563	-0.733214795225562	-0.000405941458211601	HCD	MS2	35.33964	21.7	56.2503562456	53017	MSO3_060418_03.raw	0/0	3.21540570259094	2744848.8125	56.193359375	0	2.901E-05
High	Sequest HT (A2)	Unambiguous	[K].LSETPGLINSSPYEDGWMIK.[V]		1	1	A3C6G9	A3C6G9	0	2	0.496	0	1	1	1119.04895019531	2237.09062376063	4.99000631020978	0.00558152031271675	CID	MS2		39.21	59.5480184626667	56524	MSO3_060418_02.raw	0/0	3.71365761756897	72164316	59.46435546875	0	4.417E-05
High	Sequest HT (A2)	Unambiguous	[K].LSETPGLINSSPYEDGWMIK.[V]		1	1	A3C6G9	A3C6G9	0	2	0.3938	0	1	1	1119.04858398438	2237.08989133875	4.66260538956288	0.00521530937521675	HCD	MS2	12.57458	30.355	59.5457168669333	56522	MSO3_060418_02.raw	0/0	3.53324151039124	72164316	59.46435546875	0	5.441E-05
High	Sequest HT (A2)	Unambiguous	[K].HSEFISYPISLWTEK.[T]		2	3	Q0J4P2; Q07078	Q0J4P2; Q69QQ6; Q07078	0	3	0.6667	0	1	1	612.977416992188	1836.91769771656	0.556005928726652	0.000340445520881379	CID	MS2		19.19474	59.5438774866667	56520	MSO3_060418_02.raw	0/0	4.41377592086792			0	6.543E-07
High	Sequest HT (A2)	Unambiguous	[K].VGDGAHIPVTAVVFGSPQIGnPEFK.[K]	N21(Deamidated)	1	2	B8A8C9	Q5NAI4; B8A8C9	0	3	0.0667	0	1	1	846.446594238281	2537.32522945484	8.57803772765471	0.00725502828129162	CID	MS2		37.53226	56.2381879936	53006	MSO3_060418_03.raw	0/0	4.95402336120605	10890768.25	56.3948669433594	0	2.166E-06
High	Sequest HT (A2)	Unambiguous	[R].LTSLHPEIEELLYSEVDNnEHK.[F]	N19(Deamidated)	1	1	P31924	P31924	0	3		0.03	2	2	870.762390136719	2610.27261715016	5.9954289369908	0.00521653671872372	CID	MS2		33.1	56.2370837765333	53005	MSO3_060418_03.raw	0/0	3.56424760818481			0	2.304E-05
High	Sequest HT (A2)	Unambiguous	[R].LTSLHPEIEELLYSEVDnNEHK.[F]	N18(Deamidated)	1	1	P31924	P31924	0	3	0.03	0	1	1	870.762390136719	2610.27261715016	5.9954289369908	0.00521653671872372	CID	MS2		33.1	56.2370837765333	53005	MSO3_060418_03.raw	0/0	3.66829204559326			0	2.034E-05
High	Sequest HT (A2)	Unambiguous	[R].NPSADMLLTEAELNLDLIR.[R]		1	1	Q0J8G4	Q0J8G4	0	2	0.6025	0	1	1	1064.55297851563	2128.09868040125	1.52025664905674	0.00161762562515833	CID	MS2		33.1	78.6637446896	75262	MSO3_060418_01.raw	0/0	4.00226354598999			0	9.277E-07
High	Sequest HT (A2)	Unambiguous	[R].IVNNEIIILGNDAELGSDIDPEEAQQALEIAEANVSR.[A]		1	1	P0C2Z1	P0C2Z1	0	3	0.4765	0	1	1	1321.66259765625	3962.97323970875	-2.4435132418528	-0.00322786708344817	HCD	MS2	7.491787	21.91	78.6954933629333	75290	MSO3_060418_01.raw	0/0	4.47090482711792	5860689.75	78.6729202270508	0	1.97E-06
High	Sequest HT (A2)	Unambiguous	[R].IVNnEIIILGnDAELGSDIDPEEAQQALEIAEANVSR.[A]	N4(Deamidated); N11(Deamidated)	1	1	P0C2Z1	P0C2Z1	0	3	0.0079	0	1	1	1322.33459472656	3964.98923091969	9.65348881198529	0.0127585365623852	CID	MS2		31.72	78.697287496	75292	MSO3_060418_01.raw	0/0	6.35566806793213			0	6.817E-09
High	Sequest HT (A2)	Unambiguous	[R].IVNNEIIILGnDAELGSDIDPEEAQQALEIAEAnVSR.[A]	N11(Deamidated); N34(Deamidated)	1	1	P0C2Z1	P0C2Z1	0	3		0.0079	2	2	1322.33459472656	3964.98923091969	9.65348881198529	0.0127585365623852	CID	MS2		31.72	78.697287496	75292	MSO3_060418_01.raw	0/0	6.3132152557373			0	7.984E-08
High	Sequest HT (A2)	Unambiguous	[R].IVNNEIIILGNDAELGSDIDPEEAqqALEIAEANVSR.[A]	Q25(Deamidated); Q26(Deamidated)	1	1	P0C2Z1	P0C2Z1	0	3		0.0267	3	3	1322.33459472656	3964.98923091969	9.65348881198529	0.0127585365623852	CID	MS2		31.72	78.697287496	75292	MSO3_060418_01.raw	0/0	6.18554782867432			0	1.442E-07
High	Sequest HT (A2)	Unambiguous	[K].NHSHATQDLYDSIAAGNFPEWK.[L]		1	1	Q0E4K1	Q0E4K1	0	4	0.6406	0	1	1	626.041320800781	2501.14345331313	-1.82821121642406	-0.0011431567187401	HCD	MS2	17.07558	18.95603	56.2914293328	53059	MSO3_060418_03.raw	0/0	4.97631549835205			0	3.964E-06
High	Sequest HT (A2)	Unambiguous	[R].GPLQISWNFNYGPAGK.[N]		1	1	O04138	O04138	0	2	0.6738	0	1	1	874.943298339844	1748.87932004969	2.19553063124903	0.00191985484366342	CID	MS2		27.07	59.7456391005333	56724	MSO3_060418_02.raw	0/0	4.69169569015503			0	3.539E-06
High	Sequest HT (A2)	Unambiguous	[R].NPVGNPLAGIDPDEIVDTR.[S]		1	1	Q42997	Q42997	0	2	0.4813	0	1	1	996.504821777344	1992.00236692469	-0.448013981943359	-0.000446222656137252	HCD	MS2	40.37553	33.1	56.4278192008	53201	MSO3_060418_03.raw	0/0	4.81863164901733	102760699.5	56.6191024780273	0	3.394E-09
High	Sequest HT (A2)	Unambiguous	[R].NPVGNPLAGIDPDEIVDTR.[S]		1	1	Q42997	Q42997	0	2	0.6386	0	1	1	996.504821777344	1992.00236692469	-0.448013981943359	-0.000446222656137252	CID	MS2		41.235	56.429891996	53203	MSO3_060418_03.raw	0/0	4.50528240203857	102760699.5	56.6191024780273	0	7.348E-08
High	Sequest HT (A2)	Unambiguous	[R].AAALLDVSPVTDVTSISEPR.[V]		1	1	A2XNR6	A2XNR6	0	2	0.6599	0	1	1	1021.04260253906	2041.07792844813	-1.59075097762442	-0.00162342593750964	CID	MS2		40.5	56.6000741541333	53377	MSO3_060418_03.raw	0/0	3.94032502174377	10992266.375	56.827278137207	0	1.748E-07
High	Sequest HT (A2)	Unambiguous	[R].AAALLDVSPVTDVTSISEPR.[V]		1	1	A2XNR6	A2XNR6	0	2	0.4302	0	1	1	1021.04504394531	2041.08281126063	0.80151668869332	0.000817980312490363	HCD	MS2	47.73338	33.1	56.5980659685333	53375	MSO3_060418_03.raw	0/0	3.51395726203918	10992266.375	56.827278137207	0	2.067E-07
High	Sequest HT (A2)	Unambiguous	[K].DAGAVVPTSYEALETAIK.[E]		1	1	Q93VT8	Q93VT8	0	2	0.6707	0	1	1	917.975341796875	1834.94340696375	0.0664891120973629	6.10018748830043E-05	CID	MS2		33.1	56.5799022290667	53356	MSO3_060418_03.raw	0/0	3.30814814567566			0	1.314E-06
High	Sequest HT (A2)	Unambiguous	[R].IGLAGLAVMGQNLALNIAEK.[G]		1	1	Q9LI00	Q9LI00	0	3	0.6501	0	1	1	666.047058105469	1996.12662105641	0.332397063393903	0.000221168802151321	HCD	MS2	16.07267	29.02	77.1581044098667	73787	MSO3_060418_01.raw	0/0	4.82701587677002			0	1.051E-06
High	Sequest HT (A2)	Unambiguous	[K].mELVDAAFPLLK.[G]	M1(Oxidation)	1	1	Q7XDC8	Q7XDC8	0	2	0.2132	0	1	1	681.870849609375	1362.73442258875	0.493103476594138	0.000335984375051446	HCD	MS2	28.3988	33.1	59.9206463064	56898	MSO3_060418_02.raw	0/0	2.71912908554077	10919934.75	59.842113494873	0	1.655E-05
High	Sequest HT (A2)	Unambiguous	[R].IGLAGLAVMGQNLALNIAEK.[G]		1	1	Q9LI00	Q9LI00	0	3	0.7251	0	1	1	666.047058105469	1996.12662105641	0.332397063393903	0.000221168802151321	CID	MS2		38.055	77.1599982653333	73789	MSO3_060418_01.raw	0/0	4.10563898086548			0	7.623E-09
High	Sequest HT (A2)	Unambiguous	[K].HSEFISYPISLWTEK.[T]		2	3	Q0J4P2; Q07078	Q0J4P2; Q69QQ6; Q07078	0	3	0.6801	0	1	1	612.977844238281	1836.91897945484	1.25377208095949	0.000767691614631379	CID	MS2		33.115	59.9189673722667	56896	MSO3_060418_02.raw	0/0	3.46831512451172			0	1.241E-05
High	Sequest HT (A2)	Unambiguous	[K].HSEFISYPISLWTEK.[T]		2	3	Q0J4P2; Q07078	Q0J4P2; Q69QQ6; Q07078	0	3	0.5347	0	1	1	612.977294921875	1836.91733150563	0.356644170945842	0.000218375208381379	HCD	MS2	11.39768	23.53	59.9172046957333	56894	MSO3_060418_02.raw	0/0	3.02506542205811			0	5.332E-05
High	Sequest HT (A2)	Unambiguous	[R].VALEAcVQAR.[N]	C6(Carbamidomethyl)	1	1	P0C511	P0C511	0	2	0.6313	0	1	1	558.795104980469	1116.58293333094	-0.0633531605682909	-3.53695311723357E-05	CID	MS2		31.795	77.1634042685333	73793	MSO3_060418_01.raw	0/0	3.76634955406189			0	7.345E-06
High	Sequest HT (A2)	Unambiguous	[K].DAGAVVPTSYEALETAIK.[E]		1	1	Q93VT8	Q93VT8	0	2	0.485	0	1	1	917.974975585938	1834.94267454188	-0.332663211030687	-0.000305209062616996	HCD	MS2	0	32.1021	56.578165236	53354	MSO3_060418_03.raw	0/0	3.67263770103455			0	2.103E-05
High	Sequest HT (A2)	Unambiguous	[K].GMLTGPVTILNWSFVR.[N]		2	2	Q2QLY5; Q2QLY4	Q2QLY5; Q2QLY4	0	2	0.6526	0	1	1	895.985107421875	1790.96293821375	0.419525189189998	0.000375676875137287	CID	MS2		33.1	77.1962359933333	73823	MSO3_060418_01.raw	0/0	4.26151752471924	51131357	77.2263488769531	0	1.718E-08
High	Sequest HT (A2)	Unambiguous	[R].IGLAGLAVMGQNLALNIAEK.[G]		1	1	Q9LI00	Q9LI00	0	2	0.6418	0	1	1	998.565673828125	1996.12407102625	-0.945092539216837	-0.000943261874908785	HCD	MS2	23.21403	33.1	77.1991342568	73826	MSO3_060418_01.raw	0/0	4.69017696380615			0	9.728E-09
High	Sequest HT (A2)	Unambiguous	[R].IGLAGLAVMGQNLALNIAEK.[G]		1	1	Q9LI00	Q9LI00	0	2	0.6364	0	1	1	998.566772460938	1996.12626829188	0.155672478486191	0.000155370937591215	CID	MS2		41.505	77.2014776269333	73828	MSO3_060418_01.raw	0/0	4.17840528488159			0	6.599E-08
High	Sequest HT (A2)	Unambiguous	[R].SNSLFPYELLEIVR.[A]		1	1	Q0JNR2	Q0JNR2	0	2	0.4952	0	1	1	840.454223632813	1679.90117063563	0.51940322055731	0.000436272812521565	HCD	MS2	56.72347	33.1	77.2331574186667	73862	MSO3_060418_01.raw	0/0	3.13457751274109	3073915.25	77.2378005981445	0	1.576E-05
High	Sequest HT (A2)	Unambiguous	[K].SIAQINTPDATSLLIQPYDK.[S]		1	1	A3BLC3	A3BLC3	0	2	0.5782	0	1	1	1094.57800292969	2188.14872922938	-0.392999011085218	-0.000429970312325167	CID	MS2		28.66253	56.5773338666667	53353	MSO3_060418_03.raw	0/0	3.7734534740448	269957038	56.5257339477539	0	7.47E-08
High	Sequest HT (A2)	Unambiguous	[K].SIAQINTPDATSLLIQPYDK.[S]		1	1	A3BLC3	A3BLC3	0	2	0.5602	0	1	1	1094.57775878906	2188.14824094813	-0.616147031868026	-0.000674110937325167	HCD	MS2	2.300786	22.48533	56.575529296	53351	MSO3_060418_03.raw	0/0	5.23474407196045	269957038	56.5257339477539	0	1.874E-08
High	Sequest HT (A2)	Unambiguous	[K].TYDLNFKEEnNDGSQK.[I]	N10(Deamidated)	1	1	Q42971	Q42971	1	3		0.003	2	2	634.949462890625	1902.83383541188	-0.712630358555939	-0.00045200604158054	HCD	MS2	11.87787	7.906283	29.8682840472	25477	MSO3_060418_03.raw	0/0	3.28474187850952			0	2.18E-05
High	Sequest HT (A2)	Unambiguous	[R].LVYTNDQGEIVK.[G]		1	1	P41344	P41344	0	2	0.4018	0	1	1	689.864013671875	1378.72075071375	-0.377513759397753	-0.000260243125126181	HCD	MS2	11.5264	15.36119	29.8689753194667	25478	MSO3_060418_03.raw	0/0	3.30560350418091	393575355	30.0256977081299	0	3.273E-05
High	Sequest HT (A2)	Unambiguous	[R].FLSEAcDLVFDAASQGK.[S]	C6(Carbamidomethyl)	1	1	P0C482	P0C482	0	2	0.6728	0	1	1	929.436584472656	1857.86589231531	-1.53285569953653	-0.0014239223436725	CID	MS2		42.54	56.5645611909333	53342	MSO3_060418_03.raw	0/0	5.47208976745605			0	3.983E-09
High	Sequest HT (A2)	Unambiguous	[K].LDELIQAIETVK.[S]		1	1	Q8S091	Q8S091	0	2	0.4163	0	1	1	686.390502929688	1371.77372922938	0.55170891251691	0.000378409687414205	CID	MS2		25.84	56.5411016005333	53317	MSO3_060418_03.raw	0/0	4.18156290054321	6510561.375	56.6383514404297	0	3.362E-06
High	Sequest HT (A2)	Unambiguous	[R].NPDEIPWAEAGAEYVVESTGVFTDK.[E]		1	1	A2YQT7	A2YQT7	0	2	0.8078	0	1	1	1362.63598632813	2724.26469602625	-1.04091970297098	-0.00141787187499176	CID	MS2		33.1	77.3726493405333	73995	MSO3_060418_01.raw	0/0	5.8784065246582			0	1.867E-08
High	Sequest HT (A2)	Unambiguous	[K].ITADDAPGETWHMVFSTEGEIPYR.[E]		1	1	P41344	P41344	0	3	0.5699	0	1	1	908.087280273438	2722.24728756031	0.70932265807073	0.000643650104090436	HCD	MS2	22.37174	41.37	59.8920704821333	56871	MSO3_060418_02.raw	0/0	4.65312671661377	48003726	60.155216217041	0	2.109E-06
High	Sequest HT (A2)	Unambiguous	[K].AMSIMNSFINDIFEK.[L]		1	14	Q6F362	A2WKS3; A2WKP5; A2WKS5; Q9LGH4; A3AGM4; Q94JJ7; Q6F362; Q94JE1; A2WKP3; A2WKT1; A2WWU2; Q7GBK0; Q9LGI2; A2YWI3	0	2	0.614	0	1	1	880.424133300781	1759.84098997156	0.929563007444053	0.00081794078130315	CID	MS2		32.725	77.3778700906667	74000	MSO3_060418_01.raw	0/0	4.42512083053589			0	4.994E-05
High	Sequest HT (A2)	Unambiguous	[K].ALGVDTVPVLVGPVSYLLLSKPAK.[G]		2	2	Q2QLY5; Q2QLY4	Q2QLY5; Q2QLY4	0	3	0.8351	0	1	1	812.821350097656	2436.44949703297	0.774891674900038	0.000629327656194315	HCD	MS2	66.37491	16.1767	77.3795134877333	74002	MSO3_060418_01.raw	0/0	5.76441049575806			0	6.433E-12
High	Sequest HT (A2)	Unambiguous	[K].ALGVDTVPVLVGPVSYLLLSKPAK.[G]		2	2	Q2QLY5; Q2QLY4	Q2QLY5; Q2QLY4	0	3	0.8674	0	1	1	812.821350097656	2436.44949703297	0.774891674900038	0.000629327656194315	CID	MS2		41.31	77.3815240997333	74004	MSO3_060418_01.raw	0/0	2.64378523826599			0	9.007E-06
High	Sequest HT (A2)	Unambiguous	[R].VTPQPGVPPEEAGAAVAAESSTGTWTTVWTDGLTSLDR.[Y]		1	1	P0C511	P0C511	0	3	0.6538	0	1	1	1285.6279296875	3854.8692358025	-0.695386917796717	-0.000893542500155794	HCD	MS2	4.591808	42.33	77.3825052416	74005	MSO3_060418_01.raw	0/0	4.90919828414917			0	2.181E-10
High	Sequest HT (A2)	Unambiguous	[R].VTPqPGVPPEEAGAAVAAESSTGTWTTVWTDGLTSLDR.[Y]	Q4(Deamidated)	1	1	P0C511	P0C511	0	3	0.5765	0	1	1	1285.96179199219	3855.87082271656	3.8617331204718	0.00496342885401087	CID	MS2		18.01	77.3842985997333	74007	MSO3_060418_01.raw	0/0	5.02665138244629			0	1.624E-09
High	Sequest HT (A2)	Unambiguous	[K].LITPDGEVELQVPDDVYILDQAEEEGIDLPYScR.[A]	C33(Carbamidomethyl)	1	1	A2YQD9	A2YQD9	0	3	0.4307	0	1	1	1297.62414550781	3890.85788326344	1.30112951336533	0.00168750114575052	HCD	MS2	0	41.895	77.3999440005333	74020	MSO3_060418_01.raw	0/0	4.76033306121826	8906940.75	77.418830871582	0	9.822E-08
High	Sequest HT (A2)	Unambiguous	[K].NLLSPSTPFFFNTLYDPYR.[E]		1	1	Q8H8T0	Q8H8T0	0	2	0.5198	0	1	1	1146.57336425781	2292.13945188563	2.57691600781164	0.00295331781239838	HCD	MS2	3.832719	33.1	77.4008084418667	74021	MSO3_060418_01.raw	0/0	4.28802633285522	40601704	77.5454025268555	0	6.512E-06
High	Sequest HT (A2)	Unambiguous	[R].LQcDDGHVISEITFASYGTPSGGcLNFSK.[G]	C3(Carbamidomethyl); C24(Carbamidomethyl)	1	1	Q0INM3	Q0INM3	0	3	0.3743	0	1	1	1054.150390625	3160.436618615	0.504229635418705	0.000531195000145127	HCD	MS2	55.2736	30.415	56.6018947514667	53379	MSO3_060418_03.raw	0/0	3.41788291931152			0	1.482E-05
High	Sequest HT (A2)	Unambiguous	[R].VTPqPGVPPEEAGAAVAAESSTGTWTTVWTDGLTSLDR.[Y]	Q4(Deamidated)	1	1	P0C511	P0C511	0	4	0.231	0	1	1	964.721130371094	3855.86269159438	1.75296081933602	0.00168979109363854	CID	MS2		41.28	77.1273016749333	73758	MSO3_060418_01.raw	0/0	3.29396295547485			0	2.284E-05
High	Sequest HT (A2)	Unambiguous	[R].VTPqPGVPPEEAGAAVAAESSTGTWTTVWTDGLTSLDR.[Y]	Q4(Deamidated)	1	1	P0C511	P0C511	0	4	0.5763	0	1	1	964.721130371094	3855.86269159438	1.75296081933602	0.00168979109363854	HCD	MS2	87.37916	33.1	77.1252808181333	73756	MSO3_060418_01.raw	0/0	4.65076065063477			0	3.423E-07
High	Sequest HT (A2)	Unambiguous	[R].NPDEIPWAEAGAEYVVESTGVFTDK.[E]		1	1	A2YQT7	A2YQT7	0	3	0.7263	0	1	1	908.761108398438	2724.26877193531	0.455228900273335	0.00041338843751267	CID	MS2		26.14978	77.1192107869333	73750	MSO3_060418_01.raw	0/0	5.36615943908691			0	1.061E-08
High	Sequest HT (A2)	Unambiguous	[K].VMDVVLPFFESLK.[L]		1	1	Q7FAY6	Q7FAY6	0	2	0.4559	0	1	1	762.412475585938	1523.81767454188	-0.0916173334229992	-6.98040623774432E-05	HCD	MS2	9.637238	23.005	76.8971449005333	73546	MSO3_060418_01.raw	0/0	2.60623168945313	16714393.125	76.7355422973633	0	1.75E-05
High	Sequest HT (A2)	Unambiguous	[K].DKYPNISYADLFQLASATAIEEAGGPK.[I]		1	1	Q7XJ02	Q7XJ02	1	3	0.55	0	1	1	957.147399902344	2869.42764644703	0.772665847396267	0.000739035676967129	HCD	MS2	24.8603	29.77	76.9004368533333	73550	MSO3_060418_01.raw	0/0	4.797523021698			0	2.933E-07
High	Sequest HT (A2)	Unambiguous	[K].DKYPnISYADLFQLASATAIEEAGGPK.[I]	N5(Deamidated)	1	1	Q7XJ02	Q7XJ02	1	3	0.0321	0	1	1	957.48046875	2870.42685299	6.06451808744987	0.0058025499998838	CID	MS2		38.7	76.9023948605333	73552	MSO3_060418_01.raw	0/0	3.74444532394409			0	1.902E-05
High	Sequest HT (A2)	Unambiguous	[K].DKYPNISYADLFqLASATAIEEAGGPK.[I]	Q13(Deamidated)	1	1	Q7XJ02	Q7XJ02	1	3		0.0321	2	2	957.48046875	2870.42685299	6.06451808744987	0.0058025499998838	CID	MS2		38.7	76.9023948605333	73552	MSO3_060418_01.raw	0/0	3.62432432174683			0	5.933E-06
High	Sequest HT (A2)	Unambiguous	[K].LGWAIDEDFGSFEALVK.[K]		1	1	Q43008	Q43008	0	2	0.6112	0	1	1	948.972412109375	1896.93754758875	-0.136067323519618	-0.000129055625052388	CID	MS2		41.325	76.9100531338667	73560	MSO3_060418_01.raw	0/0	5.35207176208496	4015810.625	77.0182266235352	0	7.568E-08
High	Sequest HT (A2)	Unambiguous	[K].YLGPFSEQTPSYLTGEFPGDYGWDTAGLSADPETFAR.[N]		1	1	A2XJ35	A2XJ35	0	3	0.5564	0	1	1	1348.28430175781	4042.83835201344	2.2185213837433	0.00298970114560385	HCD	MS2	0	33.1	76.9196418581333	73565	MSO3_060418_01.raw	0/0	5.41380500793457	88211366.625	76.6290130615234	0	1.731E-07
High	Sequest HT (A2)	Unambiguous	[K].YLGPFSEQTPSYLTGEFPGDYGWDTAGLSADPETFAR.[N]		1	1	A2XJ35	A2XJ35	0	3	0.7194	0	1	1	1348.28393554688	4042.83725338063	1.94677288573738	0.00262349020810385	CID	MS2		42.24	76.9216673818667	73567	MSO3_060418_01.raw	0/0	5.5562891960144	88211366.625	76.6290130615234	0	5.02E-09
High	Sequest HT (A2)	Unambiguous	[K].GHYLnATAGTcEEMIKR.[A]	N5(Deamidated); C11(Carbamidomethyl)	1	1	P0C511	P0C511	1	3	0.668	0	1	1	651.306030273438	1951.90353756031	1.7829244378548	0.00116003010423782	HCD	MS2	59.63009	23.96146	29.85679486	25468	MSO3_060418_03.raw	0/0	5.00123691558838	341822849.625	30.0289325714111	0	3.679E-09
High	Sequest HT (A2)	Unambiguous	[K].SALGILMNLGLIEESK.[I]		1	1	Q75HE6	Q75HE6	0	2	0.5266	0	1	1	844.469421386719	1687.93156614344	0.996791071649165	0.000841256718786099	CID	MS2		33.1	76.9395743357333	73586	MSO3_060418_01.raw	0/0	3.37878203392029	3262277.875	77.0005111694336	0	1.863E-06
High	Sequest HT (A2)	Unambiguous	[R].VTPQPGVPPEEAGAAVAAESSTGTWTTVWTDGLTSLDR.[Y]		1	1	P0C511	P0C511	0	3	0.5586	0	1	1	1285.62963867188	3854.87436275563	0.634606201598045	0.000815441874844206	HCD	MS2	6.66276	33.1	76.9617984125333	73604	MSO3_060418_01.raw	0/0	4.6923656463623			0	2.081E-07
High	Sequest HT (A2)	Unambiguous	[K].ALGVDTVPVLVGPVSYLLLSKPAK.[G]		2	2	Q2QLY5; Q2QLY4	Q2QLY5; Q2QLY4	0	3	0.8554	0	1	1	812.820983886719	2436.44839840016	0.323975838081215	0.000263116718694315	CID	MS2		13.01105	76.9626716117333	73605	MSO3_060418_01.raw	0/0	2.48560643196106			0	2.303E-06
High	Sequest HT (A2)	Unambiguous	[R].VTPQPGVPPEEAGAAVAAESSTGTWTTVWTDGLTSLDR.[Y]		1	1	P0C511	P0C511	0	3	0.7352	0	1	1	1285.62902832031	3854.87253170094	0.159608658957059	0.000205090312344206	CID	MS2		42.33	76.9637715962667	73606	MSO3_060418_01.raw	0/0	5.39786815643311			0	1.324E-08
High	Sequest HT (A2)	Unambiguous	[R].NPDEIPWAEAGAEYVVESTGVFTDK.[E]		1	1	A2YQT7	A2YQT7	0	2	0.7062	0	1	1	1362.638671875	2724.27006712	0.93065382545936	0.00126767500000824	HCD	MS2	0	40.365	76.9647692058667	73607	MSO3_060418_01.raw	0/0	4.97321844100952			0	2.867E-09
High	Sequest HT (A2)	Unambiguous	[R].NPDEIPWAEAGAEYVVESTGVFTDK.[E]		1	1	A2YQT7	A2YQT7	0	2	0.8183	0	1	1	1362.63659667969	2724.26591672938	-0.592834810145905	-0.000807520312491761	CID	MS2		33.1	76.9665210517333	73609	MSO3_060418_01.raw	0/0	6.54756736755371			0	1.808E-09
High	Sequest HT (A2)	Unambiguous	[K].LITPDGEVELQVPDDVYILDQAEEEGIDLPYScR.[A]	C33(Carbamidomethyl)	1	1	A2YQD9	A2YQD9	0	3	0.6309	0	1	1	1297.625	3890.86044674	1.95997647586731	0.00254199333325052	CID	MS2		33.1	77.4017273845333	74022	MSO3_060418_01.raw	0/0	5.12330150604248	8906940.75	77.418830871582	0	1.476E-06
High	Sequest HT (A2)	Unambiguous	[K].TYDLNFKEENnDGSQK.[I]	N11(Deamidated)	1	1	Q42971	Q42971	1	3	0.003	0	1	1	634.949462890625	1902.83383541188	-0.712630358555939	-0.00045200604158054	HCD	MS2	11.87787	7.906283	29.8682840472	25477	MSO3_060418_03.raw	0/0	3.2868709564209			0	1.715E-05
High	Sequest HT (A2)	Unambiguous	[K].LITPDGEVELQVPDDVYILDQAEEEGIDLPYScR.[A]	C33(Carbamidomethyl)	1	1	A2YQD9	A2YQD9	0	3	0.6914	0	1	1	1297.6240234375	3890.8575170525	1.20700851872219	0.00156543083325052	CID	MS2		26.76722	77.0001384397333	73640	MSO3_060418_01.raw	0/0	4.98824453353882	412580903	77.0483551025391	0	1.184E-06
High	Sequest HT (A2)	Unambiguous	[R].HQLLAEFDALIEADKEK.[Y]		1	1	P30298	P30298	1	3	0.7294	0	1	1	657.346252441406	1970.02420406422	0.645593611266655	0.00042394473969883	CID	MS2		35.10414	59.9526927768	56932	MSO3_060418_02.raw	0/0	5.46721792221069			0	7.736E-08
High	Sequest HT (A2)	Unambiguous	[K].NDIIVSPSILSANFSK.[L]		1	1	Q9ZTP5	Q9ZTP5	0	2	0.4856	0	1	1	852.9619140625	1704.916551495	-0.0732499141072004	-6.24425000523843E-05	CID	MS2		42.225	56.6744418336	53455	MSO3_060418_03.raw	0/0	3.48330903053284	166010837.75	57.0069732666016	0	5.406E-05
High	Sequest HT (A2)	Unambiguous	[K].KFETLSYLPPLTVEDLLK.[Q]		1	2	P18566	P18566; Q0INY7	1	3	0.5068	0	1	1	702.729797363281	2106.17483882984	0.737830954181777	0.000517999948139429	HCD	MS2	12.29469	41.775	77.0332997130667	73674	MSO3_060418_01.raw	0/0	2.96013045310974	4704323.25	76.9433975219727	0	3.556E-05
High	Sequest HT (A2)	Unambiguous	[R].HQLLAEFDALIEADKEK.[Y]		1	1	P30298	P30298	1	3	0.6082	0	1	1	657.346252441406	1970.02420406422	0.645593611266655	0.00042394473969883	HCD	MS2	38.81781	32.335	59.9506905826667	56930	MSO3_060418_02.raw	0/0	4.38804006576538			0	1.772E-06
High	Sequest HT (A2)	Unambiguous	[K].EIALWFPEGLAEWR.[S]		1	2	A6N0M9	A6N0M9; Q07661	0	3	0.358	0	1	1	572.963562011719	1716.87613277516	0.998928715535571	0.0005716783856163	CID	MS2		33.1	77.0460368661333	73683	MSO3_060418_01.raw	0/0	3.24384117126465	4233375.625	76.9989471435547	0	1.251E-05
High	Sequest HT (A2)	Unambiguous	[K].NDIIVSPSILSANFSK.[L]		1	1	Q9ZTP5	Q9ZTP5	0	2	0.5043	0	1	1	852.961975097656	1704.91667356531	-0.00165092385086226	-1.40734380238428E-06	HCD	MS2	22.80284	33.1	56.6724771381333	53453	MSO3_060418_03.raw	0/0	3.47401022911072	166010837.75	57.0069732666016	0	1.931E-06
High	Sequest HT (A2)	Unambiguous	[K].QINVTcEVQQLLGNNR.[V]	C6(Carbamidomethyl)	1	1	P12085	P12085	0	2	0.5674	0	1	1	943.481506347656	1885.95573606531	0.459324518547896	0.000433132656286972	CID	MS2		38.99154	59.9412517850667	56920	MSO3_060418_02.raw	0/0	4.23063516616821	15946558.75	59.8913536071777	0	3.872E-05
High	Sequest HT (A2)	Unambiguous	[R].NVDNFFNENEQLAFGPGLVVPGIYYSDDK.[M]		1	1	Q0E4K1	Q0E4K1	0	3	0.6524	0	1	1	1087.85217285156	3261.54196529469	1.36943839800988	0.00148882489581107	CID	MS2		33.1	77.0719644584	73706	MSO3_060418_01.raw	0/0	4.65834951400757	189765062	77.0375671386719	0	3.872E-07
High	Sequest HT (A2)	Unambiguous	[K].TPATPFFFNTLYDPFR.[K]		1	1	Q7FAY6	Q7FAY6	0	2	0.5119	0	1	1	967.478942871094	1933.95060911219	1.18836794898675	0.00114912109381748	HCD	MS2	30.78583	40.89	77.0740456834667	73708	MSO3_060418_01.raw	0/0	3.36252808570862	28715897.75	77.0510177612305	0	1.754E-05
High	Sequest HT (A2)	Unambiguous	[K].QINVTcEVQQLLGNNR.[V]	C6(Carbamidomethyl)	1	1	P12085	P12085	0	2	0.6135	0	1	1	943.481506347656	1885.95573606531	0.459324518547896	0.000433132656286972	HCD	MS2	89.1687	31.255	59.9392890104	56918	MSO3_060418_02.raw	0/0	5.01646709442139	15946558.75	59.8913536071777	0	2.65E-07
High	Sequest HT (A2)	Unambiguous	[R].ELGVPIVMHDYLTGGFTANTSLAHYcR.[D]	C26(Carbamidomethyl)	1	1	P0C511	P0C511	0	4	0.548	0	1	1	756.369567871094	3022.45644159438	0.486073204807821	0.000367283593712742	HCD	MS2	14.1312	42.565	77.1098816352	73744	MSO3_060418_01.raw	0/0	4.57567501068115			0	1.097E-07
High	Sequest HT (A2)	Unambiguous	[K].mELVDAAFPLLK.[G]	M1(Oxidation)	1	1	Q7XDC8	Q7XDC8	0	2	0.3587	0	1	1	681.870849609375	1362.73442258875	0.493103476594138	0.000335984375051446	CID	MS2		28.87446	59.9225354613333	56900	MSO3_060418_02.raw	0/0	3.29076266288757	10919934.75	59.842113494873	0	3.654E-05
High	Sequest HT (A2)	Unambiguous	[R].NPDEIPWAEAGAEYVVESTGVFTDK.[E]		1	1	A2YQT7	A2YQT7	0	3	0.6591	0	1	1	908.76123046875	2724.26913814625	0.589654368120859	0.00053545875001267	HCD	MS2	29.72637	15.1178	77.1172456568	73748	MSO3_060418_01.raw	0/0	5.74800825119019			0	1.565E-10
High	Sequest HT (A2)	Unambiguous	[R].GVMLGADqPVILHMLDIPPATESLnGLK.[M]	Q8(Deamidated); N25(Deamidated)	1	1	Q7XDC8	Q7XDC8	0	3	0.404	0	1	1	977.851135253906	2931.53885250172	6.22869979596046	0.00608652057303309	CID	MS2		33.1	76.9893763624	73633	MSO3_060418_01.raw	0/0	3.4850869178772			0	5.968E-06
High	Sequest HT (A2)	Unambiguous	[R].VPTVDVSVVDLTVR.[LI]		3	3	Q7FAH2; Q6K5G8; A2YQT7	Q7FAH2; Q6K5G8; A2YQT7	0	2	0.155	0	1	1	749.926696777344	1498.84611692469	-0.945630079146162	-0.000708677656234613	CID	MS2		28.89649	56.1927005629333	52965	MSO3_060418_03.raw	0/0	2.58247852325439			0	3.427E-05
High	Sequest HT (A2)	Unambiguous	[K].NLLSPSTPFFFNTLYDPYR.[E]		1	1	Q8H8T0	Q8H8T0	0	2	0.6628	0	1	1	1146.57299804688	2292.13871946375	2.25737883402096	0.00258710687489838	CID	MS2		40.32	77.4031477978667	74023	MSO3_060418_01.raw	0/0	4.35921669006348	40601704	77.5454025268555	0	7.587E-09
High	Sequest HT (A2)	Unambiguous	[K].EIILSTNSGQIGVLPNHAPINTAVDMGPLR.[I]		1	1	P0C2Z1	P0C2Z1	0	3	0.4707	0	1	1	1043.22277832031	3127.65378170094	-0.978764364688828	-0.00102041302094828	HCD	MS2	19.23281	33.1	59.8890183106667	56868	MSO3_060418_02.raw	0/0	3.93474650382996	85641717.75	60.066780090332	0	9.299E-08
High	Sequest HT (A2)	Unambiguous	[R].VETGVLKPGMVVTFGPSGLTTEVK.[S]		1	1	O64937	O64937	0	3	0.4658	0	1	1	816.113647460938	2446.32638912281	0.0882436753090587	7.19576041774417E-05	CID	MS2		10.94113	56.4952015402667	53268	MSO3_060418_03.raw	0/0	4.83373928070068			0	9.19E-09
High	Sequest HT (A2)	Unambiguous	[K].NLLSPSTPFFFNTLYDPYR.[E]		1	1	Q8H8T0	Q8H8T0	0	2	0.7178	0	1	1	1146.57141113281	2292.13554563563	0.872717747594669	0.00100019281239838	CID	MS2		33.1	77.7643634154667	74375	MSO3_060418_01.raw	0/0	4.50195789337158			0	2.757E-08
High	Sequest HT (A2)	Unambiguous	[K].AMSIMNSFINDIFEK.[L]		1	14	Q6F362	A2WKS3; A2WKP5; A2WKS5; Q9LGH4; A3AGM4; Q94JJ7; Q6F362; Q94JE1; A2WKP3; A2WKT1; A2WWU2; Q7GBK0; Q9LGI2; A2YWI3	0	2	0.4447	0	1	1	880.423950195313	1759.84062376063	0.721469617187211	0.00063483531255315	HCD	MS2	4.846202	41.505	77.7664301632	74377	MSO3_060418_01.raw	0/0	4.79477548599243	31198440.625	77.7916946411133	0	4.912E-07
High	Sequest HT (A2)	Unambiguous	[R].NPDEIPWAEAGAEYVVESTGVFTDK.[E]		1	1	A2YQT7	A2YQT7	0	2	0.7006	0	1	1	1362.63806152344	2724.26884641688	0.482568932634282	0.000657323437508239	HCD	MS2	0	29.68	77.7672865914667	74378	MSO3_060418_01.raw	0/0	5.0098614692688			0	3.994E-08
High	Sequest HT (A2)	Unambiguous	[K].AMSIMNSFINDIFEK.[L]		1	14	Q6F362	A2WKS3; A2WKP5; A2WKS5; Q9LGH4; A3AGM4; Q94JJ7; Q6F362; Q94JE1; A2WKP3; A2WKT1; A2WWU2; Q7GBK0; Q9LGI2; A2YWI3	0	2	0.5471	0	1	1	880.424377441406	1759.84147825281	1.20702086111984	0.00106208140630315	CID	MS2		33.1	77.7681570890667	74379	MSO3_060418_01.raw	0/0	5.4057731628418	31198440.625	77.7916946411133	0	2.192E-05
High	Sequest HT (A2)	Unambiguous	[R].NPDEIPWAEAGAEYVVESTGVFTDK.[E]		1	1	A2YQT7	A2YQT7	0	2	0.7799	0	1	1	1362.63879394531	2724.27031126063	1.02027080402438	0.00138974531250824	CID	MS2		38.625	77.7696215258667	74380	MSO3_060418_01.raw	0/0	5.27388858795166			0	4.835E-08
High	Sequest HT (A2)	Unambiguous	[R].VTPQPGVPPEEAGAAVAAESSTGTWTTVWTDGLTSLDR.[Y]		1	1	P0C511	P0C511	0	3	0.6289	0	1	1	1285.62976074219	3854.87472896656	0.729605710126242	0.000937512187344206	HCD	MS2	9.30886	32.98	77.7816086957333	74393	MSO3_060418_01.raw	0/0	4.49649381637573			0	1.985E-07
High	Sequest HT (A2)	Unambiguous	[K].DPEGLFPcILGHEAAGIVESVGEGVTEVqPGDHVIPcYqAEcR.[E]	C8(Carbamidomethyl); Q29(Deamidated); C37(Carbamidomethyl); Q39(Deamidated); C42(Carbamidomethyl)	1	2	A2XAZ3	Q0DWH1; A2XAZ3	0	4	0.3873	0	1	1	1174.30358886719	4694.19252557875	9.40677313096179	0.0110391971870705	HCD	MS2	0	41.04	77.8290105261333	74440	MSO3_060418_01.raw	0/0	2.84175992012024			0	9.133E-07
High	Sequest HT (A2)	Unambiguous	[R].LVYTNDQGEIVK.[G]		1	1	P41344	P41344	0	2	0.5484	0	1	1	689.864013671875	1378.72075071375	-0.377513759397753	-0.000260243125126181	CID	MS2		16.85497	29.8708117557333	25480	MSO3_060418_03.raw	0/0	4.03255176544189	393575355	30.0256977081299	0	6.394E-06
High	Sequest HT (A2)	Unambiguous	[K].QLVLPVPAFNVINGGSHAGNK.[L]		1	1	Q42971	Q42971	0	3	0.5628	0	1	1	711.391540527344	2132.16006832203	-0.482668954930587	-0.000343042656216615	HCD	MS2	57.18524	21.05259	56.4837603730667	53258	MSO3_060418_03.raw	0/0	4.61912822723389	4251086.375	56.555233001709	0	9.723E-08
High	Sequest HT (A2)	Unambiguous	[R].FVYAHFPInASITNSNTAIEIR.[N]	N9(Deamidated)	1	1	P49210	P49210	0	3	0.0664	0	1	1	827.098083496094	2479.27969722828	7.29960819145074	0.00603254609370548	CID	MS2		22.56947	56.4491786666667	53223	MSO3_060418_03.raw	0/0	4.21917724609375			0	1.135E-05
High	Sequest HT (A2)	Unambiguous	[R].FVYAHFPINASITNSNTAIEIR.[N]		1	1	P49210	P49210	0	3	0.2849	0	1	1	826.762756347656	2478.27371578297	-1.5606835396464	-0.00128926901046119	HCD	MS2	29.01305	19.94894	56.4471577773333	53221	MSO3_060418_03.raw	0/0	3.71845149993896			0	5.543E-06
High	Sequest HT (A2)	Selected	[K].TFQGPPHGIQVER.[D]		1	1	P0C511	P0C511	0	3	0.0306	0	1	1	489.256134033203	1465.75384883961	-0.537736924436119	-0.000262730130164831	HCD	MS2	54.65915	14.03685	29.8729355736	25482	MSO3_060418_03.raw	0/0	2.29435539245605			0	5.013E-05
High	Sequest HT (A2)	Unambiguous	[R].IVNNEIIILGNDAELGSDIDPEEAQqALEIAEANVSR.[A]	Q26(Deamidated)	1	1	P0C2Z1	P0C2Z1	0	3		0.0348	2	2	1321.9951171875	3963.9707983025	0.97351783169191	0.0012863308332185	HCD	MS2	46.35086	33.1	77.8997135933333	74509	MSO3_060418_01.raw	0/0	4.15695190429688	2148966.53125	77.8877105712891	0	1.776E-05
High	Sequest HT (A2)	Unambiguous	[R].IVNNEIIILGNDAELGSDIDPEEAqQALEIAEANVSR.[A]	Q25(Deamidated)	1	1	P0C2Z1	P0C2Z1	0	3	0.0055	0	1	1	1321.9951171875	3963.9707983025	0.97351783169191	0.0012863308332185	CID	MS2		41.85	77.9017511589333	74511	MSO3_060418_01.raw	0/0	5.47773790359497	2148966.53125	77.8877105712891	0	4.694E-07
High	Sequest HT (A2)	Unambiguous	[R].IVNNEIIILGnDAELGSDIDPEEAQQALEIAEANVSR.[A]	N11(Deamidated)	1	1	P0C2Z1	P0C2Z1	0	3		0.0055	2	2	1321.9951171875	3963.9707983025	0.97351783169191	0.0012863308332185	CID	MS2		41.85	77.9017511589333	74511	MSO3_060418_01.raw	0/0	5.44792604446411	2148966.53125	77.8877105712891	0	5.348E-08
High	Sequest HT (A2)	Unambiguous	[R].IVNNEIIILGNDAELGSDIDPEEAQqALEIAEANVSR.[A]	Q26(Deamidated)	1	1	P0C2Z1	P0C2Z1	0	3		0.0109	3	3	1321.9951171875	3963.9707983025	0.97351783169191	0.0012863308332185	CID	MS2		41.85	77.9017511589333	74511	MSO3_060418_01.raw	0/0	5.41524171829224	2148966.53125	77.8877105712891	0	5.309E-07
High	Sequest HT (A2)	Unambiguous	[R].IVNNEIIILGNDAELGSDIDPEEAQQALEIAEAnVSR.[A]	N34(Deamidated)	1	1	P0C2Z1	P0C2Z1	0	3		0.0164	4	4	1321.9951171875	3963.9707983025	0.97351783169191	0.0012863308332185	CID	MS2		41.85	77.9017511589333	74511	MSO3_060418_01.raw	0/0	5.39068698883057	2148966.53125	77.8877105712891	0	1.06E-06
High	Sequest HT (A2)	Unambiguous	[R].IVnNEIIILGNDAELGSDIDPEEAQQALEIAEANVSR.[A]	N3(Deamidated)	1	1	P0C2Z1	P0C2Z1	0	3		0.0383	5	5	1321.9951171875	3963.9707983025	0.97351783169191	0.0012863308332185	CID	MS2		41.85	77.9017511589333	74511	MSO3_060418_01.raw	0/0	5.26839447021484	2148966.53125	77.8877105712891	0	3.069E-07
High	Sequest HT (A2)	Unambiguous	[K].TYDLNFKEEnNDGSQK.[I]	N10(Deamidated)	1	1	Q42971	Q42971	1	2	0.0175	0	1	1	951.921081542969	1902.83488645594	-0.160273503263287	-0.000152487031131576	HCD	MS2	0	33.115	29.8787876330667	25489	MSO3_060418_03.raw	0/0	4.00554943084717			0	1.137E-06
High	Sequest HT (A2)	Unambiguous	[K].AVIELENYGLPFSR.[T]		1	1	Q6ZDY8	Q6ZDY8	0	2	0.1375	0	1	1	804.426391601563	1607.84550657313	1.69377451171282	0.00136166156255513	CID	MS2		17.245	59.7497142290667	56728	MSO3_060418_02.raw	0/0	2.9092812538147			0	2.445E-05
High	Sequest HT (A2)	Unambiguous	[K].TYDLNFKEENnDGSQK.[I]	N11(Deamidated)	1	1	Q42971	Q42971	1	2		0.0175	2	2	951.921081542969	1902.83488645594	-0.160273503263287	-0.000152487031131576	HCD	MS2	0	33.115	29.8787876330667	25489	MSO3_060418_03.raw	0/0	3.94319033622742			0	1.356E-06
High	Sequest HT (A2)	Unambiguous	[R].NPDEIPWAEAGAEYVVESTGVFTDK.[E]		1	1	A2YQT7	A2YQT7	0	3	0.5801	0	1	1	908.758239746094	2724.26016597828	-2.70376959414346	-0.00245526390623733	HCD	MS2	28.88743	29.02	77.9311977237333	74540	MSO3_060418_01.raw	0/0	5.12498426437378			0	2.619E-08
High	Sequest HT (A2)	Unambiguous	[K].AVIELENYGLPFSR.[T]		1	1	Q6ZDY8	Q6ZDY8	0	2	0.3945	0	1	1	804.426391601563	1607.84550657313	1.69377451171282	0.00136166156255513	HCD	MS2	38.03197	35.53396	59.7481056584	56726	MSO3_060418_02.raw	0/0	3.26919341087341			0	4.452E-07
High	Sequest HT (A2)	Unambiguous	[R].NPDEIPWAEAGAEYVVESTGVFTDK.[E]		1	1	A2YQT7	A2YQT7	0	3	0.5736	0	1	1	908.758239746094	2724.26016597828	-2.70376959414346	-0.00245526390623733	CID	MS2		38.055	77.9332353264	74542	MSO3_060418_01.raw	0/0	4.55029296875			0	4.88E-07
High	Sequest HT (A2)	Unambiguous	[R].DVPcAVFSIPPLSVVGLSEQQALEEAK.[S]	C4(Carbamidomethyl)	1	1	P48642	P48642	0	3	0.2437	0	1	1	961.830200195313	2883.47604732594	-1.6607441959636	-0.0015962413542141	HCD	MS2	23.93602	33.1	77.9350227424	74544	MSO3_060418_01.raw	0/0	3.16372776031494	1716688.75	77.8815765380859	0	8.363E-06
High	Sequest HT (A2)	Unambiguous	[R].DVPcAVFSIPPLSVVGLSEQQALEEAK.[S]	C4(Carbamidomethyl)	1	1	P48642	P48642	0	3	0.569	0	1	1	961.831420898438	2883.47970943531	-0.390713429947958	-0.000375538229214101	CID	MS2		40.335	77.9380062024	74546	MSO3_060418_01.raw	0/0	4.64261865615845	1716688.75	77.8815765380859	0	7.258E-07
High	Sequest HT (A2)	Unambiguous	[K].SIAQINTPDATSLLIQPYDK.[S]		1	1	A3BLC3	A3BLC3	0	3	0.4279	0	1	1	730.053955078125	2188.14731197438	-1.04069467457779	-0.000759065208209601	HCD	MS2	64.20326	27.83361	56.4308752186667	53204	MSO3_060418_03.raw	0/0	4.02173042297363	39487294.5625	56.4331283569336	0	3.417E-06
High	Sequest HT (A2)	Unambiguous	[R].VALEAcVQAR.[N]	C6(Carbamidomethyl)	1	1	P0C511	P0C511	0	2	0.6115	0	1	1	558.794006347656	1116.58073606531	-2.03120115484266	-0.00113400234367234	CID	MS2		33.91	77.9493305349333	74558	MSO3_060418_01.raw	0/0	3.80542683601379			0	1.395E-05
High	Sequest HT (A2)	Unambiguous	[K].FETLSYLPPLTVEDLLK.[Q]		1	2	P18566	P18566; Q0INY7	0	2	0.4116	0	1	1	989.543884277344	1978.08049192469	1.09705195385953	0.00108502734394733	CID	MS2		33.1	77.6991683181333	74311	MSO3_060418_01.raw	0/0	2.76650094985962			0	6.615E-06
High	Sequest HT (A2)	Unambiguous	[K].GLVPLAGSNNESWcQGLDGLASR.[E]	C14(Carbamidomethyl)	1	1	Q40677	Q40677	0	2	0.6856	0	1	1	1201.08520507813	2401.16313352625	2.76993869354189	0.00332552812502129	CID	MS2		16.27095	59.7890580509333	56767	MSO3_060418_02.raw	0/0	4.58251571655273	377917833.25	59.8293075561523	0	8.338E-09
High	Sequest HT (A2)	Unambiguous	[R].GMEVIDTGAPLSVPVGGATLGR.[I]		1	1	P12085	P12085	0	2	0.3862	0	1	1	1049.0537109375	2097.100145245	-0.343176149651911	-0.000359837500127469	HCD	MS2	5.07005	42.445	56.4973557213333	53270	MSO3_060418_03.raw	0/0	3.91289019584656			0	2.902E-07
High	Sequest HT (A2)	Unambiguous	[K].WSPELAAAcEIWK.[A]	C9(Carbamidomethyl)	1	1	P0C511	P0C511	0	2	0.4286	0	1	1	780.881164550781	1560.75505247156	2.25960475079377	0.00176334078124185	HCD	MS2	33.62238	40.95	59.7950247669333	56773	MSO3_060418_02.raw	0/0	3.21591472625732			0	2.408E-05
High	Sequest HT (A2)	Unambiguous	[K].LDELIQAIETVK.[S]		1	1	Q8S091	Q8S091	0	2	0.3681	0	1	1	686.390502929688	1371.77372922938	0.55170891251691	0.000378409687414205	HCD	MS2	30.23682	32.62	56.5396393237333	53315	MSO3_060418_03.raw	0/0	3.82660102844238	6510561.375	56.6383514404297	0	4.309E-06
High	Sequest HT (A2)	Unambiguous	[K].EIALWFPEGLAEWR.[S]		1	2	A6N0M9	A6N0M9; Q07661	0	3	0.4699	0	1	1	572.963989257813	1716.87741451344	1.74548202660256	0.000998924479366299	CID	MS2		41.335	77.4183515056	74039	MSO3_060418_01.raw	0/0	3.3157970905304	7427925.375	77.2013702392578	0	2.391E-05
High	Sequest HT (A2)	Unambiguous	[R].NMIIVPEMIGSIVGVYnGK.[T]	N17(Deamidated)	1	1	P31674	P31674	0	3	0.3548	0	1	1	679.026550292969	2035.06509761891	2.38392397238142	0.00161714296871092	CID	MS2		42.375	77.4260656357333	74043	MSO3_060418_01.raw	0/0	4.3413290977478	3734154.875	77.4338989257813	0	4.789E-06
High	Sequest HT (A2)	Unambiguous	[K].NSSYFVEWIPNNVK.[S]		5	8	Q43594; Q76FS2; Q8H7U1; P46265; Q76FS3	Q43594; Q76FS2; Q8H7U1; P45960; Q40665; P46265; Q76FS3; P37832	0	2	0.6384	0	1	1	848.9189453125	1696.830613995	-1.37481123556609	-0.00116641250008342	CID	MS2		21.62136	56.5378266944	53313	MSO3_060418_03.raw	0/0	4.36964178085327			0	2.265E-06
High	Sequest HT (A2)	Unambiguous	[R].ALcEAVLDSIIGEHGVSPAAK.[R]	C3(Carbamidomethyl)	1	1	Q84T92	Q84T92	0	3	0.4839	0	1	1	713.036254882813	2137.09421138844	-0.733912619837295	-0.000522813854206087	HCD	MS2	28.0618	28.30446	56.5256045650667	53302	MSO3_060418_03.raw	0/0	4.03446245193481			0	8.223E-08
High	Sequest HT (A2)	Unambiguous	[R].FLSEAcDLVFDAASqGK.[S]	C6(Carbamidomethyl); Q15(Deamidated)	1	1	P0C482	P0C482	0	2	0.5871	0	1	1	929.934387207031	1858.86149778406	4.70269849706297	0.0043708120313275	CID	MS2		18.685	56.5130198088	53288	MSO3_060418_03.raw	0/0	4.18965196609497			0	1.001E-05
High	Sequest HT (A2)	Unambiguous	[R].VALEAcVQAR.[N]	C6(Carbamidomethyl)	1	1	P0C511	P0C511	0	2	0.4527	0	1	1	558.795349121094	1116.58342161219	0.373946393714902	0.000208771093827664	CID	MS2		42.405	59.8694192893333	56850	MSO3_060418_02.raw	0/0	3.38069629669189			0	4.044E-05
High	Sequest HT (A2)	Unambiguous	[R].NVDNFFNENEQLAFGPGLVVPGIYYSDDK.[M]		1	1	Q0E4K1	Q0E4K1	0	3	0.7002	0	1	1	1087.84924316406	3261.53317623219	-1.32532212618456	-0.00144086260418893	CID	MS2		27.60799	77.4798445472	74094	MSO3_060418_01.raw	0/0	5.36612224578857			0	5.455E-08
High	Sequest HT (A2)	Unambiguous	[K].TPATPFFFNTLYDPFR.[K]		1	1	Q7FAY6	Q7FAY6	0	2	0.6575	0	1	1	967.476806640625	1933.94633665125	-1.02082291381248	-0.000987109374932515	CID	MS2		41.19	77.4809259906667	74095	MSO3_060418_01.raw	0/0	3.64684128761292			0	5.844E-06
High	Sequest HT (A2)	Unambiguous	[R].ELGVPIVMHDYLTGGFTANTSLAHYcR.[D]	C26(Carbamidomethyl)	1	1	P0C511	P0C511	0	4	0.5442	0	1	1	756.369384765625	3022.4557091725	0.243746393763924	0.000184178124962742	HCD	MS2	77.97755	42.46	77.4860422610667	74100	MSO3_060418_01.raw	0/0	3.72688055038452			0	2.73E-07
High	Sequest HT (A2)	Unambiguous	[R].NPDEIPWAEAGAEYVVESTGVFTDK.[E]		1	1	A2YQT7	A2YQT7	0	3	0.7047	0	1	1	908.760192871094	2724.26602535328	-0.55296210858309	-0.00050213890623733	CID	MS2		29.58138	77.5175969973333	74131	MSO3_060418_01.raw	0/0	4.90945243835449			0	6.257E-10
High	Sequest HT (A2)	Unambiguous	[R].VTPqPGVPPEEAGAAVAAESSTGTWTTVWTDGLTSLDR.[Y]	Q4(Deamidated)	1	1	P0C511	P0C511	0	4	0.3196	0	1	1	964.723937988281	3855.87392206313	4.66553560086383	0.00449740828113854	HCD	MS2	29.72161	33.1	77.532096432	74146	MSO3_060418_01.raw	0/0	2.91443109512329			0	2.554E-05
High	Sequest HT (A2)	Unambiguous	[R].VTPqPGVPPEEAGAAVAAESSTGTWTTVWTDGLTSLDR.[Y]	Q4(Deamidated)	1	1	P0C511	P0C511	0	4	0.5012	0	1	1	964.723937988281	3855.87392206313	4.66553560086383	0.00449740828113854	CID	MS2		40.905	77.5340984842667	74148	MSO3_060418_01.raw	0/0	4.02507448196411			0	4.476E-05
High	Sequest HT (A2)	Unambiguous	[R].WAmLGALGcVFPELLAR.[N]	M3(Oxidation); C9(Carbamidomethyl)	2	2	P12330; P12331	P12330; P12331	0	2	0.4759	0	1	1	960.495849609375	1919.98442258875	-1.35391084408519	-0.00129974562484847	CID	MS2		39.465	77.5377358005333	74150	MSO3_060418_01.raw	0/0	3.73992156982422	6730628.25	77.5383377075195	0	1.942E-06
High	Sequest HT (A2)	Unambiguous	[R].AGKDLVSSLVSGLLTIGPR.[F]		1	1	Q93VT8	Q93VT8	1	3	0.494	0	1	1	628.371276855469	1883.09927730641	1.72039361876152	0.00107988880222365	HCD	MS2	42.31236	41.85	77.4155952602667	74036	MSO3_060418_01.raw	0/0	3.33826160430908	3596099.5	77.4946517944336	0	5.2E-05
High	Sequest HT (A2)	Unambiguous	[R].QVQLISFIAYKPPGcEESGGN.[-]	C15(Carbamidomethyl)	1	2	P18566	P18566; Q0INY7	0	2	0.631	0	1	1	1147.56091308594	2294.11454954188	1.0424171575375	0.00119571093746984	CID	MS2		13.26353	59.8538472386667	56833	MSO3_060418_02.raw	0/0	4.19943761825562			0	5.072E-07
High	Sequest HT (A2)	Unambiguous	[R].VALEAcVQAR.[N]	C6(Carbamidomethyl)	1	1	P0C511	P0C511	0	2	0.5845	0	1	1	558.794189453125	1116.58110227625	-1.70322648913027	-0.000950896874922336	CID	MS2		25.57	77.5448376472	74158	MSO3_060418_01.raw	0/0	3.61094307899475			0	2.835E-05
High	Sequest HT (A2)	Unambiguous	[R].IGLAGLAVMGQNLALNIAEK.[G]		1	1	Q9LI00	Q9LI00	0	3	0.6216	0	1	1	666.046325683594	1996.12442379078	-0.768367954309126	-0.000511253072848679	HCD	MS2	19.8679	34.885	77.5469913629333	74160	MSO3_060418_01.raw	0/0	4.35819292068481			0	1.031E-06
High	Sequest HT (A2)	Unambiguous	[R].IGLAGLAVMGQNLALNIAEK.[G]		1	1	Q9LI00	Q9LI00	0	3	0.6433	0	1	1	666.0458984375	1996.1231420525	-1.41048088130256	-0.000938499166598679	CID	MS2		33.1	77.5486541914667	74162	MSO3_060418_01.raw	0/0	4.43262481689453			0	1.16E-06
High	Sequest HT (A2)	Unambiguous	[K].GMLTGPVTILNWSFVR.[N]		2	2	Q2QLY5; Q2QLY4	Q2QLY5; Q2QLY4	0	2	0.589	0	1	1	895.983459472656	1790.95964231531	-1.42076963204156	-0.00127227234361271	CID	MS2		31.16412	77.5661948714667	74179	MSO3_060418_01.raw	0/0	4.54687929153442			0	4.13E-07
High	Sequest HT (A2)	Unambiguous	[R].IGLAGLAVMGQNLALNIAEK.[G]		1	1	Q9LI00	Q9LI00	0	2	0.614	0	1	1	998.567138671875	1996.12700071375	0.522594151053867	0.000521581875091215	HCD	MS2	36.29475	28.48	77.5856044149333	74197	MSO3_060418_01.raw	0/0	4.43203735351563			0	1.308E-06
High	Sequest HT (A2)	Unambiguous	[R].SNSLFPYELLEIVR.[A]		1	1	Q0JNR2	Q0JNR2	0	2	0.413	0	1	1	840.454528808594	1679.90178098719	0.882729284130221	0.000741448593771565	CID	MS2		33.1	77.5864087256	74198	MSO3_060418_01.raw	0/0	2.92741680145264	11192103.5	77.5155029296875	0	1.184E-05
High	Sequest HT (A2)	Unambiguous	[R].IGLAGLAVMGQNLALNIAEK.[G]		1	1	Q9LI00	Q9LI00	0	2	0.6842	0	1	1	998.567138671875	1996.12700071375	0.522594151053867	0.000521581875091215	CID	MS2		37.59	77.5875024306667	74199	MSO3_060418_01.raw	0/0	4.56250238418579			0	1.963E-07
High	Sequest HT (A2)	Unambiguous	[R].VTPQPGVPPEEAGAAVAAESSTGTWTTVWTDGLTSLDR.[Y]		1	1	P0C511	P0C511	0	4	0.4509	0	1	1	964.470947265625	3854.8619591725	-2.58303199595469	-0.00248931437511146	HCD	MS2	0	41.655	77.6252488818667	74237	MSO3_060418_01.raw	0/0	3.77040314674377			0	2.674E-06
High	Sequest HT (A2)	Unambiguous	[K].SFGVLIPDQGIALR.[G]		1	1	Q6ER94	Q6ER94	0	2	0.4832	0	1	1	743.426574707031	1485.84587278406	2.3443900157347	0.00174169703132065	CID	MS2		26.71032	59.8363767730667	56816	MSO3_060418_02.raw	0/0	3.57736802101135			0	2.347E-05
High	Sequest HT (A2)	Unambiguous	[K].GFFEcTHDVTDITcADFLR.[S]	C5(Carbamidomethyl); C14(Carbamidomethyl)	1	1	Q0E4K1	Q0E4K1	0	3	0.6297	0	1	1	768.674438476563	2304.00876216969	1.20804360446864	0.000927779895794364	HCD	MS2	44.83286	10.65105	59.8356288781333	56815	MSO3_060418_02.raw	0/0	3.96987819671631	340608953.1875	59.9932022094727	0	2.722E-07
High	Sequest HT (A2)	Unambiguous	[R].TTGIVLDSGDGVSHTVPIYEGYALPHAILR.[L]		2	2	Q10DV7; A3C6D7	Q10DV7; A3C6D7	0	3	0.672	0	1	1	1051.22290039063	3151.65414791188	3.77872581102418	0.0039697306248551	CID	MS2		33.1	59.8001784242667	56779	MSO3_060418_02.raw	0/0	5.033935546875			0	6.777E-08
High	Sequest HT (A2)	Unambiguous	[R].GMEVIDTGAPLSVPVGGATLGR.[I]		1	1	P12085	P12085	0	2	0.5363	0	1	1	1049.05358886719	2097.09990110438	-0.45959431011522	-0.000481907812627469	CID	MS2		26.08	56.4991499453333	53272	MSO3_060418_03.raw	0/0	4.68065357208252			0	2.996E-07
High	Sequest HT (A2)	Unambiguous	[R].TTGIVLDSGDGVSHTVPIYEGYALPHAILR.[L]		2	2	Q10DV7; A3C6D7	Q10DV7; A3C6D7	0	3	0.5462	0	1	1	1051.22131347656	3151.64938716969	2.26816660826596	0.0023828165623551	HCD	MS2	3.446915	33.73	59.7985327621333	56777	MSO3_060418_02.raw	0/0	4.76048135757446			0	2.268E-09
High	Sequest HT (A2)	Unambiguous	[K].WSPELAAAcEIWK.[A]	C9(Carbamidomethyl)	1	1	P0C511	P0C511	0	2	0.6227	0	1	1	780.881164550781	1560.75505247156	2.25960475079377	0.00176334078124185	CID	MS2		24.235	59.7966933872	56775	MSO3_060418_02.raw	0/0	3.87131428718567			0	5.838E-06
High	Sequest HT (A2)	Unambiguous	[K].GFFEcTHDVTDITcADFLR.[S]	C5(Carbamidomethyl); C14(Carbamidomethyl)	1	1	Q0E4K1	Q0E4K1	0	3	0.8489	0	1	1	768.674560546875	2304.00912838063	1.36698891141006	0.00104985020829436	CID	MS2		14.37421	59.8374749482667	56817	MSO3_060418_02.raw	0/0	4.70478057861328	340608953.1875	59.9932022094727	0	6.006E-08
High	Sequest HT (A2)	Unambiguous	[R].ELGVPIVMHDYLTGGFTANTSLAHYcR.[D]	C26(Carbamidomethyl)	1	1	P0C511	P0C511	0	4	0.6122	0	1	1	756.369323730469	3022.45546503188	0.162970790082626	0.000123142968712742	HCD	MS2	5.020975	43.135	81.9261150002667	78476	MSO3_060418_01.raw	0/0	4.40563535690308	6906223.5	81.8812789916992	0	1.368E-08
High	Sequest HT (A2)	Unambiguous	[K].DAGAVVPTSYEALETAIK.[E]		1	1	Q93VT8	Q93VT8	0	2	0.727	0	1	1	917.9736328125	1834.939988995	-1.79622172916687	-0.001647982500117	CID	MS2		25.75	56.1917231162667	52964	MSO3_060418_03.raw	0/0	2.92655634880066			0	6.435E-06
High	Sequest HT (A2)	Unambiguous	[R].IVNNEIIILGNDAELGSDIDPEEAQQALEIAEANVSR.[A]		1	1	P0C2Z1	P0C2Z1	0	3	0.4655	0	1	1	1321.67102050781	3962.99850826344	3.9326319943207	0.00519498447905183	HCD	MS2	0	41.34	79.1272163032	75723	MSO3_060418_01.raw	0/0	4.49286460876465			0	2.577E-06
High	Sequest HT (A2)	Unambiguous	[R].SGETEDTFIADLAVGLATGQIK.[T]		1	1	Q42971	Q42971	0	2	0.4167	0	1	1	1118.57092285156	2236.13456907313	0.105585394270931	0.000118051562594701	CID	MS2		39.51	80.4904337784	77062	MSO3_060418_01.raw	0/0	4.55601119995117			0	4.514E-07
High	Sequest HT (A2)	Unambiguous	[R].LTSLHPEIEELLYSEVDNNEHK.[F]		1	1	P31924	P31924	0	3	0.367	0	1	1	870.428649902344	2609.27139644703	-0.595987080581589	-0.000518364322942944	HCD	MS2	37.72743	41.73	55.8278412725333	52588	MSO3_060418_03.raw	0/0	4.06065130233765			0	4.091E-07
High	Sequest HT (A2)	Unambiguous	[K].AETESGEVGPLVTEADIQHIVSSWTGIPVEK.[V]		1	1	Q7F9I1	Q7F9I1	0	3	0.4593	0	1	1	1093.55529785156	3278.65134029469	2.63774540250877	0.0028827415624922	HCD	MS2	5.413106	41.55	80.5014395013333	77072	MSO3_060418_01.raw	0/0	4.17549657821655			0	1.133E-07
High	Sequest HT (A2)	Unambiguous	[K].AETESGEVGPLVTEADIQHIVSSWTGIPVEK.[V]		1	1	Q7F9I1	Q7F9I1	0	3	0.5265	0	1	1	1093.55480957031	3278.64987545094	2.19096181320732	0.0023944603124922	CID	MS2		33.1	80.5032122690667	77074	MSO3_060418_01.raw	0/0	3.21325087547302			0	6.144E-06
High	Sequest HT (A2)	Unambiguous	[R].AEATDVANAVLDGSDAILLGAETLR.[G]		2	2	Q2QXR8; B8BJ39	Q2QXR8; B8BJ39	0	3	0.4861	0	1	1	829.097961425781	2485.27933101734	0.520697211657288	0.000431359114675918	HCD	MS2	46.59452	33.1	80.5064413338667	77077	MSO3_060418_01.raw	0/0	4.66843128204346			0	3.189E-08
High	Sequest HT (A2)	Unambiguous	[R].AEATDVANAVLDGSDAILLGAETLR.[G]		2	2	Q2QXR8; B8BJ39	Q2QXR8; B8BJ39	0	3	0.3529	0	1	1	829.099792480469	2485.28482418141	2.73097870968375	0.00226241380217592	CID	MS2		42.565	80.5084495685333	77079	MSO3_060418_01.raw	0/0	3.40072679519653			0	4.747E-06
High	Sequest HT (A2)	Unambiguous	[R].GSDTcELVFENcFVPHEnVLGEEGK.[G]	C5(Carbamidomethyl); C12(Carbamidomethyl); N18(Deamidated)	1	1	Q75IM9	Q75IM9	0	3	0.1102	0	1	1	956.428283691406	2867.27029781422	7.13130884456225	0.00681574807297987	CID	MS2		32.365	55.8270100474667	52587	MSO3_060418_03.raw	0/0	4.72222805023193			0	2.253E-07
High	Sequest HT (A2)	Unambiguous	[R].GSDTcELVFENcFVPHENVLGEEGK.[G]	C5(Carbamidomethyl); C12(Carbamidomethyl)	1	1	Q75IM9	Q75IM9	0	3	0.5404	0	1	1	956.091003417969	2866.25845699391	-2.57393295645488	-0.00245919203118679	HCD	MS2	57.04758	22.66	55.8251620357333	52585	MSO3_060418_03.raw	0/0	4.46068954467773			0	2.027E-07
High	Sequest HT (A2)	Unambiguous	[R].VETGVLKPGMVVTFGPSGLTTEVK.[S]		1	1	O64937	O64937	0	2	0.6614	0	1	1	1223.66577148438	2446.32426633875	-0.779499999158261	-0.000953455624994604	CID	MS2		43.88475	55.8160563792	52575	MSO3_060418_03.raw	0/0	3.77933120727539			0	9.725E-06
High	Sequest HT (A2)	Unambiguous	[R].GPIQLSFNFNYGPAGR.[A]		1	1	Q7DNA1	Q7DNA1	0	2	0.6476	0	1	1	869.43896484375	1737.8706530575	-0.043876968725525	-3.81262498194701E-05	HCD	MS2	4.026372	12.41843	59.2194709026667	56198	MSO3_060418_02.raw	0/0	4.36757898330688			0	3.4E-06
High	Sequest HT (A2)	Unambiguous	[R].VFEVSLADLQNDEDQAYR.[K]		1	1	P49397	P49397	0	2	0.6039	0	1	1	1056.49670410156	2111.98613157313	-0.886177796524215	-0.000935798437467383	CID	MS2		40.5	55.7881536896	52546	MSO3_060418_03.raw	0/0	5.15085411071777			0	6.857E-09
High	Sequest HT (A2)	Unambiguous	[R].VFEVSLADLQNDEDQAYR.[K]		1	1	P49397	P49397	0	2	0.4663	0	1	1	1056.49670410156	2111.98613157313	-0.886177796524215	-0.000935798437467383	HCD	MS2	22.24263	41.235	55.7851952725333	52545	MSO3_060418_03.raw	0/0	4.15884256362915			0	1.112E-08
High	Sequest HT (A2)	Unambiguous	[R].SGETEDTFIADLAVGLATGQIK.[T]		1	1	Q42971	Q42971	0	3	0.4914	0	1	1	746.048095703125	2236.12973384938	-2.05672823719878	-0.00153304020826302	HCD	MS2	29.42725	33.1	80.5510372130667	77122	MSO3_060418_01.raw	0/0	4.09425258636475			0	1.991E-05
High	Sequest HT (A2)	Unambiguous	[R].SGETEDTFIADLAVGLATGQIK.[T]		1	1	Q42971	Q42971	0	3	0.4987	0	1	1	746.048095703125	2236.12973384938	-2.05672823719878	-0.00153304020826302	CID	MS2		39.93	80.5533227349333	77124	MSO3_060418_01.raw	0/0	3.98880004882813			0	2.462E-05
High	Sequest HT (A2)	Unambiguous	[R].VTPQPGVPPEEAGAAVAAESSTGTWTTVWTDGLTSLDR.[Y]		1	1	P0C511	P0C511	0	3	0.4741	0	1	1	1285.6240234375	3854.8575170525	-3.73537119069903	-0.00479979250015579	HCD	MS2	13.27875	40.255	80.5824901965333	77152	MSO3_060418_01.raw	0/0	4.05436086654663			0	1.35E-06
High	Sequest HT (A2)	Unambiguous	[R].VTPQPGVPPEEAGAAVAAESSTGTWTTVWTDGLTSLDR.[Y]		1	1	P0C511	P0C511	0	3	0.6567	0	1	1	1285.62622070313	3854.86410884938	-2.02538003719148	-0.00260252687515579	CID	MS2		33.1	80.5842399994667	77154	MSO3_060418_01.raw	0/0	4.34025764465332			0	1.209E-06
High	Sequest HT (A2)	Unambiguous	[R].cVKPPIIYGDVSRPNAMTVFWSK.[M]	C1(Carbamidomethyl)	1	1	Q2QLY4	Q2QLY4	0	4	0.3441	0	1	1	667.095703125	2665.36098261	-0.723203580462318	-0.000481899999973834	HCD	MS2	51.36704	22.50914	55.7531799250667	52509	MSO3_060418_03.raw	0/0	3.11313581466675	7490958.5	55.7069511413574	0	4.706E-05
High	Sequest HT (A2)	Unambiguous	[K].GHHYIVTDDKEGLNSELEK.[H]		1	1	Q9SXP2	Q9SXP2	1	4	0.6574	0	1	1	546.769165039063	2184.05483026625	-0.879621717031185	-0.000480285937442204	CID	MS2		13.17104	30.1286207250667	25763	MSO3_060418_03.raw	0/0	3.93520331382751			0	3.144E-06
High	Sequest HT (A2)	Unambiguous	[R].VLYLGPLSGEPPSYLTGEFPGDYGWDTAGLSADPETFAK.[N]		2	2	P12330; P12331	P12330; P12331	0	3	0.716	0	1	1	1373.32470703125	4117.95956783375	0.0566818974996963	7.78045829671707E-05	CID	MS2		33.1	80.6781504730667	77247	MSO3_060418_01.raw	0/0	5.73873710632324	153725720.25	80.4019775390625	0	1.242E-07
High	Sequest HT (A2)	Unambiguous	[R].HQLLAEFDALIEADKEK.[Y]		1	1	P30298	P30298	1	3	0.6814	0	1	1	657.34619140625	1970.02402095875	0.552647754772116	0.00036290958344883	CID	MS2		27.71786	59.19870724	56180	MSO3_060418_02.raw	0/0	4.98791360855103	35382698.5	58.8234825134277	0	1.306E-07
High	Sequest HT (A2)	Unambiguous	[K].EIInEEFGDGIMSAIDFYcSVDK.[V]	N4(Deamidated); C19(Carbamidomethyl)	1	1	Q9FWK4	Q9FWK4	0	2	0.3156	0	1	1	1327.09387207031	2653.18046751063	4.54375627659776	0.00602767531281145	CID	MS2		40.62	80.6871317685333	77256	MSO3_060418_01.raw	0/0	3.00710129737854	5992324.125	80.8424835205078	0	1.307E-05
High	Sequest HT (A2)	Unambiguous	[R].SGETEDTFIADLAVGLATGqIK.[T]	Q20(Deamidated)	1	1	Q42971	Q42971	0	2	0.5451	0	1	1	1119.07214355469	2237.13701047938	8.34176224238714	0.0093307546875947	HCD	MS2	5.78957	33.97	80.6951101829333	77265	MSO3_060418_01.raw	0/0	4.88143587112427			0	1.549E-08
High	Sequest HT (A2)	Unambiguous	[R].HQLLAEFDALIEADKEK.[Y]		1	1	P30298	P30298	1	3	0.6294	0	1	1	657.34619140625	1970.02402095875	0.552647754772116	0.00036290958344883	HCD	MS2	64.80847	33.1	59.1966860221333	56178	MSO3_060418_02.raw	0/0	4.01630830764771	35382698.5	58.8234825134277	0	3.306E-09
High	Sequest HT (A2)	Unambiguous	[R].VGLVAPVDVVVPPGNTGLDPSQTSFFQVLNIPTK.[I]		1	1	P41095	P41095	0	3	0.6773	0	1	1	1169.30383300781	3505.89694576344	0.81280933180679	0.000949874479222975	CID	MS2		33.1	80.7328418733333	77301	MSO3_060418_01.raw	0/0	3.13304233551025	190763051.625	80.5307235717773	0	3.716E-06
High	Sequest HT (A2)	Unambiguous	[K].NLQDIIAILGMDELSEDDKLTVAR.[A]		1	1	Q01859	Q01859	1	3	0.6018	0	1	1	891.464599609375	2672.37924556813	-0.702063736111548	-0.000625393958216591	HCD	MS2	14.62744	41.535	80.7349106901333	77303	MSO3_060418_01.raw	0/0	5.44701290130615			0	1.793E-09
High	Sequest HT (A2)	Unambiguous	[K].LLNVSTNDILIQSTGVIGQR.[I]		1	1	B8AL33	B8AL33	0	2	0.5065	0	1	1	1071.10205078125	2141.1968249325	2.03992522283339	0.00218393625004865	CID	MS2		33.1	59.1566296741333	56138	MSO3_060418_02.raw	0/0	3.84522223472595	9153388	59.1479911804199	0	1.369E-08
High	Sequest HT (A2)	Unambiguous	[K].WTVQQAAELAIAAPTIAASLDGR.[Y]		1	1	Q2R480	Q2R480	0	3	0.5816	0	1	1	785.089050292969	2353.25259761891	0.66423806186296	0.000521039635411095	HCD	MS2	4.998674	33.1	80.7437808242667	77312	MSO3_060418_01.raw	0/0	4.90160465240479			0	3.457E-08
High	Sequest HT (A2)	Unambiguous	[K].WTVQQAAELAIAAPTIAASLDGR.[Y]		1	1	Q2R480	Q2R480	0	3	0.6236	0	1	1	785.089660644531	2353.25442867359	1.44233383688046	0.0011313911979111	CID	MS2		43.135	80.7457706685333	77314	MSO3_060418_01.raw	0/0	4.40901374816895			0	2.014E-07
High	Sequest HT (A2)	Unambiguous	[R].GMEVIDTGAPLSVPVGGATLGR.[I]		1	1	P12085	P12085	0	2	0.6495	0	1	1	1049.05383300781	2097.10038938563	-0.226757989188602	-0.000237767187627469	CID	MS2		42.52	55.7244397189333	52479	MSO3_060418_03.raw	0/0	4.65315866470337			0	1.822E-08
High	Sequest HT (A2)	Unambiguous	[R].SGETEDTFIADLAVGLATGQIK.[T]		1	1	Q42971	Q42971	0	2	0.5824	0	1	1	1118.57092285156	2236.13456907313	0.105585394270931	0.000118051562594701	HCD	MS2	22.4661	33.1	80.488427412	77060	MSO3_060418_01.raw	0/0	4.54756355285645			0	8.335E-09
High	Sequest HT (A2)	Unambiguous	[R].VGLVAPVDVVVPPGNTGLDPSQTSFFQVLNIPTK.[I]		1	1	P41095	P41095	0	4	0.5517	0	1	1	877.230224609375	3505.8990685475	1.41829940204557	0.00124310187504761	HCD	MS2	5.923787	31.93	80.7929642362667	77362	MSO3_060418_01.raw	0/0	3.19391179084778			0	4.412E-06
High	Sequest HT (A2)	Unambiguous	[R].GPIQLSFNFNYGPAGR.[A]		1	1	Q7DNA1	Q7DNA1	0	2	0.737	0	1	1	869.43896484375	1737.8706530575	-0.043876968725525	-3.81262498194701E-05	CID	MS2		30.205	59.2210392656	56200	MSO3_060418_02.raw	0/0	4.78592443466187			0	1.134E-06
High	Sequest HT (A2)	Unambiguous	[R].VTPQPGVPPEEAGAAVAAESSTGTWTTVWTDGLTSLDR.[Y]		1	1	P0C511	P0C511	0	4	0.3765	0	1	1	964.475280761719	3854.87929315688	1.91361140771332	0.00184418171863854	CID	MS2		33.1	80.4508477770667	77022	MSO3_060418_01.raw	0/0	3.31788015365601			0	3.758E-05
High	Sequest HT (A2)	Unambiguous	[R].AFIAGVADDNGYGWAIAK.[A]		2	2	Q6Z0I4; Q6H5J0	Q6Z0I4; Q6H5J0	0	2	0.4772	0	1	1	919.955139160156	1838.90300169031	-2.26908119449594	-0.00208631484383659	HCD	MS2	12.19743	20.14	55.9061774792	52665	MSO3_060418_03.raw	0/0	4.16667699813843	11673003.75	55.8858184814453	0	1.135E-05
High	Sequest HT (A2)	Unambiguous	[K].ANLINATSISLEQLEK.[S]		1	1	P0C2Z0	P0C2Z0	0	2	0.471	0	1	1	872.477844238281	1743.94841184656	-0.16794269040237	-0.000146441718698043	CID	MS2		42.715	55.9007257952	52659	MSO3_060418_03.raw	0/0	4.14498090744019	22787088.5	56.1180229187012	0	3.902E-06
High	Sequest HT (A2)	Unambiguous	[K].TVLIMELINNIAK.[A]		1	1	P12085	P12085	0	2	0.4558	0	1	1	736.432067871094	1471.85685911219	1.08491794576786	0.000798421093804791	HCD	MS2	31.21135	33.1	80.2415591621333	76812	MSO3_060418_01.raw	0/0	3.61720395088196			0	2.895E-06
High	Sequest HT (A2)	Unambiguous	[K].TVLIMELINNIAK.[A]		1	1	P12085	P12085	0	2	0.6347	0	1	1	736.432067871094	1471.85685911219	1.08491794576786	0.000798421093804791	CID	MS2		42.42	80.2433907309333	76814	MSO3_060418_01.raw	0/0	3.23083710670471			0	8.356E-06
High	Sequest HT (A2)	Unambiguous	[K].VIHDNFGIIEGLMTTVHAITATQK.[T]		1	1	A2YQT7	A2YQT7	0	4	0.55	0	1	1	653.100219726563	2609.37904901625	1.32829335576865	0.000866504062400963	HCD	MS2	0	40.785	80.2912738864	76862	MSO3_060418_01.raw	0/0	4.0039758682251			0	3.838E-06
High	Sequest HT (A2)	Unambiguous	[K].VIHDNFGIIEGLMTTVHAITATQK.[T]		1	1	A2YQT7	A2YQT7	0	4	0.3914	0	1	1	653.099304199219	2609.37538690688	-0.0751494444393849	-4.90232813490366E-05	CID	MS2		33.1	80.2930296218667	76864	MSO3_060418_01.raw	0/0	3.73023223876953			0	4.572E-07
High	Sequest HT (A2)	Unambiguous	[K].AVLFAVPGAFTPTcSQK.[H]	C14(Carbamidomethyl)	1	1	Q7F8S5	Q7F8S5	0	2	0.564	0	1	1	897.465698242188	1793.92411985438	-0.751104574535654	-0.000673712812425009	CID	MS2		41.97	55.8969486248	52655	MSO3_060418_03.raw	0/0	3.28114366531372			0	2.944E-05
High	Sequest HT (A2)	Unambiguous	[K].LVPLLTEAGAIASSAK.[T]		1	1	P55142	P55142	0	3	0.5188	0	1	1	514.302856445313	1540.89401607594	-0.303968939624674	-0.000156128020838272	HCD	MS2	43.11526	41.04	59.2696997402667	56243	MSO3_060418_02.raw	0/0	2.93131279945374			0	3.26E-06
High	Sequest HT (A2)	Unambiguous	[R].VLYLGPLSGEPPSYLTGEFPGDYGWDTAGLSADPETFAK.[N]		2	2	P12330; P12331	P12330; P12331	0	3	0.6309	0	1	1	1373.32299804688	4117.95444088063	-1.18834086951656	-0.00163117979203283	HCD	MS2	0	30.67	80.3116018528	76883	MSO3_060418_01.raw	0/0	5.49909973144531	153725720.25	80.4019775390625	0	6.628E-08
High	Sequest HT (A2)	Unambiguous	[R].LTSLHPEIEELLYSEVDNNEHK.[F]		1	1	P31924	P31924	0	4	0.5341	0	1	1	653.073059082031	2609.27040643813	-0.97540652983628	-0.000636275468764325	CID	MS2		14.09623	55.888792764	52647	MSO3_060418_03.raw	0/0	2.64325356483459	15034640	55.7684593200684	0	2.767E-06
High	Sequest HT (A2)	Unambiguous	[R].VTPQPGVPPEEAGAAVAAESSTGTWTTVWTDGLTSLDR.[Y]		1	1	P0C511	P0C511	0	4	0.4531	0	1	1	964.475158691406	3854.87880487563	1.78694539634239	0.00172211140613854	CID	MS2		33.1	80.3404507128	76911	MSO3_060418_01.raw	0/0	3.73324036598206			0	2.216E-05
High	Sequest HT (A2)	Unambiguous	[K].NLQDIIAILGMDELSEDDKLTVAR.[A]		1	1	Q01859	Q01859	1	3	0.3417	0	1	1	891.470947265625	2672.39828853688	6.42377942862754	0.00572226229178341	HCD	MS2	7.180827	41.4	80.3540523325333	76925	MSO3_060418_01.raw	0/0	3.57277488708496			0	5.083E-05
High	Sequest HT (A2)	Unambiguous	[R].VGLVAPVDVVVPPGNTGLDPSQTSFFQVLNIPTK.[I]		1	1	P41095	P41095	0	3	0.6369	0	1	1	1169.30334472656	3505.89548091969	0.39498617177101	0.000461593229222975	CID	MS2		33.1	80.3659663746667	76936	MSO3_060418_01.raw	0/0	3.36434864997864	190763051.625	80.5307235717773	0	5.19E-06
High	Sequest HT (A2)	Unambiguous	[K].WTVQQAAELAIAAPTIAASLDGR.[Y]		1	1	Q2R480	Q2R480	0	3	0.4736	0	1	1	785.089904785156	2353.25516109547	1.75357214688745	0.0013755318229111	HCD	MS2	21.51448	41.535	80.3721621269333	76942	MSO3_060418_01.raw	0/0	3.97053194046021			0	7.539E-07
High	Sequest HT (A2)	Unambiguous	[K].WTVQQAAELAIAAPTIAASLDGR.[Y]		1	1	Q2R480	Q2R480	0	3	0.4887	0	1	1	785.089904785156	2353.25516109547	1.75357214688745	0.0013755318229111	CID	MS2		33.1	80.3739408626667	76944	MSO3_060418_01.raw	0/0	3.96552324295044			0	1.223E-05
High	Sequest HT (A2)	Unambiguous	[R].DNSALPIAAYQVSGEYSMIK.[A]		1	1	Q5Z8V9	Q5Z8V9	0	2	0.4336	0	1	1	1079.03076171875	2157.0542468075	0.463969770766112	0.000500403750038458	CID	MS2		42.57	59.2510963384	56230	MSO3_060418_02.raw	0/0	2.86024951934814	62181368.625	59.0028877258301	0	4.626E-05
High	Sequest HT (A2)	Unambiguous	[R].LTSLHPEIEELLYSEVDNNEHK.[F]		1	1	P31924	P31924	0	4	0.4922	0	1	1	653.073059082031	2609.27040643813	-0.97540652983628	-0.000636275468764325	HCD	MS2	21.27329	8.372326	55.8869280245333	52645	MSO3_060418_03.raw	0/0	3.84366059303284	15034640	55.7684593200684	0	2.675E-07
High	Sequest HT (A2)	Unambiguous	[K].VIHDNFGIIEGLMTTVHAITATQK.[T]		1	1	A2YQT7	A2YQT7	0	3	0.5295	0	1	1	870.462646484375	2609.37338619313	-0.841889871940937	-0.000732268958472559	HCD	MS2	10.93627	40.245	80.3873613376	76958	MSO3_060418_01.raw	0/0	4.57041072845459			0	8.927E-10
High	Sequest HT (A2)	Unambiguous	[R].ELGVPIVMHDYLTGGFTAnTSLAHYcR.[D]	N19(Deamidated); C26(Carbamidomethyl)	1	1	P0C511	P0C511	0	4	0.5045	0	1	1	756.620788574219	3023.46132440688	7.38759636298498	0.00558398671871352	HCD	MS2	54.41352	33.1	80.3882340549333	76959	MSO3_060418_01.raw	0/0	4.41709184646606			0	1.125E-06
High	Sequest HT (A2)	Unambiguous	[K].VIHDnFGIIEGLMTTVHAITATQK.[T]	N5(Deamidated)	1	1	A2YQT7	A2YQT7	0	3	0.2033	0	1	1	870.797790527344	2610.37881832203	7.36271050095743	0.00640644067694411	CID	MS2		33.1	80.3891734466667	76960	MSO3_060418_01.raw	0/0	4.2794246673584			0	2.435E-05
High	Sequest HT (A2)	Unambiguous	[K].GHHYIVTDDKEGLNSELEK.[H]		1	1	Q9SXP2	Q9SXP2	1	4	0.5528	0	1	1	546.769165039063	2184.05483026625	-0.879621717031185	-0.000480285937442204	HCD	MS2	70.22594	8.835663	30.1268767312	25761	MSO3_060418_03.raw	0/0	3.97871470451355			0	7.535E-07
High	Sequest HT (A2)	Unambiguous	[R].VALEAcVQAR.[N]	C6(Carbamidomethyl)	1	1	P0C511	P0C511	0	2	0.5695	0	1	1	558.795532226563	1116.58378782313	0.701921059427298	0.000391876562577664	CID	MS2		41.28	80.4043333050667	76974	MSO3_060418_01.raw	0/0	2.94864797592163			0	4.864E-05
High	Sequest HT (A2)	Unambiguous	[R].TTGIVLDSGDGVSHTVPIYEGYALPHAILR.[L]		2	2	Q10DV7; A3C6D7	Q10DV7; A3C6D7	0	4	0.567	0	1	1	788.665466308594	3151.64003534438	-0.699119842456499	-0.000550843906353293	HCD	MS2	29.67462	10.6644	59.2273203368	56206	MSO3_060418_02.raw	0/0	4.48225069046021			0	9.209E-10
High	Sequest HT (A2)	Unambiguous	[K].IPVLETPEGAVFESNAIAR.[Y]		1	1	Q5Z627	Q5Z627	0	2	0.2797	0	1	1	1007.03967285156	2013.07206907313	3.44633316454061	0.0034688465623276	HCD	MS2	0	33.1	55.8759869765333	52636	MSO3_060418_03.raw	0/0	2.86098456382751			0	4.898E-05
High	Sequest HT (A2)	Unambiguous	[R].IIGLGEIMSGELVEFAEGTR.[G]		1	1	P0C2Z4	P0C2Z4	0	2	0.5272	0	1	1	1061.05004882813	2121.09282102625	1.50371120691245	0.00159475312489121	HCD	MS2	15.0828	33.1	80.4307781389333	77001	MSO3_060418_01.raw	0/0	3.68329405784607			0	1.245E-05
High	Sequest HT (A2)	Unambiguous	[R].IIGLGEIMSGELVEFAEGTR.[G]		1	1	P0C2Z4	P0C2Z4	0	2	0.7492	0	1	1	1061.04736328125	2121.0874499325	-1.02852207082556	-0.00109079375010879	CID	MS2		41.67	80.4330632056	77003	MSO3_060418_01.raw	0/0	6.0597095489502			0	8.128E-10
High	Sequest HT (A2)	Unambiguous	[R].AKPDGFPTILFYPAGK.[K]		1	1	Q67IX6	Q67IX6	0	3	0.1845	0	1	1	574.647277832031	1721.92728023609	0.674411103470022	0.000387095364658308	HCD	MS2	10.31926	40.38	55.8604230866667	52619	MSO3_060418_03.raw	0/0	2.70830416679382	3372984	56.0136375427246	0	4.929E-05
High	Sequest HT (A2)	Unambiguous	[K].ITADSPGSEAAAEASAALAAAYVALKDDGDTAFSSR.[L]		1	1	Q6ZA06	Q6ZA06	1	3	0.4509	0	1	1	1157.55920410156	3470.66305904469	2.09852407083601	0.00242775156236045	CID	MS2		41.07	80.4481126922667	77019	MSO3_060418_01.raw	0/0	3.77435564994812			0	5.47E-05
High	Sequest HT (A2)	Unambiguous	[R].LTSLHPEIEELLYSEVDnNEHK.[F]	N18(Deamidated)	1	1	P31924	P31924	0	3		0.0026	2	2	870.763671875	2610.276462365	7.46854629346849	0.00649827499997372	CID	MS2		30.46	55.8296889536	52590	MSO3_060418_03.raw	0/0	3.79233813285828			0	3.647E-05
High	Sequest HT (A2)	Unambiguous	[R].LTSLHPEIEELLYSEVDNnEHK.[F]	N19(Deamidated)	1	1	P31924	P31924	0	3	0.0026	0	1	1	870.763671875	2610.276462365	7.46854629346849	0.00649827499997372	CID	MS2		30.46	55.8296889536	52590	MSO3_060418_03.raw	0/0	3.79521703720093			0	3.662E-05
High	Sequest HT (A2)	Unambiguous	[R].IIGLGEIMSGELVEFAEGTR.[G]		1	1	P0C2Z4	P0C2Z4	0	2	0.5509	0	1	1	1061.04846191406	2121.08964719813	0.00739154279453548	7.83906239121279E-06	HCD	MS2	8.927376	33.1	80.8000845512	77368	MSO3_060418_01.raw	0/0	4.80604219436646	11066675.375	80.686653137207	0	4.941E-09
High	Sequest HT (A2)	Unambiguous	[R].IIGLGEIMSGELVEFAEGTR.[G]		1	1	P0C2Z4	P0C2Z4	0	2	0.7491	0	1	1	1061.0498046875	2121.092332745	1.27350818166354	0.00135061249989121	CID	MS2		41.67	80.8020596573333	77370	MSO3_060418_01.raw	0/0	5.33522033691406	11066675.375	80.686653137207	0	4.452E-09
High	Sequest HT (A2)	Unambiguous	[R].VTPqPGVPPEEAGAAVAAESSTGTWTTVWTDGLTSLDR.[Y]	Q4(Deamidated)	1	1	P0C511	P0C511	0	4	0.5444	0	1	1	964.726196289063	3855.88295526625	7.00825879470141	0.00675570906238854	CID	MS2		42.165	80.8566552544	77425	MSO3_060418_01.raw	0/0	4.38632154464722			0	1.479E-05
High	Sequest HT (A2)	Unambiguous	[K].SELEQYLDESLTPR.[I]		1	2	Q6AVI0	Q6AVI0; B9FJG3	0	2	0.5485	0	1	1	840.409729003906	1679.81218137781	-0.0532632061380585	-4.47360936277619E-05	CID	MS2		23.755	55.6267728242667	52380	MSO3_060418_03.raw	0/0	3.30280256271362			0	4.503E-05
High	Sequest HT (A2)	Unambiguous	[R].QVQLISFIAYKPPGcEESGGN.[-]	C15(Carbamidomethyl)	1	2	P18566	P18566; Q0INY7	0	2	0.612	0	1	1	1147.55981445313	2294.11235227625	0.0846324140048976	9.70781249698405E-05	CID	MS2		31.165	59.0998948322667	56078	MSO3_060418_02.raw	0/0	4.51094961166382	414582728	59.389476776123	0	3.588E-07
High	Sequest HT (A2)	Unambiguous	[K].SELEQYLDESLTPR.[I]		1	2	Q6AVI0	Q6AVI0; B9FJG3	0	2	0.2608	0	1	1	840.409729003906	1679.81218137781	-0.0532632061380585	-4.47360936277619E-05	HCD	MS2	30.45337	41.94	55.6250586376	52378	MSO3_060418_03.raw	0/0	3.72134518623352			0	1.853E-06
High	Sequest HT (A2)	Unambiguous	[R].SGETEDTFIADLAVGLATGQIK.[T]		1	1	Q42971	Q42971	0	2	0.6931	0	1	1	1118.57104492188	2236.13481321375	0.214765161067738	0.000240121875094701	CID	MS2		33.1	81.4539143757333	78017	MSO3_060418_01.raw	0/0	6.54732179641724			0	3.029E-10
High	Sequest HT (A2)	Unambiguous	[R].VGLVAPVDVVVPPGNTGLDPSQTSFFQVLNIPTK.[I]		1	1	P41095	P41095	0	3	0.6143	0	1	1	1169.30407714844	3505.89767818531	1.02172091182468	0.00119401510422297	HCD	MS2	0	30.325	81.4612038637333	78024	MSO3_060418_01.raw	0/0	3.49525475502014			0	2.794E-06
High	Sequest HT (A2)	Unambiguous	[R].QVQLISFIAYKPPGcEESGGN.[-]	C15(Carbamidomethyl)	1	2	P18566	P18566; Q0INY7	0	2	0.5857	0	1	1	1147.55969238281	2294.11210813563	-0.021788113054281	-2.49921875301595E-05	HCD	MS2	0	21.265	59.0981174498667	56076	MSO3_060418_02.raw	0/0	4.89565467834473	414582728	59.389476776123	0	4.743E-07
High	Sequest HT (A2)	Unambiguous	[K].DFIFGTGSAAYQYEGAYK.[E]		2	2	Q53NF0; Q0J0N4	Q53NF0; Q0J0N4	0	2	0.7335	0	1	1	994.45654296875	1987.9058093075	-0.716583991424675	-0.000712251250092777	CID	MS2		18.595	55.6194919669333	52372	MSO3_060418_03.raw	0/0	5.44113159179688	52349465	55.6811790466309	0	1.271E-08
High	Sequest HT (A2)	Unambiguous	[K].DFIFGTGSAAYQYEGAYK.[E]		2	2	Q53NF0; Q0J0N4	Q53NF0; Q0J0N4	0	2	0.5598	0	1	1	994.45654296875	1987.9058093075	-0.716583991424675	-0.000712251250092777	HCD	MS2	15.38534	28.105	55.6179443616	52370	MSO3_060418_03.raw	0/0	4.68408060073853	52349465	55.6811790466309	0	3.666E-06
High	Sequest HT (A2)	Unambiguous	[R].LPIYVVQPQDGLDAIAR.[N]		1	1	Q8H8C7	Q8H8C7	0	2	0.6658	0	1	1	934.520446777344	1868.03361692469	3.20827947709361	0.00299657734399261	CID	MS2		23.67982	59.0657132917333	56044	MSO3_060418_02.raw	0/0	4.0729193687439	288175414.5	58.7992973327637	0	3.293E-07
High	Sequest HT (A2)	Unambiguous	[R].LPIYVVQPQDGLDAIAR.[N]		1	1	Q8H8C7	Q8H8C7	0	2	0.6272	0	1	1	934.517761230469	1868.02824583094	0.333004143016793	0.000311030468992612	HCD	MS2	19.3351	14.05683	59.0640941405333	56042	MSO3_060418_02.raw	0/0	3.96869468688965	288175414.5	58.7992973327637	0	1.822E-06
High	Sequest HT (A2)	Unambiguous	[R].VALEAcVQAR.[N]	C6(Carbamidomethyl)	1	1	P0C511	P0C511	0	2	0.5444	0	1	1	558.795104980469	1116.58293333094	-0.0633531605682909	-3.53695311723357E-05	CID	MS2		41.61	81.611157648	78170	MSO3_060418_01.raw	0/0	3.49322652816772			0	1.401E-05
High	Sequest HT (A2)	Unambiguous	[K].MGINPIMMSAGELESGNAGEPAK.[L]		1	1	P93431	P93431	0	2	0.6632	0	1	1	1152.53601074219	2304.06474485438	-0.919684952970718	-0.00105950781266984	CID	MS2		41.415	55.5747647754667	52324	MSO3_060418_03.raw	0/0	5.78722620010376			0	4.416E-10
High	Sequest HT (A2)	Unambiguous	[K].SFGVLIPDQGIALR.[G]		1	1	Q6ER94	Q6ER94	0	2	0.5643	0	1	1	743.425415039063	1485.84355344813	0.783433110707794	0.000582029062570655	CID	MS2		2.128088	59.0622753010667	56040	MSO3_060418_02.raw	0/0	3.41803455352783			0	6.515E-06
High	Sequest HT (A2)	Unambiguous	[K].MGINPIMMSAGELESGNAGEPAK.[L]		1	1	P93431	P93431	0	2	0.6494	0	1	1	1152.53503417969	2304.06279172938	-1.76737085593946	-0.00203607031266984	HCD	MS2	8.065373	33.1	55.5723293018667	52322	MSO3_060418_03.raw	0/0	5.78825855255127			0	1.554E-10
High	Sequest HT (A2)	Unambiguous	[R].SGETEDTFIADLAVGLATGQIK.[T]		1	1	Q42971	Q42971	0	3	0.6406	0	1	1	746.050598144531	2236.13724117359	1.30054959180306	0.000969401197986978	CID	MS2		28.53248	81.6533244725333	78210	MSO3_060418_01.raw	0/0	6.39950227737427			0	6.151E-09
High	Sequest HT (A2)	Unambiguous	[K].GTVEIITPVELIK.[K]		1	1	P41095	P41095	0	2	0.5377	0	1	1	706.42431640625	1411.8413561825	0.494483918044496	0.000349066250123542	HCD	MS2	20.09201	8.905058	59.06152312	56039	MSO3_060418_02.raw	0/0	3.05331301689148			0	3.555E-05
High	Sequest HT (A2)	Unambiguous	[K].SDcTLLEINPLAETADNK.[L]	C3(Carbamidomethyl)	1	1	Q6K9N6	Q6K9N6	0	2	0.7207	0	1	1	1002.47985839844	2003.95244016688	-3.279215336858	-0.00328570656260396	CID	MS2		22.239	55.532571012	52281	MSO3_060418_03.raw	0/0	5.97529458999634	119024271	55.7224617004395	0	4.827E-08
High	Sequest HT (A2)	Unambiguous	[R].VTPQPGVPPEEAGAAVAAESSTGTWTTVWTDGLTSLDR.[Y]		1	1	P0C511	P0C511	0	3	0.5632	0	1	1	1285.62829589844	3854.87033443531	-0.410388392212125	-0.000527331562655794	HCD	MS2	17.61366	28.03	81.7119176632	78269	MSO3_060418_01.raw	0/0	4.3462815284729			0	1.145E-05
High	Sequest HT (A2)	Unambiguous	[R].VTPqPGVPPEEAGAAVAAESSTGTWTTVWTDGLTSLDR.[Y]	Q4(Deamidated)	1	1	P0C511	P0C511	0	3	0.6324	0	1	1	1285.96350097656	3855.87594966969	5.19138682508232	0.00667241322901087	CID	MS2		38.14	81.7138116272	78271	MSO3_060418_01.raw	0/0	5.5465030670166			0	3.479E-09
High	Sequest HT (A2)	Unambiguous	[K].SDcTLLEINPLAETADNK.[L]	C3(Carbamidomethyl)	1	1	Q6K9N6	Q6K9N6	0	2	0.6312	0	1	1	1002.47985839844	2003.95244016688	-3.279215336858	-0.00328570656260396	HCD	MS2	51.8134	33.1	55.53053746	52279	MSO3_060418_03.raw	0/0	5.06576585769653	119024271	55.7224617004395	0	9.805E-08
High	Sequest HT (A2)	Unambiguous	[R].QVQLISFIAYKPPGcEESGGN.[-]	C15(Carbamidomethyl)	1	2	P18566	P18566; Q0INY7	0	3	0.4852	0	1	1	765.376220703125	2294.11410884938	0.850319967163164	0.000650243124987071	CID	MS2		26.45129	59.0365699101333	56014	MSO3_060418_02.raw	0/0	3.37758946418762	59356124	59.3664207458496	0	8.217E-06
High	Sequest HT (A2)	Unambiguous	[K].GHYLnATAGTcEEMIKR.[A]	N5(Deamidated); C11(Carbamidomethyl)	1	1	P0C511	P0C511	1	3	0.5218	0	1	1	651.3046875	1951.89950924	-0.280869913235795	-0.000182743333262181	HCD	MS2	48.55845	9.508256	30.2267911226667	25867	MSO3_060418_03.raw	0/0	4.3465747833252	341822849.625	30.0289325714111	0	3.909E-08
High	Sequest HT (A2)	Unambiguous	[R].SGETEDTFIADLAVGLATGQIK.[T]		1	1	Q42971	Q42971	0	2	0.6672	0	1	1	1118.57214355469	2236.13701047938	1.19738306223901	0.0013387546875947	CID	MS2		33.1	81.8492282834667	78400	MSO3_060418_01.raw	0/0	6.46417760848999			0	3.798E-10
High	Sequest HT (A2)	Unambiguous	[R].LANNLEELILK.[E]		1	2	Q01K11	Q01K11; Q7XN11	0	2	0.3463	0	1	1	635.3740234375	1269.740770245	-0.400227202641283	-0.000254092499972103	HCD	MS2	37.28644	21.78874	55.5259774122667	52274	MSO3_060418_03.raw	0/0	3.08664345741272			0	5.376E-05
High	Sequest HT (A2)	Unambiguous	[R].VQLAEQYLSEAALGDAnSDAMK.[T]	N17(Deamidated)	1	1	P93431	P93431	0	2	0.2148	0	1	1	1163.04833984375	2325.0894030575	-0.894249760103041	-0.00103960625011879	CID	MS2		33.1	55.5028115386667	52251	MSO3_060418_03.raw	0/0	4.60579681396484	18324440.75	55.6681976318359	0	3.947E-06
High	Sequest HT (A2)	Unambiguous	[R].VQLAEQYLSEAALGDAnSDAMK.[T]	N17(Deamidated)	1	1	P93431	P93431	0	2	0.221	0	1	1	1163.04833984375	2325.0894030575	-0.894249760103041	-0.00103960625011879	HCD	MS2	0	40.365	55.5010514354667	52249	MSO3_060418_03.raw	0/0	4.47539329528809	18324440.75	55.6681976318359	0	5.037E-08
High	Sequest HT (A2)	Unambiguous	[K].GHYLnATAGTcEEMIKR.[A]	N5(Deamidated); C11(Carbamidomethyl)	1	1	P0C511	P0C511	1	3	0.6098	0	1	1	651.304809570313	1951.89987545094	-0.0932522449548317	-6.06730207621808E-05	CID	MS2		10.89607	30.2283056933333	25869	MSO3_060418_03.raw	0/0	3.04747891426086	341822849.625	30.0289325714111	0	3.436E-06
High	Sequest HT (A2)	Unambiguous	[R].VTPQPGVPPEEAGAAVAAESSTGTWTTVWTDGLTSLDR.[Y]		1	1	P0C511	P0C511	0	4	0.3262	0	1	1	964.476745605469	3854.88515253188	3.43360354416448	0.00330902546863854	HCD	MS2	8.636671	33.1	81.8635943973333	78415	MSO3_060418_01.raw	0/0	2.817622423172			0	1.532E-05
High	Sequest HT (A2)	Unambiguous	[R].VTPQPGVPPEEAGAAVAAESSTGTWTTVWTDGLTSLDR.[Y]		1	1	P0C511	P0C511	0	4	0.4612	0	1	1	964.476745605469	3854.88515253188	3.43360354416448	0.00330902546863854	CID	MS2		41.355	81.8656031973333	78417	MSO3_060418_01.raw	0/0	4.11847019195557			0	3.781E-05
High	Sequest HT (A2)	Unambiguous	[R].VTPQPGVPPEEAGAAVAAESSTGTWTTVWTDGLTSLDR.[Y]		1	1	P0C511	P0C511	0	3	0.6842	0	1	1	1285.63159179688	3854.88022213063	2.1545983380492	0.00276856687484421	CID	MS2		33.1	81.3284369162667	77893	MSO3_060418_01.raw	0/0	4.56091737747192			0	3.906E-07
High	Sequest HT (A2)	Unambiguous	[K].MGINPIMMSAGELESGNAGEPAK.[L]		1	1	P93431	P93431	0	3	0.5374	0	1	1	768.693542480469	2304.06607418141	-0.342736839130505	-0.000263229531356046	HCD	MS2	19.38364	26.83679	55.6361727421333	52390	MSO3_060418_03.raw	0/0	5.21152400970459	34992231	55.5228843688965	0	2.345E-07
High	Sequest HT (A2)	Unambiguous	[K].GMIPFVTIFHWDTPLALESK.[Y]		1	1	Q0J0N4	Q0J0N4	0	3	0.467	0	1	1	768.069702148438	2302.19455318531	0.224192793725405	0.000172045104288069	HCD	MS2	24.99824	41.64	81.3055026696	77872	MSO3_060418_01.raw	0/0	3.48947691917419			0	4.591E-06
High	Sequest HT (A2)	Unambiguous	[R].SGETEDTFIADLAVGLATGQIK.[T]		1	1	Q42971	Q42971	0	3	0.5975	0	1	1	746.050537109375	2236.13705806813	1.21866476670545	0.000908366041736978	CID	MS2		20.23978	81.3033855656	77870	MSO3_060418_01.raw	0/0	5.68519067764282	110913156	81.1850051879883	0	9.079E-09
High	Sequest HT (A2)	Unambiguous	[R].GMEVIDTGAPLSVPVGGATLGR.[I]		1	1	P12085	P12085	0	2	0.5623	0	1	1	1049.05236816406	2097.09745969813	-1.62377591474831	-0.00170261093762747	HCD	MS2	0	32.845	55.7224269888	52477	MSO3_060418_03.raw	0/0	4.09008312225342			0	8.948E-08
High	Sequest HT (A2)	Unambiguous	[K].LLNVSTNDILIQSTGVIGQR.[I]		1	1	B8AL33	B8AL33	0	2	0.4606	0	1	1	1071.10034179688	2141.19340696375	0.443633054546425	0.000474951875048646	HCD	MS2	11.56428	38.905	59.1548967701333	56136	MSO3_060418_02.raw	0/0	4.18702077865601	9153388	59.1479911804199	0	2.648E-07
High	Sequest HT (A2)	Unambiguous	[K].HSEFISYPISLWTEK.[T]		2	3	Q0J4P2; Q07078	Q0J4P2; Q69QQ6; Q07078	0	3	0.5128	0	1	1	612.97802734375	1836.91952877125	1.5528147176307	0.000950797083381379	CID	MS2		15.565	59.1498089178667	56130	MSO3_060418_02.raw	0/0	2.72719979286194	16518314.5	59.0369033813477	0	3.897E-05
High	Sequest HT (A2)	Unambiguous	[K].HSEFISYPISLWTEK.[T]		2	3	Q0J4P2; Q07078	Q0J4P2; Q69QQ6; Q07078	0	3	0.5801	0	1	1	612.97802734375	1836.91952877125	1.5528147176307	0.000950797083381379	HCD	MS2	25.12472	42.51	59.1480550021333	56128	MSO3_060418_02.raw	0/0	3.30805087089539	16518314.5	59.0369033813477	0	9.069E-06
High	Sequest HT (A2)	Unambiguous	[R].VTPQPGVPPEEAGAAVAAESSTGTWTTVWTDGLTSLDR.[Y]		1	1	P0C511	P0C511	0	4	0.2761	0	1	1	964.474731445313	3854.87709589125	1.34361435654414	0.00129486531238854	HCD	MS2	0	42.15	80.8743312272	77441	MSO3_060418_01.raw	0/0	2.96771907806396	3784257.25	80.8311004638672	0	4.138E-05
High	Sequest HT (A2)	Unambiguous	[R].VPTVDVSVVDLTVR.[LI]		3	3	Q7FAH2; Q6K5G8; A2YQT7	Q7FAH2; Q6K5G8; A2YQT7	0	2	0.6382	0	1	1	749.926391601563	1498.84550657313	-1.35284398752624	-0.00101385343748461	CID	MS2		32.21329	55.7134486442667	52467	MSO3_060418_03.raw	0/0	3.50511860847473			0	2.316E-05
High	Sequest HT (A2)	Unambiguous	[K].LVVSTScSLMHTAVDLVNETK.[L]	C7(Carbamidomethyl)	2	2	Q2QLY5; Q2QLY4	Q2QLY5; Q2QLY4	0	3	0.5914	0	1	1	768.725646972656	2304.16238765797	2.16735973950961	0.00166464598954737	CID	MS2		15.65274	59.1471633602667	56127	MSO3_060418_02.raw	0/0	3.94221019744873	167416770	59.4576835632324	0	2.34E-06
High	Sequest HT (A2)	Unambiguous	[K].WLAANVSAEVAESTR.[I]		1	1	P48494	P48494	0	2	0.6796	0	1	1	802.407470703125	1603.80766477625	0.127475557346215	0.000102223124940792	CID	MS2		33.1	80.9094533701333	77472	MSO3_060418_01.raw	0/0	3.33660912513733	3265062.625	80.8943099975586	0	7.806E-06
High	Sequest HT (A2)	Unambiguous	[K].LVVSTScSLMHTAVDLVNETK.[L]	C7(Carbamidomethyl)	2	2	Q2QLY5; Q2QLY4	Q2QLY5; Q2QLY4	0	3	0.4246	0	1	1	768.725402832031	2304.16165523609	1.84949001542035	0.00142050536454737	HCD	MS2	40.09546	26.14	59.1452612984	56125	MSO3_060418_02.raw	0/0	2.85344839096069	167416770	59.4576835632324	0	9.971E-07
High	Sequest HT (A2)	Unambiguous	[R].SGETEDTFIADLAVGLATGQIK.[T]		1	1	Q42971	Q42971	0	3	0.4969	0	1	1	746.05078125	2236.13779049	1.54620406709587	0.00115250666673698	HCD	MS2	3.863656	33.1	80.9304247018667	77492	MSO3_060418_01.raw	0/0	4.80564880371094	110913156	81.1850051879883	0	5.339E-09
High	Sequest HT (A2)	Unambiguous	[R].SGETEDTFIADLAVGLATGQIK.[T]		1	1	Q42971	Q42971	0	3	0.603	0	1	1	746.05078125	2236.13779049	1.54620406709587	0.00115250666673698	CID	MS2		36.87036	80.9323917261333	77494	MSO3_060418_01.raw	0/0	5.28969287872314	110913156	81.1850051879883	0	3.354E-08
High	Sequest HT (A2)	Unambiguous	[R].VTPQPGVPPEEAGAAVAAESSTGTWTTVWTDGLTSLDR.[Y]		1	1	P0C511	P0C511	0	3	0.6189	0	1	1	1285.63244628906	3854.88278560719	2.81959489774658	0.00362305906234421	CID	MS2		30.355	80.9744291306667	77536	MSO3_060418_01.raw	0/0	4.8819522857666			0	8.777E-08
High	Sequest HT (A2)	Unambiguous	[R].VPTVDVSVVDLTVR.[LI]		3	3	Q7FAH2; Q6K5G8; A2YQT7	Q7FAH2; Q6K5G8; A2YQT7	0	2	0.4856	0	1	1	749.926391601563	1498.84550657313	-1.35284398752624	-0.00101385343748461	HCD	MS2	27.0659	29.335	55.7116005853333	52465	MSO3_060418_03.raw	0/0	3.48400640487671			0	5.468E-05
High	Sequest HT (A2)	Unambiguous	[R].VETGVLKPGMVVTFGPSGLTTEVK.[S]		1	1	O64937	O64937	0	3	0.5051	0	1	1	816.113220214844	2446.32510738453	-0.435700472149897	-0.000355288489572558	CID	MS2		9.822384	55.7049215413333	52458	MSO3_060418_03.raw	0/0	3.91591429710388			0	4.091E-08
High	Sequest HT (A2)	Unambiguous	[R].AFIAGVADDNGYGWAIAK.[A]		2	2	Q6Z0I4; Q6H5J0	Q6Z0I4; Q6H5J0	0	2	0.4277	0	1	1	919.956115722656	1838.90495481531	-1.20696939936292	-0.00110975234383659	CID	MS2		30.205	55.9079315093333	52667	MSO3_060418_03.raw	0/0	4.84179830551147	11673003.75	55.8858184814453	0	3.034E-07
High	Sequest HT (A2)	Unambiguous	[K].KLDGQLGGLLSEASAEEDFTGK.[A]		1	1	Q6K669	Q6K669	1	2	0.6471	0	1	1	1133.06579589844	2265.12431516688	-0.0800720337291623	-9.06865625438513E-05	CID	MS2		41.055	55.681170572	52436	MSO3_060418_03.raw	0/0	3.90816187858582	34100579.25	55.5433807373047	0	3.733E-05
High	Sequest HT (A2)	Unambiguous	[K].IYAFNEGNYALWDDK.[L]		1	1	O64422	O64422	0	2	0.4828	0	1	1	909.918151855469	1818.82902708094	-2.37162964069619	-0.00215679953112158	HCD	MS2	19.00766	42.655	55.6676129882667	52421	MSO3_060418_03.raw	0/0	3.78774356842041	27167962.25	55.4994125366211	0	2.885E-06
High	Sequest HT (A2)	Unambiguous	[R].AIWVNYLSQcDESLGVK.[I]	C10(Carbamidomethyl)	1	1	Q0E4K1	Q0E4K1	0	2	0.4467	0	1	1	991.489929199219	1981.97258176844	1.91387899726418	0.00189662421879078	HCD	MS2	1.501797	28.87	59.1408721938667	56120	MSO3_060418_02.raw	0/0	3.93939876556396			0	3.85E-07
High	Sequest HT (A2)	Unambiguous	[R].SGETEDTFIADLAVGLATGQIK.[T]		1	1	Q42971	Q42971	0	2	0.7263	0	1	1	1118.57080078125	2236.1343249325	-0.00359437252587719	-4.01874990529905E-06	CID	MS2		33.1	81.0679354290667	77629	MSO3_060418_01.raw	0/0	6.64749765396118	36980966.84375	80.924690246582	0	2.988E-11
High	Sequest HT (A2)	Unambiguous	[R].VLYLGPLSGEPPSYLTGEFPGDYGWDTAGLSADPETFAK.[N]		2	2	P12330; P12331	P12330; P12331	0	3	0.5904	0	1	1	1373.326171875	4117.963962365	1.12384426922791	0.00154264833296717	HCD	MS2	2.324442	33.1	81.0708751189333	77632	MSO3_060418_01.raw	0/0	4.97608041763306	2056672.4375	81.2516479492188	0	1.029E-07
High	Sequest HT (A2)	Unambiguous	[R].VLYLGPLSGEPPSYLTGEFPGDYGWDTAGLSADPETFAK.[N]		2	2	P12330; P12331	P12330; P12331	0	3	0.626	0	1	1	1373.326171875	4117.963962365	1.12384426922791	0.00154264833296717	CID	MS2		42.415	81.0731999368	77634	MSO3_060418_01.raw	0/0	4.83769750595093	2056672.4375	81.2516479492188	0	7.424E-07
High	Sequest HT (A2)	Unambiguous	[R].VGLVAPVDVVVPPGNTGLDPSQTSFFQVLNIPTK.[I]		1	1	P41095	P41095	0	3	0.7982	0	1	1	1169.30334472656	3505.89548091969	0.39498617177101	0.000461593229222975	CID	MS2		30.325	81.1004526821333	77662	MSO3_060418_01.raw	0/0	3.36906003952026			0	2.984E-06
High	Sequest HT (A2)	Unambiguous	[K].NLQDIIAILGMDELSEDDKLTVAR.[A]		1	1	Q01859	Q01859	1	3	0.5519	0	1	1	891.467346191406	2672.38748531422	2.38123378709286	0.00212118807303341	HCD	MS2	0	23.275	81.1074026162667	77669	MSO3_060418_01.raw	0/0	3.95428895950317			0	6.161E-06
High	Sequest HT (A2)	Unambiguous	[K].NLQDIIAILGMDELSEDDKLTVAR.[A]		1	1	Q01859	Q01859	1	3	0.5796	0	1	1	891.466613769531	2672.38528804859	1.55902111423835	0.00138876619803341	CID	MS2		32.905	81.1092358434667	77671	MSO3_060418_01.raw	0/0	4.0238823890686			0	4.099E-05
High	Sequest HT (A2)	Unambiguous	[K].TAVATDTILNQK.[G]		1	1	P0C2Z4	P0C2Z4	0	2	0.5773	0	1	1	637.850524902344	1274.69377317469	-1.00675475746379	-0.00064165265621341	HCD	MS2	15.74588	14.29633	30.1545278728	25793	MSO3_060418_03.raw	0/0	2.91499328613281			0	4.207E-05
High	Sequest HT (A2)	Unambiguous	[K].GIDDIMVSLAAK.[D]		1	1	P41344	P41344	0	2	0.606	0	1	1	616.830932617188	1232.65458860438	-0.739310881930398	-0.000455657812381105	CID	MS2		22.26114	55.6577798752	52411	MSO3_060418_03.raw	0/0	4.01239681243896	57194430.125	55.579158782959	0	5.732E-05
High	Sequest HT (A2)	Unambiguous	[R].LPIYVVQPQDGLDAIAR.[N]		1	1	Q8H8C7	Q8H8C7	0	2	0.5	0	1	1	934.517700195313	1868.02812376063	0.267656976333229	0.000249995312742612	HCD	MS2	21.67439	40.905	59.1088423850667	56087	MSO3_060418_02.raw	0/0	3.03557705879211	288175414.5	58.7992973327637	0	3.624E-06
High	Sequest HT (A2)	Unambiguous	[K].MGInPIMMSAGELESGNAGEPAK.[L]	N4(Deamidated)	1	1	P93431	P93431	0	3	0.0962	0	1	1	769.027221679688	2305.06711177906	7.04188753659846	0.00541063635406062	CID	MS2		26.92	55.6378764757333	52392	MSO3_060418_03.raw	0/0	4.98651695251465	29271710.5	55.3806114196777	0	8.746E-06
High	Sequest HT (A2)	Unambiguous	[R].ALTVPELTQQMWDAK.[N]		5	8	Q43594; Q76FS2; Q8H7U1; P46265; Q76FS3	Q43594; Q76FS2; Q8H7U1; P45960; Q40665; P46265; Q76FS3; P37832	0	2	0.5787	0	1	1	865.944274902344	1730.88127317469	1.78565696816984	0.00154537734374571	CID	MS2		39.43	59.1034798136	56082	MSO3_060418_02.raw	0/0	3.94378662109375	72370206	59.0182800292969	0	4.849E-06
High	Sequest HT (A2)	Unambiguous	[R].ALTVPELTQQMWDAK.[N]		5	8	Q43594; Q76FS2; Q8H7U1; P46265; Q76FS3	Q43594; Q76FS2; Q8H7U1; P45960; Q40665; P46265; Q76FS3; P37832	0	2	0.406	0	1	1	865.942932128906	1730.87858762781	0.234105332545639	0.000202603906245713	HCD	MS2	33.75714	29.455	59.1015506402667	56080	MSO3_060418_02.raw	0/0	3.35374879837036	72370206	59.0182800292969	0	5.85E-06
High	Sequest HT (A2)	Unambiguous	[R].AIWVNYLSQcDESLGVK.[I]	C10(Carbamidomethyl)	1	1	Q0E4K1	Q0E4K1	0	2	0.5679	0	1	1	991.490600585938	1981.97392454188	2.5913737415193	0.00256801093754078	CID	MS2		17.74	59.1424406210667	56122	MSO3_060418_02.raw	0/0	4.86376285552979			0	1.737E-07
High	Sequest HT (A2)	Unambiguous	[K].DKGLEPTEFEDTVAqAFFDLENGnQELK.[S]	Q15(Deamidated); N24(Deamidated)	1	1	Q8LJU5	Q8LJU5	1	3	0.0601	0	1	1	1062.83288574219	3186.48410396656	6.39531415329545	0.00679281218761485	CID	MS2		41.28	80.2019131693333	76774	MSO3_060418_01.raw	0/0	4.99450635910034			0	1.298E-05
High	Sequest HT (A2)	Unambiguous	[R].VDIGQVLLSVR.[C]		1	2	A2Y0T4	A2ZCQ7; A2Y0T4	0	2	0.5806	0	1	1	599.861389160156	1198.71550169031	0.08643445541889	5.18051563176414E-05	CID	MS2		11.91244	59.2957381293333	56266	MSO3_060418_02.raw	0/0	3.10193586349487			0	2.279E-05
High	Sequest HT (A2)	Unambiguous	[K].DKGLEPTEFEDTVAQAFFDLEnGNQELK.[S]	N22(Deamidated)	1	1	Q8LJU5	Q8LJU5	1	3	0.0356	0	1	1	1062.49780273438	3185.47885494313	-0.268275723778363	-0.000284862291551817	HCD	MS2	42.30788	33.1	80.1998921173333	76772	MSO3_060418_01.raw	0/0	5.34405183792114	7229349.375	80.2403411865234	0	2.175E-06
High	Sequest HT (A2)	Unambiguous	[R].IIAAERPDALLPTMGGQTALNLAVSLADSGALDR.[L]		1	1	B9EXM2	B9EXM2	0	3	0.4015	0	1	1	1140.9423828125	3420.8125951775	-0.857413232511164	-0.000977684166628023	HCD	MS2	12.4956	35.94	79.3823883898667	75971	MSO3_060418_01.raw	0/0	3.95708823204041	17252426.625	79.3698120117188	0	1.752E-05
High	Sequest HT (A2)	Unambiguous	[R].NPDEIPWAEAGAEYVVESTGVFTDK.[E]		1	1	A2YQT7	A2YQT7	0	3	0.3737	0	1	1	908.760375976563	2724.26657466969	-0.351323906811805	-0.00031903343748733	HCD	MS2	0	33.1	79.3831507021333	75972	MSO3_060418_01.raw	0/0	3.7224338054657	7297068.5	79.315803527832	0	5.177E-05
High	Sequest HT (A2)	Unambiguous	[R].IIAAERPDALLPTMGGQTALNLAVSLADSGALDR.[L]		1	1	B9EXM2	B9EXM2	0	3	0.5511	0	1	1	1140.9423828125	3420.8125951775	-0.857413232511164	-0.000977684166628023	CID	MS2		33.1	79.3840569730667	75973	MSO3_060418_01.raw	0/0	4.21114492416382	17252426.625	79.3698120117188	0	1.006E-05
High	Sequest HT (A2)	Unambiguous	[K].GHHYIVTDDKEGLNSELEK.[H]		1	1	Q9SXP2	Q9SXP2	1	3	0.5589	0	1	1	728.690612792969	2184.05728511891	0.244365860051528	0.000177902968819884	HCD	MS2	21.31076	24.38132	29.9617194216	25578	MSO3_060418_03.raw	0/0	3.9872465133667			0	3.155E-09
High	Sequest HT (A2)	Unambiguous	[K].DKGLEPTEFEDTVAQAFFDLEnGNQELK.[S]	N22(Deamidated)	1	1	Q8LJU5	Q8LJU5	1	3	0.0198	0	1	1	1062.49682617188	3185.47592525563	-1.18797629234116	-0.00126142479155182	HCD	MS2	12.41616	41.97	79.4206866325333	76006	MSO3_060418_01.raw	0/0	6.06793451309204	55586196.75	79.7416305541992	0	2.744E-07
High	Sequest HT (A2)	Unambiguous	[K].DKGLEPTEFEDTVAQAFFDLENGnQELK.[S]	N24(Deamidated)	1	1	Q8LJU5	Q8LJU5	1	3		0.0198	2	2	1062.49682617188	3185.47592525563	-1.18797629234116	-0.00126142479155182	HCD	MS2	12.41616	41.97	79.4206866325333	76006	MSO3_060418_01.raw	0/0	5.95168876647949	55586196.75	79.7416305541992	0	1.207E-05
High	Sequest HT (A2)	Unambiguous	[K].DKGLEPTEFEDTVAQAFFDLENGNqELK.[S]	Q25(Deamidated)	1	1	Q8LJU5	Q8LJU5	1	3		0.0362	3	3	1062.49682617188	3185.47592525563	-1.18797629234116	-0.00126142479155182	HCD	MS2	12.41616	41.97	79.4206866325333	76006	MSO3_060418_01.raw	0/0	5.850914478302	55586196.75	79.7416305541992	0	1.852E-05
High	Sequest HT (A2)	Unambiguous	[K].DKGLEPTEFEDTVAQAFFDLEnGNQELK.[S]	N22(Deamidated)	1	1	Q8LJU5	Q8LJU5	1	3	0.0909	0	1	1	1062.49890136719	3185.48215084156	0.766387415854786	0.000813770520948183	CID	MS2		33.1	79.4225344317333	76008	MSO3_060418_01.raw	0/0	4.5143985748291	55586196.75	79.7416305541992	0	1.421E-06
High	Sequest HT (A2)	Unambiguous	[R].TGPYGQIFRPDNFVFGQSGAGNNWAK.[G]		2	3	Q43594; Q76FS3	Q43594; P45960; Q76FS3	0	3	0.3959	0	1	1	943.45703125	2828.35654049	0.920747565054261	0.000868066666650217	HCD	MS2	78.62562	38.215	59.4484752744	56422	MSO3_060418_02.raw	0/0	5.32817983627319	36103091.75	59.4530372619629	0	1.006E-05
High	Sequest HT (A2)	Unambiguous	[K].VGDGAHIPVTAVVFGSPQIGNPEFK.[K]		1	2	B8A8C9	Q5NAI4; B8A8C9	0	3	0.6175	0	1	1	846.109130859375	2536.31283931813	-2.60576477427658	-0.00220301729162505	CID	MS2		32.335	56.1379233298667	52907	MSO3_060418_03.raw	0/0	5.14501857757568	11533913.75	56.2772026062012	0	1.797E-05
High	Sequest HT (A2)	Unambiguous	[K].VGDGAHIPVTAVVFGSPQIGNPEFK.[K]		1	2	B8A8C9	Q5NAI4; B8A8C9	0	3	0.589	0	1	1	846.109130859375	2536.31283931813	-2.60576477427658	-0.00220301729162505	HCD	MS2	31.92592	27.28	56.1363905093333	52905	MSO3_060418_03.raw	0/0	4.3781476020813	11533913.75	56.2772026062012	0	4.838E-06
High	Sequest HT (A2)	Unambiguous	[K].SFGVLIPDQGIALR.[G]		1	1	Q6ER94	Q6ER94	0	2	0.592	0	1	1	743.425048828125	1485.84282102625	0.290499351225613	0.000215818125070655	CID	MS2		5.182678	59.4424377386667	56416	MSO3_060418_02.raw	0/0	3.25804138183594			0	4.492E-06
High	Sequest HT (A2)	Unambiguous	[K].TVLIMELINNIAK.[A]		1	1	P12085	P12085	0	2	0.559	0	1	1	736.431884765625	1471.85649290125	0.836108876773396	0.000615315625054791	CID	MS2		33.1	79.5166594962667	76101	MSO3_060418_01.raw	0/0	3.89670443534851	34177024.5	79.2850189208984	0	7.561E-06
High	Sequest HT (A2)	Unambiguous	[R].ELGVPIVMHDYLTGGFTANTSLAHYcR.[D]	C26(Carbamidomethyl)	1	1	P0C511	P0C511	0	4	0.6	0	1	1	756.369445800781	3022.45595331313	0.324521997445223	0.000245213281212742	HCD	MS2	13.41628	33.1	79.5194823221333	76104	MSO3_060418_01.raw	0/0	3.55143976211548			0	1.287E-08
High	Sequest HT (A2)	Unambiguous	[K].VIHDNFGIIEGLMTTVHAITATQK.[T]		1	1	A2YQT7	A2YQT7	0	4	0.6296	0	1	1	653.100524902344	2609.38026971938	1.79610762250466	0.00117167984365096	CID	MS2		33.1	79.5417355157333	76126	MSO3_060418_01.raw	0/0	4.67328262329102			0	2.108E-08
High	Sequest HT (A2)	Unambiguous	[R].TTGIVLDSGDGVSHTVPIYEGYALPHAILR.[L]		2	2	Q10DV7; A3C6D7	Q10DV7; A3C6D7	0	3	0.6364	0	1	1	1051.22058105469	3151.64718990406	1.57098543776217	0.0016503946873551	CID	MS2		33.71524	59.406579436	56380	MSO3_060418_02.raw	0/0	4.39664793014526	63037083.5	59.4405860900879	0	1.47E-08
High	Sequest HT (A2)	Unambiguous	[R].VALEAcVQAR.[N]	C6(Carbamidomethyl)	1	1	P0C511	P0C511	0	2	0.5319	0	1	1	558.795654296875	1116.58403196375	0.920570836568894	0.000513946875077664	CID	MS2		33.1	79.5495184312	76134	MSO3_060418_01.raw	0/0	3.28681015968323			0	1.613E-05
High	Sequest HT (A2)	Unambiguous	[R].AGLALQPIATAIFANSPFK.[E]		1	1	A2YL07	A2YL07	0	3	0.7091	0	1	1	644.030517578125	1930.07699947438	-1.37811701812436	-0.0008866252082953	HCD	MS2	14.97815	42.225	79.5666681762667	76152	MSO3_060418_01.raw	0/0	3.84599661827087	2986175.25	79.433235168457	0	2.389E-06
High	Sequest HT (A2)	Unambiguous	[R].QVQLISFIAYKPPGcEESGGN.[-]	C15(Carbamidomethyl)	1	2	P18566	P18566; Q0INY7	0	3	0.5698	0	1	1	765.376525878906	2294.11502437672	1.24939694363508	0.000955418906237071	CID	MS2		15.43799	59.4054728613333	56379	MSO3_060418_02.raw	0/0	3.44331550598145	59356124	59.3664207458496	0	1.967E-06
High	Sequest HT (A2)	Unambiguous	[R].GMEVIDTGAPLSVPVGGATLGR.[I]		1	1	P12085	P12085	0	2	0.642	0	1	1	1049.05432128906	2097.10136594813	0.238914652664632	0.000250514062372531	CID	MS2		14.61241	56.1141916962667	52880	MSO3_060418_03.raw	0/0	5.27928686141968	101404874.125	55.9933700561523	0	2.26E-10
High	Sequest HT (A2)	Unambiguous	[R].VETGVLKPGMVVTFGPSGLTTEVK.[S]		1	1	O64937	O64937	0	3	0.4872	0	1	1	816.113952636719	2446.32730465016	0.462489494922598	0.000377133385427442	CID	MS2		7.71576	56.1130810232	52879	MSO3_060418_03.raw	0/0	5.07393217086792			0	4.974E-08
High	Sequest HT (A2)	Unambiguous	[R].GMEVIDTGAPLSVPVGGATLGR.[I]		1	1	P12085	P12085	0	2	0.5491	0	1	1	1049.05383300781	2097.10038938563	-0.226757989188602	-0.000237767187627469	HCD	MS2	1.540584	33.1	56.1122036634667	52878	MSO3_060418_03.raw	0/0	4.4791259765625	101404874.125	55.9933700561523	0	7.175E-10
High	Sequest HT (A2)	Unambiguous	[K].VIHDNFGIIEGLMTTVHAITATQK.[T]		1	1	A2YQT7	A2YQT7	0	3	0.5575	0	1	1	870.463989257813	2609.37741451344	0.701897208287904	0.000610504479027441	HCD	MS2	17.87272	40.59	79.604253996	76186	MSO3_060418_01.raw	0/0	5.6547212600708			0	6.828E-11
High	Sequest HT (A2)	Unambiguous	[R].TTGIVLDSGDGVSHTVPIYEGYALPHAILR.[L]		2	2	Q10DV7; A3C6D7	Q10DV7; A3C6D7	0	3	0.5596	0	1	1	1051.21813964844	3151.63986568531	-0.752951797250466	-0.000791011562644902	HCD	MS2	0	33.1	59.4045978008	56378	MSO3_060418_02.raw	0/0	4.94734716415405	63037083.5	59.4405860900879	0	2.251E-10
High	Sequest HT (A2)	Unambiguous	[K].GLVPLAGSNNESWcQGLDGLASR.[E]	C14(Carbamidomethyl)	1	1	Q40677	Q40677	0	2	0.6874	0	1	1	1201.08337402344	2401.15947141688	1.2447947049115	0.00149447343752129	CID	MS2		40.305	59.3892715248	56363	MSO3_060418_02.raw	0/0	4.35124731063843			0	8.854E-08
High	Sequest HT (A2)	Unambiguous	[K].VIHDNFGIIEGLMTTVHAITATQK.[T]		1	1	A2YQT7	A2YQT7	0	3	0.7055	0	1	1	870.463623046875	2609.37631588063	0.280864368225493	0.000244293541527441	CID	MS2		33.1	79.6060181813333	76188	MSO3_060418_01.raw	0/0	5.50167655944824			0	8.464E-09
High	Sequest HT (A2)	Unambiguous	[K].GLVPLAGSNNESWcQGLDGLASR.[E]	C14(Carbamidomethyl)	1	1	Q40677	Q40677	0	2	0.633	0	1	1	1201.08337402344	2401.15947141688	1.2447947049115	0.00149447343752129	HCD	MS2	0	33.1	59.3872569301333	56361	MSO3_060418_02.raw	0/0	4.36056566238403			0	8.948E-07
High	Sequest HT (A2)	Unambiguous	[R].SQDVHSnGPVLDETILADPDISDAIENEK.[E]	N7(Deamidated)	1	1	Q69RJ0	Q69RJ0	0	3		0.0439	2	2	1041.49670410156	3122.47555904469	3.44962887334904	0.00359044822922187	CID	MS2		32.89	56.0712036229333	52837	MSO3_060418_03.raw	0/0	4.14474582672119	19724479	55.9793014526367	0	5.809E-05
High	Sequest HT (A2)	Unambiguous	[R].AEATDVANAVLDGSDAILLGAETLR.[G]		2	2	Q2QXR8; B8BJ39	Q2QXR8; B8BJ39	0	2	0.614	0	1	1	1243.14318847656	2485.27910032313	0.427872901723911	0.000531691562628112	HCD	MS2	0	41.235	79.608374384	76190	MSO3_060418_01.raw	0/0	5.00364351272583	59994672.375	79.7290878295898	0	2.371E-10
High	Sequest HT (A2)	Unambiguous	[R].EALLETAADEAEGADILLVKPGLPYLDVIR.[L]		1	1	Q5Z8V9	Q5Z8V9	0	3	0.6073	0	1	1	1065.57604980469	3194.71359615406	-1.84359095184755	-0.00196325197930491	CID	MS2		26.575	79.3804280906667	75969	MSO3_060418_01.raw	0/0	4.09561443328857	6272900.5625	79.3354721069336	0	1.73E-06
High	Sequest HT (A2)	Unambiguous	[R].EALLETAADEAEGADILLVKPGLPYLDVIR.[L]		1	1	Q5Z8V9	Q5Z8V9	0	3	0.5463	0	1	1	1065.57604980469	3194.71359615406	-1.84359095184755	-0.00196325197930491	HCD	MS2	9.070604	40.53	79.3786677442667	75967	MSO3_060418_01.raw	0/0	5.29165458679199	6272900.5625	79.3354721069336	0	5.778E-07
High	Sequest HT (A2)	Unambiguous	[R].EVAAFAQFGSDLDAATqALLNR.[G]	Q17(Deamidated)	1	1	P0C520	P0C520	0	2		0.0479	2	2	1155.08361816406	2309.15995969813	8.2904983508903	0.00957196406255734	CID	MS2		40.5	79.3688453592	75957	MSO3_060418_01.raw	0/0	4.5670108795166	661374.6875	79.3048858642578	0	3.011E-07
High	Sequest HT (A2)	Unambiguous	[R].EVAAFAqFGSDLDAATQALLNR.[G]	Q7(Deamidated)	1	1	P0C520	P0C520	0	2	0.0479	0	1	1	1155.08361816406	2309.15995969813	8.2904983508903	0.00957196406255734	CID	MS2		40.5	79.3688453592	75957	MSO3_060418_01.raw	0/0	4.80210113525391	661374.6875	79.3048858642578	0	2.772E-08
High	Sequest HT (A2)	Unambiguous	[R].IVNnEIIILGnDAELGSDIDPEEAQQALEIAEANVSR.[A]	N4(Deamidated); N11(Deamidated)	1	1	P0C2Z1	P0C2Z1	0	3	0.1597	0	1	1	1322.33386230469	3964.98703365406	9.0993166041154	0.0120261146873852	CID	MS2		40.5	79.1299017610667	75724	MSO3_060418_01.raw	0/0	6.9529013633728			0	1.238E-07
High	Sequest HT (A2)	Unambiguous	[K].TVLIMELINNIAK.[A]		1	1	P12085	P12085	0	2	0.5975	0	1	1	736.428466796875	1471.84965696375	-3.80832707778992	-0.00280265312494521	CID	MS2		33.1	79.1333013314667	75728	MSO3_060418_01.raw	0/0	3.95035576820374	34177024.5	79.2850189208984	0	1.828E-05
High	Sequest HT (A2)	Unambiguous	[R].DVPcAVFSIPPLSVVGLSEQQALEEAK.[S]	C4(Carbamidomethyl)	1	1	P48642	P48642	0	3	0.4047	0	1	1	961.828308105469	2883.47037105641	-3.62929188328784	-0.0034883311979641	HCD	MS2	0	41.415	79.1352598626667	75730	MSO3_060418_01.raw	0/0	3.41224765777588	3839758	79.1576232910156	0	1.097E-06
High	Sequest HT (A2)	Unambiguous	[R].DVPcAVFSIPPLSVVGLSEQQALEEAK.[S]	C4(Carbamidomethyl)	1	1	P48642	P48642	0	3	0.5825	0	1	1	961.827758789063	2883.46872310719	-4.20080572799488	-0.0040376476042141	CID	MS2		20.02	79.1370344506667	75732	MSO3_060418_01.raw	0/0	3.88074803352356	3839758	79.1576232910156	0	4.978E-05
High	Sequest HT (A2)	Unambiguous	[R].ALTVPELTQQMWDAK.[N]		5	8	Q43594; Q76FS2; Q8H7U1; P46265; Q76FS3	Q43594; Q76FS2; Q8H7U1; P45960; Q40665; P46265; Q76FS3; P37832	0	2	0.6098	0	1	1	865.944580078125	1730.88188352625	2.13828233990262	0.00185055312499571	CID	MS2		24.7709	59.4742303778667	56448	MSO3_060418_02.raw	0/0	3.27936792373657			0	3.672E-05
High	Sequest HT (A2)	Unambiguous	[R].ELGVPIVMHDYLTGGFTANTSLAHYcR.[D]	C26(Carbamidomethyl)	1	1	P0C511	P0C511	0	4	0.5073	0	1	1	756.365539550781	3022.44032831313	-4.8451166381579	-0.00366103671878726	HCD	MS2	32.01052	30.1	79.1393970744	75734	MSO3_060418_01.raw	0/0	4.09552717208862			0	2.815E-09
High	Sequest HT (A2)	Unambiguous	[K].VIHDNFGIIEGLMTTVHAITATQK.[T]		1	1	A2YQT7	A2YQT7	0	4	0.5419	0	1	1	653.097229003906	2609.36708612563	-3.25628645824427	-0.00212421859384904	CID	MS2		33.1	79.1694246589333	75761	MSO3_060418_01.raw	0/0	4.29873037338257			0	1.172E-07
High	Sequest HT (A2)	Unambiguous	[R].AEATDVANAVLDGSDAILLGAETLR.[G]		2	2	Q2QXR8; B8BJ39	Q2QXR8; B8BJ39	0	3	0.6528	0	1	1	829.095336914063	2485.27145748219	-2.64737293551397	-0.00219315260407408	HCD	MS2	6.770089	41.565	79.1715310162667	75763	MSO3_060418_01.raw	0/0	5.75942707061768			0	1.003E-08
High	Sequest HT (A2)	Unambiguous	[R].AEATDVANAVLDGSDAILLGAETLR.[G]		2	2	Q2QXR8; B8BJ39	Q2QXR8; B8BJ39	0	3	0.584	0	1	1	829.095336914063	2485.27145748219	-2.64737293551397	-0.00219315260407408	CID	MS2		23.845	79.1733060389333	75765	MSO3_060418_01.raw	0/0	5.00294876098633			0	4.522E-08
High	Sequest HT (A2)	Unambiguous	[K].DAGAVVPTSYEALETAIK.[E]		1	1	Q93VT8	Q93VT8	0	2	0.2707	0	1	1	917.9736328125	1834.939988995	-1.79622172916687	-0.001647982500117	HCD	MS2	13.2428	32.83	56.1901253941333	52962	MSO3_060418_03.raw	0/0	2.65521025657654			0	4.079E-05
High	Sequest HT (A2)	Unambiguous	[R].QVQLISFIAYKPPGcEESGGN.[-]	C15(Carbamidomethyl)	1	2	P18566	P18566; Q0INY7	0	2	0.6772	0	1	1	1147.56066894531	2294.11406126063	0.829576103419148	0.00095157031246984	CID	MS2		9.629498	59.4731884805333	56447	MSO3_060418_02.raw	0/0	4.11783933639526	414582728	59.389476776123	0	3.06E-06
High	Sequest HT (A2)	Unambiguous	[R].ALTVPELTQQMWDAK.[N]		5	8	Q43594; Q76FS2; Q8H7U1; P46265; Q76FS3	Q43594; Q76FS2; Q8H7U1; P45960; Q40665; P46265; Q76FS3; P37832	0	2	0.392	0	1	1	865.944580078125	1730.88188352625	2.13828233990262	0.00185055312499571	HCD	MS2	34.86013	30.81571	59.4723176938667	56446	MSO3_060418_02.raw	0/0	3.01320266723633			0	2.264E-05
High	Sequest HT (A2)	Unambiguous	[R].ELGIGIVAYSPLGR.[G]		2	4	A2XRZ0; A2XRZ6	A2XRZ0; A2XRZ6; Q7XT99; Q7XQ45	0	2	0.3854	0	1	1	722.9111328125	1444.814988995	-0.589213501280863	-0.000425652499984608	CID	MS2		33.1	59.4608223592	56436	MSO3_060418_02.raw	0/0	2.87896633148193	13241617.75	59.423526763916	0	4.614E-05
High	Sequest HT (A2)	Unambiguous	[K].FETLSYLPPLTVEDLLK.[Q]		1	2	P18566	P18566; Q0INY7	0	2	0.5691	0	1	1	989.539733886719	1978.07219114344	-3.09933458868786	-0.00306536328105267	CID	MS2		33.1	79.2121644608	75804	MSO3_060418_01.raw	0/0	3.10529375076294			0	1.128E-05
High	Sequest HT (A2)	Unambiguous	[R].AEATDVANAVLDGSDAILLGAETLR.[G]		2	2	Q2QXR8; B8BJ39	Q2QXR8; B8BJ39	0	2	0.7016	0	1	1	1243.14440917969	2485.28154172938	1.41022023418012	0.00175239468762811	CID	MS2		33.1	79.6101639896	76192	MSO3_060418_01.raw	0/0	5.06322813034058	59994672.375	79.7290878295898	0	7.077E-10
High	Sequest HT (A2)	Unambiguous	[K].VSDDEVAFLTQGDANDEKnVLSLWFDGLK.[L]	N19(Deamidated)	1	1	Q0J8G4	Q0J8G4	1	3	0.0073	0	1	1	1076.18762207031	3226.54831295094	1.75693042478094	0.00188960364611424	HCD	MS2	15.45254	41.73	79.2142395629333	75806	MSO3_060418_01.raw	0/0	4.10782480239868	3483423.5625	79.016845703125	0	4.889E-05
High	Sequest HT (A2)	Unambiguous	[K].VSDDEVAFLTQGDANDEKnVLSLWFDGLK.[L]	N19(Deamidated)	1	1	Q0J8G4	Q0J8G4	1	3	0.16	0	1	1	1076.18762207031	3226.54831295094	1.75693042478094	0.00188960364611424	CID	MS2		33.1	79.2160165245333	75808	MSO3_060418_01.raw	0/0	4.25458717346191	3483423.5625	79.016845703125	0	5.635E-05
High	Sequest HT (A2)	Unambiguous	[K].VIHDNFGIIEGLMTTVHAITATQK.[T]		1	1	A2YQT7	A2YQT7	0	3	0.5034	0	1	1	870.461242675781	2609.36917476734	-2.45584909218018	-0.00213607755222256	HCD	MS2	24.39366	33.1	79.2326572848	75824	MSO3_060418_01.raw	0/0	5.80050754547119			0	2.004E-11
High	Sequest HT (A2)	Unambiguous	[K].VIHDNFGIIEGLMTTVHAITATQK.[T]		1	1	A2YQT7	A2YQT7	0	3	0.7126	0	1	1	870.461242675781	2609.36917476734	-2.45584909218018	-0.00213607755222256	CID	MS2		40.59	79.2346282810667	75826	MSO3_060418_01.raw	0/0	5.01356172561646			0	1.597E-09
High	Sequest HT (A2)	Unambiguous	[R].NLNMGNAASIPSK.[C]		1	1	Q2QYL3	Q2QYL3	0	2	0.5232	0	1	1	658.835144042969	1316.66301145594	0.228559626621421	0.0001504679687514	HCD	MS2	36.71297	15.28	29.9159442490667	25529	MSO3_060418_03.raw	0/0	3.2254056930542			0	7.735E-06
High	Sequest HT (A2)	Unambiguous	[R].IVNNEIIILGNDAELGSDIDPEEAQQALEIAEANVSR.[A]		1	1	P0C2Z1	P0C2Z1	0	3	0.6235	0	1	1	1321.67517089844	3963.01095943531	7.07450066142069	0.00934537510405183	CID	MS2		33.1	79.2414300370667	75833	MSO3_060418_01.raw	0/0	4.25085163116455			0	1.02E-05
High	Sequest HT (A2)	Unambiguous	[K].ELQGVVFDDVPEALK.[H]		1	2	B8BKI7	B8BKI7; Q2R483	0	2	0.288	0	1	1	829.933776855469	1658.86027708094	-1.9899882702714	-0.00165055953129922	HCD	MS2	53.15172	28.63933	56.1612745917333	52930	MSO3_060418_03.raw	0/0	3.15920376777649	4105808.625	56.3272857666016	0	1.398E-06
High	Sequest HT (A2)	Unambiguous	[K].NSSYFVEWIPNNVK.[S]		5	8	Q43594; Q76FS2; Q8H7U1; P46265; Q76FS3	Q43594; Q76FS2; Q8H7U1; P45960; Q40665; P46265; Q76FS3; P37832	0	2	0.6847	0	1	1	848.920776367188	1696.83427610438	0.783391421839336	0.000664642187416575	CID	MS2		34.13349	56.1603976341333	52929	MSO3_060418_03.raw	0/0	4.62808752059937			0	2.001E-06
High	Sequest HT (A2)	Unambiguous	[R].AEATDVANAVLDGSDAILLGAETLR.[G]		2	2	Q2QXR8; B8BJ39	Q2QXR8; B8BJ39	0	3	0.5612	0	1	1	829.097900390625	2485.27914791188	0.447021161723072	0.000370323958425918	HCD	MS2	4.709178	33.1	79.3360236512	75925	MSO3_060418_01.raw	0/0	5.3061056137085	35133363.65625	79.5395431518555	0	2.331E-09
High	Sequest HT (A2)	Unambiguous	[R].AEATDVANAVLDGSDAILLGAETLR.[G]		2	2	Q2QXR8; B8BJ39	Q2QXR8; B8BJ39	0	3	0.5317	0	1	1	829.098876953125	2485.28207759938	1.62583796067052	0.00134688645842592	CID	MS2		41.02855	79.3379989933333	75927	MSO3_060418_01.raw	0/0	4.41693115234375	35133363.65625	79.5395431518555	0	2.707E-08
High	Sequest HT (A2)	Unambiguous	[R].NLNMGNAASIPSK.[C]		1	1	Q2QYL3	Q2QYL3	0	2	0.6436	0	1	1	658.835144042969	1316.66301145594	0.228559626621421	0.0001504679687514	CID	MS2		21.15378	29.9174672306667	25531	MSO3_060418_03.raw	0/0	3.75548195838928			0	1.514E-05
High	Sequest HT (A2)	Unambiguous	[R].AGLALQPIATAIFANSPFK.[E]		1	1	A2YL07	A2YL07	0	2	0.7278	0	1	1	965.545349121094	1930.08342161219	1.94927819137766	0.00188113109379628	CID	MS2		41.67	79.3460110821333	75935	MSO3_060418_01.raw	0/0	3.38329005241394	4307411.3125	79.229377746582	0	3.993E-05
High	Sequest HT (A2)	Unambiguous	[K].NSSYFVEWIPNNVK.[S]		5	8	Q43594; Q76FS2; Q8H7U1; P46265; Q76FS3	Q43594; Q76FS2; Q8H7U1; P45960; Q40665; P46265; Q76FS3; P37832	0	2	0.5534	0	1	1	848.91748046875	1696.8276843075	-3.10137336149043	-0.00263125625008342	HCD	MS2	37.88578	25.84	56.1586099117333	52927	MSO3_060418_03.raw	0/0	3.65493512153625			0	1.416E-05
High	Sequest HT (A2)	Unambiguous	[R].TGPYGQIFRPDNFVFGQSGAGNNWAK.[G]		2	3	Q43594; Q76FS3	Q43594; P45960; Q76FS3	0	3	0.4116	0	1	1	943.45703125	2828.35654049	0.920747565054261	0.000868066666650217	CID	MS2		21.985	59.450202288	56424	MSO3_060418_02.raw	0/0	4.12557554244995	36103091.75	59.4530372619629	0	1.782E-08
High	Sequest HT (A2)	Unambiguous	[R].EVAAFAQFGSDLDAATQALLNR.[G]		1	1	P0C520	P0C520	0	2	0.5021	0	1	1	1154.583984375	2308.16069212	1.68634557258092	0.00194617500005734	HCD	MS2	0	41.775	79.3658933472	75956	MSO3_060418_01.raw	0/0	4.81957244873047	30086150.5	79.6875991821289	0	8.469E-09
High	Sequest HT (A2)	Unambiguous	[K].VSDDEVAFLTQGDAnDEKNVLSLWFDGLK.[L]	N15(Deamidated)	1	1	Q0J8G4	Q0J8G4	1	3		0.0073	2	2	1076.18762207031	3226.54831295094	1.75693042478094	0.00188960364611424	HCD	MS2	15.45254	41.73	79.2142395629333	75806	MSO3_060418_01.raw	0/0	4.08235836029053	3483423.5625	79.016845703125	0	3.489E-05
High	Sequest HT (A2)	Unambiguous	[R].EVNSVNDNPVIDVHR.[G]		1	1	P14717	P14717	0	3	0.5601	0	1	1	569.619873046875	1706.84506588063	-0.334417689895888	-0.000190266458275801	HCD	MS2	40.34987	14.67259	29.9124400893333	25525	MSO3_060418_03.raw	0/0	3.66011953353882	202180995.375	29.9435195922852	0	1.276E-06
High	Sequest HT (A2)	Unambiguous	[K].WSPELAAAcEIWK.[A]	C9(Carbamidomethyl)	1	1	P0C511	P0C511	0	2	0.598	0	1	1	780.879943847656	1560.75261106531	0.695354317808129	0.000542637656241851	CID	MS2		10.38281	59.3813240864	56355	MSO3_060418_02.raw	0/0	3.98215770721436			0	8.038E-06
High	Sequest HT (A2)	Unambiguous	[R].IVNnEIIILGnDAELGSDIDPEEAQQALEIAEANVSR.[A]	N4(Deamidated); N11(Deamidated)	1	1	P0C2Z1	P0C2Z1	0	3	0.0212	0	1	1	1322.33129882813	3964.97934322438	7.15971387657076	0.00946263812488516	HCD	MS2	56.52127	42.685	79.6465144736	76227	MSO3_060418_01.raw	0/0	3.76973080635071	2845079.5	79.6129608154297	0	1.21E-05
High	Sequest HT (A2)	Unambiguous	[K].GWSLNLGELAR.[I]		1	1	Q9LI00	Q9LI00	0	2	0.2132	0	1	1	608.327941894531	1215.64860715906	0.460946788112807	0.000280174531326338	HCD	MS2	16.02991	42.025	55.9847073269333	52746	MSO3_060418_03.raw	0/0	3.19083547592163	79259450	56.196533203125	0	4.984E-05
High	Sequest HT (A2)	Unambiguous	[K].LLFYDLYGGGEK.[V]		1	1	Q6F2U9	Q6F2U9	0	2	0.5484	0	1	1	687.85009765625	1374.6929186825	-0.782135882345508	-0.000537598749929202	CID	MS2		33.1	55.9762429176	52739	MSO3_060418_03.raw	0/0	3.41297245025635	6415831.25	55.7632141113281	0	2.209E-05
High	Sequest HT (A2)	Unambiguous	[R].VGLVAPVDVVVPPGNTGLDPSQTSFFQVLNIPTK.[I]		1	1	P41095	P41095	0	3	0.576	0	1	1	1169.30554199219	3505.90207271656	2.27519039193202	0.00265885885422298	HCD	MS2	22.84472	40.815	79.9753627058667	76551	MSO3_060418_01.raw	0/0	3.41620826721191			0	2.365E-06
High	Sequest HT (A2)	Unambiguous	[K].DLDPETTLVVVVSK.[T]		2	2	P42862; P42863	P42862; P42863	0	2	0.3029	0	1	1	757.919189453125	1514.83110227625	-0.0747302728543288	-5.66018750305375E-05	CID	MS2		26.725	55.9517339613333	52712	MSO3_060418_03.raw	0/0	3.06970548629761	5112449.75	55.9881248474121	0	2.185E-05
High	Sequest HT (A2)	Unambiguous	[K].VIHDNFGIIEGLMTTVHAITATQK.[T]		1	1	A2YQT7	A2YQT7	0	3	0.4386	0	1	1	870.464538574219	2609.37906246266	1.33344646838152	0.00115982088527744	HCD	MS2	10.90166	33.1	79.9849139698667	76559	MSO3_060418_01.raw	0/0	5.12759399414063			0	5.507E-11
High	Sequest HT (A2)	Unambiguous	[K].VIHDNFGIIEGLMTTVHAITATQK.[T]		1	1	A2YQT7	A2YQT7	0	3	0.6306	0	1	1	870.464965820313	2609.38034420094	1.82465144845433	0.00158706697902744	CID	MS2		41.265	79.9868891328	76561	MSO3_060418_01.raw	0/0	4.24906587600708			0	4.318E-07
High	Sequest HT (A2)	Unambiguous	[R].AEATDVANAVLDGSDAILLGAETLR.[G]		2	2	Q2QXR8; B8BJ39	Q2QXR8; B8BJ39	0	2	0.6368	0	1	1	1243.14367675781	2485.28007688563	0.820811834706393	0.00101997281262811	HCD	MS2	6.226005	42.09	79.9879038336	76562	MSO3_060418_01.raw	0/0	5.80716371536255	59994672.375	79.7290878295898	0	7.899E-11
High	Sequest HT (A2)	Unambiguous	[R].AEATDVANAVLDGSDAILLGAETLR.[G]		2	2	Q2QXR8; B8BJ39	Q2QXR8; B8BJ39	0	2	0.717	0	1	1	1243.14367675781	2485.28007688563	0.820811834706393	0.00101997281262811	CID	MS2		33.1	79.9896853421333	76564	MSO3_060418_01.raw	0/0	5.23338651657104	59994672.375	79.7290878295898	0	1.635E-10
High	Sequest HT (A2)	Unambiguous	[R].GPLQISWNFNYGPAGK.[N]		1	1	O04138	O04138	0	2	0.7016	0	1	1	874.944091796875	1748.88090696375	3.10292174075872	0.00271331187491342	CID	MS2		22.46504	59.3379302922667	56309	MSO3_060418_02.raw	0/0	5.1582498550415			0	4.043E-07
High	Sequest HT (A2)	Unambiguous	[K].DLDPETTLVVVVSK.[T]		2	2	P42862; P42863	P42862; P42863	0	2	0.4031	0	1	1	757.919189453125	1514.83110227625	-0.0747302728543288	-5.66018750305375E-05	HCD	MS2	40.23243	16.12	55.9501420504	52710	MSO3_060418_03.raw	0/0	3.19708180427551	5112449.75	55.9881248474121	0	2.993E-05
High	Sequest HT (A2)	Unambiguous	[K].WTVQQAAELAIAAPTIAASLDGR.[Y]		1	1	Q2R480	Q2R480	0	3	0.5254	0	1	1	785.090698242188	2353.25754146656	2.7650966544102	0.00216898885416109	HCD	MS2	21.69132	33.1	80.0177187994667	76592	MSO3_060418_01.raw	0/0	5.3136568069458	8988753.625	80.1248779296875	0	1.673E-06
High	Sequest HT (A2)	Unambiguous	[K].WTVQQAAELAIAAPTIAASLDGR.[Y]		1	1	Q2R480	Q2R480	0	3	0.4113	0	1	1	785.090698242188	2353.25754146656	2.7650966544102	0.00216898885416109	CID	MS2		41.37	80.0202042733333	76594	MSO3_060418_01.raw	0/0	4.2334041595459	8988753.625	80.1248779296875	0	1.127E-07
High	Sequest HT (A2)	Unambiguous	[R].GPLQISWNFNYGPAGK.[N]		1	1	O04138	O04138	0	2	0.6528	0	1	1	874.944091796875	1748.88090696375	3.10292174075872	0.00271331187491342	HCD	MS2	2.027503	35.865	59.3363030485333	56307	MSO3_060418_02.raw	0/0	4.80814695358276			0	1.455E-06
High	Sequest HT (A2)	Unambiguous	[K].IVTSANnTYEAGVPnGK.[E]	N7(Deamidated); N15(Deamidated)	1	2	Q0JMY8	Q0JMY8; A2WPN7	0	2	0.2114	0	1	1	868.91943359375	1736.8315905575	-1.23491526938893	-0.00107242125011764	HCD	MS2	12.23062	42.67	30.0479345341333	25673	MSO3_060418_03.raw	0/0	4.398033618927	52777623	30.2180252075195	0	3.43E-08
High	Sequest HT (A2)	Unambiguous	[K].TLLLGEKPVTVFGIR.[N]		1	1	A2YQT7	A2YQT7	0	3	0.7647	0	1	1	548.334167480469	1642.98794918141	-0.672176476961971	-0.000368126197903014	CID	MS2		40.135	55.9407277933333	52700	MSO3_060418_03.raw	0/0	4.0820574760437			0	5.611E-06
High	Sequest HT (A2)	Unambiguous	[K].TLLLGEKPVTVFGIR.[N]		1	1	A2YQT7	A2YQT7	0	3	0.7908	0	1	1	548.334167480469	1642.98794918141	-0.672176476961971	-0.000368126197903014	HCD	MS2	0	30.235	55.9388197634667	52698	MSO3_060418_03.raw	0/0	3.67613291740417			0	4.412E-08
High	Sequest HT (A2)	Unambiguous	[K].SDcTLLEINPLAETADNK.[L]	C3(Carbamidomethyl)	1	1	Q6K9N6	Q6K9N6	0	2	0.7089	0	1	1	1002.48156738281	2003.95585813563	-1.57360722299486	-0.00157672218760396	CID	MS2		26.935	55.9372305178667	52696	MSO3_060418_03.raw	0/0	6.08297681808472	119024271	55.7224617004395	0	3.386E-09
High	Sequest HT (A2)	Unambiguous	[R].AAFQETTISPANLVLPLFIHEGEDDAPIGAMPGcYR.[L]	C34(Carbamidomethyl)	1	1	Q5Z8V9	Q5Z8V9	0	3	0.4591	0	1	1	1300.96997070313	3900.89535884938	0.471207267002958	0.000612709791589339	CID	MS2		33.1	80.0671770672	76638	MSO3_060418_01.raw	0/0	3.18064308166504			0	1.328E-05
High	Sequest HT (A2)	Unambiguous	[K].SDcTLLEINPLAETADNK.[L]	C3(Carbamidomethyl)	1	1	Q6K9N6	Q6K9N6	0	2	0.5988	0	1	1	1002.48156738281	2003.95585813563	-1.57360722299486	-0.00157672218760396	HCD	MS2	0	16.36	55.9355384338667	52694	MSO3_060418_03.raw	0/0	5.06121397018433	119024271	55.7224617004395	0	4.404E-09
High	Sequest HT (A2)	Unambiguous	[R].AEATDVANAVLDGSDAILLGAETLR.[G]		2	2	Q2QXR8; B8BJ39	Q2QXR8; B8BJ39	0	3	0.5997	0	1	1	829.095886230469	2485.27310543141	-1.98428848610603	-0.00164383619782408	HCD	MS2	5.566756	23.36054	80.1054483082667	76676	MSO3_060418_01.raw	0/0	6.51625490188599	105790452	79.8843765258789	0	1.172E-10
High	Sequest HT (A2)	Unambiguous	[R].AEATDVANAVLDGSDAILLGAETLR.[G]		2	2	Q2QXR8; B8BJ39	Q2QXR8; B8BJ39	0	3	0.5278	0	1	1	829.096130371094	2485.27383785328	-1.68958428636917	-0.00139969557282408	CID	MS2		41.55	80.1074192333333	76678	MSO3_060418_01.raw	0/0	5.92547464370728	105790452	79.8843765258789	0	6.252E-10
High	Sequest HT (A2)	Selected	[R].SNLcDLLGADPSVVNLK.[A]	C4(Carbamidomethyl)	1	1	Q6EPN6	Q6EPN6	0	2	0.0037	0	1	1	907.97021484375	1814.9331530575	0.814514133117984	0.000739143749871829	HCD	MS2	24.35743	41.745	59.3124769861333	56284	MSO3_060418_02.raw	0/0	2.72195315361023	17604680	59.2399139404297	0	9.358E-07
High	Sequest HT (A2)	Unambiguous	[K].IVTSANnTYEAGVPnGK.[E]	N7(Deamidated); N15(Deamidated)	1	2	Q0JMY8	Q0JMY8; A2WPN7	0	2	0.2836	0	1	1	868.91943359375	1736.8315905575	-1.23491526938893	-0.00107242125011764	CID	MS2		26.875	30.0500884205333	25675	MSO3_060418_03.raw	0/0	4.02084064483643	52777623	30.2180252075195	0	1.043E-07
High	Sequest HT (A2)	Unambiguous	[K].AETESGEVGPLVTEADIQHIVSSWTGIPVEK.[V]		1	1	Q7F9I1	Q7F9I1	0	3	0.3345	0	1	1	1093.55322265625	3278.64511470875	0.73891514797761	0.000807546249992204	CID	MS2		26.905	80.1318743122667	76702	MSO3_060418_01.raw	0/0	2.8140823841095			0	3.105E-06
High	Sequest HT (A2)	Unambiguous	[K].QPVGVVGAVTPWNFPLAMITR.[K]		1	1	B9F3B6	B9F3B6	0	3	0.4697	0	1	1	751.746215820313	2253.22409420094	1.26011634745617	0.00094644031257	HCD	MS2	20.7139	41.31	80.1379032797333	76708	MSO3_060418_01.raw	0/0	3.29736399650574	6978379.125	80.1290512084961	0	9.92E-06
High	Sequest HT (A2)	Unambiguous	[K].QPVGVVGAVTPWNFPLAMITR.[K]		1	1	B9F3B6	B9F3B6	0	3	0.379	0	1	1	751.746215820313	2253.22409420094	1.26011634745617	0.00094644031257	CID	MS2		33.1	80.1396781181333	76710	MSO3_060418_01.raw	0/0	3.42774271965027	6978379.125	80.1290512084961	0	3.2E-05
High	Sequest HT (A2)	Unambiguous	[R].VYAGFVDSGGR.[L]		1	1	Q6ESF0	Q6ESF0	0	2	0.4725	0	1	1	564.276550292969	1127.54582395594	-1.92851573989795	-0.00108724703125063	CID	MS2		15.50534	30.0738084845333	25701	MSO3_060418_03.raw	0/0	3.45088934898376			0	5.83E-05
High	Sequest HT (A2)	Unambiguous	[R].VTPQPGVPPEEAGAAVAAESSTGTWTTVWTDGLTSLDR.[Y]		1	1	P0C511	P0C511	0	3	0.6045	0	1	1	1285.63000488281	3854.87546138844	0.919604727182637	0.00118165281234421	HCD	MS2	11.09685	27.205	80.1780784469333	76748	MSO3_060418_01.raw	0/0	4.88147115707397			0	1.189E-07
High	Sequest HT (A2)	Unambiguous	[R].VTPQPGVPPEEAGAAVAAESSTGTWTTVWTDGLTSLDR.[Y]		1	1	P0C511	P0C511	0	3	0.6974	0	1	1	1285.63000488281	3854.87546138844	0.919604727182637	0.00118165281234421	CID	MS2		36.495	80.1799454128	76750	MSO3_060418_01.raw	0/0	4.55665111541748			0	1.158E-07
High	Sequest HT (A2)	Unambiguous	[R].VALEAcVQAR.[N]	C6(Carbamidomethyl)	1	1	P0C511	P0C511	0	2	0.5976	0	1	1	558.79541015625	1116.5835436825	0.483271282285701	0.000269806250077664	CID	MS2		33.1	79.9384370218667	76513	MSO3_060418_01.raw	0/0	3.33060550689697			0	2.522E-05
High	Sequest HT (A2)	Unambiguous	[R].VALEAcVQAR.[N]	C6(Carbamidomethyl)	1	1	P0C511	P0C511	0	2	0.584	0	1	1	558.794677734375	1116.58207883875	-0.828627380563879	-0.000462615624922336	CID	MS2		5.971552	30.0123026610667	25633	MSO3_060418_03.raw	0/0	3.98504209518433			0	3.31E-05
High	Sequest HT (A2)	Unambiguous	[R].ELGVPIVMHDYLTGGFTAnTSLAHYcR.[D]	N19(Deamidated); C26(Carbamidomethyl)	1	1	P0C511	P0C511	0	4	0.2484	0	1	1	756.621887207031	3023.46571893813	8.84108401951559	0.00668261953121352	HCD	MS2	41.57893	21.91	79.92172096	76497	MSO3_060418_01.raw	0/0	3.14357781410217			0	8.637E-06
High	Sequest HT (A2)	Unambiguous	[K].VIHDNFGIIEGLMTTVHAITATQK.[T]		1	1	A2YQT7	A2YQT7	0	4	0.6699	0	1	1	653.099731445313	2609.37709589125	0.579790528991032	0.000378222812400963	CID	MS2		33.1	79.9070966304	76482	MSO3_060418_01.raw	0/0	4.18267011642456			0	7.503E-08
High	Sequest HT (A2)	Unambiguous	[K].GHHYIVTDDKEGLNSELEK.[H]		1	1	Q9SXP2	Q9SXP2	1	3	0.483	0	1	1	728.691040039063	2184.05856685719	0.831227112820041	0.000605149062569884	CID	MS2		26.5	29.9633859549333	25580	MSO3_060418_03.raw	0/0	3.22561693191528			0	1.79E-06
High	Sequest HT (A2)	Unambiguous	[R].IVNNEIIILGNDAELGSDIDPEEAqqALEIAEANVSR.[A]	Q25(Deamidated); Q26(Deamidated)	1	1	P0C2Z1	P0C2Z1	0	3		0.0265	3	3	1322.33129882813	3964.97934322438	7.15971387657076	0.00946263812488516	HCD	MS2	56.52127	42.685	79.6465144736	76227	MSO3_060418_01.raw	0/0	3.66977500915527	2845079.5	79.6129608154297	0	2.491E-05
High	Sequest HT (A2)	Unambiguous	[K].SREcLPLILIIR.[N]	C4(Carbamidomethyl)	1	1	P49398	P49398	1	3	0.5672	0	1	1	494.966705322266	1482.8855627068	2.07858467413508	0.00102743226577455	CID	MS2		29.245	59.3671556352	56341	MSO3_060418_02.raw	0/0	4.02050828933716			0	4.468E-05
High	Sequest HT (A2)	Unambiguous	[R].IVNnEIIILGnDAELGSDIDPEEAQQALEIAEANVSR.[A]	N4(Deamidated); N11(Deamidated)	1	1	P0C2Z1	P0C2Z1	0	3		0.0431	2	2	1322.33129882813	3964.97934322438	7.15971387657076	0.00946263812488516	CID	MS2		26.665	79.6483600848	76229	MSO3_060418_01.raw	0/0	4.88374376296997	2845079.5	79.6129608154297	0	5.611E-06
High	Sequest HT (A2)	Unambiguous	[R].SqDVHSNGPVLDETILADPDISDAIENEK.[E]	Q2(Deamidated)	1	1	Q69RJ0	Q69RJ0	0	3	0.0439	0	1	1	1041.49670410156	3122.47555904469	3.44962887334904	0.00359044822922187	CID	MS2		32.89	56.0712036229333	52837	MSO3_060418_03.raw	0/0	4.33210563659668	19724479	55.9793014526367	0	4.916E-05
High	Sequest HT (A2)	Unambiguous	[R].SQDVHSNGPVLDETILADPDISDAIENEK.[E]		1	1	Q69RJ0	Q69RJ0	0	3	0.4644	0	1	1	1041.16271972656	3121.47360591969	-2.29563493624592	-0.0023885934374448	HCD	MS2	11.4925	41.955	56.0694142472	52835	MSO3_060418_03.raw	0/0	5.3437614440918	13396853	56.126880645752	0	2.859E-07
High	Sequest HT (A2)	Unambiguous	[K].TITLEVESSDTIDNVK.[A]		3	6	P0C030; P51431; Q9ARZ9	P0CH35; P0C030; Q58G87; P51431; P0C031; Q9ARZ9	0	2	0.5162	0	1	1	882.446655273438	1763.88603391688	-2.76723071903931	-0.00244054656252501	CID	MS2		26.725	56.0523876448	52818	MSO3_060418_03.raw	0/0	4.01034450531006	8516904.25	55.9853668212891	0	1.137E-05
High	Sequest HT (A2)	Unambiguous	[K].DFIFGTGSAAYQYEGAYK.[E]		2	2	Q53NF0; Q0J0N4	Q53NF0; Q0J0N4	0	2	0.7472	0	1	1	994.457458496094	1987.90764036219	0.204512655520274	0.000203276093657223	CID	MS2		36.24	56.0383528664	52802	MSO3_060418_03.raw	0/0	5.42024183273315			0	3.171E-09
High	Sequest HT (A2)	Unambiguous	[K].DFIFGTGSAAYQYEGAYK.[E]		2	2	Q53NF0; Q0J0N4	Q53NF0; Q0J0N4	0	2	0.5731	0	1	1	994.457458496094	1987.90764036219	0.204512655520274	0.000203276093657223	HCD	MS2	0	26.92	56.036433908	52800	MSO3_060418_03.raw	0/0	4.24405670166016			0	2.391E-07
High	Sequest HT (A2)	Unambiguous	[R].FVYAHFPINASITNSNTAIEIR.[N]		1	1	P49210	P49210	0	3	0.5956	0	1	1	826.763427734375	2478.27572994313	-0.747957729758583	-0.000617882291711188	CID	MS2		24.164	56.0342490472	52798	MSO3_060418_03.raw	0/0	3.18721604347229			0	6.892E-07
High	Sequest HT (A2)	Unambiguous	[R].AEATDVANAVLDGSDAILLGAETLR.[G]		2	2	Q2QXR8; B8BJ39	Q2QXR8; B8BJ39	0	3	0.6683	0	1	1	829.098083496094	2485.27969722828	0.668049311525718	0.000553429427175918	CID	MS2		20.86187	79.7172611994667	76294	MSO3_060418_01.raw	0/0	5.99780368804932	35133363.65625	79.5395431518555	0	5.371E-10
High	Sequest HT (A2)	Unambiguous	[R].EALLETAADEAEGADILLVKPGLPYLDVIR.[L]		1	1	Q5Z8V9	Q5Z8V9	0	3	0.5541	0	1	1	1065.57702636719	3194.71652584156	-0.926550343768784	-0.000986689479304914	HCD	MS2	42.71962	26.905	79.7442328482667	76320	MSO3_060418_01.raw	0/0	4.5258526802063			0	1.878E-07
High	Sequest HT (A2)	Unambiguous	[R].EALLETAADEAEGADILLVKPGLPYLDVIR.[L]		1	1	Q5Z8V9	Q5Z8V9	0	3	0.5516	0	1	1	1065.57702636719	3194.71652584156	-0.926550343768784	-0.000986689479304914	CID	MS2		37.12	79.7460975890667	76322	MSO3_060418_01.raw	0/0	4.17388677597046			0	9.078E-07
High	Sequest HT (A2)	Unambiguous	[R].EVAAFAQFGSDLDAATQALLNR.[G]		1	1	P0C520	P0C520	0	2	0.5823	0	1	1	1154.58166503906	2308.15605344813	-0.32334106372656	-0.000373160937442663	HCD	MS2	36.51875	41.28	79.7469975642667	76323	MSO3_060418_01.raw	0/0	4.7376914024353	4446086.125	79.5520629882813	0	7.456E-09
High	Sequest HT (A2)	Unambiguous	[K].WSPELAAAcEIWK.[A]	C9(Carbamidomethyl)	1	1	P0C511	P0C511	0	2	0.5123	0	1	1	780.879943847656	1560.75261106531	0.695354317808129	0.000542637656241851	HCD	MS2	38.60227	9.061709	59.3796155277333	56353	MSO3_060418_02.raw	0/0	3.26480770111084			0	1.594E-05
High	Sequest HT (A2)	Unambiguous	[K].VcMLGDAQHVEEAEK.[I]	C2(Carbamidomethyl)	1	1	B7F845	B7F845	0	2	0.6276	0	1	1	858.39013671875	1715.7729968075	0.154710175327555	0.000132723750045471	HCD	MS2	0	35.88	29.9653708533333	25582	MSO3_060418_03.raw	0/0	4.34976196289063	61586158.5	30.0425968170166	0	1.607E-07
High	Sequest HT (A2)	Unambiguous	[K].IFSVPTFHFYYQGR.[K]		1	1	Q655X0	Q655X0	0	3	0.44	0	1	1	587.964233398438	1761.87814693531	1.92682556382619	0.00113160843754182	HCD	MS2	43.17168	33.1	59.3626226445333	56336	MSO3_060418_02.raw	0/0	3.75393652915955	6152255.75	59.2617683410645	0	5.809E-05
High	Sequest HT (A2)	Unambiguous	[K].VcMLGDAQHVEEAEK.[I]	C2(Carbamidomethyl)	1	1	B7F845	B7F845	0	2	0.7365	0	1	1	858.39013671875	1715.7729968075	0.154710175327555	0.000132723750045471	CID	MS2		19.915	29.9673710805333	25584	MSO3_060418_03.raw	0/0	5.00858211517334	61586158.5	30.0425968170166	0	7.043E-08
High	Sequest HT (A2)	Unambiguous	[R].FVYAHFPINASITNSNTAIEIR.[N]		1	1	P49210	P49210	0	3	0.5625	0	1	1	826.762878417969	2478.27408199391	-1.41291521057589	-0.00116719869796119	HCD	MS2	43.65734	21.51253	56.0323801194667	52796	MSO3_060418_03.raw	0/0	5.2826828956604			0	9.23E-08
High	Sequest HT (A2)	Unambiguous	[K].MGINPIMMSAGELESGNAGEPAK.[L]		1	1	P93431	P93431	0	2	0.6868	0	1	1	1152.53845214844	2304.06962766688	1.19952980445114	0.00138189843733016	CID	MS2		32.305	56.0131267325333	52776	MSO3_060418_03.raw	0/0	3.80284643173218	2863250.3125	55.9598426818848	0	2.626E-07
High	Sequest HT (A2)	Unambiguous	[R].VTPQPGVPPEEAGAAVAAESSTGTWTTVWTDGLTSLDR.[Y]		1	1	P0C511	P0C511	0	3	0.5447	0	1	1	1285.62866210938	3854.87143306813	-0.125389866627533	-0.000161120625155794	HCD	MS2	11.35818	33.1	79.7930183469333	76369	MSO3_060418_01.raw	0/0	4.91683959960938			0	6.775E-08
High	Sequest HT (A2)	Unambiguous	[K].DKGLEPTEFEDTVAQAFFDLEnGNQELK.[S]	N22(Deamidated)	1	1	Q8LJU5	Q8LJU5	1	3	0.0654	0	1	1	1062.49890136719	3185.48215084156	0.766387415854786	0.000813770520948183	HCD	MS2	4.029646	27.205	79.8028594122667	76378	MSO3_060418_01.raw	0/0	5.9633150100708	55586196.75	79.7416305541992	0	7.228E-08
High	Sequest HT (A2)	Unambiguous	[K].DKGLEPTEFEDTVAQAFFDLEnGNQELK.[S]	N22(Deamidated)	1	1	Q8LJU5	Q8LJU5	1	3	0.0036	0	1	1	1062.49890136719	3185.48215084156	0.766387415854786	0.000813770520948183	CID	MS2		36.495	79.8047387296	76380	MSO3_060418_01.raw	0/0	5.57027339935303	55586196.75	79.7416305541992	0	2.119E-08
High	Sequest HT (A2)	Unambiguous	[K].DKGLEPTEFEDTVAQAFFDLENGnQELK.[S]	N24(Deamidated)	1	1	Q8LJU5	Q8LJU5	1	3		0.0036	2	2	1062.49890136719	3185.48215084156	0.766387415854786	0.000813770520948183	CID	MS2		36.495	79.8047387296	76380	MSO3_060418_01.raw	0/0	5.548912525177	55586196.75	79.7416305541992	0	3.562E-08
High	Sequest HT (A2)	Unambiguous	[K].DKGLEPTEFEDTVAQAFFDLENGNqELK.[S]	Q25(Deamidated)	1	1	Q8LJU5	Q8LJU5	1	3		0.0341	3	3	1062.49890136719	3185.48215084156	0.766387415854786	0.000813770520948183	CID	MS2		36.495	79.8047387296	76380	MSO3_060418_01.raw	0/0	5.38399457931519	55586196.75	79.7416305541992	0	3.972E-08
High	Sequest HT (A2)	Unambiguous	[K].TVLIMELINNIAK.[A]		1	1	P12085	P12085	0	2	0.5291	0	1	1	736.43212890625	1471.8569811825	1.16785430209935	0.000859456250054791	CID	MS2		33.1	79.8712359456	76447	MSO3_060418_01.raw	0/0	3.95091152191162			0	4.453E-06
High	Sequest HT (A2)	Unambiguous	[R].SAEYMTHAPLGSLNSVGGVATEInAVNYVSPR.[S]	N24(Deamidated)	1	1	P0C367	P0C367	0	3	0.1146	0	1	1	1102.55163574219	3305.64035396656	8.97657329496747	0.00989101885393865	HCD	MS2	58.92597	21.505	59.35914154	56332	MSO3_060418_02.raw	0/0	4.19436359405518	26917880.25	59.477180480957	0	6.542E-08
High	Sequest HT (A2)	Unambiguous	[K].LMDIDSEHLGIPDSEYQAIVR.[M]		1	1	P17070	P17070	0	3	0.5365	0	1	1	801.063110351563	2401.17477779469	1.82282552151767	0.00145897156274562	CID	MS2		24.955	56.0018358706667	52764	MSO3_060418_03.raw	0/0	3.14641737937927			0	2.271E-05
High	Sequest HT (A2)	Unambiguous	[K].LMDIDSEHLGIPDSEYQAIVR.[M]		1	1	P17070	P17070	0	3	0.4732	0	1	1	801.062622070313	2401.17331295094	1.21277146227091	0.000970690312745622	HCD	MS2	4.657494	40.74	56.000069116	52762	MSO3_060418_03.raw	0/0	3.54826760292053			0	2.883E-07
High	Sequest HT (A2)	Unambiguous	[K].GWSLNLGELAR.[I]		1	1	Q9LI00	Q9LI00	0	2	0.4545	0	1	1	608.327941894531	1215.64860715906	0.460946788112807	0.000280174531326338	CID	MS2		23.85612	55.9862988696	52748	MSO3_060418_03.raw	0/0	3.51767826080322	79259450	56.196533203125	0	3.026E-05
High	Sequest HT (A2)	Unambiguous	[R].EVAAFAQFGSDLDAATQALLNR.[G]		1	1	P0C520	P0C520	0	2	0.7126	0	1	1	1154.58203125	2308.15678587	-0.00602212115169566	-6.94999994266254E-06	CID	MS2		33.1	79.7487755597333	76325	MSO3_060418_01.raw	0/0	5.07821273803711	4446086.125	79.5520629882813	0	5.299E-09
High	Sequest HT (A2)	Unambiguous	[K].NDIIVSPSILSANFSK.[L]		1	1	Q9ZTP5	Q9ZTP5	0	2	0.6829	0	1	1	852.963623046875	1704.91996946375	1.93152181307027	0.00164654187494762	CID	MS2		28.105	57.6340607317333	54620	MSO3_060418_02.raw	0/0	3.91006779670715			0	5.021E-05
High	Sequest HT (A2)	Unambiguous	[K].SNYNFEKPFLYLAR.[K]		1	3	A2Y7R5	A2YEQ6; A2Y7R5; Q7F7I7	0	3	0.58	0	1	1	587.969787597656	1761.89480953297	-0.60837705702255	-0.000357299010374845	CID	MS2		28.4416	54.0161140709333	50762	MSO3_060418_03.raw	0/0	4.19485235214233			0	1.54E-07
High	Sequest HT (A2)	Unambiguous	[K].SNYNFEKPFLYLAR.[K]		1	3	A2Y7R5	A2YEQ6; A2Y7R5; Q7F7I7	0	3	0.4681	0	1	1	587.969787597656	1761.89480953297	-0.60837705702255	-0.000357299010374845	HCD	MS2	16.56989	10.61855	54.0142453552	50760	MSO3_060418_03.raw	0/0	2.82027411460876			0	8.999E-07
High	Sequest HT (A2)	Unambiguous	[R].VALEAcVQAR.[N]	C6(Carbamidomethyl)	1	1	P0C511	P0C511	0	2	0.5891	0	1	1	558.795715332031	1116.58415403406	1.02989572513969	0.000574982031327664	CID	MS2		41.685	96.5393223104	92396	MSO3_060418_01.raw	0/0	3.47762393951416			0	2.898E-05
High	Sequest HT (A2)	Unambiguous	[K].LLDSHLVPSSTAAESK.[V]		1	1	Q6ZKC0	Q6ZKC0	0	2	0.4474	0	1	1	827.935852050781	1654.86442747156	-0.128909901257156	-0.000106664218719743	HCD	MS2	0	42.115	31.6159621962667	27380	MSO3_060418_03.raw	0/0	3.33452987670898			0	3.388E-06
High	Sequest HT (A2)	Unambiguous	[K].AINQQPPFEVLSLAGSIADALQI.[-]		1	1	Q6ZFT5	Q6ZFT5	0	2	0.7434	0	1	1	1198.14733886719	2395.28740110438	0.271292935744485	0.000324912187352311	CID	MS2		33.1	96.5559991538667	92412	MSO3_060418_01.raw	0/0	4.16598224639893	56403686.25	96.5072402954102	0	1.635E-06
High	Sequest HT (A2)	Unambiguous	[K].LPMFGcTDATQVLK.[E]	C6(Carbamidomethyl)	1	2	P18566	P18566; Q0INY7	0	2	0.7197	0	1	1	790.893432617188	1580.77958860438	-0.963274177603297	-0.000761362812493616	CID	MS2		1.81878	51.3169342144	48011	MSO3_060418_03.raw	0/0	4.78099489212036	3532296772	51.1064224243164	0	1.337E-06
High	Sequest HT (A2)	Unambiguous	[K].KLDGQLGGLLSEASAEEDFTGK.[A]		1	1	Q6K669	Q6K669	1	3	0.625	0	1	1	755.713134765625	2265.12485103688	0.156502159362687	0.000118165624977943	CID	MS2		33.1	55.6660194837333	52669	MSO3_060418_02.raw	0/0	4.08365106582642	231296448	55.9079780578613	0	8.461E-08
High	Sequest HT (A2)	Unambiguous	[K].ELLADEVGNTAAFLVSPLASAITGSTVYVDnGLNTMGLAVDSPTISS.[-]	N31(Deamidated)	1	1	Q6Z0I4	Q6Z0I4	0	4	0.0735	0	1	1	1171.33764648438	4682.3287560475	0.142454242116737	0.000166754374816169	HCD	MS2	0	33.1	96.5634566381333	92419	MSO3_060418_01.raw	0/0	5.57543325424194	56521137.375	96.5513610839844	0	2.063E-05
High	Sequest HT (A2)	Unambiguous	[K].KLDGQLGGLLSEASAEEDFTGK.[A]		1	1	Q6K669	Q6K669	1	3	0.4548	0	1	1	755.713134765625	2265.12485103688	0.156502159362687	0.000118165624977943	HCD	MS2	28.10398	32.01297	55.6642262378667	52667	MSO3_060418_02.raw	0/0	3.97985196113586	231296448	55.9079780578613	0	3.916E-06
High	Sequest HT (A2)	Unambiguous	[K].VLDADVTDSVIGEGcVIR.[H]	C15(Carbamidomethyl)	1	1	Q69T99	Q69T99	0	2	0.3414	0	1	1	959.4833984375	1917.959520245	0.47056541872806	0.000451262500025251	CID	MS2		42.36	51.2978518914667	47991	MSO3_060418_03.raw	0/0	4.94607496261597	10277929	51.2601356506348	0	1.024E-07
High	Sequest HT (A2)	Unambiguous	[K].VLDADVTDSVIGEGcVIR.[H]	C15(Carbamidomethyl)	1	1	Q69T99	Q69T99	0	2	0.4009	0	1	1	959.4833984375	1917.959520245	0.47056541872806	0.000451262500025251	HCD	MS2	0	33.1	51.2958266698667	47989	MSO3_060418_03.raw	0/0	4.48821401596069	10277929	51.2601356506348	0	6.127E-06
High	Sequest HT (A2)	Unambiguous	[K].VIIGPATVGGIQAGAFK.[I]		1	1	Q93VT8	Q93VT8	0	2	0.7301	0	1	1	799.967895507813	1598.92851438563	1.28903091238359	0.00103053281247867	CID	MS2		17.07906	51.2747860170667	47966	MSO3_060418_03.raw	0/0	3.52251148223877			0	2.147E-07
High	Sequest HT (A2)	Unambiguous	[K].ELLADEVGnTAAFLVSPLASAITGSTVYVDNGLNTMGLAVDSPTISS.[-]	N9(Deamidated)	1	1	Q6Z0I4	Q6Z0I4	0	3	0.0588	0	1	1	1561.44946289063	4682.33383541188	1.22724887384677	0.00191546062474772	CID	MS2		33.1	96.5720164170667	92428	MSO3_060418_01.raw	0/0	5.09669017791748			0	4.872E-05
High	Sequest HT (A2)	Unambiguous	[K].LLDSHLVPSSTAAESK.[V]		1	1	Q6ZKC0	Q6ZKC0	0	3	0.5172	0	1	1	552.292785644531	1654.86380367359	-0.505857932745042	-0.000279042135389318	HCD	MS2	41.89306	13.12646	31.6168284904	27381	MSO3_060418_03.raw	0/0	4.35339736938477	138400658	31.7628135681152	0	8.72E-07
High	Sequest HT (A2)	Unambiguous	[R].VTPQPGVPPEEAGAAVAAESSTGTWTTVWTDGLTSLDR.[Y]		1	1	P0C511	P0C511	0	3	0.4795	0	1	1	1285.63232421875	3854.88241939625	2.72459538921839	0.00350098874984421	HCD	MS2	22.93828	33.1	96.6058109357333	92460	MSO3_060418_01.raw	0/0	4.8771538734436			0	5.435E-06
High	Sequest HT (A2)	Unambiguous	[R].VTPQPGVPPEEAGAAVAAESSTGTWTTVWTDGLTSLDR.[Y]		1	1	P0C511	P0C511	0	3	0.58	0	1	1	1285.63232421875	3854.88241939625	2.72459538921839	0.00350098874984421	CID	MS2		42.4	96.6078361749333	92462	MSO3_060418_01.raw	0/0	4.49588012695313			0	2.386E-08
High	Sequest HT (A2)	Unambiguous	[R].VPTVDVSVVDLTVR.[LI]		3	3	Q7FAH2; Q6K5G8; A2YQT7	Q7FAH2; Q6K5G8; A2YQT7	0	2	0.6879	0	1	1	749.928161621094	1498.84904661219	1.00899668107821	0.000756166093765387	CID	MS2		32.21099	55.6622447373333	52665	MSO3_060418_02.raw	0/0	4.22787189483643			0	5.794E-07
High	Sequest HT (A2)	Unambiguous	[K].LIGAGAATIALAGAAVGIGNVFSSLIHSVAR.[N]		1	1	P0C519	P0C519	0	4	0.7206	0	1	1	720.162414550781	2877.62782831313	-1.06268906460959	-0.000764506718724078	CID	MS2		40.5	96.6430324053333	92496	MSO3_060418_01.raw	0/0	2.468665599823	10352443.5	96.4762802124023	0	2.86E-05
High	Sequest HT (A2)	Unambiguous	[R].SqDVHSNGPVLDETILADPDISDAIENEKEVSK.[T]	Q2(Deamidated)	1	1	Q69RJ0	Q69RJ0	1	4	0.0686	0	1	1	892.182312011719	3565.70741815688	1.29911749617679	0.00115806671882901	HCD	MS2	5.498329	25.75	55.6614447818667	52664	MSO3_060418_02.raw	0/0	4.23318099975586			0	1.811E-05
High	Sequest HT (A2)	Unambiguous	[K].ELVNSPANVLTPAVLAEEASNIASTYSDVFTATILDVEK.[C]		1	1	Q6K669	Q6K669	0	3	0.5131	0	1	1	1364.70056152344	4092.08713131031	-0.964164680917023	-0.00131514989576923	HCD	MS2	0	38.64	96.6490883010667	92502	MSO3_060418_01.raw	0/0	4.19243860244751	82345923	96.5563354492188	0	3.669E-06
High	Sequest HT (A2)	Unambiguous	[K].ELVNSPANVLTPAVLAEEASNIASTYSDVFTATILDVEK.[C]		1	1	Q6K669	Q6K669	0	3	0.7461	0	1	1	1364.7021484375	4092.0918920525	0.19923615699136	0.000271764166730766	CID	MS2		21.13	96.6508135053333	92504	MSO3_060418_01.raw	0/0	4.44852161407471	82345923	96.5563354492188	0	3.883E-06
High	Sequest HT (A2)	Unambiguous	[K].QVTEYASDEPWGWYK.[S]		1	1	B3VMC0	B3VMC0	0	2	0.6998	0	1	1	929.918273925781	1858.82927122156	0.546549451108165	0.000507970781313816	CID	MS2		31.975	51.2425476768	47935	MSO3_060418_03.raw	0/0	4.02531719207764	43007577	51.290843963623	0	1.611E-07
High	Sequest HT (A2)	Unambiguous	[R].VPTVDVSVVDLTVR.[LI]		3	3	Q7FAH2; Q6K5G8; A2YQT7	Q7FAH2; Q6K5G8; A2YQT7	0	2	0.5753	0	1	1	749.928161621094	1498.84904661219	1.00899668107821	0.000756166093765387	HCD	MS2	13.06998	35.47218	55.66060948	52663	MSO3_060418_02.raw	0/0	3.32379794120789			0	1.51E-06
High	Sequest HT (A2)	Unambiguous	[K].QVTEYASDEPWGWYK.[S]		1	1	B3VMC0	B3VMC0	0	2	0.5617	0	1	1	929.918273925781	1858.82927122156	0.546549451108165	0.000507970781313816	HCD	MS2	26.22099	36.15	51.2408896472	47933	MSO3_060418_03.raw	0/0	4.13272714614868	43007577	51.290843963623	0	9.851E-07
High	Sequest HT (A2)	Unambiguous	[K].VLVVANPANTNALILK.[E]		1	1	Q7XDC8	Q7XDC8	0	2	0.6279	0	1	1	825.501403808594	1649.99553098719	0.402302577435739	0.000331898593913138	CID	MS2		22.765	51.227825924	47919	MSO3_060418_03.raw	0/0	4.30485200881958	41719384	51.2569580078125	0	1.359E-07
High	Sequest HT (A2)	Unambiguous	[R].VLYSSVVYPHNYGFIPR.[T]		1	1	A2X8Q3	A2X8Q3	0	3	0.249	0	1	1	671.018920898438	2011.04220943531	-0.69554169866532	-0.000466254895779154	HCD	MS2	27.69354	18.66821	51.2179597376	47910	MSO3_060418_03.raw	0/0	2.40955305099487	98994908	50.9683036804199	0	1.842E-05
High	Sequest HT (A2)	Unambiguous	[R].TDIIFFcSPNNPTGAAASR.[D]	C7(Carbamidomethyl)	1	1	Q10MQ2	Q10MQ2	0	2	0.6951	0	1	1	1019.98620605469	2038.96513547938	0.0173565377045007	1.76946873189365E-05	CID	MS2		33.1	51.2120158682667	47904	MSO3_060418_03.raw	0/0	5.51225090026855	13522194.5	51.1963500976563	0	4.136E-08
High	Sequest HT (A2)	Unambiguous	[K].TLLLGEKPVTVFGIR.[N]		1	1	A2YQT7	A2YQT7	0	2	0.7168	0	1	1	821.998840332031	1642.99040403406	0.821961692071679	0.000675237031259712	CID	MS2		16.27468	55.6307443106667	52630	MSO3_060418_02.raw	0/0	3.38963413238525	106534718	55.6592025756836	0	6.78E-06
High	Sequest HT (A2)	Unambiguous	[K].VSPNYHLYTPAEVEAVIAR.[L]		1	1	Q9LSU1	Q9LSU1	0	3	0.6208	0	1	1	710.373474121094	2129.10586910328	1.54506565976414	0.00109653442723356	CID	MS2		11.7115	55.6297297274667	52629	MSO3_060418_02.raw	0/0	4.42712926864624	126963868	55.4837608337402	0	9.957E-09
High	Sequest HT (A2)	Unambiguous	[K].TLLLGEKPVTVFGIR.[N]		1	1	A2YQT7	A2YQT7	0	2	0.8191	0	1	1	821.998840332031	1642.99040403406	0.821961692071679	0.000675237031259712	HCD	MS2	37.32992	24.15923	55.6288544082667	52628	MSO3_060418_02.raw	0/0	2.92598342895508	106534718	55.6592025756836	0	4.161E-06
High	Sequest HT (A2)	Unambiguous	[R].TDIIFFcSPNNPTGAAASR.[D]	C7(Carbamidomethyl)	1	1	Q10MQ2	Q10MQ2	0	2	0.5675	0	1	1	1019.98620605469	2038.96513547938	0.0173565377045007	1.76946873189365E-05	HCD	MS2	0	40.365	51.210261728	47902	MSO3_060418_03.raw	0/0	4.00091934204102	13522194.5	51.1963500976563	0	2.332E-07
High	Sequest HT (A2)	Unambiguous	[K].LIGAGAATIALAGAAVGIGNVFSSLIHSVAR.[N]		1	1	P0C519	P0C519	0	3	0.7505	0	1	1	959.883544921875	2877.63608150563	1.80536206006941	0.00173172187502738	CID	MS2		33.1	96.5109587728	92367	MSO3_060418_01.raw	0/0	4.69109535217285	44397575.75	96.4895477294922	0	1.286E-10
High	Sequest HT (A2)	Unambiguous	[K].WLAANVSAEVAESTR.[I]		1	1	P48494	P48494	0	2	0.6935	0	1	1	802.408813476563	1603.81035032313	1.80195765162917	0.00144499656244079	CID	MS2		33.1	96.8068083997333	92656	MSO3_060418_01.raw	0/0	3.23085713386536			0	1.344E-05
High	Sequest HT (A2)	Unambiguous	[K].LIGAGAATIALAGAAVGIGNVFSSLIHSVAR.[N]		1	1	P0C519	P0C519	0	3	0.8056	0	1	1	959.883117675781	2877.63479976734	1.35994764387922	0.00130447578127738	HCD	MS2	3.706988	40.38	96.5091963421333	92365	MSO3_060418_01.raw	0/0	5.40140533447266	44397575.75	96.4895477294922	0	5.595205E-14
High	Sequest HT (A2)	Unambiguous	[R].NIWADDLAASLTTLESLEAIVGK.[D]		2	2	Q2QLY5; Q2QLY4	Q2QLY5; Q2QLY4	0	2	0.6592	0	1	1	1215.64196777344	2430.27665891688	0.169860062443675	0.000206403437459812	CID	MS2		15.68757	96.4713437872	92334	MSO3_060418_01.raw	0/0	5.80661821365356	174793717	96.4693756103516	0	1.021E-09
High	Sequest HT (A2)	Unambiguous	[R].NTGDATTFTNADLGAK.[K]		1	1	Q0JNR2	Q0JNR2	0	2	0.5951	0	1	1	798.878723144531	1596.75016965906	0.103133904445109	8.23395312181674E-05	HCD	MS2	0	25.21	31.5538689485333	27319	MSO3_060418_03.raw	0/0	4.10430145263672			0	1.441E-07
High	Sequest HT (A2)	Unambiguous	[R].LAPPLSISPEELAEASK.[A]		1	1	Q10G56	Q10G56	0	2	0.5528	0	1	1	876.474731445313	1751.94218626063	-0.211462055952545	-0.000185234687478442	HCD	MS2	9.653455	26.63171	55.7315312645333	52734	MSO3_060418_02.raw	0/0	3.59870028495789	91841980	55.4860343933105	0	1.312E-07
High	Sequest HT (A2)	Unambiguous	[K].LYRPDMSVEEAVDLVDK.[C]		1	1	Q9LST6	Q9LST6	0	3	0.4362	0	1	1	660.331420898438	1978.97970943531	0.349137260361587	0.000230311770944051	CID	MS2		20.6102	55.7249464061333	52727	MSO3_060418_02.raw	0/0	3.92499279975891			0	4.35E-07
High	Sequest HT (A2)	Unambiguous	[K].LYRPDMSVEEAVDLVDK.[C]		1	1	Q9LST6	Q9LST6	0	3	0.3311	0	1	1	660.331420898438	1978.97970943531	0.349137260361587	0.000230311770944051	HCD	MS2	0	11.94048	55.7231673792	52725	MSO3_060418_02.raw	0/0	4.4435830116272			0	2.87E-07
High	Sequest HT (A2)	Unambiguous	[R].SGETEDTFIADLAVGLATGQIK.[T]		1	1	Q42971	Q42971	0	2	0.3761	0	1	1	1118.57092285156	2236.13456907313	0.105585394270931	0.000118051562594701	HCD	MS2	69.02386	32.365	96.2132866010667	92083	MSO3_060418_01.raw	0/0	3.51352286338806			0	1.075E-06
High	Sequest HT (A2)	Unambiguous	[R].SGETEDTFIADLAVGLATGQIK.[T]		1	1	Q42971	Q42971	0	2	0.4662	0	1	1	1118.57092285156	2236.13456907313	0.105585394270931	0.000118051562594701	CID	MS2		40.935	96.2156382837333	92085	MSO3_060418_01.raw	0/0	4.14322137832642			0	2.971E-06
High	Sequest HT (A2)	Unambiguous	[R].TDIIFFcSPNNPTGAAASR.[D]	C7(Carbamidomethyl)	1	1	Q10MQ2	Q10MQ2	0	2	0.597	0	1	1	1019.98480224609	2038.96232786219	-1.35962494539007	-0.00138611390643106	CID	MS2		28.21	51.3655028285333	48064	MSO3_060418_03.raw	0/0	5.4144721031189	13522194.5	51.1963500976563	0	3.273E-05
High	Sequest HT (A2)	Unambiguous	[R].TDIIFFcSPNNPTGAAASR.[D]	C7(Carbamidomethyl)	1	1	Q10MQ2	Q10MQ2	0	2	0.3653	0	1	1	1019.98480224609	2038.96232786219	-1.35962494539007	-0.00138611390643106	HCD	MS2	0	41.01	51.3637344562667	48062	MSO3_060418_03.raw	0/0	3.74811768531799	13522194.5	51.1963500976563	0	1.511E-05
High	Sequest HT (A2)	Unambiguous	[R].VAQDPTISFKTALWFWMNNVHqVMLQGFGATIR.[A]	Q22(Deamidated)	1	1	Q7Y1Z0	Q7Y1Z0	1	4	0.0859	0	1	1	952.739318847656	3807.93544550063	5.68357156829313	0.00541063765623939	HCD	MS2	78.60297	33.1	96.2641986725333	92133	MSO3_060418_01.raw	0/0	3.95867586135864	18630604.75	96.2797698974609	0	4.015E-06
High	Sequest HT (A2)	Unambiguous	[R].VAQDPTISFKTALWFWMNnVHQVMLQGFGATIR.[A]	N19(Deamidated)	1	1	Q7Y1Z0	Q7Y1Z0	1	4	0.0142	0	1	1	952.739318847656	3807.93544550063	5.68357156829313	0.00541063765623939	CID	MS2		41.55	96.2661821074667	92135	MSO3_060418_01.raw	0/0	4.91586828231812	18630604.75	96.2797698974609	0	1.485E-05
High	Sequest HT (A2)	Unambiguous	[R].VAQDPTISFKTALWFWMNNVHqVMLQGFGATIR.[A]	Q22(Deamidated)	1	1	Q7Y1Z0	Q7Y1Z0	1	4		0.0142	2	2	952.739318847656	3807.93544550063	5.68357156829313	0.00541063765623939	CID	MS2		41.55	96.2661821074667	92135	MSO3_060418_01.raw	0/0	4.8541898727417	18630604.75	96.2797698974609	0	1.006E-05
High	Sequest HT (A2)	Unambiguous	[R].VAqDPTISFKTALWFWMNNVHQVMLQGFGATIR.[A]	Q3(Deamidated)	1	1	Q7Y1Z0	Q7Y1Z0	1	4		0.0224	3	3	952.739318847656	3807.93544550063	5.68357156829313	0.00541063765623939	CID	MS2		41.55	96.2661821074667	92135	MSO3_060418_01.raw	0/0	4.81256818771362	18630604.75	96.2797698974609	0	2.778E-06
High	Sequest HT (A2)	Unambiguous	[R].VAQDPTISFKTALWFWMnNVHQVMLQGFGATIR.[A]	N18(Deamidated)	1	1	Q7Y1Z0	Q7Y1Z0	1	4		0.0224	3	4	952.739318847656	3807.93544550063	5.68357156829313	0.00541063765623939	CID	MS2		41.55	96.2661821074667	92135	MSO3_060418_01.raw	0/0	4.80983352661133	18630604.75	96.2797698974609	0	1.503E-05
High	Sequest HT (A2)	Unambiguous	[R].NTGDATTFTNADLGAK.[K]		1	1	Q0JNR2	Q0JNR2	0	2	0.5951	0	1	1	798.878723144531	1596.75016965906	0.103133904445109	8.23395312181674E-05	CID	MS2		35.575	31.5556584405333	27321	MSO3_060418_03.raw	0/0	4.5219521522522			0	5.988E-08
High	Sequest HT (A2)	Unambiguous	[K].DDENVNSQPFMR.[W]		1	1	P0C511	P0C511	0	2	0.7167	0	1	1	726.314392089844	1451.62150754969	-0.317080012966268	-0.000230140156190828	CID	MS2		3.280831	31.5834365349333	27345	MSO3_060418_03.raw	0/0	4.12884140014648			0	1.024E-05
High	Sequest HT (A2)	Unambiguous	[K].ALAAAGAEILVGTWVPALNIFETSLR.[R]		2	2	Q6Z0I4; Q6H5J0	Q6Z0I4; Q6H5J0	0	3	0.6974	0	1	1	895.167724609375	2683.48862056813	2.55562315373724	0.00228598937504406	HCD	MS2	22.83633	41.49	96.3253732952	92190	MSO3_060418_01.raw	0/0	4.66009569168091			0	3.023E-06
High	Sequest HT (A2)	Unambiguous	[K].ALAAAGAEILVGTWVPALNIFETSLR.[R]		2	2	Q6Z0I4; Q6H5J0	Q6Z0I4; Q6H5J0	0	3	0.5214	0	1	1	895.167724609375	2683.48862056813	2.55562315373724	0.00228598937504406	CID	MS2		33.1	96.3271521048	92192	MSO3_060418_01.raw	0/0	4.20407485961914			0	1.194E-05
High	Sequest HT (A2)	Unambiguous	[K].cSPEnGFFPDLSSVPR.[T]	C1(Carbamidomethyl); N5(Deamidated)	1	1	Q10MQ2	Q10MQ2	0	2	0.2302	0	1	1	905.411193847656	1809.81511106531	2.14680694722466	0.00194265765630264	HCD	MS2	70.75242	32.29	55.7047448837333	52709	MSO3_060418_02.raw	0/0	2.91364598274231	10705852.5	55.6059036254883	0	6.548E-06
High	Sequest HT (A2)	Unambiguous	[K].WLAANVSAEVAESTR.[I]		1	1	P48494	P48494	0	2	0.6465	0	1	1	802.409301757813	1603.81132688563	2.41086023136842	0.00193327781244079	CID	MS2		33.1	96.3386912178667	92204	MSO3_060418_01.raw	0/0	3.13882851600647			0	1.344E-05
High	Sequest HT (A2)	Unambiguous	[R].AAVPSGASTGVYEALELR.[D]		1	1	Q42971	Q42971	0	2	0.5699	0	1	1	895.967407226563	1790.92753782313	-0.427608895990947	-0.00038290843735922	CID	MS2		20.50943	51.3256233954667	48020	MSO3_060418_03.raw	0/0	4.78512239456177			0	3.488E-07
High	Sequest HT (A2)	Unambiguous	[K].IGPNEPSQLSIDLNAQGLAR.[Y]		1	1	Q5N725	Q5N725	0	2	0.7103	0	1	1	1047.05114746094	2093.09501829188	-1.6905119510221	-0.00176920406238423	CID	MS2		23.63551	51.3245736298667	48019	MSO3_060418_03.raw	0/0	3.97490859031677	450448272	51.1366920471191	0	1.313E-08
High	Sequest HT (A2)	Unambiguous	[K].DITAQIVYATIAGDIVMAAAYSHELPR.[Y]		2	3	Q8L4L4; A2WXX3	Q0JGY1; Q8L4L4; A2WXX3	0	3	0.4383	0	1	1	963.833068847656	2889.48465328297	1.08974671172546	0.0010496009893662	CID	MS2		33.1	96.3555738584	92221	MSO3_060418_01.raw	0/0	3.07900595664978	12945155.59375	96.2855834960938	0	4.189E-05
High	Sequest HT (A2)	Unambiguous	[R].ELLFcTPGALQYLSGVILFEETLYQK.[T]	C5(Carbamidomethyl)	1	1	P17784	P17784	0	3	0.2262	0	1	1	1011.52764892578	3032.56839351734	-0.174526175688973	-0.000176420885535341	HCD	MS2	78.96667	33.1	96.3627465536	92228	MSO3_060418_01.raw	0/0	3.89169788360596	7085074.5	96.3394012451172	0	4.153E-06
High	Sequest HT (A2)	Unambiguous	[R].AAVPSGASTGVYEALELR.[D]		1	1	Q42971	Q42971	0	2	0.5278	0	1	1	895.966979980469	1790.92668333094	-0.904731394844348	-0.00081015453110922	HCD	MS2	2.91887	20.69103	51.3236420432	48018	MSO3_060418_03.raw	0/0	3.95771288871765			0	1.381E-07
High	Sequest HT (A2)	Unambiguous	[R].TLLVTAPGLGQYISGAILFEETLYQSTVDGK.[K]		1	1	Q40677	Q40677	0	3	0.7697	0	1	1	1095.5810546875	3284.7286108025	-0.438321407785141	-0.000479922499986666	CID	MS2		12.97205	96.3880873408	92252	MSO3_060418_01.raw	0/0	4.56459665298462	226303590	96.3546905517578	0	1.087E-07
High	Sequest HT (A2)	Unambiguous	[R].TLLVTAPGLGQYISGAILFEETLYQSTVDGK.[K]		1	1	Q40677	Q40677	0	2	0.7898	0	1	1	1642.86987304688	3284.73246946375	0.736405644536518	0.00120944687500923	CID	MS2		41.16	96.3891539669333	92253	MSO3_060418_01.raw	0/0	3.32943511009216	25773572.125	96.3511581420898	0	8.04E-06
High	Sequest HT (A2)	Unambiguous	[K].KFETLSYLPPLTVEDLLKQIEYLLR.[S]		1	2	P18566	P18566; Q0INY7	2	4	0.715	0	1	1	756.17822265625	3021.691060735	-0.00852668215451536	-6.44124986592942E-06	HCD	MS2	25.54187	27.13128	96.3909494197333	92255	MSO3_060418_01.raw	0/0	3.9991774559021	53039624.5	96.3928604125977	0	5.599E-07
High	Sequest HT (A2)	Unambiguous	[K].IGPNEPSQLSIDLNAQGLAR.[Y]		1	1	Q5N725	Q5N725	0	2	0.6337	0	1	1	1047.0517578125	2093.096238995	-1.10730810661041	-0.00115885249988423	HCD	MS2	20.56967	16.63813	51.3230111474667	48017	MSO3_060418_03.raw	0/0	4.45332670211792	450448272	51.1366920471191	0	9.198E-09
High	Sequest HT (A2)	Unambiguous	[R].NIWADDLAASLTTLESLEAIVGK.[D]		2	2	Q2QLY5; Q2QLY4	Q2QLY5; Q2QLY4	0	2	0.6478	0	1	1	1215.64196777344	2430.27665891688	0.169860062443675	0.000206403437459812	HCD	MS2	0	42.255	96.4695440706667	92332	MSO3_060418_01.raw	0/0	6.69744443893433	174793717	96.4693756103516	0	9.84E-11
High	Sequest HT (A2)	Unambiguous	[R].NIWADDLAASLTTLESLEAIVGK.[D]		2	2	Q2QLY5; Q2QLY4	Q2QLY5; Q2QLY4	0	3	0.6903	0	1	1	810.76513671875	2430.28085689625	1.89722722152322	0.00153692874998039	CID	MS2		15.08041	96.5071006712	92363	MSO3_060418_01.raw	0/0	6.78441047668457	295847516	96.4695129394531	0	5.04E-11
High	Sequest HT (A2)	Unambiguous	[R].IGTGAPVYLAAVLEYLAAEVLELAGNAAR.[D]		1	2	A2Y5G8	A2Y5G8; Q94E96	0	3	0.5435	0	1	1	972.53466796875	2915.58945064625	0.605904003192805	0.000588855416481238	HCD	MS2	29.1345	39.87	96.9224262936	92768	MSO3_060418_01.raw	0/0	4.60416412353516			0	2.383E-07
High	Sequest HT (A2)	Unambiguous	[R].WFTHIDALLR.[L]		1	1	Q40680	Q40680	0	3	0.576	0	1	1	424.568054199219	1271.68960933766	0.0720361811661587	3.05358854954344E-05	CID	MS2		41.4	55.6106159389333	52611	MSO3_060418_02.raw	0/0	2.1709156036377	5820981.875	55.6662178039551	0	3.021E-05
High	Sequest HT (A2)	Unambiguous	[R].VTPQPGVPPEEAGAAVAAESSTGTWTTVWTDGLTSLDR.[Y]		1	1	P0C511	P0C511	0	3	0.6974	0	1	1	1285.63024902344	3854.87619381031	1.10960374423903	0.00142579343734421	CID	MS2		26.515	96.9567497381333	92800	MSO3_060418_01.raw	0/0	4.22549676895142			0	2.702E-06
High	Sequest HT (A2)	Unambiguous	[K].SADELAADAAFFR.[D]		1	1	Q84T92	Q84T92	0	2	0.6498	0	1	1	692.329956054688	1383.65263547938	-0.928303390397344	-0.000642225312503797	CID	MS2		27.13	51.0382549784	47722	MSO3_060418_03.raw	0/0	4.73773670196533			0	4.105E-06
High	Sequest HT (A2)	Unambiguous	[K].SADELAADAAFFR.[D]		1	1	Q84T92	Q84T92	0	2	0.5784	0	1	1	692.329956054688	1383.65263547938	-0.928303390397344	-0.000642225312503797	HCD	MS2	9.78756	16.585	51.0366923170667	47720	MSO3_060418_03.raw	0/0	3.69628310203552			0	2.132E-05
High	Sequest HT (A2)	Unambiguous	[R].AVFASGSPFDPVEYnGK.[I]	N15(Deamidated)	1	1	P43279	P43279	0	2	0.743	0	1	1	893.419494628906	1785.83171262781	-0.724654647262384	-0.000647056093784348	CID	MS2		35.7229	51.0306605605333	47714	MSO3_060418_03.raw	0/0	5.01793098449707	58766638	51.142276763916	0	1.355E-06
High	Sequest HT (A2)	Unambiguous	[K].cGTALDHGVAAVGYGTEnGK.[D]	C1(Carbamidomethyl); N18(Deamidated)	1	1	P25776	P25776	0	3	0.4619	0	1	1	659.970520019531	1977.89700679859	-0.0372675640832303	-2.45704687326468E-05	HCD	MS2	65.00385	20.395	31.6799113512	27443	MSO3_060418_03.raw	0/0	4.07168006896973	18963811	31.6429824829102	0	1.174E-05
High	Sequest HT (A2)	Unambiguous	[R].DGIKFPDVIHAFKPNPR.[S]		1	1	Q0E4K1	Q0E4K1	1	4	0.6303	0	1	1	488.518920898438	1951.05385370375	-0.506339559908603	-0.000246974062463323	CID	MS2		30.055	51.0296112586667	47713	MSO3_060418_03.raw	0/0	3.30454063415527			0	6.7E-07
High	Sequest HT (A2)	Unambiguous	[R].AVFASGSPFDPVEYnGK.[I]	N15(Deamidated)	1	1	P43279	P43279	0	2	0.6263	0	1	1	893.419494628906	1785.83171262781	-0.724654647262384	-0.000647056093784348	HCD	MS2	0	32.59	51.0286550805333	47712	MSO3_060418_03.raw	0/0	4.87385129928589	58766638	51.142276763916	0	3.79E-06
High	Sequest HT (A2)	Unambiguous	[R].DGIKFPDVIHAFKPNPR.[S]		1	1	Q0E4K1	Q0E4K1	1	4	0.5976	0	1	1	488.5185546875	1951.05238886	-1.25713534420277	-0.000613184999963323	HCD	MS2	0	28.75	51.0280113776	47711	MSO3_060418_03.raw	0/0	3.32942318916321			0	4.661E-07
High	Sequest HT (A2)	Unambiguous	[R].LNWLLHFGEPPK.[W]		1	1	Q0JMH0	Q0JMH0	0	3	0.48	0	1	1	484.266510009766	1450.7849767693	0.572414097066876	0.0002768164323849	CID	MS2		42.625	55.5360526949333	52535	MSO3_060418_02.raw	0/0	2.50158429145813			0	1.245E-05
High	Sequest HT (A2)	Unambiguous	[K].KQAEASTAENNATASPK.[D]		1	1	Q69LE7	Q69LE7	1	3	0.504	0	1	1	573.282653808594	1717.83340816578	-1.00320699420223	-0.000574448072939049	HCD	MS2	31.8057	25.855	9.91737013973333	5205	MSO3_060418_02.raw	0/0	3.71109962463379	3027806.125	9.90983772277832	0	5.419E-05
High	Sequest HT (A2)	Unambiguous	[R].LNWLLHFGEPPK.[W]		1	1	Q0JMH0	Q0JMH0	0	3	0.2982	0	1	1	484.266510009766	1450.7849767693	0.572414097066876	0.0002768164323849	HCD	MS2	0	33.1	55.5341752589333	52533	MSO3_060418_02.raw	0/0	3.31547284126282			0	3.295E-05
High	Sequest HT (A2)	Unambiguous	[K].KDAEGQDAEATTEEAKK.[S]		1	1	P49199	P49199	2	3	0.6916	0	1	1	607.622131347656	1820.85184078297	0.549041660101236	0.000333240989524105	HCD	MS2	13.30496	19.54	9.95247477173333	5242	MSO3_060418_02.raw	0/0	6.28998756408691	485767147.40625	10.074803352356	0	1.798E-08
High	Sequest HT (A2)	Unambiguous	[K].KDAEGQDAEATTEEAKK.[S]		1	1	P49199	P49199	2	3	0.7235	0	1	1	607.622375488281	1820.85257320484	0.951283215798145	0.000577381614524105	CID	MS2		30.43	9.9541586008	5244	MSO3_060418_02.raw	0/0	5.09713745117188	485767147.40625	10.074803352356	0	3.087E-08
High	Sequest HT (A2)	Unambiguous	[K].MIPTKPMVVETFSEYPPLGR.[F]		1	1	O64937	O64937	0	3	0.6212	0	1	1	764.730346679688	2292.17648677906	-0.0809845678569818	-6.18769790889928E-05	CID	MS2		12.82357	55.4807986792	52478	MSO3_060418_02.raw	0/0	2.92793107032776			0	1.769E-05
High	Sequest HT (A2)	Unambiguous	[K].TNNSFILQQFENPANPK.[I]		1	1	Q9XEA6	Q9XEA6	0	2	0.5657	0	1	1	981.489074707031	1961.97087278406	-0.353015277958012	-0.000346302968750933	CID	MS2		25.345	50.964532784	47653	MSO3_060418_03.raw	0/0	4.26249694824219	108728289.5	50.9051704406738	0	9.541E-08
High	Sequest HT (A2)	Unambiguous	[R].KGNAGGANAGGVTSTGGTGR.[R]		1	1	Q2QX45	Q2QX45	1	3	0.6872	0	1	1	563.946411132813	1689.82468013844	-0.957525376665068	-0.000539350520890972	HCD	MS2	22.04331	32.35	10.0733968629333	5357	MSO3_060418_02.raw	0/0	3.73804354667664	11374836.25	10.0920763015747	0	1.272E-06
High	Sequest HT (A2)	Unambiguous	[R].KGNAGGANAGGVTSTGGTGR.[R]		1	1	Q2QX45	Q2QX45	1	3	0.697	0	1	1	563.946411132813	1689.82468013844	-0.957525376665068	-0.000539350520890972	CID	MS2		28.33	10.0749133597333	5359	MSO3_060418_02.raw	0/0	3.30407619476318	11374836.25	10.0920763015747	0	1.637E-05
High	Sequest HT (A2)	Unambiguous	[K].MIPTKPMVVETFSEYPPLGR.[F]		1	1	O64937	O64937	0	3	0.6212	0	1	1	764.730163574219	2292.17593746266	-0.320632939146114	-0.000244982447838993	HCD	MS2	1.12606	5.705825	55.4790131698667	52476	MSO3_060418_02.raw	0/0	3.96271896362305			0	5.512E-07
High	Sequest HT (A2)	Unambiguous	[K].TNNSFILQQFENPANPK.[I]		1	1	Q9XEA6	Q9XEA6	0	2	0.5453	0	1	1	981.489074707031	1961.97087278406	-0.353015277958012	-0.000346302968750933	HCD	MS2	0	26.635	50.9630080986667	47651	MSO3_060418_03.raw	0/0	5.08372020721436	108728289.5	50.9051704406738	0	6.857E-09
High	Sequest HT (A2)	Unambiguous	[K].YHAnGVEKPPIEIDFTPPFR.[K]	N4(Deamidated)	1	1	Q6F2U9	Q6F2U9	0	4	0.3399	0	1	1	582.797302246094	2328.16737909438	0.631696551473782	0.000367673593898776	HCD	MS2	53.70491	33.1	55.4724988962667	52471	MSO3_060418_02.raw	0/0	2.53256225585938	7376179.75	55.4171371459961	0	4.103E-05
High	Sequest HT (A2)	Unambiguous	[K].NEGREEEGGPDDEEGGGGGGGGR.[E]		1	1	B8B8C5	B8B8C5	1	3	0.7744	0	1	1	725.291442871094	2173.85977535328	-0.700871173179936	-0.000507865572975182	CID	MS2		35.17	10.2758443709333	5537	MSO3_060418_02.raw	0/0	4.60524415969849	4633706.5625	10.2856492996216	0	9.66E-07
High	Sequest HT (A2)	Unambiguous	[K].KDAEGQDAEATTEEAKK.[S]		1	1	P49199	P49199	2	3	0.7394	0	1	1	607.621826171875	1820.85092525563	0.0462397154800994	2.80652082741047E-05	HCD	MS2	1.164509	31.915	10.3216259416	5574	MSO3_060418_02.raw	0/0	6.36976099014282			0	8.075E-10
High	Sequest HT (A2)	Unambiguous	[K].KDAEGQDAEATTEEAKK.[S]		1	1	P49199	P49199	2	3	0.7308	0	1	1	607.621826171875	1820.85092525563	0.0462397154800994	2.80652082741047E-05	CID	MS2		20.395	10.3231775146667	5576	MSO3_060418_02.raw	0/0	5.09170866012573			0	6.976E-08
High	Sequest HT (A2)	Unambiguous	[K].ENVTSEALEAAR.[I]		1	1	A2Y0T4	A2Y0T4	0	2	0.436	0	1	1	645.320251464844	1289.63322629969	0.0324353375769586	2.09148438443663E-05	HCD	MS2	18.3872	8.06019	31.7492561216	27504	MSO3_060418_03.raw	0/0	2.89331483840942			0	2.615E-05
High	Sequest HT (A2)	Unambiguous	[K].GHYLNATAGTcEEMIK.[R]	C11(Carbamidomethyl)	1	1	P0C511	P0C511	0	3	0.6762	0	1	1	598.943359375	1794.815524865	0.33115113431553	0.000198118333374945	CID	MS2		4.553062	31.7500854994667	27505	MSO3_060418_03.raw	0/0	3.82727313041687			0	5.892E-06
High	Sequest HT (A2)	Unambiguous	[K].IGPNEPSQLSIDLNAQGLAR.[Y]		1	1	Q5N725	Q5N725	0	2	0.7372	0	1	1	1047.05224609375	2093.0972155575	-0.640745031081061	-0.000670571249884233	CID	MS2		14.42383	50.9482917696	47636	MSO3_060418_03.raw	0/0	4.48713636398315			0	3.144E-09
High	Sequest HT (A2)	Unambiguous	[R].IVSFVGGLDLcDGR.[Y]	C11(Carbamidomethyl)	1	2	Q43007	P93844; Q43007	0	2	0.48	0	1	1	754.3828125	1507.75834837	0.669172667187065	0.000504475000145277	CID	MS2		33.1	55.4474978378667	52444	MSO3_060418_02.raw	0/0	3.49737620353699	13577047.625	55.5060806274414	0	1.781E-05
High	Sequest HT (A2)	Unambiguous	[R].IVSFVGGLDLcDGR.[Y]	C11(Carbamidomethyl)	1	2	Q43007	P93844; Q43007	0	2	0.4	0	1	1	754.3828125	1507.75834837	0.669172667187065	0.000504475000145277	HCD	MS2	35.7527	30.88	55.4460209661333	52442	MSO3_060418_02.raw	0/0	3.40442609786987	13577047.625	55.5060806274414	0	6.365E-06
High	Sequest HT (A2)	Unambiguous	[K].IGPNEPSQLSIDLNAQGLAR.[Y]		1	1	Q5N725	Q5N725	0	2	0.7087	0	1	1	1047.05224609375	2093.0972155575	-0.640745031081061	-0.000670571249884233	HCD	MS2	5.781373	14.71836	50.9465673026667	47634	MSO3_060418_03.raw	0/0	4.35959386825562			0	1.3E-09
High	Sequest HT (A2)	Unambiguous	[K].LPMFGcTDATQVLK.[E]	C6(Carbamidomethyl)	1	2	P18566	P18566; Q0INY7	0	2	0.6529	0	1	1	790.893981933594	1580.78068723719	-0.268280541466249	-0.000212046406243616	CID	MS2		0.9248413	50.9446379205333	47632	MSO3_060418_03.raw	0/0	4.83589315414429	3975498841	50.8970336914063	0	1.163E-06
High	Sequest HT (A2)	Unambiguous	[-].MIQPQTLLNVADNSGAR.[K]		1	1	P0C438	P0C438	0	2	0.5525	0	1	1	914.473449707031	1827.93962278406	0.801971367039252	0.000732977031248083	HCD	MS2	0	33.55	51.03899226	47723	MSO3_060418_03.raw	0/0	3.24034333229065			0	7.393E-06
High	Sequest HT (A2)	Unambiguous	[K].ENHPSHDSETQTGQEPER.[L]		1	2	A2YCH5	Q5Z754; A2YCH5	0	4	0.8039	0	1	1	520.226013183594	2077.88222284438	0.791621228435297	0.000411223593914656	CID	MS2		29.635	8.80325978853333	4092	MSO3_060418_02.raw	0/0	3.56970191001892	11560076.796875	8.84086227416992	0	1.65E-05
High	Sequest HT (A2)	Unambiguous	[-].MIQPQTLLNVADNSGAR.[K]		1	1	P0C438	P0C438	0	2	0.4865	0	1	1	914.473449707031	1827.93962278406	0.801971367039252	0.000732977031248083	CID	MS2		20.02	51.0406024029333	47725	MSO3_060418_03.raw	0/0	4.07181739807129			0	6.704E-06
High	Sequest HT (A2)	Unambiguous	[R].VALEAcVQAR.[N]	C6(Carbamidomethyl)	1	1	P0C511	P0C511	0	2	0.5502	0	1	1	558.794982910156	1116.58268919031	-0.282002937709888	-0.000157439843672336	CID	MS2		24.31361	51.0414755658667	47726	MSO3_060418_03.raw	0/0	3.08702993392944	17801149.25	50.9681129455566	0	5.87E-05
High	Sequest HT (A2)	Unambiguous	[K].TVGGGDDAFNTFFSETGAGK.[H]		1	1	Q53M52	Q53M52	0	2	0.6978	0	1	1	989.444458007813	1977.88163938563	-0.422757360839506	-0.000418082187707114	CID	MS2		23.305	55.6026660752	52602	MSO3_060418_02.raw	0/0	3.63791942596436			0	1.247E-06
High	Sequest HT (A2)	Unambiguous	[K].TVGGGDDAFNTFFSETGAGK.[H]		1	1	Q53M52	Q53M52	0	2	0.5942	0	1	1	989.444458007813	1977.88163938563	-0.422757360839506	-0.000418082187707114	HCD	MS2	11.7913	40.635	55.6008953845333	52600	MSO3_060418_02.raw	0/0	3.82288789749146			0	1.215E-07
High	Sequest HT (A2)	Unambiguous	[R].EAVFSYADDPcSANYPLMQK.[L]	C11(Carbamidomethyl)	1	1	P14717	P14717	0	2	0.6014	0	1	1	1153.51098632813	2306.01469602625	1.86505935045799	0.00215042312489189	HCD	MS2	66.2387	38.83	51.1822296634667	47873	MSO3_060418_03.raw	0/0	4.34352540969849			0	3.08E-08
High	Sequest HT (A2)	Unambiguous	[R].ILTTNLWSAELSK.[L]		2	1		Q75GS4	0	2	0.6949	0	1	2	738.408752441406	1475.81022825281	-0.130285831213553	-9.61385936761872E-05	CID	MS2		26.37546	51.1765109949333	47867	MSO3_060418_03.raw	0/0	3.89638113975525			0	3.048E-05
High	Sequest HT (A2)	Unambiguous	[R].IITTNLWSAELSK.[L]		2	4	Q2QS14; Q9AUV6	Q2QS14; B7F958; Q9AUV6; Q2QS13	0	2	0.6949	0	1	1	738.408752441406	1475.81022825281	-0.130285831213553	-9.61385936761872E-05	CID	MS2		26.37546	51.1765109949333	47867	MSO3_060418_03.raw	0/0	3.89638113975525			0	3.048E-05
High	Sequest HT (A2)	Unambiguous	[R].VVDSPccLVTGEYGWTANMER.[I]	C6(Carbamidomethyl); C7(Carbamidomethyl)	2	3	Q0J4P2; Q07078	Q0J4P2; Q69QQ6; Q07078	0	2	0.831	0	1	1	1222.53723144531	2444.06718626063	-0.303113251041596	-0.000370414687573373	CID	MS2		36.21	55.6000037538667	52599	MSO3_060418_02.raw	0/0	4.31542825698853	70246578.25	55.3353462219238	0	3.379E-07
High	Sequest HT (A2)	Unambiguous	[R].VVDSPccLVTGEYGWTANMER.[I]	C6(Carbamidomethyl); C7(Carbamidomethyl)	2	3	Q0J4P2; Q07078	Q0J4P2; Q69QQ6; Q07078	0	2	0.6138	0	1	1	1222.53723144531	2444.06718626063	-0.303113251041596	-0.000370414687573373	HCD	MS2	0	26.875	55.5976958546667	52597	MSO3_060418_02.raw	0/0	3.46875619888306	70246578.25	55.3353462219238	0	8.471E-07
High	Sequest HT (A2)	Unambiguous	[R].IITTNLWSAELSK.[L]		2	4	Q2QS14; Q9AUV6	Q2QS14; B7F958; Q9AUV6; Q2QS13	0	2	0.5308	0	1	2	738.408752441406	1475.81022825281	-0.130285831213553	-9.61385936761872E-05	HCD	MS2	69.68725	33.51913	51.1748697416	47865	MSO3_060418_03.raw	0/0	3.89508128166199			0	3.731E-06
High	Sequest HT (A2)	Unambiguous	[K].LHGGTPANFLDVGGSASEGQVVEAFK.[I]		1	1	Q6K9N6	Q6K9N6	0	3	0.5741	0	1	1	863.098083496094	2587.27969722828	0.383239841658184	0.000330516093830132	CID	MS2		38.055	55.5958957797333	52595	MSO3_060418_02.raw	0/0	4.25215244293213			0	1.481E-06
High	Sequest HT (A2)	Unambiguous	[R].ILTTNLWSAELSK.[L]		2	1		Q75GS4	0	2	0.5308	0	1	1	738.408752441406	1475.81022825281	-0.130285831213553	-9.61385936761872E-05	HCD	MS2	69.68725	33.51913	51.1748697416	47865	MSO3_060418_03.raw	0/0	3.89508128166199			0	3.731E-06
High	Sequest HT (A2)	Unambiguous	[R].VQLAEqYLSEAALGDANSDAmK.[T]	Q6(Deamidated); M21(Oxidation)	1	1	P93431	P93431	0	2	0.0793	0	1	1	1171.05725097656	2341.10722532313	8.89674689026831	0.0104140265623807	HCD	MS2	0	42.88	51.1509667397333	47840	MSO3_060418_03.raw	0/0	3.5329258441925	23570875	50.9643898010254	0	7.304E-06
High	Sequest HT (A2)	Unambiguous	[K].LHGGTPANFLDVGGSASEGQVVEAFK.[I]		1	1	Q6K9N6	Q6K9N6	0	3	0.5422	0	1	1	863.097534179688	2587.27804927906	-0.253703219455473	-0.000218800312419868	HCD	MS2	23.68005	29.02	55.5939811050667	52593	MSO3_060418_02.raw	0/0	5.57412576675415			0	6.228E-10
High	Sequest HT (A2)	Unambiguous	[K].WLAANVSAEVAESTR.[I]		1	1	P48494	P48494	0	2	0.5737	0	1	1	802.407958984375	1603.80864133875	0.73637813708547	0.000590504374940792	CID	MS2		30.76124	55.5898396344	52590	MSO3_060418_02.raw	0/0	3.73401403427124			0	1.292E-06
High	Sequest HT (A2)	Unambiguous	[K].HAGGPWELGLSETHQTLIQnGLR.[E]	N20(Deamidated)	1	1	Q69RJ0	Q69RJ0	0	4	0.0383	0	1	1	629.574096679688	2515.27455682875	2.28470162983241	0.00143665968752693	HCD	MS2	9.410987	31	51.1480208072	47837	MSO3_060418_03.raw	0/0	3.38697576522827			0	5.262E-06
High	Sequest HT (A2)	Unambiguous	[K].TLLLGEKPVTVFGIR.[N]		1	1	A2YQT7	A2YQT7	0	3	0.8487	0	1	1	548.335021972656	1642.99051265797	0.888075283051587	0.000486365989596986	CID	MS2		1.836176	55.7401537349333	52740	MSO3_060418_02.raw	0/0	4.88771295547485	1021539435	55.6753463745117	0	6.23E-08
High	Sequest HT (A2)	Unambiguous	[R].ISITGAGGFIASHIAR.[R]		1	1	Q2R1V8	Q2R1V8	0	3	0.1164	0	1	1	524.294738769531	1570.86966304859	-0.215187383941793	-0.000112677135348349	HCD	MS2	0	27.88	51.1302963970667	47817	MSO3_060418_03.raw	0/0	3.17862176895142	16105672.5	50.9854545593262	0	1.551E-06
High	Sequest HT (A2)	Unambiguous	[R].GLFIIDKEGVIQHSTINnLAIGR.[S]	N18(Deamidated)	1	1	Q6ER94	Q6ER94	1	3		0.0425	2	2	837.135070800781	2509.39065914234	5.32448123863051	0.00445371078129986	CID	MS2		31.58199	55.5864588693333	52588	MSO3_060418_02.raw	0/0	3.38373684883118	32812459.5	55.5312538146973	0	4.554E-06
High	Sequest HT (A2)	Unambiguous	[R].GLFIIDKEGVIQHSTInNLAIGR.[S]	N17(Deamidated)	1	1	Q6ER94	Q6ER94	1	3	0.0425	0	1	1	837.135070800781	2509.39065914234	5.32448123863051	0.00445371078129986	CID	MS2		31.58199	55.5864588693333	52588	MSO3_060418_02.raw	0/0	3.52580118179321	32812459.5	55.5312538146973	0	3.683E-06
High	Sequest HT (A2)	Unambiguous	[R].GLFIIDKEGVIQHSTINNLAIGR.[S]		1	1	Q6ER94	Q6ER94	1	3	0.3639	0	1	1	836.802551269531	2508.39310054859	-0.0723416887622256	-6.04871353668083E-05	HCD	MS2	41.58954	26.18293	55.5844982109333	52586	MSO3_060418_02.raw	0/0	3.48550081253052			0	4.569E-07
High	Sequest HT (A2)	Unambiguous	[R].APGYGVITnIVNGGLEcGHGPDDR.[V]	N9(Deamidated); C17(Carbamidomethyl)	1	1	Q7DNA1	Q7DNA1	0	3		0.0427	2	2	823.720397949219	2469.14664058766	0.13303693458219	0.000109495885465568	CID	MS2		19.36806	55.5671843498667	52567	MSO3_060418_02.raw	0/0	4.25917434692383	242642038.375	55.3470230102539	0	1.282E-06
High	Sequest HT (A2)	Unambiguous	[K].HIEDMHVLITTPFHPAYVSAER.[I]		1	1	Q9SXP2	Q9SXP2	0	4	0.5831	0	1	1	641.574829101563	2563.27748651625	0.500584466062597	0.000320784062409984	HCD	MS2	18.27532	17.10231	51.106195492	47793	MSO3_060418_03.raw	0/0	4.51249742507935			0	8.788E-08
High	Sequest HT (A2)	Unambiguous	[R].EIENGILWEVDGK.[W]		1	1	P35681	P35681	0	2	0.6011	0	1	1	751.379943847656	1501.75261106531	-0.458453920176242	-0.000344242343658152	CID	MS2		33.82071	51.1016019154667	47788	MSO3_060418_03.raw	0/0	3.60515117645264	72347368.375	51.1424942016602	0	2.396E-05
High	Sequest HT (A2)	Unambiguous	[R].EIENGILWEVDGK.[W]		1	1	P35681	P35681	0	2	0.4888	0	1	1	751.379943847656	1501.75261106531	-0.458453920176242	-0.000344242343658152	HCD	MS2	0	24.69499	51.0997084672	47786	MSO3_060418_03.raw	0/0	3.5838611125946	72347368.375	51.1424942016602	0	5.462E-06
High	Sequest HT (A2)	Unambiguous	[R].APGYGVITNIVnGGLEcGHGPDDR.[V]	N12(Deamidated); C17(Carbamidomethyl)	1	1	Q7DNA1	Q7DNA1	0	3	0.0427	0	1	1	823.720397949219	2469.14664058766	0.13303693458219	0.000109495885465568	CID	MS2		19.36806	55.5671843498667	52567	MSO3_060418_02.raw	0/0	4.45201539993286	242642038.375	55.3470230102539	0	5.809E-08
High	Sequest HT (A2)	Unambiguous	[R].APGYGVITNIVnGGLEcGHGPDDR.[V]	N12(Deamidated); C17(Carbamidomethyl)	1	1	Q7DNA1	Q7DNA1	0	3	0.1319	0	1	1	823.719543457031	2469.14407711109	-0.905166654220036	-0.000744996302034432	HCD	MS2	8.983381	18.17343	55.5654032869333	52565	MSO3_060418_02.raw	0/0	4.69636678695679	242642038.375	55.3470230102539	0	2.174E-09
High	Sequest HT (A2)	Unambiguous	[K].VVPLITEEFGYTNVHQVPK.[V]		1	1	Q9ZST0	Q9ZST0	0	3	0.3178	0	1	1	724.056030273438	2170.15353756031	-0.342440947184709	-0.000247716562474428	HCD	MS2	0	19.74235	51.0989085128	47785	MSO3_060418_03.raw	0/0	2.57939434051514			0	5.22E-07
High	Sequest HT (A2)	Unambiguous	[K].GIYPAVDPLDSTSTmLQPR.[I]	M15(Oxidation)	1	1	P12085	P12085	0	2	0.5052	0	1	1	1039.01391601563	2077.02055540125	-3.11805222134514	-0.00323813937496187	HCD	MS2	20.60123	39.075	51.0707032565333	47756	MSO3_060418_03.raw	0/0	2.88573837280273	29477631	51.128059387207	0	5.218E-05
High	Sequest HT (A2)	Unambiguous	[K].IPVLETPDGPVFESNAIAR.[Y]		1	1	Q6YW46	Q6YW46	0	2	0.0976	0	1	1	1013.03826904297	2025.06926145594	2.03947807562156	0.0020650379685776	CID	MS2		24.49	55.5531473354667	52554	MSO3_060418_02.raw	0/0	3.69329714775085			0	3.426E-05
High	Sequest HT (A2)	Unambiguous	[K].TQVEAIcSqTVScADILAVAAR.[D]	C7(Carbamidomethyl); Q9(Deamidated); C13(Carbamidomethyl)	1	2	A2YPX3	Q0D3N0; A2YPX3	0	2		0.0307	2	2	1182.57897949219	2364.15068235438	-1.13753433140454	-0.00134465281248453	HCD	MS2	58.95023	32.35	51.0495356424	47735	MSO3_060418_03.raw	0/0	3.15518736839294	25613495	51.1161727905273	0	2.751E-05
High	Sequest HT (A2)	Unambiguous	[K].TqVEAIcSQTVScADILAVAAR.[D]	Q2(Deamidated); C7(Carbamidomethyl); C13(Carbamidomethyl)	1	2	A2YPX3	Q0D3N0; A2YPX3	0	2	0.0307	0	1	1	1182.57897949219	2364.15068235438	-1.13753433140454	-0.00134465281248453	HCD	MS2	58.95023	32.35	51.0495356424	47735	MSO3_060418_03.raw	0/0	3.25681948661804	25613495	51.1161727905273	0	3.613E-05
High	Sequest HT (A2)	Unambiguous	[K].WLAANVSAEVAESTR.[I]		1	1	P48494	P48494	0	2	0.4382	0	1	1	802.407958984375	1603.80864133875	0.73637813708547	0.000590504374940792	HCD	MS2	46.61876	39.1633	55.5873814274667	52589	MSO3_060418_02.raw	0/0	3.55969882011414			0	4.39E-05
High	Sequest HT (A2)	Unambiguous	[K].WFALQATSDIPGNVANVQK.[L]		1	1	B7EA73	B7EA73	0	2	0.4468	0	1	1	1030.03161621094	2059.05595579188	-2.31121311346622	-0.002379464062642	HCD	MS2	39.87019	31.42	55.7419707904	52742	MSO3_060418_02.raw	0/0	3.84708476066589	36938287.25	55.6915092468262	0	3.163E-05
High	Sequest HT (A2)	Unambiguous	[K].WFALQATSDIPGNVANVQK.[L]		1	1	B7EA73	B7EA73	0	2	0.5214	0	1	1	1030.03381347656	2059.06035032313	-0.176972380017242	-0.000182198437642001	CID	MS2		33.1	55.7435829362667	52744	MSO3_060418_02.raw	0/0	3.74434590339661	36938287.25	55.6915092468262	0	2.306E-07
High	Sequest HT (A2)	Unambiguous	[R].LLDPIKDQLPILSYADFYqLAGVVAVEVTGGPEVPFHPGR.[Q]	Q19(Deamidated)	1	1	Q9FE01	Q9FE01	1	4	0.2048	0	1	1	1081.32995605469	4322.29799432875	5.3810088827372	0.00581454968718653	HCD	MS2	23.53131	33.1	96.1533181256	92025	MSO3_060418_01.raw	0/0	2.92595601081848	3560272.46875	96.1726608276367	0	1.072E-05
High	Sequest HT (A2)	Unambiguous	[R].VKEYLPITGLADFNK.[L]		1	1	P37833	P37833	1	3	0.6094	0	1	1	569.9814453125	1707.9297826775	-1.06300070904892	-0.000605177499968098	CID	MS2		30.10846	51.7877846232	48506	MSO3_060418_03.raw	0/0	3.83571362495422	45541366.5	51.9888000488281	0	2.682E-05
High	Sequest HT (A2)	Unambiguous	[K].IPVLETPDGPVFESNAIAR.[Y]		1	1	Q6YW46	Q6YW46	0	2	0.0711	0	1	1	1013.03601074219	2025.06474485438	-0.190870712924379	-0.000193262812672401	CID	MS2		33.1	55.9583254450667	52939	MSO3_060418_02.raw	0/0	3.80394101142883	44736084	55.8715362548828	0	8.343E-06
High	Sequest HT (A2)	Selected	[K].IPVLETPDGPVFESNAIAR.[Y]		1	1	Q6YW46	Q6YW46	0	2	0.0428	0	1	1	1013.03601074219	2025.06474485438	-0.190870712924379	-0.000193262812672401	HCD	MS2	0	30.61	55.9566778994667	52937	MSO3_060418_02.raw	0/0	3.2665228843689	44736084	55.8715362548828	0	5.379E-05
High	Sequest HT (A2)	Unambiguous	[R].AVFASGSPFDPVEYnGK.[I]	N15(Deamidated)	1	1	P43279	P43279	0	2	0.7082	0	1	1	893.417297363281	1785.82731809656	-3.18542854572567	-0.00284432171878435	CID	MS2		37.455	51.7284516597333	48443	MSO3_060418_03.raw	0/0	4.6587438583374			0	1.809E-06
High	Sequest HT (A2)	Unambiguous	[K].EGLLVGISSGAAAAAAVR.[L]		1	1	Q9XEA6	Q9XEA6	0	2	0.6246	0	1	1	806.956481933594	1612.90568723719	2.47515220501568	0.00199608859350064	CID	MS2		29.605	95.3819161677333	91341	MSO3_060418_01.raw	0/0	3.33186912536621			0	1.436E-05
High	Sequest HT (A2)	Unambiguous	[R].AVFASGSPFDPVEYnGK.[I]	N15(Deamidated)	1	1	P43279	P43279	0	2	0.5377	0	1	1	893.417297363281	1785.82731809656	-3.18542854572567	-0.00284432171878435	HCD	MS2	25.80927	32.7268	51.7257165661333	48442	MSO3_060418_03.raw	0/0	4.11002683639526			0	4.797E-05
High	Sequest HT (A2)	Unambiguous	[R].VTMILPLTGEQYSDK.[V]		1	1	Q84T92	Q84T92	0	2	0.4357	0	1	1	847.936401367188	1694.86552610438	-0.839544145672668	-0.000711457812371918	CID	MS2		33.1	51.7199623061333	48436	MSO3_060418_03.raw	0/0	3.18877172470093	24518767	51.782283782959	0	4.841E-05
High	Sequest HT (A2)	Unambiguous	[R].ELGVPIVMHDYLTGGFTANTSLAHYcR.[D]	C26(Carbamidomethyl)	1	1	P0C511	P0C511	0	4	0.6581	0	1	1	756.369567871094	3022.45644159438	0.486073204807821	0.000367283593712742	HCD	MS2	12.47067	33.1	95.417849988	91374	MSO3_060418_01.raw	0/0	4.64830255508423			0	8.181E-08
High	Sequest HT (A2)	Unambiguous	[R].VTPQPGVPPEEAGAAVAAESSTGTWTTVWTDGLTSLDR.[Y]		1	1	P0C511	P0C511	0	3	0.7136	0	1	1	1285.63037109375	3854.87656002125	1.20460325276723	0.00154786374984421	CID	MS2		33.1	95.4187231144	91375	MSO3_060418_01.raw	0/0	4.40498733520508			0	2.601E-07
High	Sequest HT (A2)	Unambiguous	[R].LNWLLHFGEPPK.[W]		1	1	Q0JMH0	Q0JMH0	0	3	0.4404	0	1	1	484.265869140625	1450.78305416188	-0.752805389754653	-0.0003640527082401	CID	MS2		31.87	55.9517239034667	52932	MSO3_060418_02.raw	0/0	2.77262544631958	59882875.5	56.1743316650391	0	2.365E-06
High	Sequest HT (A2)	Unambiguous	[R].AAVPSGASTGVYEALELR.[D]		1	1	Q42971	Q42971	0	2	0.5722	0	1	1	895.966003417969	1790.92473020594	-1.99529710650927	-0.00178671703110922	CID	MS2		24.22518	51.6991215314667	48412	MSO3_060418_03.raw	0/0	3.7440083026886			0	3.058E-05
High	Sequest HT (A2)	Unambiguous	[R].AAVPSGASTGVYEALELR.[D]		1	1	Q42971	Q42971	0	2	0.4246	0	1	1	895.966003417969	1790.92473020594	-1.99529710650927	-0.00178671703110922	HCD	MS2	19.60209	27.44917	51.6975091018667	48410	MSO3_060418_03.raw	0/0	3.25212121009827			0	6.589E-07
High	Sequest HT (A2)	Unambiguous	[K].ANSEATLGTYQGDAVLGEGASESLHVK.[D]		1	1	Q5N725	Q5N725	0	3	0.4495	0	1	1	902.107482910156	2704.30789547047	0.685196290544579	0.000617660156270479	HCD	MS2	12.66564	42.43	95.5213688925333	91457	MSO3_060418_01.raw	0/0	3.76401019096375			0	3.496E-05
High	Sequest HT (A2)	Unambiguous	[K].LPMFGcTDATQVLK.[E]	C6(Carbamidomethyl)	1	2	P18566	P18566; Q0INY7	0	2	0.6337	0	1	1	790.893005371094	1580.77873411219	-1.50382478348767	-0.00118860890624362	CID	MS2		12.42672	51.6927409442667	48405	MSO3_060418_03.raw	0/0	4.04079484939575			0	1.321E-06
High	Sequest HT (A2)	Unambiguous	[K].LPMFGcTDATQVLK.[E]	C6(Carbamidomethyl)	1	2	P18566	P18566; Q0INY7	0	2	0.5166	0	1	1	790.893005371094	1580.77873411219	-1.50382478348767	-0.00118860890624362	HCD	MS2	17.20158	6.746712	51.6908656794667	48403	MSO3_060418_03.raw	0/0	4.21971940994263			0	1.517E-07
High	Sequest HT (A2)	Unambiguous	[K].YTSDIDIVSNAScTTncLAPLAK.[V]	C13(Carbamidomethyl); N16(Deamidated); C17(Carbamidomethyl)	1	1	A2YQT7	A2YQT7	0	2	0.0629	0	1	1	1258.095703125	2515.18412962	5.98306098469274	0.00752420499984652	CID	MS2		40.5	51.687401408	48400	MSO3_060418_03.raw	0/0	4.767014503479			0	3.539E-07
High	Sequest HT (A2)	Unambiguous	[K].YTSDIDIVSNAScTTNcLAPLAK.[V]	C13(Carbamidomethyl); C17(Carbamidomethyl)	1	1	A2YQT7	A2YQT7	0	2	0.6547	0	1	1	1257.59619140625	2514.1851061825	0.0162965329230871	2.04862498449643E-05	HCD	MS2	0	36.555	51.6845430890667	48399	MSO3_060418_03.raw	0/0	3.62487483024597	13891394.5	51.8231658935547	0	8.068E-08
High	Sequest HT (A2)	Unambiguous	[K].WLAANVSAEVAESTR.[I]		1	1	P48494	P48494	0	2	0.6817	0	1	1	802.408630371094	1603.80998411219	1.57361918422695	0.00126189109369079	CID	MS2		40.77	95.5375221317333	91469	MSO3_060418_01.raw	0/0	3.33420372009277			0	2.817E-05
High	Sequest HT (A2)	Unambiguous	[K].KLDGQLGGLLSEASAEEDFTGK.[A]		1	1	Q6K669	Q6K669	1	2	0.6646	0	1	1	1133.06823730469	2265.12919797938	2.07557658843644	0.00235071968745615	CID	MS2		33.1	55.9195689168	52902	MSO3_060418_02.raw	0/0	4.86182022094727			0	1.906E-08
High	Sequest HT (A2)	Unambiguous	[K].KLDGQLGGLLSEASAEEDFTGK.[A]		1	1	Q6K669	Q6K669	1	2	0.6318	0	1	1	1133.06823730469	2265.12919797938	2.07557658843644	0.00235071968745615	HCD	MS2	8.662866	42.495	55.9177732970667	52900	MSO3_060418_02.raw	0/0	4.21332406997681			0	1.427E-07
High	Sequest HT (A2)	Unambiguous	[R].DDPDFTWEVVKPLK.[W]		1	1	A2Y053	A2Y053	0	2	0.2939	0	1	1	844.93017578125	1688.8530749325	0.0363515946247134	3.06962500644659E-05	HCD	MS2	44.92505	22.37745	51.6457635917333	48360	MSO3_060418_03.raw	0/0	2.28030562400818	30533662.5	51.8275756835938	0	3.293E-05
High	Sequest HT (A2)	Unambiguous	[R].EVNSVNDnPVIDVHR.[G]	N8(Deamidated)	1	1	P14717	P14717	0	3	0.0318	0	1	1	569.948486328125	1707.83090572438	0.733705714270896	0.000417681458390865	HCD	MS2	58.79515	16.705	31.5002878514667	27265	MSO3_060418_03.raw	0/0	3.76569890975952	14243759	31.4840927124023	0	1.009E-06
High	Sequest HT (A2)	Unambiguous	[R].VALEAcVQAR.[N]	C6(Carbamidomethyl)	1	1	P0C511	P0C511	0	2	0.5183	0	1	1	558.794860839844	1116.58244504969	-0.500652714851484	-0.000279510156172336	CID	MS2		42.745	51.6341703165333	48347	MSO3_060418_03.raw	0/0	3.01027822494507			0	5.808E-05
High	Sequest HT (A2)	Unambiguous	[K].MIPTKPMVVETFSEYPPLGR.[F]		1	1	O64937	O64937	0	3	0.3824	0	1	1	764.73095703125	2292.17831783375	0.717843336440127	0.000548474583411007	HCD	MS2	5.489743	18.41318	55.889209888	52875	MSO3_060418_02.raw	0/0	3.05620765686035			0	3.104E-06
High	Sequest HT (A2)	Unambiguous	[K].QVTEYASDEPWGWYK.[S]		1	1	B3VMC0	B3VMC0	0	2	0.5418	0	1	1	929.91796875	1858.82866087	0.21819659722492	0.000202795000063816	CID	MS2		19.27	51.6194396045333	48330	MSO3_060418_03.raw	0/0	4.19242906570435			0	4.595E-07
High	Sequest HT (A2)	Unambiguous	[K].QVTEYASDEPWGWYK.[S]		1	1	B3VMC0	B3VMC0	0	2	0.5578	0	1	1	929.9169921875	1858.826707745	-0.832532535201462	-0.000773767499936184	HCD	MS2	10.48256	42.7	51.6176754642667	48328	MSO3_060418_03.raw	0/0	3.89305591583252			0	1.298E-06
High	Sequest HT (A2)	Unambiguous	[R].GLYPVETISIVGK.[I]		2	2	Q2QXR8; B8BJ39	Q2QXR8; B8BJ39	0	2	0.6068	0	1	1	688.394714355469	1375.78215208094	-0.720410820216928	-0.000495564531320269	CID	MS2		11.74693	51.6125343066667	48323	MSO3_060418_03.raw	0/0	2.94889259338379			0	3.341E-05
High	Sequest HT (A2)	Unambiguous	[R].VALEAcVQAR.[N]	C6(Carbamidomethyl)	1	1	P0C511	P0C511	0	2	0.5765	0	1	1	558.795593261719	1116.58390989344	0.811245947998096	0.000452911718827664	CID	MS2		33.1	95.6179496712	91534	MSO3_060418_01.raw	0/0	3.06663346290588			0	1.51E-05
High	Sequest HT (A2)	Unambiguous	[K].IQGIGAGFVPGVLDVNLLDEVVQVSSDEAISMAK.[Q]		1	1	Q9XEA8	Q9XEA8	0	3	0.5099	0	1	1	1157.61181640625	3470.82089595875	3.51055611614555	0.00406148958336416	CID	MS2		30.1	95.6190163984	91535	MSO3_060418_01.raw	0/0	3.04495072364807			0	8.352E-06
High	Sequest HT (A2)	Selected	[R].SPPIEEVIQSGVVPR.[F]		1	1	Q71VM4	Q71VM4	0	2	0.0143	0	1	1	803.944458007813	1606.88163938563	1.08432847299066	0.000871192812496702	HCD	MS2	24.82114	40.995	51.8004944736	48520	MSO3_060418_03.raw	0/0	3.49731349945068	13210380.5	51.8220825195313	0	6.32E-07
High	Sequest HT (A2)	Rejected	[R].SPPIEEVINTGVVPR.[F]		1	1	Q9SLX0	Q9SLX0	0	2		0.0143	2	2	803.944458007813	1606.88163938563	1.08432847299066	0.000871192812496702	HCD	MS2	24.82114	40.995	51.8004944736	48520	MSO3_060418_03.raw	0/0	3.45310616493225	13210380.5	51.8220825195313	0	6.981E-07
High	Sequest HT (A2)	Unambiguous	[R].VALEAcVQAR.[N]	C6(Carbamidomethyl)	1	1	P0C511	P0C511	0	2	0.6589	0	1	1	558.795837402344	1116.58439817469	1.24854550228129	0.000697052343827664	CID	MS2		33.1	95.2535657688	91230	MSO3_060418_01.raw	0/0	3.43195629119873			0	1.236E-05
High	Sequest HT (A2)	Unambiguous	[R].SPPIEEVIQSGVVPR.[F]		1	1	Q71VM4	Q71VM4	0	2	0.0714	0	1	1	803.944458007813	1606.88163938563	1.08432847299066	0.000871192812496702	CID	MS2		22.96	51.8021754576	48522	MSO3_060418_03.raw	0/0	3.21544647216797	13210380.5	51.8220825195313	0	1.958E-05
High	Sequest HT (A2)	Unambiguous	[K].DFIFGTGSAAYQYEGAYK.[E]		2	2	Q53NF0; Q0J0N4	Q53NF0; Q0J0N4	0	2	0.5333	0	1	1	994.458984375	1987.91069212	1.73967373376186	0.00172915499990722	HCD	MS2	18.27079	25.75	56.0767286605333	53049	MSO3_060418_02.raw	0/0	4.64822196960449	57901157.875	56.1595344543457	0	5.375E-08
High	Sequest HT (A2)	Unambiguous	[K].YIDTnFEGPALLPDDSEK.[Q]	N5(Deamidated)	1	1	A1XBB7	A1XBB7	0	2	0.6301	0	1	1	1012.98040771484	2024.95353879969	9.89185551238251	0.0100151748438846	CID	MS2		33.1	51.9118081530667	48632	MSO3_060418_03.raw	0/0	3.92008805274963			0	2.339E-05
High	Sequest HT (A2)	Unambiguous	[R].ELGVPIVMHDYLTGGFTANTSLAHYcR.[D]	C26(Carbamidomethyl)	1	1	P0C511	P0C511	0	4	0.5	0	1	1	756.371032714844	3022.46230096938	2.42468769315899	0.00183212734371274	HCD	MS2	0	33.1	94.7107351256	90762	MSO3_060418_01.raw	0/0	3.78164720535278			0	9.658E-07
High	Sequest HT (A2)	Unambiguous	[R].VTPQPGVPPEEAGAAVAAESSTGTWTTVWTDGLTSLDR.[Y]		1	1	P0C511	P0C511	0	3	0.6644	0	1	1	1285.62902832031	3854.87253170094	0.159608658957059	0.000205090312344206	CID	MS2		33.1	94.7116100232	90763	MSO3_060418_01.raw	0/0	5.77565860748291			0	2.395E-09
High	Sequest HT (A2)	Unambiguous	[R].VPTVDVSVVDLTVR.[LI]		3	3	Q7FAH2; Q6K5G8; A2YQT7	Q7FAH2; Q6K5G8; A2YQT7	0	2	0.5148	0	1	1	749.928039550781	1498.84880247156	0.846111117726176	0.000634095781265387	HCD	MS2	0	31.8908	56.0758704896	53048	MSO3_060418_02.raw	0/0	3.05266284942627			0	1.525E-05
High	Sequest HT (A2)	Unambiguous	[K].KLDGQLGGLLSEASAEEDFTGK.[A]		1	1	Q6K669	Q6K669	1	3	0.7134	0	1	1	755.713806152344	2265.12686519703	1.045707216006	0.000789552343727943	CID	MS2		14.68252	56.0550587861333	53026	MSO3_060418_02.raw	0/0	4.91659450531006	231296448	55.9079780578613	0	2.322E-08
High	Sequest HT (A2)	Unambiguous	[R].VETGVLKPGMVVTFGPSGLTTEVK.[S]		1	1	O64937	O64937	0	3	0.4784	0	1	1	816.115356445313	2446.33151607594	2.18402026514488	0.00178094197917744	HCD	MS2	32.25315	30.7832	56.0416784005333	53018	MSO3_060418_02.raw	0/0	4.8705677986145			0	4.82E-07
High	Sequest HT (A2)	Unambiguous	[K].VPEPTVDETIQILR.[G]		1	1	Q7F9I1	Q7F9I1	0	2	0.6124	0	1	1	805.444091796875	1609.88090696375	0.835052373758488	0.000672166875119729	CID	MS2		32.41	51.8915053090667	48609	MSO3_060418_03.raw	0/0	2.57782053947449	40607432	52.0217514038086	0	5.827E-06
High	Sequest HT (A2)	Unambiguous	[K].VSPNYHLYTPAEVEAVIAR.[L]		1	1	Q9LSU1	Q9LSU1	0	3	0.4221	0	1	1	710.373168945313	2129.10495357594	1.11505944373438	0.000791358645983564	CID	MS2		18.24215	56.0209980053333	52996	MSO3_060418_02.raw	0/0	3.52736401557922			0	7.878E-08
High	Sequest HT (A2)	Unambiguous	[K].WLAANVSAEVAESTR.[I]		1	1	P48494	P48494	0	2	0.7219	0	1	1	802.408081054688	1603.80888547938	0.888603782020284	0.000712574687440792	CID	MS2		42.15	94.8057500093333	90847	MSO3_060418_01.raw	0/0	4.53204393386841			0	5.322E-06
High	Sequest HT (A2)	Unambiguous	[R].DDPDFTWEVVKPLK.[W]		1	1	A2Y053	A2Y053	0	3	0.4122	0	1	1	563.6220703125	1688.8516576775	-0.802830375988445	-0.000451954166616512	HCD	MS2	37.6263	16.81577	51.8819758586667	48598	MSO3_060418_03.raw	0/0	2.78765392303467			0	2.964E-05
High	Sequest HT (A2)	Unambiguous	[R].LFKPFDELVVDSK.[D]		1	1	Q53LQ0	Q53LQ0	0	3	0.6496	0	1	1	512.948059082031	1536.82962398609	-0.779288057872266	-0.000399211302086163	CID	MS2		31.36336	51.8760533752	48592	MSO3_060418_03.raw	0/0	4.11264944076538			0	2.186E-08
High	Sequest HT (A2)	Unambiguous	[K].ILDQAVLEMNDDLTK.[M]		1	1	Q8S0J7	Q8S0J7	0	2	0.3171	0	1	1	859.436340332031	1717.86540403406	-1.32327766998479	-0.00113660796864679	CID	MS2		32.36316	51.8570647733333	48579	MSO3_060418_03.raw	0/0	3.49997639656067	12135616	51.8359642028809	0	8.17E-06
High	Sequest HT (A2)	Unambiguous	[R].IMNVIGEPIDEKGDITTNHFLPIHR.[E]		1	1	Q01859	Q01859	1	5	0.5207	0	1	1	572.701782226563	2859.47980461281	-0.828334308174303	-0.000473721437538188	HCD	MS2	40.1253	21.90735	51.8411258818667	48562	MSO3_060418_03.raw	0/0	3.63097476959229			0	9.105E-06
High	Sequest HT (A2)	Unambiguous	[K].SDcTLLEINPLAETADNK.[L]	C3(Carbamidomethyl)	1	1	Q6K9N6	Q6K9N6	0	2	0.5849	0	1	1	1002.48052978516	2003.95378294031	-2.60915500641176	-0.00261431984385396	CID	MS2		39.71296	55.8652111042667	52850	MSO3_060418_02.raw	0/0	4.7721209526062	144761259.5	56.1623916625977	0	1.625E-05
High	Sequest HT (A2)	Unambiguous	[K].TLLLGEKPVTVFGIR.[N]		1	1	A2YQT7	A2YQT7	0	2	0.7994	0	1	1	821.998840332031	1642.99040403406	0.821961692071679	0.000675237031259712	CID	MS2		13.29055	56.0198962642667	52995	MSO3_060418_02.raw	0/0	3.34271550178528	154618913	56.1358413696289	0	1.608E-06
High	Sequest HT (A2)	Unambiguous	[R].EIEnGILWEVDGK.[W]	N4(Deamidated)	1	1	P35681	P35681	0	2	0.3741	0	1	1	751.869812011719	1502.73234739344	-3.30607120147141	-0.00248407828115815	CID	MS2		23.68911	51.8358783549333	48556	MSO3_060418_03.raw	0/0	4.01211357116699	153112811	52.1225700378418	0	2.223E-05
High	Sequest HT (A2)	Unambiguous	[K].VSPNYHLYTPAEVEAVIAR.[L]		1	1	Q9LSU1	Q9LSU1	0	3	0.5094	0	1	1	710.372741699219	2129.10367183766	0.513050741292708	0.000364112552233564	HCD	MS2	17.27641	19.43036	56.0191063418667	52994	MSO3_060418_02.raw	0/0	4.79419946670532			0	5.448E-08
High	Sequest HT (A2)	Unambiguous	[K].VPPQTSAIITNDGVGINPQQSAGNVFLK.[H]		1	1	Q94DM8	Q94DM8	0	3	0.4425	0	1	1	955.842712402344	2865.51358394703	1.07749283616262	0.00102918901059941	CID	MS2		41.04	55.9963492258667	52975	MSO3_060418_02.raw	0/0	3.4764552116394	42748668	56.051383972168	0	4.153E-06
High	Sequest HT (A2)	Unambiguous	[R].ELGVPIVMHDYLTGGFTANTSLAHYcR.[D]	C26(Carbamidomethyl)	1	1	P0C511	P0C511	0	4	0.4692	0	1	1	756.368957519531	3022.45400018813	-0.321682832005168	-0.000243067968787258	HCD	MS2	18.265	33.1	95.0621489104	91071	MSO3_060418_01.raw	0/0	3.72921085357666			0	3.113E-07
High	Sequest HT (A2)	Unambiguous	[R].VTPQPGVPPEEAGAAVAAESSTGTWTTVWTDGLTSLDR.[Y]		1	1	P0C511	P0C511	0	3	0.6973	0	1	1	1285.63000488281	3854.87546138844	0.919604727182637	0.00118165281234421	CID	MS2		33.1	95.0630802568	91072	MSO3_060418_01.raw	0/0	4.46096611022949			0	2.899E-07
High	Sequest HT (A2)	Unambiguous	[K].VPPQTSAIITNDGVGINPQQSAGNVFLK.[H]		1	1	Q94DM8	Q94DM8	0	3	0.4258	0	1	1	955.842712402344	2865.51358394703	1.07749283616262	0.00102918901059941	HCD	MS2	21.81411	33.1	55.9943260269333	52973	MSO3_060418_02.raw	0/0	4.11184358596802	42748668	56.051383972168	0	9.702E-06
High	Sequest HT (A2)	Unambiguous	[K].EGLPAFPMGNIDQTR.[M]		1	1	Q65XK0	Q65XK0	0	2	0.5702	0	1	1	823.40283203125	1645.7983874325	-1.14172876125722	-0.000939528749768215	HCD	MS2	15.5301	21.96965	51.8258791472	48545	MSO3_060418_03.raw	0/0	3.63224029541016	132493528	51.8452262878418	0	1.473E-06
High	Sequest HT (A2)	Unambiguous	[R].LYSIASSALGDFGDSK.[T]		1	1	P41344	P41344	0	2	0.771	0	1	1	815.901123046875	1630.79496946375	-0.566040332989378	-0.000461548125031186	CID	MS2		7.221372	51.8238620397333	48543	MSO3_060418_03.raw	0/0	5.59495067596436			0	5.048E-09
High	Sequest HT (A2)	Unambiguous	[K].WLAANVSAEVAESTR.[I]		1	1	P48494	P48494	0	2	0.5	0	1	1	802.408386230469	1603.80949583094	1.26916789435732	0.00101775046869079	CID	MS2		34.14811	55.988770184	52967	MSO3_060418_02.raw	0/0	3.31563138961792			0	1.215E-05
High	Sequest HT (A2)	Unambiguous	[K].WLAANVSAEVAESTR.[I]		1	1	P48494	P48494	0	2	0.4519	0	1	1	802.408386230469	1603.80949583094	1.26916789435732	0.00101775046869079	HCD	MS2	24.60032	33.1	55.9868430221333	52965	MSO3_060418_02.raw	0/0	3.42688131332397			0	4.103E-05
High	Sequest HT (A2)	Unambiguous	[K].WLAANVSAEVAESTR.[I]		1	1	P48494	P48494	0	2	0.5323	0	1	1	802.407531738281	1603.80778684656	0.203588379813622	0.000163258281190792	HCD	MS2	0	33.1	95.1724169901333	91164	MSO3_060418_01.raw	0/0	3.71910524368286			0	2.169E-05
High	Sequest HT (A2)	Unambiguous	[K].WLAANVSAEVAESTR.[I]		1	1	P48494	P48494	0	2	0.6983	0	1	1	802.407531738281	1603.80778684656	0.203588379813622	0.000163258281190792	CID	MS2		41.535	95.1742733610667	91166	MSO3_060418_01.raw	0/0	4.63893461227417			0	7.586E-08
High	Sequest HT (A2)	Unambiguous	[K].VVIFGLPGAYTGVcSQAHVPSYK.[N]	C14(Carbamidomethyl)	1	1	Q9SDD6	Q9SDD6	0	3	0.3171	0	1	1	817.4228515625	2450.2540014275	0.132242429809837	0.000108009166649955	HCD	MS2	17.03822	27.80443	55.9612797024	52942	MSO3_060418_02.raw	0/0	3.28240180015564	35276131.5	55.8888816833496	0	4.194E-06
High	Sequest HT (A2)	Unambiguous	[K].LYRPDMSVEEAVDLVDK.[C]		1	1	Q9LST6	Q9LST6	0	3	0.2665	0	1	1	660.331665039063	1978.98044185719	0.719238139730764	0.000474452395944051	HCD	MS2	72.80741	22.51874	55.9604089581333	52941	MSO3_060418_02.raw	0/0	4.08542823791504			0	3.174E-06
High	Sequest HT (A2)	Unambiguous	[R].VALEAcVQAR.[N]	C6(Carbamidomethyl)	1	1	P0C511	P0C511	0	2	0.5313	0	1	1	558.79541015625	1116.5835436825	0.483271282285701	0.000269806250077664	CID	MS2		33.1	94.8884939650667	90919	MSO3_060418_01.raw	0/0	3.66903495788574			0	5.477E-06
High	Sequest HT (A2)	Unambiguous	[K].KDAPAGEKPEPVR.[T]		1	1	P31674	P31674	1	3	0.5394	0	1	1	465.252685546875	1393.74350338063	0.0715702938436857	3.32502083134993E-05	CID	MS2		13.9434	10.5811686272	5824	MSO3_060418_02.raw	0/0	2.40796637535095	481112635.46875	10.4812879562378	0	4.928E-05
High	Sequest HT (A2)	Unambiguous	[K].YHAnGVEKPPIEIDFTPPFR.[K]	N4(Deamidated)	1	1	Q6F2U9	Q6F2U9	0	4	0.2986	0	1	1	582.797546386719	2328.16835565688	1.05115226830074	0.000611814218898776	CID	MS2		33.1	55.8641068936	52849	MSO3_060418_02.raw	0/0	2.87681913375854			0	3.461E-05
High	Sequest HT (A2)	Unambiguous	[R].EIENGILWEVDGK.[W]		1	1	P35681	P35681	0	2	0.4053	0	1	1	751.379211425781	1501.75114622156	-1.43387628178446	-0.00107666421865815	HCD	MS2	15.53784	31.48	51.5982219946667	48309	MSO3_060418_03.raw	0/0	3.80097532272339			0	1.678E-05
High	Sequest HT (A2)	Unambiguous	[R].LFKPFDELVVDSK.[D]		1	1	Q53LQ0	Q53LQ0	0	3	0.483	0	1	1	512.9482421875	1536.8301733025	-0.421853525377039	-0.000216105833336163	HCD	MS2	27.15329	29.905	51.4743648450667	48175	MSO3_060418_03.raw	0/0	3.22847938537598			0	8.917E-06
High	Sequest HT (A2)	Unambiguous	[K].TEFDVVIEEVPSSAR.[I]		1	1	O22386	O22386	0	2	0.5407	0	1	1	839.418762207031	1677.83024778406	-1.64410041216867	-0.00137926296861224	CID	MS2		40.185	51.4603987005333	48163	MSO3_060418_03.raw	0/0	3.81472396850586			0	7.439E-06
High	Sequest HT (A2)	Unambiguous	[K].TEFDVVIEEVPSSAR.[I]		1	1	O22386	O22386	0	2	0.5182	0	1	1	839.418762207031	1677.83024778406	-1.64410041216867	-0.00137926296861224	HCD	MS2	35.2811	31.495	51.4584799666667	48161	MSO3_060418_03.raw	0/0	3.5674569606781			0	3.399E-06
High	Sequest HT (A2)	Unambiguous	[R].VFEVSLADLQNDEDqAYR.[K]	Q15(Deamidated)	1	1	P49397	P49397	0	2		0.0103	2	2	1056.99145507813	2112.97563352625	1.71055566153923	0.00180717812503262	HCD	MS2	64.56521	30.565	55.8037573485333	52795	MSO3_060418_02.raw	0/0	3.83086729049683	7486623.75	55.8576049804688	0	2.873E-06
High	Sequest HT (A2)	Unambiguous	[R].LYSIASSALGDFGDSK.[T]		1	1	P41344	P41344	0	2	0.7094	0	1	1	815.901733398438	1630.79619016688	0.182491798204403	0.000148803437468814	CID	MS2		22.44472	51.4350792552	48135	MSO3_060418_03.raw	0/0	4.98513507843018			0	2.977E-08
High	Sequest HT (A2)	Unambiguous	[R].LYSIASSALGDFGDSK.[T]		1	1	P41344	P41344	0	2	0.5922	0	1	1	815.901733398438	1630.79619016688	0.182491798204403	0.000148803437468814	HCD	MS2	54.11785	26.09462	51.4331477021333	48133	MSO3_060418_03.raw	0/0	3.58448052406311			0	8.742E-07
High	Sequest HT (A2)	Unambiguous	[R].VFEVSLADLQnDEDQAYR.[K]	N11(Deamidated)	1	1	P49397	P49397	0	2	0.0103	0	1	1	1056.99145507813	2112.97563352625	1.71055566153923	0.00180717812503262	HCD	MS2	64.56521	30.565	55.8037573485333	52795	MSO3_060418_02.raw	0/0	3.8682541847229	7486623.75	55.8576049804688	0	1.945E-06
High	Sequest HT (A2)	Unambiguous	[K].VVIGMDVAASEFYNDKDK.[T]		1	1	Q42971	Q42971	1	3	0.4194	0	1	1	667.658508300781	2000.96097164234	-1.19782185613706	-0.000798932552015685	HCD	MS2	35.34642	32.93839	51.4002638733333	48099	MSO3_060418_03.raw	0/0	3.72285056114197	20890318.5	51.2688903808594	0	2.328E-05
High	Sequest HT (A2)	Unambiguous	[K].ILNEGQIASTDVVEVVVSPPYVFLPVVK.[S]		1	1	P48494	P48494	0	3	0.5682	0	1	1	1004.56268310547	3011.67349605641	1.044276444605	0.00104833880216878	HCD	MS2	65.60937	43.465	95.9609453053333	91841	MSO3_060418_01.raw	0/0	4.46889305114746			0	2.341E-07
High	Sequest HT (A2)	Unambiguous	[K].STGNFcTQcEAEGFR.[K]	C6(Carbamidomethyl); C9(Carbamidomethyl)	1	1	B7EA73	B7EA73	0	2	0.5818	0	1	1	882.359375	1763.71147337	0.15838193969793	0.000139669999988712	HCD	MS2	0	24.745	31.5069687749333	27273	MSO3_060418_03.raw	0/0	3.18155741691589	14310201	31.5178909301758	0	3.463E-05
High	Sequest HT (A2)	Unambiguous	[K].LcEPALIAVDGSPQYIK.[L]	C2(Carbamidomethyl)	1	1	Q0INM3	Q0INM3	0	2	0.6199	0	1	1	937.490844726563	1873.97441282313	0.854603180795939	0.00080075156263959	CID	MS2		38.79	51.3814168221333	48080	MSO3_060418_03.raw	0/0	3.42329239845276			0	3.196E-05
High	Sequest HT (A2)	Unambiguous	[K].STGNFcTQcEAEGFR.[K]	C6(Carbamidomethyl); C9(Carbamidomethyl)	1	1	B7EA73	B7EA73	0	2	0.8398	0	1	1	882.359375	1763.71147337	0.15838193969793	0.000139669999988712	CID	MS2		34.165	31.5087875346667	27275	MSO3_060418_03.raw	0/0	3.86842489242554	14310201	31.5178909301758	0	7.45E-06
High	Sequest HT (A2)	Unambiguous	[K].LcEPALIAVDGSPQYIK.[L]	C2(Carbamidomethyl)	1	1	Q0INM3	Q0INM3	0	2	0.431	0	1	1	937.490844726563	1873.97441282313	0.854603180795939	0.00080075156263959	HCD	MS2	77.32822	17.53	51.379660636	48079	MSO3_060418_03.raw	0/0	3.47801303863525			0	1.42E-05
High	Sequest HT (A2)	Unambiguous	[K].MGINPIMMSAGELESGNAGEPAK.[L]		1	1	P93431	P93431	0	3	0.2574	0	1	1	768.694274902344	2304.06827144703	0.610909801709331	0.000469192343643954	HCD	MS2	37.81852	38.475	55.7899372325333	52787	MSO3_060418_02.raw	0/0	4.08237934112549	54123454.375	55.9108810424805	0	2.562E-05
High	Sequest HT (A2)	Unambiguous	[R].VALEAcVQAR.[N]	C6(Carbamidomethyl)	1	1	P0C511	P0C511	0	2	0.6108	0	1	1	558.79541015625	1116.5835436825	0.483271282285701	0.000269806250077664	CID	MS2		41.385	95.9953500605333	91874	MSO3_060418_01.raw	0/0	3.33637928962708			0	9.798E-06
High	Sequest HT (A2)	Unambiguous	[R].VQLAEQYLSEAALGDAnSDAMK.[T]	N17(Deamidated)	1	1	P93431	P93431	0	2	0.2084	0	1	1	1163.05126953125	2325.0952624325	1.62581237279827	0.00189008124988121	CID	MS2		36.51	55.7708588834667	52773	MSO3_060418_02.raw	0/0	4.98699855804443			0	2.116E-06
High	Sequest HT (A2)	Unambiguous	[R].TVPAAVPAIVFLSGGQSEEEATVNLNAMNK.[L]		1	1	Q5N725	Q5N725	0	3	0.5473	0	1	1	1019.86053466797	3057.56705074391	3.57308368395513	0.00364163463533866	HCD	MS2	0	33.1	95.9969936544	91876	MSO3_060418_01.raw	0/0	4.01601505279541			0	1.413E-06
High	Sequest HT (A2)	Unambiguous	[K].IQGIGAGFVPGVLDVNLLDEVVQVSSDEAISMAK.[Q]		1	1	Q9XEA8	Q9XEA8	0	3	0.548	0	1	1	1157.60913085938	3470.81283931813	1.18929865291263	0.00137594270836416	CID	MS2		33.1	95.9978873229333	91877	MSO3_060418_01.raw	0/0	2.81383156776428	1718428.0625	95.9559326171875	0	3.579E-06
High	Sequest HT (A2)	Unambiguous	[R].TVPAAVPAIVFLSGGQSEEEATVNLNAMNK.[L]		1	1	Q5N725	Q5N725	0	3	0.5972	0	1	1	1019.85852050781	3057.56100826344	1.59683853257955	0.00162747447908866	CID	MS2		40.905	95.9990087325333	91878	MSO3_060418_01.raw	0/0	3.6021454334259			0	3.343E-05
High	Sequest HT (A2)	Unambiguous	[R].VQLAEQYLSEAALGDAnSDAMK.[T]	N17(Deamidated)	1	1	P93431	P93431	0	2	0.2763	0	1	1	1163.05126953125	2325.0952624325	1.62581237279827	0.00189008124988121	HCD	MS2	0	27.235	55.7689338418667	52771	MSO3_060418_02.raw	0/0	4.27260112762451			0	1.3E-07
High	Sequest HT (A2)	Unambiguous	[K].LFLLSHPDVDDLAK.[V]		1	1	Q8W425	Q8W425	0	3	0.276	0	1	1	528.287109375	1582.846774865	-0.479777731760981	-0.000253138333240107	HCD	MS2	49.56699	40.98	51.3712943045333	48070	MSO3_060418_03.raw	0/0	2.79159784317017			0	1.812E-05
High	Sequest HT (A2)	Unambiguous	[R].VTPQPGVPPEEAGAAVAAESSTGTWTTVWTDGLTSLDR.[Y]		1	1	P0C511	P0C511	0	4	0.3552	0	1	1	964.474670410156	3854.87685175063	1.28028135085867	0.00123383015613854	HCD	MS2	10.5786	40.335	96.0356190784	91914	MSO3_060418_01.raw	0/0	3.35353088378906	2967044.1875	95.9857559204102	0	5.76E-07
High	Sequest HT (A2)	Unambiguous	[K].GLAEMFGDLR.[V]		2	2	Q2QM55; Q10G39	Q2QM55; Q10G39	0	2	0.5623	0	1	1	554.776733398438	1108.54619016688	0.572395849514881	0.000317263437523252	CID	MS2		28.945	55.763617748	52765	MSO3_060418_02.raw	0/0	3.76748466491699	30395711.5	55.9335174560547	0	5.612E-05
High	Sequest HT (A2)	Unambiguous	[K].FTAPAGDDPVAIDFTGMGK.[G]		1	1	Q10NX8	Q10NX8	0	2	0.3947	0	1	1	955.453735351563	1909.90019407313	0.0806864872213307	7.70515625845292E-05	HCD	MS2	28.13984	40.92	55.7573719096	52758	MSO3_060418_02.raw	0/0	2.66016173362732	13868303	55.6751556396484	0	5.66E-07
High	Sequest HT (A2)	Unambiguous	[K].MGINPIMMSAGELESGNAGEPAK.[L]		1	1	P93431	P93431	0	2	0.5991	0	1	1	1152.53698730469	2304.06669797938	-0.0719990500019754	-8.29453126698354E-05	CID	MS2		42.465	55.7563719290667	52757	MSO3_060418_02.raw	0/0	4.48911190032959			0	4.088E-08
High	Sequest HT (A2)	Unambiguous	[K].MGINPIMMSAGELESGNAGEPAK.[L]		1	1	P93431	P93431	0	2	0.7052	0	1	1	1152.53698730469	2304.06669797938	-0.0719990500019754	-8.29453126698354E-05	HCD	MS2	0	33.1	55.754346972	52755	MSO3_060418_02.raw	0/0	5.18682670593262			0	1.771E-08
High	Sequest HT (A2)	Unambiguous	[R].VTPQPGVPPEEAGAAVAAESSTGTWTTVWTDGLTSLDR.[Y]		1	1	P0C511	P0C511	0	3	0.6906	0	1	1	1285.62915039063	3854.87289791188	0.254608167485256	0.000327160624844206	CID	MS2		33.1	96.1336048506667	92007	MSO3_060418_01.raw	0/0	5.29777240753174			0	8.611E-09
High	Sequest HT (A2)	Unambiguous	[K].LQAGYLFPEIAR.[R]		1	1	Q10MQ2	Q10MQ2	0	2	0.274	0	1	1	689.380920410156	1377.75456419031	1.48964367322574	0.00102618015625922	HCD	MS2	33.41625	39.38256	55.7462012586667	52746	MSO3_060418_02.raw	0/0	2.81175756454468	42644664.75	55.5847702026367	0	5.022E-05
High	Sequest HT (A2)	Unambiguous	[R].ELGVPIVMHDYLTGGFTANTSLAHYcR.[D]	C26(Carbamidomethyl)	1	1	P0C511	P0C511	0	4	0.5603	0	1	1	756.369445800781	3022.45595331313	0.324521997445223	0.000245213281212742	HCD	MS2	8.442867	38.685	96.1398604818667	92013	MSO3_060418_01.raw	0/0	4.63912963867188	20206128.625	96.2374267578125	0	5.326E-08
High	Sequest HT (A2)	Unambiguous	[R].LFKPFDELVVDSK.[D]		1	1	Q53LQ0	Q53LQ0	0	3	0.6691	0	1	1	512.9482421875	1536.8301733025	-0.421853525377039	-0.000216105833336163	CID	MS2		20.5	51.4758188333333	48177	MSO3_060418_03.raw	0/0	4.04858207702637			0	4.269E-07
High	Sequest HT (A2)	Unambiguous	[R].DGIKFPDVIHAFKPNPR.[S]		1	1	Q0E4K1	Q0E4K1	1	4	0.6451	0	1	1	488.518859863281	1951.05360956313	-0.631472190624297	-0.000308009218713323	HCD	MS2	8.417319	38.5	51.4848747973333	48187	MSO3_060418_03.raw	0/0	3.5501229763031			0	1.15E-05
High	Sequest HT (A2)	Unambiguous	[R].VFEVSLADLQnDEDQAYR.[K]	N11(Deamidated)	1	1	P49397	P49397	0	2	0.0239	0	1	1	1056.99145507813	2112.97563352625	1.71055566153923	0.00180717812503262	CID	MS2		33.1	55.8053489106667	52797	MSO3_060418_02.raw	0/0	4.60456848144531	7486623.75	55.8576049804688	0	8.48E-08
High	Sequest HT (A2)	Unambiguous	[R].DGIKFPDVIHAFKPNPR.[S]		1	1	Q0E4K1	Q0E4K1	1	4	0.6443	0	1	1	488.518859863281	1951.05360956313	-0.631472190624297	-0.000308009218713323	CID	MS2		33.1	51.4865724888	48189	MSO3_060418_03.raw	0/0	3.57015514373779			0	2.956E-06
High	Sequest HT (A2)	Unambiguous	[R].EVNSVnDNPVIDVHR.[G]	N6(Deamidated)	1	1	P14717	P14717	0	3		0.0318	2	2	569.948486328125	1707.83090572438	0.733705714270896	0.000417681458390865	HCD	MS2	58.79515	16.705	31.5002878514667	27265	MSO3_060418_03.raw	0/0	3.64518022537231	14243759	31.4840927124023	0	6.641E-07
High	Sequest HT (A2)	Unambiguous	[K].IYAFNEGNYALWDDK.[L]		1	1	O64422	O64422	0	2	0.5697	0	1	1	909.918395996094	1818.82951536219	-2.10317115190609	-0.00191265890612158	HCD	MS2	26.06311	33.1	55.8549364661333	52840	MSO3_060418_02.raw	0/0	4.16261339187622			0	9.636E-07
High	Sequest HT (A2)	Unambiguous	[R].VTPQPGVPPEEAGAAVAAESSTGTWTTVWTDGLTSLDR.[Y]		1	1	P0C511	P0C511	0	4	0.1433	0	1	1	964.474609375	3854.87660761	1.21694834517321	0.00117279499988854	HCD	MS2	33.71689	33.1	95.6600061632	91565	MSO3_060418_01.raw	0/0	2.92944169044495			0	7.498E-06
High	Sequest HT (A2)	Unambiguous	[K].SDVLVYTSSFNPMK.[N]		1	1	P48642	P48642	0	2	0.5251	0	1	1	794.388916015625	1587.77055540125	-1.1116384429328	-0.000882514375007304	CID	MS2		31.53852	51.5803231794667	48288	MSO3_060418_03.raw	0/0	3.79112672805786	42448694	51.7352638244629	0	2.338E-05
High	Sequest HT (A2)	Unambiguous	[K].MTAEIGEQVQIVGDDLLVTNPTR.[V]		1	1	Q42971	Q42971	0	3	0.3722	0	1	1	833.765258789063	2499.28122310719	2.11845644051386	0.0017648690624507	HCD	MS2	16.2508	33.1	95.675586856	91578	MSO3_060418_01.raw	0/0	2.65720844268799			0	5.727E-05
High	Sequest HT (A2)	Unambiguous	[K].LTAAAAIASGTVLGLHEDSR.[Y]		1	1	Q6K669	Q6K669	0	3	0.3882	0	1	1	651.68505859375	1953.04062252125	0.329364097505552	0.00021442041672041	HCD	MS2	13.23463	33.1	95.6835199341333	91586	MSO3_060418_01.raw	0/0	3.0392918586731			0	1.755E-05
High	Sequest HT (A2)	Unambiguous	[K].SDVLVYTSSFNPMK.[N]		1	1	P48642	P48642	0	2	0.2955	0	1	1	794.388916015625	1587.77055540125	-1.1116384429328	-0.000882514375007304	HCD	MS2	21.75813	27.355	51.5784997325333	48286	MSO3_060418_03.raw	0/0	2.91106581687927	42448694	51.7352638244629	0	4.366E-05
High	Sequest HT (A2)	Unambiguous	[R].IITTNLWSAELSK.[L]		2	4	Q2QS14; Q9AUV6	Q2QS14; B7F958; Q9AUV6; Q2QS13	0	2	0.7039	0	1	2	738.408264160156	1475.80925169031	-0.79199853253009	-0.000584419843676187	CID	MS2		17.87627	51.5685232408	48275	MSO3_060418_03.raw	0/0	4.93336296081543			0	5.3E-07
High	Sequest HT (A2)	Unambiguous	[R].ILTTNLWSAELSK.[L]		2	1		Q75GS4	0	2	0.7039	0	1	1	738.408264160156	1475.80925169031	-0.79199853253009	-0.000584419843676187	CID	MS2		17.87627	51.5685232408	48275	MSO3_060418_03.raw	0/0	4.93336296081543			0	5.3E-07
High	Sequest HT (A2)	Unambiguous	[R].APGYGVITNIVnGGLEcGHGPDDR.[V]	N12(Deamidated); C17(Carbamidomethyl)	1	1	Q7DNA1	Q7DNA1	0	3	0.1	0	1	1	823.720031738281	2469.14554195484	-0.311907460618764	-0.000256715052034432	CID	MS2		18.89979	51.5557361274667	48264	MSO3_060418_03.raw	0/0	2.90084099769592	21152719.125	51.4064826965332	0	6.115E-07
High	Sequest HT (A2)	Unambiguous	[R].APGYGVITnIVNGGLEcGHGPDDR.[V]	N9(Deamidated); C17(Carbamidomethyl)	1	1	Q7DNA1	Q7DNA1	0	3		0.0496	2	2	823.720031738281	2469.14554195484	-0.311907460618764	-0.000256715052034432	HCD	MS2	20.43197	42.835	51.5539302469333	48262	MSO3_060418_03.raw	0/0	3.44573521614075	21152719.125	51.4064826965332	0	1.425E-05
High	Sequest HT (A2)	Unambiguous	[R].APGYGVITNIVnGGLEcGHGPDDR.[V]	N12(Deamidated); C17(Carbamidomethyl)	1	1	Q7DNA1	Q7DNA1	0	3	0.0496	0	1	1	823.720031738281	2469.14554195484	-0.311907460618764	-0.000256715052034432	HCD	MS2	20.43197	42.835	51.5539302469333	48262	MSO3_060418_03.raw	0/0	3.62881374359131	21152719.125	51.4064826965332	0	2.689E-07
High	Sequest HT (A2)	Unambiguous	[K].HIEDMHVLITTPFHPAYVSAER.[I]		1	1	Q9SXP2	Q9SXP2	0	4	0.6299	0	1	1	641.573974609375	2563.2740685475	-0.832853087601335	-0.000533708125090016	HCD	MS2	38.19025	29.64145	51.5509196528	48259	MSO3_060418_03.raw	0/0	3.81159520149231			0	4.243E-07
High	Sequest HT (A2)	Unambiguous	[R].IMNVIGEPIDEKGDITTNHFLPIHR.[E]		1	1	Q01859	Q01859	1	5	0.4762	0	1	1	572.701477050781	2859.47827873391	-1.36195501773506	-0.000778897218788188	HCD	MS2	27.49344	14.90736	51.5438741522667	48251	MSO3_060418_03.raw	0/0	3.3581371307373			0	8.125E-08
High	Sequest HT (A2)	Unambiguous	[K].SDcTLLEINPLAETADNK.[L]	C3(Carbamidomethyl)	1	1	Q6K9N6	Q6K9N6	0	2	0.4439	0	1	1	1002.48052978516	2003.95378294031	-2.60915500641176	-0.00261431984385396	HCD	MS2	50.52019	33.1	55.8631880349333	52848	MSO3_060418_02.raw	0/0	4.1020359992981	144761259.5	56.1623916625977	0	2.503E-07
High	Sequest HT (A2)	Unambiguous	[R].VTPQPGVPPEEAGAAVAAESSTGTWTTVWTDGLTSLDR.[Y]		1	1	P0C511	P0C511	0	3	0.4485	0	1	1	1285.62854003906	3854.87106685719	-0.22038937515573	-0.000283190937655794	HCD	MS2	11.97113	25.765	95.7727908626667	91664	MSO3_060418_01.raw	0/0	4.07642412185669			0	1.64E-06
High	Sequest HT (A2)	Unambiguous	[R].ELGVPIVMHDYLTGGFTANTSLAHYcR.[D]	C26(Carbamidomethyl)	1	1	P0C511	P0C511	0	4	0.5093	0	1	1	756.370056152344	3022.45839471938	1.13227803425821	0.000855564843712742	HCD	MS2	11.06595	24.865	95.7763595517333	91668	MSO3_060418_01.raw	0/0	4.29868364334106			0	3.226E-08
High	Sequest HT (A2)	Unambiguous	[R].GLLYLGMGVSGGEEGAR.[N]		1	1	Q9LI00	Q9LI00	0	2	0.3811	0	1	1	833.416931152344	1665.82658567469	0.0627104254788741	5.22323437053274E-05	CID	MS2		30.28403	51.5422452362667	48249	MSO3_060418_03.raw	0/0	4.74537563323975	8614878.5	51.5548324584961	0	8.255E-08
High	Sequest HT (A2)	Unambiguous	[R].GLLYLGMGVSGGEEGAR.[N]		1	1	Q9LI00	Q9LI00	0	2	0.3866	0	1	2	833.416931152344	1665.82658567469	0.0627104254788741	5.22323437053274E-05	HCD	MS2	79.71525	23.365	51.5404723101333	48247	MSO3_060418_03.raw	0/0	3.43618655204773	8614878.5	51.5548324584961	0	6.41E-07
High	Sequest HT (A2)	Unambiguous	[R].YDDMWAGWcMK.[V]	C9(Carbamidomethyl)	1	1	Q8H8T0	Q8H8T0	0	2	0.8498	0	1	1	731.782958984375	1462.55864133875	-0.135455234029541	-9.90556249398367E-05	CID	MS2		40.77	55.8385935021333	52827	MSO3_060418_02.raw	0/0	3.13352012634277			0	5.834E-05
High	Sequest HT (A2)	Unambiguous	[R].GILYLGMGVSGGEEGAR.[N]		1	1	Q2R480	Q2R480	0	2	0.3866	0	1	1	833.416931152344	1665.82658567469	0.0627104254788741	5.22323437053274E-05	HCD	MS2	79.71525	23.365	51.5404723101333	48247	MSO3_060418_03.raw	0/0	3.43618655204773	8614878.5	51.5548324584961	0	6.41E-07
High	Sequest HT (A2)	Unambiguous	[R].EAVFSYADDPcSANYPLMQK.[L]	C11(Carbamidomethyl)	1	1	P14717	P14717	0	2	0.7333	0	1	1	1153.50708007813	2306.00688352625	-1.52282650483981	-0.00175582687510811	CID	MS2		31.135	51.5322145816	48237	MSO3_060418_03.raw	0/0	3.15159964561462	33409455	51.5342292785645	0	1.654E-06
High	Sequest HT (A2)	Unambiguous	[K].YRPTMPVLSVVIPR.[L]		2	2	Q2QXR8; B8BJ39	Q2QXR8; B8BJ39	0	3	0.3517	0	1	1	543.316162109375	1627.93393306813	-0.805217455477506	-0.000436947291594455	CID	MS2		28.57224	55.8306582701333	52819	MSO3_060418_02.raw	0/0	2.35999608039856	33597833	55.9970855712891	0	5.422E-05
High	Sequest HT (A2)	Unambiguous	[K].AHVEPDQIVSWLK.[E]		1	1	Q53LQ0	Q53LQ0	0	3	0.363	0	1	1	507.940032958984	1521.80554561695	-0.301124483480196	-0.000152751015624138	HCD	MS2	69.57674	40.23	51.5057971538667	48211	MSO3_060418_03.raw	0/0	3.03437089920044	31403797.75	51.4333953857422	0	3.111E-05
High	Sequest HT (A2)	Unambiguous	[K].YRPTMPVLSVVIPR.[L]		2	2	Q2QXR8; B8BJ39	Q2QXR8; B8BJ39	0	3	0.52	0	1	1	543.316162109375	1627.93393306813	-0.805217455477506	-0.000436947291594455	HCD	MS2	9.689212	17.28621	55.8288998688	52817	MSO3_060418_02.raw	0/0	3.49882626533508	33597833	55.9970855712891	0	3.766E-05
High	Sequest HT (A2)	Unambiguous	[K].EGLLVGISSGAAAAAAVR.[L]		1	1	Q9XEA6	Q9XEA6	0	2	0.713	0	1	1	806.955200195313	1612.90312376063	0.885795227866098	0.000714350312250644	CID	MS2		42.285	95.8561566829333	91740	MSO3_060418_01.raw	0/0	4.52510499954224	1376210.78125	96.0099334716797	0	1.776E-06
High	Sequest HT (A2)	Unambiguous	[K].VVIFGLPGAYTGVcSQAHVPSYK.[N]	C14(Carbamidomethyl)	1	1	Q9SDD6	Q9SDD6	0	3	0.4676	0	1	1	817.423645019531	2450.25638179859	1.10372187934824	0.000901466197899955	HCD	MS2	38.7699	21.88	55.8152797250667	52808	MSO3_060418_02.raw	0/0	3.40468811988831	35276131.5	55.8888816833496	0	2.618E-05
High	Sequest HT (A2)	Unambiguous	[K].WLAANVSAEVAESTR.[I]		1	1	P48494	P48494	0	2	0.6059	0	1	1	802.40771484375	1603.8081530575	0.431926847215843	0.000346363749940792	CID	MS2		41.955	95.8868423381333	91768	MSO3_060418_01.raw	0/0	3.73240065574646	2620343.3125	96.130241394043	0	7.869E-06
High	Sequest HT (A2)	Unambiguous	[K].SELEQYLDESLTPR.[I]		1	2	Q6AVI0	Q6AVI0; B9FJG3	0	2	0.4637	0	1	1	840.408325195313	1679.80937376063	-1.72465067973909	-0.00144854468737776	HCD	MS2	26.75332	33.1	55.8082634634667	52800	MSO3_060418_02.raw	0/0	3.57841181755066	15455892.5	55.8809013366699	0	1.365E-05
High	Sequest HT (A2)	Unambiguous	[R].VFEVSLADLqNDEDQAYR.[K]	Q10(Deamidated)	1	1	P49397	P49397	0	2		0.0239	2	2	1056.99145507813	2112.97563352625	1.71055566153923	0.00180717812503262	CID	MS2		33.1	55.8053489106667	52797	MSO3_060418_02.raw	0/0	4.48792028427124	7486623.75	55.8576049804688	0	1.215E-07
High	Sequest HT (A2)	Unambiguous	[R].GILYLGMGVSGGEEGAR.[N]		1	1	Q2R480	Q2R480	0	2	0.3811	0	1	2	833.416931152344	1665.82658567469	0.0627104254788741	5.22323437053274E-05	CID	MS2		30.28403	51.5422452362667	48249	MSO3_060418_03.raw	0/0	4.74537563323975	8614878.5	51.5548324584961	0	8.255E-08
High	Sequest HT (A2)	Unambiguous	[R].VPTVDVSVVDLTVR.[LI]		3	3	Q7FAH2; Q6K5G8; A2YQT7	Q7FAH2; Q6K5G8; A2YQT7	0	2	0.7215	0	1	1	749.928039550781	1498.84880247156	0.846111117726176	0.000634095781265387	CID	MS2		27.88916	56.0775328781333	53050	MSO3_060418_02.raw	0/0	3.7723491191864			0	1.891E-05
High	Sequest HT (A2)	Unambiguous	[K].AAEKPEEEEEAPKPKPK.[N]		1	1	Q9ZRI7	Q9ZRI7	0	4	0.468	0	1	1	477.499542236328	1906.97633905531	0.362550677215094	0.000172843828124769	HCD	MS2	24.98689	35.425	10.6335521184	5867	MSO3_060418_02.raw	0/0	2.96554708480835	56912632.125	10.5572233200073	0	1.561E-07
High	Sequest HT (A2)	Unambiguous	[K].TEFDVVIEEVPSSAR.[I]		1	1	O22386	O22386	0	2	0.7073	0	1	1	839.419372558594	1677.83146848719	-0.916552962327614	-0.000768911406112238	CID	MS2		12.54725	50.9197972464	47609	MSO3_060418_03.raw	0/0	5.90514707565308	115630104	50.7837181091309	0	7.198E-08
High	Sequest HT (A2)	Unambiguous	[K].LSYIALDYDQEMETAK.[T]		1	1	Q10DV7	Q10DV7	0	2	0.6459	0	1	1	945.441833496094	1889.87639036219	-3.87897293919848	-0.00366540390632508	CID	MS2		41.23	50.4050552658667	47076	MSO3_060418_03.raw	0/0	4.48925018310547			0	1.322E-05
High	Sequest HT (A2)	Unambiguous	[R].TTTDGTTASSPAPATRPAK.[G]		1	2	A2X0R4	Q6Z2X3; A2X0R4	0	3	0.4836	0	1	1	610.978576660156	1830.92117672047	1.08212338036988	0.000660426822984543	HCD	MS2	9.025914	19.465	13.22567285255	8420	MSO3_060418_02.raw	0/0	2.74603819847107	19364115	13.2149124145508	0	2.375E-05
High	Sequest HT (A2)	Unambiguous	[R].EDQVPLIIIQDGESK.[K]		1	1	Q53LQ0	Q53LQ0	0	2	0.6057	0	1	1	842.442565917969	1683.87785520594	-1.24788234099792	-0.00105064203103211	CID	MS2		28.41646	50.4010891088	47072	MSO3_060418_03.raw	0/0	4.54330015182495	112009157	50.1973342895508	0	9.541E-07
High	Sequest HT (A2)	Unambiguous	[R].EDQVPLIIIQDGESK.[K]		1	1	Q53LQ0	Q53LQ0	0	2	0.5318	0	1	1	842.442565917969	1683.87785520594	-1.24788234099792	-0.00105064203103211	HCD	MS2	13.95862	25.9	50.3993095128	47070	MSO3_060418_03.raw	0/0	3.4559919834137	112009157	50.1973342895508	0	3.69E-06
High	Sequest HT (A2)	Unambiguous	[R].LTGLHETASIDNFSWGVANR.[G]		1	1	P14655	P14655	0	2	0.6835	0	1	1	1094.54125976563	2188.07524290125	-1.33117217160534	-0.00145635437502278	CID	MS2		26.995	50.383310236	47054	MSO3_060418_03.raw	0/0	3.5670952796936			0	9.787E-06
High	Sequest HT (A2)	Unambiguous	[K].WLAANVSAEVAESTR.[I]		1	1	P48494	P48494	0	2	0.5248	0	1	1	802.408386230469	1603.80949583094	1.26916789435732	0.00101775046869079	CID	MS2		39.33	55.0390368181333	52038	MSO3_060418_02.raw	0/0	3.21553945541382			0	1.285E-06
High	Sequest HT (A2)	Unambiguous	[R].MTNFYTNFQVDEIGR.[V]		1	1	P0C520	P0C520	0	2	0.6695	0	1	1	917.9248046875	1834.842332745	-0.2870845299123	-0.000263377499891249	CID	MS2		33.1	55.0342326141333	52033	MSO3_060418_02.raw	0/0	4.78426790237427	58106973	54.8144378662109	0	5.842E-07
High	Sequest HT (A2)	Unambiguous	[K].GNNQQQQQEHTTTTTGGAYGPQGHDTK.[I]		1	1	Q2R4Z8	Q2R4Z8	0	4	0.3958	0	1	1	721.827209472656	2884.28700800063	1.01579128289502	0.000732457655999497	HCD	MS2	70.18793	30.685	13.2693085048	8466	MSO3_060418_02.raw	0/0	3.7905261516571	74503532.0625	13.3558006286621	0	7.632E-06
High	Sequest HT (A2)	Unambiguous	[K].GNNQQQQQEHTTTTTGGAYGPQGHDTK.[I]		1	1	Q2R4Z8	Q2R4Z8	0	4	0.1821	0	1	1	721.827209472656	2884.28700800063	1.01579128289502	0.000732457655999497	CID	MS2		33.1	13.2712335288	8468	MSO3_060418_02.raw	0/0	3.01734018325806	74503532.0625	13.3558006286621	0	4.65E-05
High	Sequest HT (A2)	Unambiguous	[R].GGSGPSAAccSGVR.[S]	C9(Carbamidomethyl); C10(Carbamidomethyl)	1	2	Q7XJ39	Q2QYL2; Q7XJ39	0	2	0.7435	0	1	1	661.783386230469	1322.55949583094	1.43788894035817	0.00095084546880031	HCD	MS2	2.98551	15.355	13.2818954666667	8478	MSO3_060418_02.raw	0/0	4.2065224647522			0	8.086E-07
High	Sequest HT (A2)	Unambiguous	[R].GGSGPSAAccSGVR.[S]	C9(Carbamidomethyl); C10(Carbamidomethyl)	1	2	Q7XJ39	Q2QYL2; Q7XJ39	0	2	0.7214	0	1	1	661.783386230469	1322.55949583094	1.43788894035817	0.00095084546880031	CID	MS2		23.56418	13.2833957986667	8480	MSO3_060418_02.raw	0/0	3.83893322944641			0	3.034E-06
High	Sequest HT (A2)	Unambiguous	[R].MTNFYTNFQVDEIGR.[V]		1	1	P0C520	P0C520	0	2	0.6292	0	1	1	917.924926757813	1834.84257688563	-0.154026473340344	-0.000141307187391249	HCD	MS2	16.92822	41.8	55.0324849024	52031	MSO3_060418_02.raw	0/0	4.45084381103516	58106973	54.8144378662109	0	1.099E-07
High	Sequest HT (A2)	Unambiguous	[K].VVPLITEEFGYTNVHQVPK.[V]		1	1	Q9ZST0	Q9ZST0	0	3	0.4834	0	1	1	724.056274414063	2170.15426998219	-0.00494334090375072	-3.57593747442782E-06	HCD	MS2	39.92789	27.37	50.3630510970667	47032	MSO3_060418_03.raw	0/0	3.01942563056946	2329248.5625	50.3245429992676	0	4.209E-08
High	Sequest HT (A2)	Unambiguous	[R].AAVPSGASTGVYEALELR.[D]		1	1	Q42971	Q42971	0	3	0.5632	0	1	1	597.647033691406	1790.92654781422	-0.980399816887282	-0.000585275260315636	CID	MS2		25.03759	50.3398750018667	47009	MSO3_060418_03.raw	0/0	3.79895448684692	114501678	50.5149574279785	0	3.892E-06
High	Sequest HT (A2)	Unambiguous	[R].AAVPSGASTGVYEALELR.[D]		1	1	Q42971	Q42971	0	3	0.6135	0	1	1	597.647033691406	1790.92654781422	-0.980399816887282	-0.000585275260315636	HCD	MS2	6.770963	25.0227	50.3380833024	47007	MSO3_060418_03.raw	0/0	4.44568824768066	114501678	50.5149574279785	0	4.532E-07
High	Sequest HT (A2)	Unambiguous	[K].VVTAAAAGGGGELTVEER.[N]		1	1	Q84J55	Q84J55	0	2	0.6276	0	1	1	843.937561035156	1686.86784544031	1.26983452694228	0.00107102015624605	CID	MS2		43	32.0278485138667	27779	MSO3_060418_03.raw	0/0	4.34922790527344			0	8.642E-08
High	Sequest HT (A2)	Unambiguous	[R].VFEVSLADLQNDEDQAYRK.[I]		1	1	P49397	P49397	1	3	0.4164	0	1	1	747.366027832031	2240.08353023609	0.251823750455119	0.000188035364620494	HCD	MS2	0	28.66932	50.3311897618667	47000	MSO3_060418_03.raw	0/0	3.64872741699219			0	5.626E-07
High	Sequest HT (A2)	Unambiguous	[R].GGNNILVMcDTYTPAGEPIPTNK.[R]	C9(Carbamidomethyl)	1	1	P14655	P14655	0	2	0.5638	0	1	1	1231.58703613281	2462.16679563563	-0.903814626862913	-0.00111267218748523	CID	MS2		27.76	50.291393656	46961	MSO3_060418_03.raw	0/0	3.92001962661743			0	2.502E-05
High	Sequest HT (A2)	Unambiguous	[K].TQKPVVAFIAGLTAPPGR.[R]		1	1	Q6ZL94	Q6ZL94	0	3	0.6512	0	1	1	608.356567382813	1823.05514888844	0.751425138124567	0.000456629479231196	HCD	MS2	34.23216	16.07107	54.9824700237333	51978	MSO3_060418_02.raw	0/0	3.44139266014099	60388511.5	55.1665458679199	0	1.376E-05
High	Sequest HT (A2)	Unambiguous	[K].LQAGYLFPEIAR.[R]		1	1	Q10MQ2	Q10MQ2	0	2	0.4464	0	1	1	689.380310058594	1377.75334348719	0.603633221770565	0.000415828593759215	HCD	MS2	15.43058	33.1	54.9521008301333	51946	MSO3_060418_02.raw	0/0	2.80082941055298	45052008.5	55.1624908447266	0	3.711E-05
High	Sequest HT (A2)	Unambiguous	[K].HIEDMHVLITTPFHPAYVSAER.[I]		1	1	Q9SXP2	Q9SXP2	0	4	0.6685	0	1	1	641.575439453125	2563.2799279225	1.45303986153683	0.000931135624909984	CID	MS2		23.64035	50.2829771496	46952	MSO3_060418_03.raw	0/0	3.61786842346191			0	1.653E-05
High	Sequest HT (A2)	Unambiguous	[K].AIETVQNNFNTVR.[T]		1	1	A3BLC3	A3BLC3	0	2	0.5683	0	1	1	753.388671875	1505.77006712	-0.407651714539694	-0.000306914999896435	HCD	MS2	9.976249	26.33403	32.0386309685333	27789	MSO3_060418_03.raw	0/0	3.22453880310059	15411315.5	32.1502876281738	0	6.709E-06
High	Sequest HT (A2)	Unambiguous	[K].HIEDMHVLITTPFHPAYVSAER.[I]		1	1	Q9SXP2	Q9SXP2	0	4	0.6321	0	1	1	641.573974609375	2563.2740685475	-0.832853087601335	-0.000533708125090016	HCD	MS2	34.73184	38.22355	50.2811417677333	46950	MSO3_060418_03.raw	0/0	4.23670434951782			0	2.669E-06
High	Sequest HT (A2)	Unambiguous	[K].AIETVQNNFNTVR.[T]		1	1	A3BLC3	A3BLC3	0	2	0.5718	0	1	1	753.388671875	1505.77006712	-0.407651714539694	-0.000306914999896435	CID	MS2		22.78	32.0404163152	27791	MSO3_060418_03.raw	0/0	3.76179504394531	15411315.5	32.1502876281738	0	3.486E-05
High	Sequest HT (A2)	Unambiguous	[R].GPILLEDYHLIEK.[VL]		2	3	Q0E4K1; A2YH64	Q0E4K1; Q0D9C4; A2YH64	0	3	0.8022	0	1	1	513.952026367188	1539.84152584156	-0.126511988009758	-6.49361457665994E-05	CID	MS2		8.196203	50.2748485789333	46944	MSO3_060418_03.raw	0/0	3.64009499549866	703159234	50.1749038696289	0	9.97E-07
High	Sequest HT (A2)	Unambiguous	[K].ADDGSDTVTFMFESPNQDK.[I]		1	1	P17070	P17070	0	2	0.7014	0	1	1	1052.44226074219	2103.87724485438	-1.85845840938373	-0.00195498781226888	CID	MS2		48.77	50.2671178128	46938	MSO3_060418_03.raw	0/0	2.7847592830658	15830086.75	50.188549041748	0	9.076E-06
High	Sequest HT (A2)	Unambiguous	[K].ADDGSDTVTFMFESPNQDK.[I]		1	1	P17070	P17070	0	2	0.4788	0	1	1	1052.44226074219	2103.87724485438	-1.85845840938373	-0.00195498781226888	HCD	MS2	23.96146	33.1	50.2628284002667	46936	MSO3_060418_03.raw	0/0	3.52790260314941	15830086.75	50.188549041748	0	1.184E-06
High	Sequest HT (A2)	Unambiguous	[K].GILAADESTGTIGK.[R]		2	3	P17784; Q5N725	P17784; Q10A30; Q5N725	0	2	0.509	0	1	1	666.854125976563	1332.70097532313	0.329843887021386	0.000219791562471983	HCD	MS2	46.08182	4.76543	32.0484492765333	27799	MSO3_060418_03.raw	0/0	3.32177877426147			0	1.506E-05
High	Sequest HT (A2)	Unambiguous	[R].AAVPSGASTGVYEALELR.[D]		1	1	Q42971	Q42971	0	2	0.3061	0	1	1	895.9677734375	1790.928270245	-0.0186467541166025	-1.66974998592195E-05	HCD	MS2	36.54245	33.1	54.9189667221333	51919	MSO3_060418_02.raw	0/0	3.2952446937561	90622509	55.1442413330078	0	2.051E-06
High	Sequest HT (A2)	Unambiguous	[R].VLYSSVVYPHNYGFIPR.[T]		1	1	A2X8Q3	A2X8Q3	0	3	0.304	0	1	1	671.018859863281	2011.04202632984	-0.78659167291918	-0.000527290052029154	HCD	MS2	18.23719	24.6337	50.4322894746667	47100	MSO3_060418_03.raw	0/0	2.7343475818634	90070814	50.7320823669434	0	4.501E-07
High	Sequest HT (A2)	Unambiguous	[K].TLVANNVIPANWSPNSNYR.[S]		1	1	Q7XCA7	Q7XCA7	0	2	0.6848	0	1	1	1065.53942871094	2130.07158079188	-0.514328988326482	-0.000547779062344489	CID	MS2		41.04	50.2498079509333	46922	MSO3_060418_03.raw	0/0	3.87019467353821	21563795.25	50.2064590454102	0	3.272E-05
High	Sequest HT (A2)	Unambiguous	[R].VLYSSVVYPHNYGFIPR.[T]		1	1	A2X8Q3	A2X8Q3	0	3	0.3521	0	1	1	671.018859863281	2011.04202632984	-0.78659167291918	-0.000527290052029154	CID	MS2		19.525	50.4344767856	47102	MSO3_060418_03.raw	0/0	2.67250156402588	90070814	50.7320823669434	0	2.373E-05
High	Sequest HT (A2)	Unambiguous	[R].LTGLHETASIDNFSWGVANR.[G]		1	1	P14655	P14655	0	3	0.4636	0	1	1	730.030334472656	2188.07645015797	-0.779429211384172	-0.000568484010424678	CID	MS2		18.44581	50.4693840232	47137	MSO3_060418_03.raw	0/0	3.70964789390564	12075230.25	50.5377235412598	0	1.449E-05
High	Sequest HT (A2)	Unambiguous	[R].GGSGPSAAccSGVR.[S]	C9(Carbamidomethyl); C10(Carbamidomethyl)	1	2	Q7XJ39	Q2QYL2; Q7XJ39	0	2	0.7284	0	1	1	661.783996582031	1322.56071653406	2.36087568241667	0.00156119703130031	CID	MS2		2.861811	12.9310670394667	8121	MSO3_060418_02.raw	0/0	4.05333614349365	2040893838.5	12.9671821594238	0	1.214E-05
High	Sequest HT (A2)	Unambiguous	[K].LLDSHLVPSSTAAESK.[V]		1	1	Q6ZKC0	Q6ZKC0	0	2	0.6763	0	1	1	827.935485839844	1654.86369504969	-0.571497081466608	-0.000472875156219743	HCD	MS2	57.48468	29.77	31.9732552082667	27720	MSO3_060418_03.raw	0/0	4.16798877716064	35273418.25	31.9362411499023	0	2.613E-05
High	Sequest HT (A2)	Unambiguous	[R].IEELVGIPVHYIGVGPGR.[D]		1	1	Q851S8	Q851S8	0	3	0.34	0	1	1	635.691833496094	1905.06094722828	0.886569944736	0.000562989427104791	HCD	MS2	52.41672	29.76495	55.1493152336	52149	MSO3_060418_02.raw	0/0	2.49917674064636			0	6.38E-06
High	Sequest HT (A2)	Unambiguous	[K].HHATYVANYNK.[A]		1	1	Q43008	Q43008	0	2	0.5333	0	1	1	659.322387695313	1317.63749876063	3.06565577573275	0.00201970531247753	HCD	MS2	38.60036	21.745	12.9366293904	8128	MSO3_060418_02.raw	0/0	2.70038270950317	4925030	12.9203281402588	0	3.445E-05
[truncated: 37,032 more rows]
