# Supplementary material for: Sodium lignosulfonate improves shoot growth of Oryza sativa via enhancement of photosynthetic activity and reduced accumulation of reactive oxygen species
Source: Sci Rep. 2021 Jun 24;11:13226. doi: 10.1038/s41598-021-92401-x (PMC8225820; doi:10.1038/s41598-021-92401-x)
Supplement: Supplementary file 2 — Supplementary Information 2. [file 41598_2021_92401_MOESM2_ESM.zip › NaLS-treated/NaLS1_070418_01_PeptideGroups.txt]

Checked	Confidence	Annotated Sequence	Modifications	Modifications in Master Proteins	Qvality PEP	Qvality q-value	# Protein Groups	# Proteins	# PSMs	Master Protein Accessions	Positions in Master Proteins	# Missed Cleavages	Theo. MH+ [Da]	Found in Sample: [S13] F13: Sample	Found in Sample: [S14] F14: Sample	Found in Sample: [S15] F15: Sample	Area: F13: Sample	Area: F14: Sample	Area: F15: Sample	XCorr Sequest HT	Confidence Sequest HT	Percolator q-Value Sequest HT	Percolator PEP Sequest HT
False	High	[R].IDVCQLAIADGITICR.[R]	2xCarbamidomethyl [C4; C15]		0.000463242	0	1	1	9	Q9XGP7	Q9XGP7 [234-249]	0	1817.92481561	High	High	High	4.1e6	3.5e6	2.9e6	3.66954112052917	High	0	0.0001303
False	High	[R].SPPIEEVIQSGVVPR.[F]			0.00326948	0	1	1	1	Q71VM4	Q71VM4 [105-119]	0	1606.879897	High	Not Found	Not Found				3.73152256011963	High	0	9.146E-05
False	High	[R].AIGGVPGPALAEYYAQR.[T]			0.00049066	0	1	1	7	Q6Z965	Q6Z965 [41-57]	0	1732.90169506	High	High	High		9.0e6	1.8e7	3.33577060699463	High	0	3.974E-05
False	High	[R].EDQVPLIIIQDGESK.[K]			0.000285781	0	1	1	11	Q53LQ0	Q53LQ0 [331-345]	0	1683.87995649	High	High	High			1.4e8	4.19352054595947	High	0	4.547E-06
False	High	[K].VLCMGVAVGNLSMEEK.[Q]	1xCarbamidomethyl [C3]		0.00131901	0	1	1	4	B7F845	B7F845 [161-176]	0	1736.83797419	High	Not Found	Not Found	1.3e7			4.26201152801514	High	0	0.0001343
False	High	[K].IPAEITAALEPIKDNEEAVK.[A]			6.33424E-05	0	1	1	10	Q75HE6	Q75HE6 [241-260]	1	2151.1543402	High	High	High	2.0e7	2.9e7	4.8e7	3.94200849533081	High	0	5.351E-07
False	High	[K].MDQASDSGLASYVAGQIDR.[T]	1xOxidation [M1]		7.50043E-06	0	1	1	4	B8B7C5	B8B7C5 [192-210]	0	1999.90255943	High	Not Found	High	1.2e7		1.9e7	3.84800004959106	High	0	1.08E-07
False	High	[R].ITPSWVAFTDSER.[L]			0.00325076	0	1	1	7	Q6Z7B0	Q6Z7B0 [66-78]	0	1508.73798386	High	High	High	2.4e7	9.7e7		3.13898301124573	High	0.00102	0.008245
False	High	[K].MGINPIMMSAGELESGNAGEPAK.[L]			4.58406E-07	0	1	1	21	P93431	P93431 [173-195]	0	2304.06686387	High	High	High			8.4e7	5.82308149337769	High	0	8.568E-10
False	High	[R].SPPIEEVINTGVVPR.[F]			0.000106898	0	1	1	6	Q9SLX0	Q9SLX0 [111-125]	0	1606.879897	High	High	High		6.9e6	2.3e7	3.987060546875	High	0	1.062E-06
False	High	[K].MGINPIMMSAGELESGNAGEPAK.[L]	1xDeamidated [N]		4.31833E-06	0	1	1	5	P93431	P93431 [173-195]	0	2305.05087987	High	Not Found	High	1.7e7		1.1e7	5.38331651687622	High	0	1.833E-07
False	High	[K].MGINPIMMSAGELESGNAGEPAK.[L]	1xDeamidated [N]; 1xOxidation [M1]		0.00413718	0	1	1	2	P93431	P93431 [173-195]	0	2321.04579487	Not Found	Not Found	High				3.33315634727478	High	0	0.0001241
False	High	[K].TLVANNVIPANWSPNSNYR.[S]			0.00103015	0	1	1	8	Q7XCA7	Q7XCA7 [251-269]	0	2130.07267635	High	High	High	2.2e7	5.1e6	3.0e7	3.58110499382019	High	0	0.0002099
False	High	[R].DGIKFPDVIHAFKPNPR.[S]			2.21124E-05	0	1	1	45	Q0E4K1	Q0E4K1 [147-163]	1	1951.0548416	High	High	High	1.3e7	3.7e7	4.3e7	4.12644195556641	High	0	2.777E-06
False	High	[K].KISEEEYISAIKEEISK.[V]			0.000129237	0	1	1	11	Q2QLY5	Q2QLY5 [458-474]	2	1996.04847821	High	High	High		2.2e7		4.39278221130371	High	0	2.314E-06
False	High	[R].AAVPSGASTGVYEALELR.[D]			7.28783E-06	0	1	1	80	Q42971	Q42971 [36-53]	0	1790.92830364	High	High	High	1.4e7	5.4e7	8.3e8	4.66556215286255	High	0	1.94E-07
False	High	[K].VVPLITEEFGYTNVHQVPK.[V]			3.34552E-05	0	1	1	11	Q9ZST0	Q9ZST0 [86-104]	0	2170.15428071	High	High	High	8.5e7	1.8e7	1.7e7	3.39972567558289	High	0	2.65E-06
False	High	[K].VVPLITEEFGYTNVHQVPK.[V]	1xDeamidated [N/Q]		0.000579696	0	1	1	3	Q9ZST0	Q9ZST0 [86-104]	0	2171.13829671	Not Found	High	Not Found				3.41393351554871	High	0	1.091E-05
False	High	[K].SSVLLDVKPWDDETDMTK.[L]			0.00131145	0	1	1	7	Q40680	Q40680 [141-158]	0	2078.99506242	High	Not Found	High	2.0e7		8.4e6	3.14321827888489	High	0	5.879E-05
False	High	[K].MGINPIMMSAGELESGNAGEPAK.[L]	1xOxidation [M]		1.80809E-05	0	1	1	10	P93431	P93431 [173-195]	0	2320.06177887	High	Not Found	High	1.2e7		3.1e7	4.63925695419312	High	0	2.291E-06
False	High	[R].FKELPPYDPDWYYTR.[A]			0.00375252	0	1	1	12	P40978	P40978 [45-59]	1	1989.93814007	High	High	High	1.1e7	2.7e7	2.0e7	3.00739645957947	High	0.0001614	0.0007479
False	High	[K].VKDELVLDGNDIELVSR.[S]			3.79673E-05	0	1	1	8	P49210	P49210 [139-155]	1	1914.01784683	High	Not Found	High	1.6e7		2.0e7	4.03888130187988	High	0	2.747E-07
False	High	[K].KPEDWDDEEDGEWTAPTIPNPEYK.[G]			1.35625E-05	0	1	1	18	Q9SLY8	Q9SLY8 [260-283]	0	2861.24243914	High	High	High	8.9e6	8.6e6	2.3e8	5.22817277908325	High	0	4.416E-07
False	High	[K].SPIVVFDDVDVEK.[A]			0.00026066	0	1	1	9	B3VMC0	B3VMC0 [265-277]	0	1461.74715155	High	High	High	1.0e8	5.5e7	1.4e8	3.76421642303467	High	0	3.764E-05
False	High	[K].YLFQEGVLYAK.[K]			0.00312268	0	1	1	6	P0DKK8	P0DKK8 [14-24]	0	1330.70416468	High	High	High	2.0e7	1.3e7	8.2e7	3.88775563240051	High	0	8.641E-05
False	High	[K].INDAVVTVPAYFNDAQR.[Q]			0.00047402	0	1	1	12	Q6Z7B0	Q6Z7B0 [169-185]	0	1892.9501017	High	High	High		3.6e7	1.2e8	4.35970449447632	High	0.0002233	0.0007955
False	High	[K].LIGSPPGYVGYTEGGQLTEAVR.[R]			3.67607E-06	0	2	2	16	Q7F9I1; Q2QVG9	Q7F9I1 [680-701]; Q2QVG9 [681-702]	0	2264.15573717	High	High	High	1.9e7	3.8e7	5.4e7	4.28697443008423	High	0	1.303E-08
False	High	[K].LIGSPPGYVGYTEGGQLTEAVR.[R]	1xDeamidated [Q16]		0.000240498	0	2	2	2	Q7F9I1; Q2QVG9	Q7F9I1 [680-701]; Q2QVG9 [681-702]	0	2265.13975317	Not Found	High	Not Found		6.0e6		3.33333301544189	High	0	3.061E-06
False	High	[K].AAVAWEANKPMTIEDVQVAPPQAGEVR.[V]	1xDeamidated [Q/N]		0.00216211	0	1	1	3	A2XAZ3	A2XAZ3 [14-40]	0	2878.44036836	High	Not Found	Not Found	1.3e7			4.60787296295166	High	0	0.000157
False	High	[K].GSDWLGDQDSIQYMCR.[E]	1xCarbamidomethyl [C15]		0.000224462	0	1	1	10	Q6ZDY8	Q6ZDY8 [113-128]	0	1930.80582231	High	High	High	1.7e7	2.1e7	4.4e7	3.80459856987	High	0	1.025E-05
False	High	[K].ESAQDIINLKPLIEK.[K]			0.00019329	0	1	1	33	P83646	P83646 [122-136]	0	1710.96362656	High	High	High	7.7e7	5.7e7	2.0e8	4.30222511291504	High	0	2.959E-05
False	High	[K].KPEDWDDEEDGEWTAPTIPNPEYK.[G]	1xDeamidated [N20]		0.00163155	0	1	1	5	Q9SLY8	Q9SLY8 [260-283]	0	2862.22645514	Not Found	Not Found	High				3.09663820266724	High	0.0006288	0.005378
False	High	[R].LTGLHETASIDNFSWGVANR.[G]			7.23E-05	0	1	1	26	P14655	P14655 [348-367]	0	2188.07815561	High	High	High	1.8e7	1.3e7	5.4e7	4.51868963241577	High	0	2.918E-06
False	High	[R].GPILLEDYHLIEK.[VL]			0.000185664	0	2	3	34	Q0E4K1; A2YH64	Q0E4K1 [38-50]; A2YH64 [38-50]	0	1539.84172065	High	High	High	2.2e7	5.4e7	2.9e8	3.67718243598938	High	0	1.336E-05
False	High	[R].GGNNILVMCDTYTPAGEPIPTNK.[R]	1xCarbamidomethyl [C9]		0.000265196	0	1	1	8	P14655	P14655 [140-162]	0	2462.16902098	High	High	High	8.8e6	1.6e7	2.7e7	4.49576091766357	High	0	7.922E-05
False	High	[R].GGNNILVMCDTYTPAGEPIPTNK.[R]	1xDeamidated [N]; 1xCarbamidomethyl [C9]		0.00134195	0	1	1	13	P14655	P14655 [140-162]	0	2463.15303698	High	High	High	1.7e7		3.7e7	4.44728231430054	High	0	0.0001089
False	High	[K].SSVLLDVKPWDDETDMK.[K]			0.000128496	0	1	1	21	P29545	P29545 [136-152]	0	1977.94738401	High	High	High	1.7e7	2.4e7	7.1e7	3.79214477539063	High	0	3.765E-05
False	High	[K].LLGVTIYSSDAIR.[S]			0.000972596	0	1	2	16	Q0JMY8	Q0JMY8 [26-38]	0	1407.78420581	High	High	High		9.9e6	1.6e7	3.71512341499329	High	0	1.889E-05
False	High	[R].LTVEDPVTVEYITR.[Y]			0.000380978	0	1	1	2	A2YXU2	A2YXU2 [97-110]	0	1634.8635782	High	Not Found	Not Found				3.64610290527344	High	0	5.559E-06
False	High	[K].EIPLPHEFILNR.[D]			0.00590458	0	1	1	8	P0C355	P0C355 [233-244]	0	1477.81617467	High	High	High	1.3e7	1.1e7	2.7e7	2.7137930393219	High	0.0001614	0.0006414
False	High	[K].LPFTLLSDEGNK.[V]			0.00358407	0	1	1	2	P0C5D5	P0C5D5 [153-164]	0	1333.69980751	High	Not Found	Not Found				3.50964760780334	High	0	0.0001425
False	High	[R].LTGLHETASIDNFSWGVANR.[G]	1xDeamidated [N]		6.15469E-05	0	1	1	2	P14655	P14655 [348-367]	0	2189.06217161	High	Not Found	Not Found				5.21274852752686	High	0	5.141E-07
False	High	[R].VFEVSLADLQNDEDQAYRK.[I]			6.37077E-05	0	1	1	14	P49397	P49397 [65-83]	1	2240.08296613	High	High	High	9.9e7	3.7e7	7.6e7	4.14765691757202	High	0	1.573E-05
False	High	[R].VFEVSLADLQNDEDQAYRK.[I]	1xDeamidated [N/Q]		0.000444966	0	1	1	8	P49397	P49397 [65-83]	1	2241.06698213	Not Found	High	High			3.3e7	4.53750801086426	High	0	2.729E-05
False	High	[K].ADDGSDTVTFMFESPNQDK.[I]			0.000563267	0	1	1	4	P17070	P17070 [92-110]	0	2103.88115483	High	Not Found	High				3.38780498504639	High	0	9.26E-06
False	High	[R].VQLAEQYLSEAALGDANSDAMK.[T]	2xDeamidated [Q2; N17]		0.000103868	0	1	1	1	P93431	P93431 [401-422]	0	2326.07549827	High	Not Found	Not Found				5.09406995773315	High	0	1.025E-06
False	High	[R].VQLAEQYLSEAALGDANSDAMK.[T]	1xOxidation [M21]		3.79166E-07	0	1	1	20	P93431	P93431 [401-422]	0	2340.10238127	High	High	High	2.7e7	1.7e7	9.6e7	6.17887163162231	High	0	6.691E-10
False	High	[R].VQLAEQYLSEAALGDANSDAMK.[T]	1xDeamidated [Q]; 1xOxidation [M21]		3.57187E-06	0	1	1	6	P93431	P93431 [401-422]	0	2341.08639727	High	Not Found	High	1.1e7		5.8e7	4.95370626449585	High	0	1.249E-08
False	High	[K].ADAFEYADQVLEK.[W]			0.000902556	0	1	1	4	Q6ATY4	Q6ATY4 [156-168]	0	1498.706015	High	Not Found	High	2.4e7		6.3e7	3.28431296348572	High	0	5.426E-05
False	High	[R].AVFASGSPFDPVEYNGK.[I]	1xDeamidated [N15]		1.09001E-05	0	1	1	15	P43279	P43279 [515-531]	0	1785.83300674	High	High	High	5.5e7		2.7e8	5.58301687240601	High	0	4.926E-06
False	High	[K].SADELAADAAFFR.[D]			0.000556826	0	1	1	10	Q84T92	Q84T92 [70-82]	0	1383.65391993	High	High	High	3.5e7	6.3e7	1.1e8	4.63055181503296	High	0	1.763E-05
False	High	[R].EDPDFTWEVVKPLK.[YW]			0.00258356	0	1	2	2	P93438	P93438 [375-388]	0	1702.8686636	High	Not Found	High	6.8e6			2.21233916282654	High	0	6.76E-05
False	High	[K].GIYPAVDPLDSTSTMLQPR.[I]			1.49554E-05	0	1	1	23	P12085	P12085 [360-378]	0	2061.03211668	High	High	High	7.4e6	1.2e8	2.6e8	4.08957815170288	High	0	8.118E-08
False	High	[R].VQLAEQYLSEAALGDANSDAMK.[T]	1xDeamidated [N/Q]		3.41126E-06	0	1	1	11	P93431	P93431 [401-422]	0	2325.09148227	High	High	High	1.9e7	1.3e7	1.1e7	6.53810453414917	High	0	1.177E-08
False	High	[K].GIYPAVDPLDSTSTMLQPR.[I]	1xOxidation [M15]		0.00621728	0	1	1	8	P12085	P12085 [360-378]	0	2077.02703168	High	Not Found	High	3.4e7		3.1e7	3.70763301849365	High	0	0.0002099
False	High	[R].QLIDQVVSTALPESK.[S]			0.000696802	0	1	2	8	Q2QYW2	Q2QYW2 [983-997]	0	1627.89012729	High	High	High	2.9e7	9.6e6	4.4e7	3.49626278877258	High	0	4.557E-05
False	High	[R].EIENGILWEVDGK.[W]			0.00103609	0	1	1	6	P35681	P35681 [22-34]	0	1501.75329955	High	High	Not Found	2.0e7	9.8e6		3.94341945648193	High	0	6.164E-05
False	High	[R].EIENGILWEVDGK.[W]	1xDeamidated [N4]		0.00115566	0	1	1	17	P35681	P35681 [22-34]	0	1502.73731555	High	High	High	1.6e7	4.6e6	1.2e8	4.26345157623291	High	0	8.642E-05
False	High	[K].TQVEAICSQTVSCADILAVAAR.[D]	1xDeamidated [Q]; 2xCarbamidomethyl [C7; C13]		0.00265883	0	1	2	7	A2YPX3	A2YPX3 [103-124]	0	2364.15337166	High	Not Found	High	8.6e6			2.39253354072571	High	0	7.013E-05
False	High	[K].TQVEAICSQTVSCADILAVAAR.[D]	2xDeamidated [Q2; Q9]; 2xCarbamidomethyl [C7; C13]		0.00138107	0	1	2	1	A2YPX3	A2YPX3 [103-124]	0	2365.13738766	Not Found	Not Found	High			8.1e6	2.38961124420166	High	0	2.999E-05
False	High	[K].APGETCHIVIDHGGNVPYWEGQSYGIIPPGENPK.[K]	1xDeamidated [N/Q]; 1xCarbamidomethyl [C6]		0.000343517	0	1	1	10	P41345	P41345 [111-144]	0	3689.7329215	High	High	High		7.2e6	3.6e7	4.86372137069702	High	0	4.868E-06
False	High	[K].VIIGPATVGGIQAGAFK.[I]			6.94473E-05	0	1	1	10	Q93VT8	Q93VT8 [132-148]	0	1598.92645332	High	High	High		2.7e7		3.88127827644348	High	0	2.838E-06
False	High	[R].GLYPVETISIVGK.[I]			0.00423327	0	2	2	17	Q2QXR8; B8BJ39	Q2QXR8 [353-365]; B8BJ39 [353-365]	0	1375.78314321	High	High	High	9.1e6	9.7e6	1.7e7	2.75458765029907	High	0	0.0002386
False	High	[R].ILTTNLWSAELSK.[L]			0.000167407	0	1	5	30	Q9AUV6	Q9AUV6 [204-216]	0	1475.81042053	High	High	High	1.2e8	6.0e7	5.4e7	4.46332263946533	High	0	1.768E-05
False	High	[R].VQLAEQYLSEAALGDANSDAMK.[T]			1.468E-07	0	1	1	23	P93431	P93431 [401-422]	0	2324.10746627	High	High	High		2.2e8	2.8e8	6.57307004928589	High	0	3.87E-10
False	High	[R].LVLEVAQHLGENMVR.[T]			0.000777237	0	1	1	4	Q01859	Q01859 [116-130]	0	1707.92105031	High	High	Not Found	2.2e7	1.2e7		3.17566156387329	High	0.0001614	0.000613
False	High	[R].VLYSSVVYPHNYGFIPR.[T]			0.000482268	0	1	1	10	A2X8Q3	A2X8Q3 [79-95]	0	2011.0436082	High	High	High	5.9e7	2.2e6	4.9e6	2.84788966178894	High	0	7.6E-06
False	High	[K].AVFPSVVGSIEQTGETDEAK.[A]			0.000263675	0	1	1	3	Q6ZJW9	Q6ZJW9 [31-50]	0	2064.01315529	High	Not Found	High	6.3e6		1.3e7	3.50991487503052	High	0	3.724E-06
False	High	[R].ELDGAELGTVAWAER.[N]			0.000167407	0	1	1	4	Q76BW5	Q76BW5 [251-265]	0	1616.7914759	High	High	Not Found		6.9e6		4.05645132064819	High	0	2.15E-05
False	High	[R].YALQALEPTWITAR.[Q]			0.000225756	0	1	2	11	P0C441	P0C441 [32-45]	0	1632.87441774	High	High	High		4.8e6		3.91022801399231	High	0	1.965E-05
False	High	[K].LAPILDEAATTLK.[S]			0.000600045	0	1	1	18	Q53LQ0	Q53LQ0 [420-432]	0	1355.77805781	High	High	High	2.6e8	1.0e8	2.0e8	3.49574589729309	High	0	0.0001182
False	High	[K].VLVVANPANTNALILK.[E]			2.16095E-05	0	1	1	8	Q7XDC8	Q7XDC8 [127-142]	0	1649.99486719	High	High	High	1.1e7	2.0e8	6.0e8	4.69840669631958	High	0	1.316E-07
False	High	[K].VLVVANPANTNALILK.[E]	1xDeamidated [N]		0.00180935	0	1	1	12	Q7XDC8	Q7XDC8 [127-142]	0	1650.97888319	High	High	High	6.7e6	6.0e6	6.4e6	2.8284740447998	High	0.0002233	0.001161
False	High	[K].DDGTLASYVGFR.[V]			0.00273629	0	1	1	8	A2XMV1	A2XMV1 [44-55]	0	1300.61680618	High	High	High	3.1e7	1.1e7	7.2e7	3.5711669921875	High	0.0002233	0.0008031
False	High	[K].WKPSLSWFK.[N]			0.00330725	0	1	1	8	P0C358	P0C358 [161-169]	0	1178.63569132	High	High	Not Found	1.9e7			2.99453496932983	High	0	9.345E-05
False	High	[K].ASNTLSIIDSGIGMTK.[S]			0.000125574	0	1	1	10	Q0J4P2	Q0J4P2 [73-88]	0	1607.83089787	High	High	High	3.0e7	1.6e7	5.3e7	4.1936297416687	High	0	1.306E-06
False	High	[K].SGGLGDLKYPLISDVTK.[S]			0.0020297	0	1	1	10	Q6ER94	Q6ER94 [156-172]	1	1762.95854116	High	High	High	1.4e7		1.2e7	3.78441834449768	High	0	5.503E-05
False	High	[K].EWIVSSLGPDAVAK.[H]			0.00597269	0	2	2	6	P42862; P42863	P42862 [229-242]; P42863 [229-242]	0	1471.77912041	High	High	Not Found				3.85886597633362	High	0	0.0001992
False	High	[K].IGPNEPSQLSIDLNAQGLAR.[Y]			1.94155E-06	0	1	1	17	Q5N725	Q5N725 [149-168]	0	2093.0985567	High	High	High	1.3e8	1.7e8	4.8e8	4.98533773422241	High	0	5.635E-09
False	High	[K].IGPNEPSQLSIDLNAQGLAR.[Y]	1xDeamidated [Q/N]		6.16833E-06	0	1	1	19	Q5N725	Q5N725 [149-168]	0	2094.0825727	High	High	High		1.5e7	2.5e7	4.68471384048462	High	0	2.556E-08
False	High	[K].IGPNEPSQLSIDLNAQGLAR.[Y]	2xDeamidated [Q/N]		5.2812E-06	0	1	1	2	Q5N725	Q5N725 [149-168]	0	2095.0665887	High	Not Found	Not Found	2.3e7			4.73723840713501	High	0	2.081E-08
False	High	[K].TEFDVVIEEVPSSAR.[I]			1.88236E-05	0	1	1	18	O22386	O22386 [116-130]	0	1677.83300631	High	High	High	5.0e7	6.8e7	2.3e8	6.12146663665771	High	0	1.784E-07
False	High	[K].TNNSFILQQFENPANPK.[I]			1.01732E-05	0	1	1	19	Q9XEA6	Q9XEA6 [139-155]	0	1961.97156539	High	High	High	9.8e7	6.6e7	1.0e8	5.20140647888184	High	0	6.411E-08
False	High	[K].TNNSFILQQFENPANPK.[I]	1xDeamidated [N/Q]		0.000907759	0	1	1	17	Q9XEA6	Q9XEA6 [139-155]	0	1962.95558139	High	High	High		1.3e7	1.7e7	3.95666670799255	High	0	3.705E-05
False	High	[R].ISITGAGGFIASHIAR.[R]			0.000447532	0	1	1	4	Q2R1V8	Q2R1V8 [25-40]	0	1570.87000108	High	Not Found	High	2.3e7		2.6e7	3.21591806411743	High	0	6.897E-06
False	High	[K].LSYIALDYDQEMETAK.[T]			0.00190538	0	1	1	2	Q10DV7	Q10DV7 [218-233]	0	1889.88372117	High	Not Found	Not Found				3.44117307662964	High	0	4.551E-05
False	High	[K].ISEDEYVSAIKEEISK.[V]			9.36542E-05	0	1	1	12	Q2QLY4	Q2QLY4 [459-474]	1	1839.92221513	High	High	High		1.4e7	2.8e7	4.17034435272217	High	0	8.948E-07
False	High	[R].DNLTLWTSDANDDGGDEIK.[E]			8.76035E-06	0	1	1	13	Q2R2W2	Q2R2W2 [236-254]	0	2078.91489776	High	High	High	1.2e7	2.6e7	4.8e7	4.11235570907593	High	0	1.022E-06
False	High	[K].NFEGLDLAEMDK.[S]			0.000799906	0	1	1	14	Q10CE4	Q10CE4 [183-194]	0	1381.63040729	High	High	High		2.2e7	1.6e8	3.95721983909607	High	0	1.463E-05
False	High	[K].LKEVEAVCNPIISAVYQR.[T]	1xCarbamidomethyl [C8]		0.00228996	0	1	1	9	Q6Z7B0	Q6Z7B0 [626-643]	1	2089.11103603	High	High	High	2.3e7	1.5e7		3.02424097061157	High	0.0001614	0.0006334
False	High	[R].APGYGVITNIVNGGLECGHGPDDR.[V]	1xCarbamidomethyl [C17]		4.46994E-06	0	1	1	14	Q7DNA1	Q7DNA1 [275-298]	0	2468.1622961	High	High	High	5.1e7	1.5e7	1.3e7	4.40860176086426	High	0	1.313E-07
False	High	[R].APGYGVITNIVNGGLECGHGPDDR.[V]	1xDeamidated [N]; 1xCarbamidomethyl [C17]		4.33743E-08	0	1	1	26	Q7DNA1	Q7DNA1 [275-298]	0	2469.1463121	High	High	High	2.7e7	3.5e7	3.7e8	5.48904609680176	High	0	4.992E-09
False	High	[R].APGYGVITNIVNGGLECGHGPDDR.[V]	2xDeamidated [N9; N12]; 1xCarbamidomethyl [C17]		0.000349494	0	1	1	3	Q7DNA1	Q7DNA1 [275-298]	0	2470.1303281	High	High	Not Found		7.1e6		3.84238076210022	High	0	4.997E-06
False	High	[R].KVDMLEGVTILR.[S]			0.0010911	0	1	1	4	P49210	P49210 [124-135]	1	1373.78209737	High	High	Not Found				3.78095078468323	High	0.0003318	0.002378
False	High	[R].LIDIPVSNCLNSNISK.[I]	1xCarbamidomethyl [C9]		0.000405854	0	1	1	12	P15280	P15280 [117-132]	0	1786.93676017	High	High	High	1.2e7		2.6e7	3.65708923339844	High	0	1.988E-05
False	High	[K].LLCECNFPAISIHSGMTQEER.[L]	2xCarbamidomethyl [C3; C5]		0.00392888	0	1	2	2	Q0JM17	Q0JM17 [312-332]	0	2492.13667533	High	High	Not Found				3.15771269798279	High	0	0.0001162
False	High	[K].VVLVDNADFLK.[E]			0.00334544	0	1	1	17	Q948T6	Q948T6 [278-288]	0	1232.68851462	High	High	High	2.3e8		9.6e8	3.0581910610199	High	0	0.0001017
False	High	[K].SPEVVLEWPK.[K]			0.00301692	0	1	1	11	Q948T6	Q948T6 [10-19]	0	1183.63575081	High	High	High				4.16315650939941	High	4.545E-05	0.0002748
False	High	[K].QVDLIGFGSGPEVDQK.[L]			1.07137E-05	0	1	1	16	Q6K669	Q6K669 [255-270]	0	1688.84899074	High	High	High	1.6e7	5.1e7	1.7e8	5.29614734649658	High	0	1.006E-07
False	High	[K].GGIGCSPGDLSISELER.[L]	1xCarbamidomethyl [C5]		0.000108758	0	1	1	8	A2XMV1	A2XMV1 [103-119]	0	1746.83268901	High	High	High	2.2e7	1.8e7	8.1e7	4.01859760284424	High	0	2.792E-06
False	High	[K].DPTSQAELDNFMVQQLDGTK.[N]	1xDeamidated [Q]		0.000476754	0	1	1	4	Q42971	Q42971 [83-102]	0	2238.0230684	High	Not Found	High	1.9e7			4.4347243309021	High	0	7.498E-06
False	High	[K].DPTSQAELDNFMVQQLDGTK.[N]	1xOxidation [M12]		0.000174283	0	1	1	2	Q42971	Q42971 [83-102]	0	2253.0339674	High	Not Found	Not Found				4.31327676773071	High	0	2.014E-06
False	High	[R].VVFWSSAGTCGFK.[S]	1xCarbamidomethyl [C10]		0.00154043	0	1	1	7	P0C464	P0C464 [58-70]	0	1445.68819732	High	High	High			2.1e7	3.34825348854065	High	0	4.252E-05
False	High	[K].AIKFEFEPVDKLDS.[-]			0.00228996	0	1	1	42	P0C511	P0C511 [464-477]	2	1637.84211451	High	High	High	4.1e8	6.8e8	2.5e9	3.95210599899292	High	0.001041	0.008689
False	High	[R].VSTNDYQPNGQAPISSSDIQITPDGSGIVYSKPR.[R]	2xDeamidated [Q/N]		0.00154043	0	1	1	3	Q69TI0	Q69TI0 [112-145]	0	3593.72419052	High	Not Found	Not Found	1.4e7			3.22972369194031	High	0	3.442E-05
False	High	[K].NNAGFPHNVVFDEDAVPSGVDVSK.[I]			5.87013E-07	0	1	1	14	A2Y886	A2Y886 [88-111]	0	2514.18955635	High	High	High		9.3e6		5.50018167495728	High	0	1.12E-07
False	High	[K].NNAGFPHNVVFDEDAVPSGVDVSK.[I]	1xDeamidated [N]		4.33366E-05	0	1	1	5	A2Y886	A2Y886 [88-111]	0	2515.17357235	High	High	Not Found				4.63224267959595	High	0	3.262E-07
False	High	[R].AVCMISNSTSVVEVFSR.[I]	1xCarbamidomethyl [C3]		0.00177843	0	1	1	5	Q53M52	Q53M52 [374-390]	0	1885.9146445	Not Found	High	High			8.7e6	3.38398551940918	High	0.0002233	0.001217
False	High	[K].DPTSQAELDNFMVQQLDGTK.[N]			3.67607E-06	0	1	1	27	Q42971	Q42971 [83-102]	0	2237.0390524	High	High	High			1.4e8	6.4637336730957	High	0	1.297E-08
False	High	[R].DPDASSGGELVFGGMDPK.[H]			5.29993E-05	0	1	1	4	P42211	P42211 [222-239]	0	1778.79015518	High	Not Found	High			2.3e7	4.96583890914917	High	4.545E-05	0.0002884
False	High	[R].GIGFVSDDVGLDADR.[C]			0.000182488	0	1	1	6	P93438	P93438 [77-91]	0	1535.73362669	High	High	Not Found		2.5e7		4.08065032958984	High	0	4.446E-05
False	High	[K].TAIAIDTILNQK.[Q]			0.00354315	0	1	1	12	P0C520	P0C520 [178-189]	0	1300.74709206	High	High	High		1.6e7	1.0e8	3.66140127182007	High	0.0001292	0.0004364
False	High	[K].LLQAVETGQGAIR.[E]			0.000804518	0	1	1	2	Q69LE7	Q69LE7 [286-298]	0	1355.76413909	Not Found	Not Found	High			2.3e7	2.57962560653687	High	0	1.482E-05
False	High	[R].RSQLGEIFELDR.[A]			0.00190538	0	1	2	7	P0C362	P0C362 [423-434]	1	1462.76486732	High	High	High	1.9e7			4.06969690322876	High	0	0.0002394
False	High	[R].IFVPEGQPLESEPNEPLR.[V]			2.53851E-05	0	1	2	17	A2XFI3	A2XFI3 [392-409]	0	2051.04439592	High	High	High	4.0e7	4.2e7	1.1e8	3.99502038955688	High	0	1.62E-07
False	High	[R].DNLTLWTSDANDDGGDEIKEAAAPK.[E]			0.00011924	0	1	1	6	Q2R2W2	Q2R2W2 [236-260]	1	2646.21655879	High	High	High		6.6e7	9.4e7	4.27419996261597	High	0	1.221E-06
False	High	[R].DNLTLWTSDANDDGGDEIKEAAAPK.[E]	1xDeamidated [N]		0.000114536	0	1	1	6	Q2R2W2	Q2R2W2 [236-260]	1	2647.20057479	High	High	Not Found	1.4e7			3.94424724578857	High	0	4.205E-06
False	High	[R].HMDGFGVNTYTFVTR.[D]			0.000504971	0	1	1	4	Q0E4K1	Q0E4K1 [201-215]	0	1744.81116552	High	High	Not Found	1.2e7			3.60537171363831	High	0	1.117E-05
False	High	[K].SNDSGLASYVAGQIDR.[T]			1.06522E-05	0	1	1	18	Q10CE4	Q10CE4 [195-210]	0	1652.7874531	High	High	High	2.3e7	8.6e7	2.1e8	4.86258506774902	High	0	1.489E-07
False	High	[R].ETPSVAGIINPGSDGFQK.[L]			0.000210703	0	1	1	6	Q93VT8	Q93VT8 [36-53]	0	1816.90756818	High	High	High		4.2e7	1.3e8	3.46382403373718	High	0	2.573E-06
False	High	[R].EADVDGDGQINYEEFVK.[V]			1.26581E-05	0	2	2	14	Q6F332; Q0JNS6	Q6F332 [128-144]; Q0JNS6 [128-144]	0	1927.85559209	High	High	High	1.2e7	1.6e7	6.9e7	5.13634204864502	High	0	6.552E-08
False	High	[R].VLTDVGDVPIQEIR.[D]			0.000427411	0	1	2	13	B8AU84	B8AU84 [111-124]	0	1553.85334791	High	High	High	2.2e7	2.5e7	7.0e7	3.74039554595947	High	4.545E-05	0.0003572
False	High	[K].QIGVIGWGSQGPAQAQNLR.[D]			7.82578E-07	0	1	1	28	Q65XK0	Q65XK0 [109-127]	0	1980.04098237	High	High	High	8.5e6	4.2e7	2.6e8	4.90228319168091	High	0	8.545E-07
False	High	[K].QIGVIGWGSQGPAQAQNLR.[D]	1xDeamidated [Q]		0.00222512	0	1	1	2	Q65XK0	Q65XK0 [109-127]	0	1981.02499837	Not Found	Not Found	High			1.5e7	4.15305328369141	High	0.0001292	0.0005084
False	High	[R].LQELVNLVVVCGDHGNPSK.[D]	1xCarbamidomethyl [C11]		0.0031048	0	1	1	1	P31924	P31924 [603-621]	0	2078.06989948	High	Not Found	Not Found				3.94098567962646	High	0	8.555E-05
False	High	[R].LQELVNLVVVCGDHGNPSK.[D]	1xDeamidated [N6]; 1xCarbamidomethyl [C11]		0.00681446	0	1	1	1	P31924	P31924 [603-621]	0	2079.05391548	Not Found	Not Found	High			1.1e7	3.29997611045837	High	0	0.0002364
False	High	[K].VVGNENPSTLICFASK.[T]	1xCarbamidomethyl [C12]		0.000187812	0	1	2	12	Q2QYW2	Q2QYW2 [216-231]	0	1735.8683463	High	High	High	1.9e7	1.7e7	9.0e6	3.81987500190735	High	0	1.721E-05
False	High	[K].CGVSVAFPISTSVDCSK.[I]	2xCarbamidomethyl [C1; C15]		3.96143E-06	0	1	1	22	Q2QYL3	Q2QYL3 [103-119]	0	1813.84589657	High	High	High		7.5e7	2.7e8	5.0546293258667	High	0	1.432E-08
False	High	[R].ILDVVYNASNNELVR.[T]			2.3287E-05	0	1	1	26	P49199	P49199 [79-93]	0	1718.90717432	High	High	High		6.9e7	3.9e8	5.56361532211304	High	0	1.452E-07
False	High	[R].ILDVVYNASNNELVR.[T]	1xDeamidated [N]		1.95968E-05	0	1	1	5	P49199	P49199 [79-93]	0	1719.89119032	Not Found	High	Not Found		2.3e7		5.16976833343506	High	0	1.161E-07
False	High	[R].ILDVVYNASNNELVR.[T]	2xDeamidated [N7; N10]		0.00096702	0	1	1	2	P49199	P49199 [79-93]	0	1720.87520632	Not Found	Not Found	High				3.8733651638031	High	0	1.884E-05
False	High	[K].MIPTKPMVVETFSEYPPLGR.[F]			3.42337E-05	0	1	1	22	O64937	O64937 [392-411]	0	2292.17667241	High	High	High	1.8e7			4.10308170318604	High	0	2.311E-05
False	High	[R].GMEVIDTGAPLSVPVGGATLGR.[I]			1.29353E-07	0	1	1	21	P12085	P12085 [88-109]	0	2097.10086492	High	High	High	4.6e6	1.4e8	1.8e8	5.02655076980591	High	0	6.721E-09
False	High	[K].MIPTKPMVVETFSEYPPLGR.[F]	2xOxidation [M1; M7]		9.91979E-05	0	1	1	14	O64937	O64937 [392-411]	0	2324.16650241	High	High	High		7.7e6	4.2e6	3.9972722530365	High	0	3.766E-06
False	High	[K].GVNPWIEVDGGVGPK.[N]			9.25832E-05	0	1	1	14	Q9ZTP5	Q9ZTP5 [217-231]	0	1523.78526841	High	High	High	9.8e6	3.4e7		4.51111793518066	High	0	8.805E-07
False	High	[R].EAEKDAAAAAEIPLLTPYK.[M]			0.000763946	0	1	1	3	Q69TH8	Q69TH8 [4-22]	1	2001.05389798	High	Not Found	High			1.4e7	4.87038326263428	High	0	1.383E-05
False	High	[R].TLLYGGIYGYPR.[D]			0.00120311	0	1	1	14	O64422	O64422 [329-340]	0	1372.72596274	High	High	High		3.7e6	3.1e7	3.47684192657471	High	0	0.0001263
False	High	[K].SYELPDGQVITIGAER.[F]			3.22061E-06	0	3	4	25	Q10DV7; P0C542; A3C6D7	Q10DV7 [241-256]; P0C542 [240-255]; A3C6D7 [241-256]	0	1747.88610449	High	High	High	4.0e7	6.2e8	4.8e8	5.12283325195313	High	0	1.119E-07
False	High	[K].AFEPILLAGR.[S]			0.00284854	0	1	1	21	A2ZB00	A2ZB00 [54-63]	0	1086.63060592	High	High	High	1.3e8	3.3e7	4.1e8	3.18627762794495	High	0	0.000101
False	High	[R].TADEIVDFIK.[K]			0.00697248	0	1	1	19	Q53LQ0	Q53LQ0 [478-487]	0	1150.59903092	High	High	High	3.3e7	2.5e7	1.5e8	3.59524154663086	High	0	0.0002425
False	High	[R].DNLTLWTSDNAEDGGDEIK.[E]			1.56596E-05	0	1	1	13	Q06967	Q06967 [232-250]	0	2092.93054782	High	High	High	3.6e7	4.4e7	1.2e8	4.28582715988159	High	0	1.355E-05
False	High	[R].YDVYNDLGSPDSGNPRPILGGSPDTPYPR.[R]	1xDeamidated [N14]		0.000804518	0	1	1	4	Q7G794	Q7G794 [203-231]	0	3120.45449792	High	Not Found	High	1.7e7		2.5e7	4.34176397323608	High	0	1.478E-05
False	High	[R].YDVYNDLGSPDSGNPRPILGGSPDTPYPR.[R]	2xDeamidated [N5; N14]		0.00146278	0	1	1	2	Q7G794	Q7G794 [203-231]	0	3121.43851392	Not Found	Not Found	High				4.09188365936279	High	0	3.215E-05
False	High	[K].LAFYDYIGNNPAK.[G]			0.000832755	0	1	2	12	P0C362	P0C362 [309-321]	0	1485.73725563	High	High	High	5.4e7	9.6e7	1.5e8	4.40991592407227	High	0	4.829E-05
False	High	[K].EYKPDIDIVSNASCTTNCLAPLAK.[V]	2xCarbamidomethyl [C14; C18]		6.07621E-07	0	1	1	14	Q7FAH2	Q7FAH2 [141-164]	0	2680.29567823	High	High	High			2.4e7	5.54926204681396	High	0	1.239E-09
False	High	[K].EYKPDIDIVSNASCTTNCLAPLAK.[V]	2xDeamidated [N11; N17]; 2xCarbamidomethyl [C14; C18]		0.00526469	0	1	1	2	Q7FAH2	Q7FAH2 [141-164]	0	2682.26371023	Not Found	Not Found	High			7.1e6	3.14633059501648	High	4.545E-05	0.0002552
False	High	[R].ALTVPELTQQMWDAK.[N]			0.000813822	0	5	8	13	Q43594; Q8H7U1; Q40665; P46265; Q76FS3	Q43594 [283-297]; Q8H7U1 [283-297]; Q40665 [283-297]; P46265 [283-297]; Q76FS3 [283-297]	0	1730.87818242	High	High	High	1.5e7		4.8e7	3.58913922309875	High	0	6.256E-05
False	High	[K].VLIAVADNVGSNQLQEIR.[K]			4.42858E-07	0	1	1	19	P41095	P41095 [28-45]	0	1939.06071472	High	High	High	2.3e7	9.4e7	2.9e8	5.52977180480957	High	0	1.669E-08
False	High	[K].GDNPDSVVPGLMAAGEAACASVHGANR.[L]	1xCarbamidomethyl [C19]		4.90076E-06	0	1	1	11	Q6ZDY8	Q6ZDY8 [411-437]	0	2623.19875787	High	High	High		5.3e6	2.8e7	5.05116081237793	High	0	1.899E-08
False	High	[R].AALDAEGFHDVSIMSYTAK.[Y]			0.000189984	0	1	1	4	Q5Z8V9	Q5Z8V9 [275-293]	0	2025.95861741	High	High	Not Found	2.6e7			3.76184153556824	High	0	2.242E-06
False	High	[R].TLQALQYVQDNPDEVCPAGWKPGDK.[S]	1xCarbamidomethyl [C16]		1.21156E-06	0	1	1	24	Q6ER94	Q6ER94 [221-245]	0	2829.35121891	High	High	High	6.0e7	3.5e7	2.6e8	5.58070802688599	High	0	2.467E-08
False	High	[R].TLQALQYVQDNPDEVCPAGWKPGDK.[S]	1xDeamidated [N/Q]; 1xCarbamidomethyl [C16]		5.48599E-05	0	1	1	17	Q6ER94	Q6ER94 [221-245]	0	2830.33523491	High	High	High				4.9222207069397	High	0	4.431E-07
False	High	[R].TETSPEDVGGMNAAAGILTAR.[G]			0.000928877	0	1	1	2	Q75KR1	Q75KR1 [443-463]	0	2060.99170836	High	Not Found	Not Found				3.27228474617004	High	0.001598	0.01365
False	High	[K].EYKPDIDIVSNASCTTNCLAPLAK.[V]	1xDeamidated [N]; 2xCarbamidomethyl [C14; C18]		0.000114536	0	1	1	8	Q7FAH2	Q7FAH2 [141-164]	0	2681.27969423	High	High	High	2.8e7			4.49209499359131	High	0	3.113E-05
False	High	[R].LGVQLQTVATDFQR.[V]			9.31172E-05	0	1	1	11	Q9LST7	Q9LST7 [28-41]	0	1575.84893125	High	High	High	2.5e7	3.9e7	5.9e7	4.35683441162109	High	0	1.297E-05
False	High	[K].YVGEPMTHLESIASSAVR.[A]			0.00261341	0	1	1	2	B8BJ39	B8BJ39 [386-403]	0	1946.96403718	High	Not Found	Not Found	1.8e7			2.99528932571411	High	0	6.865E-05
False	High	[R].FEGYNDYTPEQLIK.[D]			0.000129237	0	1	1	6	P52428	P52428 [176-189]	0	1716.81154262	High	High	High	4.6e7	9.4e6	2.1e7	3.86930131912231	High	0	3.154E-05
False	High	[R].EAFPGDVFYLHSR.[L]			0.000328072	0	1	1	12	P0C520	P0C520 [295-307]	0	1537.74340363	High	Not Found	High			3.9e7	3.51312923431396	High	0	4.597E-06
False	High	[R].GLDQEYEGNIEATGEDYYVEPADER.[R]			0.000583039	0	1	2	2	A2WXX3	A2WXX3 [115-139]	0	2862.22243191	High	Not Found	Not Found	2.8e7			4.35247135162354	High	0	9.696E-06
False	High	[R].GLDQEYEGNIEATGEDYYVEPADER.[R]	1xDeamidated [N/Q]		0.000422524	0	1	2	7	A2WXX3	A2WXX3 [115-139]	0	2863.20644791	Not Found	High	High			2.0e7	3.41102242469788	High	0	2.211E-05
False	High	[R].EQFGRPIGEFQFIQGK.[L]			0.00614639	0	1	1	5	Q75IM9	Q75IM9 [297-312]	0	1880.9653579	High	High	High		4.6e6	3.6e7	3.17690682411194	High	0	0.0002071
False	High	[R].KDDGTVEPFEMIDVK.[R]			0.00639807	0	1	1	6	P52428	P52428 [217-231]	1	1722.8254781	High	Not Found	High			4.0e7	4.61501216888428	High	0.0001292	0.0004642
False	High	[R].GADISICCLPIDDSR.[A]	2xCarbamidomethyl [C7; C8]		0.00138107	0	1	1	6	Q6AVT2	Q6AVT2 [225-239]	0	1691.77273167	High	High	High	3.0e7	1.9e7	5.3e7	4.03323984146118	High	0	2.997E-05
False	High	[R].KPAVINVIIDPYAGAESGR.[M]			0.000262164	0	1	1	12	Q0JMH0	Q0JMH0 [554-572]	0	1970.07055115	High	High	High	7.3e6	2.1e7		4.55124568939209	High	0	1.203E-05
False	High	[K].SFVESNGTVLSTNWK.[D]	1xDeamidated [N6]		0.000189984	0	1	1	2	Q0JL44	Q0JL44 [331-345]	0	1669.80679202	High	Not Found	Not Found	1.2e7			3.97507429122925	High	0	2.25E-06
False	High	[K].TAASDVEEMIMK.[A]			0.00128164	0	1	1	2	Q69UI1	Q69UI1 [28-39]	0	1324.61231442	High	Not Found	Not Found				4.42812156677246	High	0	2.72E-05
False	High	[R].FHNIYGPFGTWK.[G]			0.00286495	0	2	3	13	A2Z7B3; Q2R1V8	A2Z7B3 [202-213]; Q2R1V8 [195-206]	0	1466.72154608	High	High	High	4.0e7	2.4e6	1.2e7	3.77306461334229	High	0	0.0001543
False	High	[R].VNAMIEDQEPFEGEDLLDAK.[C]			0.000516721	0	1	1	8	Q5Z627	Q5Z627 [394-413]	0	2263.04346906	High	High	High		4.9e6	9.3e6	4.19677305221558	High	0	1.048E-05
False	High	[K].VLNLEEGGAFTTSSAEEMLK.[A]			2.40724E-07	0	2	2	16	Q7F8S5; Q69TY4	Q7F8S5 [204-223]; Q69TY4 [211-230]	0	2126.03217617	High	High	High	9.2e7	5.3e7	9.9e7	6.58626365661621	High	0	3.706E-10
False	High	[K].VLNLEEGGAFTTSSAEEMLK.[A]	1xOxidation [M18]		9.7158E-06	0	2	2	6	Q7F8S5; Q69TY4	Q7F8S5 [204-223]; Q69TY4 [211-230]	0	2142.02709117	High	Not Found	High	2.0e7		5.6e6	4.73552560806274	High	0	4.644E-08
False	High	[K].VLNLEEGGAFTTSSAEEMLK.[A]	1xDeamidated [N3]; 1xOxidation [M18]		0.00364634	0	2	2	2	Q7F8S5; Q69TY4	Q7F8S5 [204-223]; Q69TY4 [211-230]	0	2143.01110717	Not Found	Not Found	High				2.59229063987732	High	0	0.0001057
False	High	[R].FYAISAEYPEFSNK.[D]			2.05195E-05	0	1	1	15	Q9SLY8	Q9SLY8 [84-97]	0	1665.77951427	High	High	High	7.7e7	4.6e6		5.29881954193115	High	0	1.227E-07
False	High	[K].AVDNVNSVIAPALIGK.[D]			4.88994E-05	0	1	1	34	Q42971	Q42971 [67-82]	0	1580.90063246	High	High	High	3.6e8	1.3e8	4.8e8	5.04887056350708	High	0	4.444E-07
False	High	[R].SWDEGVATNFSTTPLK.[D]			7.24604E-06	0	1	1	11	Q9SDD6	Q9SDD6 [50-65]	0	1752.84390534	High	High	High		4.2e7	1.4e8	4.2385139465332	High	0	1.158E-07
False	High	[R].AFNPTQAEETYSMVTANR.[F]			1.79136E-06	0	1	1	8	P0C436	P0C436 [235-252]	0	2029.92837989	High	High	High	2.2e7	7.4e6	4.2e7	4.85788440704346	High	0	5.079E-09
False	High	[R].AFNPTQAEETYSMVTANR.[F]	1xDeamidated [N/Q]		8.44446E-05	0	1	1	5	P0C436	P0C436 [235-252]	0	2030.91239589	High	Not Found	Not Found	1.9e7			3.93272161483765	High	0	7.814E-07
False	High	[R].VLITTDLLAR.[G]			0.00306935	0	2	5	16	Q6Z2Z4; P35683	Q6Z2Z4 [333-342]; P35683 [333-342]	0	1114.68303536	High	High	High	1.5e7	1.2e8	3.1e8	3.10009026527405	High	0	0.0001411
False	High	[R].VPLYIGSVEEVEKVEK.[F]			0.00135747	0	1	1	3	O64422	O64422 [388-403]	1	1817.98950691	High	Not Found	High			2.2e7	2.94819378852844	High	0	2.935E-05
False	High	[R].GMEVIDTGAPLSVPVGGATLGR.[I]	1xOxidation [M2]		4.75134E-05	0	1	1	10	P12085	P12085 [88-109]	0	2113.09577992	High	High	High	3.4e7		1.3e7	4.74601888656616	High	0	3.679E-07
False	High	[K].QVTEYASDEPWGWYK.[S]			5.87795E-05	0	1	1	14	B3VMC0	B3VMC0 [484-498]	0	1858.82825528	High	High	High	1.8e7	1.8e7	6.9e7	4.27839946746826	High	0	4.854E-07
False	High	[K].NGTFHTEQAIEYGTTMVGGVTPK.[K]	1xDeamidated [N/Q]		0.000487847	0	1	1	3	Q6ZL94	Q6ZL94 [54-76]	0	2439.14966585	High	Not Found	High	2.1e7			4.07693767547607	High	0	7.701E-06
False	High	[K].NGTFHTEQAIEYGTTMVGGVTPK.[K]	2xDeamidated [N1; Q8]		0.00116232	0	1	1	2	Q6ZL94	Q6ZL94 [54-76]	0	2440.13368185	High	Not Found	Not Found	6.4e6			3.23074579238892	High	0	2.392E-05
False	High	[K].TLLLGEKPVTVFGIR.[N]			1.69125E-06	0	1	1	58	A2YQT7	A2YQT7 [68-82]	0	1642.98905356	High	High	High	6.5e7	7.4e7	9.3e6	4.96800947189331	High	0	7.37E-08
False	High	[K].YRPTMPVLSVVIPR.[L]			0.000892237	0	2	2	28	Q2QXR8; B8BJ39	Q2QXR8 [429-442]; B8BJ39 [429-442]	0	1627.93524391	High	High	High		6.0e6		3.61511921882629	High	0.0001292	0.0004829
False	High	[K].TAVSHGLWLNIPDYDAPTQMVKPR.[E]			7.10633E-05	0	1	1	18	Q8H8T0	Q8H8T0 [170-193]	0	2709.381731	High	High	High			5.0e6	4.12996864318848	High	4.545E-05	0.0002817
False	High	[K].TAVSHGLWLNIPDYDAPTQMVKPR.[E]	1xDeamidated [Q/N]		0.00628898	0	1	1	9	Q8H8T0	Q8H8T0 [170-193]	0	2710.365747	Not Found	High	High		5.8e6		3.21664214134216	High	0	0.0002128
False	High	[R].AILSEFTEIPVENR.[V]			0.000961477	0	1	1	9	Q655S1	Q655S1 [652-665]	0	1617.84826251	High	High	High		4.1e6	2.7e7	3.79033780097961	High	0	1.867E-05
False	High	[K].TVGGGDDAFNTFFSETGAGK.[H]			8.38492E-07	0	1	1	21	Q53M52	Q53M52 [41-60]	0	1977.88247555	High	High	High		2.5e7	2.3e8	5.11684513092041	High	0	6.606E-08
False	High	[R].TLKEWIVSSLGPDAVAK.[H]			0.00135747	0	2	2	12	P42862; P42863	P42862 [226-242]; P42863 [226-242]	1	1814.00582571	High	High	High	9.2e6	2.7e6	1.3e7	3.45551443099976	High	0	2.932E-05
False	High	[K].IASFLDPDGWK.[V]			0.00408996	0	1	1	13	Q948T6	Q948T6 [267-277]	0	1248.62591438	High	High	High			1.4e8	3.81825494766235	High	0.0001614	0.0005676
False	High	[K].DLYINGAVQMDLPGNR.[K]	1xDeamidated [Q/N]		0.000420101	0	1	1	16	Q8LJU5	Q8LJU5 [43-58]	0	1776.85850999	High	High	High		6.3e6	1.6e7	4.1538872718811	High	0	1.945E-05
False	High	[K].ILAQVAVLNSNNLYTISNK.[I]			7.83617E-05	0	1	1	12	P12139	P12139 [96-114]	0	2075.14952968	High	High	High	1.8e7	1.0e7	1.5e7	3.85233759880066	High	0	7.054E-07
False	High	[K].LSETPGLINSSPYEDGWMIK.[V]			0.000221895	0	1	1	13	A3C6G9	A3C6G9 [117-136]	0	2237.07946072	High	High	High		1.1e7	2.9e7	4.84242486953735	High	0	7.709E-06
False	High	[K].IITHPNFNGNTLDNDIMLIK.[L]			0.00253942	0	1	1	4	P00761	P00761 [78-97]	0	2283.18017782	High	High	Not Found	1.5e7	3.1e6		2.65350818634033	High	0.0002233	0.0009656
False	High	[K].IITHPNFNGNTLDNDIMLIK.[L]	1xDeamidated [N]		0.0021871	0	1	1	7	P00761	P00761 [78-97]	0	2284.16419382	High	High	Not Found				3.25965857505798	High	0	5.446E-05
False	High	[R].MIGTDAFQETPIVEVTR.[S]			0.0010663	0	1	1	4	Q6K2E8	Q6K2E8 [174-190]	0	1906.95788918	High	Not Found	High				3.68011403083801	High	4.545E-05	0.0004103
False	High	[K].GGTSIEDLAEKYPDMIIK.[V]			0.00136529	0	1	1	8	Q6K9N6	Q6K9N6 [164-181]	1	1979.99941959	High	High	High			2.5e7	3.35516381263733	High	4.545E-05	0.0002438
False	High	[R].IVSFVGGLDLCDGR.[Y]	1xCarbamidomethyl [C11]		0.00125973	0	1	2	3	Q43007	Q43007 [355-368]	0	1507.75733942	High	Not Found	High			2.3e6	3.7351975440979	High	0	2.656E-05
False	High	[K].QTENALGDLVPFTNK.[L]			0.00488633	0	1	1	1	A2XID3	A2XID3 [93-107]	0	1646.83842608	Not Found	Not Found	High			5.6e6	2.31985783576965	High	0	0.0001547
False	High	[K].VSPNYHLYTPAEVEAVIAR.[L]			5.0148E-06	0	1	1	26	Q9LSU1	Q9LSU1 [218-236]	0	2129.1025795	High	High	High	1.3e7	9.9e6	3.1e7	4.39796257019043	High	0	5.968E-08
False	High	[K].MVGYALQAADILSK.[E]			4.697E-05	0	1	1	8	Q0J0H4	Q0J0H4 [255-268]	0	1479.78757663	High	Not Found	High			1.8e7	4.50626182556152	High	0	3.634E-07
False	High	[K].LHGGTPANFLDVGGSASEGQVVEAFK.[I]			3.39919E-07	0	1	1	15	Q6K9N6	Q6K9N6 [313-338]	0	2587.27870568	High	High	High	1.1e7		8.2e6	5.96148204803467	High	0	1.206E-09
False	High	[K].FSLHLVPSGILNEK.[T]			0.00621728	0	1	1	4	Q851S8	Q851S8 [115-128]	0	1553.86860411	High	Not Found	High	6.1e6		7.7e6	3.51983070373535	High	0	0.00021
False	High	[K].LQMGQILDVPLPVCR.[S]	1xCarbamidomethyl [C14]		0.000229685	0	1	1	12	Q8H8C7	Q8H8C7 [211-225]	0	1738.93425787	High	High	High	3.5e7		2.6e7	4.30373573303223	High	0	2.87E-06
False	High	[K].LQMGQILDVPLPVCR.[S]	1xOxidation [M3]; 1xCarbamidomethyl [C14]		0.000380978	0	1	1	4	Q8H8C7	Q8H8C7 [211-225]	0	1754.92917287	High	High	High	1.2e7	6.5e6	8.9e6	3.20183086395264	High	0	1.231E-05
False	High	[K].ELFEQLLLHR.[N]			0.0021871	0	1	1	17	Q688M5	Q688M5 [93-102]	0	1297.72629711	High	High	High	1.5e6	7.5e6	2.6e7	2.62795329093933	High	0	0.0001012
False	High	[R].DQGVFPEIPYEVGGK.[K]			0.000444966	0	1	1	12	Q9ZST0	Q9ZST0 [208-222]	0	1634.80606336	High	High	High		4.7e7	6.0e7	3.59638452529907	High	0	6.844E-06
False	High	[R].IEELVGIPVHYIGVGPGR.[D]			0.000696802	0	1	1	14	Q851S8	Q851S8 [466-483]	0	1905.05925826	High	High	High	7.0e6	6.8e6	4.5e6	3.15882253646851	High	0	7.382E-05
False	High	[R].ISEGAVKPAAATPEETLPLAWVDR.[Y]			0.000809157	0	1	1	5	Q9LGQ6	Q9LGQ6 [12-35]	0	2521.32967866	High	High	High	4.2e6		1.7e7	4.03909063339233	High	0	9.148E-05
False	High	[K].VEGNLPVYGFHDPASFVNSIQKPR.[V]			3.54355E-05	0	1	1	4	Q9LI00	Q9LI00 [48-71]	0	2671.36271012	High	Not Found	High				2.66065168380737	High	0	3.34E-07
False	High	[K].LHGGTPANFLDVGGSASEGQVVEAFK.[I]	1xDeamidated [Q/N]		7.56035E-07	0	1	1	4	Q6K9N6	Q6K9N6 [313-338]	0	2588.26272168	Not Found	High	High				4.90401458740234	High	0	5.306E-09
False	High	[K].LPDATLSYFDSPDGELK.[T]			2.78317E-05	0	1	1	11	Q69TY4	Q69TY4 [77-93]	0	1867.89600041	High	High	High	2.9e7	3.7e7	7.1e7	4.76658010482788	High	0	2.347E-07
False	High	[K].LQAGYLFPEIAR.[R]			0.0014968	0	1	1	17	Q10MQ2	Q10MQ2 [71-82]	0	1377.75251183	High	High	High	1.1e7	2.3e7	3.3e7	3.3244800567627	High	4.545E-05	0.0003184
False	High	[K].ISPVTEITPPPIPEDLK.[T]			0.00011924	0	1	1	18	Q93VT8	Q93VT8 [323-339]	0	1846.02080703	High	High	High		3.0e6	5.3e7	3.61332297325134	High	0	2.32E-05
False	High	[K].GMLQAHQIIAEYNNAISEADR.[E]			8.39603E-05	0	1	1	4	P31924	P31924 [44-64]	0	2344.13501847	Not Found	High	High		1.3e7	1.2e7	3.10930824279785	High	0	7.723E-07
False	High	[K].GMLQAHQIIAEYNNAISEADR.[E]	1xDeamidated [N/Q]		0.00112292	0	1	1	5	P31924	P31924 [44-64]	0	2345.11903447	Not Found	Not Found	High			1.4e7	3.28501296043396	High	0	2.291E-05
False	High	[K].GMLQAHQIIAEYNNAISEADR.[E]	2xDeamidated [Q/N]		0.00697248	0	1	1	6	P31924	P31924 [44-64]	0	2346.10305047	High	High	Not Found	1.4e7	5.4e6		2.7054123878479	High	0.0001614	0.000608
False	High	[R].WFTHIDALLR.[L]			0.00428214	0	1	1	14	Q40680	Q40680 [57-66]	0	1271.68951773	High	High	High		3.5e6	7.9e6	2.67431879043579	High	0.0001292	0.0005177
False	High	[R].LGSNIAVQGNVDPGVLFGSK.[E]			0.000586401	0	1	1	7	Q10LR9	Q10LR9 [323-342]	0	1972.04981569	High	High	High	7.2e6	3.0e6	6.6e6	3.63284230232239	High	0	9.804E-06
False	High	[K].LPYIYNALVVK.[S]			0.00628898	0	1	1	15	P12085	P12085 [40-50]	0	1292.76128566	High	High	High	2.0e7	4.5e7		2.70002961158752	High	4.545E-05	0.0002958
False	High	[K].LVPYNPGYQDESVLWTESR.[D]			2.78317E-05	0	1	1	17	Q10M12	Q10M12 [275-293]	0	2253.0822379	High	High	High	7.6e7	8.0e7	8.3e7	4.83317947387695	High	0	3.176E-07
False	High	[R].LNWLLHFGEPPK.[W]			0.000499197	0	1	1	17	Q0JMH0	Q0JMH0 [291-302]	0	1450.78414632	High	High	High	6.1e6	1.1e7	2.7e6	3.57469582557678	High	0.0003808	0.003318
False	High	[R].VVDSPCCLVTGEYGWTANMER.[I]	2xCarbamidomethyl [C6; C7]		4.61666E-05	0	2	3	12	Q0J4P2; Q07078	Q0J4P2 [565-585]; Q07078 [565-585]	0	2444.06792709	High	High	High	2.8e7	1.2e7	4.5e7	4.80202722549438	High	0	8.529E-07
False	High	[R].VVDSPCCLVTGEYGWTANMER.[I]	1xDeamidated [N18]; 2xCarbamidomethyl [C6; C7]		4.35865E-05	0	2	3	1	Q0J4P2; Q07078	Q0J4P2 [565-585]; Q07078 [565-585]	0	2445.05194309	Not Found	High	Not Found		5.4e6		3.86856293678284	High	0	3.276E-07
False	High	[R].VFEVSLADLQNDEDQAYR.[K]			1.99819E-06	0	1	1	22	P49397	P49397 [65-82]	0	2111.98800317	High	High	High	2.2e7	1.8e8	1.7e8	6.08520603179932	High	0	5.851E-09
False	High	[R].VFEVSLADLQNDEDQAYR.[K]	1xDeamidated [Q/N]		1.88652E-06	0	1	1	17	P49397	P49397 [65-82]	0	2112.97201917	High	High	High		1.2e7	6.6e6	5.65362691879272	High	0	1.255E-07
False	High	[R].VETGVLKPGMVVTFGPSGLTTEVK.[S]			3.64205E-07	0	1	1	63	O64937	O64937 [255-278]	0	2446.32617325	High	High	High		5.8e6	2.1e7	5.68577766418457	High	0	1.987E-09
False	High	[R].GVDLDALLDMSTDDLVQLFPAR.[A]			1.62093E-05	0	1	1	21	P31674	P31674 [28-49]	0	2404.20645203	High	High	High		2.2e6		4.28093910217285	High	0	9.005E-08
False	High	[R].GVDLDALLDMSTDDLVQLFPAR.[A]	1xDeamidated [Q17]		0.00111648	0	1	1	10	P31674	P31674 [28-49]	0	2405.19046803	High	High	High				3.11473894119263	High	0.002014	0.01805
False	High	[R].ELGVPIVMHDYLTGGFTANTSLAHYCR.[D]	1xCarbamidomethyl [C26]		5.95115E-08	0	1	1	355	P0C511	P0C511 [259-285]	0	3022.45497246	High	High	High	1.7e7	4.7e7	2.5e7	5.58863735198975	High	0	5.028E-08
False	High	[R].ELGVPIVMHDYLTGGFTANTSLAHYCR.[D]	1xDeamidated [N19]; 1xCarbamidomethyl [C26]		3.14737E-06	0	1	1	95	P0C511	P0C511 [259-285]	0	3023.43898846	High	High	High	4.6e6	8.6e6	4.8e6	5.26664257049561	High	0	3.427E-08
False	High	[R].ELGVPIVMHDYLTGGFTANTSLAHYCR.[D]	1xOxidation [M8]; 1xCarbamidomethyl [C26]		5.29993E-05	0	1	1	8	P0C511	P0C511 [259-285]	0	3038.44988746	High	High	High			9.0e6	4.58835077285767	High	0	4.23E-07
False	High	[K].SELEQYLDESLTPR.[I]			0.00165992	0	1	2	7	Q6AVI0	Q6AVI0 [616-629]	0	1679.81227085	High	High	High		2.3e7	1.4e7	3.75330686569214	High	0.0002498	0.00124
False	High	[R].ELGVPIVMHDYLTGGFTANTSLAHYCR.[D]	1xDeamidated [N19]; 1xOxidation [M8]; 1xCarbamidomethyl [C26]		7.74655E-05	0	1	1	4	P0C511	P0C511 [259-285]	0	3039.43390346	High	Not Found	High				3.97837066650391	High	0	6.948E-07
False	High	[K].VPPQTSAIITNDGVGINPQQSAGNVFLK.[H]	1xDeamidated [Q4]		0.00196092	0	1	1	2	Q94DM8	Q94DM8 [55-82]	0	2866.49451238	High	High	Not Found		6.8e6		4.19842004776001	High	0	4.738E-05
False	High	[R].AWMAAQDQPHENLIFPEEVLPR.[G]			3.14737E-06	0	1	1	13	P0C436	P0C436 [328-349]	0	2591.27111798	High	High	High	8.4e6			4.71311235427856	High	0	5.358E-07
False	High	[R].AWMAAQDQPHENLIFPEEVLPR.[G]	1xDeamidated [N/Q]		0.000262164	0	1	1	6	P0C436	P0C436 [328-349]	0	2592.25513398	High	High	High			1.9e7	4.88093042373657	High	0	1.522E-05
False	High	[R].AWMAAQDQPHENLIFPEEVLPR.[G]	1xOxidation [M3]		0.000579696	0	1	1	4	P0C436	P0C436 [328-349]	0	2607.26603298	High	High	High		6.4e6		3.3125364780426	High	0	4.054E-05
False	High	[R].AWMAAQDQPHENLIFPEEVLPR.[G]	1xDeamidated [Q/N]; 1xOxidation [M3]		0.000541045	0	1	1	6	P0C436	P0C436 [328-349]	0	2608.25004898	High	High	High				4.13772821426392	High	0	8.837E-06
False	High	[R].FILIGSGNPEEGELRPQLLDR.[F]			0.00544903	0	1	2	9	A2XIK9	A2XIK9 [253-273]	0	2353.2510345	High	High	High	6.5e6			2.71725249290466	High	0	0.0001776
False	High	[K].ANLINATSISLEQLEK.[S]			6.15469E-05	0	1	1	18	P0C2Z0	P0C2Z0 [108-123]	0	1743.94870473	High	High	High		6.1e6	2.9e7	4.07851791381836	High	0	5.161E-07
False	High	[K].GSASSSLISLQTPVTLVPGK.[N]			0.00520463	0	1	1	7	Q10NX8	Q10NX8 [536-555]	0	1942.08553247	High	High	High	7.4e6	4.7e6	9.1e6	3.47009658813477	High	0.0002233	0.001017
False	High	[K].VPPQTSAIITNDGVGINPQQSAGNVFLK.[H]			0.00212517	0	1	1	8	Q94DM8	Q94DM8 [55-82]	0	2865.51049638	High	High	High	1.9e7	9.8e6	1.8e7	4.39561128616333	High	0	5.401E-05
False	High	[R].YDDMWAGWCMK.[V]	1xCarbamidomethyl [C9]		0.00618173	0	1	1	2	Q8H8T0	Q8H8T0 [244-254]	0	1462.55883945	High	Not Found	Not Found	1.0e7			3.18972158432007	High	0	0.0002086
False	High	[K].IYAFNEGNYALWDDK.[L]			0.000177316	0	1	1	9	O64422	O64422 [282-296]	0	1818.83334068	High	High	High		1.1e7	3.5e7	4.76906538009644	High	0	4.953E-05
False	High	[R].VSALSQVSGVLGSQWGDEGK.[G]			2.22399E-05	0	1	2	6	A2XD35	A2XD35 [59-78]	0	2004.00325937	High	Not Found	High	6.1e6			5.34528636932373	High	0	1.363E-07
False	High	[R].VVDSPCCLVTGEYGWTANMER.[I]	1xOxidation [M19]; 2xCarbamidomethyl [C6; C7]		0.000339589	0	2	3	2	Q0J4P2; Q07078	Q0J4P2 [565-585]; Q07078 [565-585]	0	2460.06284209	Not Found	High	Not Found				3.22613859176636	High	0	4.791E-06
False	High	[R].DQETTGFAWWAGNAR.[L]			0.000290754	0	1	1	12	P0C367	P0C367 [27-41]	0	1709.76665815	High	High	High	7.5e6	6.0e6	5.6e7	4.17073059082031	High	0	3.906E-06
False	High	[R].LAPPLSISPEELAEASK.[A]			0.000197788	0	1	1	8	Q10G56	Q10G56 [420-436]	0	1751.94255673	High	High	High		1.2e6	2.0e7	3.45992970466614	High	0	2.365E-06
False	High	[K].IPVLETPDGPVFESNAIAR.[Y]			9.94189E-06	0	1	1	18	Q6YW46	Q6YW46 [54-72]	0	2025.06513138	High	High	High		1.6e7	4.6e7	4.05475187301636	High	0	7.106E-07
False	High	[K].VPILETPDGPVFESNAIAR.[Y]			3.60522E-05	0	1	1	15	Q9ZRI7	Q9ZRI7 [54-72]	0	2025.06513138	High	High	High		1.6e7	4.6e7	4.06301164627075	High	0	2.379E-06
False	High	[R].DTTLNGAVEQMYTEMASR.[H]	1xDeamidated [N5]		3.68911E-05	0	1	1	12	Q943F3	Q943F3 [98-115]	0	2017.88413222	High	High	High	5.7e7	6.6e7	5.1e7	4.14848661422729	High	0	1.208E-06
False	High	[K].IQVGVFSATMPPEALEITR.[K]			1.28784E-05	0	2	4	13	Q6Z2Z4; P35683	Q6Z2Z4 [215-233]; P35683 [215-233]	0	2059.08923766	High	High	High	3.7e6		2.5e7	4.40561056137085	High	0	1.17E-07
False	High	[K].FTAPAGDDPVAIDFTGMGK.[G]			0.00544903	0	1	1	6	Q10NX8	Q10NX8 [643-661]	0	1909.90003997	High	High	High	2.2e7		2.2e7	3.59417653083801	High	0.0001292	0.0004851
False	High	[K].FFETFAGPFTK.[R]			0.00379586	0	1	1	8	Q0DG05	Q0DG05 [86-96]	0	1291.63575081	High	High	High		4.7e6		3.75409746170044	High	0	0.0001786
False	High	[R].VLDTPIAENSFTGMGVGAAMK.[G]			0.00132661	0	1	1	2	Q10G39	Q10G39 [129-149]	0	2109.0354875	High	Not Found	Not Found				3.54619240760803	High	0	2.851E-05
False	High	[R].LSDEAYEIALSQIR.[S]			0.000247513	0	1	1	10	Q655S1	Q655S1 [613-626]	0	1607.82752705	High	High	High	1.3e7	1.5e7	2.1e7	3.27010464668274	High	0	3.075E-05
False	High	[K].LYRPDMSVEEAVDLVDK.[C]			0.000112576	0	1	1	7	Q9LST6	Q9LST6 [145-161]	0	1978.9790185	High	High	High		1.2e7		4.75704669952393	High	0	1.056E-05
False	High	[R].SQDVHSNGPVLDETILADPDISDAIENEKEVSK.[T]			0.00154931	0	1	1	1	Q69RJ0	Q69RJ0 [1328-1360]	1	3564.71876989	Not Found	High	Not Found		2.5e6		3.52425336837769	High	0	3.468E-05
False	High	[R].SQDVHSNGPVLDETILADPDISDAIENEKEVSK.[T]	1xDeamidated [Q2]		0.000271367	0	1	1	3	Q69RJ0	Q69RJ0 [1328-1360]	1	3565.70278589	High	Not Found	High	1.1e7			5.05291748046875	High	0	3.572E-06
False	High	[R].SQDVHSNGPVLDETILADPDISDAIENEKEVSK.[T]	2xDeamidated [N27; Q/N]		0.00267414	0	1	1	7	Q69RJ0	Q69RJ0 [1328-1360]	1	3566.68680189	High	High	High			4.5e6	3.01951098442078	High	0	7.087E-05
False	High	[R].LANNLEELILK.[E]			0.00206499	0	1	2	9	Q01K11	Q01K11 [256-266]	0	1269.74127843	High	High	High		1.3e7	3.9e7	3.34406757354736	High	0	5.059E-05
False	High	[K].WFALQATSDIPGNVANVQK.[L]			2.17342E-05	0	1	1	5	B7EA73	B7EA73 [766-784]	0	2059.06071472	High	Not Found	High			2.5e7	4.44548654556274	High	0	1.326E-07
False	High	[K].WFALQATSDIPGNVANVQK.[L]	1xDeamidated [Q/N]		8.69079E-05	0	1	1	2	B7EA73	B7EA73 [766-784]	0	2060.04473072	Not Found	Not Found	High			2.0e7	4.21020698547363	High	0	8.072E-07
False	High	[R].TCVLVSEEDEEATFVDPALR.[G]	1xCarbamidomethyl [C2]		5.29993E-05	0	1	1	8	A2WXB2	A2WXB2 [94-113]	0	2280.07001846	High	High	High	7.3e6	5.2e6		3.76874995231628	High	0	1.246E-06
False	High	[R].YQWDQGYFQQEIYR.[R]			4.4858E-05	0	1	2	9	P0C362	P0C362 [273-286]	0	1923.86603777	High	High	High	1.0e8	8.5e7	1.0e8	4.82376718521118	High	0	1.298E-06
False	High	[R].HMFGVVGIPVTSLASR.[A]			0.00511582	0	1	1	6	Q0JMH0	Q0JMH0 [30-45]	0	1670.90467202	High	High	Not Found				3.25170850753784	High	0.002884	0.02758
False	High	[R].VPTVDVSVVDLTVR.[LI]			3.10452E-05	0	3	3	47	Q7FAH2; Q6K5G8; A2YQT7	Q7FAH2 [237-250]; Q6K5G8 [237-250]; A2YQT7 [237-250]	0	1498.84753428	High	High	High	5.8e7	5.2e7	4.0e6	4.34863710403442	High	0	1.452E-06
False	High	[K].LVPYNPEYQDESVLWTESK.[D]	1xDeamidated [N/Q]		0.000311525	0	1	1	8	Q6Z4N6	Q6Z4N6 [270-288]	0	2298.08123522	High	Not Found	High			8.8e6	3.70650625228882	High	0	4.278E-06
False	High	[R].NPVGNPLAGIDPDEIVDTR.[S]			6.9355E-07	0	1	1	14	Q42997	Q42997 [214-232]	0	1992.00325937	High	High	High		6.6e7	9.3e7	5.67646455764771	High	0	2.327E-09
False	High	[R].NPVGNPLAGIDPDEIVDTR.[S]	1xDeamidated [N]		1.98235E-05	0	1	1	3	Q42997	Q42997 [214-232]	0	1992.98727537	Not Found	Not Found	High				3.93954038619995	High	0	1.176E-07
False	High	[K].YTSDIDIVSNASCTTNCLAPLAK.[V]	2xCarbamidomethyl [C13; C17]		2.62763E-05	0	1	1	8	A2YQT7	A2YQT7 [142-164]	0	2514.18506521	High	High	High	1.1e7	6.1e6	2.7e7	4.83788919448853	High	0	4.901E-07
False	High	[K].YTSDIDIVSNASCTTNCLAPLAK.[V]	1xDeamidated [N10]; 2xCarbamidomethyl [C13; C17]		0.00440681	0	1	1	1	A2YQT7	A2YQT7 [142-164]	0	2515.16908121	High	Not Found	Not Found	6.0e6			2.14423131942749	High	0	0.0001352
False	High	[R].VKEYLPITGLADFNK.[L]			0.00251041	0	1	1	11	P37833	P37833 [68-82]	1	1707.93159821	High	High	High		4.2e6	1.6e7	3.75586748123169	High	0.0001614	0.0006195
False	High	[K].ATFDSTVGIHPSAAEEFVTMR.[T]			0.000746577	0	1	1	12	P48642	P48642 [460-480]	0	2266.08085769	High	High	High	5.2e7	8.8e6	7.7e7	3.73076891899109	High	0.0002233	0.0009191
False	High	[K].HIEDMHVLITTPFHPAYVSAER.[I]			0.00225083	0	1	1	4	Q9SXP2	Q9SXP2 [84-105]	0	2563.27620338	High	Not Found	Not Found	1.5e7			3.30201649665833	High	0.0003318	0.002182
False	High	[K].VPEPTVDETIQILR.[G]			0.000772782	0	1	1	12	Q7F9I1	Q7F9I1 [427-440]	0	1609.87956263	High	High	High	4.3e7	4.2e7	8.6e7	2.80129599571228	High	0	3.355E-05
False	High	[R].DAVTPLSETEAVDLVK.[D]			5.67859E-05	0	1	1	12	O64464	O64464 [169-184]	0	1686.87962212	High	High	High	4.2e7	2.7e7	1.1e8	3.70758414268494	High	0	1.392E-06
False	High	[K].VPEPTVDETIQILR.[G]	1xDeamidated [Q11]		0.00130393	0	1	1	12	Q7F9I1	Q7F9I1 [427-440]	0	1610.86357863	High	High	High	7.9e6	4.4e6	1.1e7	2.64736676216125	High	0	0.0001004
False	High	[R].IMNVIGEPIDEKGDITTNHFLPIHR.[E]	1xDeamidated [N]		0.000823234	0	1	1	6	Q01859	Q01859 [165-189]	1	2860.46618922	High	High	Not Found	3.0e7	6.6e6		3.83545613288879	High	0.0002233	0.000911
False	High	[R].FIAPVFAEYAK.[K]			0.00526469	0	1	1	21	Q0D840	Q0D840 [45-55]	0	1255.67213633	High	High	High		1.7e7	2.0e8	3.24108338356018	High	0	0.0001699
False	High	[R].QVFGAQMGLSDQDIVALSGGHTLGR.[C]			0.000420101	0	1	2	4	Q10N21	Q10N21 [143-167]	0	2557.28274524	High	High	High	8.8e6		4.4e6	4.11487770080566	High	0.0002498	0.001239
False	High	[R].TSVPNIWAVGDVTNR.[I]			0.00021437	0	1	1	11	P48642	P48642 [325-339]	0	1628.83909482	High	High	High		4.9e6	2.7e7	3.15380382537842	High	0	2.627E-06
False	High	[K].VGTPEENVAHFFEVAK.[G]			0.000309739	0	1	1	7	Q10LR9	Q10LR9 [371-386]	0	1773.88062523	High	High	High		1.8e7	3.1e7	3.54256391525269	High	0	9.887E-05
False	High	[R].GVLFATEALLAEHGK.[G]			0.00129646	0	1	1	3	A2XMV1	A2XMV1 [188-202]	0	1555.84786865	High	Not Found	High	1.4e7			3.23373007774353	High	0	3.383E-05
False	High	[R].KDAADATLAAYQAAQDIAMK.[E]			0.000972596	0	1	1	2	Q84J55	Q84J55 [153-172]	1	2066.02228025	High	Not Found	Not Found	1.9e7			5.57374668121338	High	0	1.891E-05
False	High	[K].IGPNEPSQLAIDLNAQGLAR.[Y]			6.85619E-07	0	1	1	37	P17784	P17784 [149-168]	0	2077.1036421	High	High	High	2.7e8	2.8e8	4.6e8	5.53574085235596	High	0	5.394E-09
False	High	[R].IMNVIGEPIDEKGDITTNHFLPIHR.[E]			5.58146E-05	0	1	1	4	Q01859	Q01859 [165-189]	1	2859.48217322	High	High	High	4.0e6		1.8e7	3.71604943275452	High	0	1.05E-05
False	High	[K].LMDIDSEHLGIPDSEYQAIVR.[M]			0.00154931	0	1	1	5	P17070	P17070 [118-138]	0	2401.17040088	Not Found	High	High			1.4e7	3.06933164596558	High	0.001064	0.008886
False	High	[R].VTMILPLTGEQYSDK.[V]			0.00116903	0	1	1	9	Q84T92	Q84T92 [95-109]	0	1694.86694902	High	High	High	2.3e7	5.7e6	3.0e7	3.25618100166321	High	0.0002233	0.0007986
False	High	[K].GGLLIAEATGISDTAQGYK.[D]			5.03259E-05	0	1	1	4	B9FSC8	B9FSC8 [52-70]	0	1864.96508302	High	Not Found	High	9.6e6			4.43608474731445	High	0	1.253E-06
False	High	[R].TDIIFFCSPNNPTGAAASR.[D]	1xCarbamidomethyl [C7]		3.56399E-05	0	1	1	8	Q10MQ2	Q10MQ2 [237-255]	0	2038.96510009	High	High	Not Found	2.0e7	1.5e7		4.8982982635498	High	0	2.831E-07
False	High	[R].MTNFYTNFQVDEIGR.[V]			0.000161729	0	1	1	12	P0C520	P0C520 [18-32]	0	1834.8428595	High	High	High		1.1e7	1.3e7	4.47201871871948	High	0	1.821E-06
False	High	[R].MTNFYTNFQVDEIGR.[V]	1xDeamidated [Q/N]		0.00096702	0	1	1	4	P0C520	P0C520 [18-32]	0	1835.8268755	High	Not Found	Not Found				4.23882818222046	High	0	3.829E-05
False	High	[R].MTNFYTNFQVDEIGR.[V]	1xOxidation [M1]		0.00176824	0	1	1	2	P0C520	P0C520 [18-32]	0	1850.8377745	High	Not Found	Not Found	7.2e6			3.70728754997253	High	0	4.132E-05
False	High	[K].ITYGSGAISGFFSK.[D]			0.00117576	0	1	1	5	P42211	P42211 [137-150]	0	1434.7263566	High	Not Found	High	7.0e7		5.9e7	3.75594568252563	High	0	6.459E-05
False	High	[R].LFKPFDELVVDSK.[D]			6.67071E-05	0	1	1	18	Q53LQ0	Q53LQ0 [225-237]	0	1536.83082162	High	High	High		2.0e7	2.3e7	4.64044904708862	High	0	4.383E-06
False	High	[K].NSWGADWGDNGYFK.[M]			0.00286495	0	1	1	4	P25778	P25778 [329-342]	0	1616.67644622	High	Not Found	High			2.2e7	3.87442398071289	High	4.545E-05	0.0002981
False	High	[K].NSWGADWGDNGYFK.[M]	1xDeamidated [N10]		0.000713014	0	1	1	6	P25778	P25778 [329-342]	0	1617.66046222	Not Found	High	High		1.2e7	2.9e7	3.13510131835938	High	0	1.263E-05
False	High	[K].NGVVQYIYNNQFQPEK.[H]	1xDeamidated [N/Q]		0.00272062	0	1	1	28	P0C5D5	P0C5D5 [190-205]	0	1941.9341177	High	High	High		4.2e7	2.5e7	3.49043416976929	High	0.0001292	0.0004826
False	High	[K].NGVVQYIYNNQFQPEK.[H]	2xDeamidated [N/Q]		0.00235669	0	1	1	4	P0C5D5	P0C5D5 [190-205]	0	1942.9181337	High	Not Found	Not Found				3.71716737747192	High	0	7.815E-05
False	High	[R].LLYECAPMSFIVEQAGGK.[G]	1xCarbamidomethyl [C5]		0.00165992	0	1	1	6	O64422	O64422 [351-368]	0	2012.98199577	Not Found	High	High		5.3e6	6.2e6	3.26258873939514	High	0	6.549E-05
False	High	[R].LYSIASSALGDFGDSK.[T]			7.04065E-06	0	1	1	9	P41344	P41344 [142-157]	0	1630.79589256	High	High	High	2.3e7	8.7e7	6.7e7	5.86381244659424	High	0	4.229E-08
False	High	[K].SYANAVLSSFEDPEK.[I]			0.00099522	0	1	1	3	Q8S0J7	Q8S0J7 [70-84]	0	1656.7751571	High	High	Not Found				3.21068263053894	High	0	1.947E-05
False	High	[K].YIDTNFEGPALLPDDSEK.[Q]			0.00268955	0	1	1	8	A1XBB7	A1XBB7 [104-121]	0	2023.94949245	High	High	High	1.8e7	1.1e7	4.3e7	3.85467743873596	High	4.545E-05	0.0003184
False	High	[R].AVCMISNNTAVAEVFSR.[I]	1xCarbamidomethyl [C3]		0.000525712	0	1	1	2	P28752	P28752 [374-390]	0	1868.89932881	High	Not Found	Not Found				3.72399139404297	High	0	8.518E-06
False	High	[K].IDMSATVLGFK.[I]			0.00328831	0	1	1	12	Q10CE4	Q10CE4 [59-69]	0	1181.62347157	High	High	High	1.1e8	3.4e7	1.3e8	3.68979930877686	High	0	9.218E-05
False	High	[R].GLLYLGMGVSGGEEGAR.[N]			0.0005197	0	2	2	4	Q2R480; Q9LI00	Q2R480 [140-156]; Q9LI00 [122-138]	0	1665.82648121	High	Not Found	Not Found	6.3e6			3.9491081237793	High	0	1.212E-05
False	High	[R].GILYLGMGVSGGEEGAR.[N]	1xOxidation [M7]		0.00532543	0	2	2	2	Q2R480; Q9LI00	Q2R480 [140-156]; Q9LI00 [122-138]	0	1681.82139621	Not Found	High	Not Found				1.60758888721466	High	0	0.0001726
False	High	[K].DLTDSIAAGNYPEWK.[L]			0.000265196	0	1	2	8	A2YH64	A2YH64 [254-268]	0	1679.79114153	High	High	High	2.8e7	1.8e7	3.4e7	3.8524284362793	High	0	5.856E-05
False	High	[K].IGPNEPSQLAIDLNAQGLAR.[Y]	1xDeamidated [N/Q]		7.06558E-05	0	1	1	18	P17784	P17784 [149-168]	0	2078.0876581	High	High	High	1.1e7		1.6e8	4.83081007003784	High	0	9.689E-06
False	High	[K].NLTGLVELYGR.[N]			0.000768351	0	1	2	15	P31924	P31924 [589-599]	0	1234.67901256	High	High	High		1.1e7	6.8e7	3.58069443702698	High	0	1.388E-05
False	High	[K].IGPNEPSQLAIDLNAQGLAR.[Y]	2xDeamidated [N14; Q/N]		4.97504E-05	0	1	1	2	P17784	P17784 [149-168]	0	2079.0716741	High	Not Found	Not Found	2.3e7			4.65410089492798	High	0	3.901E-07
False	High	[K].ANSDSNVVTTVTVDELTPGLK.[S]	1xDeamidated [N]		3.97549E-05	0	1	1	5	Q6K548	Q6K548 [70-90]	0	2161.08704885	Not Found	High	Not Found				3.40846705436707	High	0	2.906E-07
False	High	[R].YTIDLPTNVSEIRPGQDITVTTDNGK.[S]	1xDeamidated [N]		6.19019E-05	0	1	1	17	Q6YZX6	Q6YZX6 [840-865]	0	2848.4210726	High	High	High	1.1e7	3.4e7	9.3e6	3.26504158973694	High	0	5.187E-07
False	High	[R].YTIDLPTNVSEIRPGQDITVTTDNGK.[S]	2xDeamidated [N24; N/Q]		0.000315129	0	1	1	8	Q6YZX6	Q6YZX6 [840-865]	0	2849.4050886	High	High	High			9.4e7	3.59052324295044	High	0	4.339E-06
False	High	[K].YVFTIDDDCFVAK.[D]	1xCarbamidomethyl [C9]		0.0010911	0	1	1	17	Q8H8T0	Q8H8T0 [105-117]	0	1592.73012159	High	High	High	3.2e6		4.9e7	3.28814792633057	High	0	7.886E-05
False	High	[R].VVVGDPFNSDPDDPEVMGPEVR.[E]			0.000534859	0	1	2	5	A2XIK9	A2XIK9 [132-153]	0	2370.09181621	High	Not Found	High			2.0e7	3.0470073223114	High	0	1.277E-05
False	High	[R].IHFMLSSYAPVISAEK.[A]			0.00402013	0	2	2	22	Q53M52; P28752	Q53M52 [265-280]; P28752 [265-280]	0	1792.930218	High	High	High	1.3e7	2.8e6	2.7e7	3.25734615325928	High	4.545E-05	0.0003578
False	High	[K].SNYNFEKPFLYLAR.[K]			8.2051E-05	0	1	3	26	A2Y7R5	A2Y7R5 [156-169]	0	1761.89588143	High	High	High		8.8e6		3.99865221977234	High	0	7.496E-07
False	High	[R].VPEPTVDETIEILR.[G]			0.00130393	0	1	1	12	Q2QVG9	Q2QVG9 [428-441]	0	1610.8635782	High	High	High	7.9e6	4.4e6	1.1e7	2.64736676216125	High	0	0.0001004
False	High	[R].VCCLSIIDPGDSDIIK.[T]	2xCarbamidomethyl [C2; C3]		0.000130732	0	1	1	11	Q9SDG6	Q9SDG6 [91-106]	0	1804.88194772	High	High	High		9.9e7		4.26108121871948	High	0	3.297E-05
False	High	[R].LGVSAAAFAPAAVVAAPGAGGAGAAADEAPAEK.[T]			1.02772E-07	0	1	1	22	O22386	O22386 [83-115]	0	2806.43699711	High	High	High		9.6e7	1.3e8	6.62896251678467	High	0	2.357E-10
False	High	[K].LAYVALDYEQELETAK.[S]			0.000146667	0	1	1	10	A3C6D7	A3C6D7 [218-233]	0	1855.93238593	High	High	High	4.7e6	3.4e6	3.4e6	4.61227989196777	High	0	2.417E-06
False	High	[K].LDAQPELFIHIVPDK.[A]			0.000123426	0	2	3	19	Q0J4P2; Q07078	Q0J4P2 [58-72]; Q07078 [58-72]	0	1734.94249724	High	High	High	2.1e7	1.4e7	1.8e6	3.18865084648132	High	0	9.082E-05
False	High	[R].FSPNTFQPTIVSGSWDR.[T]			1.81852E-05	0	1	1	15	P49027	P49027 [173-189]	0	1938.93445164	High	High	High			2.7e8	4.14696788787842	High	0	1.052E-07
False	High	[R].IPSAVGYQPTLATDLGGLQER.[I]			5.97228E-07	0	1	1	31	Q01859	Q01859 [348-368]	0	2186.14517251	High	High	High	3.1e8	8.0e7	2.9e8	4.72012853622437	High	0	7.83E-09
False	High	[R].IPSAVGYQPTLATDLGGLQER.[I]	1xDeamidated [Q]		3.69727E-06	0	1	1	6	Q01859	Q01859 [348-368]	0	2187.12918851	Not Found	High	High			1.6e7	4.54195928573608	High	0	6.136E-06
False	High	[R].YLSSVLFQSIK.[K]			0.00625302	0	1	1	10	Q9XEA6	Q9XEA6 [302-312]	0	1284.71981474	High	High	High		6.6e7		3.06004691123962	High	0.0001614	0.0006555
False	High	[K].ASDSANLDSTAELLLR.[S]			3.05142E-05	0	1	1	17	Q69RJ0	Q69RJ0 [368-383]	0	1675.84971897	High	High	High		3.2e7	4.6e7	4.30500221252441	High	0	7.208E-06
False	High	[K].HLNLDFQLLEGGR.[K]			0.00404328	0	1	1	15	P49210	P49210 [40-52]	0	1511.79650181	High	High	High		7.3e6	8.4e6	3.38870072364807	High	0	0.0001463
False	High	[K].LVPYNPEYQDESVLWTESK.[D]			0.000639223	0	1	1	4	Q6Z4N6	Q6Z4N6 [270-288]	0	2297.09721922	Not Found	High	High		3.3e6	3.8e7	2.74700617790222	High	0	1.095E-05
False	High	[R].IGDSLSAHPNELVAVFTR.[L]			5.61365E-05	0	1	1	7	P31924	P31924 [20-37]	0	1926.00795091	High	Not Found	High				3.43907022476196	High	0	4.57E-07
False	High	[K].LVSWYDNEWGYSTR.[V]	1xDeamidated [N7]		0.00025768	0	1	1	1	Q6K5G8	Q6K5G8 [312-325]	0	1776.78639093	High	Not Found	Not Found				4.09091424942017	High	0	3.347E-06
False	High	[K].LVSWYDNEWGYSTR.[V]			0.000173284	0	1	1	10	Q6K5G8	Q6K5G8 [312-325]	0	1775.80237493	High	High	High		2.7e7	8.8e7	3.99014902114868	High	0	1.987E-06
False	High	[K].TQVTVEYLNDAGAMVPVR.[V]			0.00161291	0	1	1	4	P93438	P93438 [172-189]	0	1962.9953373	High	High	Not Found	7.6e6			3.65970253944397	High	0.0002498	0.001282
False	High	[K].DGATDPTFLYFSHGLK.[E]			3.14043E-05	0	1	1	17	P35681	P35681 [149-164]	0	1768.85407614	High	High	High	5.0e7	5.2e7	1.2e8	4.71957349777222	High	0	1.223E-06
False	High	[K].IDMATTVLGFK.[I]			0.00607631	0	1	1	16	B8B7C5	B8B7C5 [59-69]	0	1195.63912163	High	High	High	4.9e7	1.9e7	3.2e7	3.48554015159607	High	0	0.0002414
False	High	[K].ITGIPSLVAIGPDGK.[T]			0.000349494	0	1	1	16	Q7Y0F2	Q7Y0F2 [444-458]	0	1437.83115599	High	High	High	7.9e7	1.2e7	5.7e7	3.41381049156189	High	0	1.259E-05
False	High	[R].VSDGLAENLSLSEAWSK.[I]			9.407E-07	0	1	2	18	P0C362	P0C362 [288-304]	0	1805.89158375	High	High	High	2.8e7	9.6e6	2.8e7	5.57829856872559	High	0	2.2E-09
False	High	[K].YIGLLATGLTADAR.[S]			9.58335E-05	0	1	1	4	Q9LSU3	Q9LSU3 [75-88]	0	1434.79510484	High	High	Not Found	1.4e7	1.8e7		3.93401336669922	High	0	9.172E-07
False	High	[K].EVEAVCNPIISAVYQR.[T]	1xCarbamidomethyl [C6]		0.00014088	0	1	1	5	Q6Z7B0	Q6Z7B0 [628-643]	0	1847.93200914	High	High	High	7.2e6	1.1e7	4.3e6	3.64477443695068	High	0	7.834E-05
False	High	[K].LVAWYDNEWGYSNR.[V]			0.000525712	0	1	1	15	A2YQT7	A2YQT7 [312-325]	0	1772.8027093	High	High	High	1.5e7		1.2e7	3.98097681999207	High	0	8.48E-06
False	High	[K].TFTEEAEILLK.[E]			0.00443217	0	1	1	23	P0C2Z4	P0C2Z4 [481-491]	0	1293.69365951	High	High	High		2.4e7	1.8e8	3.42044997215271	High	0.0002233	0.0008028
False	High	[K].YNAGLSHTTPDLTAALLLNNK.[G]			0.00114904	0	1	1	7	Q6L5I5	Q6L5I5 [164-184]	0	2227.1717216	High	High	High	2.6e7	9.5e6	1.6e7	3.52933049201965	High	0	2.356E-05
False	High	[K].YLLQSGLQEYLNK.[Q]			0.000359689	0	1	1	12	Q6YZX6	Q6YZX6 [485-497]	0	1568.83188422	High	High	High	4.0e7	5.6e7	1.5e8	4.16413354873657	High	0	5.185E-06
False	High	[K].LTSSPWSELDGLQPETK.[I]			0.000412916	0	1	1	8	Q75HE6	Q75HE6 [406-422]	0	1887.93344853	High	High	High	2.6e7	2.2e7	7.8e7	4.1802453994751	High	0	6.206E-06
False	High	[K].QLVLPVPAFNVINGGSHAGNK.[L]			0.000187812	0	1	1	3	Q42971	Q42971 [148-168]	0	2132.16109745	High	Not Found	High			6.6e7	4.10903453826904	High	0	2.47E-05
False	High	[K].QLVLPVPAFNVINGGSHAGNK.[L]	1xDeamidated [Q/N]		3.67607E-06	0	1	1	45	Q42971	Q42971 [148-168]	0	2133.14511345	High	High	High			2.8e7	4.8888988494873	High	0	5.948E-07
False	High	[K].VYPLDAVYDSPEDVPEDVK.[G]			3.08672E-05	0	1	1	17	Q6Z0I4	Q6Z0I4 [151-169]	0	2150.01757195	High	High	High	4.7e6	1.6e7	1.9e7	4.84036540985107	High	0	2.672E-06
False	High	[R].DAILAEGNPAPVVVSEGANTMDVGR.[A]			2.31535E-05	0	1	1	10	Q0JMH0	Q0JMH0 [393-417]	0	2482.22422729	High	High	High	3.0e7	1.8e6	3.5e7	4.320885181427	High	0	2.32E-07
False	High	[R].AKVEGNLPVYGFHDPASFVNSIQKPR.[V]			0.00160366	0	1	1	1	Q9LI00	Q9LI00 [46-71]	1	2870.49478683	Not Found	High	Not Found		8.0e6		3.45067000389099	High	0	3.638E-05
False	High	[R].AKVEGNLPVYGFHDPASFVNSIQKPR.[V]	1xDeamidated [N6]		0.00165992	0	1	1	1	Q9LI00	Q9LI00 [46-71]	1	2871.47880283	High	Not Found	Not Found	5.7e6			2.91492056846619	High	0	3.801E-05
False	High	[R].LAIVSPLSGDQPLYNADR.[T]			0.00289805	0	1	1	4	Q10MX3	Q10MX3 [51-68]	0	1929.00761654	High	Not Found	High	2.5e7		8.9e6	3.49145197868347	High	0	7.867E-05
False	High	[R].FSPNPMAPTIVSGSWDR.[S]			0.00600703	0	1	1	5	Q6L4F8	Q6L4F8 [174-190]	0	1861.89014405	High	High	High	2.9e7		2.2e7	2.84416103363037	High	0	0.0002004
False	High	[K].ANSDSNVVTTVTVDELTPGLK.[S]			9.20523E-05	0	1	1	8	Q6K548	Q6K548 [70-90]	0	2160.10303285	High	High	High	1.5e7	7.5e6	2.0e7	3.80438995361328	High	0	1.047E-06
False	High	[K].DFIFGTGSAAYQYEGAYK.[E]			1.12429E-06	0	2	2	12	Q53NF0; Q0J0N4	Q53NF0 [37-54]; Q0J0N4 [35-52]	0	1987.90723381	High	High	High			3.8e7	6.25287008285522	High	0	9.735E-09
False	High	[K].ALNEHHVLLEGTLLKPNMVTPGSDAK.[K]	1xDeamidated [N]		4.04467E-05	0	1	2	4	P17784	P17784 [211-236]	0	2785.45529019	High	High	Not Found				4.63905096054077	High	0	2.971E-07
False	High	[R].AMGVELDLSDKPAGLGVR.[S]			0.000357626	0	1	1	4	Q69TY4	Q69TY4 [179-196]	0	1827.96330895	High	Not Found	Not Found	2.4e7			3.38475823402405	High	0	5.139E-06
False	High	[R].TIPHLADAIHAAVTK.[L]			0.000717125	0	1	1	6	P37833	P37833 [391-405]	0	1557.87475211	High	High	Not Found	6.2e6	7.8e6		3.08611702919006	High	0	1.275E-05
False	High	[R].FHLPGETEEEFATR.[L]			8.74091E-05	0	1	3	14	Q01K11	Q01K11 [242-255]	0	1662.77582584	High	High	High	5.0e6	1.1e7	5.8e7	4.81927967071533	High	0	8.162E-07
False	High	[R].NIVVEETANVSELK.[L]			8.74091E-05	0	1	1	6	Q6YXW6	Q6YXW6 [105-118]	0	1544.81662802	High	High	High			8.2e7	5.06974029541016	High	0	8.128E-07
False	High	[R].DSEIAMGGYQPYHLATR.[Q]			0.00020239	0	1	1	5	Q43007	Q43007 [691-707]	0	1908.89087228	High	High	High	1.3e7	1.5e7	2.7e7	3.62133288383484	High	0	2.436E-06
False	High	[K].VGNGLEESTSQGPLINEAAVQK.[V]			0.000827981	0	1	1	7	B9F3B6	B9F3B6 [361-382]	0	2241.13572994	High	High	High	2.2e7	7.8e6	5.8e7	3.0195689201355	High	0	1.535E-05
False	High	[R].MEQLLNMDTTPFTDK.[I]			3.81863E-05	0	1	1	15	P14655	P14655 [60-74]	0	1783.82409789	High	High	High	1.3e8	1.1e8	1.5e8	5.44139194488525	High	0	2.768E-07
False	High	[R].MEQLLNMDTTPFTDK.[I]	2xOxidation [M1; M7]		0.000263675	0	1	1	6	P14655	P14655 [60-74]	0	1815.81392789	High	High	High	6.5e6	4.5e6	1.4e7	3.80873727798462	High	0	3.44E-06
False	High	[K].AFAGSPIVGEIR.[G]			0.00428214	0	1	2	12	Q01K11	Q01K11 [417-428]	0	1216.6684479	High	High	High	7.0e7		1.4e8	3.28664827346802	High	0	0.0001297
False	High	[K].VYITVQLADAK.[D]			0.00639807	0	1	2	6	Q6YYB0	Q6YYB0 [16-26]	0	1220.68851462	High	High	High			4.1e6	3.31434273719788	High	0	0.0002178
False	High	[R].QLFHPEQLISGK.[E]			0.00621728	0	2	2	7	Q53M52; P28752	Q53M52 [85-96]; P28752 [85-96]	0	1396.75832546	High	High	High		9.6e6		2.79649925231934	High	0	0.0002108
False	High	[R].VDISAQNHNYAVDPESLPEGVK.[V]			0.00256876	0	1	1	3	Q6YV23	Q6YV23 [372-393]	0	2382.15719363	High	High	Not Found	2.9e7	1.8e7		3.19596576690674	High	0	6.694E-05
False	High	[R].VDISAQNHNYAVDPESLPEGVK.[V]	1xDeamidated [N/Q]		0.0020297	0	1	1	2	Q6YV23	Q6YV23 [372-393]	0	2383.14120963	Not Found	High	Not Found				3.8681845664978	High	0	4.943E-05
False	High	[K].AVSTGYTDLVAYGR.[L]			0.00472097	0	1	1	4	B9FSC8	B9FSC8 [309-322]	0	1472.73798386	High	Not Found	High	3.4e7		4.4e7	3.72519755363464	High	0.0002233	0.001105
False	High	[K].SLTNDWEEHLAVK.[H]			0.00021437	0	2	3	14	Q0J4P2; Q07078	Q0J4P2 [288-300]; Q07078 [288-300]	0	1541.75944755	High	High	High	2.3e8	1.6e7	3.5e8	3.93247246742249	High	0	2.632E-06
False	High	[K].SLTNDWEEHLAVK.[H]	1xDeamidated [N4]		0.00242536	0	2	3	2	Q0J4P2; Q07078	Q0J4P2 [288-300]; Q07078 [288-300]	0	1542.74346355	High	Not Found	High	5.3e7		5.1e7	2.86924123764038	High	0	6.216E-05
False	High	[R].LKVPPALNQFTR.[T]			0.000165493	0	1	1	19	P0DKK7	P0DKK7 [67-78]	1	1383.81069541	High	High	High	8.0e7		5.2e6	4.3929967880249	High	0	1.144E-05
False	High	[R].ILDGYQPAYDATAVR.[R]			0.00102424	0	1	2	5	Q25A68	Q25A68 [139-153]	0	1652.82786142	High	High	High	1.0e7	8.8e6		3.24315857887268	High	0	2.03E-05
False	High	[R].ILGSLASCPDPDVVR.[D]	1xCarbamidomethyl [C8]		0.000786227	0	1	1	12	Q6Z6L4	Q6Z6L4 [743-757]	0	1598.82066789	High	High	High	2.1e7		7.6e7	3.7014753818512	High	0	6.113E-05
False	High	[K].MIEYSYVNAPLQK.[E]			0.0002181	0	2	2	10	Q6Z0I4; Q6H5J0	Q6Z0I4 [316-328]; Q6H5J0 [312-324]	0	1555.78249123	High	High	High	9.6e7		1.2e8	4.01364850997925	High	0	2.687E-06
False	High	[K].ISEAGVSSLEFGPNR.[E]			0.00104206	0	1	1	2	Q69Q02	Q69Q02 [221-235]	0	1562.78091124	High	Not Found	Not Found	2.2e7			3.93390440940857	High	0	2.066E-05
False	High	[K].LNTDENPDIATQFGIR.[S]			0.000528743	0	1	1	4	Q6H7E4	Q6H7E4 [122-137]	0	1803.88716709	High	High	Not Found		1.3e7		3.55152654647827	High	0	1.71E-05
False	High	[K].FPDVIHAFKPNPR.[S]			0.00109739	0	1	1	25	Q0E4K1	Q0E4K1 [151-163]	0	1537.82740807	High	High	High	9.2e6		9.1e6	3.07437753677368	High	0	2.486E-05
False	High	[R].ETPAIDVCHGLLGDK.[A]	1xCarbamidomethyl [C8]		0.00243933	0	1	3	3	Q9AUV6	Q9AUV6 [343-357]	0	1624.79993243	High	High	High	4.3e7		1.9e7	2.63549518585205	High	0	6.26E-05
False	High	[K].LGPPPPPSGGLPGTLNSDQAR.[D]			5.0148E-06	0	1	1	20	P83646	P83646 [76-96]	0	2028.05087829	High	High	High		1.1e7	5.6e8	4.03570938110352	High	0	4.276E-06
False	High	[K].LGPPPPPSGGLPGTLNSDQAR.[D]	1xDeamidated [N/Q]		0.000507883	0	1	1	18	P83646	P83646 [76-96]	0	2029.03489429	High	High	High			1.1e8	3.50749969482422	High	0	2.643E-05
False	High	[K].SIPPPNSNELSYDLDNR.[A]			0.000320612	0	1	1	11	Q0J0N4	Q0J0N4 [345-361]	0	1930.91411004	High	High	High		8.1e6	1.3e8	3.5416419506073	High	0	4.441E-06
False	High	[K].SIPPPNSNELSYDLDNR.[A]	1xDeamidated [N]		0.000847243	0	1	1	6	Q0J0N4	Q0J0N4 [345-361]	0	1931.89812604	High	Not Found	High				2.71257352828979	High	0	1.587E-05
False	High	[R].LSTNENTLTVGGLYK.[V]			0.00127429	0	1	1	4	Q84P97	Q84P97 [207-221]	0	1609.84317711	High	High	Not Found	2.6e7			3.4802839756012	High	0	2.699E-05
False	High	[R].SDSTSVGWGGPGGYVYQK.[A]			1.89322E-05	0	1	1	14	Q75HE6	Q75HE6 [450-467]	0	1844.84496794	High	High	High		1.1e7	1.3e8	4.37392139434814	High	0	1.105E-07
False	High	[R].SLLGESNEFVGDK.[V]			0.000923552	0	1	1	11	P48494	P48494 [101-113]	0	1394.67980028	High	High	High			1.1e9	3.9756908416748	High	0	1.771E-05
False	High	[R].SLASAVPLAVDGESTSK.[-]			4.8063E-05	0	1	1	10	P30298	P30298 [792-808]	0	1631.84865637	High	High	High			2.7e8	3.90455842018127	High	0	1.441E-06
False	High	[R].DNLTLWTSDLTEDGGDEVKEASK.[G]			0.000522697	0	1	1	3	Q6ZKC0	Q6ZKC0 [227-249]	1	2523.17329704	High	High	High		5.4e6	7.0e7	3.40349817276001	High	0.0003579	0.002615
False	High	[R].NNIPLSTAATANFTR.[G]			5.67859E-05	0	1	1	6	Q9LST6	Q9LST6 [71-85]	0	1590.82344476	High	High	High			8.4e7	4.49128198623657	High	0	4.637E-07
False	High	[K].SQLRPEIQVAAQNCWVK.[K]	1xCarbamidomethyl [C14]		6.80185E-06	0	1	1	19	P48494	P48494 [54-70]	0	2027.04910453	High	High	High				4.87593078613281	High	0	2.914E-08
False	High	[K].SQLRPEIQVAAQNCWVK.[K]	1xDeamidated [N/Q]; 1xCarbamidomethyl [C14]		0.000646617	0	1	1	9	P48494	P48494 [54-70]	0	2028.03312053	Not Found	High	High			2.2e8	4.31134033203125	High	0	0.0001352
False	High	[K].GNAYAQVAIGTEDVYK.[S]			1.03503E-05	0	1	1	37	Q948T6	Q948T6 [222-237]	0	1698.83334068	High	High	High	7.9e6	1.6e7	2.0e8	5.36206722259521	High	0	2.846E-07
False	High	[K].GNAYAQVAIGTEDVYK.[S]	1xDeamidated [N/Q]		0.000576372	0	1	1	2	Q948T6	Q948T6 [222-237]	0	1699.81735668	Not Found	Not Found	High				3.11685800552368	High	0	9.571E-06
False	High	[K].GNAYAQVAIGTEDVYK.[S]	2xDeamidated [N2; Q6]		0.00123819	0	1	1	2	Q948T6	Q948T6 [222-237]	0	1700.80137268	Not Found	Not Found	High				3.15093660354614	High	0	2.602E-05
False	High	[K].DHASVQINIGHVDENGLYDGR.[F]	1xDeamidated [N/Q]		0.00168879	0	1	1	7	P35687	P35687 [28-48]	0	2310.0745271	High	Not Found	High			1.6e7	3.61959624290466	High	0	7.734E-05
False	High	[K].AYITALNEDPEQYR.[A]			0.000138471	0	1	1	11	Q84PB7	Q84PB7 [133-146]	0	1682.80204056	High	High	High	2.0e7		7.7e7	4.81681394577026	High	0	1.245E-05
False	High	[R].NPSYGALTDYQFTRPR.[G]			0.00420904	0	1	1	8	Q75HE6	Q75HE6 [359-374]	0	1885.91913595	High	High	High	1.2e8		7.6e7	2.94416761398315	High	0	0.000127
False	High	[R].YLAVEPSTPYNTTTMPK.[V]			0.0014051	0	1	1	8	P42863	P42863 [550-566]	0	1912.93609112	High	High	High	2.3e7	6.0e6	3.3e7	3.09208250045776	High	0	6.599E-05
False	High	[R].ILVATDLVGR.[G]			0.00474813	0	1	3	12	Q0JM17	Q0JM17 [346-355]	0	1056.64117058	High	High	High			1.1e8	3.12825798988342	High	0	0.0001484
False	High	[R].EAYPGDVFYLHSR.[L]			0.000704862	0	1	1	13	P0C2Z4	P0C2Z4 [285-297]	0	1553.73831823	High	High	High	8.4e6		2.4e8	3.36564660072327	High	0	7.139E-05
False	High	[K].LIFGADSPAIQENR.[V]			0.00106019	0	1	1	3	P37833	P37833 [87-100]	0	1530.79108204	Not Found	High	High		1.2e8	1.8e8	4.08221769332886	High	0	2.116E-05
False	High	[R].HETADINTFSWGVANR.[G]			1.95275E-06	0	1	1	16	P14656	P14656 [296-311]	0	1817.85653571	High	High	High	3.0e7		2.4e7	5.71071338653564	High	0	5.696E-09
False	High	[R].HETADINTFSWGVANR.[G]	1xDeamidated [N]		0.000240498	0	1	1	2	P14656	P14656 [296-311]	0	1818.84055171	Not Found	High	Not Found				4.42957544326782	High	0	3.063E-06
False	High	[K].AAQDIALAELPPTHPIR.[L]			7.32986E-06	0	2	2	30	Q7XTE8; Q6EUP4	Q7XTE8 [161-177]; Q6EUP4 [161-177]	0	1812.99665802	High	High	High	2.5e7	4.1e6	2.8e7	4.77577829360962	High	0	5.741E-07
False	High	[K].VFQGDFSSNLPVDK.[A]			0.000289086	0	1	1	15	Q9LI00	Q9LI00 [306-319]	0	1552.76419858	High	High	High			3.5e8	3.83954048156738	High	0	3.894E-06
False	High	[K].EGQSEIYYITGESK.[K]			0.000307963	0	1	2	4	Q07078	Q07078 [459-472]	0	1603.74860801	Not Found	High	High			1.2e8	3.39564847946167	High	0	4.224E-06
False	High	[K].SDVNIVSNASCTTNCLAPLAK.[V]	2xCarbamidomethyl [C11; C15]		2.21612E-06	0	1	1	20	Q6K5G8	Q6K5G8 [144-164]	0	2235.0743927	High	High	High	1.6e7	1.1e8	5.5e7	5.74030065536499	High	0	4.26E-08
False	High	[K].SDVNIVSNASCTTNCLAPLAK.[V]	1xDeamidated [N]; 2xCarbamidomethyl [C11; C15]		0.000818515	0	1	1	7	Q6K5G8	Q6K5G8 [144-164]	0	2236.0584087	High	Not Found	High			1.1e7	4.39576864242554	High	0	1.508E-05
False	High	[K].VVSIDGFEDVPQNDEK.[S]	1xDeamidated [Q/N]		0.00469395	0	1	1	2	P25777	P25777 [247-262]	0	1791.8283152	Not Found	High	Not Found				3.70727157592773	High	0	0.0001467
False	High	[K].SDVNIVSNASCTTNCLAPLAK.[V]	2xDeamidated [N8; N]; 2xCarbamidomethyl [C11; C15]		0.00279988	0	1	1	3	Q6K5G8	Q6K5G8 [144-164]	0	2237.0424247	Not Found	High	Not Found				4.03113842010498	High	0	7.522E-05
False	High	[R].EFQLYHSGVFSGR.[C]			0.00199501	0	1	1	11	P25777	P25777 [283-295]	0	1526.7386526	High	High	High	3.0e6		3.8e7	3.31874513626099	High	4.545E-05	0.0003608
False	High	[R].AAEDPEFETFYTK.[N]			0.000307963	0	1	1	17	P0C436	P0C436 [306-318]	0	1547.69003057	High	High	High	9.9e6		3.3e8	4.46993541717529	High	0	1.118E-05
False	High	[K].GFLTINSQPAVNGER.[S]	1xDeamidated [N12]		0.000429876	0	1	1	9	Q75HE6	Q75HE6 [435-449]	0	1603.80746076	High	High	High			6.4e7	3.5448055267334	High	0	7.664E-05
False	High	[K].SDVLVYTSSFNPMK.[N]			0.000721261	0	1	1	10	P48642	P48642 [396-409]	0	1587.77232043	High	High	High	2.2e7	1.2e7	3.8e7	4.02827024459839	High	0	1.286E-05
False	High	[R].TAISHVQNLITGVTK.[G]			2.28887E-05	0	1	1	27	P49210	P49210 [71-85]	0	1581.89588143	High	High	High	3.4e7	9.1e6	5.4e7	4.34148454666138	High	0	1.422E-07
False	High	[R].TTSYEDFTSSLPEGDCR.[F]	1xCarbamidomethyl [C16]		8.56113E-06	0	1	1	13	Q84TB3	Q84TB3 [50-66]	0	1964.81782667	High	High	High	1.2e8	1.3e7	2.1e8	4.81056880950928	High	0	2.134E-07
False	High	[K].DADEDDDDLDLFGDETEEDKKAADER.[A]			0.000576372	0	1	1	5	P29545	P29545 [96-121]	2	2971.2082978	High	High	High	1.6e7	8.3e6		4.20710372924805	High	4.545E-05	0.0003381
False	High	[K].SVEMHHEALQEALPGDNVGFNVK.[N]			0.00356355	0	1	1	3	O64937	O64937 [279-301]	0	2521.213997	High	Not Found	Not Found	2.5e7			3.51843237876892	High	0	0.0001026
False	High	[K].YGLNHVTYLIEQSK.[A]			2.00529E-05	0	1	1	31	P0DKK7	P0DKK7 [130-143]	0	1664.86424694	High	High	High	2.6e7	1.4e7	3.5e7	4.44195413589478	High	0	1.19E-07
False	High	[K].VVSIDGFEDVPQNDEK.[S]			2.05195E-05	0	1	1	15	P25777	P25777 [247-262]	0	1790.8442992	High	High	High	1.0e8		1.5e8	4.66525602340698	High	0	2.89E-07
False	High	[R].DLANLVIVCGDHGNQSK.[D]	1xDeamidated [N/Q]; 1xCarbamidomethyl [C9]		0.0067368	0	1	1	4	P30298	P30298 [597-613]	0	1840.88578762	High	Not Found	Not Found	2.4e7			3.36447620391846	High	4.545E-05	0.0003065
False	High	[R].DLANLVIVCGDHGNQSK.[D]	1xCarbamidomethyl [C9]		0.000361763	0	1	1	15	P30298	P30298 [597-613]	0	1839.90177162	High	High	High		5.8e7	1.2e8	3.8069314956665	High	0	5.211E-06
False	High	[K].FVEFYGEGMGK.[L]			0.00529497	0	1	1	6	Q6YZX6	Q6YZX6 [281-291]	0	1263.57143599	High	High	High	4.6e7		8.8e7	3.50329327583313	High	0	0.0001712
False	High	[K].VDGLVSGIGTGGTITGAGR.[Y]			1.06757E-06	0	1	1	18	Q9XEA6	Q9XEA6 [173-191]	0	1687.89733789	High	High	High	1.2e7		3.7e8	4.84215402603149	High	0	1.007E-07
False	High	[R].GGVIMDVVTPEQAR.[I]			0.000522697	0	1	2	12	Q69LA6	Q69LA6 [44-57]	0	1471.75733911	High	High	High	3.5e7	1.6e7	1.1e8	4.41973638534546	High	0	2.594E-05
False	High	[K].IGPWGGNGGSAQDISVPPK.[K]			2.30207E-05	0	1	1	12	Q0JMY8	Q0JMY8 [6-24]	0	1836.92388698	High	High	High	4.2e6		1.3e7	3.96236634254456	High	0	1.188E-05
False	High	[K].IGPWGGNGGSAQDISVPPK.[K]	1xDeamidated [N/Q]		3.72681E-07	0	1	1	118	Q0JMY8	Q0JMY8 [6-24]	0	1837.90790298	High	High	High	1.6e7	8.4e6	5.9e6	5.67516613006592	High	0	9.797E-10
False	High	[K].IGPWGGNGGSAQDISVPPK.[K]	2xDeamidated [N7; Q12]		0.000978203	0	1	1	3	Q0JMY8	Q0JMY8 [6-24]	0	1838.89191898	High	Not Found	High	7.9e6			3.64443111419678	High	0	0.0002042
False	High	[K].LGDLSQTQIFAK.[I]			0.0011359	0	2	2	17	Q2QXR8; B8BJ39	Q2QXR8 [245-256]; B8BJ39 [245-256]	0	1320.71579194	High	High	High		1.1e8	2.2e8	3.75980997085571	High	0	7.103E-05
False	High	[R].AGKDLVSSLVSGLLTIGPR.[F]			0.00246752	0	1	1	13	Q93VT8	Q93VT8 [429-447]	1	1883.09603764	High	High	High		6.0e6	3.6e6	3.63144159317017	High	0	0.0001729
False	High	[K].GNADIIQISGHDGGTGASPISSIK.[H]			5.92495E-06	0	1	1	4	Q69RJ0	Q69RJ0 [1142-1165]	0	2295.157528	High	Not Found	High			1.6e7	4.94978284835815	High	0	2.429E-08
False	High	[K].GNADIIQISGHDGGTGASPISSIK.[H]	1xDeamidated [Q7]		0.00685363	0	1	1	1	Q69RJ0	Q69RJ0 [1142-1165]	0	2296.141544	High	Not Found	Not Found				3.08713006973267	High	0	0.0002374
False	High	[R].SPDEITGPYKDDPAPTSFVPAAGYHK.[M]			0.00577068	0	1	1	2	Q0JMH0	Q0JMH0 [499-524]	1	2760.31515069	High	Not Found	Not Found	4.1e7			3.08871030807495	High	0.0003318	0.001794
False	High	[K].YIIEAANHPTDPEADEILSK.[K]			0.00011924	0	1	1	10	A2XMV1	A2XMV1 [306-325]	0	2226.09246819	High	High	High		6.8e7	2.2e8	3.55769038200378	High	0	1.227E-06
False	High	[R].SVQMEGLTWGASK.[L]			0.00079532	0	1	1	12	P29545	P29545 [160-172]	0	1393.67802621	High	High	High		3.5e7	1.8e8	4.70566892623901	High	0	1.746E-05
False	High	[R].NIGFVSADVGLDADHCK.[V]	1xCarbamidomethyl [C16]		2.8975E-05	0	1	1	6	A2Y053	A2Y053 [78-94]	0	1817.84867344	High	High	High	5.1e6		7.4e6	4.3563494682312	High	0	1.924E-07
False	High	[K].VNQIGSVTESIEAVK.[M]			2.98202E-05	0	1	1	22	Q42971	Q42971 [355-369]	0	1573.84317711	High	High	High	4.2e8	8.7e8	1.6e9	4.62918090820313	High	0	6.322E-07
False	High	[K].VNQIGSVTESIEAVK.[M]	1xDeamidated [Q/N]		0.000374462	0	1	1	19	Q42971	Q42971 [355-369]	0	1574.82719311	High	High	High	9.1e6	6.5e6	1.1e8	3.86449122428894	High	0	5.47E-05
False	High	[R].VCENIPIVLCGNK.[V]	2xCarbamidomethyl [C2; C10]		0.00129646	0	1	2	12	A2Y7R5	A2Y7R5 [114-126]	0	1515.76579595	High	High	High		1.1e7	5.1e7	3.66024231910706	High	0	3.031E-05
False	High	[K].VVTIDSYEDVTPNSETSLQK.[A]			2.74161E-06	0	1	1	17	P25776	P25776 [234-253]	0	2225.08196302	High	High	High	3.0e8		3.4e8	5.92475986480713	High	0	8.842E-09
False	High	[K].VVTIDSYEDVTPNSETSLQK.[A]	1xDeamidated [N/Q]		3.40374E-05	0	1	1	15	P25776	P25776 [234-253]	0	2226.06597902	High	High	High	1.1e7	7.9e6	2.2e8	5.04935932159424	High	0	8.019E-07
False	High	[R].EAIDAEDSVAELER.[A]			0.000100924	0	1	1	10	Q7XDY9	Q7XDY9 [250-263]	0	1546.72312152	High	High	High	9.4e7		1.3e8	4.57862997055054	High	0	1.217E-06
False	High	[R].LVSQNCLATVGQVGNVGVNQK.[S]	1xDeamidated [N/Q]; 1xCarbamidomethyl [C6]		0.000989515	0	1	1	8	P0C495	P0C495 [181-201]	0	2186.12339195	High	Not Found	High	1.8e7			3.73144364356995	High	0.0001292	0.0004583
False	High	[R].LVSQNCLATVGQVGNVGVNQK.[S]	1xCarbamidomethyl [C6]		1.52157E-05	0	1	1	10	P0C495	P0C495 [181-201]	0	2185.13937595	High	High	High	3.0e7	1.5e7	2.6e7	3.52620983123779	High	0	8.337E-08
False	High	[K].QEGMSYVGLHVPVGR.[V]			0.0026436	0	1	1	5	Q42997	Q42997 [395-409]	0	1628.82133632	High	High	High			8.0e6	3.60520505905151	High	0.0001292	0.0004479
False	High	[R].APISNLTGVQGAVNVQGEDQK.[K]	1xDeamidated [N/Q]		0.000173284	0	1	1	7	O64422	O64422 [111-131]	0	2126.0724019	Not Found	Not Found	High			3.1e7	4.40440368652344	High	0	1.989E-06
False	High	[R].NQYDTDVTTWSPAGR.[L]			0.000194405	0	1	1	3	P52428	P52428 [4-18]	0	1710.77180304	High	High	Not Found		3.6e7		4.51342391967773	High	0	3.379E-05
False	High	[R].NQYDTDVTTWSPAGR.[L]	1xDeamidated [Q/N]		0.00134969	0	1	1	2	P52428	P52428 [4-18]	0	1711.75581904	Not Found	High	Not Found				3.68737936019897	High	0	2.911E-05
False	High	[K].TASVLCLTTVK.[N]	1xCarbamidomethyl [C6]		0.00697248	0	1	1	14	P0DKK7	P0DKK7 [190-200]	0	1192.66058563	High	High	High	2.6e7	7.4e6	2.6e8	3.12784171104431	High	0.0002498	0.001506
False	High	[K].GGIGCAPGELSTSELER.[L]	1xCarbamidomethyl [C5]		1.71688E-05	0	1	1	6	Q33E23	Q33E23 [103-119]	0	1732.81703895	High	High	High	7.1e7		1.0e8	4.63031911849976	High	0	3.003E-07
False	High	[R].GGLDFTKDDENVNSQPFMR.[W]			7.5872E-06	0	1	1	35	P0C511	P0C511 [195-213]	1	2169.98695733	High	High	High	5.7e9	4.1e9	4.9e9	5.50750112533569	High	0	2.296E-07
False	High	[R].GGLDFTKDDENVNSQPFMR.[W]	1xDeamidated [N/Q]		1.76697E-05	0	1	1	78	P0C511	P0C511 [195-213]	1	2170.97097333	High	High	High	3.9e7	2.5e7	4.8e7	5.59587335586548	High	0	1.738E-06
False	High	[R].GGLDFTKDDENVNSQPFMR.[W]	1xOxidation [M18]		2.19856E-05	0	1	1	33	P0C511	P0C511 [195-213]	1	2185.98187233	High	High	High	1.2e9		1.6e9	5.92967462539673	High	0	1.343E-07
False	High	[R].APISNLTGVQGAVNVQGEDQK.[K]			6.77778E-07	0	1	1	12	O64422	O64422 [111-131]	0	2125.0883859	High	High	High	7.6e7		1.3e8	4.90304946899414	High	0	2.267E-07
False	High	[R].GGLDFTKDDENVNSQPFMR.[W]	1xDeamidated [Q/N]; 1xOxidation [M18]		0.000115196	0	1	1	21	P0C511	P0C511 [195-213]	1	2186.96588833	High	High	High	4.4e7	3.8e7	1.0e8	5.34385633468628	High	0	1.244E-05
False	High	[K].AGIALNDNFVK.[L]			0.00535607	0	2	2	21	Q7FAH2; A2YQT7	Q7FAH2 [301-311]; A2YQT7 [301-311]	0	1161.62624875	High	High	High		1.7e8	1.5e9	3.54237246513367	High	0.0002498	0.001226
False	High	[K].ICSYAQGMNIIK.[A]	1xCarbamidomethyl [C2]		0.000635558	0	1	1	6	Q9LI00	Q9LI00 [335-346]	0	1397.69156814	High	High	High		4.3e7		3.4850287437439	High	0	2.74E-05
False	High	[R].FDDSFSAASLK.[A]			0.00268955	0	1	1	10	Q5Z6F0	Q5Z6F0 [10-20]	0	1187.55789437	High	High	High	1.2e8		1.1e8	3.93141293525696	High	0	7.951E-05
False	High	[K].APAADDDDDDDVDLFGEETEEEKK.[A]			6.08431E-05	0	1	1	4	Q40680	Q40680 [97-120]	1	2668.09041469	High	Not Found	High	4.0e7		5.1e6	5.23530054092407	High	0	5.09E-07
False	High	[K].KVSPQLIAEYTVR.[A]			8.79133E-05	0	1	1	40	Q5N725	Q5N725 [237-249]	1	1503.85295405	High	High	High	1.9e7	6.7e7	8.5e7	4.6183819770813	High	0	3.03E-06
False	High	[R].VAPEEHPVLLTEAPLNPK.[A]			3.25069E-05	0	1	1	28	Q10DV7	Q10DV7 [98-115]	0	1954.06440315	High	High	High	6.5e7	1.9e6	4.6e8	4.37088394165039	High	0	9.977E-07
False	High	[R].EVAVEEEKKEEEAAPAEPAAAAAEAAAPSTEVVEEK.[K]			2.09689E-07	0	1	1	14	Q0JPA6	Q0JPA6 [150-185]	2	3679.77086496	High	High	High	2.1e8	8.4e6	1.8e8	6.33694171905518	High	0	1.375E-09
False	High	[R].IEEELGAAAVYAGAK.[F]			5.84425E-05	0	1	1	26	Q42971	Q42971 [424-438]	0	1491.76894961	High	High	High	7.2e8		1.3e9	5.0857834815979	High	0	8.732E-07
False	High	[R].YIGSLVGDFHR.[T]			0.00172806	0	1	1	15	O64422	O64422 [318-328]	0	1263.64804681	High	High	High	3.9e7	1.9e7		3.3172504901886	High	0	4.017E-05
False	High	[K].NILTTLPKPGGGEYGK.[F]			0.000573068	0	1	1	12	Q6YZX6	Q6YZX6 [9-24]	0	1644.89554706	High	High	High	1.8e7	6.3e6	8.4e6	3.10395526885986	High	0	9.499E-06
False	High	[R].DNGVDDGGVVFDAGAR.[T]			0.000837557	0	1	2	5	A2WXV8	A2WXV8 [76-91]	0	1563.70338917	High	High	High				3.70958113670349	High	0	4.649E-05
False	High	[R].GEGAAATESEAYLEGEAVR.[E]			5.72399E-06	0	1	2	10	B8BKI7	B8BKI7 [9-27]	0	1909.87739015	High	High	High			6.7e7	4.95245122909546	High	0	4.19E-08
False	High	[R].GIYAYGFEKPSAIQQR.[GA]			7.70213E-05	0	3	7	12	Q6Z2Z4; Q10I26; P35683	Q6Z2Z4 [55-70]; Q10I26 [45-60]; P35683 [55-70]	0	1827.93880881	High	High	High	2.7e8		2.2e8	4.06676435470581	High	0	9.972E-07
False	High	[R].AAIGLSEHGFNTACITK.[L]	1xCarbamidomethyl [C14]		0.00438159	0	1	1	4	Q6ZDY8	Q6ZDY8 [60-76]	0	1789.89014436	High	High	Not Found				3.0562162399292	High	0	0.0001343
False	High	[K].DAAGVAVELDEEARPR.[V]			0.00115566	0	1	1	11	P14717	P14717 [62-77]	0	1697.84530231	High	High	High	9.3e6		6.8e7	3.70154666900635	High	0.0002233	0.0009412
False	High	[K].IYGDQVAKPGAIIIR.[Q]			0.00238392	0	1	1	9	O65037	O65037 [84-98]	0	1613.93735235	High	High	High	6.4e7		1.1e8	3.48088240623474	High	4.545E-05	0.0003773
False	High	[R].IIGATRPWEAAPGTIR.[A]			0.000717125	0	1	2	14	A6N0M9	A6N0M9 [87-102]	0	1708.94931398	High	High	High	1.7e8	7.6e6	9.0e8	2.78913450241089	High	4.545E-05	0.0003597
False	High	[R].LVGCCNELNAGYAADGYAR.[A]	2xCarbamidomethyl [C4; C5]		5.59382E-06	0	1	2	6	A2XFI3	A2XFI3 [85-103]	0	2073.91168461	High	High	High	2.8e7	1.1e7	2.4e7	4.21352052688599	High	0	2.253E-08
False	High	[R].LVGCCNELNAGYAADGYAR.[A]	1xDeamidated [N]; 2xCarbamidomethyl [C4; C5]		1.85016E-05	0	1	2	3	A2XFI3	A2XFI3 [85-103]	0	2074.89570061	High	Not Found	Not Found	2.3e7			5.02532243728638	High	0	1.071E-07
False	High	[K].DNQTIHSLFGTPTR.[D]			0.00474813	0	1	1	6	Q7Y0F2	Q7Y0F2 [172-185]	0	1586.79214464	High	High	Not Found				3.25204992294312	High	9.031E-05	0.0004135
False	High	[R].VFDKDQNGFISAAELR.[H]	1xDeamidated [N/Q]		0.00114245	0	2	5	23	Q6F332; Q0JNS6	Q6F332 [92-107]; Q0JNS6 [92-107]	1	1810.89700395	High	High	High	3.5e7	1.8e7	5.3e7	4.18447399139404	High	0	0.0001834
False	High	[K].VVSTQAPVQLGSLR.[A]			0.000861984	0	1	2	12	A2Z7B3	A2Z7B3 [359-372]	0	1454.83255296	High	High	High	2.3e8		2.0e8	3.52097058296204	High	0.0002233	0.001071
False	High	[K].NYPVVSAEYQEAVEK.[A]			0.000198928	0	1	2	17	Q10N21	Q10N21 [4-18]	0	1725.83300631	High	High	High	4.7e6			4.37901258468628	High	0	3.739E-06
False	High	[K].TGLPYIWHSK.[A]			0.00211299	0	2	2	20	Q6Z4G3; Q8H8T0	Q6Z4G3 [264-273]; Q8H8T0 [266-275]	0	1201.63641955	High	High	High	1.8e8		9.1e6	3.22987222671509	High	0	5.214E-05
False	High	[K].DLSSIGDTVIISVTK.[E]			0.000729602	0	1	1	2	P17070	P17070 [150-164]	0	1547.85267917	Not Found	High	Not Found		4.1e6		3.31267786026001	High	0	1.298E-05
False	High	[K].GVTCQLISSTAVDPNNGNR.[G]	1xDeamidated [N]; 1xCarbamidomethyl [C4]		0.00450914	0	1	1	13	Q7G794	Q7G794 [50-68]	0	2003.94509329	High	High	High	7.2e6		1.2e7	3.18222522735596	High	0	0.0001389
False	High	[R].HLNAGIFGTGSDGHTLPSETVR.[A]			1.03364E-07	0	1	1	12	P14717	P14717 [123-144]	0	2266.12108299	High	High	High		2.6e7	2.8e7	4.42683362960815	High	0	1.031E-05
False	High	[R].HLNAGIFGTGSDGHTLPSETVR.[A]	1xDeamidated [N3]		0.00106019	0	1	1	4	P14717	P14717 [123-144]	0	2267.10509899	High	Not Found	High	5.3e6		1.5e7	3.45320463180542	High	0	0.0001907
False	High	[K].TVDVEELTVEER.[N]			0.000610485	0	1	1	13	Q6ZKC0	Q6ZKC0 [32-43]	0	1418.7009296	High	High	High			4.4e8	4.55576133728027	High	0	1.031E-05
False	High	[R].VGSGPFPTELLGK.[T]			0.00364634	0	1	1	2	Q851S8	Q851S8 [337-349]	0	1301.70997831	Not Found	Not Found	High				2.12727570533752	High	0	0.0001056
False	High	[R].GNPTVEVDVCCSDGTFAR.[A]	2xCarbamidomethyl [C10; C11]		7.5872E-06	0	1	1	35	Q42971	Q42971 [18-35]	0	1983.85350103	High	High	High	2.6e7		3.2e7	4.8744740486145	High	0	4.647E-08
False	High	[R].HTLIIYDDLSK.[Q]			0.0010911	0	1	1	8	P0C2Z4	P0C2Z4 [256-266]	0	1317.70489291	High	High	High			2.7e7	3.61169624328613	High	0	2.195E-05
False	High	[K].SVEMHHEALQEALPGDNVGFNVK.[N]	1xDeamidated [N/Q]		0.0067368	0	1	1	3	O64937	O64937 [279-301]	0	2522.198013	High	Not Found	Not Found	7.0e6			3.4899525642395	High	0.0004324	0.003867
False	High	[R].VGLIGLGQNAPSTTTACK.[G]	1xCarbamidomethyl [C17]		1.71081E-06	0	1	1	12	Q6K669	Q6K669 [173-190]	0	1787.93200914	High	High	High	1.5e8		1.4e8	5.23101854324341	High	0	4.804E-09
False	High	[R].LDTGNYSWGSEAVTR.[K]	1xDeamidated [N5]		0.000177316	0	1	1	4	P49199	P49199 [61-75]	0	1656.75000541	High	Not Found	High	1.3e7		1.8e7	3.29684901237488	High	0	2.048E-06
False	High	[K].VLVNIEQQSPDIAQGVHGHFTK.[R]			4.78931E-06	0	2	3	17	A2Y053; P93438	A2Y053 [95-116]; P93438 [94-115]	0	2417.2571825	High	High	High	4.9e7		3.4e7	4.84971380233765	High	0	2.273E-06
False	High	[R].GDGGGGSGGSSPFYVDSDGLQR.[Q]			0.000361763	0	1	1	6	Q2QMN7	Q2QMN7 [57-78]	0	2071.89516541	High	High	High		8.0e6	1.2e7	4.46521997451782	High	0	4.492E-05
False	High	[K].SDLVNNLGTIAR.[S]			0.00110372	0	2	3	12	Q0J4P2; Q07078	Q0J4P2 [89-100]; Q07078 [89-100]	0	1272.69063982	High	High	High	1.3e8	1.4e7	4.0e8	4.33371019363403	High	0	7.627E-05
False	High	[K].CYLSLAEQVR.[E]	1xCarbamidomethyl [C1]		0.00352287	0	1	1	8	Q8H8T0	Q8H8T0 [315-324]	0	1238.61978345	High	High	High	1.3e7	1.7e7	3.8e7	3.37722659111023	High	0	0.0001011
False	High	[K].DPLESIDSGLLVVEK.[F]			0.000534859	0	1	2	8	A2XIK9	A2XIK9 [395-409]	0	1613.86324383	High	High	High		7.4e6	2.2e7	3.76105499267578	High	4.545E-05	0.0002794
False	High	[K].ESVNSFQGVLDGK.[Y]			0.00217457	0	1	1	5	Q01859	Q01859 [509-521]	0	1379.68013465	High	High	High				3.68345403671265	High	0	5.41E-05
False	High	[K].LCQLLDEYTK.[V]	1xCarbamidomethyl [C2]		0.0063615	0	1	1	12	P41095	P41095 [18-27]	0	1282.63476477	High	High	High	4.3e7		2.2e8	3.86392211914063	High	0	0.0002159
False	High	[K].IYGVEPVESAVLSGGKPGPHK.[I]			0.000610485	0	1	1	13	Q9XEA6	Q9XEA6 [202-222]	0	2121.13387962	High	High	High	3.0e7			3.44408631324768	High	0	5.819E-05
False	High	[K].AIKFEFEPVDK.[L]			0.000528743	0	1	1	15	P0C511	P0C511 [464-474]	1	1322.69907928	High	High	High	5.5e7		2.9e8	3.92414259910584	High	0	0.0001577
False	High	[K].SAIVQVDAAPFK.[Q]			0.00213741	0	1	1	13	P49199	P49199 [100-111]	0	1245.68376359	High	High	High			4.0e8	4.15512418746948	High	0	5.296E-05
False	High	[K].DAGVIAGLNVAR.[I]			0.000547303	0	1	1	12	Q6Z7B0	Q6Z7B0 [190-201]	0	1155.64804681	High	High	High			1.2e8	3.65974307060242	High	0	8.919E-06
False	High	[R].ESYLEEQDKLQQQISSAR.[S]			0.000387607	0	1	2	10	A2XIK9	A2XIK9 [308-325]	1	2152.05166601	High	High	High			1.1e8	3.82038402557373	High	0	0.0001267
False	High	[K].TPAELSHAANAGLDIAVR.[M]			6.20391E-06	0	1	2	14	Q10N21	Q10N21 [62-79]	0	1805.95043607	High	High	High			1.3e8	4.3314528465271	High	0	1.294E-07
False	High	[K].GGYEISIVDASDGR.[Q]			0.00625302	0	1	1	6	P0C388	P0C388 [223-236]	0	1438.68086288	High	High	High		1.2e7	4.3e7	3.7199182510376	High	0.0008716	0.0064
False	High	[K].VLEQLSGQSPVFSK.[A]			6.51902E-05	0	1	1	9	A2YDY2	A2YDY2 [38-51]	0	1518.81623416	High	High	High			5.5e8	4.11353254318237	High	0	1.299E-05
False	High	[K].DSSVPEGAVAAAAIENR.[A]			0.00055046	0	1	1	12	Q84T92	Q84T92 [167-183]	0	1656.81875322	High	High	High	1.0e8		1.1e8	3.64049172401428	High	0	1.262E-05
False	High	[R].IMNVIGEPIDEK.[G]			0.00284854	0	1	1	13	Q01859	Q01859 [165-176]	0	1357.70317833	High	High	High			3.3e7	4.15254402160645	High	0.0002011	0.0007728
False	High	[K].VIAISDVTGAVK.[N]			0.00502853	0	1	1	12	A2XMV1	A2XMV1 [232-243]	0	1172.68851462	High	High	High	9.9e7		1.5e8	2.94306492805481	High	0.0001292	0.0004355
False	High	[K].ILDVIDCTGSGDVDTSK.[V]	1xCarbamidomethyl [C7]		0.000639223	0	1	1	3	Q6ESI7	Q6ESI7 [146-162]	0	1794.84258493	High	High	Not Found	1.4e7	1.1e7		3.72702741622925	High	0	1.093E-05
False	High	[K].FLADGLGTYTK.[A]			0.00514526	0	1	1	16	Q9FR35	Q9FR35 [100-110]	0	1185.61501535	High	High	High		1.1e8	2.1e8	3.26817464828491	High	0	0.0001648
False	High	[K].LVIISNNCPPLR.[K]	1xCarbamidomethyl [C8]		0.00632513	0	1	1	5	Q9SDG6	Q9SDG6 [45-56]	0	1395.77768102	High	High	High	1.0e7			2.69094252586365	High	0.0002233	0.001188
False	High	[K].ASNTLSIIDSGVGMTK.[S]			5.87795E-05	0	1	2	8	Q07078	Q07078 [73-88]	0	1593.81524781	High	High	High			1.3e7	4.27369689941406	High	0	4.845E-07
False	High	[R].VLNTGSPITVPVGR.[A]			0.000235029	0	1	1	19	Q01859	Q01859 [146-159]	0	1409.81108927	High	High	High	1.3e8	4.9e6	5.1e8	3.59612655639648	High	0	7.763E-06
False	High	[K].NGVIAMSQSTGFPR.[F]			0.00194968	0	1	2	6	A2Z3C4	A2Z3C4 [199-212]	0	1464.72637336	High	High	High	1.2e7	8.0e6	1.2e7	3.6316294670105	High	0	4.697E-05
False	High	[R].AYDFVSQEIR.[A]			0.00288145	0	1	1	12	P0C436	P0C436 [296-305]	0	1227.60042789	High	High	High	1.3e8		1.9e8	3.79466819763184	High	0	7.774E-05
False	High	[K].YPIEHGIVSNWDDMEK.[I]			7.50043E-06	0	2	2	22	Q10DV7; A3C6D7	Q10DV7 [71-86]; A3C6D7 [71-86]	0	1932.87963888	High	High	High	1.4e7	7.8e6	1.3e8	5.09724998474121	High	0	3.295E-08
False	High	[K].YPIEHGIVSNWDDMEK.[I]	1xOxidation [M14]		0.00373104	0	2	2	4	Q10DV7; A3C6D7	Q10DV7 [71-86]; A3C6D7 [71-86]	0	1948.87455388	Not Found	High	High			2.5e7	3.51985502243042	High	0	0.0001087
False	High	[K].LFATIDGLDHAAK.[I]			0.000560038	0	1	1	31	P83646	P83646 [179-191]	0	1371.72669097	High	High	High	4.9e7		5.0e8	3.81598448753357	High	0	9.24E-06
False	High	[K].IWGTSPDSIDAAEDR.[K]			0.00160366	0	1	1	2	B9EXM2	B9EXM2 [743-757]	0	1632.75000498	High	Not Found	Not Found	4.8e7			3.43312931060791	High	0	3.642E-05
False	High	[K].GATSETLTAPYNDVEAVK.[K]			0.00096702	0	1	1	9	Q6YZE2	Q6YZE2 [224-241]	0	1865.91271307	High	High	High	2.5e7	3.3e7	3.8e7	3.18762803077698	High	4.545E-05	0.0003906
False	High	[R].GPTPEPLCQVMLR.[V]	1xCarbamidomethyl [C8]		0.00508656	0	1	1	16	Q948T6	Q948T6 [150-162]	0	1497.75523098	High	High	High			1.4e8	2.66190242767334	High	0.0002233	0.0008741
False	High	[K].IGLFGGAGVGK.[T]			0.00611125	0	2	2	16	P12085; Q01859	P12085 [168-178]; Q01859 [223-233]	0	975.56219205	High	High	High	1.6e7		5.6e8	3.1454291343689	High	0.0003318	0.002459
False	High	[K].KIPLYQHIANLAGNK.[Q]			0.0014051	0	1	1	9	Q42971	Q42971 [133-147]	1	1679.95915041	High	High	High				2.91269516944885	High	0	8.677E-05
False	High	[K].NSSYFVEWIPNNVK.[S]			0.000216849	0	5	8	17	Q43594; Q8H7U1; Q40665; P46265; Q76FS3	Q43594 [337-350]; Q8H7U1 [337-350]; Q40665 [337-350]; P46265 [337-350]; Q76FS3 [337-350]	0	1696.83294682	High	High	High	4.9e6	2.7e7	3.0e7	4.22425508499146	High	0	9.373E-06
False	High	[R].VVAIIAEGVPESDTK.[Q]			7.83617E-05	0	1	1	4	Q93VT8	Q93VT8 [106-120]	0	1527.82646445	High	Not Found	High			8.5e7	4.66905450820923	High	0	7.077E-07
False	High	[K].LDELLAEEAAAGR.[E]			0.000119928	0	1	1	12	Q9XGP7	Q9XGP7 [146-158]	0	1357.69578471	High	High	High	9.1e6	5.7e7	2.3e7	4.74072742462158	High	0	1.232E-06
False	High	[K].GYLVETPDELK.[S]			0.00639807	0	1	1	12	Q0JMH0	Q0JMH0 [533-543]	0	1263.64670933	High	High	High	7.5e6		7.3e7	3.25825786590576	High	0.0002233	0.000951
False	High	[R].TAEALAEYVNSEAATNVK.[I]			1.16789E-05	0	1	1	10	Q75M08	Q75M08 [125-142]	0	1880.9236121	High	High	High	6.4e7	4.5e7	6.1e7	5.77286338806152	High	0	5.901E-08
False	High	[R].VVDALGVPIDGK.[G]			0.00560756	0	1	1	14	P0C520	P0C520 [109-120]	0	1182.67286456	High	High	High	9.6e6	1.0e7	7.1e7	3.75360584259033	High	0.0002011	0.0007796
False	High	[K].KFPGAVFLK.[V]			0.00155824	0	1	1	6	Q0D840	Q0D840 [56-64]	1	1006.608414	High	Not Found	High	7.1e6		1.4e7	2.84268832206726	High	0.0002498	0.001375
False	High	[K].QEQNPPSDYCQPSPEWPCAPGR.[K]	2xCarbamidomethyl [C10; C18]		1.91935E-06	0	1	1	27	Q7DNA1	Q7DNA1 [175-196]	0	2600.09289619	High	High	High	3.8e7	7.0e7	2.6e8	4.81585311889648	High	0	4.785E-08
False	High	[R].LDTGNYSWGSEAVTR.[K]			9.17281E-06	0	1	1	16	P49199	P49199 [61-75]	0	1655.76598941	High	High	High	4.6e8	3.3e8	7.4e8	5.09724855422974	High	0	9.858E-08
False	High	[K].ALNEHHVLLEGTLLKPNMVTPGSDAK.[K]			2.00529E-05	0	1	2	9	P17784	P17784 [211-236]	0	2784.47127419	High	High	High	1.3e7	1.7e7	1.0e7	4.53219842910767	High	0	3.118E-07
False	High	[K].FHGYSPAVVTGKPVDLGGSLGR.[D]			0.000198928	0	1	1	1	A2XMV1	A2XMV1 [160-181]	0	2214.16657671	High	Not Found	Not Found				2.49019718170166	High	0	2.385E-06
False	High	[R].GQNCWADKPAAIVSAGGGFGGGR.[S]	1xDeamidated [N/Q]; 1xCarbamidomethyl [C4]		0.00192741	0	1	1	6	Q941Z0	Q941Z0 [109-131]	0	2234.04072499	High	High	Not Found				4.41008281707764	High	0	4.619E-05
False	High	[R].LPLWPSEDAAR.[A]			0.00392888	0	1	1	6	Q0J8G4	Q0J8G4 [184-194]	0	1254.64771244	High	High	High			3.7e8	3.01578760147095	High	0	0.0001162
False	High	[R].LLSSGNVYTQEEILTR.[I]			0.0004686	0	1	1	6	Q75KR1	Q75KR1 [653-668]	0	1822.95451836	High	High	High			2.7e7	3.24750900268555	High	0	7.329E-06
False	High	[K].GMLEVYNSLTEEGKK.[E]			0.00164096	0	1	1	16	Q65XK0	Q65XK0 [350-364]	1	1697.84146253	High	High	High	1.2e7	2.4e7	1.1e8	3.88815093040466	High	0	3.737E-05
False	High	[K].TIEVQNPATGETLANVSCMGSK.[E]	1xCarbamidomethyl [C18]		4.64329E-05	0	1	1	8	B9F3B6	B9F3B6 [70-91]	0	2307.09552171	High	High	High	1.4e7		2.2e7	4.12321853637695	High	0	2.189E-05
False	High	[R].LWDLSTGVTTR.[R]			0.000866954	0	1	1	7	P49027	P49027 [101-111]	0	1248.6582771	High	High	High		1.8e8	4.7e8	4.20618581771851	High	0	2.121E-05
False	High	[K].FDLSGIPAAPR.[G]			0.00192741	0	1	1	10	Q6Z7B0	Q6Z7B0 [488-498]	0	1143.61568409	High	High	High			1.3e8	3.6461808681488	High	0	7.275E-05
False	High	[R].FDLSGIAPAPR.[G]			0.00408996	0	0	1	9			0	1143.61568409	High	High	High			1.3e8	3.63069653511047	High	0.0004575	0.004638
False	High	[R].SMAEEEPEKFQAHFSEYLK.[K]			0.00194968	0	2	3	4	Q8L4L4; A2WXX3	Q8L4L4 [210-228]; A2WXX3 [210-228]	1	2300.05397423	High	Not Found	Not Found				3.33618426322937	High	0	4.678E-05
False	High	[K].YNGGLDTEEAYPYTGVNGICHYKPENVGVK.[V]	3xDeamidated [N2; N17; N26]; 1xCarbamidomethyl [C20]		0.000476754	0	1	1	3	P25778	P25778 [223-252]	0	3347.50487958	High	Not Found	High	4.4e7		1.0e7	3.56620812416077	High	0	1.073E-05
False	High	[K].VVDIVDTFR.[L]			0.00677552	0	1	1	11	P35681	P35681 [67-75]	0	1063.57823597	High	High	Not Found		6.0e6		3.31825280189514	High	0	0.0002343
False	High	[R].GISACAVCDGAAPIFR.[N]	2xCarbamidomethyl [C5; C8]		0.000146667	0	2	2	7	Q69PS6; Q6ZFU6	Q69PS6 [178-193]; Q6ZFU6 [141-156]	0	1664.78832224	High	High	High			4.7e7	3.83006978034973	High	0	2.786E-06
False	High	[R].IEVEYYGTPVNLK.[S]			0.000661661	0	1	1	11	A3BLC3	A3BLC3 [121-133]	0	1524.7944361	High	High	High		1.6e8	2.2e8	4.34598731994629	High	0	1.621E-05
False	High	[R].ELLCTPVPPSPTVEPTPAAK.[A]	1xCarbamidomethyl [C4]		0.00160366	0	1	1	7	A2XID3	A2XID3 [208-227]	0	2104.09946826	High	High	High		2.2e7	1.4e7	2.54107594490051	High	0.0001614	0.0007351
False	High	[R].ISITGAGGFIGSHIAR.[R]			0.00010268	0	1	2	11	A2Z7B3	A2Z7B3 [32-47]	0	1556.85435102	High	High	High	1.6e7	4.9e7	8.3e7	3.58492016792297	High	0	1.01E-06
False	High	[R].AAELTTLLESR.[M]			0.00122404	0	1	1	12	P0C520	P0C520 [7-17]	0	1203.65794273	High	High	High		1.0e8	3.2e8	3.90187835693359	High	0	2.559E-05
False	High	[K].KNESIFSEIQSQVK.[N]			0.00272062	0	1	1	4	Q6L5I5	Q6L5I5 [53-66]	1	1636.85407614	High	High	Not Found	1.3e7			3.86823892593384	High	0.0001614	0.0005634
False	High	[K].GEDFPVQNYIVK.[E]			0.00526469	0	1	1	10	Q9SXP2	Q9SXP2 [356-367]	0	1408.71070654	High	High	High			2.5e8	3.35136985778809	High	0.0001292	0.000457
False	High	[K].KISEDEYVSAIKEEISK.[V]			0.000108135	0	1	1	21	Q2QLY4	Q2QLY4 [458-474]	2	1968.01717809	High	High	High		3.3e7	6.9e7	4.5695333480835	High	0	1.937E-06
False	High	[K].LYGSTLSWNVTR.[C]			0.000654096	0	1	1	18	O82451	O82451 [6-17]	0	1396.72193994	High	High	High			3.8e8	3.86654186248779	High	0	1.132E-05
False	High	[K].LLDHTSVTHLFPITK.[Y]			0.000635558	0	1	1	13	Q9LSU3	Q9LSU3 [60-74]	0	1721.95848167	High	High	High	4.6e6	3.8e7	3.2e7	3.38918352127075	High	0	1.09E-05
False	High	[K].YNGGLDTEEAYPYTGVNGICHYKPENVGVK.[V]	2xDeamidated [N17; N]; 1xCarbamidomethyl [C20]		0.00344288	0	1	1	3	P25778	P25778 [223-252]	0	3346.52086358	High	High	Not Found		1.1e7		4.34021282196045	High	0	9.835E-05
False	High	[K].QLKGELEASAATPYELQR.[R]			0.00194968	0	1	1	4	P56724	P56724 [19-36]	1	2004.03964489	Not Found	High	High			4.4e7	3.90293669700623	High	0.001598	0.01396
False	High	[R].VFGAIAEELR.[E]			0.0031048	0	1	1	2	P0C438	P0C438 [99-108]	0	1104.60478506	High	Not Found	Not Found				3.79873156547546	High	0	8.579E-05
False	High	[R].MVAEDMYVLSADGK.[V]			0.00607631	0	1	2	3	B8BKI7	B8BKI7 [81-94]	0	1528.70219198	High	High	Not Found	2.3e7	2.2e7		3.40358352661133	High	0	0.0002035
False	High	[R].ASSILPAMVGHTIAIHNGK.[E]	1xDeamidated [N17]		0.00611125	0	1	1	2	P12153	P12153 [36-54]	0	1918.02149296	High	High	Not Found	1.5e7			2.52840542793274	High	0.0001292	0.0004629
False	High	[K].SIIEETGVDAIDTGDDGTVK.[I]			0.000158052	0	1	1	2	Q69LE7	Q69LE7 [718-737]	0	2034.97135	High	Not Found	Not Found	2.0e7			4.73777341842651	High	0	1.769E-06
False	High	[K].APAADDDDDDDVDLFGEETEEEK.[K]			4.95745E-06	0	1	1	14	Q40680	Q40680 [97-119]	0	2539.99545173	High	High	High		3.1e7	6.6e7	5.04257583618164	High	0	1.919E-08
False	High	[K].DFGYSFPCDGPGR.[G]	1xCarbamidomethyl [C8]		0.000989515	0	1	1	10	P0C358	P0C358 [552-564]	0	1474.60558985	High	High	High			1.9e8	3.77619171142578	High	0	1.933E-05
False	High	[K].FDMGGSAAVFGAAK.[A]			0.00448333	0	1	1	5	Q6K669	Q6K669 [391-404]	0	1328.6303478	High	High	High		2.9e7	1.4e7	3.40893077850342	High	0.0001614	0.0006555
False	High	[R].VDAGVVELLK.[S]			0.00587082	0	1	3	11	Q851K1	Q851K1 [213-222]	0	1042.61428712	High	High	High	3.1e7		4.3e7	3.01526641845703	High	0.0004324	0.004083
False	High	[R].SECINHAFVYDAPLPVSR.[L]	1xCarbamidomethyl [C3]		0.000320612	0	1	1	17	P52428	P52428 [90-107]	0	2075.00148561	High	High	High	6.8e6	1.3e7	5.4e7	3.48670816421509	High	0.0001614	0.0006004
False	High	[K].YAADQDAFFEDYAEAHAK.[L]			0.00107245	0	1	1	1	P0C0L1	P0C0L1 [275-292]	0	2061.88247555	High	Not Found	Not Found				2.69360041618347	High	0	2.145E-05
False	High	[R].ALTTEEIDQHLTAISERD.[-]			0.000341547	0	1	1	20	Q9LSU3	Q9LSU3 [229-246]	1	2042.00365323	High	High	High	8.0e6	1.7e8	2.2e8	3.86706280708313	High	0	4.834E-06
False	High	[K].TPGLDDVTGEPLIQR.[K]			0.000763946	0	1	1	10	Q08479	Q08479 [174-188]	0	1610.83842608	High	High	High	1.2e7	1.3e7	7.1e7	3.13425445556641	High	0	4.879E-05
False	High	[K].ILPWGDEAYAGGSANAPR.[G]			2.38816E-06	0	1	1	17	Q10M12	Q10M12 [176-193]	0	1844.89258686	High	High	High	1.6e7		1.3e8	5.35762214660645	High	0	1.523E-08
False	High	[R].AVLVEHALTSGDAEPEASVFSK.[I]			9.33244E-06	0	1	1	27	P14717	P14717 [582-603]	0	2257.13466734	High	High	High	1.3e7	2.1e7	6.7e7	4.94036912918091	High	0	3.081E-06
False	High	[R].GGNNILVMCDTYTPAGEPIPTNKR.[N]	1xCarbamidomethyl [C9]		9.41943E-05	0	1	1	12	P14655	P14655 [140-163]	1	2618.27013194	High	High	High			3.8e7	4.43165397644043	High	0	2.934E-06
False	High	[K].APAADEEDDDDVDLFGEETEEEK.[K]			0.000169344	0	1	1	2	Q40682	Q40682 [94-116]	0	2568.02675185	High	Not Found	Not Found	1.0e7			4.57260799407959	High	0	0.0002024
False	High	[K].ALNEHHVLLEGSLLKPNMVTPGSESK.[K]			1.20461E-06	0	1	1	13	Q5N725	Q5N725 [211-236]	0	2800.46618879	High	High	Not Found	2.3e7	2.5e7		5.24950790405273	High	0	7.164E-07
False	High	[K].ALNEHHVLLEGSLLKPNMVTPGSESK.[K]	1xDeamidated [N]		4.76185E-06	0	1	1	6	Q5N725	Q5N725 [211-236]	0	2801.45020479	High	High	High		1.8e7	5.3e6	5.04451513290405	High	0	1.831E-08
False	High	[K].YLFAGVVDGR.[N]			0.00607631	0	2	2	6	Q2QLY5; Q2QLY4	Q2QLY5 [288-297]; Q2QLY4 [288-297]	0	1096.57857034	High	Not Found	High			3.4e8	3.79506015777588	High	0	0.0002039
False	High	[R].GLDQEYEGNVEATGEDYYVEPADER.[R]			5.65853E-06	0	1	1	18	Q8L4L4	Q8L4L4 [115-139]	0	2848.20678185	High	High	High	2.2e7	5.7e7	7.4e7	4.40355634689331	High	0	8.265E-06
False	High	[R].GLDQEYEGNVEATGEDYYVEPADER.[R]	1xDeamidated [Q/N]		8.84203E-05	0	1	1	6	Q8L4L4	Q8L4L4 [115-139]	0	2849.19079785	High	High	Not Found	2.8e7			4.42576694488525	High	0	8.284E-07
False	High	[K].SVASANPYGSWLQQSTR.[S]			4.31833E-06	0	1	1	18	Q69RJ0	Q69RJ0 [509-525]	0	1851.89840049	High	High	High	4.0e6	4.3e7	1.4e8	4.91896629333496	High	0	1.604E-08
False	High	[R].EALEHLGADEFLVSR.[D]			0.000759566	0	1	1	12	Q6ERW9	Q6ERW9 [292-306]	0	1685.84932511	High	High	High	6.7e7	5.7e7	9.2e7	3.48420977592468	High	0	6.356E-05
False	High	[R].FYLQPLPPAEAAAR.[A]			0.000196654	0	1	1	27	P83646	P83646 [106-119]	0	1543.82673933	High	High	High	3.8e8	4.5e7	3.2e8	3.74035215377808	High	0	6.277E-06
False	High	[R].IPSFTEEQSELIR.[G]			0.00110372	0	1	1	6	Q60DX8	Q60DX8 [327-339]	0	1548.7904133	High	High	High	5.6e7	4.1e7	5.4e7	3.22347235679626	High	0	0.0001314
False	High	[R].VLSPSESFIHELDEK.[T]			0.000713014	0	1	1	5	Q2QNG7	Q2QNG7 [242-256]	0	1729.86430643	High	High	High	1.0e8	1.1e7	3.1e7	3.32441782951355	High	0	1.261E-05
False	High	[R].IAVLGASGYTGAEIVR.[L]			0.000432355	0	1	1	2	Q6AV34	Q6AV34 [75-90]	0	1576.86933234	High	Not Found	Not Found				3.49742531776428	High	0	6.597E-06
False	High	[R].NKPIAVIGGGDSAMEESNFLTK.[Y]			0.000485049	0	1	1	2	Q6ZFU6	Q6ZFU6 [157-178]	0	2278.13837253	High	Not Found	Not Found	5.2e7			4.49684619903564	High	0	8.81E-06
False	High	[R].NKPIAVIGGGDSAMEESNFLTK.[Y]	1xDeamidated [N]		0.00176824	0	1	1	2	Q6ZFU6	Q6ZFU6 [157-178]	0	2279.12238853	Not Found	Not Found	High				2.5617253780365	High	0.0002498	0.001428
False	High	[K].SYPTVSDEYLAAVGK.[A]			0.000374462	0	1	1	12	Q9FE01	Q9FE01 [5-19]	0	1599.79007893	High	High	High		3.1e7	1.9e8	4.07762813568115	High	0	2.778E-05
False	High	[K].FIIEAANHPTDPEADEILAK.[K]			0.000176299	0	1	1	13	Q33E23	Q33E23 [306-325]	0	2194.10263899	High	High	High	1.2e7	6.6e7	1.2e8	3.15354919433594	High	0	3.329E-05
False	High	[K].CDVIVINTPLTEK.[T]	1xCarbamidomethyl [C1]		0.000579696	0	1	1	13	Q9SXP2	Q9SXP2 [246-258]	0	1501.7930562	High	High	High	1.2e8	8.2e7	1.4e8	3.72838139533997	High	0	2.719E-05
False	High	[K].FLNASVGFGGSCFQK.[D]	1xCarbamidomethyl [C12]		0.000179367	0	1	4	6	Q9AUV6	Q9AUV6 [261-275]	0	1618.76823845	High	High	High	3.3e7	1.0e7		3.63497257232666	High	0	2.089E-06
False	High	[K].EVVSEYGEMILNLLIAQTDPQK.[V]	1xOxidation [M9]		0.00597269	0	1	1	7	P42211	P42211 [314-335]	0	2506.27453193	High	High	High	1.7e6	2.4e6		3.58508324623108	High	0	0.0001996
False	High	[R].VQAADMFELAR.[L]			0.00583725	0	1	1	2	Q42997	Q42997 [410-420]	0	1250.61978314	High	Not Found	Not Found	1.0e8			3.1026439666748	High	0	0.0001944
False	High	[R].QEALEHLGADEFLVSR.[D]			0.000923552	0	1	1	10	Q6ERW7	Q6ERW7 [294-309]	0	1813.90790255	High	High	High	3.5e7	2.7e7	3.9e7	3.40216612815857	High	0	1.765E-05
False	High	[R].TDEMGDDAEEFFK.[S]			0.00283223	0	1	1	4	Q6Z6L4	Q6Z6L4 [821-833]	0	1533.60498029	High	High	Not Found	1.2e7	5.4e6		2.98914098739624	High	4.545E-05	0.0002787
False	High	[K].NGTAYGEYTYAELER.[E]	1xDeamidated [N1]		0.000265196	0	1	2	8	A2Z7B3	A2Z7B3 [7-21]	0	1737.7602357	High	High	High	9.7e6		1.6e7	3.74277687072754	High	0	3.468E-06
False	High	[K].EHIPIYITNPMVGR.[K]			0.000432355	0	1	1	18	P12153	P12153 [55-68]	0	1639.86247287	High	High	High	5.3e6	2.4e7	4.3e7	4.24599599838257	High	0	6.554E-06
False	High	[K].CGVSVPYTISASIDCSR.[V]	2xCarbamidomethyl [C1; C15]		1.54805E-05	0	1	1	21	Q0IQK9	Q0IQK9 [98-114]	0	1871.86260923	High	High	High	7.0e6	1.5e7	1.6e8	5.10480403900146	High	0	8.52E-08
False	High	[K].CDVIVINTPLTEK.[T]	1xDeamidated [N7]; 1xCarbamidomethyl [C1]		0.00232977	0	1	1	1	Q9SXP2	Q9SXP2 [246-258]	0	1502.7770722	Not Found	Not Found	High			7.4e7	2.6981053352356	High	0	5.901E-05
False	High	[K].IVEAADIFVGGR.[V]			0.000420101	0	1	1	8	Q42997	Q42997 [541-552]	0	1246.67901256	High	High	High				3.91843605041504	High	0	6.324E-06
False	High	[R].EDGVIMNDETVYQLCK.[Q]	1xCarbamidomethyl [C15]		0.00049066	0	1	1	6	Q5Z8V9	Q5Z8V9 [232-247]	0	1913.86194018	High	High	High	8.2e6	4.6e6	1.8e7	3.47242736816406	High	0	1.75E-05
False	High	[K].LLLVTLGDQGCK.[Y]	1xCarbamidomethyl [C11]		0.00217457	0	1	2	10	A2WXV8	A2WXV8 [227-238]	0	1316.72424847	High	High	High	1.1e7	1.3e7	2.1e7	3.40324807167053	High	0	5.394E-05
False	High	[K].GSFETIHVEDALGHQFATR.[L]			6.34827E-06	0	1	1	27	P49398	P49398 [203-221]	0	2115.0253918	High	High	High	8.6e6	4.9e7	7.3e7	4.33943223953247	High	0	2.661E-08
False	High	[K].GSFETIHVEDALGHQFATR.[L]	1xDeamidated [Q15]		2.23682E-05	0	1	1	3	P49398	P49398 [203-221]	0	2116.0094078	High	High	High				3.85470843315125	High	0	9.666E-07
False	High	[K].LPMFGCTDATQVLK.[E]	1xCarbamidomethyl [C6]		4.83402E-05	0	1	2	28	P18566	P18566 [118-131]	0	1580.78111133	High	High	High	2.4e9	3.1e9	5.6e9	4.67822980880737	High	0	2.904E-06
False	High	[K].LPMFGCTDATQVLK.[E]	1xOxidation [M3]; 1xCarbamidomethyl [C6]		7.61405E-05	0	1	2	12	P18566	P18566 [118-131]	0	1596.77602633	High	High	High			1.6e9	4.08436822891235	High	0	4.026E-06
False	High	[R].VPGYGVVTNIINGGVECGHGADSR.[V]	1xDeamidated [N]; 1xCarbamidomethyl [C17]		0.000210703	0	1	1	8	Q42993	Q42993 [267-290]	0	2429.1513975	High	High	Not Found				3.58511781692505	High	0.0001292	0.0005229
False	High	[R].EQAVWALGNVAGDSPK.[C]			4.09146E-05	0	2	2	12	Q9SLX0; Q71VM4	Q9SLX0 [182-197]; Q71VM4 [176-191]	0	1641.82311039	High	High	High	4.7e7	3.2e7	5.6e7	4.29133176803589	High	0	3.02E-07
False	High	[R].VPLYIGSVEEVEK.[V]			0.00079076	0	1	1	5	O64422	O64422 [388-400]	0	1461.78353707	High	High	High	1.0e8	7.1e7	1.3e8	3.46589040756226	High	0	1.45E-05
False	High	[K].TEEGLDNLFER.[M]			0.00406655	0	1	1	6	Q75HE6	Q75HE6 [27-37]	0	1322.62228544	High	High	High		4.0e7	5.5e7	3.59698033332825	High	0	0.0001218
False	High	[K].VKPSSPSELDALLDPAK.[Y]			1.05304E-05	0	1	1	20	A3C6G9	A3C6G9 [137-153]	0	1766.95345576	High	High	High	1.0e7	1.8e7	4.4e7	4.21875476837158	High	0	1.074E-06
False	High	[R].DDSGVLSPYNFSR.[R]			0.00234319	0	2	2	12	Q6ERW7; Q6ERW9	Q6ERW7 [90-102]; Q6ERW9 [90-102]	0	1456.67029822	High	High	High		3.9e7	1.0e8	3.8042688369751	High	0.0008716	0.006724
False	High	[K].NVRPDYLSNIWK.[V]			6.08431E-05	0	1	1	10	Q43008	Q43008 [204-215]	0	1504.79068818	High	High	High			2.1e7	4.14298057556152	High	0	2.484E-05
False	High	[R].LTVEQNIVIPNVK.[N]			0.000165493	0	1	1	12	Q42997	Q42997 [432-444]	0	1466.85770508	High	High	High		1.9e7	6.7e7	3.83340191841125	High	0	1.871E-06
False	High	[K].FWEVVCDEHGIDPTGR.[Y]	1xCarbamidomethyl [C6]		0.00488633	0	2	3	7	Q43594; Q76FS3	Q43594 [20-35]; Q76FS3 [20-35]	0	1916.85957247	High	High	High	5.7e6		3.7e6	2.95547103881836	High	0.0004073	0.003591
False	High	[K].DITPMGGFPHYGVVK.[G]			0.000162662	0	1	1	7	P35684	P35684 [308-322]	0	1617.80937469	High	High	High		3.0e6		3.02295899391174	High	0	1.838E-06
False	High	[K].ALLSDPAFRPLVEK.[Y]			0.00105411	0	1	1	7	Q10N21	Q10N21 [210-223]	0	1555.88425417	High	High	High	5.5e7			2.79842138290405	High	0	0.0001224
False	High	[R].VEGKPVLGFNSSTTSLLTR.[Y]			0.00167911	0	1	1	6	P42862	P42862 [531-549]	0	2006.09168047	High	High	High		5.9e6	1.0e7	2.1721932888031	High	0	3.869E-05
False	High	[K].VDILVSGIGTGGTVTGTGK.[Y]			4.05362E-06	0	1	1	4	Q9XEA8	Q9XEA8 [176-194]	0	1731.94870473	High	Not Found	High			1.5e7	4.82757472991943	High	0	1.477E-08
False	High	[R].GELQCIGATTLDEYR.[K]	1xCarbamidomethyl [C5]		0.000606985	0	2	3	12	Q7F9I1; Q2QVG9	Q7F9I1 [395-409]; Q2QVG9 [396-410]	0	1725.81122532	High	High	High	6.9e6	1.2e7	1.1e7	3.66973733901978	High	0	3.022E-05
False	High	[R].GELQCIGATTINEYR.[K]	1xDeamidated [N12]; 1xCarbamidomethyl [C5]		0.000606985	0	0	1	6			0	1725.81122575	High	High	High	6.9e6	1.2e7	1.1e7	3.66973733901978	High	0	3.022E-05
False	High	[K].GIVDSEDLPLNISR.[E]			9.09996E-05	0	2	3	17	Q0J4P2; Q07078	Q0J4P2 [360-373]; Q07078 [360-373]	0	1527.80131233	High	High	High		1.3e8	5.6e8	4.7055778503418	High	0	2.8E-06
False	High	[K].DAVLDGGIPFNK.[A]			0.00110372	0	1	1	4	Q6ZD89	Q6ZD89 [149-160]	0	1245.64737807	High	High	Not Found		3.0e7		3.34166765213013	High	0	2.819E-05
False	High	[K].TTTTNAGAPVWNDNEALTVGPR.[G]			6.84108E-06	0	1	1	24	Q0E4K1	Q0E4K1 [16-37]	0	2285.11566322	High	High	High		2.3e8	4.1e8	4.58978843688965	High	0	1.63E-07
False	High	[K].CGINYQPPSVVPGGDLAK.[V]	1xCarbamidomethyl [C1]		2.8975E-05	0	2	2	12	Q53M52; P28752	Q53M52 [353-370]; P28752 [353-370]	0	1871.93200914	High	High	High		6.3e6	6.4e7	3.89339351654053	High	0	3.747E-05
False	High	[K].HPQIDVPNLQVIK.[L]			0.000452709	0	1	1	35	P0DKK8	P0DKK8 [32-44]	0	1500.85328842	High	High	High	7.2e7		3.6e7	3.49750685691834	High	0	6.994E-06
False	High	[K].GMAGGELVVVPVEK.[T]			0.00231642	0	1	1	6	Q69RJ0	Q69RJ0 [1427-1440]	0	1384.75046288	High	High	High			3.6e7	3.38301277160645	High	0	7.847E-05
False	High	[R].LTMLLTDSQNIK.[E]			0.00693264	0	1	1	2	Q6F2U9	Q6F2U9 [579-590]	0	1376.74537748	High	Not Found	Not Found	1.6e7			2.97748374938965	High	4.545E-05	0.000324
False	High	[R].CESACPTDFLSVR.[V]	2xCarbamidomethyl [C1; C5]		0.000401214	0	1	1	13	P0C359	P0C359 [54-66]	0	1541.67228945	High	High	High			1.5e8	4.01751565933228	High	0	3.377E-05
False	High	[K].VVVADNVHDFVFK.[S]			0.000813822	0	1	1	9	Q53LQ0	Q53LQ0 [388-400]	0	1488.78454018	High	High	High	8.4e7	1.8e7	9.8e7	3.75012302398682	High	0	4.876E-05
False	High	[K].EAFSLFDKDGDGCITTK.[E]	1xCarbamidomethyl [C13]		0.000405854	0	2	4	20	Q6F332; Q0JNS6	Q6F332 [15-31]; Q0JNS6 [15-31]	1	1903.87421942	High	High	High	2.2e8	2.4e6	2.4e8	4.5035719871521	High	0	6.717E-05
False	High	[R].YWLCAATQDSIK.[I]	1xCarbamidomethyl [C4]		0.00628898	0	1	1	5	P49027	P49027 [263-274]	0	1455.69367658	Not Found	High	High			1.5e8	3.28075528144836	High	0	0.0002129
False	High	[K].EGLPAFPMGNIDQTR.[M]			0.000155348	0	1	1	9	Q65XK0	Q65XK0 [408-422]	0	1645.80026649	High	High	High	6.8e7	2.6e7	2.2e8	3.57407689094543	High	9.031E-05	0.0004258
False	High	[K].VPGVDDVTGEPLIQR.[K]			3.73179E-05	0	1	1	8	Q08480	Q08480 [176-190]	0	1594.84351148	High	High	High		8.0e6	1.3e8	3.95045113563538	High	0	2.733E-06
False	High	[K].EGLPAFPMGNIDQTR.[M]	1xOxidation [M8]		0.000861984	0	1	1	10	Q65XK0	Q65XK0 [408-422]	0	1661.79518149	High	High	High	3.9e7	1.2e7	3.2e7	3.40126371383667	High	0	1.616E-05
False	High	[R].KAEEYLMGIPQDTPYSEFNHR.[F]			0.00317695	0	1	1	8	P30298	P30298 [207-227]	1	2525.17654888	High	High	High			1.0e7	4.2427282333374	High	0	0.0002015
False	High	[R].KAEEYLMGIPQDTPYSEFNHR.[F]	1xDeamidated [N/Q]		0.000729602	0	1	1	7	P30298	P30298 [207-227]	1	2526.16056488	High	High	High			8.1e6	4.37410497665405	High	0	0.0001474
False	High	[K].TPLVAHGADAFPFTEEK.[L]			7.02506E-05	0	1	1	6	Q7Y0F2	Q7Y0F2 [466-482]	0	1829.90683995	High	Not Found	High			7.8e7	4.39016437530518	High	0	6.135E-07
False	High	[K].ALMADPAFRPLVEK.[Y]			0.00172806	0	1	1	6	Q9FE01	Q9FE01 [211-224]	0	1557.84576021	High	High	High	8.3e7		8.5e7	2.78404307365417	High	0.0002233	0.0009879
False	High	[R].FAQVTNPAIDPLR.[E]			0.000376622	0	1	1	11	Q69RJ0	Q69RJ0 [599-611]	0	1441.77978915	High	High	High			2.4e8	4.03386354446411	High	0	1.113E-05
False	High	[R].EDQVPLIIIQDGESKK.[F]			0.0026436	0	1	1	8	Q53LQ0	Q53LQ0 [331-346]	1	1811.97491945	High	High	High	1.4e8	1.5e7	1.6e8	3.44847917556763	High	0.0001292	0.0005085
False	High	[K].AGSGVATLGLPDSPGVPK.[G]			3.34552E-05	0	1	1	10	Q6YZE2	Q6YZE2 [206-223]	0	1622.8748116	High	High	High	4.4e7		1.3e8	3.98340845108032	High	0	2.33E-07
False	High	[R].DNLTLWTSDNAEDGGDEIKEAAKPEGEGH.[-]			2.11181E-05	0	1	1	14	Q06967	Q06967 [232-260]	1	3098.38212031	High	High	High	3.1e7	1.0e8	1.8e8	4.43168592453003	High	0	2.859E-06
False	High	[K].GVCSNFLCDLKPGSDVK.[I]	2xCarbamidomethyl [C3; C8]		0.00138904	0	1	1	24	P41344	P41344 [178-194]	0	1895.89899475	High	High	High	1.9e8	2.4e7	1.0e8	3.50020146369934	High	4.545E-05	0.0002713
False	High	[K].EAFVSSSEEPFTVDGK.[E]			0.00141319	0	1	1	3	P52712	P52712 [357-372]	0	1728.79628642	High	High	Not Found	1.2e7			3.86981391906738	High	0	3.095E-05
False	High	[R].ATWYGAPTGAGPDDNGGACGFK.[N]	1xDeamidated [N15]; 1xCarbamidomethyl [C19]		8.81088E-06	0	1	1	12	Q7XCA7	Q7XCA7 [49-70]	0	2170.9134588	High	High	High	1.5e7	2.6e7	9.3e7	4.31389331817627	High	0	1.986E-06
False	High	[R].ATWYGAPTGAGPDDDGGACGFK.[N]	1xCarbamidomethyl [C19]		8.81088E-06	0	1	1	12	Q336T5	Q336T5 [47-68]	0	2170.91345837	High	High	High	1.5e7	2.6e7	9.3e7	4.31389331817627	High	0	1.986E-06
False	High	[RK].EGVAFYNSLINDVIAK.[G]	1xDeamidated [N11]		4.30881E-05	0	2	2	15	Q53NF0; Q0J0N4	Q53NF0 [126-141]; Q0J0N4 [124-139]	0	1753.90069238	High	High	High	8.4e7		1.6e7	4.02096462249756	High	0	2.172E-06
False	High	[K].KGGTEHLGLPVFNSVAEAK.[A]			0.0022638	0	1	1	9	Q6ZL94	Q6ZL94 [77-95]	1	1954.03925103	High	High	Not Found	1.2e7			3.99038410186768	High	0.0003318	0.001948
False	High	[K].VVVVECVLPESSDATAR.[E]	1xCarbamidomethyl [C6]		1.22993E-05	0	1	1	14	Q6ZD89	Q6ZD89 [298-314]	0	1830.92658937	High	High	High			1.9e8	4.84198236465454	High	0	6.284E-08
False	High	[R].LTGQSTVPNVFIGGK.[H]			0.000113226	0	1	1	12	Q0J3L4	Q0J3L4 [119-133]	0	1517.83221859	High	High	High	1.6e7		8.0e7	3.86575603485107	High	0	2.35E-06
False	High	[K].KLDVLSNEVFVK.[A]			0.000912993	0	1	1	20	A2WXB2	A2WXB2 [75-86]	1	1390.79404224	High	High	High		1.3e7	3.9e7	3.69816613197327	High	0	2.602E-05
False	High	[K].YIIEQNLATESELK.[S]			0.000600045	0	1	1	7	Q7XTJ3	Q7XTJ3 [351-364]	0	1650.8584928	High	High	High			4.0e7	3.46483516693115	High	0	1.011E-05
False	High	[K].YIIEQNLATESELK.[S]	1xDeamidated [Q/N]		0.00464039	0	1	1	2	Q7XTJ3	Q7XTJ3 [351-364]	0	1651.8425088	Not Found	Not Found	High				2.38227462768555	High	0	0.0001439
False	High	[K].SGATPILVATDVAAR.[G]			0.0026436	0	1	2	6	Q75HJ0	Q75HJ0 [481-495]	0	1441.80091847	High	High	High		9.0e6		3.01345252990723	High	4.545E-05	0.0003915
False	High	[K].EALEWLDENQTAEKEEYEEK.[L]			0.000158052	0	1	1	7	Q6Z7B0	Q6Z7B0 [606-625]	1	2483.1096342	High	High	High	9.7e6		1.9e6	3.99032473564148	High	0	1.763E-06
False	High	[R].VIDLVSSADVVK.[Q]			0.00107863	0	1	1	10	P35686	P35686 [97-108]	0	1244.70964394	High	High	High			1.8e8	3.89266848564148	High	0	2.967E-05
False	High	[R].SLNSVWAQHLSEEVR.[R]			0.000240498	0	1	1	8	P35684	P35684 [101-115]	0	1754.8820222	High	High	Not Found	1.0e8	2.5e7		4.1923246383667	High	0	1.002E-05
False	High	[K].EGISAEVINLR.[S]			0.00142134	0	2	2	10	Q6Z1G7; Q0J0H4	Q6Z1G7 [267-277]; Q0J0H4 [269-279]	0	1200.6582771	High	High	High			1.8e8	3.18861722946167	High	0	3.098E-05
False	High	[K].VSDDEVAFLTQGDANDEK.[N]			1.49025E-06	0	1	1	16	Q0J8G4	Q0J8G4 [209-226]	0	1952.87197038	High	High	High	5.4e6		1.6e8	5.84340238571167	High	0	4.84E-08
False	High	[R].ISPAIDHLDAYDSDPIK.[L]			0.00323215	0	1	1	2	Q6Z965	Q6Z965 [242-258]	0	1869.92288387	High	Not Found	Not Found				2.56622385978699	High	0.001715	0.01507
False	High	[R].TVVSIPNGPSELAVK.[E]			0.004161	0	1	1	9	Q40677	Q40677 [178-192]	0	1510.84753428	High	High	High	7.1e8	3.9e8	6.6e8	2.43169975280762	High	0.0001292	0.0004595
False	High	[R].TVVSIPNGPSELAVK.[E]	1xDeamidated [N7]		0.00154931	0	1	1	29	Q40677	Q40677 [178-192]	0	1511.83155028	High	High	High	3.7e8		1.0e9	3.21324563026428	High	0.0002233	0.0009252
False	High	[K].NQYTFNVESGFTK.[T]			0.00108485	0	1	1	8	P0C449	P0C449 [20-32]	0	1534.7172484	High	High	High			1.1e8	3.45474457740784	High	0.0002233	0.0008842
False	High	[R].VAPEEHPILLTEAPLNPK.[A]			0.00128164	0	1	2	14	A3C6D7	A3C6D7 [98-115]	0	1968.08005321	High	High	High	8.5e6			3.23256039619446	High	0	2.725E-05
False	High	[K].TITLEVESSDTIDNVK.[A]			6.13296E-06	0	2	6	224	P51431; Q9ARZ9	P51431 [12-27]; Q9ARZ9 [12-27]	0	1763.89091501	High	High	High	1.8e7	3.4e7	1.6e7	5.73847150802612	High	0	1.836E-07
False	High	[R].DNLTLWTSDNAEDGGDEIKEAAKPEGEGH.[-]	1xDeamidated [N10]		0.00180935	0	1	1	9	Q06967	Q06967 [232-260]	1	3099.36613631	High	High	High		7.3e6	8.1e7	3.95859408378601	High	0	6.068E-05
False	High	[R].GQNCWADKPAAIVSAGGGFGGGR.[S]	1xCarbamidomethyl [C4]		0.00014499	0	1	1	5	Q941Z0	Q941Z0 [109-131]	0	2233.05670899	High	High	High			5.0e7	4.08920621871948	High	0	1.575E-06
False	High	[R].DNLTLWTSDNAEDGGDEIKEAAKPEGEGH.[-]	2xDeamidated [N2; N10]		0.000621108	0	1	1	1	Q06967	Q06967 [232-260]	1	3100.35015231	Not Found	Not Found	High				4.37480735778809	High	0	1.058E-05
False	High	[K].QDSTYWDNISQGGLQR.[I]			3.11138E-06	0	1	1	9	P30298	P30298 [728-743]	0	1867.85692957	High	High	High			1.0e8	4.83095359802246	High	0	1.045E-08
False	High	[K].YTIGGDLGGGEGHNGWVSCVR.[F]	1xCarbamidomethyl [C19]		0.00223794	0	1	1	3	P49027	P49027 [152-172]	0	2190.99852541	Not Found	Not Found	High			3.3e7	2.7426118850708	High	0	5.616E-05
False	High	[K].YTIGGDLGGGEGHNGWVSCVR.[F]	1xDeamidated [N14]; 1xCarbamidomethyl [C19]		5.1497E-05	0	1	1	18	P49027	P49027 [152-172]	0	2191.98254141	High	High	High	1.9e7	8.0e6	1.2e8	3.67701530456543	High	0	4.075E-07
False	High	[K].VSPEVIAEYTVR.[T]			0.00230316	0	1	1	12	P17784	P17784 [238-249]	0	1362.7263566	High	High	High	1.9e8		4.3e8	3.98637652397156	High	0	5.825E-05
False	High	[R].AVLMDLEPGTMDSVR.[TS]	1xOxidation [M11]		0.00593854	0	5	7	2	Q43594; Q8H7U1; Q40665; P46265; Q76FS3	Q43594 [63-77]; Q8H7U1 [63-77]; Q40665 [63-77]; P46265 [63-77]; Q76FS3 [63-77]	0	1649.78731891	High	Not Found	Not Found	2.9e7			2.30001258850098	High	0.0079	0.08124
False	High	[R].VPEGFDYELYNR.[DN]			0.000471302	0	2	2	11	Q6Z4G3; Q8H8T0	Q6Z4G3 [59-70]; Q8H8T0 [61-72]	0	1501.69578471	High	High	High	1.1e7	1.5e7	2.9e8	3.88297247886658	High	0	2.944E-05
False	High	[K].TIVAANLGVTPSNDGEVIR.[V]			9.407E-07	0	1	1	17	A3BLC3	A3BLC3 [162-180]	0	1926.02908023	High	High	High		7.0e7	2.3e8	4.86462497711182	High	0	2.193E-09
False	High	[K].ATGEQSAEMVTDEGAIYVTSNR.[G]			0.000178339	0	1	1	2	Q5Z5A8	Q5Z5A8 [185-206]	0	2329.06124432	High	Not Found	Not Found				4.04728126525879	High	0	2.069E-06
False	High	[K].WLAANVSAEVAESTR.[I]			2.70428E-05	0	1	1	283	P48494	P48494 [192-206]	0	1603.80746033	High	High	High	7.0e6	8.3e6	1.3e7	4.34169387817383	High	0	3.13E-06
False	High	[K].TGSFYGQGAQQAGNLPVPEGCTDPVAK.[N]	1xCarbamidomethyl [C21]		0.000513758	0	1	1	12	P93431	P93431 [423-449]	0	2749.28861867	High	High	High	1.4e7	3.2e7	1.6e7	3.53317666053772	High	0.0003318	0.001911
False	High	[R].LSVGYNILTR.[D]			0.00611125	0	1	1	9	O64464	O64464 [33-42]	0	1135.64698421	High	High	High	7.3e7		1.2e8	2.66719818115234	High	0	0.0002051
False	High	[K].ANSEATLGTYQGDAVLGEGASESLHVK.[D]	1xDeamidated [Q/N]		1.6152E-06	0	1	1	72	Q5N725	Q5N725 [328-354]	0	2705.29005849	High	High	High	7.8e6	5.6e6	2.2e7	6.2860746383667	High	0	7.135E-08
False	High	[K].ANSEATLGTYQGDAVLGEGASESLHVK.[D]	2xDeamidated [N2; Q11]		4.45413E-07	0	1	1	4	Q5N725	Q5N725 [328-354]	0	2706.27407449	High	Not Found	High			2.7e7	5.62279558181763	High	0	1.86E-06
False	High	[K].ANSEATLGTYKGDAVLGEGASESLHVK.[D]	1xDeamidated [N2]		5.29993E-05	0	1	1	20	P17784	P17784 [328-354]	1	2705.32644401	High	High	High	7.8e6	2.2e6	2.1e7	6.41489744186401	High	0	4.243E-07
False	High	[K].ESDAWPAEPQDAYGLEK.[L]			0.000610485	0	2	3	6	A2Z7B3; Q2R1V8	A2Z7B3 [163-179]; Q2R1V8 [156-172]	0	1905.85011283	High	High	High	1.5e8		3.3e6	3.31090688705444	High	0	2.348E-05
False	High	[K].ESDAWPAEPQDAYGLEK.[L]	1xDeamidated [Q10]		0.000786227	0	2	3	4	A2Z7B3; Q2R1V8	A2Z7B3 [163-179]; Q2R1V8 [156-172]	0	1906.83412883	Not Found	Not Found	High			2.6e8	4.10368061065674	High	0.0002233	0.000863
False	High	[K].VVDLLAPYQR.[G]			0.00336471	0	1	1	7	Q01859	Q01859 [210-219]	0	1173.66263427	High	High	High			5.7e8	3.28280091285706	High	0.0002233	0.0008521
False	High	[R].NGPSLMPGGSFEAYK.[Y]			0.000493489	0	1	1	10	Q9LI00	Q9LI00 [139-153]	0	1554.72570462	High	High	High	5.1e7	3.4e7	7.0e7	3.8398756980896	High	0	7.796E-06
False	High	[R].NGPSLMPGGSFEAYK.[Y]	1xDeamidated [N1]		0.00156722	0	1	1	10	Q9LI00	Q9LI00 [139-153]	0	1555.70972062	High	High	High	6.0e7	1.4e7	5.3e7	3.61978125572205	High	0.0003808	0.003233
False	High	[K].ANSEATLGTYQGDAVLGEGASESLHVK.[D]			2.80166E-08	0	1	1	111	Q5N725	Q5N725 [328-354]	0	2704.30604249	High	High	High	1.2e8	1.7e7	1.1e8	6.24588680267334	High	0	5.565E-11
False	High	[R].FTQANSEVSALLGR.[I]			4.97504E-05	0	1	1	18	Q01859	Q01859 [334-347]	0	1492.77543198	High	High	High		1.2e8	2.5e8	4.47185373306274	High	0	5.821E-07
False	High	[R].ELGEGGIDNYLSVK.[Q]	1xDeamidated [N9]		0.000579696	0	1	1	2	B3VMC0	B3VMC0 [470-483]	0	1494.73223015	Not Found	Not Found	High			2.9e7	3.54214477539063	High	0	9.665E-06
False	High	[R].ELGEGGIDNYLSVK.[Q]			0.000116529	0	1	1	4	B3VMC0	B3VMC0 [470-483]	0	1493.74821415	High	High	High	3.5e7	2.0e7	8.9e7	4.10506200790405	High	0	1.255E-05
False	High	[K].QDSTYWDNISQGGLQR.[I]	1xDeamidated [Q/N]		0.000329964	0	1	1	2	P30298	P30298 [728-743]	0	1868.84094557	High	Not Found	Not Found	1.7e6			3.19931888580322	High	0	4.625E-06
False	High	[K].YPIEHGIVNNWDDMEK.[I]			0.00019108	0	1	2	4	P0C542	P0C542 [70-85]	0	1959.89053791	High	Not Found	Not Found	1.4e7			4.09196901321411	High	0	2.259E-06
False	High	[R].DNSALPIAAYQVSGEYSMIK.[A]			2.22399E-05	0	1	1	11	Q5Z8V9	Q5Z8V9 [360-379]	0	2157.053246	High	High	High	1.8e7	1.2e7	1.5e7	3.74807906150818	High	0	1.65E-06
False	High	[K].LFEIGAGTSEIR.[R]			0.00186209	0	1	1	8	Q75IM9	Q75IM9 [386-397]	0	1292.68449182	High	High	High	2.1e7		1.1e8	3.87878441810608	High	0	5.495E-05
False	High	[R].TVSSGISGASYYTGTFNTVNR.[S]			7.41466E-06	0	1	1	4	Q5Z5A8	Q5Z5A8 [225-245]	0	2182.04110135	High	Not Found	High	9.9e6		2.8e7	4.68144273757935	High	0	3.249E-08
False	High	[R].IAQIPVSEAYLGR.[V]			0.000408195	0	1	1	17	P0C2Z4	P0C2Z4 [95-107]	0	1416.78454018	High	High	High	1.7e7	5.4e8	6.9e8	3.53729104995728	High	4.545E-05	0.0003307
False	High	[R].YLASVIEAYGK.[E]			0.00639807	0	1	1	4	Q42997	Q42997 [158-168]	0	1213.64631547	High	High	Not Found				2.96905660629272	High	0	0.0002173
False	High	[R].YLAVEPSTPYNTTTLPK.[V]			6.48163E-05	0	1	1	10	P42862	P42862 [550-566]	0	1894.97967048	High	High	High	7.1e7		1.0e8	3.66533255577087	High	0	5.949E-06
False	High	[R].TSPQWLGPQIEVIR.[A]			0.000499197	0	1	3	21	P14717	P14717 [342-355]	0	1623.88531677	High	High	High	5.7e7			3.67282867431641	High	4.545E-05	0.0002789
False	High	[K].AFNVEVAPSDFK.[V]			0.00319524	0	1	1	8	Q9SDD6	Q9SDD6 [176-187]	0	1323.65794273	High	High	High	1.3e8		1.5e8	3.49618554115295	High	0.001598	0.0136
False	High	[K].IGDTAGTIDNIIQCK.[L]	1xCarbamidomethyl [C14]		1.75684E-05	0	1	1	10	Q93VT8	Q93VT8 [149-163]	0	1618.81049709	High	High	High	1.3e8	1.1e8	1.3e8	4.36709547042847	High	0	4.611E-06
False	High	[R].VGLTGLTVAEHFR.[D]			3.06902E-05	0	1	1	38	Q01859	Q01859 [305-317]	0	1399.76922449	High	High	High	1.1e8	1.6e7	5.5e7	3.92889666557312	High	0	5.013E-07
False	High	[R].IINEPTAAAIAYGIDKK.[G]			2.5006E-06	0	2	3	52	Q6Z7B0; Q75HQ0	Q6Z7B0 [202-218]; Q75HQ0 [226-242]	1	1787.99017565	High	High	High	1.9e8	2.9e7	2.6e7	4.73956966400146	High	0	7.862E-09
False	High	[K].AAQDIALADLAPTHPIR.[L]			5.81073E-05	0	2	2	22	Q6ZKC0; Q2R2W2	Q6ZKC0 [155-171]; Q2R2W2 [164-180]	0	1772.9653579	High	High	High	1.9e8	3.8e7	9.4e7	3.60178112983704	High	0	1.895E-05
False	High	[R].FLANVDPVDVAR.[S]			0.00379586	0	2	2	11	P42862; P42863	P42862 [185-196]; P42863 [185-196]	0	1315.70047625	High	High	High	2.3e8	1.4e8	2.3e8	3.15045785903931	High	0.0004073	0.003791
False	High	[R].AKESAQDIINLKPLIEK.[K]			1.38781E-05	0	1	1	26	P83646	P83646 [120-136]	1	1910.09570327	High	High	High	1.9e7			4.55845499038696	High	0	2.617E-05
False	High	[R].AKESAQDIINLKPLIEK.[K]	1xDeamidated [Q/N]		0.00015008	0	1	1	5	P83646	P83646 [120-136]	1	1911.07971927	High	High	High		1.1e7	3.9e7	4.43604564666748	High	0	1.655E-06
False	High	[K].AQISIYDPQVTEDQIQR.[D]			8.86169E-06	0	1	3	15	Q9AUV6	Q9AUV6 [358-374]	0	2004.00325937	High	High	High	4.7e7	9.3e7	6.3e7	4.40094375610352	High	0	4.119E-08
False	High	[K].YANDLSSGVIFGK.[E]			0.00221237	0	1	1	10	Q6K669	Q6K669 [273-285]	0	1370.69505648	High	High	High	5.9e7	6.8e7	1.8e8	3.1906726360321	High	0.0002233	0.001033
False	High	[K].VITILSEQGYVAK.[D]			0.00423327	0	1	1	4	Q69LE7	Q69LE7 [362-374]	0	1420.8046069	High	High	Not Found	1.5e7			3.20465540885925	High	4.545E-05	0.0002731
False	High	[K].GVNPDEAVAYGAAVQGSILSGEGGDETK.[D]			6.44447E-05	0	1	1	5	Q6Z7B0	Q6Z7B0 [391-418]	0	2691.274408	High	Not Found	High	8.1e6		2.3e7	5.07611227035522	High	0	5.473E-07
False	High	[K].GVNPDEAVAYGAAVQGSILSGEGGDETK.[D]	1xDeamidated [N/Q]		0.00010507	0	1	1	2	Q6Z7B0	Q6Z7B0 [391-418]	0	2692.258424	Not Found	Not Found	High			8.3e6	3.46101975440979	High	0	1.035E-06
False	High	[R].MFVADGGELLMAQSYAK.[N]			0.000353537	0	1	1	4	P37833	P37833 [237-253]	0	1830.87646784	High	Not Found	High	7.9e6		7.3e6	3.60317945480347	High	0.0001614	0.0006771
False	High	[K].GSVPGFSVNTVDTTGAGDAFVGSLLVNVAK.[D]			5.36124E-05	0	1	1	18	Q0J8G4	Q0J8G4 [257-286]	0	2879.47852752	High	High	High		8.7e6	1.2e7	4.78943347930908	High	0	1.198E-06
False	High	[K].GSVPGFSVNTVDTTGAGDAFVGSLLVNVAK.[D]	1xDeamidated [N]		0.00228996	0	1	1	5	Q0J8G4	Q0J8G4 [257-286]	0	2880.46254352	High	Not Found	Not Found	1.0e7			4.86659574508667	High	0	5.767E-05
False	High	[R].DQDLLVLPTDAALFEDPSFK.[V]			0.000713014	0	1	1	5	Q69SV0	Q69SV0 [298-317]	0	2234.12270571	High	High	High	6.0e6	2.3e6	8.7e6	4.22501230239868	High	0	1.264E-05
False	High	[R].VPAGLPLDSAAPLLCAGVTVYSPMVIHGLNAPGK.[H]	1xDeamidated [N30]; 1xCarbamidomethyl [C15]		0.00101253	0	1	1	4	Q6ERW7	Q6ERW7 [225-258]	0	3386.78508061	High	Not Found	High	5.1e6			5.23586320877075	High	0	1.998E-05
False	High	[R].VDHVDISGLPLLNTDLETADGGFPPAVEAFR.[D]			7.43103E-07	0	1	1	19	Q941Z0	Q941Z0 [45-75]	0	3265.63754718	High	High	High		2.7e6	1.2e7	5.34075975418091	High	0	7.054E-07
False	High	[R].VDHVDISGLPLLNTDLETADGGFPPAVEAFR.[D]	1xDeamidated [N13]		3.48294E-05	0	1	1	10	Q941Z0	Q941Z0 [45-75]	0	3266.62156318	High	High	High			3.2e6	5.27486705780029	High	0	2.324E-06
False	High	[R].NPSADMLLTEAELNLDLIR.[R]			4.16266E-05	0	1	1	15	Q0J8G4	Q0J8G4 [123-141]	0	2128.09544515	High	High	High	2.2e6	2.6e6	2.6e6	4.55390167236328	High	0	3.303E-06
False	High	[R].NPSADMLLTEAELNLDLIR.[R]	1xOxidation [M6]		0.00420904	0	1	1	4	Q0J8G4	Q0J8G4 [123-141]	0	2144.09036015	High	High	Not Found	2.9e6	2.1e6		2.88256812095642	High	0	0.0001269
False	High	[K].SVPCDELAPIVADILVER.[F]	1xCarbamidomethyl [C4]		0.000118556	0	1	1	20	Q42997	Q42997 [566-583]	0	1996.04195342	High	High	High	3.9e6		6.9e6	3.49142980575562	High	0	1.211E-06
False	High	[R].FFPYYAFNVLGGLDSEGK.[G]			4.02148E-05	0	1	1	12	O64464	O64464 [105-122]	0	2023.98000485	High	High	High	5.6e6	2.0e6		4.29448795318604	High	0	2.952E-07
False	High	[K].AGAPVDQTIATLAAHLEQGDCIIDGGNEWYENTER.[R]	1xCarbamidomethyl [C21]		0.00010507	0	1	1	15	Q9LI00	Q9LI00 [79-113]	0	3814.76132048	High	High	High	7.9e5	5.7e6		4.79940509796143	High	0	1.874E-06
False	High	[K].AGAPVDQTIATLAAHLEQGDCIIDGGNEWYENTER.[R]	1xDeamidated [N/Q]; 1xCarbamidomethyl [C21]		0.000357626	0	1	1	22	Q9LI00	Q9LI00 [79-113]	0	3815.74533648	High	High	High		2.5e6	6.0e6	5.18046903610229	High	0	8.765E-06
False	High	[K].AGAPVDQTIATLAAHLEQGDCIIDGGNEWYENTER.[R]	2xDeamidated [Q/N]; 1xCarbamidomethyl [C21]		1.67784E-05	0	1	1	6	Q9LI00	Q9LI00 [79-113]	0	3816.72935248	High	High	High				6.77488946914673	High	0	9.425E-08
False	High	[R].YEAVGVDPSTTLLEFLR.[T]			0.00207688	0	1	2	7	Q852M2	Q852M2 [21-37]	0	1909.99056951	High	High	High		5.8e6	4.3e6	4.23542261123657	High	0	0.0001698
False	High	[R].ASDLDIASILGMGFPK.[F]			0.00073381	0	1	1	7	Q8W1L6	Q8W1L6 [648-663]	0	1634.8458197	High	High	High	4.3e6	3.5e6	4.2e6	4.10321235656738	High	0	1.314E-05
False	High	[R].DQDLLVLPTDAALFEDPTFK.[V]			1.10262E-05	0	1	1	15	Q7XJ02	Q7XJ02 [299-318]	0	2248.13835577	High	High	High	1.4e7	5.1e7	8.1e6	5.39564275741577	High	0	6.199E-08
False	High	[R].DQDLLVLPTDAALFEDPTFK.[V]	1xDeamidated [Q2]		0.00176824	0	1	1	5	Q7XJ02	Q7XJ02 [299-318]	0	2249.12237177	Not Found	High	High		1.5e6		3.26234865188599	High	0	4.127E-05
False	High	[R].DPGELVFPFGPDYLENLNVNLDHPK.[L]			0.000412916	0	1	1	6	Q6ZJS7	Q6ZJS7 [159-183]	0	2839.39373536	High	High	Not Found	1.6e6	9.7e6		4.34511518478394	High	0	3.767E-05
False	High	[R].FFPYYAFNVLGGLDSEGK.[G]	1xDeamidated [N8]		0.000280893	0	1	1	4	O64464	O64464 [105-122]	0	2024.96402085	High	High	Not Found	2.1e6	6.4e6		4.13293552398682	High	0.0001292	0.0005042
False	High	[R].DPGELVFPFGPDYLENLNVNLDHPK.[L]	1xDeamidated [N]		1.93727E-05	0	1	1	16	Q6ZJS7	Q6ZJS7 [159-183]	0	2840.37775136	High	High	High		8.1e6		5.15757036209106	High	0	1.14E-07
False	High	[K].YIPSNTFSYYDQVLDTTAMLGAVPER.[Y]	1xDeamidated [N/Q]		0.000101506	0	1	1	9	Q2QLY4	Q2QLY4 [56-81]	0	2952.3971661	High	High	Not Found	3.0e6	2.2e7		4.28449487686157	High	0	2.692E-06
False	High	[K].AFGAELILTDPLLGMK.[G]			0.000299235	0	1	1	6	Q9XEA6	Q9XEA6 [111-126]	0	1688.9291554	High	High	High	1.2e7	6.2e6		4.27059364318848	High	0	1.108E-05
False	High	[R].AGLPLQDLEFVQFHPTGIYGAGCLITEGSR.[G]	1xDeamidated [Q]; 1xCarbamidomethyl [C23]		0.000513758	0	1	1	3	Q6ZDY8	Q6ZDY8 [268-297]	0	3247.60922476	High	High	Not Found				4.90966653823853	High	0	8.261E-06
False	High	[R].TMLELLNQLDGFDSR.[G]			0.000290754	0	1	1	6	P46466	P46466 [316-330]	0	1751.86326059	High	High	High		6.8e6	7.1e6	4.16394853591919	High	0	1.434E-05
False	High	[K].VCLLGCGVSTGLGAVWNTAK.[V]	2xCarbamidomethyl [C2; C6]		0.00119622	0	1	2	6	A2XAZ3	A2XAZ3 [174-193]	0	2063.04124226	Not Found	High	High		3.1e6		3.86849665641785	High	4.545E-05	0.0003654
False	High	[K].GFVDSLFQAPTGDGTHEAVLSSYEYLSQGLR.[T]			5.52985E-06	0	1	1	18	P93431	P93431 [81-111]	0	3344.60697529	High	High	High	3.3e6	6.2e7		4.49533557891846	High	0	7.135E-08
False	High	[K].GFVDSLFQAPTGDGTHEAVLSSYEYLSQGLR.[T]	1xDeamidated [Q]		1.27311E-05	0	1	1	12	P93431	P93431 [81-111]	0	3345.59099129	High	High	High				4.72121000289917	High	0	9.037E-06
False	High	[K].ALLPFFDSAYQGFASGSLDQDAQSVR.[M]			1.56596E-05	0	1	1	14	P37833	P37833 [211-236]	0	2790.33694875	High	High	High	1.2e7	1.5e7	1.6e7	4.18616962432861	High	0	1.526E-06
False	High	[K].ALLPFFDSAYQGFASGSLDQDAQSVR.[M]	1xDeamidated [Q]		0.0016222	0	1	1	13	P37833	P37833 [211-236]	0	2791.32096475	High	High	High	3.2e6	6.5e6	3.2e6	3.9814178943634	High	0.0002233	0.0008899
False	High	[K].IFEVAPSASQMFSFLR.[N]			0.00262846	0	2	2	4	O04986; O04985	O04986 [44-59]; O04985 [47-62]	0	1829.92546697	Not Found	High	High		3.6e6	1.6e6	2.68558144569397	High	0.001624	0.01401
False	High	[K].YIPSNTFSYYDQVLDTTAMLGAVPER.[Y]			0.000156244	0	1	1	21	Q2QLY4	Q2QLY4 [56-81]	0	2951.4131501	High	High	High	1.8e7	2.3e7	1.3e7	3.95101857185364	High	0	6.043E-05
False	High	[R].GFKDQIYDIFQLLPSK.[IV]			0.0020297	0	1	2	22	P35683	P35683 [199-214]	1	1912.02147577	High	High	High	2.2e6	1.2e7	2.0e6	3.43417143821716	High	0	4.954E-05
False	High	[R].WAMLGALGCVFPEILSK.[N]	1xOxidation [M3]; 1xCarbamidomethyl [C9]		0.000897381	0	1	1	11	A2XJ35	A2XJ35 [102-118]	0	1907.97578868	High	High	High	5.6e6	4.9e6	6.2e6	4.38798379898071	High	0	2.129E-05
False	High	[K].AETESGETGPLVNEADIQHIVSSWTGIPVEK.[V]	1xDeamidated [Q/N]		0.00121702	0	1	1	11	Q2QVG9	Q2QVG9 [555-585]	0	3294.60122158	High	High	High		4.7e6		4.26688480377197	High	4.545E-05	0.0003217
False	High	[K].SLLVWDLTNPVQNVGEGAGASEYGVPFR.[R]			1.66822E-05	0	1	1	12	P49027	P49027 [42-69]	0	2975.48976092	High	High	High		1.3e7	1.4e7	4.74308633804321	High	0	9.399E-08
False	High	[K].SLLVWDLTNPVQNVGEGAGASEYGVPFR.[R]	1xDeamidated [Q/N]		0.000383175	0	1	1	19	P49027	P49027 [42-69]	0	2976.47377692	High	High	Not Found	4.8e6	7.4e6		4.48080205917358	High	0	1.044E-05
False	High	[R].YALSYQEPIPVEQLVQSLCDTK.[Q]	1xCarbamidomethyl [C19]		1.67784E-05	0	1	2	12	P0C8Y9	P0C8Y9 [97-118]	0	2581.28543087	High	High	High	7.9e6	1.9e6	7.6e6	4.69837999343872	High	0	9.437E-08
False	High	[R].YALSYQEPIPVEQLVQSLCDTK.[Q]	1xDeamidated [Q]; 1xCarbamidomethyl [C19]		0.000923552	0	1	2	14	P0C8Y9	P0C8Y9 [97-118]	0	2582.26944687	High	High	High		8.4e6		4.19730997085571	High	0	5.698E-05
False	High	[R].GGDLVSAFAELMGR.[Q]			0.000329964	0	1	1	19	Q6Z5N4	Q6Z5N4 [127-140]	0	1422.7045753	High	High	High		1.4e7	7.7e6	4.50471591949463	High	0	4.637E-06
False	High	[R].VLLQDFTGVPAVVDLAAMR.[D]			1.02909E-05	0	1	1	22	Q6YZX6	Q6YZX6 [87-105]	0	2015.09940846	High	High	High	7.9e6	3.5e7		4.33728933334351	High	0	2.64E-07
False	High	[K].DGVTLLWDLAEGK.[R]			0.00047402	0	1	1	16	P49027	P49027 [230-242]	0	1416.73692126	High	High	High	3.5e7	4.6e7	3.9e7	4.66630506515503	High	0	1.742E-05
False	High	[K].ITDEFTGAGAVGQVCQVIGAVVDVR.[F]	1xCarbamidomethyl [C15]		0.000115196	0	1	1	10	Q01859	Q01859 [71-95]	0	2561.30281227	High	High	High			1.6e7	3.91673803329468	High	0	1.562E-05
False	High	[K].ITDEFTGAGAVGQVCQVIGAVVDVR.[F]	1xDeamidated [Q]; 1xCarbamidomethyl [C15]		3.60522E-05	0	1	1	11	Q01859	Q01859 [71-95]	0	2562.28682827	High	High	High				4.48653221130371	High	0	9.276E-07
False	High	[K].ALGVDTVPVLVGPVSYLLLSKPAK.[G]			7.96197E-07	0	2	2	40	Q2QLY5; Q2QLY4	Q2QLY5 [146-169]; Q2QLY4 [146-169]	0	2436.44760905	High	High	High		3.4e6	1.5e7	5.15191698074341	High	0	1.762E-09
False	High	[K].NLLSPSTPFFFNTLYDPYR.[E]			8.66017E-06	0	1	1	24	Q8H8T0	Q8H8T0 [133-151]	0	2292.13354525	High	High	High	9.3e6	1.8e7	6.3e6	4.54481935501099	High	0	3.984E-08
False	High	[K].FETLSYLPPLTVEDLLK.[Q]			7.00027E-06	0	1	2	53	P18566	P18566 [59-75]	0	1978.07832187	High	High	High	9.3e5	8.6e7	7.4e6	3.52557349205017	High	0	3.022E-08
False	High	[K].YLGPFSEQTPSYLTGEFPGDYGWDTAGLSADPETFAR.[N]			2.17342E-05	0	1	1	6	A2XJ35	A2XJ35 [55-91]	0	4042.82938291	High	High	High	3.1e7			5.81572818756104	High	0	8.919E-07
False	High	[K].YLGPFSEQTPSYLTGEFPGDYGWDTAGLSADPETFAR.[N]	1xDeamidated [Q8]		3.42337E-05	0	1	1	8	A2XJ35	A2XJ35 [55-91]	0	4043.81339891	Not Found	High	High				4.97296619415283	High	0	2.398E-07
False	High	[R].NVDNFFNENEQLAFGPGLVVPGIYYSDDK.[M]			3.01249E-07	0	1	1	25	Q0E4K1	Q0E4K1 [311-339]	0	3261.53749882	High	High	High	3.6e6		1.1e7	5.76262044906616	High	0	1.053E-09
False	High	[R].NVDNFFNENEQLAFGPGLVVPGIYYSDDK.[M]	1xDeamidated [Q/N]		0.000713014	0	1	1	55	Q0E4K1	Q0E4K1 [311-339]	0	3262.52151482	High	High	High		4.8e6	5.3e6	4.4752197265625	High	0	3.8E-05
False	High	[R].NVDNFFNENEQLAFGPGLVVPGIYYSDDK.[M]	2xDeamidated [N/Q]		0.00191636	0	1	1	7	Q0E4K1	Q0E4K1 [311-339]	0	3263.50553082	High	High	High			3.8e6	4.40642881393433	High	0	6.857E-05
False	High	[R].GPIQLSYNYNYGPAGEAIGEDLLNNPELVASDPVVSFK.[T]			8.71011E-06	0	1	1	10	Q688M5	Q688M5 [199-236]	0	4050.99711691	High	High	High				5.09333419799805	High	0	7.853E-06
False	High	[R].NPDEIPWAEAGAEYVVESTGVFTDK.[E]	1xDeamidated [N1]		5.84425E-05	0	1	1	30	A2YQT7	A2YQT7 [83-107]	0	2725.25154777	High	High	High	4.1e6	4.7e6	3.7e6	4.20391798019409	High	0.0001614	0.0006602
False	High	[R].GPIQLSYNYNYGPAGEAIGEDLLNNPELVASDPVVSFK.[T]	1xDeamidated [N/Q]		2.63925E-07	0	1	1	10	Q688M5	Q688M5 [199-236]	0	4051.98113291	High	High	Not Found				6.30883312225342	High	0	5.269E-10
False	High	[K].FLPIYLSQGILQHDPFEVLDQR.[G]			0.00430679	0	1	1	2	Q6AVA8	Q6AVA8 [861-882]	0	2628.38204861	High	High	Not Found		4.7e6		2.78254675865173	High	0	0.0001312
False	High	[R].NMIIVPEMIGSIVGVYNGK.[T]			0.000174283	0	1	1	6	P31674	P31674 [91-109]	0	2034.07623019	High	High	High	2.2e6	1.9e6	4.0e6	4.91191816329956	High	0	1.809E-05
False	High	[R].SLAALSTLQTLDLSYNR.[L]			0.00348264	0	1	1	2	Q8GT95	Q8GT95 [280-296]	0	1865.99671751	Not Found	High	Not Found		7.0e6		2.26380133628845	High	0	9.958E-05
False	High	[K].DYTDPPPAPLIDAAELGSWSLYR.[A]			0.00514526	0	1	1	12	Q8H5N9	Q8H5N9 [20-42]	0	2547.24019496	High	High	High	4.1e6	4.8e6		3.38723707199097	High	0	0.0002084
False	High	[R].DVPCAVFSIPPLSVVGLSEQQALEEAK.[S]	1xCarbamidomethyl [C4]		3.39169E-06	0	1	1	15	P48642	P48642 [369-395]	0	2883.48083605	High	High	High	1.7e7		1.2e7	4.41926193237305	High	0	6.331E-06
False	High	[R].DVPCAVFSIPPLSVVGLSEQQALEEAK.[S]	1xDeamidated [Q]; 1xCarbamidomethyl [C4]		0.000777237	0	1	1	17	P48642	P48642 [369-395]	0	2884.46485205	High	High	High	4.2e6		3.2e6	4.42828845977783	High	0	1.416E-05
False	High	[-].MLVYQDLLTGDELLSDSFPYR.[E]			0.00103609	0	1	1	13	P35681	P35681 [1-21]	0	2475.21120306	High	High	High	6.9e6	3.5e6	5.4e6	4.92455577850342	High	0	2.052E-05
False	High	[-].MLVYQDLLTGDELLSDSFPYR.[E]	1xDeamidated [Q5]		1.93727E-05	0	1	1	2	P35681	P35681 [1-21]	0	2476.19521906	High	High	Not Found	3.3e6	2.8e6		4.48296117782593	High	0	1.14E-07
False	High	[R].GPIQLSYNYNYGPAGEAIGEDLLNNPELVASDPVVSFK.[T]	2xDeamidated [Q/N]		0.000276089	0	1	1	12	Q688M5	Q688M5 [199-236]	0	4052.96514891	High	High	High	2.0e6	4.9e6	8.8e6	5.43190002441406	High	0	3.665E-06
False	High	[R].NPDEIPWAEAGAEYVVESTGVFTDK.[E]			1.468E-07	0	1	1	71	A2YQT7	A2YQT7 [83-107]	0	2724.26753177	High	High	High	3.6e6	4.4e6	2.6e7	6.65716791152954	High	0	2.048E-10
False	High	[R].SEALEPTRPAIPILLAVGAIHQHLIQNGLR.[M]	1xDeamidated [Q/N]		0.00366733	0	1	1	25	Q69RJ0	Q69RJ0 [707-736]	0	3228.82154092	High	High	High	3.3e6	3.4e6	8.0e6	3.13367509841919	High	0	0.0001122
False	High	[R].SEALEPTRPAIPILLAVGAIHQHLIQNGLR.[M]			9.36542E-05	0	1	1	24	Q69RJ0	Q69RJ0 [707-736]	0	3227.83752492	High	High	High	5.4e6	5.7e6	1.5e6	3.85959911346436	High	0	3.846E-05
False	High	[R].GVMLGADQPVILHMLDIPPATESLNGLK.[M]	1xDeamidated [Q/N]		2.74161E-06	0	1	1	13	Q7XDC8	Q7XDC8 [28-55]	0	2930.53657694	High	High	High				4.26635599136353	High	0	1.379E-06
False	High	[R].GVMLGADQPVILHMLDIPPATESLNGLK.[M]	2xDeamidated [Q8; N25]		9.60469E-06	0	1	1	9	Q7XDC8	Q7XDC8 [28-55]	0	2931.52059294	High	High	High		8.1e6		4.16476488113403	High	0	1.177E-06
False	High	[R].NSDLANLLVDPEFAQEIMDR.[Q]			3.08672E-05	0	1	1	36	Q9LI00	Q9LI00 [386-405]	0	2290.10198701	High	High	High	1.4e7	1.3e7	8.6e6	5.14374113082886	High	0	2.085E-05
False	High	[R].NSDLANLLVDPEFAQEIMDR.[Q]	1xDeamidated [N/Q]		0.000184599	0	1	1	6	Q9LI00	Q9LI00 [386-405]	0	2291.08600301	Not Found	Not Found	High			9.6e6	3.76978421211243	High	0	2.167E-06
False	High	[R].NPLQFDNSYFTELLSGDKEGLLQLPSDK.[A]			1.52157E-05	0	1	2	18	Q10N21	Q10N21 [182-209]	1	3168.57354997	High	High	High	1.5e6	2.7e7		4.71423673629761	High	0	2.483E-06
False	High	[R].NPLQFDNSYFTELLSGDKEGLLQLPSDK.[A]	1xDeamidated [Q/N]		2.61256E-05	0	1	2	8	Q10N21	Q10N21 [182-209]	1	3169.55756597	High	High	High	1.9e6			4.39591407775879	High	0	1.423E-05
False	High	[K].EIALWFPEGLAEWR.[S]			0.000329964	0	1	2	30	A6N0M9	A6N0M9 [126-139]	0	1716.87441774	High	High	High	2.7e6			3.94093561172485	High	0	5.705E-05
False	High	[R].DVTTTPAELLTFFR.[D]			0.000606985	0	1	1	31	Q6Z5N4	Q6Z5N4 [52-65]	0	1610.84244888	High	High	High		7.3e6		3.84988808631897	High	9.031E-05	0.0004267
False	High	[K].TLNDDIADIIDEHGPDAWEGFPFSAEK.[L]			0.000223175	0	1	1	14	Q7Y0F2	Q7Y0F2 [296-322]	0	3002.36903659	High	High	High	1.8e6	6.2e6	3.3e6	4.12516736984253	High	0	5.221E-05
False	High	[R].NILEVGPENADQVTLSSPVLNEGELESLLNDSK.[L]			1.63388E-06	0	1	1	10	Q69RJ0	Q69RJ0 [627-659]	0	3523.76499184	High	High	High	2.7e6	2.9e6		5.891282081604	High	0	4.508E-09
False	High	[R].NILEVGPENADQVTLSSPVLNEGELESLLNDSK.[L]	1xDeamidated [N/Q]		3.47062E-06	0	1	1	21	Q69RJ0	Q69RJ0 [627-659]	0	3524.74900784	High	High	High	4.7e6		2.7e7	6.76978302001953	High	0	8.83E-08
False	High	[R].NILEVGPENADQVTLSSPVLNEGELESLLNDSK.[L]	2xDeamidated [Q12; N30]		2.59758E-05	0	1	1	1	Q69RJ0	Q69RJ0 [627-659]	0	3525.73302384	Not Found	High	Not Found		7.4e6		5.57644557952881	High	0	1.667E-07
False	High	[K].GMLTGPVTILNWSFVR.[N]			0.000241885	0	2	2	18	Q2QLY5; Q2QLY4	Q2QLY5 [557-572]; Q2QLY4 [557-572]	0	1790.96218686	High	High	High	3.9e6	4.0e6	2.5e6	3.66321778297424	High	0	4.705E-05
False	High	[K].LGWAIDEDFGSFEALVK.[K]			3.62601E-05	0	1	1	17	Q43008	Q43008 [125-141]	0	1896.9378057	High	High	High	6.4e6			5.18958568572998	High	0	2.593E-07
False	High	[K].LLIDNVEELLPVVYTPTVGEACQK.[Y]	1xCarbamidomethyl [C22]		5.25091E-06	0	1	1	27	P43279	P43279 [174-197]	0	2700.41644498	High	High	High	5.3e6	2.0e7	3.7e7	5.08622550964355	High	0	1.071E-07
False	High	[R].IPPAVPGIMFLSGGQSEVEATQNLNAMNQGPNPWHVSFSYAR.[A]	1xDeamidated [Q/N]		0.000259166	0	1	1	3	Q40677	Q40677 [288-329]	0	4513.17036412	High	Not Found	Not Found	3.9e6			5.14931106567383	High	0	3.376E-06
False	High	[K].LYSWQGGPIILQQIENEYGNIQGNYGQAGK.[R]	1xDeamidated [N/Q]		0.00189447	0	1	1	7	Q0INM3	Q0INM3 [204-233]	0	3339.62804555	Not Found	High	High		3.4e6		4.21224594116211	High	0.0002233	0.001176
False	High	[K].DKYPNISYADLFQLASATAIEEAGGPK.[I]			3.77496E-05	0	1	1	13	Q7XJ02	Q7XJ02 [166-192]	1	2869.42542934	High	Not Found	High	3.5e6			5.00466775894165	High	0	2.722E-07
False	High	[K].DKYPNISYADLFQLASATAIEEAGGPK.[I]	1xDeamidated [N/Q]		0.00173802	0	1	1	10	Q7XJ02	Q7XJ02 [166-192]	1	2870.40944534	Not Found	High	High		5.3e6	2.5e6	3.83389902114868	High	0	4.026E-05
False	High	[R].AGLPLQDLEFVQFHPTGIYGAGCLITEGSR.[G]	1xCarbamidomethyl [C23]		0.000642909	0	1	1	3	Q6ZDY8	Q6ZDY8 [268-297]	0	3246.62520876	High	High	High				3.5390317440033	High	0	4.644E-05
False	High	[K].SVYFDLEDIGNTTGQWDLYGSDAPSPYNPLQSK.[F]	1xDeamidated [N/Q]		0.000188895	0	1	1	17	Q0DG05	Q0DG05 [53-85]	0	3678.67584294	High	High	High	5.3e6	7.1e6	1.0e7	5.22367286682129	High	0	9.189E-05
False	High	[K].SVYFDLEDIGNTTGQWDLYGSDAPSPYNPLQSK.[F]			0.00235669	0	1	1	4	Q0DG05	Q0DG05 [53-85]	0	3677.69182694	High	Not Found	High	1.4e6			3.80011796951294	High	0.0002233	0.00115
False	High	[K].TVLIMELINNVAK.[A]			0.00132661	0	1	1	6	Q01859	Q01859 [234-246]	0	1457.83961221	High	High	Not Found				3.44896149635315	High	0	0.0001079
False	High	[K].VLFVPWVETDFR.[T]			0.00294841	0	1	1	6	Q69S39	Q69S39 [206-217]	0	1507.79437661	High	Not Found	High	1.3e7			3.08531928062439	High	0	8.006E-05
False	High	[R].DSVVALGGPSWTVLLGR.[R]			0.000158052	0	1	2	8	A2YPX3	A2YPX3 [125-141]	0	1726.94864524	High	High	High		6.0e6	3.2e6	3.49017357826233	High	0	1.767E-06
False	High	[K].SAWSEAYNQLVAAIK.[Q]			0.00330725	0	1	1	6	O04985	O04985 [148-162]	0	1650.84859688	High	High	High		8.3e6		3.53024768829346	High	0.0002233	0.0009769
False	High	[R].YAIICQENGLVPIVEPEILVDGPHDIDR.[C]	1xDeamidated [N/Q]; 1xCarbamidomethyl [C5]		7.84307E-08	0	1	1	18	P17784	P17784 [169-196]	0	3175.59799136	High	High	High				5.71305179595947	High	0	1.462E-09
False	High	[R].YAIICQENGLVPIVEPEILVDGPHDIDR.[C]	2xDeamidated [Q6; N8]; 1xCarbamidomethyl [C5]		8.7797E-07	0	1	1	5	P17784	P17784 [169-196]	0	3176.58200736	High	High	High				5.90262651443481	High	0	2.42E-08
False	High	[R].ATSGGLLVTEATGVSDTAQGYPDTPGIWTQQQVEAWKPIVDAVHR.[K]	1xDeamidated [Q]		0.00488633	0	1	1	15	Q69TH8	Q69TH8 [59-103]	0	4751.35875278	High	High	High	1.1e7	1.1e7	4.9e6	3.90496468544006	High	0	0.0001548
False	High	[R].ATSGGLLVTEATGVSDTAQGYPDTPGIWTQQQVEAWKPIVDAVHR.[K]	2xDeamidated [Q]		0.000579696	0	1	1	9	Q69TH8	Q69TH8 [59-103]	0	4752.34276878	High	High	High			5.8e6	4.35273265838623	High	0	1.1E-05
False	High	[RK].SSQTCLDPDASTSVLGIILGGGAGTR.[L]	1xCarbamidomethyl [C5]		0.000335706	0	2	2	9	Q69T99; P15280	Q69T99 [57-82]; P15280 [71-96]	0	2533.25625595	High	High	High	1.7e7	9.4e6	8.9e5	4.43819236755371	High	0	4.714E-06
False	High	[K].AHGLAPEIPEDLYFLIK.[K]			0.000282513	0	2	2	20	Q69UI2; Q69UI1	Q69UI2 [77-93]; Q69UI1 [77-93]	0	1926.03712583	High	High	High		5.1e6	1.5e7	3.32174730300903	High	0	4.223E-05
False	High	[R].EMTLGFVDLLRDDFIEK.[D]			0.00148822	0	1	1	25	P0C511	P0C511 [340-356]	1	2041.03105408	High	High	High				3.91045069694519	High	0	0.0001365
False	High	[K].GAGLYASQGGPIILSQIENEYGNIDSAYGAAGK.[A]	1xDeamidated [N/Q]		0.000544165	0	1	1	6	Q10NX8	Q10NX8 [170-202]	0	3285.59099129	High	Not Found	Not Found				4.77023696899414	High	4.545E-05	0.0002873
False	High	[K].DGESFSNIPTNAVNAVTWGVFPGK.[E]			0.000457945	0	1	1	23	Q75HE6	Q75HE6 [500-523]	0	2507.22012824	High	High	High	4.1e6	8.9e6	3.2e7	3.89475321769714	High	0	1.354E-05
False	High	[K].DGESFSNIPTNAVNAVTWGVFPGK.[E]	1xDeamidated [N]		0.00348264	0	1	1	7	Q75HE6	Q75HE6 [500-523]	0	2508.20414424	High	Not Found	High			2.6e7	3.71981930732727	High	4.545E-05	0.0002751
False	High	[R].YHPEVDPDEVNALAQLMTWK.[T]			0.000750882	0	1	2	8	Q33E23	Q33E23 [71-90]	0	2356.12780787	High	High	High		1.1e7		4.37426567077637	High	0	1.349E-05
False	High	[R].AITVFSPDGHLFQVEYALEAVR.[K]			0.000934232	0	2	2	13	A2YXU2; A2Z3I9	A2YXU2 [7-28]; A2Z3I9 [7-28]	0	2462.27143559	High	Not Found	High	8.7e6		9.6e6	3.60168480873108	High	4.545E-05	0.0004072
False	High	[R].AITVFSPDGHLFQVEYALEAVR.[K]	1xDeamidated [Q13]		0.00237027	0	2	2	3	A2YXU2; A2Z3I9	A2YXU2 [7-28]; A2Z3I9 [7-28]	0	2463.25545159	High	Not Found	High				4.29451370239258	High	0	6.059E-05
False	High	[K].VAILGASGGIGQPLALLMK.[M]			0.00165992	0	1	1	26	Q42972	Q42972 [47-65]	0	1809.06665188	High	High	High	2.7e6	3.7e6	4.4e7	3.63056039810181	High	0.0002233	0.0008836
False	High	[K].GIIGYVEEDLVSTDFVGDSR.[S]			2.00972E-06	0	1	1	52	A2YQT7	A2YQT7 [274-293]	0	2171.05026904	High	High	High	5.7e5	8.5e6	1.5e8	6.01293134689331	High	0	3.379E-07
False	High	[R].EMTLGFVDLLRDDFIEK.[D]	1xOxidation [M2]		0.000432355	0	1	1	17	P0C511	P0C511 [340-356]	1	2057.02596908	High	High	High	2.6e6	2.5e6	1.5e7	3.45185256004334	High	0	6.337E-05
False	High	[K].GHYTEGAELIDSVLDVVR.[K]			5.39216E-05	0	4	7	26	Q43594; Q40665; P46265; Q76FS3	Q43594 [104-121]; Q40665 [104-121]; P46265 [104-121]; Q76FS3 [104-121]	0	1972.99744574	High	High	High	6.0e6		7.9e6	4.85899877548218	High	0	1.855E-06
False	High	[K].EVGLPSGVLNIVTGLGSEAGAPLSSHPGVDK.[V]	1xDeamidated [N10]		0.00239766	0	1	1	2	B3VMC0	B3VMC0 [203-233]	0	2958.54185642	High	High	Not Found				3.54054856300354	High	0	6.131E-05
False	High	[K].EVGLPSGVLNIVTGLGSEAGAPLSSHPGVDK.[V]			1.23702E-05	0	1	1	8	B3VMC0	B3VMC0 [203-233]	0	2957.55784042	High	High	High	1.2e7			4.57509517669678	High	0	6.345E-08
False	High	[K].TVLIMELINNIAK.[A]			0.00161291	0	1	1	12	P12085	P12085 [179-191]	0	1471.85526227	High	High	High	4.6e6			3.36950278282166	High	0	3.677E-05
False	High	[K].TVLIMELINNIAK.[A]	1xOxidation [M5]		0.0039515	0	1	1	8	P12085	P12085 [179-191]	0	1487.85017727	High	High	High				2.9199333190918	High	0	0.0002111
False	High	[K].FDNSYFLELLK.[EG]			0.00560756	0	1	3	20	Q6ZJJ1	Q6ZJJ1 [183-193]	0	1388.70964394	High	High	High	4.9e6	9.9e6		3.19932389259338	High	0.0001292	0.0004472
False	High	[K].IVDSFPGQSIDFFGALR.[A]			2.93102E-05	0	1	1	29	P93431	P93431 [324-340]	0	1868.9541245	High	High	High	4.0e7	1.8e8	1.7e8	4.79507732391357	High	0	2.179E-07
False	High	[K].IVDSFPGQSIDFFGALR.[A]	1xDeamidated [Q8]		8.59141E-05	0	1	1	1	P93431	P93431 [324-340]	0	1869.9381405	Not Found	Not Found	High				2.60657620429993	High	0	7.968E-07
False	High	[K].VPISMGNALPLTDMPLGTAIHNIEITR.[G]			0.000309739	0	1	1	5	P0C495	P0C495 [120-146]	0	2874.52159519	High	High	Not Found	3.7e6			4.29300212860107	High	0	5.946E-06
False	High	[K].VPISMGNALPLTDMPLGTAIHNIEITR.[G]	1xDeamidated [N]		0.000596604	0	1	1	12	P0C495	P0C495 [120-146]	0	2875.50561119	High	High	High	3.7e6	6.7e6	5.1e6	4.34296369552612	High	0	9.99E-06
False	High	[R].NPEEIPWGETGAEFVVESTGVFTDKDK.[A]			1.32541E-05	0	1	1	30	Q7FAH2	Q7FAH2 [83-109]	1	2981.40508774	High	High	High		1.4e7		4.27176141738892	High	0	3.321E-07
False	High	[R].EVAAFLGQTSHETTGGWPTAPDGPFSWGYCFK.[Q]	1xCarbamidomethyl [C30]		1.49554E-05	0	1	1	19	Q7DNA1	Q7DNA1 [143-174]	0	3501.58446607	High	High	High	5.0e6	2.1e6	2.0e7	4.68707466125488	High	0	8.129E-08
False	High	[R].EVAAFLGQTSHETTGGWPTAPDGPFSWGYCFK.[Q]	1xDeamidated [Q8]; 1xCarbamidomethyl [C30]		0.000457945	0	1	1	5	Q7DNA1	Q7DNA1 [143-174]	0	3502.56848207	High	High	Not Found				4.47053956985474	High	0	8.389E-06
False	High	[R].VFQQAVQGALGTLNSCLNTELHFR.[T]	1xDeamidated [N18]; 1xCarbamidomethyl [C16]		0.00276791	0	1	1	2	P0C2Z0	P0C2Z0 [144-167]	0	2704.35115985	High	Not Found	Not Found	6.1e6			4.8223180770874	High	0	7.381E-05
False	High	[K].DVTELIGNTPLVYLNR.[V]			4.95745E-06	0	1	1	34	Q9XEA6	Q9XEA6 [8-23]	0	1816.98033922	High	High	High	1.3e7	3.3e7	6.9e7	4.42727041244507	High	0	2.507E-06
False	High	[K].NMITGTSQADCAVLIIDSTTGGFEAGISK.[D]	1xCarbamidomethyl [C11]		0.000485049	0	1	1	12	O64937	O64937 [101-129]	0	2957.42306309	High	High	High	3.6e6	2.7e6		4.25046873092651	High	0	7.62E-06
False	High	[K].NMITGTSQADCAVLIIDSTTGGFEAGISK.[D]	1xDeamidated [Q/N]; 1xCarbamidomethyl [C11]		0.000496335	0	1	1	9	O64937	O64937 [101-129]	0	2958.40707909	High	High	High	7.8e6	3.2e6	4.1e6	4.47655582427979	High	0	3.455E-05
False	High	[K].SFVSEYPIVSIEDPFDQDDWEHYAK.[M]			1.31781E-05	0	1	1	24	Q42971	Q42971 [291-315]	0	3016.35232393	High	High	High	1.7e8	1.5e8	8.4e7	4.14349031448364	High	0	2.056E-07
False	High	[K].SFVSEYPIVSIEDPFDQDDWEHYAK.[M]	1xDeamidated [Q17]		8.9959E-05	0	1	1	10	Q42971	Q42971 [291-315]	0	3017.33633993	High	High	High		3.4e6	1.6e7	3.51015138626099	High	0	8.463E-07
False	High	[R].DVFAGIDPDLDAQVEFGTFQK.[V]			6.19019E-05	0	1	2	10	P0C362	P0C362 [477-497]	0	2312.10811825	High	High	High	1.1e7		2.7e7	5.47178363800049	High	0	3.982E-06
False	High	[R].TVPAAVPAIVFLSGGQSEEEATVNLNAMNK.[L]			0.000184599	0	1	1	89	Q5N725	Q5N725 [254-283]	0	3057.55612584	High	High	High	2.4e6	2.8e6	2.2e7	3.97885155677795	High	0	2.164E-06
False	High	[R].TVPAAVPAIVFLSGGQSEEEATVNLNAMNK.[L]	1xDeamidated [Q/N]		0.000250376	0	1	1	110	Q5N725	Q5N725 [254-283]	0	3058.54014184	High	High	High	3.0e6	8.5e6	7.1e6	3.95293498039246	High	0	2.287E-05
False	High	[R].GTLLTALAELGHEATINEAVR.[R]			0.000173284	0	1	1	16	Q6Z6L4	Q6Z6L4 [666-686]	0	2179.1717216	High	High	High	4.4e6	7.6e6	1.2e7	3.61525249481201	High	0	3.698E-06
False	High	[K].DKYPGITYADLFQLASATAIEEAGGPK.[I]			0.00125973	0	1	1	3	Q69SV0	Q69SV0 [165-191]	1	2826.41961571	High	High	Not Found	3.7e6	1.9e6		3.84391021728516	High	0	2.646E-05
False	High	[R].QVIDLIPPGPELLVSEGESIK.[L]			0.00073381	0	1	1	13	P0C388	P0C388 [237-257]	0	2233.2325905	High	High	High	5.1e6	9.8e6	1.2e7	4.00554847717285	High	0	1.316E-05
False	High	[K].LTAAAAIASGTVLGLHEDSR.[Y]			0.000385385	0	1	1	173	Q6K669	Q6K669 [224-243]	0	1953.03997926	High	High	High	2.6e6	3.4e6	1.8e6	4.10100841522217	High	0	0.000169
False	High	[K].YIPSNTFSYYDQVLDTAAMLGAVPER.[Y]	1xOxidation [M19]		1.0963E-05	0	1	1	24	Q2QLY5	Q2QLY5 [56-81]	0	2937.39750044	High	High	High	4.1e7	3.9e7		4.77547740936279	High	0	3.547E-07
False	High	[K].LFQDKESLYPLLNFLK.[A]			0.00681446	0	1	1	16	P30298	P30298 [165-180]	1	1968.08407601	High	High	High	4.8e6		9.2e6	2.62403583526611	High	0	0.0002355
False	High	[K].KIPLYQHIANLAGNKQLVLPVPAFNVINGGSHAGNK.[L]			0.00199501	0	1	1	8	Q42971	Q42971 [133-168]	2	3793.10240657	High	Not Found	High				4.14857721328735	High	0	4.849E-05
False	High	[K].KIPLYQHIANLAGNKQLVLPVPAFNVINGGSHAGNK.[L]	1xDeamidated [N/Q]		0.00099522	0	1	1	26	Q42971	Q42971 [133-168]	2	3794.08642257	High	Not Found	High	9.5e6			6.15752077102661	High	0.0002233	0.00108
False	High	[K].KIPLYQHIANLAGNKQLVLPVPAFNVINGGSHAGNK.[L]	2xDeamidated [N/Q]		0.00127429	0	1	1	13	Q42971	Q42971 [133-168]	2	3795.07043857	High	Not Found	High	3.7e6		2.9e6	5.36068916320801	High	0	8.23E-05
False	High	[R].QLDYVPATISALEEVVK.[A]			2.35564E-05	0	1	1	13	B8B7C5	B8B7C5 [259-275]	0	1875.0109706	High	High	High	7.0e6		7.2e6	3.64424896240234	High	0	2.679E-07
False	High	[K].HAGVTYADLFQLASATAIEEAGGPK.[I]			9.77183E-06	0	1	1	9	P0C0L1	P0C0L1 [119-143]	0	2517.26199302	High	High	High				4.88013172149658	High	0	4.647E-08
False	High	[R].TVPAAVPAIVFLSGGQSEEEATLNLNAMNK.[L]			1.48697E-05	0	1	1	42	P17784	P17784 [254-283]	0	3071.5717759	High	High	High	3.9e6	9.3e6	5.0e6	4.01534032821655	High	0	0.0001792
False	High	[R].NPDEIPWAEAGAEYVVESTGVFTDKEK.[A]	1xDeamidated [N1]		0.00147121	0	1	1	10	A2YQT7	A2YQT7 [83-109]	1	2982.38910374	High	High	High			9.5e6	3.75628614425659	High	0.0001614	0.0005571
False	High	[R].TVPAAVPAIVFLSGGQSEEEATLNLNAMNK.[L]	1xDeamidated [Q/N]		0.000130732	0	1	1	61	P17784	P17784 [254-283]	0	3072.5557919	High	High	High	1.0e7	8.7e6	1.3e6	4.49947118759155	High	0	1.38E-06
False	High	[K].IFSSPEVASEEPWYGIEQEYTLLQK.[D]	1xDeamidated [Q]		4.72409E-05	0	1	1	9	P14656	P14656 [113-137]	0	2944.413862	High	High	Not Found	2.3e6			5.35552358627319	High	0	3.659E-07
False	High	[K].NAIELGLLETLQSAAVAGGGGK.[A]			3.55923E-07	0	1	1	20	Q6ZD89	Q6ZD89 [35-56]	0	2069.12370882	High	High	High		1.4e7	1.2e7	5.21995878219604	High	0	9.634E-08
False	High	[K].SSTGQVLLQLLEMR.[L]			0.00188361	0	1	1	10	P0C487	P0C487 [77-90]	0	1574.8570531	High	High	High	7.0e6	7.4e6	4.7e6	3.4788064956665	High	0	0.0001027
False	High	[K].IAAVPSSVVVLTPETFDSVVLDETK.[D]			0.000175288	0	1	1	11	Q75M08	Q75M08 [143-167]	0	2616.40184045	High	High	High	3.1e6	7.6e6		4.44215536117554	High	0	2.029E-06
False	High	[K].ELAAKPDVDGFLVGGASLKPEFIDIINSATVK.[S]			2.83786E-06	0	1	1	33	P48494	P48494 [220-251]	0	3314.78823415	High	High	High		4.1e6		5.00729322433472	High	0	1.153E-07
False	High	[K].ELAAKPDVDGFLVGGASLKPEFIDIINSATVK.[S]	1xDeamidated [N27]		1.00569E-05	0	1	1	14	P48494	P48494 [220-251]	0	3315.77225015	High	High	High				4.45255994796753	High	0	1.737E-06
False	High	[R].NPFGQVPALQDGDLFLWESR.[A]			6.38489E-06	0	1	1	24	O82451	O82451 [50-69]	0	2289.12985682	High	High	High	1.3e7	2.8e7	3.2e7	5.08610582351685	High	0	2.126E-07
False	High	[R].NPFGQVPALQDGDLFLWESR.[A]	1xDeamidated [N/Q]		0.000285781	0	1	1	4	O82451	O82451 [50-69]	0	2290.11387282	High	High	Not Found	8.2e6			5.36773443222046	High	0	3.835E-06
False	High	[K].IFSSPEVASEEPWYGIEQEYTLLQK.[D]			1.88652E-06	0	1	1	30	P14656	P14656 [113-137]	0	2943.429846	High	High	High	3.8e6	1.4e7	5.1e7	6.16070413589478	High	0	8.717E-08
False	High	[R].NPDEIPWAEAGAEYVVESTGVFTDKEK.[A]			3.49835E-07	0	1	1	47	A2YQT7	A2YQT7 [83-109]	1	2981.40508774	High	High	High				5.4268741607666	High	0	9.479E-10
False	High	[K].NAVGLVRPVSVAFQVINGFR.[M]			9.20523E-05	0	1	1	40	P25778	P25778 [269-288]	0	2143.2134674	High	High	High		4.7e6	1.0e7	3.94665908813477	High	0	7.897E-06
False	High	[R].EGNFDLVGNNMPVFFIR.[D]			0.000290754	0	1	2	4	A2YH64	A2YH64 [130-146]	0	1968.96364332	High	High	Not Found				4.51668357849121	High	0	5.892E-05
False	High	[K].FGDDEFGHMLVDILK.[K]			7.70213E-05	0	1	1	14	Q0J8G4	Q0J8G4 [72-86]	0	1735.83598327	High	High	High	8.3e6			3.54060316085815	High	0	3.729E-05
False	High	[K].YLDSLAGLWCTALGGSEPR.[L]	1xCarbamidomethyl [C10]		0.000138471	0	1	2	6	Q01K11	Q01K11 [102-120]	0	2066.00115124	High	High	High				3.34898781776428	High	0	1.49E-06
False	High	[R].VPIIVTGNDFSTLYAPLIR.[D]			6.51035E-07	0	1	1	40	P93431	P93431 [269-287]	0	2089.16920254	High	High	High	2.1e8	1.2e8	3.1e8	4.89017581939697	High	0	6.93E-07
False	High	[R].VPIIVTGNDFSTLYAPLIR.[D]	1xDeamidated [N8]		4.39348E-06	0	1	1	25	P93431	P93431 [269-287]	0	2090.15321854	High	High	High	3.0e6	5.2e7	7.1e5	4.22250366210938	High	0	6.285E-07
False	High	[R].NVAAGMTGGLAYILDEDDTLVPK.[V]			0.000299235	0	1	1	13	Q69RJ0	Q69RJ0 [1510-1532]	0	2363.17990294	High	High	High	8.3e6	3.9e6	5.6e6	4.87497854232788	High	0	4.079E-06
False	High	[R].NVAAGMTGGLAYILDEDDTLVPK.[V]	1xDeamidated [N1]		0.000136102	0	1	1	3	Q69RJ0	Q69RJ0 [1510-1532]	0	2364.16391894	High	High	High			1.5e7	4.33012723922729	High	0	1.451E-06
False	High	[K].KFETLSYLPPLTVEDLLK.[Q]			5.92495E-06	0	1	2	95	P18566	P18566 [58-75]	1	2106.17328483	High	High	High	1.2e7	9.2e6	1.6e7	4.62091445922852	High	0	3.452E-07
False	High	[K].QILIEPIFAQWIQSAHGK.[T]			1.52157E-05	0	1	1	15	P0C358	P0C358 [452-469]	0	2079.13857116	High	High	High				4.71812343597412	High	0	2.938E-07
False	High	[K].QILIEPIFAQWIQSAHGK.[T]	1xDeamidated [Q13]		5.45453E-05	0	1	1	2	P0C358	P0C358 [452-469]	0	2080.12258716	Not Found	High	High				4.43224620819092	High	0	1.231E-06
False	High	[R].SLLTEECDVLIPAALGGVINK.[D]	1xCarbamidomethyl [C7]		0.00070082	0	1	1	8	A2XMV1	A2XMV1 [276-296]	0	2212.18934582	High	High	High		4.1e6		3.60493445396423	High	0	1.236E-05
False	High	[K].ANLEYAVEAAADFLNK.[A]			0.00187282	0	1	2	6	A2Y5L9	A2Y5L9 [235-250]	0	1738.8646408	High	High	High	5.7e6		2.0e6	3.7549684047699	High	0	4.44E-05
False	High	[K].VSDDEVAFLTQGDANDEKNVLSLWFDGLK.[L]	1xDeamidated [N/Q]		0.00425764	0	1	1	7	Q0J8G4	Q0J8G4 [209-237]	1	3226.54264414	High	High	High	8.1e5			4.30131912231445	High	0	0.0001292
False	High	[K].VVSQVPWFGIEQEYTLLQR.[D]			6.42171E-06	0	1	1	35	P14655	P14655 [175-193]	0	2292.20229349	High	High	High			5.0e7	5.31367778778076	High	0	1.717E-07
False	High	[K].VYPGGAFDPLGLADDPDTFAELK.[V]			3.04734E-07	0	1	1	29	A2XJ35	A2XJ35 [186-208]	0	2408.16563309	High	High	High	1.0e8	1.9e8	2.7e8	5.11651992797852	High	0	5.613E-08
False	High	[R].NPEEIPWAAAGAEYVVESTGVFTDKDK.[A]			1.08231E-07	0	1	1	14	Q6K5G8	Q6K5G8 [83-109]	1	2923.39960848	High	High	High			1.7e7	5.69137668609619	High	0	1.306E-10
False	High	[R].NPEEIPWAAAGAEYVVESTGVFTDKDK.[A]	1xDeamidated [N1]		0.000528743	0	1	1	5	Q6K5G8	Q6K5G8 [83-109]	1	2924.38362448	High	High	High		1.4e6		2.86065912246704	High	0	8.523E-06
False	High	[K].NVLSLWFDGLK.[L]			0.00288145	0	1	1	27	Q0J8G4	Q0J8G4 [227-237]	0	1291.70449905	High	High	High	1.4e6	6.0e6	5.8e6	3.5595326423645	High	0	0.0001543
False	High	[K].GLEYYNSLIDELVER.[G]			0.00213741	0	1	1	2	Q60DX8	Q60DX8 [137-151]	0	1812.90142018	High	Not Found	Not Found	5.2e6			3.49110507965088	High	0	5.283E-05
False	High	[R].DVNWPLGWPVGGYPGPQGPYYCAVGSDK.[S]	1xCarbamidomethyl [C22]		1.23265E-06	0	1	1	15	P14655	P14655 [194-221]	0	3036.39850346	High	High	High	2.1e7	1.1e8	2.1e8	5.2819619178772	High	0	3.118E-09
False	High	[K].SIDTETFLEFLK.[T]			0.0066983	0	1	1	5	Q84TA3	Q84TA3 [427-438]	0	1442.74133792	High	High	High	3.2e6	4.2e6	3.9e6	2.7487473487854	High	0.0003318	0.002185
False	High	[R].SGPCYGGGGGGGGGGGGGGGGGGGSGVSVESVVTEAFFNGIK.[N]	1xDeamidated [N39]; 1xCarbamidomethyl [C4]		0.000385385	0	1	1	4	Q7Y1Z0	Q7Y1Z0 [59-100]	0	3518.55132827	High	High	Not Found		3.2e6		4.32571601867676	High	0	5.666E-06
False	High	[K].DPEGLFPCILGHEAAGIVESVGEGVTEVQPGDHVIPCYQAECR.[E]	1xDeamidated [Q]; 3xCarbamidomethyl [C8; C37; C42]		0.00689302	0	1	2	8	A2XAZ3	A2XAZ3 [60-102]	0	4693.16435279	High	High	High	5.0e6	3.5e6		4.3706169128418	High	0.0008716	0.006341
False	High	[R].IIAAERPDALLPTMGGQTALNLAVSLADSGALDR.[L]			0.000157145	0	1	1	8	B9EXM2	B9EXM2 [147-180]	0	3420.81552823	High	High	High	4.7e6	3.9e6	5.9e6	4.68811368942261	High	0	4.291E-06
False	High	[K].IDQSALTGESLPVTK.[N]			0.00242536	0	1	1	8	Q7XPY2	Q7XPY2 [176-190]	0	1558.83227808	Not Found	High	High			5.3e7	2.55511403083801	High	0	7.206E-05
False	High	[K].WEEPGEDEYYSEDVK.[I]			0.00628898	0	1	2	2	Q00G37	Q00G37 [599-613]	0	1874.76029476	Not Found	High	Not Found				2.74078226089478	High	0	0.0002129
False	High	[R].VAPEEHPVLLTEAPMNPK.[A]			0.000804518	0	1	1	1	P0C542	P0C542 [97-114]	0	1972.02082379	Not Found	High	Not Found				2.34251236915588	High	0	1.478E-05
False	High	[K].KLPSILVDETSVQK.[I]			0.00413718	0	1	1	6	Q10KF0	Q10KF0 [51-64]	1	1556.88939906	Not Found	High	High		1.1e7	6.1e7	2.57453012466431	High	0	0.0001248
False	High	[K].IIGGGLPVGAYGGR.[K]			0.00103609	0	1	1	4	Q6YZE2	Q6YZE2 [319-332]	0	1286.72154608	Not Found	High	High			9.7e7	2.86176919937134	High	0	2.063E-05
False	High	[K].SIAVQTEIGGVPIK.[I]			0.00628898	0	1	1	6	B8AL33	B8AL33 [214-227]	0	1411.81550593	Not Found	High	High		4.2e6	5.0e7	3.06820893287659	High	0	0.0002241
False	High	[R].VSEQFTAMFR.[R]			0.00418495	0	5	8	6	Q43594; Q8H7U1; Q40665; P46265; Q76FS3	Q43594 [381-390]; Q8H7U1 [381-390]; Q40665 [381-390]; P46265 [381-390]; Q76FS3 [381-390]	0	1215.58266939	Not Found	High	High		4.4e7	7.7e7	3.4013946056366	High	0	0.0001873
False	High	[K].VLEQGEVMVFPR.[A]			0.00181978	0	1	1	6	Q6ESF0	Q6ESF0 [146-157]	0	1403.73514719	Not Found	High	High			9.5e6	2.8824737071991	High	0	4.294E-05
False	High	[R].VCIIGSGPSAHTAAIYAAR.[A]	1xCarbamidomethyl [C2]		0.000119928	0	1	1	5	Q6ZFU6	Q6ZFU6 [13-31]	0	1914.98544169	Not Found	High	High		1.9e7		3.4173629283905	High	0	1.235E-06
False	High	[K].LILAHDLATAAELK.[D]			0.00413718	0	1	1	2	Q6Z5N4	Q6Z5N4 [323-336]	0	1478.85770508	Not Found	High	Not Found		7.8e6		2.73702955245972	High	0	0.0001249
False	High	[K].EVCFACVDAEEFR.[L]	2xCarbamidomethyl [C3; C6]		0.000978203	0	1	2	2	Q2QYW2	Q2QYW2 [1269-1281]	0	1631.68285411	Not Found	High	Not Found		8.7e6		3.25791716575623	High	0	1.909E-05
False	High	[K].LVQIEHALTAVGSGQTSLGIK.[A]			0.00020123	0	1	1	7	Q10KF0	Q10KF0 [19-39]	0	2122.18664343	Not Found	High	High		1.1e7		2.60759878158569	High	0	2.43E-06
False	High	[R].VEAELSNICAGILR.[L]	1xCarbamidomethyl [C9]		0.000452709	0	1	1	4	Q84J55	Q84J55 [100-113]	0	1544.81010323	Not Found	High	High		1.7e7	3.4e7	4.13003778457642	High	0	6.965E-06
False	High	[K].APGETCHIVIDHGGNVPYWEGQSYGVIPPGENPK.[K]	1xDeamidated [N/Q]; 1xCarbamidomethyl [C6]		0.000631914	0	1	1	7	O23877	O23877 [111-144]	0	3675.71727144	Not Found	High	High			1.6e7	4.280433177948	High	0	1.083E-05
False	High	[R].VDMPGSFHTEWFK.[I]			0.00368845	0	1	1	3	Q9LI00	Q9LI00 [461-473]	0	1580.72022536	Not Found	High	High			8.4e7	2.8167622089386	High	0	0.0001073
False	High	[K].IYVLTQFNSASLNR.[H]			0.000434848	0	2	2	4	Q69T99; P15280	Q69T99 [119-132]; P15280 [133-146]	0	1625.86458131	Not Found	High	High			3.0e7	2.82528400421143	High	0	2.065E-05
False	High	[R].VINTWADIINR.[A]			0.00281601	0	1	1	8	P0C433	P0C433 [313-323]	0	1314.71646068	Not Found	High	High		1.6e8	2.6e8	3.26601195335388	High	0.0001614	0.0006321
False	High	[K].DANFYGGHGIVGAQVPLGCGLAFAQK.[Y]	1xCarbamidomethyl [C19]		0.00035151	0	1	1	2	Q6Z5N4	Q6Z5N4 [158-183]	0	2647.30856641	Not Found	Not Found	High			7.2e6	3.0208306312561	High	0	4.283E-05
False	High	[R].LITTAADPVTEIDVTR.[R]			0.0016222	0	1	1	2	Q0J716	Q0J716 [901-916]	0	1714.92215564	Not Found	High	Not Found				2.63426613807678	High	0	3.692E-05
False	High	[R].LEIQAIADDITSK.[Y]			0.000363849	0	1	1	8	P0C315	P0C315 [12-24]	0	1416.75805058	Not Found	High	High		2.2e7	6.0e7	3.27549076080322	High	0	1.23E-05
False	High	[R].TGIEAAEYGAELQR.[L]			0.00196092	0	1	2	4	A2ZF53	A2ZF53 [226-239]	0	1507.73871209	Not Found	High	High			1.2e7	3.5690393447876	High	0	0.0001166
False	High	[K].IAVSPGTEGTSSPLTLHGR.[D]			1.98673E-06	0	1	1	4	B7EA73	B7EA73 [39-57]	0	1879.98721545	Not Found	High	High		3.5e7	3.5e7	3.8747456073761	High	0	5.838E-09
False	High	[R].IGTGAPVYLAAVLEYLAAEVLELAGNAAR.[D]			6.37077E-05	0	1	2	13	A2Y5G8	A2Y5G8 [55-83]	0	2915.58768408	High	High	High	2.6e7	2.2e7	7.6e6	5.23121309280396	High	0	6.988E-07
False	High	[R].IGTGAPVYLAAVLEYLAAEVLELAGNAAR.[D]	1xDeamidated [N26]		0.00262846	0	1	2	5	A2Y5G8	A2Y5G8 [55-83]	0	2916.57170008	High	High	High				4.25162029266357	High	0	6.895E-05
False	High	[R].VGAGAPVYLAAVLEYLAAEVLELAGNAAR.[D]			5.81073E-05	0	1	5	6	A2YMC5	A2YMC5 [45-73]	0	2871.56146936	High	High	High	9.9e6	1.2e7	6.8e6	3.42074084281921	High	0	1.069E-06
False	High	[R].NAGESSGTQQATGAPGR.[G]			0.00128903	0	1	1	4	Q6EU14	Q6EU14 [27-43]	0	1588.73100086	Not Found	High	High			3.5e6	3.40005254745483	High	0	2.741E-05
False	High	[R].CQGGANAGHTIYNSEGKK.[F]	1xDeamidated [N13]; 1xCarbamidomethyl [C1]		0.000576372	0	2	3	2	A2XD35; Q851S8	A2XD35 [95-112]; Q851S8 [97-114]	1	1892.8555501	Not Found	High	Not Found		6.3e6		4.55755281448364	High	0	9.547E-06
False	High	[K].GCVFTYDAVGSYER.[T]	1xCarbamidomethyl [C2]		0.00180935	0	1	1	2	O64464	O64464 [123-136]	0	1623.7107831	Not Found	Not Found	High			4.6e7	2.76216077804565	High	0	4.262E-05
False	High	[R].LSGVTADGQGVK.[V]			0.00573769	0	1	1	2	Q40680	Q40680 [67-78]	0	1131.60042789	Not Found	Not Found	High				3.44778180122375	High	0.0002233	0.0007939
False	High	[R].VSSEQEAAPAVR.[A]			0.00049066	0	1	1	2	Q5Z8V9	Q5Z8V9 [46-57]	0	1243.62770521	Not Found	High	Not Found		2.6e7		3.19199252128601	High	0	7.738E-06
False	High	[K].HLYAQVIDDTK.[S]			0.00155824	0	1	1	2	Q8SAY0	Q8SAY0 [85-95]	0	1302.66884176	Not Found	Not Found	High			4.3e7	2.64500641822815	High	0	3.516E-05
False	High	[R].YEEEYTHGSNAGLK.[I]			0.00070082	0	1	1	5	Q6ZJJ1	Q6ZJJ1 [60-73]	0	1597.71289123	Not Found	High	High		1.3e7		3.855623960495	High	0	1.238E-05
False	High	[K].NPGDEVFSGSTCK.[Q]	1xCarbamidomethyl [C12]		0.00200651	0	1	1	2	Q7XPY2	Q7XPY2 [191-203]	0	1397.60017008	Not Found	High	Not Found		8.0e6		3.10754013061523	High	0	4.872E-05
False	High	[K].ELVDVEQFLISR.[G]			0.000673173	0	1	1	4	B9EXM2	B9EXM2 [538-549]	0	1447.77912041	Not Found	High	High			8.0e6	3.00033330917358	High	0	1.168E-05
False	High	[K].YTIAMLGYADEDK.[T]			0.00246752	0	1	1	2	Q948T6	Q948T6 [192-204]	0	1489.68792213	Not Found	High	Not Found		5.5e6		3.78602242469788	High	0	6.354E-05
False	High	[K].GLHNDTDLTATDLK.[E]			0.00141319	0	1	1	2	Q6AVA8	Q6AVA8 [239-252]	0	1513.74927675	Not Found	High	Not Found		7.3e6		3.40857410430908	High	0	3.084E-05
False	High	[R].MIGETTEAVGAGVGGGSSGNK.[M]			2.78932E-06	0	1	1	4	Q2QVG9	Q2QVG9 [228-248]	0	1878.88618074	Not Found	High	High		5.1e6	4.9e6	4.62841081619263	High	0	9.062E-09
False	High	[K].SAATTQEAEAWEAAK.[K]			0.000235029	0	1	1	2	Q6K9C1	Q6K9C1 [344-358]	0	1563.72854129	Not Found	High	Not Found				3.97071051597595	High	0	2.956E-06
False	High	[R].SSGVTAEGEGVKVESTACSVSPTADQK.[A]	1xCarbamidomethyl [C18]		0.00166949	0	1	1	2	Q40682	Q40682 [67-93]	1	2681.25704367	Not Found	Not Found	High			1.7e7	3.3314425945282	High	0	0.0001279
False	High	[R].DDAQDEINTVDLSHNR.[L]			0.000208294	0	1	1	2	Q8GT95	Q8GT95 [210-225]	0	1841.82602331	Not Found	High	Not Found				3.43671131134033	High	0	2.529E-06
False	High	[R].LPSPNGESTVSCHQISK.[M]	1xDeamidated [N5]; 1xCarbamidomethyl [C12]		3.86281E-05	0	1	1	2	P42211	P42211 [404-420]	0	1841.86980319	Not Found	Not Found	High			8.4e7	4.07725286483765	High	0	2.803E-07
False	High	[R].DDPDFTWEVVKPLK.[W]			0.00199501	0	1	1	1	A2Y053	A2Y053 [377-390]	0	1688.85301354	Not Found	High	Not Found				2.91915845870972	High	0	4.826E-05
False	High	[K].GFAIGNGLTDPAIQYK.[A]	1xDeamidated [Q/N]		0.00185142	0	1	2	6	P52712	P52712 [177-192]	0	1665.84826294	Not Found	High	High			2.3e7	2.80231070518494	High	0.0003808	0.003155
False	High	[R].IMEADSDLYLAEIDGK.[V]			0.00131145	0	1	1	4	P17654	P17654 [385-400]	0	1782.84660742	Not Found	High	High			3.7e7	2.65630769729614	High	0	3.723E-05
False	High	[K].AMEVDEKPTEDYNDIGGLEK.[Q]			0.00267414	0	1	1	2	P46465	P46465 [164-183]	0	2253.0227336	Not Found	Not Found	High			3.6e7	2.39589786529541	High	0	7.095E-05
False	High	[R].VNNVFIDGANDVR.[G]			0.00590458	0	1	1	2	Q8GT95	Q8GT95 [72-84]	0	1432.71791714	Not Found	Not Found	High			2.8e7	2.98633027076721	High	0	0.0001964
False	High	[R].GDPDAVQDFCVPDAGR.[G]	1xCarbamidomethyl [C10]		0.00223794	0	1	1	2	Q6ESF0	Q6ESF0 [23-38]	0	1718.74387405	Not Found	Not Found	High			5.1e6	2.29131984710693	High	0	5.617E-05
False	High	[R].VRFPCIQIIK.[T]	1xCarbamidomethyl [C5]		0.000832755	0	1	1	4	Q943F3	Q943F3 [118-127]	1	1273.74492444	Not Found	Not Found	High			1.9e7	4.04135990142822	High	0	6.533E-05
False	High	[K].LCDQVSDAVLDACLAQDPDSK.[V]	2xCarbamidomethyl [C2; C13]		0.00643485	0	1	1	3	P93438	P93438 [21-41]	0	2320.04315207	Not Found	Not Found	High			3.1e7	2.90387797355652	High	0.005964	0.06267
False	High	[K].LCDQVSDAVLDACLAQDPDSK.[V]	2xDeamidated [Q4; Q16]; 2xCarbamidomethyl [C2; C13]		0.000804518	0	1	1	1	P93438	P93438 [21-41]	0	2322.01118407	Not Found	Not Found	High				2.9900050163269	High	0	1.478E-05
False	High	[K].LCDQVSDAVLDACLAEDPDSK.[V]	1xDeamidated [Q4]; 2xCarbamidomethyl [C2; C13]		0.000804518	0	1	1	1	A2Y053	A2Y053 [22-42]	0	2322.01118364	Not Found	Not Found	High				2.9900050163269	High	0	1.478E-05
False	High	[K].VLDADVTDSVIGEGCVIR.[H]	1xCarbamidomethyl [C15]		0.00010268	0	1	1	4	Q69T99	Q69T99 [372-389]	0	1917.95861772	Not Found	Not Found	High				3.91784000396729	High	0	1.221E-06
False	High	[R].RSLLGESNEFVGDK.[V]			0.00212517	0	1	1	1	P48494	P48494 [100-113]	1	1550.78091124	Not Found	Not Found	High			8.7e6	1.7898885011673	High	0	5.252E-05
False	High	[K].YGQDATNVGDEGGFAPNIQENKEGLELLK.[T]			0.00237027	0	1	1	3	Q42971	Q42971 [206-234]	1	3106.49636227	Not Found	Not Found	High			1.3e7	2.91736817359924	High	0	6.065E-05
False	High	[R].VNIVINYDMPDSADSYLHR.[V]			0.0011359	0	1	2	2	Q0JM17	Q0JM17 [362-380]	0	2222.05464297	Not Found	Not Found	High				2.75819659233093	High	0	2.313E-05
False	High	[R].YGVLDDTYALCMAGK.[Q]	1xCarbamidomethyl [C11]		0.00238392	0	1	1	2	Q6Z6L4	Q6Z6L4 [573-587]	0	1676.76585513	Not Found	Not Found	High			5.2e6	3.1746141910553	High	0	7.632E-05
False	High	[R].FVIDVAGSSLGGSGDDKI.[-]			7.00027E-06	0	1	1	2	Q6ERW9	Q6ERW9 [419-436]	1	1736.87012006	Not Found	Not Found	High				3.68737936019897	High	0	3.007E-08
False	High	[K].SFFEANLSLAEQPPR.[F]			0.0016222	0	1	1	2	Q6AVT2	Q6AVT2 [347-361]	0	1705.85441051	Not Found	Not Found	High			7.6e6	2.71092581748962	High	0	3.69E-05
False	High	[K].FMQDPMEIYVDDEAK.[L]			0.00681446	0	1	3	2	Q0JM17	Q0JM17 [248-262]	0	1830.7924634	Not Found	Not Found	High			7.0e6	2.25797200202942	High	0	0.0002356
False	High	[K].ISEEEYISAIKEEISK.[V]			0.000103273	0	1	1	4	Q2QLY5	Q2QLY5 [459-474]	1	1867.95351525	Not Found	Not Found	High				3.36140108108521	High	0	1.016E-06
False	High	[K].VLNFAIDDAILEER.[I]			0.00255405	0	1	1	2	Q08479	Q08479 [138-151]	0	1617.84826251	Not Found	Not Found	High			1.3e7	2.61503314971924	High	0	0.0001605
False	High	[K].LPQAPGELPTLNDWENHLTTIFPEVR.[L]			0.00181978	0	1	4	2	A2YL07	A2YL07 [336-361]	0	2987.52614644	Not Found	Not Found	High			2.1e7	2.40303564071655	High	0	4.276E-05
False	High	[K].YGQDATNVGDEGGFAPNIQENKEGLELLK.[T]	1xDeamidated [Q19]		0.000696802	0	1	1	1	Q42971	Q42971 [206-234]	1	3107.48037827	Not Found	Not Found	High				3.2135283946991	High	0	1.231E-05
False	High	[R].YAGTSDLQLER.[V]			0.00256876	0	1	1	2	Q76FS3	Q76FS3 [36-46]	0	1252.61680618	Not Found	Not Found	High			2.3e7	2.24615097045898	High	0	6.689E-05
False	High	[K].DHASCCPPDYPVCNTR.[A]	3xCarbamidomethyl [C5; C6; C13]		0.00189447	0	1	1	2	P25777	P25777 [424-439]	0	1948.77347697	Not Found	Not Found	High			5.5e6	3.10279440879822	High	0	4.517E-05
False	High	[R].CQGGANAGHTIYNSEGK.[K]	1xCarbamidomethyl [C1]		0.00135747	0	2	3	4	A2XD35; Q851S8	A2XD35 [95-111]; Q851S8 [97-113]	0	1763.77657114	Not Found	Not Found	High				2.67232894897461	High	0	2.937E-05
False	High	[R].AFIAGVADDNGYGWAIAK.[A]	1xDeamidated [N10]		0.000378794	0	2	2	2	Q6Z0I4; Q6H5J0	Q6Z0I4 [87-104]; Q6H5J0 [83-100]	0	1839.89119032	Not Found	Not Found	High			5.3e6	3.72527098655701	High	0	5.53E-06
False	High	[R].AAAEEVDRDYLSYDEPTTVFPEEACDDLGGEFCK.[A]	2xCarbamidomethyl [C25; C33]		0.00597269	0	1	1	4	Q03200	Q03200 [93-126]	1	3898.65822037	Not Found	High	High		9.2e6		3.41958546638489	High	0	0.0002
False	High	[R].DFAVVAADTSAVQSILVHK.[T]			9.86291E-05	0	1	1	4	Q9LST6	Q9LST6 [11-29]	0	1971.05456672	Not Found	High	High				3.09327507019043	High	0	2.601E-06
False	High	[K].GQLTSEAGIVESLAPLVK.[E]			9.977E-05	0	1	1	4	Q75M08	Q75M08 [264-281]	0	1812.01130497	Not Found	High	High				3.4428653717041	High	0	3.11E-06
False	High	[R].SESDALSIASEVGYPVVVRPSYVLGGR.[A]			8.15805E-05	0	1	1	7	B9EXM2	B9EXM2 [779-805]	0	2807.4573982	Not Found	High	High			5.1e6	3.50710487365723	High	0	7.478E-07
False	High	[K].LYIGLSGLATDAQTLYQR.[L]			6.51902E-05	0	1	1	2	Q9LST7	Q9LST7 [49-66]	0	1983.05456672	Not Found	High	Not Found				3.57086944580078	High	0	5.553E-07
False	High	[K].VIIDQDSDPDATIVEITLGDR.[L]			0.000271367	0	1	1	2	Q0J709	Q0J709 [79-99]	0	2285.15071126	Not Found	High	Not Found				2.95582985877991	High	0	3.59E-06
False	High	[K].QAGVSFGAFDILSDEEVR.[Q]			0.00214973	0	1	1	1	Q0IWL9	Q0IWL9 [431-448]	0	1939.93959653	Not Found	High	Not Found				2.49537873268127	High	0	5.346E-05
False	High	[R].LPVVNPATESPIGEIPAGTAEDVDAAVAAAR.[E]	1xDeamidated [N5]		0.000422524	0	1	1	3	B3VMC0	B3VMC0 [25-55]	0	3002.53168562	Not Found	High	High				4.02723169326782	High	0	6.391E-06
False	High	[K].DLVVDMTNFYNQYK.[S]			0.000646617	0	1	1	6	Q9S827	Q9S827 [146-159]	0	1749.81524781	Not Found	High	High			4.3e7	3.88489723205566	High	0	1.11E-05
False	High	[R].TAGGPLQITSYDYDAPIDEYGILR.[Q]			0.00142134	0	1	1	7	Q0INM3	Q0INM3 [339-362]	0	2628.28278797	Not Found	High	High		1.1e7	8.0e6	3.60932636260986	High	0	3.831E-05
False	High	[K].VDTESNISTTLTVFDVLPSTK.[L]	1xDeamidated [N6]		0.00402013	0	1	1	1	Q84P97	Q84P97 [72-92]	0	2268.14931472	Not Found	High	Not Found				1.79902052879334	High	0	0.0001198
False	High	[R].IFGHEAGGIVESVGEGVTDLAPGDHVLPVFTGECK.[E]	1xCarbamidomethyl [C34]		0.000313322	0	1	1	2	Q2R8Z5	Q2R8Z5 [66-100]	0	3593.75807319	Not Found	High	High		6.4e6	1.5e7	3.04201936721802	High	0	4.319E-06
False	High	[R].SIATLAITTLLK.[T]			0.0030343	0	1	2	4	Q6Z382	Q6Z382 [345-356]	0	1244.78241498	Not Found	High	High			6.1e6	3.14525723457336	High	0	0.0001215
False	High	[R].GPIQISYNYNYGPAGQAIGSNLLSNPDLVASDATVSFK.[T]	2xDeamidated [Q/N]		0.000842386	0	1	1	5	Q42993	Q42993 [194-231]	0	3943.9236185	Not Found	High	Not Found		4.0e6		4.64348983764648	High	0	1.71E-05
False	High	[R].EALNSALDEEMSADPSVFLMGEEVGEYQGAYK.[I]			0.00448333	0	2	2	2	Q6Z1G7; Q0J0H4	Q6Z1G7 [45-76]; Q0J0H4 [47-78]	0	3479.55050744	Not Found	High	Not Found				3.59743809700012	High	0	0.0001382
False	High	[R].LGIAPYVAVSEEAAIAALK.[R]			0.000586401	0	1	1	7	Q6YW46	Q6YW46 [117-135]	0	1886.06334055	Not Found	High	High			3.0e6	3.20465588569641	High	0	1.207E-05
False	High	[R].VDEVGTFEEYSRPLLDAVAAAAAPGER.[L]			0.00232977	0	1	1	2	Q0JG99	Q0JG99 [53-79]	0	2833.40027722	Not Found	High	Not Found				2.8485152721405	High	0	5.915E-05
False	High	[R].FQSHAVLALQEAAEAYLVGLFEDTNLCAIHAK.[R]	1xDeamidated [N/Q]; 1xCarbamidomethyl [C27]		0.00497116	0	1	1	2	Q0JCT1	Q0JCT1 [85-116]	0	3530.76243079	Not Found	Not Found	High			4.0e6	2.88340950012207	High	0	0.0001582
False	High	[K].ELLADEVGNTAAFLVSPLASAITGSTVYVDNGLNTMGLAVDSPTISS.[-]	2xDeamidated [N31; N]		0.000688835	0	1	1	4	Q6Z0I4	Q6Z0I4 [329-375]	0	4683.31210503	Not Found	Not Found	High			3.2e7	6.20990228652954	High	0	1.209E-05
False	High	[R].VGATAAVYSAAILEYLTAEVLELAGNASK.[D]			1.52493E-06	0	1	2	6	Q8H7Y8	Q8H7Y8 [60-88]	0	2895.53497976	High	High	High	2.8e7	3.9e7	3.2e7	5.47447299957275	High	0	1.438E-07
False	High	[K].ELLADEVGNTAAFLASPLASAITGSTIYVDNGLNTMGLALDSPTLST.[-]	1xDeamidated [N]		0.000832755	0	1	1	6	Q6H5J0	Q6H5J0 [325-371]	0	4696.34373909	High	High	Not Found	4.6e7	5.2e7		5.36935091018677	High	0.0002498	0.001385
False	High	[K].ELVNSPANVLTPAVLAEEASNIASTYSDVFTATILDVEK.[C]			1.37985E-05	0	1	1	5	Q6K669	Q6K669 [286-324]	0	4092.09107676	High	High	High	7.9e7	5.3e7	5.6e7	4.51377010345459	High	0	7.338E-08
False	High	[R].SGETEDTFIADLAVGLATGQIK.[T]			6.7538E-08	0	1	1	157	Q42971	Q42971 [384-405]	0	2236.13433297	High	High	High	6.1e6	2.2e6	1.3e7	6.65454530715942	High	0	7.053E-11
False	High	[R].SGETEDTFIADLAVGLATGQIK.[T]	1xDeamidated [Q20]		0.00428214	0	1	1	10	Q42971	Q42971 [384-405]	0	2237.11834897	High	High	Not Found	9.3e5			4.46774911880493	High	0.0001614	0.0006942
False	High	[R].VLYLGPLSGEPPSYLTGEFPGDYGWDTAGLSADPETFAK.[N]			9.77183E-06	0	2	2	22	P12330; P12331	P12330 [55-93]; P12331 [51-89]	0	4117.95933442	High	High	High	4.6e7	1.1e7		6.35851335525513	High	0	8.446E-07
False	High	[K].DKGLEPTEFEDTVAQAFFDLENGNQELK.[S]	1xDeamidated [Q/N]		0.00146278	0	1	1	20	Q8LJU5	Q8LJU5 [11-38]	1	3185.47970953	High	High	High				4.64669036865234	High	0	3.223E-05
False	High	[K].DKGLEPTEFEDTVAQAFFDLENGNQELK.[S]	2xDeamidated [Q/N]		0.00208885	0	1	1	9	Q8LJU5	Q8LJU5 [11-38]	1	3186.46372553	High	High	High				4.76306676864624	High	0.0001614	0.0005847
False	High	[R].EALLETAADEAEGADILLVKPGLPYLDVIR.[L]			0.00614639	0	1	1	7	Q5Z8V9	Q5Z8V9 [327-356]	0	3194.71948591	Not Found	High	High		4.0e6	3.6e6	3.24601292610168	High	0.0001614	0.0007162
False	High	[R].SGFEGAWTSNPLIFDNSYFTELVSGEK.[E]			5.49814E-06	0	1	1	8	Q9FE01	Q9FE01 [174-200]	0	2995.39960848	High	High	High				4.52626705169678	High	0	2.202E-08
False	High	[R].SGFEGAWTSNPLIFDNSYFTELVSGEK.[E]	1xDeamidated [N]		5.84425E-05	0	1	1	11	Q9FE01	Q9FE01 [174-200]	0	2996.38362448	High	High	High	1.2e6	3.5e6		5.32173871994019	High	0	5.407E-07
False	High	[R].FSNYEAWLSDPTHIGPSAQVVWPIVGQEILNGDVGGGFR.[G]	2xDeamidated [N31; N/Q]		0.00344288	0	1	1	4	P0C355	P0C355 [95-133]	0	4215.04579929	Not Found	High	High				3.06082320213318	High	0.0002233	0.001122
False	High	[K].GIFWQEDIIPFFQNATIPK.[E]			0.000247513	0	1	1	21	Q8H8T0	Q8H8T0 [289-307]	0	2264.17501617	High	High	High	1.8e6	1.4e6	1.3e6	4.28822040557861	High	0	3.331E-05
False	High	[R].EGNWDLLGNNFPVFFIR.[D]			2.0997E-05	0	1	1	18	Q0E4K1	Q0E4K1 [130-146]	0	2038.01812171	High	High	High	1.7e6	5.8e6	3.6e6	4.82808971405029	High	0	6.529E-07
False	High	[R].EGNWDLLGNNFPVFFIR.[D]	1xDeamidated [N]		0.0015141	0	1	1	3	Q0E4K1	Q0E4K1 [130-146]	0	2039.00213771	High	Not Found	Not Found				3.63897728919983	High	0	3.375E-05
False	High	[K].ILNEGQIASTDVVEVVVSPPYVFLPVVK.[S]			2.73557E-05	0	1	1	153	P48494	P48494 [26-53]	0	3011.67035104	High	High	High	1.5e6	2.7e6	2.0e6	5.20436239242554	High	0	0.0001017
False	High	[K].ILNEGQIASTDVVEVVVSPPYVFLPVVK.[S]	1xDeamidated [N/Q]		0.00117576	0	1	1	115	P48494	P48494 [26-53]	0	3012.65436704	High	High	High		8.3e4		5.03000545501709	High	0	0.0001202
False	High	[K].GTVEVAGTNKETTTQGHDDLGK.[R]			0.00383969	0	1	1	3	Q5N725	Q5N725 [107-128]	1	2258.08950799	Not Found	High	High			4.7e6	3.00578784942627	High	0	0.0001127
False	High	[R].SVYEPLQTGLIAIDSMIPIGR.[G]			6.82594E-05	0	1	1	27	P0C2Z4	P0C2Z4 [142-162]	0	2273.22098	High	High	High	2.8e6	5.3e6	5.3e6	4.13507461547852	High	0	6.287E-06
False	High	[K].ALDVIPLLTPEVVDKIEAVVQSKPK.[R]			0.00397424	0	1	1	6	Q40648	Q40648 [298-322]	1	2701.57499422	High	High	High	1.3e6	2.6e6		3.30116629600525	High	0.0003318	0.002136
False	High	[R].MPTFFETFPVVLVDEEGIVR.[A]			6.22589E-05	0	1	2	29	P0C362	P0C362 [359-378]	0	2325.18353188	High	High	High	4.3e6	4.1e6	2.8e6	4.59935426712036	High	0	5.224E-07
False	High	[K].GIFWQEDIIPFFQNATIPK.[E]	1xDeamidated [N/Q]		0.00165041	0	1	1	4	Q8H8T0	Q8H8T0 [289-307]	0	2265.15903217	Not Found	High	High		1.6e6		3.72704434394836	High	0	4.889E-05
False	High	[R].AVDATIDALVPYLDAGDAIVDGGNEWYQNTER.[R]			0.000677055	0	1	1	4	Q2R480	Q2R480 [100-131]	0	3451.62883284	High	High	Not Found	9.3e6	8.1e6		4.18712139129639	High	0	5.662E-05
False	High	[K].EGLLVGISSGAAAAAAVR.[L]			5.48599E-05	0	1	1	153	Q9XEA6	Q9XEA6 [262-279]	0	1612.90169506	High	High	High	2.9e6	5.0e6	2.2e6	4.35768604278564	High	0	3.816E-06
False	High	[R].IIGLGEIMSGELVEFAEGTR.[G]			1.27311E-05	0	1	1	18	P0C2Z4	P0C2Z4 [42-61]	0	2121.08963152	High	High	High		9.9e6	5.6e6	5.1960391998291	High	0	9.361E-08
False	High	[R].IIAAERPDALLPTMGGQTALNLAVSLADSGALDR.[L]	1xDeamidated [N/Q]		5.84425E-05	0	1	1	16	B9EXM2	B9EXM2 [147-180]	0	3421.79954423	High	High	High	1.6e6		6.1e6	4.76917743682861	High	0	1.662E-06
False	High	[K].VIHDNFGIIEGLMTTVHAITATQK.[T]			2.86053E-07	0	1	1	76	A2YQT7	A2YQT7 [165-188]	0	2609.375583	High	High	High	2.6e6		3.9e6	5.5396785736084	High	0	9.092E-10
False	High	[K].VIHDNFGIIEGLMTTVHAITATQK.[T]	1xDeamidated [Q/N]		4.17187E-06	0	1	1	27	A2YQT7	A2YQT7 [165-188]	0	2610.359599	High	High	High	4.3e6		1.8e6	4.97769689559937	High	0	1.534E-08
False	High	[K].VIHDNFGIIEGLMTTVHAITATQK.[T]	1xOxidation [M13]		0.00118254	0	1	1	7	A2YQT7	A2YQT7 [165-188]	0	2625.370498	Not Found	High	High		8.9e6	2.7e6	3.41543412208557	High	0	2.438E-05
False	High	[R].IVNNEIIILGNDAELGSDIDPEEAQQALEIAEANVSR.[A]			3.23205E-05	0	1	1	10	P0C2Z1	P0C2Z1 [70-106]	0	3962.98292331	High	High	High	3.3e6	5.3e6	7.8e6	4.54381418228149	High	0	1.193E-06
False	High	[R].IVNNEIIILGNDAELGSDIDPEEAQQALEIAEANVSR.[A]	1xDeamidated [N/Q]		1.70704E-05	0	1	1	28	P0C2Z1	P0C2Z1 [70-106]	0	3963.96693931	High	High	High	1.3e6	2.9e6	2.9e6	6.30105972290039	High	0	9.676E-08
False	High	[R].AGLALQPIATAIFANSPFK.[E]			0.00477546	0	1	1	6	A2YL07	A2YL07 [245-263]	0	1930.07965935	High	High	High	2.0e6	5.6e6	2.5e6	3.49309945106506	High	0.0002233	0.001095
False	High	[R].AEATDVANAVLDGSDAILLGAETLR.[G]			3.38716E-08	0	2	2	30	Q2QXR8; B8BJ39	Q2QXR8 [328-352]; B8BJ39 [328-352]	0	2485.27803694	High	High	High	3.2e7	5.0e7	2.8e7	6.41842174530029	High	0	7.021E-11
False	High	[R].AEATDVANAVLDGSDAILLGAETLR.[G]	1xDeamidated [N8]		3.32189E-07	0	2	2	12	Q2QXR8; B8BJ39	Q2QXR8 [328-352]; B8BJ39 [328-352]	0	2486.26205294	High	High	High			2.5e6	5.35043811798096	High	0	5.651E-10
False	High	[K].LTTPSFGDLNHLISATMSGVTCCLR.[F]	2xCarbamidomethyl [C22; C23]		0.00272062	0	3	4	2	Q43594; Q8H7U1; Q76FS3	Q43594 [217-241]; Q8H7U1 [217-241]; Q76FS3 [217-241]	0	2751.32626688	High	Not Found	High	4.7e6		1.9e6	3.76989030838013	High	0	7.229E-05
False	High	[R].EVAAFAQFGSDLDAATQALLNR.[G]			9.88487E-06	0	1	1	26	P0C520	P0C520 [402-423]	0	2308.15679977	High	High	High			2.8e7	4.41737699508667	High	0	9.093E-06
False	High	[R].EVAAFAQFGSDLDAATQALLNR.[G]	1xDeamidated [N/Q]		1.95968E-05	0	1	1	4	P0C520	P0C520 [402-423]	0	2309.14081577	High	High	Not Found				4.79546451568604	High	0	1.157E-07
False	High	[R].IDQIIGPVLDVTFPPGKLPYIYNALVVK.[S]			0.0031048	0	1	1	6	P12085	P12085 [23-50]	1	3082.75910651	High	High	High	5.2e6		3.9e6	2.94792294502258	High	0.0001292	0.000499
False	High	[K].AETESGEVGPLVTEADIQHIVSSWTGIPVEK.[V]			7.74655E-05	0	1	1	18	Q7F9I1	Q7F9I1 [554-584]	0	3278.64269207	High	High	High	3.1e6		3.6e6	3.75736355781555	High	0	2.973E-06
False	High	[K].AETESGEVGPLVTEADIQHIVSSWTGIPVEK.[V]	1xDeamidated [Q18]		0.000162662	0	1	1	5	Q7F9I1	Q7F9I1 [554-584]	0	3279.62670807	Not Found	High	High		7.4e5		4.09260654449463	High	0	1.84E-06
False	High	[R].VGLVAPVDVVVPPGNTGLDPSQTSFFQVLNIPTK.[I]			5.91185E-05	0	1	1	23	P41095	P41095 [116-149]	0	3505.89409614	High	High	High	6.4e6	5.0e7	3.4e6	4.48878526687622	High	0	3.043E-06
False	High	[R].VGLVAPVDVVVPPGNTGLDPSQTSFFQVLNIPTK.[I]	1xDeamidated [N/Q]		0.000328072	0	1	1	27	P41095	P41095 [116-149]	0	3506.87811214	High	High	High	4.7e6	3.8e6	1.7e6	3.85952281951904	High	0.0003318	0.002045
False	High	[R].VGLVAPVDVVVPPGNTGLDPSQTSFFQVLNIPTK.[I]	2xDeamidated [Q/N]		0.00438159	0	1	1	5	P41095	P41095 [116-149]	0	3507.86212814	High	High	High		2.2e6	5.2e6	2.77870631217957	High	0.004386	0.04583
False	High	[K].NLQDIIAILGMDELSEDDKLTVAR.[A]			0.00402013	0	1	1	11	Q01859	Q01859 [456-479]	1	2672.38112175	High	High	High				3.24409461021423	High	0.0004575	0.004404
False	High	[R].AASAAGTIMTLSSWATSSVEEVASTGPGIR.[F]			9.46125E-07	0	2	2	45	Q10CE4; B8B7C5	Q10CE4 [96-125]; B8B7C5 [96-125]	0	2908.43567639	High	High	High	3.5e6	6.5e6	2.5e6	5.46250915527344	High	0	7.099E-07
False	High	[K].DINWPLGWPVGGFPGPQGPYYCGIGADK.[S]	1xCarbamidomethyl [C22]		1.45315E-05	0	1	1	17	P14656	P14656 [138-165]	0	3018.42432432	High	High	High	1.2e7	3.9e7	7.1e6	4.44279813766479	High	0	5.804E-06
False	High	[R].FYNVTIEELPANVADLL.[-]			0.000119928	0	1	1	3	Q6Z2Z4	Q6Z2Z4 [398-414]	0	1920.99532054	High	Not Found	High	1.7e6		1.9e6	3.77613115310669	High	0	1.23E-06
False	High	[R].FVIQGFGNVGSWAAQLISEAGGK.[V]	1xDeamidated [Q/N]		0.000181442	0	1	1	9	A2XMV1	A2XMV1 [209-231]	0	2337.18737209	High	High	High		7.1e5		4.14653158187866	High	0	0.0001576
False	High	[K].AINQQPPFEVLSLAGSIADALQI.[-]			0.000265196	0	1	1	11	Q6ZFT5	Q6ZFT5 [303-325]	0	2395.28675128	High	High	High	2.1e7	1.9e7	7.4e5	3.46414709091187	High	0.0004073	0.003543
False	High	[R].DAEGQDVLLFIDNIFR.[F]			5.36124E-05	0	1	1	14	Q01859	Q01859 [318-333]	0	1864.9439537	High	High	High	1.7e6		5.1e6	4.08203649520874	High	0	7.769E-06
False	High	[R].SLGQNPTEAELQDMINEVDADGNGTIDFPEFLNLMAK.[K]	2xDeamidated [Q/N]		0.0066983	0	1	1	6	Q6F332	Q6F332 [39-75]	0	4038.84708393	High	Not Found	High	1.1e6		1.3e6	4.81668853759766	High	0	0.0002312
False	High	[K].FVDDPQTEGIVLIGEIGGTAEEDAAAFIQESK.[T]			2.48626E-06	0	1	1	32	Q6ZL94	Q6ZL94 [230-261]	0	3349.6321869	High	High	High	2.4e6	4.0e5	3.4e6	6.61803388595581	High	0	4.176E-08
False	High	[K].FVDDPQTEGIVLIGEIGGTAEEDAAAFIQESK.[T]	1xDeamidated [Q]		2.86436E-05	0	1	1	21	Q6ZL94	Q6ZL94 [230-261]	0	3350.6162029	High	High	High	5.0e5	2.7e6	3.7e6	5.42062711715698	High	0	5.595E-06
False	High	[R].VNVSELAVELLTVPEYLQFK.[E]			0.00100673	0	1	1	38	P31924	P31924 [105-124]	0	2291.25332596	High	High	High	3.0e6	1.1e6	8.2e5	4.21060085296631	High	4.545E-05	0.0002546
False	High	[K].NILSNSEVIAVNQDSLGVQGK.[K]			0.000162662	0	1	1	2	Q9FXT4	Q9FXT4 [314-334]	0	2185.14590074	Not Found	Not Found	High			2.1e7	2.6714506149292	High	0	2.636E-05
False	High	[K].IQGIGAGFVPGVLDVNLLDEVVQVSSDEAISMAK.[Q]			0.00445768	0	1	1	13	Q9XEA8	Q9XEA8 [226-259]	0	3470.80871149	High	High	High		1.3e6	8.5e5	4.15007734298706	High	0	0.0001367
False	High	[R].IGLAGLAVMGQNLALNIAEKGFPISVYNR.[T]	1xDeamidated [N/Q]		0.00435651	0	1	1	14	Q9LI00	Q9LI00 [6-34]	1	3030.64448788	High	High	High		3.6e6	6.6e5	4.55509233474731	High	0.0002233	0.000821
False	High	[K].IQGIGAGFVPGVLDVNLLDEVVQVSSDEAISMAK.[Q]	1xDeamidated [N/Q]		0.00147121	0	1	1	13	Q9XEA8	Q9XEA8 [226-259]	0	3471.79272749	High	High	High	1.4e6		1.1e6	4.15507459640503	High	4.545E-05	0.0003408
False	High	[R].TLLVTAPGLGQYISGAILFEETLYQSTVDGK.[K]	1xDeamidated [Q]		0.000887122	0	1	1	10	Q40677	Q40677 [90-120]	0	3285.71406657	High	High	High	3.0e5		1.7e6	5.0428991317749	High	0	0.0001009
False	High	[R].FQSSAVAALQEAAEAYLVGLFEDTNLCAIHAK.[R]	1xCarbamidomethyl [C27]		0.00116903	0	1	1	4	Q2RAD9	Q2RAD9 [85-116]	0	3437.70458115	High	High	High	1.1e7	3.0e7	3.7e7	4.33248949050903	High	0	2.403E-05
False	High	[R].FQSSAVAALQEAAEAYLVGLFEDTNLCAIHAK.[R]	1xDeamidated [N/Q]; 1xCarbamidomethyl [C27]		0.00375252	0	1	1	3	Q2RAD9	Q2RAD9 [85-116]	0	3438.68859715	High	Not Found	High	5.0e5		7.1e6	3.40093660354614	High	0	0.0002252
False	High	[R].NIWADDLAASLTTLESLEAIVGK.[D]			4.67414E-08	0	2	2	23	Q2QLY5; Q2QLY4	Q2QLY5 [298-320]; Q2QLY4 [298-320]	0	2430.27624611	High	High	High	1.6e8	1.8e8	1.2e8	7.49271726608276	High	0	4.347E-11
False	High	[K].LIGAGAATIALAGAAVGIGNVFSSLIHSVAR.[N]			6.66561E-10	0	1	1	15	P0C519	P0C519 [7-37]	0	2877.63088634	High	High	High	5.3e7	6.4e7	5.6e7	6.19772148132324	High	0	1.69122E-13
False	High	[K].LIGAGAATIALAGAAVGIGNVFSSLIHSVAR.[N]	1xDeamidated [N20]		4.22945E-07	0	1	1	1	P0C519	P0C519 [7-37]	0	2878.61490234	High	Not Found	Not Found				4.96130132675171	High	0	7.698E-10
False	High	[K].MKDDPQFSYEETVQIAISALQSVLQEDFK.[A]	1xDeamidated [Q]		0.000897381	0	1	1	2	Q9LSU3	Q9LSU3 [183-211]	1	3360.61917986	High	Not Found	High			4.4e6	4.48749542236328	High	0	1.711E-05
False	High	[R].AGEAVLIIEDLVTSGASVLETAAPLR.[D]			0.000154458	0	1	1	6	Q9LDN2	Q9LDN2 [111-136]	0	2595.42397288	High	High	High	3.1e7	2.4e7	1.9e7	3.98159742355347	High	0	1.715E-06
False	High	[R].TLLVTAPGLGQYISGAILFEETLYQSTVDGK.[K]			9.69421E-05	0	1	1	23	Q40677	Q40677 [90-120]	0	3284.73005057	High	High	High	7.9e6	2.5e7	1.9e6	4.42865228652954	High	0	1.595E-06
False	High	[R].IGLAGLAVMGQNLALNIAEKGFPISVYNR.[T]			0.000553634	0	1	1	15	Q9LI00	Q9LI00 [6-34]	1	3029.66047188	High	High	High			1.5e6	4.3709659576416	High	0	4.566E-05
False	High	[K].ELTLQEAETIALSILK.[Q]			3.08672E-05	0	1	1	38	Q9LSU1	Q9LSU1 [186-201]	0	1772.00515697	High	High	High	2.3e6	2.5e6	1.7e6	4.30356597900391	High	0.0002233	0.0009055
False	High	[R].QLDYVPATISALEEVVTAAAGR.[I]	1xDeamidated [Q1]		0.00268955	0	1	1	3	Q10CE4	Q10CE4 [259-280]	0	2275.18161795	High	High	High	8.7e5			3.2416844367981	High	0	7.105E-05
False	High	[K].LQNGVTATDLVLTVTQMLR.[K]	1xDeamidated [Q/N]		0.00517486	0	1	1	32	Q6YZX6	Q6YZX6 [255-273]	0	2074.12126644	High	High	High		1.6e6	8.9e5	3.39926075935364	High	0	0.000166
False	High	[K].LADAMVTWIEAWDELNPSTAAVENGK.[A]	1xDeamidated [N24]		0.0038618	0	1	1	7	Q8H8T0	Q8H8T0 [337-362]	0	2832.33965126	High	Not Found	High			2.1e6	3.68611192703247	High	0.0003318	0.002057
False	High	[K].LADAMVTWIEAWDELNPSTAAVENGK.[A]	2xDeamidated [N16; N24]		0.00172806	0	1	1	5	Q8H8T0	Q8H8T0 [337-362]	0	2833.32366726	High	Not Found	High	1.8e6		4.9e5	3.78437638282776	High	0.0002498	0.00148
False	High	[K].IENVEGLNNFDEILQEADGIILSR.[G]	1xDeamidated [N/Q]		0.00123819	0	1	1	6	Q2QXR8	Q2QXR8 [257-280]	0	2702.3519305	Not Found	High	Not Found		2.0e6		4.00876808166504	High	0	2.587E-05
False	High	[K].EENDLFDIMDDWLR.[R]			0.00499976	0	1	1	7	P0C436	P0C436 [11-24]	0	1810.79524058	High	High	High	1.8e6		3.9e6	3.14717984199524	High	0.0001292	0.0004805
False	High	[R].TPGFSGADLANLLNEAAILAGR.[R]			0.00643485	0	1	1	7	Q655S1	Q655S1 [415-436]	0	2171.14550688	High	Not Found	High	2.0e6			3.39016819000244	High	0.0002233	0.0009013
False	High	[R].AAVPGLTDDLVALMMEPPFR.[S]			0.00570487	0	1	1	4	Q9FWK4	Q9FWK4 [61-80]	0	2143.09260848	High	High	Not Found	1.7e6			2.62393569946289	High	0.001319	0.01062
False	High	[R].IAGGPLGEVVDPLYPGGSFDPLGLADDPEAFAELK.[V]			9.14035E-07	0	1	1	16	P12331	P12331 [172-206]	0	3526.76280715	High	High	High	1.7e7		1.1e6	4.65137720108032	High	0	3.943E-06
False	High	[R].AVLINAGQANAATGDAGYQDTVDSADAVAK.[L]			4.697E-05	0	1	1	2	B8AL33	B8AL33 [125-154]	0	2877.38608362	Not Found	High	Not Found		1.9e7		4.12379503250122	High	0	3.62E-07
False	High	[R].AVLINAGQANAATGDAGYQDTVDSADAVAK.[L]	1xDeamidated [Q/N]		0.000635558	0	1	1	2	B8AL33	B8AL33 [125-154]	0	2878.37009962	Not Found	High	Not Found				4.2262544631958	High	0	1.087E-05
False	High	[R].AVLINAGQANAATGDAGYQDTVDSADAVAK.[L]	2xDeamidated [Q/N]		8.30002E-05	0	1	1	3	B8AL33	B8AL33 [125-154]	0	2879.35411562	Not Found	Not Found	High				3.85236859321594	High	0	6.89E-06
False	High	[K].TVVSQYGQQILDLLLAETQPSK.[I]			0.00348264	0	1	1	8	Q42456	Q42456 [322-343]	0	2431.3078806	High	High	High	2.9e6			3.80406546592712	High	0	0.0001569
False	High	[R].IAGGPLGEVVDPLYPGGAFDPLGLADDPEAFAELK.[V]			1.54257E-06	0	1	1	33	P12330	P12330 [176-210]	0	3510.76789255	High	High	High	2.6e7	6.1e6	1.9e8	5.21220350265503	High	0	1.7E-08
False	High	[R].GVTLPDVPAILDGLNAVGLTSLQSGMDNVR.[N]			2.2627E-05	0	1	1	16	Q42997	Q42997 [184-213]	0	3022.58776033	High	High	High	4.1e6	2.9e6	1.7e6	3.80427980422974	High	0	1.395E-07
False	High	[R].GVTLPDVPAILDGLNAVGLTSLQSGMDNVR.[N]	1xDeamidated [Q/N]		0.00448333	0	1	1	10	Q42997	Q42997 [184-213]	0	3023.57177633	High	High	High	2.2e6		8.7e5	4.61695861816406	High	4.545E-05	0.0003749
False	High	[R].FYNVVIEELPANVADLL.[-]			9.63862E-05	0	1	1	19	P35683	P35683 [398-414]	0	1919.016056	High	High	High	8.1e5	1.1e7	6.2e6	4.70761680603027	High	0	2.372E-06
False	High	[R].FYNVVIEELPANVADLL.[-]	1xDeamidated [N12]		0.00472097	0	1	1	1	P35683	P35683 [398-414]	0	1920.000072	Not Found	Not Found	High				3.96956324577332	High	0	0.0001477
False	High	[R].FDEGLPPILTALEVLDHNIR.[L]			7.31363E-05	0	1	1	17	Q01859	Q01859 [96-115]	0	2262.21285815	High	High	High				4.57795715332031	High	0	1.596E-06
False	High	[R].QLDYVPATISALEEVVTAAAGR.[I]			1.91935E-06	0	1	1	52	Q10CE4	Q10CE4 [259-280]	0	2274.19760195	High	High	High	4.7e6	5.3e6	3.5e6	5.39946508407593	High	0	7.952E-08
False	High	[R].FVIQGFGNVGSWAAQLISEAGGK.[V]			8.31846E-06	0	1	1	34	A2XMV1	A2XMV1 [209-231]	0	2336.20335609	High	High	High		2.2e6	3.3e6	4.49003219604492	High	0	8.215E-08
False	High	[R].MIITLQPGYSIPLLDR.[E]			0.00230316	0	1	1	12	P0C449	P0C449 [75-90]	0	1830.01936733	High	High	High	5.8e6			3.28093695640564	High	0.0009482	0.007306
False	High	[R].VASDSTTVLADAVVVATGAVAR.[R]			2.18595E-05	0	1	1	7	Q6ZFU6	Q6ZFU6 [106-127]	0	2073.11862342	High	High	High				4.30071210861206	High	0	1.781E-07
False	High	[R].FSYGEPMTVESTTQAICDLALR.[F]	1xCarbamidomethyl [C17]		0.000368058	0	1	1	8	Q9LSU1	Q9LSU1 [101-122]	0	2489.16868661	High	High	High		1.0e7	1.5e7	4.64927053451538	High	0	5.344E-06
False	High	[K].AVIELENYGLPFSR.[T]			0.000368058	0	1	1	9	Q6ZDY8	Q6ZDY8 [133-146]	0	1607.84278325	High	High	High			2.9e7	3.34249806404114	High	0	1.47E-05
False	High	[R].SYISGYQASNDDLAVYSAFSTAPSSSYTNVAR.[W]			2.75134E-05	0	1	1	8	Q40680	Q40680 [25-56]	0	3392.55533357	High	High	High			1.2e7	5.06193351745605	High	0	6.719E-07
False	High	[R].QAITAAGSGCMAALDAEHYLQEVGAQEGK.[A]	1xCarbamidomethyl [C10]		0.00112292	0	1	1	4	Q6ZFU6	Q6ZFU6 [301-329]	0	2976.38259528	High	High	High	1.5e7		1.3e7	3.60118961334229	High	0	2.29E-05
False	High	[K].GFFECTHDVTDITCADFLR.[S]	2xCarbamidomethyl [C5; C14]		7.7809E-07	0	1	1	17	Q0E4K1	Q0E4K1 [73-91]	0	2304.00597883	High	High	High		1.7e7	4.4e7	5.72972297668457	High	0	1.83E-07
False	High	[R].AYLPVQELLNGEEIDR.[W]	1xDeamidated [N10]		2.3287E-05	0	1	1	11	Q43007	Q43007 [113-128]	0	1859.93853436	High	High	High	1.2e7	4.5e6	5.9e6	4.4018177986145	High	0	1.446E-07
False	High	[R].DVGVNSFVLFPK.[V]			0.000902556	0	1	1	10	Q5Z8V9	Q5Z8V9 [165-176]	0	1321.71506371	High	Not Found	High	2.2e6		2.4e7	3.78512287139893	High	0	7.434E-05
False	High	[R].AVFVDLEPTVIDEVR.[T]			5.61365E-05	0	1	1	24	Q53M52	Q53M52 [65-79]	0	1701.90577735	High	High	High		3.2e6	1.1e7	4.63712310791016	High	0	5.37E-07
False	High	[K].ITADDAPGETWHMVFSTEGEIPYR.[E]			0.000284142	0	1	1	12	P41344	P41344 [96-119]	0	2722.24535661	High	High	High	2.5e6	1.8e7	4.2e6	3.60913920402527	High	0	1.586E-05
False	High	[R].TGPYGQIFRPDNFVFGQSGAGNNWAK.[G]	1xDeamidated [N/Q]		7.20448E-06	0	2	3	8	Q43594; Q76FS3	Q43594 [78-103]; Q76FS3 [78-103]	0	2829.33795229	Not Found	High	High		8.2e6	1.4e7	4.71908903121948	High	0	3.141E-08
False	High	[R].GAIMDTQAVADACSSGQVAGYGGDVWFPQPAPK.[D]	1xCarbamidomethyl [C13]		0.000522697	0	1	1	3	Q9SXP2	Q9SXP2 [283-315]	0	3351.54088671	High	Not Found	High	7.6e6		6.8e6	3.83507966995239	High	0.0003318	0.001949
False	High	[R].SFDDGFPNLFINNAHDIR.[G]			0.00298247	0	1	1	10	Q6ZFT5	Q6ZFT5 [46-63]	0	2091.98827805	High	High	High	5.9e6		7.3e6	3.6677713394165	High	0	0.0001372
False	High	[K].SASWADELYFCSLSSR.[T]	1xCarbamidomethyl [C11]		0.00037018	0	1	1	2	Q69RJ0	Q69RJ0 [257-272]	0	1878.83268901	High	Not Found	High				4.10158920288086	High	0	5.363E-06
False	High	[K].AMSIMNSFINDIFEK.[L]			0.000194405	0	1	14	25	Q6F362	Q6F362 [86-100]	0	1759.83935409	High	High	High	1.4e7	1.3e7		5.23704862594604	High	0	3.021E-05
False	High	[K].AMSIMNSFINDIFEK.[L]	1xDeamidated [N]		0.000617546	0	1	14	13	Q6F362	Q6F362 [86-100]	0	1760.82337009	High	High	High		1.2e7	5.4e6	4.4023871421814	High	0	0.0001745
False	High	[K].AMSIMNSFINDIFEK.[L]	2xOxidation [M2; M5]		0.00352287	0	1	14	3	Q6F362	Q6F362 [86-100]	0	1791.82918409	High	Not Found	High	4.3e6		1.4e7	1.932732462883	High	0	0.0001014
False	High	[K].LDGQLGGLLSEASAEEDFTGK.[A]			1.45315E-05	0	1	1	7	Q6K669	Q6K669 [136-156]	0	2137.02953358	High	High	High	2.7e7			4.40634250640869	High	0	7.832E-08
False	High	[K].LDGQLGGLLSEASAEEDFTGK.[A]	1xDeamidated [Q4]		0.000978203	0	1	1	1	Q6K669	Q6K669 [136-156]	0	2138.01354958	High	Not Found	Not Found	1.7e7			4.46841192245483	High	0	1.909E-05
False	High	[K].VSGAEVILDQI.[-]			0.00548038	0	1	1	12	Q9SDD6	Q9SDD6 [188-198]	0	1143.62558001	High	High	High		1.4e7		3.42302680015564	High	0.0003579	0.002833
False	High	[R].GAIMDTQAVADACSSGQVAGYGGDVWFPQPAPK.[D]	1xDeamidated [Q]; 1xCarbamidomethyl [C13]		0.000487847	0	1	1	4	Q9SXP2	Q9SXP2 [283-315]	0	3352.52490271	High	High	Not Found		2.0e7		4.78471708297729	High	0	1.101E-05
False	High	[K].VLNFAIDDSILEER.[I]			0.000211918	0	1	1	2	Q08480	Q08480 [140-153]	0	1633.84317711	High	Not Found	Not Found				4.10465812683105	High	0	2.597E-06
False	High	[R].TGPYGQIFRPDNFVFGQSGAGNNWAK.[G]			2.76721E-05	0	2	3	4	Q43594; Q76FS3	Q43594 [78-103]; Q76FS3 [78-103]	0	2828.35393629	High	High	High	2.1e7			4.25454616546631	High	0	5.169E-07
False	High	[K].QLVASQVIPANWAPMAVYR.[S]			0.00188361	0	1	1	8	Q336T5	Q336T5 [243-261]	0	2114.12154089	High	High	High	3.4e6	4.5e6	6.8e6	4.25731229782104	High	0	4.481E-05
False	High	[K].SGEIYTEDGVELVHEYGTEAYPFTTER.[I]			5.51763E-05	0	1	1	8	Q7Y0F2	Q7Y0F2 [133-159]	0	3092.40073057	High	Not Found	High	2.9e7		3.5e6	4.14932155609131	High	0	5.515E-07
False	High	[K].QINVTCEVQQLLGNNR.[V]	1xCarbamidomethyl [C6]		3.11138E-06	0	1	1	20	P12085	P12085 [58-73]	0	1885.9548698	High	High	High	1.2e7		1.9e7	4.77677965164185	High	0	2.416E-08
False	High	[K].QINVTCEVQQLLGNNR.[V]	2xDeamidated [Q/N]; 1xCarbamidomethyl [C6]		0.00261341	0	1	1	6	P12085	P12085 [58-73]	0	1887.9229018	Not Found	High	High				3.38527822494507	High	0.001806	0.01632
False	High	[K].LVVSTSCSLMHTAVDLVNETK.[L]	1xCarbamidomethyl [C7]		0.000950485	0	2	2	5	Q2QLY5; Q2QLY4	Q2QLY5 [323-343]; Q2QLY4 [323-343]	0	2304.15739372	High	High	Not Found	6.2e6			3.17166805267334	High	0	0.0001221
False	High	[R].HQLLAEFDALIEADKEK.[Y]			6.2618E-05	0	1	1	21	P30298	P30298 [44-60]	1	1970.02293223	High	High	High	7.0e6	7.6e6	5.3e6	4.89050436019897	High	0	1.885E-06
False	High	[R].VPGYGVITNIINGGIECGVGQNDANVDR.[I]	2xDeamidated [N12; N]; 1xCarbamidomethyl [C17]		0.00557549	0	1	1	7	Q7XCK6	Q7XCK6 [205-232]	0	2903.38397635	High	High	High				3.99759149551392	High	0	0.0002411
False	High	[R].SGPYGQIFRPDNFVFGQSGAGNNWAK.[G]			0.00112939	0	1	1	3	Q40665	Q40665 [78-103]	0	2814.33828623	Not Found	High	High		6.2e6		5.00071954727173	High	0	2.297E-05
False	High	[R].SGPYGQIFRPDNFVFGQSGAGNNWAK.[G]	1xDeamidated [N/Q]		2.48078E-05	0	1	1	15	Q40665	Q40665 [78-103]	0	2815.32230223	High	High	High				5.56655025482178	High	0	3.389E-07
False	High	[R].NYLNLPSEIVPATLK.[K]			0.000211918	0	1	1	21	P0DKK8	P0DKK8 [78-92]	0	1671.93159821	High	High	High	4.5e6	3.3e7	4.2e6	4.08050489425659	High	0	0.000236
False	High	[R].TTGIVLDSGDGVSHTVPIYEGYALPHAILR.[L]			7.32006E-08	0	2	2	31	Q10DV7; A3C6D7	Q10DV7 [150-179]; A3C6D7 [150-179]	0	3151.64223872	High	High	High	1.9e7		5.9e6	5.69721937179565	High	0	2.26E-10
False	High	[K].GLVPLAGSNNESWCQGLDGLASR.[E]	1xDeamidated [N/Q]; 1xCarbamidomethyl [C14]		0.000266725	0	1	1	41	Q40677	Q40677 [140-162]	0	2402.14049847	High	High	High	1.6e7	4.2e7	7.6e6	3.97352886199951	High	0	7.774E-06
False	High	[K].VQWMHIDMAGPVWNDK.[K]			0.00352287	0	1	1	2	Q6K669	Q6K669 [562-577]	0	1926.89893464	Not Found	High	Not Found		5.1e6		2.8942174911499	High	0.0003808	0.002937
False	High	[K].YGVSGYPTIQWFPK.[G]			0.000192182	0	1	2	7	Q75M08	Q75M08 [99-112]	0	1642.82640496	High	High	Not Found	9.5e6			4.28491401672363	High	4.545E-05	0.0003338
False	High	[K].GGEAFNVIPESVTLGGTLR.[S]			8.79133E-05	0	1	2	13	Q851L5	Q851L5 [252-270]	0	1917.00761654	High	High	High		2.5e6		3.4744827747345	High	0	8.228E-07
False	High	[K].LTPDEMSELESYASADVVQGDR.[Y]			8.74091E-05	0	1	2	4	A2XRZ6	A2XRZ6 [310-331]	0	2412.08712467	High	High	Not Found	1.7e7			4.43325662612915	High	0	8.162E-07
False	High	[K].LTPDEMSELESYASADVVQGDR.[Y]	1xDeamidated [Q19]		0.00014251	0	1	2	2	A2XRZ6	A2XRZ6 [310-331]	0	2413.07114067	Not Found	High	Not Found				3.23595976829529	High	0	1.548E-06
False	High	[K].MELVDAAFPLLK.[G]			0.000247513	0	1	1	16	Q7XDC8	Q7XDC8 [56-67]	0	1346.73883562	High	High	High			9.8e7	4.19893980026245	High	0	1.43E-05
False	High	[K].MELVDAAFPLLK.[G]	1xOxidation [M1]		0.00305177	0	1	1	7	Q7XDC8	Q7XDC8 [56-67]	0	1362.73375062	High	Not Found	High			3.2e7	3.55438995361328	High	4.545E-05	0.0004028
False	High	[K].GLVPLAGSNNESWCQGLDGLASR.[E]	1xCarbamidomethyl [C14]		4.76185E-06	0	1	1	26	Q40677	Q40677 [140-162]	0	2401.15648247	High	High	High	2.5e8	6.6e7	1.7e8	5.35032892227173	High	0	1.83E-08
False	High	[R].ILGLGDLGCQGMGIPVGK.[L]	1xCarbamidomethyl [C9]		3.29556E-06	0	1	1	11	P43279	P43279 [241-258]	0	1784.93973713	High	High	High		4.7e6	7.4e6	4.8142204284668	High	0	1.168E-08
False	High	[R].DSLVADEGGFPAELLR.[Y]			8.89302E-05	0	1	1	21	Q7XDY9	Q7XDY9 [155-170]	0	1688.84899074	High	High	High			2.2e7	4.12127828598022	High	0	4.98E-06
False	High	[K].TNEDFWLNEGFTTYAER.[R]			0.00148822	0	1	1	3	Q84TA3	Q84TA3 [320-336]	0	2092.9246747	High	Not Found	High				3.13287758827209	High	0	3.306E-05
False	High	[K].DTVGQYESHIAFTLPGLYR.[V]			4.44431E-06	0	1	1	20	P30298	P30298 [486-504]	0	2167.08184404	High	High	High	9.2e6	3.5e6		4.64515542984009	High	0	2.133E-08
False	High	[K].LVVVVFPSFGER.[Y]			0.00125251	0	1	1	9	Q9XEA8	Q9XEA8 [293-304]	0	1348.76234826	High	High	Not Found		6.5e6		3.27673506736755	High	0	2.638E-05
False	High	[K].LYIQTIDPDHEDRFDFDPLDVTK.[T]			0.00143777	0	1	2	6	A2YH64	A2YH64 [269-291]	1	2792.34136541	High	High	High	1.2e7	1.1e7		3.06498217582703	High	0	3.152E-05
False	High	[K].NPNFVGCVEGALGIR.[E]	1xCarbamidomethyl [C7]		0.00681446	0	1	1	4	Q9SXP2	Q9SXP2 [44-58]	0	1602.80568657	High	High	Not Found				2.94541478157043	High	0	0.0002362
False	High	[K].FITHSVPFSEINTAFDLMHK.[G]			0.00014251	0	1	1	21	Q2R8Z5	Q2R8Z5 [348-367]	0	2334.15871413	High	High	High	7.1e6	8.4e6	1.0e7	4.98040723800659	High	0	2.982E-06
False	High	[K].FITHSVPFSEINTAFDLMHK.[G]	1xDeamidated [N12]		0.00399712	0	1	1	2	Q2R8Z5	Q2R8Z5 [348-367]	0	2335.14273013	High	High	Not Found				3.52153396606445	High	0	0.0001188
False	High	[K].VFSVPEAAPFTAVLK.[F]			0.00570487	0	1	1	5	Q94DM8	Q94DM8 [33-47]	0	1575.87810617	High	High	Not Found				2.51072287559509	High	0.00102	0.007962
False	High	[K].LAPFNPEYPDESVLWTESGDVGK.[S]			0.000560038	0	1	1	20	Q10M12	Q10M12 [106-128]	0	2550.20347507	High	High	High	2.0e7	9.2e6	3.1e7	4.58379745483398	High	0	2.223E-05
False	High	[K].KVVLFGVPGAFTPTCSNQHVPGFINQAEQLK.[A]	1xCarbamidomethyl [C15]		0.000746577	0	1	1	5	Q9FR35	Q9FR35 [37-67]	1	3383.75689161	Not Found	Not Found	High				3.08096551895142	High	0.0008716	0.00652
False	High	[K].DAPMFVCGVNEDKYTSDIDIVSNASCTTNCLAPLAK.[V]	3xCarbamidomethyl [C7; C26; C30]		0.000113879	0	1	1	7	A2YQT7	A2YQT7 [129-164]	1	3976.80715034	High	Not Found	High	5.2e7		5.9e7	5.95575523376465	High	0	1.155E-06
False	High	[K].DAPMFVCGVNEDKYTSDIDIVSNASCTTNCLAPLAK.[V]	2xDeamidated [N23; N]; 3xCarbamidomethyl [C7; C26; C30]		0.00170831	0	1	1	7	A2YQT7	A2YQT7 [129-164]	1	3978.77518234	Not Found	High	High				4.57230281829834	High	0	3.941E-05
False	High	[R].SPIFLGSFEDVEEIK.[G]			9.47376E-05	0	1	1	16	A2WXB2	A2WXB2 [317-331]	0	1709.86324383	High	High	High	5.2e6			4.11818075180054	High	0	3.727E-06
False	High	[R].FTTFALSGFIR.[A]			0.00520463	0	1	1	13	P35687	P35687 [49-59]	0	1259.67828433	High	High	High				3.14534258842468	High	0	0.0001819
False	High	[R].LTAFHPEIEELLYSEVENDEHK.[F]			0.000113879	0	1	1	9	P30298	P30298 [538-559]	0	2642.26205251	High	High	High		4.4e6		4.11547613143921	High	0	1.148E-06
False	High	[R].ETVETEHGESTITFFGNSFIAGPTGEIVK.[L]	1xDeamidated [N17]		0.00200651	0	1	1	7	Q93XI4	Q93XI4 [225-253]	0	3098.4840667	High	High	Not Found	6.9e6	1.6e7		4.51563262939453	High	0.0001614	0.0007307
False	High	[K].IAPSMLSSDFANLAAEADR.[M]			1.94845E-05	0	1	1	2	Q9SE42	Q9SE42 [9-27]	0	1978.95386638	High	Not Found	Not Found				4.57038831710815	High	0	1.151E-07
False	High	[K].ASACLLGVPLGHNSSFLQGPAFAPPR.[I]	1xCarbamidomethyl [C4]		0.00279988	0	1	2	5	B8AU84	B8AU84 [61-86]	0	2664.37150102	High	High	High	1.7e7			3.48151254653931	High	0	7.534E-05
False	High	[R].QIGITCPIVPGIMPINNYK.[G]	1xCarbamidomethyl [C6]		0.00639807	0	1	1	5	Q75HE6	Q75HE6 [210-228]	0	2128.12932868	High	High	High	9.5e6		5.9e6	4.10449504852295	High	0	0.0002179
False	High	[K].DAPMFVCGVNEDKYTSDIDIVSNASCTTNCLAPLAK.[V]	1xDeamidated [N]; 3xCarbamidomethyl [C7; C26; C30]		6.04942E-05	0	1	1	20	A2YQT7	A2YQT7 [129-164]	1	3977.79116634	High	High	High		6.4e6	7.8e6	5.86938381195068	High	0	1.235E-06
False	High	[R].STGGPFIATSYDYDAPIDEYGMVR.[Q]			0.00435651	0	1	1	4	Q10NX8	Q10NX8 [308-331]	0	2625.1813594	High	High	Not Found	4.1e6	3.3e6		3.14470052719116	High	0.0001292	0.0004618
False	High	[R].WAMLGALGCVFPELLAR.[N]	1xOxidation [M3]; 1xCarbamidomethyl [C9]		5.92495E-06	0	2	2	11	P12330; P12331	P12330 [104-120]; P12331 [100-116]	0	1919.98702208	High	High	High				4.62901544570923	High	0	1.993E-07
False	High	[R].WAMLGALGCVFPELLAR.[N]	1xCarbamidomethyl [C9]		3.99842E-05	0	2	2	4	P12330; P12331	P12330 [104-120]; P12331 [100-116]	0	1903.99210708	Not Found	Not Found	High			2.5e6	4.00673055648804	High	0	2.943E-07
False	High	[R].RLPVVNPATESPIGEIPAGTAEDVDAAVAAAR.[E]			1.89486E-08	0	1	1	26	B3VMC0	B3VMC0 [24-55]	1	3157.64878058	High	High	High	2.7e7		1.2e7	6.30716514587402	High	0	1.335E-11
False	High	[R].RLPVVNPATESPIGEIPAGTAEDVDAAVAAAR.[E]	1xDeamidated [N6]		1.86494E-06	0	1	1	4	B3VMC0	B3VMC0 [24-55]	1	3158.63279658	High	High	High				4.8000659942627	High	0	5.363E-09
False	High	[K].IQSLTPNIGVVYSGMGPDFR.[V]			4.61666E-05	0	1	1	11	Q10KF0	Q10KF0 [65-84]	0	2151.09030026	High	High	High	6.9e6	8.5e6		4.86417531967163	High	0	3.547E-07
False	High	[R].FGIVEGLMTTVHAITATQK.[T]			3.96143E-06	0	2	2	33	Q7FAH2; Q6K5G8	Q7FAH2 [170-188]; Q6K5G8 [170-188]	0	2017.078673	High	High	High		4.7e6		4.99055528640747	High	0	7.755E-08
False	High	[R].FGIVEGLMTTVHAITATQK.[T]	1xOxidation [M8]		0.000128496	0	2	2	20	Q7FAH2; Q6K5G8	Q7FAH2 [170-188]; Q6K5G8 [170-188]	0	2033.073588	High	High	High	2.3e7	1.1e7	2.6e6	4.29318046569824	High	0	3.102E-06
False	High	[K].EITQLLTLENFR.[EQ]			0.00435651	0	2	3	7	Q5NBT9; Q10NY2	Q5NBT9 [114-125]; Q10NY2 [114-125]	0	1476.8056695	High	High	High	3.9e6	4.5e6		3.45637822151184	High	0	0.0001328
False	High	[R].VAAAGVLEAEGMPSGLLETINVDKK.[M]	1xDeamidated [N21]		0.00520463	0	1	1	2	Q2R480	Q2R480 [321-345]	1	2513.31673111	High	High	Not Found		5.4e6		4.56819009780884	High	0	0.0001674
False	High	[K].YWTTFNEPFTYSAYGYGK.[G]			4.94651E-05	0	1	1	10	Q0J0N4	Q0J0N4 [189-206]	0	2194.97564768	High	High	High	9.8e6		3.7e7	4.30793237686157	High	0	3.885E-07
False	High	[K].YWTTFNEPFTYSAYGYGK.[G]	1xDeamidated [N6]		0.000194405	0	1	1	2	Q0J0N4	Q0J0N4 [189-206]	0	2195.95966368	High	Not Found	Not Found				3.378493309021	High	0	4.318E-06
False	High	[K].DASLEALPVDELIEK.[A]			0.00168879	0	1	1	11	Q7XPY2	Q7XPY2 [543-557]	0	1641.85815843	High	High	High	1.6e7	1.5e7	2.0e7	3.3427460193634	High	4.545E-05	0.0003624
False	High	[R].TLTAVHDGILEDVVYPAEIVGK.[R]			3.53102E-06	0	1	1	38	Q8LJU5	Q8LJU5 [118-139]	0	2339.24930316	High	High	High	1.3e7	1.2e7	4.0e7	4.61799764633179	High	0	9.795E-07
False	High	[K].TLATYGINAVCTHLGCVVPWNAAENK.[F]	2xCarbamidomethyl [C11; C16]		0.00262846	0	1	1	2	Q69S39	Q69S39 [144-169]	0	2859.3916443	High	Not Found	Not Found	7.8e6			3.90132594108582	High	0.0001614	0.0005957
False	High	[K].TLATYGINAVCTHLGCVVPWNAAENK.[F]	1xDeamidated [N]; 2xCarbamidomethyl [C11; C16]		0.00373104	0	1	1	6	Q69S39	Q69S39 [144-169]	0	2860.3756603	Not Found	High	High		5.9e6		3.58237218856812	High	0	0.0001085
False	High	[K].YPEVIDFYDYYK.[G]			0.00154043	0	1	1	7	Q69RJ0	Q69RJ0 [410-421]	0	1614.73625252	High	High	High	1.9e7		1.3e7	3.52265334129334	High	0	7.233E-05
False	High	[R].VLVTGAAGQIGYALVPMIAR.[G]			2.88725E-06	0	1	1	12	Q7XDC8	Q7XDC8 [8-27]	0	2000.13612835	High	High	High	3.2e6	6.2e6	3.0e6	4.10967206954956	High	0	9.518E-09
False	High	[R].VLVTGAAGQIGYALVPMIAR.[G]	1xDeamidated [Q9]		0.000528743	0	1	1	1	Q7XDC8	Q7XDC8 [8-27]	0	2001.12014435	Not Found	Not Found	High			6.2e6	2.62916350364685	High	0	8.582E-06
False	High	[R].VLVTGAAGQIGYALVPMIAR.[G]	1xOxidation [M17]		0.000169344	0	1	1	5	Q7XDC8	Q7XDC8 [8-27]	0	2016.13104335	High	High	High	8.3e6	4.6e6	6.5e6	3.95651650428772	High	0	1.929E-06
False	High	[K].IAVQDPSYPAYVDSSVIMGQTGLYQEDVQK.[Y]			0.000189984	0	1	1	7	Q10MQ2	Q10MQ2 [183-212]	0	3301.59329908	High	High	High	3.9e6	4.3e6	9.6e6	4.21294069290161	High	4.545E-05	0.0003021
False	High	[K].IAVQDPSYPAYVDSSVIMGQTGLYQEDVQK.[Y]	1xDeamidated [Q]		0.000205912	0	1	1	11	Q10MQ2	Q10MQ2 [183-212]	0	3302.57731508	High	High	High	1.7e7	2.7e6	3.7e6	5.15310668945313	High	0	2.512E-06
False	High	[R].VDIGQVLLSVR.[C]			0.000721261	0	2	2	15	A2ZCQ7; A2Y0T4	A2ZCQ7 [129-139]; A2Y0T4 [129-139]	0	1198.71539808	High	High	High	4.2e6	2.9e6	1.3e7	3.73209929466248	High	0	1.28E-05
False	High	[K].APLESYADIGGLDAQIQEIK.[E]	1xDeamidated [Q]		2.61256E-05	0	1	1	4	P46466	P46466 [187-206]	0	2132.07575596	High	Not Found	High	2.0e7		1.8e7	5.0888466835022	High	0	1.713E-07
False	High	[K].APLESYADIGGLDAQIQEIK.[E]			7.63096E-06	0	1	1	3	P46466	P46466 [187-206]	0	2131.09173996	Not Found	High	High		6.9e6	2.4e7	3.69949316978455	High	0	3.385E-08
False	High	[K].FHWKPTCGVSCLMDDEATLVGGK.[N]	2xCarbamidomethyl [C7; C11]		0.00144606	0	1	1	11	Q0E4K1	Q0E4K1 [224-246]	0	2608.19927557	High	High	Not Found	1.2e7			4.22784614562988	High	0	4.338E-05
False	High	[R].FVYAHFPINASITNSNTAIEIR.[N]			0.000116529	0	1	1	14	P49210	P49210 [93-114]	0	2478.27758359	High	High	High		3.0e7		4.54652261734009	High	0	4.158E-06
False	High	[R].FVYAHFPINASITNSNTAIEIR.[N]	1xDeamidated [N]		0.000349494	0	1	1	38	P49210	P49210 [93-114]	0	2479.26159959	High	High	High		1.7e7	1.9e7	4.69835758209229	High	0	4.986E-06
False	High	[R].FVYAHFPINASITNSNTAIEIR.[N]	2xDeamidated [N14; N]		0.00334544	0	1	1	4	P49210	P49210 [93-114]	0	2480.24561559	High	Not Found	High	1.1e7			4.3046088218689	High	0	9.726E-05
False	High	[R].FDFSWGDAEYHQETLENLK.[VL]	1xDeamidated [N/Q]		0.000290754	0	2	2	2	Q2QXR8; B8BJ39	Q2QXR8 [59-77]; B8BJ39 [59-77]	0	2330.02478298	Not Found	Not Found	High			3.3e7	3.47476243972778	High	0	6.18E-05
False	High	[K].DLAMITGQWPVK.[T]			0.00200651	0	1	1	6	Q9ZST0	Q9ZST0 [130-141]	0	1358.7136835	High	High	High		1.8e7	3.0e7	4.10578346252441	High	0	0.0002343
False	High	[K].WTVQQAAELAIAAPTIAASLDGR.[Y]			5.94595E-05	0	1	1	31	Q2R480	Q2R480 [289-311]	0	2353.2510345	High	High	High	2.5e6	1.5e6	9.5e5	4.57225894927979	High	0	1.649E-05
False	High	[K].WTVQQAAELAIAAPTIAASLDGR.[Y]	1xDeamidated [Q]		5.61365E-05	0	1	1	5	Q2R480	Q2R480 [289-311]	0	2354.2350505	Not Found	High	High			2.9e6	4.32401943206787	High	0	4.588E-07
False	High	[K].ESPMPDTSELFTNVYVK.[G]			0.00183027	0	1	1	4	Q6Z5N4	Q6Z5N4 [355-371]	0	1956.92592032	High	Not Found	High			3.9e7	2.95403909683228	High	0.0002233	0.000781
False	High	[R].VAHWITIDEPNVASIGSYDSGQLAPGR.[C]			0.000143332	0	1	1	4	Q5JK35	Q5JK35 [184-210]	0	2853.41659602	High	High	High		3.1e7	2.6e7	3.94350862503052	High	0	1.554E-06
False	High	[R].AAALLDVSPVTDVTSISEPR.[V]			1.76697E-05	0	1	1	3	A2XNR6	A2XNR6 [140-159]	0	2041.0811753	High	Not Found	Not Found				4.26778936386108	High	0	1.01E-07
False	High	[R].QISELGIYPAVDPLDSTSR.[M]			4.90076E-06	0	1	1	13	Q01859	Q01859 [411-429]	0	2061.04987518	High	High	High	1.3e8	8.9e6	2.6e8	4.42952346801758	High	0	7.703E-07
False	High	[K].SSLSPDLYKPTFAGFVDTDISSGK.[I]			3.30726E-05	0	1	2	1	A2X5P7	A2X5P7 [487-510]	0	2532.25042525	High	Not Found	Not Found	7.4e6			4.64923095703125	High	0	2.295E-07
False	High	[K].YDIGAGFGHFAIATEDVYK.[L]			0.000211918	0	1	1	13	Q948T6	Q948T6 [88-106]	0	2073.99163211	High	High	High	1.3e7	1.2e7	1.5e7	3.68089556694031	High	0	1.063E-05
False	High	[K].LAVNLIPFPR.[L]			0.00157625	0	5	8	30	Q43594; Q8H7U1; Q40665; P46265; Q76FS3	Q43594 [253-262]; Q8H7U1 [253-262]; Q40665 [253-262]; P46265 [253-262]; Q76FS3 [253-262]	0	1139.69354053	High	High	High	3.0e8	1.7e7	1.0e8	3.49989891052246	High	0	5.238E-05
False	High	[R].EAPAFVEQATEQQILVTGIK.[V]			1.56941E-06	0	1	1	36	Q01859	Q01859 [190-209]	0	2172.15467457	High	High	High	3.8e7	5.2e7	7.8e7	5.36067628860474	High	0	1.382E-08
False	High	[K].MVGYALQAAEILSK.[E]			9.91979E-05	0	1	1	2	Q6Z1G7	Q6Z1G7 [253-266]	0	1493.80322669	High	Not Found	Not Found	7.9e6			4.24604272842407	High	0	9.617E-07
False	High	[R].ALCEAVLDSIIGEHGVSPAAK.[R]	1xCarbamidomethyl [C3]		0.00021314	0	1	1	5	Q84T92	Q84T92 [184-204]	0	2137.09577983	High	High	High	3.9e7	3.1e7	7.6e6	4.5983247756958	High	0	2.603E-06
False	High	[K].EYLPITGLADFNK.[L]			0.00130393	0	1	1	13	P37833	P37833 [70-82]	0	1480.76822138	High	High	High	4.4e7	4.8e7	5.4e7	3.14489936828613	High	0	0.0002037
False	High	[R].FLSEACDLVFDAASQGK.[S]	1xCarbamidomethyl [C6]		2.74161E-06	0	1	1	20	P0C482	P0C482 [53-69]	0	1857.86874016	High	High	High		5.9e7	8.6e7	5.74320030212402	High	0	8.898E-09
False	High	[R].SQDVHSNGPVLDETILADPDISDAIENEK.[E]	2xDeamidated [N27; N/Q]		0.000220623	0	1	1	11	Q69RJ0	Q69RJ0 [1328-1356]	0	3123.4488037	High	Not Found	High			2.2e7	4.53492212295532	High	0	2.739E-06
False	High	[R].SQDVHSNGPVLDETILADPDISDAIENEK.[E]	1xDeamidated [N/Q]		0.000606985	0	1	1	12	Q69RJ0	Q69RJ0 [1328-1356]	0	3122.4647877	High	Not Found	High	3.0e7		6.3e6	4.86639356613159	High	0	3.953E-05
False	High	[K].SIAQINTPDATSLLIQPYDK.[S]	1xDeamidated [Q]		0.00161291	0	1	1	3	A3BLC3	A3BLC3 [134-153]	0	2189.13360517	High	Not Found	High				3.41308283805847	High	0	3.668E-05
False	High	[K].SDCTLLEINPLAETADNK.[L]	1xCarbamidomethyl [C3]		4.07699E-06	0	1	1	15	Q6K9N6	Q6K9N6 [226-243]	0	2003.95901158	High	High	High	5.4e6	2.1e7	6.4e7	6.07222461700439	High	0	1.486E-08
False	High	[K].IPVLETPEGAVFESNAIAR.[Y]			2.63343E-06	0	1	1	16	Q5Z627	Q5Z627 [54-72]	0	2013.06513138	High	High	High		6.1e7	7.8e7	4.38621473312378	High	0	9.644E-06
False	High	[K].DAAAAAEIPLLTPYK.[M]			0.000972596	0	1	1	2	Q69TH8	Q69TH8 [8-22]	0	1543.83663525	High	Not Found	Not Found				3.11407089233398	High	0	1.892E-05
False	High	[R].GSDTCELVFENCFVPHENVLGEEGK.[G]	2xCarbamidomethyl [C5; C12]		5.89097E-06	0	1	1	12	Q75IM9	Q75IM9 [234-258]	0	2866.26583457	High	High	High			2.6e7	4.48992204666138	High	0	2.402E-08
False	High	[R].GSDTCELVFENCFVPHENVLGEEGK.[G]	1xDeamidated [N]; 2xCarbamidomethyl [C5; C12]		0.000102092	0	1	1	8	Q75IM9	Q75IM9 [234-258]	0	2867.24985057	High	High	High	7.0e6			4.37810802459717	High	0	7.273E-06
False	High	[K].AVLFAVPGAFTPTCSQK.[H]	1xCarbamidomethyl [C14]		0.00428214	0	1	1	9	Q7F8S5	Q7F8S5 [98-114]	0	1793.92546728	High	High	High		1.5e7		2.89591836929321	High	0.0001614	0.0006673
False	High	[R].DNLTLWTSDISEDAAEEIK.[E]			5.29993E-05	0	1	1	7	Q6EUP4	Q6EUP4 [233-251]	0	2150.01354915	High	High	High		2.2e7	3.0e7	4.03908538818359	High	0	4.247E-07
False	High	[R].DNLTLWTSDISEDAAEEIK.[E]	1xDeamidated [N2]		9.20523E-05	0	1	1	2	Q6EUP4	Q6EUP4 [233-251]	0	2150.99756515	High	Not Found	Not Found				4.16776418685913	High	0	8.744E-07
False	High	[K].LEGEREMTLGFVDLLR.[D]	1xOxidation [M7]		0.00308703	0	1	1	8	P0C511	P0C511 [335-350]	1	1893.97387401	High	High	High			2.6e7	3.80199193954468	High	0.0001292	0.0004713
False	High	[K].NHSHATQDLYDSIAAGNFPEWK.[L]			9.977E-05	0	1	1	47	Q0E4K1	Q0E4K1 [247-268]	0	2501.14802594	High	High	High	3.4e7	4.6e7	1.4e7	4.81011009216309	High	0	2.894E-06
False	High	[K].NHSHATQDLYDSIAAGNFPEWK.[L]	1xDeamidated [Q/N]		0.000934232	0	1	1	23	Q0E4K1	Q0E4K1 [247-268]	0	2502.13204194	High	High	High		1.4e7	1.1e7	5.08090257644653	High	0	4.866E-05
False	High	[R].LTSLHPEIEELLYSEVDNNEHK.[F]			4.53769E-05	0	1	1	15	P31924	P31924 [546-567]	0	2609.27295154	High	High	High	2.4e7			3.73025345802307	High	0	7.135E-06
False	High	[K].VGDGAHIPVTAVVFGSPQIGNPEFK.[K]			7.31363E-05	0	1	2	3	B8A8C9	B8A8C9 [254-278]	0	2536.31944837	High	Not Found	Not Found	2.0e7			4.83000802993774	High	0	6.343E-06
False	High	[K].VGDGAHIPVTAVVFGSPQIGNPEFK.[K]	1xDeamidated [N/Q]		0.00126699	0	1	2	5	B8A8C9	B8A8C9 [254-278]	0	2537.30346437	High	High	Not Found				4.90525531768799	High	0	2.676E-05
False	High	[R].YFWTMVNQPNFK.[K]			0.000639223	0	3	3	9	Q9ZRI7; Q5Z627; Q6YW46	Q9ZRI7 [189-200]; Q5Z627 [189-200]; Q6YW46 [189-200]	0	1574.74604622	High	High	High	9.0e6		2.8e7	4.04976606369019	High	0	1.473E-05
False	High	[R].AIWVNYLSQCDESLGVK.[I]	1xCarbamidomethyl [C10]		9.60469E-06	0	1	1	40	Q0E4K1	Q0E4K1 [465-481]	0	1981.96878852	High	High	High	8.7e6	7.6e7	1.1e7	5.63551425933838	High	0	4.572E-08
False	High	[R].AIWVNYLSQCDESLGVK.[I]	1xDeamidated [N/Q]; 1xCarbamidomethyl [C10]		0.000158963	0	1	1	5	Q0E4K1	Q0E4K1 [465-481]	0	1982.95280452	High	Not Found	High	6.0e6		6.2e6	4.01538753509521	High	0	2.24E-05
False	High	[K].DAGAVVPTSYEALETAIK.[E]			0.000110016	0	1	1	14	Q93VT8	Q93VT8 [294-311]	0	1834.94328496	High	High	High	1.8e7	2.5e6	1.0e8	3.39126515388489	High	0	8.075E-06
False	High	[K].SIAQINTPDATSLLIQPYDK.[S]			6.31187E-06	0	1	1	19	A3BLC3	A3BLC3 [134-153]	0	2188.14958917	High	High	High	2.6e7	6.0e6		4.4835638999939	High	0	2.645E-08
False	High	[R].KEWGVPADLFGTLPGR.[Q]			0.00194968	0	1	1	14	P0C5D5	P0C5D5 [167-182]	1	1742.92243052	High	High	High		5.7e7	5.5e6	3.60481524467468	High	0	0.0001014
False	High	[R].SLVDLLPDIR.[V]			0.00169852	0	1	2	20	A2XIK9	A2XIK9 [122-131]	0	1140.6622999	High	High	High	8.0e6	3.4e6	4.8e6	3.25726938247681	High	0	3.927E-05
False	High	[K].LAGIEGGFFTLNPK.[E]			0.000114536	0	1	1	14	P14717	P14717 [227-240]	0	1463.78929121	High	High	High	1.2e8	9.8e6	6.2e7	4.35876274108887	High	0	1.164E-06
False	High	[R].SSISDTSADHNLMLLPDGTYGFTAGNCIR.[C]	1xCarbamidomethyl [C27]		4.77874E-05	0	1	1	6	Q8H8C7	Q8H8C7 [226-254]	0	3113.43027369	High	High	High	4.5e7	2.4e7	2.4e7	4.94334650039673	High	0	0.0001784
False	High	[R].ATQVALQAIQCLGGNGYINEYPTGR.[L]	2xDeamidated [N/Q]; 1xCarbamidomethyl [C11]		0.00183027	0	1	1	6	Q75IM9	Q75IM9 [355-379]	0	2696.29845596	High	Not Found	High				4.43651056289673	High	0	0.0002169
False	High	[K].KGAIPALPTVAVAQELISK.[A]			6.15469E-05	0	1	1	27	Q0J8G4	Q0J8G4 [315-333]	1	1906.13717419	High	High	High			5.2e6	5.22183227539063	High	0	5.145E-07
False	High	[K].EDPLNWGAAAAEMAGSHLDEVKR.[M]			5.98024E-05	0	1	1	5	P14717	P14717 [10-32]	1	2467.16704682	High	High	High		1.1e7	1.7e7	4.45374250411987	High	0	4.962E-07
False	High	[K].DSTLIMQLLR.[D]			0.00362546	0	6	7	18	Q6ZKC0; Q84J55; Q2R2W2; Q7XTE8; Q06967; Q6EUP4	Q6ZKC0 [217-226]; Q84J55 [227-236]; Q2R2W2 [226-235]; Q7XTE8 [223-232]; Q06967 [222-231]; Q6EUP4 [223-232]	0	1189.66091969	High	High	High	3.6e6	1.3e8	5.8e7	3.3464834690094	High	0.0001614	0.0006117
False	High	[R].QVQLISFIAYKPPGCEESGGN.[-]	1xCarbamidomethyl [C15]		1.29526E-05	0	1	2	48	P18566	P18566 [155-175]	0	2294.11215812	High	High	High	6.6e6	2.4e7	5.8e7	4.7760534286499	High	0	5.013E-06
False	High	[R].QVQLISFIAYKPPGCEESGGN.[-]	1xDeamidated [Q/N]; 1xCarbamidomethyl [C15]		0.00175811	0	1	2	10	P18566	P18566 [155-175]	0	2295.09617412	High	High	High	9.3e6	3.6e6	8.2e6	3.46240925788879	High	0	6.257E-05
False	High	[R].SAEYMTHAPLGSLNSVGGVATEINAVNYVSPR.[S]			2.85423E-06	0	1	1	11	P0C367	P0C367 [392-423]	0	3304.62666491	High	High	High	9.4e6			5.23952102661133	High	0	5.025E-08
False	High	[R].SAEYMTHAPLGSLNSVGGVATEINAVNYVSPR.[S]	1xDeamidated [N]		2.62763E-05	0	1	1	16	P0C367	P0C367 [392-423]	0	3305.61068091	High	High	High			1.7e7	5.5347957611084	High	0	4.524E-07
False	High	[R].ATQVALQAIQCLGGNGYINEYPTGR.[L]	1xDeamidated [Q/N]; 1xCarbamidomethyl [C11]		0.000207099	0	1	1	14	Q75IM9	Q75IM9 [355-379]	0	2695.31443996	High	High	High	1.1e7		2.8e7	4.35079860687256	High	0	2.196E-05
False	High	[R].SAEYMTHAPLGSLNSVGGVATEINAVNYVSPR.[S]	2xDeamidated [N14; N24]		1.31781E-05	0	1	1	2	P0C367	P0C367 [392-423]	0	3306.59469691	High	Not Found	Not Found				5.89266920089722	High	0	6.903E-08
False	High	[R].SAEYMTHAPLGSLNSVGGVATEINAVNYVSPR.[S]	1xDeamidated [N14]; 1xOxidation [M5]		0.000579696	0	1	1	2	P0C367	P0C367 [392-423]	0	3321.60559591	Not Found	Not Found	High			5.3e6	3.85581851005554	High	0	1.496E-05
False	High	[K].DLATVDSILLR.[E]			0.0039515	0	1	1	10	Q6K8J4	Q6K8J4 [448-458]	0	1215.69432825	High	High	High	5.9e6	1.4e7	2.1e7	2.47903847694397	High	0	0.0001172
False	High	[K].SLPYEYVEENLGDKSDLLLASNPVHK.[S]			0.000140072	0	1	1	4	Q06398	Q06398 [29-54]	1	2930.47819315	High	High	High	2.7e7	8.8e6	4.9e6	2.79466891288757	High	0	1.504E-06
False	High	[K].HSEFISYPISLWTEK.[T]			0.00161291	0	2	3	31	Q0J4P2; Q07078	Q0J4P2 [199-213]; Q07078 [199-213]	0	1836.91667638	High	High	High		1.4e7	2.7e7	3.86296367645264	High	0	5.249E-05
False	High	[R].MAEYKEELWELLK.[K]			0.00241147	0	1	1	12	P41344	P41344 [299-311]	1	1681.85057073	High	High	High	9.0e6	4.3e6	9.0e6	4.17475748062134	High	0	0.000103
False	High	[K].LLNVSTNDILIQSTGVIGQR.[I]			5.12017E-05	0	1	1	9	B8AL33	B8AL33 [155-174]	0	2141.19245706	High	High	High	1.0e7	1.5e7	9.1e6	3.87321829795837	High	0	4.062E-07
False	High	[K].LLNVSTNDILIQSTGVIGQR.[I]	1xDeamidated [Q/N]		0.000315129	0	1	1	2	B8AL33	B8AL33 [155-174]	0	2142.17647306	Not Found	Not Found	High				2.5643310546875	High	0	4.365E-06
False	High	[R].GPLQISWNFNYGPAGK.[N]			5.03259E-05	0	1	1	21	O04138	O04138 [185-200]	0	1748.87548034	High	High	High				4.48704147338867	High	0	9.845E-06
False	High	[R].SAEYMTHAPLGSLNSVGGVATEINAVNYVSPR.[S]	1xOxidation [M5]		2.38289E-05	0	1	1	2	P0C367	P0C367 [392-423]	0	3320.62157991	Not Found	High	Not Found		8.4e6		4.67761564254761	High	0	1.489E-07
False	High	[K].ISSSVDLPAEVDIFGQK.[I]			0.00072542	0	1	1	5	Q7XBW5	Q7XBW5 [282-298]	0	1804.9327203	High	High	High	4.3e7	6.6e6	1.9e7	2.66441011428833	High	4.545E-05	0.0002721
False	High	[R].GPIQLSFNFNYGPAGR.[A]	1xDeamidated [N]		0.00505746	0	1	1	4	Q7DNA1	Q7DNA1 [202-217]	0	1738.85474531	Not Found	Not Found	High			6.3e6	3.49844813346863	High	0	0.0001925
False	High	[R].GPIQLSFNFNYGPAGR.[A]			1.78741E-05	0	1	1	35	Q7DNA1	Q7DNA1 [202-217]	0	1737.87072931	High	High	High	1.1e7			5.05103588104248	High	0	1.935E-06
False	High	[R].SSISDTSADHNLMLLPDGTYGFTAGNCIR.[C]	1xDeamidated [N]; 1xCarbamidomethyl [C27]		0.000215606	0	1	1	9	Q8H8C7	Q8H8C7 [226-254]	0	3114.41428969	High	High	High		1.4e7	1.3e7	4.57272052764893	High	0	3.563E-05
False	High	[K].EAVELPLTHPELYEDIGIRPPK.[G]			0.000866954	0	1	1	3	P46466	P46466 [207-228]	0	2516.33951509	High	Not Found	High			1.5e7	3.48460483551025	High	0	1.63E-05
False	High	[R].WSPLADVEDGYSPTLPHLK.[G]			2.10434E-06	0	1	1	19	Q69RJ0	Q69RJ0 [1003-1021]	0	2125.06004598	High	High	High	2.9e7	2.0e7	2.0e7	4.84610843658447	High	0	6.284E-09
False	High	[K].ELAITSDEALSLEELPK.[R]			7.08125E-06	0	1	1	17	P48642	P48642 [185-201]	0	1857.96916531	High	High	High	2.3e7	1.7e7	6.7e7	4.42431831359863	High	0	2.517E-05
False	High	[K].LPDATLSYFDPADGELK.[T]			5.0148E-06	0	1	1	10	Q7F8S5	Q7F8S5 [69-85]	0	1851.90108581	High	High	High		1.6e7	6.7e7	4.95587301254272	High	0	3.461E-07
False	High	[R].LVSQVISSLTASLR.[F]			0.000502076	0	1	1	10	Q53M52	Q53M52 [230-243]	0	1473.86351871	High	High	High	2.7e6		5.2e6	3.55330848693848	High	0	1.259E-05
False	High	[R].GSGFVAVEIPFTPR.[A]			0.00488633	0	1	1	12	Q7F9I1	Q7F9I1 [156-169]	0	1476.78454018	High	High	High	2.3e7	2.8e7	1.4e7	3.62506723403931	High	4.545E-05	0.0003618
False	High	[K].GGEYADKNPNFVGCVEGALGIR.[E]	1xCarbamidomethyl [C14]		2.5006E-06	0	1	1	12	Q9SXP2	Q9SXP2 [37-58]	1	2323.11355509	High	High	High	2.3e7	7.4e6	1.5e7	4.81735754013062	High	0	3.639E-07
False	High	[K].GGEYADKNPNFVGCVEGALGIR.[E]	1xDeamidated [N]; 1xCarbamidomethyl [C14]		0.00197222	0	1	1	9	Q9SXP2	Q9SXP2 [37-58]	1	2324.09757109	Not Found	High	High				3.43016362190247	High	0	0.0001071
False	High	[K].SFGVLIPDQGIALR.[G]			0.000307963	0	1	1	29	Q6ER94	Q6ER94 [177-190]	0	1485.84238939	High	High	High			1.0e8	4.09143781661987	High	0	4.617E-06
False	High	[K].LVPLLTEAGAIASSAK.[T]			0.000460586	0	1	1	33	P55142	P55142 [92-107]	0	1540.89448446	High	High	High	1.1e7	3.0e7	3.6e7	4.06904888153076	High	0	1.223E-05
False	High	[R].LPIYVVQPQDGLDAIAR.[N]			7.16317E-06	0	1	1	21	Q8H8C7	Q8H8C7 [110-126]	0	1868.02762377	High	High	High	1.2e7	8.9e7	3.9e7	4.53252077102661	High	0	4.786E-08
False	High	[K].TEDLWAALEEGSGEPVK.[T]			2.45241E-05	0	1	1	13	Q6Z6L4	Q6Z6L4 [436-452]	0	1830.87559932	High	High	High	1.6e7	5.4e7	4.5e7	4.93919086456299	High	0	6.097E-07
False	High	[R].DNLTLWTSDLTEDGGDEVK.[E]			1.05537E-06	0	1	1	14	Q6ZKC0	Q6ZKC0 [227-245]	0	2107.96659897	High	High	High	6.1e7	1.5e8	1.6e8	5.77230978012085	High	0	2.543E-09
False	High	[K].GTVEIITPVELIK.[K]			0.00178868	0	1	1	25	P41095	P41095 [153-165]	0	1411.84065805	High	High	High	8.2e7	7.2e7	8.0e7	3.49905228614807	High	0	0.0001414
False	High	[R].LAYGGAQEYFGITPDVSTLGK.[I]			1.72679E-05	0	1	1	11	Q6YZE2	Q6YZE2 [298-318]	0	2187.09682536	High	High	High	6.1e7	3.0e7	2.8e7	4.46469974517822	High	0	4.11E-07
False	High	[R].LAYGGAQEYFGITPDVSTLGK.[I]	1xDeamidated [Q7]		0.000378794	0	1	1	1	Q6YZE2	Q6YZE2 [298-318]	0	2188.08084136	Not Found	High	Not Found		1.0e7		3.4799439907074	High	0	5.514E-06
False	High	[R].TGYSAQGTGSALIMPVLDNQLK.[S]			5.94595E-05	0	1	1	14	O64464	O64464 [137-158]	0	2264.15910799	High	High	High	7.9e6	4.4e6	1.3e7	4.27449178695679	High	0	1.329E-06
False	High	[R].TGYSAQGTGSALIMPVLDNQLK.[S]	1xDeamidated [Q/N]		0.000412916	0	1	1	5	O64464	O64464 [137-158]	0	2265.14312399	Not Found	High	High		2.0e7		3.08291459083557	High	0	6.188E-06
False	High	[K].WSPELAAACEIWK.[A]	1xCarbamidomethyl [C9]		1.66822E-05	0	1	1	70	P0C511	P0C511 [451-463]	0	1560.75152579	High	High	High	4.5e9	5.3e9	6.4e9	5.28492975234985	High	0	5.7E-07
False	High	[R].LIAPVVDWAAEEYEGR.[L]			0.000657867	0	1	1	9	Q7XKD0	Q7XKD0 [102-117]	0	1817.90683995	High	High	High	1.1e7		1.5e7	3.13482165336609	High	0	3.492E-05
False	High	[K].ESLGVGDEVLLLSDGNGELAR.[A]			0.00523457	0	1	1	5	Q69TY4	Q69TY4 [158-178]	0	2143.08771716	High	High	High	5.7e6	1.1e7	8.9e6	2.86599659919739	High	0.0001292	0.0004993
False	High	[K].ESLGVGDEVLLLSDGNGELAR.[A]	1xDeamidated [N16]		1.40386E-05	0	1	1	10	Q69TY4	Q69TY4 [158-178]	0	2144.07173316	High	High	High		2.8e7	3.7e7	4.76274871826172	High	0	1.722E-06
False	High	[K].KGSITSVQAIYVPADDLTDPAPATTFAHLDATTVLSR.[Q]			2.69471E-06	0	1	1	6	Q01859	Q01859 [374-410]	1	3842.98107299	High	High	Not Found				4.20512533187866	High	0	2.625E-06
False	High	[K].KGSITSVQAIYVPADDLTDPAPATTFAHLDATTVLSR.[Q]	1xDeamidated [Q8]		0.000569782	0	1	1	4	Q01859	Q01859 [374-410]	1	3843.96508899	Not Found	High	High			1.1e7	2.52248191833496	High	0	9.411E-06
False	High	[R].IKDWTNVVVAYEPVWAIGTGK.[V]			7.79123E-05	0	1	1	37	P48494	P48494 [155-175]	1	2346.24924367	High	High	High		4.5e6		4.81652736663818	High	0	2.789E-06
False	High	[R].IKDWTNVVVAYEPVWAIGTGK.[V]	1xDeamidated [N6]		0.00112939	0	1	1	4	P48494	P48494 [155-175]	1	2347.23325967	High	High	High				3.88888955116272	High	0	2.297E-05
False	High	[K].APDFDAEAVFDQEFINVK.[L]			1.03731E-06	0	1	1	47	Q6ER94	Q6ER94 [74-91]	0	2054.97056228	High	High	High	4.0e6	7.3e7	1.3e8	5.51176357269287	High	0	8.24E-08
False	High	[K].APDFDAEAVFDQEFINVK.[L]	1xDeamidated [Q/N]		7.02506E-05	0	1	1	5	Q6ER94	Q6ER94 [74-91]	0	2055.95457828	High	Not Found	High			8.1e6	4.56268072128296	High	0	6.123E-07
False	High	[K].VLELGDAIAGLTLEEAR.[G]			6.9755E-07	0	1	1	39	O22386	O22386 [57-73]	0	1769.96435479	High	High	High		6.0e7	2.3e8	6.03591823577881	High	0	4.946E-08
False	High	[K].QAFDEAISELDTLSEESYK.[D]			7.91631E-07	0	2	2	29	Q7XTE8; Q6EUP4	Q7XTE8 [204-222]; Q6EUP4 [204-222]	0	2174.99756472	High	High	High	9.7e7	3.4e7	1.3e8	6.40977764129639	High	0	1.747E-09
False	High	[K].TLTSLNSVTAYGFDLIR.[G]	1xDeamidated [N6]		6.08431E-05	0	2	2	12	Q2QLY5; Q2QLY4	Q2QLY5 [254-270]; Q2QLY4 [254-270]	0	1871.97491988	High	High	High	1.7e7	4.4e6	2.4e7	3.74243140220642	High	0	1.59E-06
False	High	[K].ITLEVPSETVALSNMPVVEEK.[V]			0.00276791	0	1	1	2	Q6Z6L4	Q6Z6L4 [167-187]	0	2285.1944904	Not Found	High	Not Found		6.1e6		3.22330117225647	High	0	0.0001075
False	High	[R].INLTPVALMEATCFSK.[T]	1xCarbamidomethyl [C13]		0.000154458	0	1	1	10	P48642	P48642 [340-355]	0	1794.91285367	High	High	High		1.5e7	2.3e7	4.32828283309937	High	0	1.716E-06
False	High	[K].WTVQQAAELSVAAPTIEASLDSR.[F]			3.15854E-05	0	1	1	24	Q9LI00	Q9LI00 [269-291]	0	2443.24634296	High	High	High	1.1e7	3.4e6	1.7e7	3.94600701332092	High	0	2.239E-07
False	High	[K].WTVQQAAELSVAAPTIEASLDSR.[F]	1xDeamidated [Q]		0.00119622	0	1	1	14	Q9LI00	Q9LI00 [269-291]	0	2444.23035896	High	High	High				3.85752463340759	High	0	0.0002052
False	High	[R].DLIGPAMYFGLMGDGQPIGR.[Y]			2.50948E-05	0	2	2	12	Q6Z4G3; Q8H8T0	Q6Z4G3 [222-241]; Q8H8T0 [224-243]	0	2108.03034261	High	High	High	8.9e6	1.4e7	5.3e6	4.84170055389404	High	0	1.235E-06
False	High	[R].AIGVDLLSNPDLVATDATVSFK.[T]			9.96385E-07	0	1	1	38	Q7DNA1	Q7DNA1 [218-239]	0	2246.19145395	High	High	High		5.6e7	2.9e7	5.84940004348755	High	0	3.361E-09
False	High	[R].AIGVDLLSNPDLVATDATVSFK.[T]	1xDeamidated [N9]		2.45782E-06	0	1	1	2	Q7DNA1	Q7DNA1 [218-239]	0	2247.17546995	High	High	Not Found				5.59225749969482	High	0	7.707E-09
False	High	[R].ILGHEAGGIVESVGEGVTELAPGDHVLPVFTGECK.[E]	1xCarbamidomethyl [C34]		0.00164096	0	1	1	2	Q0ITW7	Q0ITW7 [66-100]	0	3573.78937331	High	Not Found	Not Found				3.15494227409363	High	0	0.0001776
False	High	[K].INPLVPVDLVIDHSVQVDVAR.[S]			0.000197788	0	1	1	10	Q6YZX6	Q6YZX6 [118-138]	0	2298.28160639	High	High	High	4.8e6	1.4e7		2.74959897994995	High	0	5.096E-05
False	High	[K].WLQSITSLPILVK.[G]			0.000173284	0	1	1	15	Q10CE4	Q10CE4 [219-231]	0	1497.90392703	High	High	High				4.4411506652832	High	0	1.04E-05
False	High	[K].TLTSLNSVTAYGFDLIR.[G]			2.36085E-06	0	2	2	33	Q2QLY5; Q2QLY4	Q2QLY5 [254-270]; Q2QLY4 [254-270]	0	1870.99090388	High	High	High	6.7e6	9.6e7	1.5e7	5.27251672744751	High	0	1.719E-08
False	High	[K].VAPALAAGCTAVLKPSELASVTCLELADVCK.[E]	3xCarbamidomethyl [C9; C23; C30]		0.00173802	0	1	1	4	B3VMC0	B3VMC0 [172-202]	0	3214.65201774	High	Not Found	High				4.44929838180542	High	0	4.05E-05
False	High	[K].TSAVGAELAHSFSSNENTLTFGTQHALDELTTVK.[A]	1xDeamidated [N]		0.00334544	0	1	1	3	Q6L5I5	Q6L5I5 [199-232]	0	3577.72927549	High	Not Found	Not Found				3.77315235137939	High	0	9.428E-05
False	High	[R].ELVADDEWLNTEFISTVQQR.[G]			1.17047E-06	0	1	1	40	Q7XDC8	Q7XDC8 [212-231]	0	2393.16194466	High	High	High	1.5e7	1.0e8	1.1e8	5.61939430236816	High	0	7.479E-08
False	High	[R].ELVADDEWLNTEFISTVQQR.[G]	1xDeamidated [N/Q]		0.000146667	0	1	1	6	Q7XDC8	Q7XDC8 [212-231]	0	2394.14596066	High	High	Not Found				4.93466377258301	High	0	1.898E-06
False	High	[K].YGDYFGITVAGYPEAHPDAIQSTEGATPEAYSNDLAYLK.[Q]	1xDeamidated [N/Q]		0.000560038	0	1	1	7	Q75HE6	Q75HE6 [142-180]	0	4195.92949119	High	High	High	1.0e7	1.3e7	2.5e6	4.21461868286133	High	0	9.23E-06
False	High	[K].YGDYFGITVAGYPEAHPDAIQSTEGATPEAYSNDLAYLK.[Q]	2xDeamidated [Q21; N33]		0.00352287	0	1	1	2	Q75HE6	Q75HE6 [142-180]	0	4196.91350719	Not Found	Not Found	High			7.2e6	2.93845129013062	High	0	0.0001011
False	High	[K].TLNNNVADIIDEHGQDAWEGFPFTAEK.[M]			0.00129646	0	1	1	2	Q7Y0E8	Q7Y0E8 [289-315]	0	3031.40681908	High	Not Found	Not Found	1.2e7			2.68306517601013	High	0	2.759E-05
False	High	[K].TLNNNVADIIDEHGQDAWEGFPFTAEK.[M]	1xDeamidated [Q/N]		0.00526469	0	1	1	3	Q7Y0E8	Q7Y0E8 [289-315]	0	3032.39083508	Not Found	High	Not Found				3.02739810943604	High	0	0.0001693
False	High	[R].IGLAGLAVMGQNLALNIAEK.[G]			1.00791E-06	0	1	1	33	Q9LI00	Q9LI00 [6-25]	0	1996.12595755	High	High	High	4.7e6	5.1e6	3.4e6	4.77995777130127	High	0	4.379E-08
False	High	[R].IGLAGLAVMGQNLALNIAEK.[G]	1xOxidation [M9]		0.00141319	0	1	1	6	Q9LI00	Q9LI00 [6-25]	0	2012.12087255	High	High	High	3.6e6	5.2e6	3.8e6	3.99320960044861	High	0	6.701E-05
False	High	[K].KGSITSIQAVYVPADDLTDPAPATTFAHLDATTVLSR.[G]			7.16317E-06	0	1	1	7	P12085	P12085 [318-354]	1	3842.98107299	High	High	Not Found				5.22394371032715	High	0	3.109E-08
False	High	[K].KGSITSIQAVYVPADDLTDPAPATTFAHLDATTVLSR.[G]	1xDeamidated [Q8]		0.000276089	0	1	1	5	P12085	P12085 [318-354]	1	3843.96508899	Not Found	Not Found	High			1.1e7	2.59399318695068	High	0	3.651E-06
False	High	[K].LITPDGEVELQVPDDVYILDQAEEEGIDLPYSCR.[A]	1xCarbamidomethyl [C33]		1.61164E-05	0	1	1	16	A2YQD9	A2YQD9 [50-83]	0	3890.85282076	High	High	High	1.4e7		1.7e8	5.02011251449585	High	0	3.712E-07
False	High	[K].LITPDGEVELQVPDDVYILDQAEEEGIDLPYSCR.[A]	1xDeamidated [Q]; 1xCarbamidomethyl [C33]		3.23205E-05	0	1	1	13	A2YQD9	A2YQD9 [50-83]	0	3891.83683676	High	High	High	3.1e6			5.10644197463989	High	0	2.34E-07
False	High	[R].VPGYGVITNIINGGLECGFGPDDR.[V]	1xCarbamidomethyl [C17]		0.00107245	0	1	1	10	Q688M5	Q688M5 [272-295]	0	2520.21874834	High	High	High	5.5e6	5.7e6	7.7e6	4.07346677780151	High	0.0001614	0.0005659
False	High	[R].VPGYGVITNIINGGLECGFGPDDR.[V]	1xDeamidated [N]; 1xCarbamidomethyl [C17]		1.27311E-05	0	1	1	23	Q688M5	Q688M5 [272-295]	0	2521.20276434	High	High	High	3.0e7	2.7e7	1.9e7	4.72622537612915	High	0	7.464E-07
False	High	[R].VPGYGVITNIINGGLECGFGPDDR.[V]	2xDeamidated [N9; N12]; 1xCarbamidomethyl [C17]		0.000295813	0	1	1	7	Q688M5	Q688M5 [272-295]	0	2522.18678034	Not Found	High	High			2.8e7	3.87745594978333	High	0	1.537E-05
False	High	[R].VTPQPGVPPEEAGAAVAAESSTGTWTTVWTDGLTSLDR.[Y]			3.6004E-07	0	1	1	451	P0C511	P0C511 [42-79]	0	3854.87191643	High	High	High	7.6e8	1.5e9	2.3e9	5.88121843338013	High	0	3.448E-07
False	High	[R].VTPQPGVPPEEAGAAVAAESSTGTWTTVWTDGLTSLDR.[Y]	1xDeamidated [Q4]		3.37969E-07	0	1	1	169	P0C511	P0C511 [42-79]	0	3855.85593243	High	High	High	6.8e6	1.5e7	3.0e6	6.73492622375488	High	0	1.448E-09
False	High	[K].TSPQAILDLITVGK.[M]			0.00166949	0	1	1	12	Q8W1L6	Q8W1L6 [465-478]	0	1455.84172065	High	High	High			1.6e7	3.74235200881958	High	4.545E-05	0.0002544
False	High	[R].ACPTDVLEMIPWDGCK.[A]	2xCarbamidomethyl [C2; C15]		6.15469E-05	0	1	1	21	P0C359	P0C359 [20-35]	0	1891.83870273	High	High	High	3.5e6	3.7e7	3.7e7	4.63186073303223	High	0	1.956E-06
False	High	[K].LNLPVLPTTTIGSFPQTVELR.[R]			6.45875E-06	0	2	2	32	Q2QLY5; Q2QLY4	Q2QLY5 [428-448]; Q2QLY4 [428-448]	0	2296.29110845	High	High	High	5.4e7		3.7e7	3.66028809547424	High	0	4.212E-06
False	High	[R].MSCPAMAQLLSNTLYYK.[R]	1xCarbamidomethyl [C3]		0.000560038	0	1	1	1	O64464	O64464 [87-103]	0	1990.94350181	High	Not Found	Not Found	8.1e6			4.12613916397095	High	0	9.237E-06
False	High	[K].LNLPVLPTTTIGSFPQTVELR.[R]	1xDeamidated [Q16]		0.000302696	0	2	2	3	Q2QLY5; Q2QLY4	Q2QLY5 [428-448]; Q2QLY4 [428-448]	0	2297.27512445	Not Found	High	High				3.05916500091553	High	0.0005127	0.004767
False	High	[K].GAIPALPTVAVAQELISK.[A]			8.34789E-05	0	1	1	29	Q0J8G4	Q0J8G4 [316-333]	0	1778.04221123	High	High	High	8.8e6	2.5e6	5.9e7	3.63993167877197	High	0	3.599E-05
False	High	[K].GILGYVEEDLVSTDFQGDNR.[S]			1.00213E-06	0	1	1	37	Q7FAH2	Q7FAH2 [274-293]	0	2227.05133164	High	High	High			2.5e8	6.44292974472046	High	0	3.987E-08
False	High	[K].GILGYVEEDLVSTDFQGDNR.[S]	1xDeamidated [N/Q]		0.00115566	0	1	1	3	Q7FAH2	Q7FAH2 [274-293]	0	2228.03534764	Not Found	Not Found	High				4.75641250610352	High	0	3.851E-05
False	High	[K].LFVQVIDPEEEERFDFDPLDDTK.[T]			0.000121315	0	1	1	18	Q0E4K1	Q0E4K1 [269-291]	1	2796.32504661	High	High	High		1.1e7	2.1e8	3.56604313850403	High	0	0.0001601
False	High	[R].AAEEIIFGEPEVTTGAAGDLQQITGLAK.[Q]			3.85765E-07	0	1	1	7	Q655S1	Q655S1 [535-562]	0	2829.45164406	High	High	High	9.0e6		4.7e6	4.64720773696899	High	0	2.12E-09
False	High	[R].AAEEIIFGEPEVTTGAAGDLQQITGLAK.[Q]	1xDeamidated [Q]		0.00199501	0	1	1	6	Q655S1	Q655S1 [535-562]	0	2830.43566006	Not Found	High	High		2.6e6	1.7e7	3.94312357902527	High	0	4.82E-05
False	High	[R].VGGLSNSEIADVFAEWNR.[G]			0.000579696	0	1	1	4	Q2R480	Q2R480 [227-244]	0	1963.95082993	High	Not Found	High	6.4e6			3.85177135467529	High	0	2.696E-05
False	High	[K].LGEIVTTIPTIGFNVETVEYK.[N]			0.000133007	0	1	2	27	P51823	P51823 [39-59]	0	2323.24315516	High	High	High		1.3e7	3.4e7	3.69294786453247	High	0	1.263E-05
False	High	[K].LGEIVTTIPTIGFNVETVEYK.[N]	1xDeamidated [N14]		0.00037018	0	1	2	4	P51823	P51823 [39-59]	0	2324.22717116	High	High	High	6.2e6		6.5e6	4.42617082595825	High	0	5.381E-06
False	High	[K].LAMQEFMILPTGAASFK.[E]			5.04373E-06	0	1	1	20	Q42971	Q42971 [169-185]	0	1854.94923888	High	High	High		2.5e6	5.6e6	5.12652683258057	High	0	1.463E-05
False	High	[K].GILGYVEEDLVSTDFQGDSR.[S]			1.3437E-06	0	1	1	32	Q6K5G8	Q6K5G8 [274-293]	0	2200.04043261	High	High	High	5.8e7	7.0e7	1.7e8	6.25943374633789	High	0	4.223E-09
False	High	[R].GINYDLPHVISEAPPFPGVEHVGGDMFASVPR.[G]	1xDeamidated [N3]		0.00319524	0	1	1	3	Q6ZD89	Q6ZD89 [231-262]	0	3405.65723723	Not Found	High	High				3.29787635803223	High	0	0.0001677
False	High	[K].SGTTPLSPAIAFILEK.[V]			0.00017032	0	1	1	34	Q0JPA6	Q0JPA6 [109-124]	0	1644.92069918	High	High	High	2.8e7	5.0e6	1.1e7	4.18150806427002	High	0	1.315E-05
False	High	[R].VSAMIEDLEPFEGEALLDAK.[C]			0.00100673	0	1	1	6	Q9ZRI7	Q9ZRI7 [396-415]	0	2177.06822732	High	High	High	7.1e6		1.2e7	4.16446447372437	High	0	1.981E-05
False	High	[K].GSITSVQAIYVPADDLTDPAPATTFAHLDATTVLSR.[Q]	1xDeamidated [Q7]		0.000673173	0	1	1	7	Q01859	Q01859 [375-410]	0	3715.87012603	High	High	High			1.4e7	3.770756483078	High	0	1.175E-05
False	High	[K].SGTLFDNFLITDDPELAK.[T]			3.52323E-05	0	1	1	16	Q9SLY8	Q9SLY8 [334-351]	0	1995.99096337	High	High	High	5.3e7		1.5e8	5.80123424530029	High	0	1.352E-06
False	High	[K].GSITSIQAVYVPADDLTDPAPATTFAHLDATTVLSR.[G]	1xDeamidated [Q7]		0.000560038	0	1	1	7	P12085	P12085 [319-354]	0	3715.87012603	High	High	High			1.4e7	3.93847703933716	High	0	9.197E-06
False	High	[R].ICDGILALLDSHLVPSAGAAESK.[V]	1xCarbamidomethyl [C2]		5.1725E-07	0	1	1	18	Q2R2W2	Q2R2W2 [106-128]	0	2337.21187211	High	High	High	3.3e6	8.5e6	1.5e7	4.85850858688354	High	0	1.004E-09
False	High	[R].CVAVLEEAGAEYEIVPLDFSK.[G]	1xCarbamidomethyl [C1]		0.00278385	0	1	1	8	O82451	O82451 [18-38]	0	2339.14754053	High	High	High	5.6e6	1.1e7	8.1e6	4.70426177978516	High	0	8.241E-05
False	High	[R].GINYDLPHVISEAPPFPGVEHVGGDMFASVPR.[G]			0.0021997	0	1	1	3	Q6ZD89	Q6ZD89 [231-262]	0	3404.67322123	High	High	High		4.4e6	2.3e6	3.51257276535034	High	0.0001614	0.0005734
False	High	[KR].LITELIGSPDDSSLGFLR.[S]			0.00408996	0	1	2	6	Q5J4W4	Q5J4W4 [273-290]	0	1933.02768326	High	High	Not Found	1.4e7	5.1e6		3.64673399925232	High	0	0.0001227
False	High	[K].YNVEAMPTFLFIK.[D]			0.00079532	0	1	1	19	Q0D840	Q0D840 [77-89]	0	1572.81306312	High	High	High		3.2e7	2.8e7	3.43425393104553	High	0	2.655E-05
False	High	[R].YAIICQENGLVPIVEPEILVDGSHDIER.[C]	2xDeamidated [Q6; N8]; 1xCarbamidomethyl [C5]		1.27592E-06	0	1	1	6	Q5N725	Q5N725 [169-196]	0	3180.57692196	High	Not Found	High				6.37544727325439	High	0	6.109E-09
False	High	[R].SGTLIDAIGIYVHP.[-]			0.000359689	0	1	2	28	Q0JMY8	Q0JMY8 [132-145]	0	1455.78420581	High	High	High	8.2e6	5.8e6	7.7e6	3.92457699775696	High	0	5.406E-06
False	High	[R].QGIPLITDRFDSLEQLDEFSR.[S]			0.00249603	0	1	1	13	P0C368	P0C368 [61-81]	1	2479.24634296	High	High	High	2.0e7		1.7e7	3.51106119155884	High	0	6.449E-05
False	High	[K].NDFGTIDILVHSLANGPEVK.[N]			0.00128164	0	1	1	8	Q6H5J0	Q6H5J0 [187-206]	0	2139.10805876	High	High	High		4.2e6		3.90823006629944	High	0	4.306E-05
False	High	[K].NDFGTIDILVHSLANGPEVK.[N]	1xDeamidated [N]		0.00330725	0	1	1	5	Q6H5J0	Q6H5J0 [187-206]	0	2140.09207476	High	High	High		6.9e6	6.7e6	3.36268210411072	High	0.009545	0.1071
False	High	[R].SIAFNYIGVDGQEYAIGPWGGGEGTSTEIK.[L]			7.60396E-07	0	1	2	12	Q0JMY8	Q0JMY8 [39-68]	0	3116.48473501	High	High	High	3.7e6			5.79104089736938	High	0	1.657E-09
False	High	[R].SIAFNYIGVDGQEYAIGPWGGGEGTSTEIK.[L]	1xDeamidated [Q/N]		4.67007E-05	0	1	2	16	Q0JMY8	Q0JMY8 [39-68]	0	3117.46875101	High	High	High			6.0e6	5.60141181945801	High	0	3.586E-07
False	High	[R].VSAMIEDLEPFEGESLLDAK.[C]			0.00146278	0	1	1	9	Q6YW46	Q6YW46 [396-415]	0	2193.06314192	High	High	High	2.1e7	2.3e6	1.8e7	4.64829730987549	High	0	6.18E-05
False	High	[K].MPWLAVPFSDSEALAK.[L]			6.15469E-05	0	1	1	16	Q7Y0F2	Q7Y0F2 [98-113]	0	1761.88801885	High	High	High	1.5e7	2.1e7		4.14533472061157	High	0	1.162E-05
False	High	[K].ALSSAYVPIGAIMVSPEISDVIHSQSNK.[L]			0.00170831	0	1	2	6	Q01K11	Q01K11 [341-368]	0	2913.5026338	High	High	High				4.20184659957886	High	0	0.0001905
False	High	[R].YAAISQDNGLVPIVEPEILLDGEHGIDR.[T]			7.5336E-08	0	1	1	22	Q40677	Q40677 [201-228]	0	3033.55275502	High	High	High		1.1e7	2.7e6	4.32303905487061	High	0	1.573E-06
False	High	[R].YAAISQDNGLVPIVEPEILLDGEHGIDR.[T]	1xDeamidated [Q/N]		1.06757E-06	0	1	1	24	Q40677	Q40677 [201-228]	0	3034.53677102	High	High	High				5.34989738464355	High	0	3.639E-09
False	High	[R].YAAISQDNGLVPIVEPEILLDGEHGIDR.[T]	2xDeamidated [Q6; N8]		7.30393E-07	0	1	1	8	Q40677	Q40677 [201-228]	0	3035.52078702	High	High	High				4.52929496765137	High	0	3.587E-08
False	High	[K].FNIVSPGADMSIYFPYSESR.[K]			1.22993E-05	0	1	1	22	P31924	P31924 [524-543]	0	2280.06414503	High	High	High	3.8e6	1.8e7		4.98346853256226	High	0	1.011E-07
False	High	[R].LGIAPYVAVSEEAAIAALKR.[S]			7.52698E-05	0	1	1	11	Q6YW46	Q6YW46 [117-136]	1	2042.16445151	High	High	High	6.2e6	4.0e6	1.1e7	3.59779167175293	High	0	8.101E-06
False	High	[K].SIAWDGEGATCLIEVTVAGANNEAEAAK.[I]	1xCarbamidomethyl [C11]		0.00538688	0	1	1	1	B8AL33	B8AL33 [325-352]	0	2847.34652737	High	Not Found	Not Found				3.19616866111755	High	0	0.0001751
False	High	[K].WLQTITTLPILVK.[G]			0.000302696	0	1	1	19	B8B7C5	B8B7C5 [219-231]	0	1525.93522715	High	High	High	3.1e6	1.3e7	1.4e7	4.18613243103027	High	0	4.125E-06
False	High	[K].QAFDDAIAELDTLGEESYK.[D]			5.08402E-07	0	1	1	8	Q06967	Q06967 [203-221]	0	2114.9764354	High	High	High		1.0e8	1.3e8	6.20679140090942	High	0	9.834E-10
False	High	[R].YAIICQENGLVPIVEPEILVDGSHDIER.[C]	1xCarbamidomethyl [C5]		1.9797E-07	0	1	1	13	Q5N725	Q5N725 [169-196]	0	3178.60888996	High	High	High	1.8e6	5.3e6	1.5e7	5.55725383758545	High	0	3.923E-08
False	High	[R].YAIICQENGLVPIVEPEILVDGSHDIER.[C]	1xDeamidated [N/Q]; 1xCarbamidomethyl [C5]		5.7493E-08	0	1	1	15	Q5N725	Q5N725 [169-196]	0	3179.59290596	High	High	High				6.52210378646851	High	0	2.236E-10
False	High	[K].ESSYWIEDFLK.[R]			0.00251041	0	1	1	18	Q0J0N4	Q0J0N4 [488-498]	0	1416.66817302	High	High	High		3.6e6	2.7e7	3.11877775192261	High	0	0.0001503
False	High	[K].YYQQSPAEDLALAK.[M]			0.000654096	0	1	1	4	Q0JG99	Q0JG99 [166-179]	0	1596.7904133	High	Not Found	High	2.6e7		1.5e7	3.05101704597473	High	0	1.127E-05
False	High	[K].WNYDGSSTGQAPGEDSEVILYPQAIFK.[D]	1xDeamidated [Q]		6.19019E-05	0	3	3	12	P14655; P14654; P14656	P14655 [109-135]; P14654 [53-79]; P14656 [53-79]	0	2973.37887345	High	High	High				4.3420672416687	High	0	8.545E-05
False	High	[K].DGVTLLWDLAEGKR.[L]			0.00154931	0	1	1	7	P49027	P49027 [230-243]	1	1572.83803222	High	Not Found	High	5.7e6			3.57204127311707	High	0.0001292	0.000444
False	High	[K].SAQASSAAIVFASVGGIQEDFK.[L]			0.000708926	0	1	1	10	Q6K669	Q6K669 [202-223]	0	2183.09788796	High	High	High		6.2e6		3.44251680374146	High	0	0.0002021
False	High	[K].SAQASSAAIVFASVGGIQEDFK.[L]	1xDeamidated [Q18]		9.41943E-05	0	1	1	6	Q6K669	Q6K669 [202-223]	0	2184.08190396	High	High	High				4.71162891387939	High	0	0.0001286
False	High	[K].ATSSIFPLQNVFVR.[K]			5.98024E-05	0	1	1	25	P49397	P49397 [200-213]	0	1578.86385308	High	High	High	3.8e7			4.22726583480835	High	0	1.736E-05
False	High	[R].ELCDLPLAEDIPIATSSVR.[K]	1xCarbamidomethyl [C3]		0.000422524	0	1	1	8	Q10MJ1	Q10MJ1 [376-394]	0	2099.06889637	High	High	High	7.0e6		8.3e6	3.86442112922668	High	0	6.382E-06
False	High	[K].MTAEIGEQVQIVGDDLLVTNPTR.[V]			3.10452E-05	0	1	1	158	Q42971	Q42971 [316-338]	0	2499.2759285	High	High	High	8.4e6	7.3e6	1.0e7	4.6573600769043	High	0	9.026E-05
False	High	[K].MTAEIGEQVQIVGDDLLVTNPTR.[V]	1xDeamidated [Q/N]		9.20523E-05	0	1	1	158	Q42971	Q42971 [316-338]	0	2500.2599445	High	High	High	7.6e6	1.4e7	3.7e6	4.50930833816528	High	0	3.884E-05
False	High	[K].DFDEPGSLAPTGLFLGGTK.[Y]			2.70428E-05	0	1	1	14	P83647	P83647 [53-71]	0	1921.95418399	High	High	High			9.5e7	4.10067224502563	High	0	2.414E-05
False	High	[K].VDLSDCGPMVLDVLLK.[I]	1xCarbamidomethyl [C6]		0.00618173	0	1	1	4	Q9S827	Q9S827 [72-87]	0	1773.9125193	Not Found	High	High				3.42027759552002	High	4.545E-05	0.0002892
False	High	[K].EVAVNEFLPAEDAINAIK.[Y]			2.88088E-05	0	1	1	16	A2X8Q3	A2X8Q3 [181-198]	0	1943.0120332	High	High	High	1.4e7	1.4e7	1.1e7	3.62913846969604	High	0	8.801E-06
False	High	[R].LYSLDAGSIIHSLCFSPNR.[Y]	1xCarbamidomethyl [C14]		3.17676E-05	0	1	1	20	P49027	P49027 [244-262]	0	2150.06989948	High	High	High	2.9e6	1.5e7	2.1e7	4.16754388809204	High	0	6.854E-07
False	High	[K].KLNLPVLPTTTIGSFPQTVELR.[R]			1.0963E-05	0	2	2	35	Q2QLY5; Q2QLY4	Q2QLY5 [427-448]; Q2QLY4 [427-448]	1	2424.38607141	High	High	High	1.7e7	5.8e6	1.3e7	5.37514495849609	High	0	2.381E-06
False	High	[R].ELQAIEDEWLATAQLK.[T]			0.00273629	0	1	1	4	Q6Z6M4	Q6Z6M4 [300-315]	0	1857.95926939	High	High	High	7.3e6	6.1e6	6.4e6	3.11588788032532	High	0	7.31E-05
False	High	[R].QADCFLFGSPEYNYSIATPLK.[N]	1xCarbamidomethyl [C4]		0.00332629	0	1	1	13	Q941Z0	Q941Z0 [80-100]	0	2421.14312387	High	High	High	9.3e6	6.9e6	4.0e6	4.10690307617188	High	0	0.0001962
False	High	[K].TLYPVLLSNGNLIEQGDLEGGK.[H]	1xDeamidated [N/Q]		3.56399E-05	0	1	1	13	B7EA73	B7EA73 [153-174]	0	2331.20783267	High	High	High	5.3e6	1.8e7	1.0e7	4.81052732467651	High	0	2.818E-06
False	High	[K].TLYPVLLSNGNLIEQGDLEGGK.[H]	2xDeamidated [N9; N11]		0.000126298	0	1	1	4	B7EA73	B7EA73 [153-174]	0	2332.19184867	High	High	Not Found	1.2e7			5.34143161773682	High	0	4.039E-06
False	High	[R].EDAFFEAVTNLACEK.[K]	1xCarbamidomethyl [C13]		0.00647185	0	1	1	2	B9FK36	B9FK36 [1691-1705]	0	1743.78942726	High	Not Found	Not Found	6.4e6			3.3575005531311	High	0	0.0002208
False	High	[R].TSDDFVYVASEVGVIPMDESK.[V]			0.000417693	0	1	1	8	Q69RJ0	Q69RJ0 [458-478]	0	2288.06387015	High	High	High	7.0e6		1.2e7	4.20471954345703	High	4.545E-05	0.0002775
False	High	[K].EVEDLEAGGIQVIQIDEAALR.[E]			4.71779E-07	0	2	2	41	Q2QLY5; Q2QLY4	Q2QLY5 [591-611]; Q2QLY4 [591-611]	0	2268.17178109	High	High	High		5.0e7	7.3e6	5.87914133071899	High	0	2.237E-09
False	High	[K].NDWGNAMYPVVPGHEIVGVVTGVGAGVTK.[F]	1xDeamidated [N5]		0.000147513	0	2	2	2	Q6ERW7; Q6ERW9	Q6ERW7 [129-157]; Q6ERW9 [129-157]	0	2924.46110382	High	Not Found	Not Found				4.11231088638306	High	0	1.609E-06
False	High	[K].LDDVIDLVIPR.[G]			0.00379586	0	1	2	10	O04226	O04226 [480-490]	0	1267.72562837	High	High	High				3.12541103363037	High	0	0.0001115
False	High	[R].AIFVDLEPTVIDEVR.[T]			7.02506E-05	0	1	1	19	P28752	P28752 [65-79]	0	1715.92142741	High	High	High	1.5e7	4.6e7	6.1e7	3.93663239479065	High	0	1.578E-06
False	High	[R].DIWPSTEEIAEVVQSSVLPDMFK.[S]	1xDeamidated [Q14]		0.00152283	0	1	1	3	Q6YZX6	Q6YZX6 [592-614]	0	2621.26911219	Not Found	High	High		4.5e6	1.6e6	2.88752031326294	High	0	3.407E-05
False	High	[K].VYPLDAVFDSPEDVPDDVK.[A]			9.33244E-06	0	1	1	6	Q6H5J0	Q6H5J0 [147-165]	0	2120.00700729	High	High	High			4.4e7	4.24853610992432	High	0	4.382E-08
False	High	[R].GPLQISWNYNYGPAGQNIGFDGLRDPDR.[V]			0.00123819	0	1	1	5	Q7Y1Z0	Q7Y1Z0 [188-215]	1	3120.49222049	High	High	Not Found	1.8e7			3.55047369003296	High	0	2.627E-05
False	High	[R].GPLQISWNYNYGPAGQNIGFDGLRDPDR.[V]	1xDeamidated [N]		0.00662195	0	1	1	2	Q7Y1Z0	Q7Y1Z0 [188-215]	1	3121.47623649	High	Not Found	Not Found				4.27301120758057	High	0	0.000228
False	High	[K].VFTDEGLEVLGWR.[T]			0.00087698	0	1	1	14	Q69RJ0	Q69RJ0 [192-204]	0	1520.77436938	High	High	High		9.1e6	1.9e7	3.52791309356689	High	0	1.659E-05
False	High	[K].AAVAWEAAKPLVIEEVEVAPPQAMEVR.[V]			5.61365E-05	0	1	1	9	Q2R8Z5	Q2R8Z5 [12-38]	0	2903.53354006	High	High	High		2.8e6		3.98956322669983	High	0	4.564E-07
False	High	[R].EYFDLGLPVIK.[K]			0.00472097	0	1	1	8	Q7F8T6	Q7F8T6 [160-170]	0	1293.70891571	High	Not Found	High				3.11484384536743	High	0.0004869	0.004725
False	High	[R].LLTLLGMPFAEHIK.[S]			0.000365947	0	1	1	24	Q9ZST0	Q9ZST0 [243-256]	0	1582.90254682	High	High	High		1.1e7	8.7e6	3.28032231330872	High	0	9.784E-06
False	High	[K].QSQANPLPVEEQIATIYIGTR.[G]			4.75134E-05	0	1	1	16	P0C2Z4	P0C2Z4 [423-443]	0	2328.21940001	High	High	High	1.0e7	2.6e7		4.08082008361816	High	0	3.726E-07
False	High	[K].VVSGEIDQSDQSFLDDDQVAAGWVLTCHAYPK.[S]	1xCarbamidomethyl [C27]		1.01237E-08	0	1	1	30	A2YQD9	A2YQD9 [94-125]	0	3550.643103	High	High	High			1.5e8	6.29917192459106	High	0	5.981E-12
False	High	[K].VVSGEIDQSDQSFLDDDQVAAGWVLTCHAYPK.[S]	1xDeamidated [Q]; 1xCarbamidomethyl [C27]		1.36043E-09	0	1	1	24	A2YQD9	A2YQD9 [94-125]	0	3551.627119	High	High	High	8.6e6		4.2e6	6.53576707839966	High	0	4.308E-13
False	High	[K].AAVTPAFVGQFPGVNGLGISAAR.[L]			2.60332E-06	0	1	1	8	Q6ZBZ2	Q6ZBZ2 [70-92]	0	2200.18731217	High	High	High			2.1e6	5.35371208190918	High	0	9.279E-07
False	High	[K].AAVTPAFVGQFPGVNGLGISAAR.[L]	1xDeamidated [Q/N]		3.99308E-07	0	1	1	47	Q6ZBZ2	Q6ZBZ2 [70-92]	0	2201.17132817	High	High	High	5.8e6	6.6e7		5.61067533493042	High	0	1.029E-09
False	High	[K].WFDTNYHFIVPELGPNTK.[F]			9.91979E-05	0	2	2	18	Q2QLY5; Q2QLY4	Q2QLY5 [112-129]; Q2QLY4 [112-129]	0	2178.06546575	High	High	High	2.9e6			3.57076096534729	High	0	9.096E-06
False	High	[R].ALVEGPFLDVLR.[S]			0.00262846	0	1	1	8	Q10LP5	Q10LP5 [61-72]	0	1328.75726286	High	Not Found	High	3.6e6			3.25393509864807	High	0	6.935E-05
False	High	[K].DDGTLASFIGFR.[V]			0.00315875	0	1	1	4	Q33E23	Q33E23 [44-55]	0	1298.63754164	High	Not Found	Not Found	9.7e6			3.84717679023743	High	0	0.0001296
False	High	[R].LGATFSSHPNELIALFSR.[Y]			1.17463E-05	0	1	1	14	P30298	P30298 [15-32]	0	1960.02868637	High	High	High	6.6e6			4.5505576133728	High	0	3.792E-07
False	High	[R].DNLTLWTSDISEDTAEEIR.[E]			3.59247E-06	0	1	1	14	Q7XTE8	Q7XTE8 [233-251]	0	2208.03026181	High	High	High	2.3e7	7.5e7	8.2e7	5.14887285232544	High	0	6.949E-08
False	High	[R].DNLTLWTSDISEDTAEEIR.[E]	1xDeamidated [N2]		0.000102092	0	1	1	2	Q7XTE8	Q7XTE8 [233-251]	0	2209.01427781	Not Found	Not Found	High				3.46317315101624	High	0	9.923E-06
False	High	[R].DIWPSTEEIAEVVQSSVLPDMFK.[S]			0.000266725	0	1	1	17	Q6YZX6	Q6YZX6 [592-614]	0	2620.28509619	High	High	High	9.1e5	1.5e6	6.3e6	3.57056021690369	High	0.0003318	0.002009
False	High	[K].EVEDLEAGGIQVIQIDEAALR.[E]	1xDeamidated [Q]		2.47746E-07	0	2	2	13	Q2QLY5; Q2QLY4	Q2QLY5 [591-611]; Q2QLY4 [591-611]	0	2269.15579709	High	High	High	2.9e7		1.4e6	6.81387996673584	High	0	3.84E-10
False	High	[K].WNYDGSSTGQAPGEDSEVILYPQAIFK.[D]			2.68877E-05	0	3	3	34	P14655; P14654; P14656	P14655 [109-135]; P14654 [53-79]; P14656 [53-79]	0	2972.39485745	High	High	High	3.6e7	2.0e8	8.8e7	5.07758283615112	High	0	1.905E-07
False	High	[R].ELEEAEIDEYVAEIEAEK.[A]			4.03037E-06	0	1	1	15	A2YXU2	A2YXU2 [218-235]	0	2108.97576666	High	High	High	4.8e6		4.3e7	5.63396883010864	High	0	1.849E-05
False	High	[R].QLEEAEIDEYVAEIEAEK.[A]	1xDeamidated [Q1]		4.03037E-06	0	1	1	15	A2Z3I9	A2Z3I9 [218-235]	0	2108.97576709	High	High	High	4.8e6		4.3e7	5.63396883010864	High	0	1.85E-05
False	High	[K].FDGILGLGYPEISVGK.[A]			8.74091E-05	0	1	1	10	P42211	P42211 [181-196]	0	1664.88939906	High	High	High	5.9e6	1.1e7	4.6e7	4.12579345703125	High	0	8.16E-06
False	High	[R].DNLTLWTSDISEDAAEEIKEAPK.[G]			3.53102E-06	0	1	1	14	Q6EUP4	Q6EUP4 [233-255]	1	2575.24098268	High	High	High			1.0e7	4.93145799636841	High	0	4.763E-08
False	High	[R].FDGALNVDVNEFQTNLVPYPR.[I]			0.000287429	0	1	1	9	Q53M52	Q53M52 [244-264]	0	2408.18809989	High	High	Not Found	4.8e6			4.0466103553772	High	0	9.153E-05
False	High	[R].FDGALNVDVNEFQTNLVPYPR.[I]	1xDeamidated [N/Q]		0.000158052	0	1	1	8	Q53M52	Q53M52 [244-264]	0	2409.17211589	High	High	High				4.16803216934204	High	0	5.466E-06
False	High	[K].AGPVPFFAAGISSVLHPK.[N]			0.000180402	0	1	1	11	Q7XPL2	Q7XPL2 [174-191]	0	1794.99011616	High	High	High	8.5e6		1.1e7	3.50262236595154	High	0	2.924E-06
False	High	[K].QAFDEAISELDTLGEESYK.[D]			5.70374E-07	0	2	2	17	Q6ZKC0; Q84J55	Q6ZKC0 [198-216]; Q84J55 [208-226]	0	2144.98700006	High	High	High		1.0e8	1.3e8	6.48384809494019	High	0	1.14E-09
False	High	[R].FGVTPTFLVNAEQIEIK.[I]			2.16095E-05	0	1	1	24	Q69RJ0	Q69RJ0 [1041-1057]	0	1906.03204043	High	High	High	1.8e6	6.0e6		4.05387592315674	High	0	1.553E-07
False	High	[R].FGVTPTFLVNAEQIEIK.[I]	1xDeamidated [Q/N]		0.000487847	0	1	1	4	Q69RJ0	Q69RJ0 [1041-1057]	0	1907.01605643	High	Not Found	Not Found				3.49146413803101	High	0	7.705E-06
False	High	[K].QAFDEAISELDSLGEESYK.[D]	1xDeamidated [Q1]		2.30207E-05	0	1	1	3	Q2R2W2	Q2R2W2 [207-225]	0	2131.955366	High	Not Found	High				5.23514699935913	High	0	1.428E-07
False	High	[K].IVGVDLISGVTCDAPYEWSDK.[T]	1xCarbamidomethyl [C12]		0.000311525	0	1	1	4	Q6YV23	Q6YV23 [224-244]	0	2324.11148938	High	High	Not Found	8.7e6	4.0e6		3.72645592689514	High	0	4.297E-06
False	High	[R].NGKPIGPQEFTPIFFNYPPGLR.[E]			0.00348264	0	1	2	5	Q0J0N4	Q0J0N4 [369-390]	0	2489.29759082	High	High	High		7.2e6		2.64301109313965	High	0	0.0002272
False	High	[R].NGKPIGPQEFTPIFFNYPPGLR.[E]	1xDeamidated [N/Q]		7.76375E-06	0	1	2	35	Q0J0N4	Q0J0N4 [369-390]	0	2490.28160682	High	High	High				4.48116445541382	High	0	3.653E-06
False	High	[R].NGKPIGPQEFTPIFFNYPPGLR.[E]	2xDeamidated [N16; N/Q]		0.000268264	0	1	2	5	Q0J0N4	Q0J0N4 [369-390]	0	2491.26562282	High	High	High				3.32896995544434	High	0	2.101E-05
False	High	[K].LQSFPGDLDILEQVQVK.[Y]			0.000573068	0	1	1	10	A2XD35	A2XD35 [417-433]	0	1929.03276866	High	High	High			1.2e7	3.30045127868652	High	0	1.269E-05
False	High	[K].GPLENLADHLADPVNNNAWAYATNFVPGK.[-]			4.59019E-05	0	2	2	2	P12330; P12331	P12330 [237-265]; P12331 [233-261]	0	3108.51737261	High	High	Not Found				3.8754870891571	High	0	1.237E-05
False	High	[K].EFSTEEEAIELANDTHYGLAGAVLSGDR.[E]			0.00184081	0	1	1	8	B3VMC0	B3VMC0 [403-430]	0	2994.39631391	High	High	High	4.0e6		7.7e7	3.74358010292053	High	0	0.0002148
False	High	[K].EFSTEEEAIELANDTHYGLAGAVLSGDR.[E]	1xDeamidated [N13]		7.10633E-05	0	1	1	3	B3VMC0	B3VMC0 [403-430]	0	2995.38032991	High	High	High		4.1e6		4.87851524353027	High	0	6.229E-07
False	High	[R].DLAEEILQLSK.[N]			0.00293153	0	1	4	20	A2YL07	A2YL07 [434-444]	0	1258.68890848	High	High	High			1.9e7	3.81177997589111	High	0.0001292	0.0005261
False	High	[K].EISGTHGPVYDLADIVTYLK.[I]			6.80185E-06	0	1	2	55	Q0JMY8	Q0JMY8 [77-96]	0	2191.12812548	High	High	High	1.6e7		8.8e6	5.09845399856567	High	0	3.752E-06
False	High	[K].QAFDEAISELDSLGEESYK.[D]			8.05408E-07	0	1	1	13	Q2R2W2	Q2R2W2 [207-225]	0	2130.97135	High	High	High		6.3e7	4.6e7	6.17020988464355	High	0	2.902E-09
False	High	[R].SGPFGQIFRPDNFVFGQSGAGNNWAK.[G]	1xDeamidated [N/Q]		0.00249603	0	1	2	7	P46265	P46265 [78-103]	0	2799.32738763	High	Not Found	Not Found	4.7e6			4.17113351821899	High	4.545E-05	0.0002771
False	High	[R].SGPFGQIFRPDNFVFGQSGAGNNWAK.[G]			2.35564E-05	0	1	2	8	P46265	P46265 [78-103]	0	2798.34337163	High	High	High		5.6e6	7.7e6	5.19995069503784	High	0	4.173E-07
False	High	[K].SVLIEPTSGNTGIGLAFMAAAK.[G]			3.14043E-05	0	2	2	20	Q9XEA8; Q9XEA6	Q9XEA8 [71-92]; Q9XEA6 [68-89]	0	2148.13691607	High	High	High	5.7e6	4.0e6	9.2e6	4.39876222610474	High	0	1.029E-06
False	High	[K].SVLIEPTSGNTGIGLAFMAAAK.[G]	1xDeamidated [N10]		0.00211299	0	2	2	5	Q9XEA8; Q9XEA6	Q9XEA8 [71-92]; Q9XEA6 [68-89]	0	2149.12093207	High	Not Found	High				4.31676959991455	High	0	5.208E-05
False	High	[R].ALEPILPPEEDFPYTIR.[V]			0.00643485	0	1	1	4	Q69LE7	Q69LE7 [544-560]	0	2000.03751969	High	High	High	4.4e6	1.2e7		2.86571645736694	High	0.008731	0.09704
False	High	[K].APMIDNPDFKDDPYIYAFDSLK.[Y]			1.86083E-05	0	1	1	11	Q9SLY8	Q9SLY8 [302-323]	1	2575.20611766	High	High	High	2.6e7	3.1e7	5.0e7	5.41100788116455	High	0	1.085E-07
False	High	[K].APMIDNPDFKDDPYIYAFDSLK.[Y]	1xDeamidated [N6]		0.000209495	0	1	1	2	Q9SLY8	Q9SLY8 [302-323]	1	2576.19013366	High	Not Found	Not Found				4.30074834823608	High	0	2.552E-06
False	High	[R].TEEELIEAIATATGAK.[K]			4.91814E-05	0	1	2	10	A2Y5L9	A2Y5L9 [552-567]	0	1646.848322	High	High	High		1.4e7	2.1e7	4.44963836669922	High	0	2.142E-05
False	High	[R].IFNVLGEPVDNLGPVDTSATFPIHR.[S]			3.12932E-06	0	1	1	16	P12085	P12085 [110-134]	0	2708.40424053	High	High	High			1.9e8	4.43097829818726	High	0	2.243E-08
False	High	[R].IFNVLGEPVDNLGPVDTSATFPIHR.[S]	1xDeamidated [N11]		0.000823234	0	1	1	2	P12085	P12085 [110-134]	0	2709.38825653	Not Found	High	High				3.22791743278503	High	0	1.526E-05
False	High	[K].LLAGVTIAHGGVLPNINPVLLPK.[K]			1.99112E-07	0	2	3	26	A2Y5G8; Q75L11	A2Y5G8 [108-130]; Q75L11 [107-129]	0	2306.39584835	High	High	High			2.2e7	5.41878175735474	High	0	8.859E-10
False	High	[R].ALVFFYPLAGR.[I]			0.00278385	0	1	1	16	Q9LGQ6	Q9LGQ6 [67-77]	0	1253.70410519	High	High	High		7.6e6	1.8e7	3.3792872428894	High	0	0.0001112
False	High	[K].MELPEWVDIVK.[T]			0.00194968	0	1	1	18	P40978	P40978 [31-41]	0	1358.7024501	High	High	High		3.8e7	2.9e7	3.29804706573486	High	0	7.608E-05
False	High	[R].VYGLNEIQAGEMVEFASGVK.[G]			6.51902E-05	0	1	1	9	P0C520	P0C520 [43-62]	0	2141.0583314	High	High	High	1.3e7	3.3e6	6.3e6	4.60187673568726	High	0	5.694E-06
False	High	[R].VYGLNEIQAGEMVEFASGVK.[G]	1xDeamidated [Q/N]		5.74428E-05	0	1	1	4	P0C520	P0C520 [43-62]	0	2142.0423474	High	Not Found	High	7.4e6			4.93562793731689	High	0	5.853E-07
False	High	[K].SAWSEAYDHLVAAIK.[Q]			0.000165493	0	1	1	13	O04986	O04986 [145-159]	0	1660.83294682	High	High	High	7.7e6	6.1e6		3.42144513130188	High	0	1.5E-05
False	High	[R].IDAWNSEQLPIYEPGLDEVVK.[E]			0.00055046	0	1	2	10	Q9AUV6	Q9AUV6 [39-59]	0	2415.20783224	High	High	High	1.4e7		1.3e7	4.55383825302124	High	0.0002833	0.00166
False	High	[K].IPFSSFDILTDDEVR.[Q]			0.000110651	0	1	1	10	Q0IWL9	Q0IWL9 [327-341]	0	1753.86430643	High	High	High	4.4e6	1.2e7	2.8e7	4.44931173324585	High	0	2.691E-06
False	High	[R].IDQIIGPVLDVTFPPGK.[L]			0.000115196	0	1	1	48	P12085	P12085 [23-39]	0	1809.01566214	High	High	High	5.5e6	1.6e7	2.9e7	4.01787328720093	High	0.0002233	0.0009869
False	High	[R].TYDFDNTMGGFYIAPAFMDK.[L]			0.000216849	0	1	1	7	P93431	P93431 [112-131]	0	2303.99876761	High	High	High	2.7e6		1.1e7	3.74549293518066	High	0	9.572E-06
False	High	[R].TYDFDNTMGGFYIAPAFMDK.[L]	1xDeamidated [N6]		0.000374462	0	1	1	1	P93431	P93431 [112-131]	0	2304.98278361	Not Found	High	Not Found		9.5e6		2.83407425880432	High	0	5.445E-06
False	High	[R].QLEEAEIDEYVAEIEAEK.[A]			0.000111289	0	1	1	6	A2Z3I9	A2Z3I9 [218-235]	0	2107.99175109	High	High	High	9.7e6	7.2e6	5.3e6	4.55860948562622	High	0	5.727E-05
False	High	[K].CKQDSTYWDNISQGGLQR.[I]	1xDeamidated [Q/N]; 1xCarbamidomethyl [C1]		0.00628898	0	1	1	3	P30298	P30298 [726-743]	1	2156.96655698	High	Not Found	Not Found				3.56868743896484	High	0	0.0002129
False	High	[K].TTTTNAGAPVWNDNEALTVGPR.[G]	1xDeamidated [N]		6.51902E-05	0	1	1	52	Q0E4K1	Q0E4K1 [16-37]	0	2286.09967922	High	High	High		6.1e7	7.2e7	4.14073944091797	High	0	2.428E-05
False	High	[R].VFAYADTQR.[Y]			0.0066983	0	1	1	7	Q0E4K1	Q0E4K1 [345-353]	0	1070.52653476	High	High	High	4.1e8		9.8e8	3.77221488952637	High	0	0.0002312
False	High	[R].LGPNYLMLPVNAPK.[C]			0.000151816	0	2	3	11	Q0E4K1; A2YH64	Q0E4K1 [356-369]; A2YH64 [356-369]	0	1526.83994658	High	High	High	2.5e7	8.4e7	1.5e7	4.31145143508911	High	0	1.672E-06
False	High	[K].RLASIGLENTEANR.[Q]			0.000680959	0	1	1	5	Q40677	Q40677 [72-85]	1	1543.81869373	High	High	High	1.6e8	7.2e7	7.7e7	3.44333696365356	High	0	1.186E-05
False	High	[R].VIQQYVENELAK.[G]			0.00425764	0	1	1	3	Q75GT3	Q75GT3 [912-923]	0	1433.76347035	High	High	Not Found	7.3e6			3.4723539352417	High	4.545E-05	0.0002502
False	High	[K].LVYSAAANATHYR.[D]			0.00201807	0	1	1	7	P0C445	P0C445 [85-97]	0	1436.72808794	High	High	High		6.9e7	2.1e8	3.33781743049622	High	0	0.0001217
False	High	[K].QSSALSAASSACDHIR.[D]	1xCarbamidomethyl [C12]		5.26953E-05	0	1	1	8	Q7XDC8	Q7XDC8 [241-256]	0	1660.77075751	High	High	High	3.0e8	1.5e8	2.7e8	4.02850151062012	High	0	3.302E-05
False	High	[R].EGNVVLAPTNPR.[D]			0.00340357	0	1	1	13	Q10M12	Q10M12 [47-58]	0	1266.68007516	High	High	High	1.8e8	1.7e7	1.9e8	3.6881582736969	High	0.0003318	0.00212
False	High	[R].KWVSDTGVENIGK.[R]			0.000112576	0	1	1	16	P93431	P93431 [350-362]	1	1432.74306926	High	High	High	5.4e7	3.5e7	8.8e7	3.80033850669861	High	0	8.026E-05
False	High	[K].YGRPLLGCTIKPK.[L]	1xCarbamidomethyl [C8]		4.75134E-05	0	1	1	72	P0C511	P0C511 [165-177]	0	1502.85118029	High	High	High	4.7e9		5.4e8	4.25116109848022	High	0	4.344E-07
False	High	[K].HIGGCDDTLALNNEGK.[L]	1xCarbamidomethyl [C5]		2.34731E-06	0	1	1	6	P55142	P55142 [76-91]	0	1713.7860732	High	High	High	6.7e7	9.0e6	3.3e7	5.19797658920288	High	0	7.263E-09
False	High	[K].SAGILCSYDPNVR.[L]	1xCarbamidomethyl [C6]		0.000333781	0	1	1	10	Q0J8G4	Q0J8G4 [171-183]	0	1451.69473918	High	High	High	5.7e7		2.1e8	4.2647876739502	High	0	2.54E-05
False	High	[K].VLSASPSAYSANPK.[S]			0.00418495	0	1	1	4	Q6ZLK0	Q6ZLK0 [203-216]	0	1391.71652017	High	High	High	1.0e7	6.3e6		3.14143633842468	High	0	0.0001261
False	High	[K].LPDAGPSAPADHLR.[K]			0.000184599	0	1	1	11	Q7XJ02	Q7XJ02 [214-227]	0	1416.72300254	High	High	High	2.0e8	1.1e7	1.9e8	3.42600035667419	High	0	0.0001181
False	High	[R].VMQNNAAVFR.[T]			0.00520463	0	1	1	8	Q6ZDY8	Q6ZDY8 [504-513]	0	1149.58333813	High	High	High		3.0e7	4.8e7	3.59991431236267	High	0	0.0002048
False	High	[R].LGPNYLMLPVNAPK.[C]	1xOxidation [M7]		0.000158963	0	2	3	4	Q0E4K1; A2YH64	Q0E4K1 [356-369]; A2YH64 [356-369]	0	1542.83486158	High	Not Found	High			5.2e7	4.52578353881836	High	0	1.776E-06
False	High	[K].AGAEVIGISGDDAASHK.[E]			6.20391E-06	0	1	1	12	P0C5D5	P0C5D5 [129-145]	0	1597.78163947	High	High	High	2.4e8		6.3e7	5.3689546585083	High	0	5.14E-08
False	High	[R].VNVYYNEASCGR.[F]	1xCarbamidomethyl [C10]		0.000389842	0	3	4	12	Q43594; Q8H7U1; Q76FS3	Q43594 [47-58]; Q8H7U1 [47-58]; Q76FS3 [47-58]	0	1431.63213894	High	High	High	5.0e7		1.1e8	3.82074761390686	High	0	1.807E-05
False	High	[R].IDVTGPEQCPPEGK.[L]	1xCarbamidomethyl [C9]		8.9959E-05	0	1	1	10	Q7XJ02	Q7XJ02 [200-213]	0	1526.71553413	High	High	High			9.4e7	4.44722127914429	High	0	8.495E-07
False	High	[K].APQAAGTIHTDFER.[G]			0.00121005	0	1	2	6	Q6Z1J6	Q6Z1J6 [326-339]	0	1513.73938083	High	High	High	5.3e7	2.2e7	7.7e7	4.04271793365479	High	0	2.514E-05
False	High	[R].AGGVDDAPLVGNK.[A]			9.63862E-05	0	1	1	11	Q6ER94	Q6ER94 [61-73]	0	1212.62189158	High	High	High			1.5e9	4.35869026184082	High	0	9.255E-07
False	High	[R].SYPTYACSPATTGSTK.[A]	1xCarbamidomethyl [C7]		0.000837557	0	1	1	5	Q6H5X0	Q6H5X0 [63-78]	0	1691.75812714	High	High	Not Found	5.4e6	2.1e6		3.18332314491272	High	0	1.557E-05
False	High	[R].TGSIVDVPAGK.[A]			0.00246752	0	1	1	14	P0C520	P0C520 [93-103]	0	1043.57315057	High	High	High	3.0e7		1.6e8	3.37832188606262	High	0	8.25E-05
False	High	[R].ADLSAAGGVNPPHYHPR.[A]			0.00021437	0	1	1	2	Q6ESF0	Q6ESF0 [103-119]	0	1758.86704088	High	Not Found	Not Found				2.69978451728821	High	0	2.623E-06
False	High	[R].YGGGANTLAAGYSK.[G]			5.87795E-05	0	1	1	13	Q8H5N9	Q8H5N9 [159-172]	0	1329.64335527	High	High	High	4.3e7	2.7e7	1.0e8	4.33145380020142	High	0	4.865E-07
False	High	[R].IDNLVDTEESK.[S]			0.00464039	0	1	1	2	Q69LE7	Q69LE7 [498-508]	0	1262.61105204	High	Not Found	Not Found	1.1e7			3.55501198768616	High	0	0.0001438
False	High	[K].TVFGGQPTKPDYR.[D]			0.00177843	0	1	1	5	P48642	P48642 [356-368]	0	1465.74340363	High	High	High	2.2e7			2.60999059677124	High	0.002498	0.02284
False	High	[K].GHYLNATAGTCEEMIK.[R]	1xDeamidated [N5]; 1xOxidation [M14]; 1xCarbamidomethyl [C11]		0.00502853	0	1	1	4	P0C511	P0C511 [237-252]	0	1811.79386151	High	Not Found	High	9.7e6			3.27075958251953	High	0	0.0001597
False	High	[K].GHYLNATAGTCEEMIK.[R]	1xOxidation [M14]; 1xCarbamidomethyl [C11]		8.27076E-06	0	1	1	23	P0C511	P0C511 [237-252]	0	1810.80984551	High	High	High	3.6e8	1.5e8	3.1e8	5.24423313140869	High	0	2.936E-07
False	High	[K].GHYLNATAGTCEEMIK.[R]	1xDeamidated [N5]; 1xCarbamidomethyl [C11]		9.66008E-06	0	1	1	22	P0C511	P0C511 [237-252]	0	1795.79894651	High	High	High	3.0e8	4.4e7	4.1e8	5.08429527282715	High	0	8.603E-06
False	High	[K].SPEDATNLIDDKK.[I]			0.000180402	0	1	1	22	Q53LQ0	Q53LQ0 [159-171]	1	1445.71182863	High	High	High	1.7e7	5.1e7	2.9e8	4.51662397384644	High	0	4.779E-06
False	High	[K].GHYLNATAGTCEEMIK.[R]	1xCarbamidomethyl [C11]		2.34731E-06	0	1	1	66	P0C511	P0C511 [237-252]	0	1794.81493051	High	High	High	3.3e8	1.1e9	1.8e9	5.94085597991943	High	0	7.249E-09
False	High	[R].TISKPVEDPSELPK.[W]			0.000455319	0	1	1	22	P14655	P14655 [95-108]	0	1539.82646445	High	High	High	8.9e8	4.3e7	1.0e9	3.66727375984192	High	0	7.04E-06
False	High	[K].SAEAVELVTK.[E]			0.00299965	0	1	1	19	Q948T6	Q948T6 [238-247]	0	1046.5728162	High	High	High		6.8e7	3.3e8	3.69119381904602	High	0.0002233	0.0008542
False	High	[R].VQGEVCAALEEADGSGAR.[F]	1xCarbamidomethyl [C6]		2.22399E-05	0	1	1	4	Q7XPL2	Q7XPL2 [94-111]	0	1818.82866621	High	High	Not Found	1.4e7			4.16260051727295	High	0	2.845E-05
False	High	[K].IVVNCGLGAEAGNSK.[G]	1xCarbamidomethyl [C5]		4.23511E-05	0	1	1	8	Q9ZST0	Q9ZST0 [108-122]	0	1488.74750299	High	High	High	1.2e8	3.3e7	1.1e8	4.78218269348145	High	0	2.039E-06
False	High	[R].DYFGAHTYER.[V]			0.00647185	0	1	1	17	Q9LI00	Q9LI00 [451-460]	0	1258.54872668	High	High	High	2.3e8	1.8e7	2.2e8	2.3973228931427	High	0.0002233	0.0007842
False	High	[K].EAAENTLVAYK.[S]			0.0065841	0	1	1	10	Q06967	Q06967 [149-159]	0	1208.61574358	High	High	High	3.5e8	1.5e8	2.9e8	3.22093391418457	High	4.545E-05	0.0002565
False	High	[K].IVVVDHELPNQGSQQR.[R]			0.000866954	0	1	1	6	Q43007	Q43007 [338-353]	0	1818.94568504	High	High	High	1.8e8		8.9e6	3.23293471336365	High	9.031E-05	0.0004204
False	High	[K].YYCTVIDAPGHR.[D]	1xCarbamidomethyl [C3]		6.15469E-05	0	1	1	13	O64937	O64937 [85-96]	0	1451.67360986	High	High	High	2.0e9	1.0e9	2.2e9	4.08235788345337	High	0	1.043E-05
False	High	[R].ISNGDVPETIEGK.[K]	1xDeamidated [N3]		0.000813822	0	1	1	4	Q7F9I1	Q7F9I1 [313-325]	0	1359.66381628	High	Not Found	High			1.9e7	2.94899415969849	High	0.0003808	0.002976
False	High	[R].IVEPEAGSPAIR.[C]			0.000882036	0	1	1	4	Q9LGQ6	Q9LGQ6 [78-89]	0	1238.67392716	High	Not Found	High			1.6e7	3.44851350784302	High	0	2.999E-05
False	High	[R].VVLDCATADPDGR.[K]	1xCarbamidomethyl [C5]		0.000434848	0	1	3	4	Q2QNG7	Q2QNG7 [319-331]	0	1388.64745463	High	Not Found	High	1.2e7		4.0e7	4.43419361114502	High	0	6.65E-06
False	High	[K].GTIAGGGVIPHIHK.[S]			0.00342317	0	1	3	6	Q8H7Y8	Q8H7Y8 [116-129]	0	1356.77464426	High	High	High	7.6e6	2.0e7		3.39706540107727	High	0	0.0001609
False	High	[K].LIEAYNELVSQGK.[SN]			0.000576372	0	2	2	14	Q7Y0F2; Q7Y0E8	Q7Y0F2 [63-75]; Q7Y0E8 [56-68]	0	1463.77403501	High	High	High		1.9e7	2.8e8	3.84812498092651	High	0	5.994E-05
False	High	[K].VELEADEYR.[M]			0.00614639	0	1	1	10	P0C2Z0	P0C2Z0 [88-96]	0	1123.52659425	High	High	High	5.5e7	8.3e6	5.5e7	3.41916084289551	High	0	0.0002072
False	High	[R].TIEECEADAVAGR.[F]	1xCarbamidomethyl [C5]		0.000804518	0	1	1	3	Q5Z8V9	Q5Z8V9 [63-75]	0	1420.63728383	High	High	Not Found	7.0e7			3.89182257652283	High	0	1.505E-05
False	High	[K].GIGESVASVAK.[S]			0.00399712	0	1	1	9	Q6K669	Q6K669 [191-201]	0	1017.55750051	High	High	High	1.0e7	8.1e6	2.2e8	3.39244055747986	High	0	0.0001191
False	High	[K].EGDSAIVDVDSEGK.[V]			0.000147513	0	2	2	9	Q7F9I1; Q2QVG9	Q7F9I1 [885-898]; Q2QVG9 [886-899]	0	1420.64380862	High	High	High	1.3e8		4.0e8	4.43368005752563	High	0	2.8E-05
False	High	[K].AVAVLASSEGVK.[G]			0.00377413	0	1	1	1	P28757	P28757 [4-15]	0	1130.64156444	High	Not Found	Not Found	2.4e7			3.13696241378784	High	0	0.0001108
False	High	[K].IVTSANNTYEAGVPNGK.[E]	2xDeamidated [N7; N]		3.27666E-06	0	1	2	25	Q0JMY8	Q0JMY8 [97-113]	0	1736.8337354	High	High	High	1.1e8	1.6e7	2.3e8	5.04198312759399	High	0	1.543E-07
False	High	[K].IVTSANNTYEAGVPNGK.[E]	1xDeamidated [N15]		3.19081E-07	0	1	2	21	Q0JMY8	Q0JMY8 [97-113]	0	1735.8497194	High	High	High	2.0e7	1.4e7	1.4e9	6.38343620300293	High	0	5.346E-10
False	High	[K].IVTSANNTYEAGVPNGK.[E]			2.45782E-06	0	1	2	11	Q0JMY8	Q0JMY8 [97-113]	0	1734.8657034	High	High	High	1.7e8	3.3e7	3.1e8	5.46039438247681	High	0	1.128E-08
False	High	[K].QDLPNAMNAAEITDK.[L]	1xDeamidated [N/Q]		0.00346271	0	1	2	3	P51823	P51823 [128-142]	0	1631.75812726	Not Found	Not Found	High			1.8e7	3.53436994552612	High	0	0.0001298
False	High	[K].QDLPNAMNAAEITDK.[L]			6.9049E-05	0	1	2	10	P51823	P51823 [128-142]	0	1630.77411126	High	High	High	5.8e7	1.4e7	6.6e7	4.37934303283691	High	0	3.302E-06
False	High	[K].AVAHQPVSVAIEAGGR.[E]			0.00352287	0	1	1	6	P25777	P25777 [267-282]	0	1561.84451459	High	High	High	2.1e7	1.0e7	9.0e6	2.89824080467224	High	0.0002233	0.0009856
False	High	[K].AKETVASAPVVVYSK.[S]			0.000372315	0	1	1	4	P55142	P55142 [6-20]	1	1548.86318434	High	Not Found	High	7.7e6		4.9e6	3.45295572280884	High	0.0002498	0.001482
False	High	[R].SSEAYTFNHDSMAR.[R]	1xDeamidated [N8]		0.000871952	0	1	1	3	B7EA73	B7EA73 [681-694]	0	1616.66456127	High	High	High	3.2e7	1.2e7	4.4e7	2.87720012664795	High	0	1.649E-05
False	High	[K].VIGTEHTDILR.[V]			0.00163155	0	1	1	22	P30298	P30298 [351-361]	0	1253.68482619	High	High	High	9.6e7	1.0e8	1.9e8	3.61498641967773	High	0	3.97E-05
False	High	[K].IGPWGGNGGSAQDISVPPKK.[L]	1xDeamidated [N/Q]		6.59443E-05	0	1	1	23	Q0JMY8	Q0JMY8 [6-25]	1	1966.00286594	High	High	High	2.4e7			4.29893350601196	High	0	1.376E-05
False	High	[K].TFTTAETMLNAR.[T]			0.00360471	0	2	2	4	P42862; P42863	P42862 [214-225]; P42863 [214-225]	0	1355.66237615	Not Found	High	High			1.2e8	3.90038919448853	High	0	0.0001044
False	High	[K].SNNTVYNATSTGVVR.[K]			0.0002181	0	1	1	12	P0C388	P0C388 [201-215]	0	1582.78197384	High	High	High	3.7e7	1.5e7	5.0e7	3.86512875556946	High	0	3.729E-06
False	High	[R].LPAAGPPSPAEHLR.[E]			0.000432355	0	1	1	6	P0C0L1	P0C0L1 [165-178]	0	1412.76447346	High	High	High	9.1e7	4.5e7	9.4e7	3.19735264778137	High	0	6.598E-06
False	High	[R].LPANLVQAQR.[D]			0.00625302	0	1	1	7	Q9LI00	Q9LI00 [441-450]	0	1109.64256755	High	High	High		6.7e7	1.9e8	2.71290683746338	High	0.0003808	0.003058
False	High	[K].LQQVSVHGLAAGK.[K]			0.00208885	0	1	1	11	Q9FR35	Q9FR35 [24-36]	0	1307.74300977	High	High	High	1.7e8	1.3e7	1.1e8	2.96452736854553	High	0	8.876E-05
False	High	[R].IIYGGSVTGANCK.[E]	1xCarbamidomethyl [C12]		0.000246094	0	1	1	17	P48494	P48494 [207-219]	0	1339.66746186	High	High	High	6.3e8		9.1e8	4.39261388778687	High	0	3.144E-06
False	High	[R].GILAMDESNATCGK.[R]	1xOxidation [M5]; 1xCarbamidomethyl [C12]		0.00126699	0	1	1	10	Q40677	Q40677 [58-71]	0	1482.65630511	High	High	High		1.6e7	9.2e7	3.54611778259277	High	0	7.27E-05
False	High	[R].GILAMDESNATCGK.[R]	1xCarbamidomethyl [C12]		0.000661661	0	1	1	18	Q40677	Q40677 [58-71]	0	1466.66139011	High	High	High	4.3e6	6.5e6	3.6e8	4.21701717376709	High	0	5.851E-05
False	High	[K].AEYDESGPSIVHR.[K]			0.00288145	0	1	1	16	Q10DV7	Q10DV7 [362-374]	0	1459.68119725	High	High	High	1.6e8	2.5e7	2.9e8	3.24959468841553	High	0	0.0001512
False	High	[K].VCMLGDAQHVEEAEK.[I]	1xCarbamidomethyl [C2]		3.84065E-05	0	1	1	14	B7F845	B7F845 [64-78]	0	1715.77273136	High	High	High	3.6e8	1.3e7	3.5e8	4.78950214385986	High	0	6.213E-07
False	High	[K].NVTISNSEGVQEADR.[T]	3xDeamidated [N1; N6; Q11]		0.00169852	0	1	1	2	Q6AVT2	Q6AVT2 [471-485]	0	1621.71876564	Not Found	High	Not Found				3.4915177822113	High	0	3.913E-05
False	High	[K].NVTISNSEGVQEADR.[T]			3.84065E-05	0	1	1	10	Q6AVT2	Q6AVT2 [471-485]	0	1618.76671764	High	High	High	6.1e6	1.9e7	7.6e7	4.44639825820923	High	0	4.421E-07
False	High	[R].IVSDEEEEVTTDR.[N]			0.000493489	0	1	1	6	Q53JI9	Q53JI9 [103-115]	0	1521.69148703	High	High	High	1.2e7	4.8e6	1.2e7	3.34861588478088	High	0	2.734E-05
False	High	[R].LLPDATGTTCGQR.[L]	1xCarbamidomethyl [C10]		0.00189447	0	1	1	9	P31924	P31924 [343-355]	0	1389.67908912	High	High	High	1.9e8		3.5e8	3.64848256111145	High	0	4.503E-05
False	High	[R].FDDGVGGDNEVQR.[T]			0.00047402	0	1	1	10	P0DKK0	P0DKK0 [278-290]	0	1407.61351161	High	Not Found	High	4.8e7		9.0e7	3.72553205490112	High	0	1.679E-05
False	High	[R].VVQVGDGIAR.[I]			0.00397424	0	1	1	9	P0C2Z4	P0C2Z4 [32-41]	0	1013.57381931	High	High	High	3.8e8		6.5e8	3.28172326087952	High	0	0.0002104
False	High	[R].GFSDTQIAFATSSSETDVR.[L]			5.98024E-05	0	1	1	6	B9EXM2	B9EXM2 [566-584]	0	2018.93015396	High	High	High		1.5e7	2.2e7	4.01999473571777	High	0	9.912E-07
False	High	[K].DAPMFVVGVNEK.[E]			0.00166949	0	2	2	23	Q7FAH2; Q6K5G8	Q7FAH2 [129-140]; Q6K5G8 [129-140]	0	1305.65074889	High	High	High	3.0e8	1.3e8	3.7e8	3.74702072143555	High	0	5.955E-05
False	High	[K].SLNSQFAGASNTASK.[V]			0.00194968	0	1	1	4	Q851W1	Q851W1 [469-483]	0	1482.718311	High	Not Found	High	7.9e6		6.9e6	3.29563093185425	High	0.0002498	0.001421
False	High	[R].AINGALECNGKNPGAVNAR.[V]	1xDeamidated [N]; 1xCarbamidomethyl [C8]		8.69079E-05	0	2	2	11	O04138; Q7Y1Z0	O04138 [246-264]; Q7Y1Z0 [249-267]	1	1926.9450338	High	High	High	1.9e7	1.1e6	5.5e7	4.1303973197937	High	0	1.914E-05
False	High	[R].FGGAIDDAAR.[Y]			0.00404328	0	1	1	8	Q93VT8	Q93VT8 [448-457]	0	992.47958458	High	High	High	3.4e7		1.5e8	3.49876093864441	High	0	0.0001627
False	High	[R].AAGGASGGEELTVEER.[N]			1.66232E-06	0	1	1	19	Q2R2W2	Q2R2W2 [37-52]	0	1532.71870486	High	High	High	1.1e8			5.26605653762817	High	0	1.463E-07
False	High	[R].EGQSIGVIADGVDKNGKPHK.[L]	1xDeamidated [N15]		0.000279282	0	1	1	11	P41344	P41344 [120-139]	1	2050.05635798	High	High	High			1.7e7	4.95123481750488	High	0	1.74E-05
False	High	[R].QAQLKPETAPALR.[A]			0.00206499	0	1	1	6	Q9FWK4	Q9FWK4 [48-60]	0	1422.80633824	High	High	High	2.3e7		1.0e8	3.38511967658997	High	0	5.052E-05
False	High	[R].IINEPTAAAIAYGLDK.[K]			9.17281E-06	0	2	3	30	Q6Z7B0; Q75HQ0	Q6Z7B0 [202-217]; Q75HQ0 [226-241]	0	1659.89521269	High	High	High		3.1e8	7.8e8	4.43592262268066	High	0	5.021E-08
False	High	[R].SLGGNPTQAQLR.[D]			0.00323215	0	1	1	4	Q84VG0	Q84VG0 [40-51]	0	1241.65967407	High	Not Found	High			6.4e7	2.44846820831299	High	0.0001614	0.0005552
False	High	[K].LADMYTSLQSSR.[S]			0.00118936	0	1	1	8	Q75IM9	Q75IM9 [313-324]	0	1371.65729075	High	High	High		2.2e7	8.7e7	3.52347111701965	High	0	5.387E-05
False	High	[R].FLEGTTTGGGPSR.[E]			0.00248174	0	1	1	4	Q67UX7	Q67UX7 [328-340]	0	1279.62770521	High	Not Found	High			1.4e7	3.26322722434998	High	0	6.912E-05
False	High	[R].GISACAICDGASPLFK.[G]	2xCarbamidomethyl [C5; C8]		0.00286495	0	1	1	4	Q70G58	Q70G58 [199-214]	0	1666.7927389	High	Not Found	High	2.5e7		9.7e6	3.44918465614319	High	0	7.738E-05
False	High	[R].AVYYDPETGKEDPSK.[N]			0.00120311	0	1	1	5	P41345	P41345 [178-192]	1	1698.78572176	High	High	Not Found	1.4e7			3.18397355079651	High	0	2.502E-05
False	High	[R].VTSGEQQVVSGMNYR.[L]	1xOxidation [M12]		0.000614006	0	1	1	4	Q10J94	Q10J94 [70-84]	0	1670.78025966	High	High	Not Found	2.7e7	6.0e6		4.00980138778687	High	0	1.956E-05
False	High	[R].VTSGEQQVVSGMNYR.[L]	1xDeamidated [N/Q]		0.000507883	0	1	1	4	Q10J94	Q10J94 [70-84]	0	1655.76936066	Not Found	High	Not Found				4.34977149963379	High	0.0003579	0.002833
False	High	[R].VTSGEQQVVSGMNYR.[L]			6.48163E-05	0	1	1	3	Q10J94	Q10J94 [70-84]	0	1654.78534466	High	Not Found	High	6.5e7		6.9e7	4.24181747436523	High	0	5.717E-05
False	High	[K].GTIEVAGTEKETTTQGHDDLGK.[R]			0.000145826	0	1	1	6	P17784	P17784 [107-128]	1	2287.10482368	High	High	High	1.9e7	1.3e7	4.2e7	3.87091541290283	High	0	1.586E-06
False	High	[K].VATPDQAQEVHDGLR.[K]			7.99024E-06	0	1	1	17	P48494	P48494 [176-190]	0	1635.80852293	High	High	High	1.4e9	1.5e7	1.8e9	4.66971015930176	High	0	1.912E-06
False	High	[R].IIYGGSVTGANCK.[E]	1xDeamidated [N11]; 1xCarbamidomethyl [C12]		0.00079076	0	1	1	7	P48494	P48494 [207-219]	0	1340.65147786	High	High	Not Found				3.93113708496094	High	0	2.863E-05
False	High	[R].AINGALECNGKNPGAVNAR.[V]	2xDeamidated [N]; 1xCarbamidomethyl [C8]		9.47376E-05	0	2	2	21	O04138; Q7Y1Z0	O04138 [246-264]; Q7Y1Z0 [249-267]	1	1927.9290498	High	High	High	4.9e7	4.4e7	1.4e8	4.14666223526001	High	0	1.95E-05
False	High	[R].EDRPQGPRPGGGAPAPGGAAAPAPNVAR.[T]	1xDeamidated [Q5]		0.00207688	0	1	1	3	P49216	P49216 [105-132]	0	2592.30256988	High	High	High		6.1e6	9.7e6	2.60724902153015	High	0.002949	0.02891
False	High	[K].LGIYSDAGSQTCSNK.[M]	1xCarbamidomethyl [C12]		3.14043E-05	0	1	1	12	Q9FXT4	Q9FXT4 [145-159]	0	1600.72716139	High	High	High	1.1e6	3.3e6	4.2e7	4.39798498153687	High	0	2.195E-06
False	High	[R].WQYDHTPEEGTEER.[K]			0.00145439	0	1	1	9	Q7XPL2	Q7XPL2 [371-384]	0	1776.74598218	High	High	High	8.1e7	7.1e6	1.4e7	3.53003883361816	High	0.0002233	0.001037
False	High	[K].SQGATILTGGVRPK.[H]			0.000534859	0	1	1	17	B3VMC0	B3VMC0 [354-367]	0	1384.79068818	High	High	High	9.2e7	4.8e6	9.3e7	3.57677316665649	High	0	5.549E-05
False	High	[R].IPSTEEIADR.[VI]			0.00366733	0	2	2	14	Q2QLY5; Q2QLY4	Q2QLY5 [706-715]; Q2QLY4 [706-715]	0	1130.5687934	High	High	High	6.0e8		1.3e9	3.63643455505371	High	0	0.0001069
False	High	[R].SPGAQTPVIVR.[F]			0.00249603	0	1	1	6	Q0E4K1	Q0E4K1 [92-102]	0	1124.64223318	High	High	High	1.4e8	3.0e8	1.3e9	3.56538653373718	High	0.0003318	0.002176
False	High	[K].EAISQVVGESK.[E]			0.00340357	0	1	1	12	B7F845	B7F845 [11-21]	0	1146.60009352	High	High	High	4.0e7		2.4e8	3.46104168891907	High	4.545E-05	0.0003237
False	High	[K].NDCPHIVVGTPGR.[I]	1xCarbamidomethyl [C3]		0.00541787	0	1	2	5	Q0JM17	Q0JM17 [169-181]	0	1421.69540792	High	High	High	2.3e7		2.8e7	2.98450231552124	High	0	0.0002056
False	High	[R].TASNEAVQVNIGK.[K]			0.00115566	0	1	1	12	P48600	P48600 [161-173]	0	1330.69611908	High	High	High	8.7e6		4.4e7	3.81948757171631	High	0	2.367E-05
False	High	[RK].NKPIIFSMAR.[L]			0.00560756	0	2	4	6	P30298; P31924	P30298 [566-575]; P31924 [574-583]	0	1176.6557748	High	High	Not Found	6.0e6	7.4e6		3.08801436424255	High	0.0002233	0.001119
False	High	[K].HLGGSDDTVEAYESGK.[L]			7.24604E-06	0	1	1	12	Q0DAE4	Q0DAE4 [108-123]	0	1664.73983418	High	High	High	2.5e7	1.0e7	2.3e7	4.5633864402771	High	0	6.523E-08
False	High	[K].FANACGAITATK.[K]	1xCarbamidomethyl [C5]		0.00362546	0	1	2	6	A2WXV8	A2WXV8 [292-303]	0	1224.60413339	High	High	High			5.3e7	3.35390090942383	High	0	0.0001765
False	High	[R].ADYAVEVGR.[N]			0.00548038	0	1	2	10	A6N0M9	A6N0M9 [103-111]	0	979.48433561	High	High	High			7.8e8	3.98326253890991	High	4.545E-05	0.0003916
False	High	[R].VDVTAAEQCPPEGR.[L]	1xCarbamidomethyl [C9]		0.000339589	0	1	1	6	Q69SV0	Q69SV0 [199-212]	0	1528.70603207	High	High	High	5.1e7		8.9e7	4.70177221298218	High	0	1.098E-05
False	High	[R].EDRPQGPRPGGGAPAPGGAAAPAPNVAR.[T]			0.00108485	0	1	1	7	P49216	P49216 [105-132]	0	2591.31855388	High	High	High	4.8e7	2.9e6	1.9e6	2.55250668525696	High	0	5.958E-05
False	High	[R].WTPSAADTAAGR.[V]			0.000852129	0	1	1	11	Q7XCK6	Q7XCK6 [193-204]	0	1203.57527577	High	High	High			1.7e8	3.1692636013031	High	0	1.598E-05
False	High	[R].AASSAAVEDGSSSNTDTVPTPK.[V]			1.91935E-06	0	1	1	6	Q0J709	Q0J709 [57-78]	0	2091.96766157	High	High	High	5.6e6	3.6e6	1.7e7	5.00264739990234	High	0	5.582E-09
False	High	[K].TYVSGNAISKDDIK.[V]			0.00213741	0	1	1	6	P29545	P29545 [25-38]	1	1510.77476324	High	High	High	2.0e7		2.4e7	3.69389748573303	High	4.545E-05	0.0002585
False	High	[K].AGEDADSLGLTGHER.[Y]			7.10633E-05	0	1	1	9	Q6YZX6	Q6YZX6 [825-839]	0	1527.70338917	High	High	High	1.7e8		2.8e8	4.03510713577271	High	0	3.806E-06
False	High	[K].DDENVNSQPFMR.[W]	1xOxidation [M11]		0.000589783	0	1	1	18	P0C511	P0C511 [202-213]	0	1467.61688283	High	High	High			4.9e8	4.08514213562012	High	0	5.314E-05
False	High	[K].DDENVNSQPFMR.[W]	1xDeamidated [N/Q]		0.00245339	0	1	1	18	P0C511	P0C511 [202-213]	0	1452.60598383	High	High	High	4.6e7	3.2e7	2.0e8	3.10215449333191	High	0.0002833	0.001634
False	High	[K].DDENVNSQPFMR.[W]			0.000882036	0	1	1	21	P0C511	P0C511 [202-213]	0	1451.62196783	High	High	High	8.9e8	3.3e8	3.4e9	4.24614191055298	High	0	2.89E-05
False	High	[K].HAANAGLVNALK.[L]			0.00096702	0	1	1	4	P0C0L1	P0C0L1 [99-110]	0	1178.66403124	High	High	Not Found	3.5e7	2.5e6		3.59369158744812	High	0	1.885E-05
False	High	[K].TAIAEGLAQR.[I]			0.00472097	0	3	5	4	Q7F9I1; Q75GT3; Q2QVG9	Q7F9I1 [303-312]; Q75GT3 [296-305]; Q2QVG9 [304-313]	0	1029.56873391	High	High	Not Found	1.4e8			3.36241936683655	High	0	0.0001475
False	High	[K].CKQDSTYWDNISQGGLQR.[I]	1xCarbamidomethyl [C1]		0.00570487	0	1	1	1	P30298	P30298 [726-743]	1	2155.98254098	High	Not Found	Not Found	1.6e7			2.99172496795654	High	0	0.0001878
False	High	[R].FSQGLAQDPTTR.[R]			0.00179899	0	1	1	13	P0C358	P0C358 [8-19]	0	1320.6542543	High	High	High	1.0e8	2.9e6	4.8e8	3.57315111160278	High	0	0.0001173
False	High	[K].VLCDEADAAVR.[N]	1xCarbamidomethyl [C3]		0.000621108	0	1	1	12	Q69RJ0	Q69RJ0 [685-695]	0	1218.57831253	High	High	High	4.7e7		2.0e8	4.01954936981201	High	0	1.294E-05
False	High	[R].ADEGYCVAVR.[E]	1xCarbamidomethyl [C6]		0.00666001	0	1	1	5	Q10M12	Q10M12 [37-46]	0	1139.51498406	High	High	High	3.8e7		6.6e7	3.64682769775391	High	9.031E-05	0.0004271
False	High	[R].VDVAAPEQCPPEGR.[L]	1xCarbamidomethyl [C9]		0.00101837	0	1	1	6	P0C0L1	P0C0L1 [151-164]	0	1524.71111747	High	High	High	3.8e6		5.8e7	3.4302237033844	High	4.545E-05	0.0002548
False	High	[R].FRPGTVALR.[E]			0.00647185	0	1	1	17	Q2RAD9	Q2RAD9 [42-50]	0	1016.59997454	High	High	High	6.9e7		1.9e8	2.42049551010132	High	0.0001614	0.0005857
False	High	[K].TFQGPPHGIQVER.[D]			0.000180402	0	1	1	82	P0C511	P0C511 [147-159]	0	1465.75463703	High	High	High	1.7e9	3.1e9	9.8e9	3.7302713394165	High	0	0.0001293
False	High	[K].TFQGPPHGIQVER.[D]	1xDeamidated [Q]		0.00185142	0	1	1	4	P0C511	P0C511 [147-159]	0	1466.73865303	High	Not Found	Not Found	1.0e7			3.68423366546631	High	0.0001614	0.0005906
False	High	[K].VACIGAWHPAR.[V]	1xCarbamidomethyl [C3]		0.0026436	0	1	1	6	P35684	P35684 [252-262]	0	1237.62587196	High	High	High	3.9e8	1.2e8	2.8e8	2.9780068397522	High	0	0.000118
False	High	[R].LASIGLENTEANR.[Q]			0.000198928	0	1	1	12	Q40677	Q40677 [73-85]	0	1387.71758277	High	High	High	1.9e9	1.1e9	2.0e9	4.3572473526001	High	0	5.482E-06
False	High	[K].ENVTSEALEAAR.[I]			0.000768351	0	1	1	17	A2Y0T4	A2Y0T4 [58-69]	0	1289.63318447	High	High	High	1.2e8	7.2e6	5.7e8	4.15607357025146	High	0	1.395E-05
False	High	[K].MCCLFINDLDAGAGR.[M]	1xDeamidated [N7]; 1xOxidation [M1]; 2xCarbamidomethyl [C2; C3]		0.000556826	0	1	1	4	P93431	P93431 [213-227]	0	1729.73423854	High	Not Found	High			4.9e6	4.06888580322266	High	0	0.0001461
False	High	[K].VSLAGHEEYIVR.[G]			0.000374462	0	1	1	4	Q65XK0	Q65XK0 [80-91]	0	1372.72193994	High	Not Found	High	1.5e8		1.7e8	3.51769614219666	High	0	5.439E-06
False	High	[K].LLIQNQDEMIK.[A]			0.00433158	0	1	1	8	P31691	P31691 [108-118]	0	1344.71916276	High	High	High	8.2e7	5.8e7	1.1e8	3.26715755462646	High	0	0.0001321
False	High	[K].VFFTNSGSEANDSQVK.[LI]			1.17463E-05	0	1	4	12	Q01K11	Q01K11 [165-180]	0	1729.80276879	High	High	High	7.8e7	4.2e7	8.2e7	5.11536884307861	High	0	1.256E-07
False	High	[K].ADEGFSVTVR.[G]			0.00488633	0	1	1	8	Q10M12	Q10M12 [206-215]	0	1080.53201402	High	High	High			6.2e7	3.61736226081848	High	4.545E-05	0.0002659
False	High	[R].DNGLLLHIHR.[A]	1xDeamidated [N2]		0.00139704	0	1	1	57	P0C511	P0C511 [286-295]	0	1188.64838161	High	High	High	2.6e9	5.7e8	8.0e8	3.3513035774231	High	0.0001614	0.0007169
False	High	[R].DNGLLLHIHR.[A]			0.00677552	0	1	1	38	P0C511	P0C511 [286-295]	0	1187.66436561	High	High	High	2.4e9	1.0e8	1.1e9	3.65730595588684	High	0	0.0002349
False	High	[K].IYDTCIGCTQCVR.[A]	3xCarbamidomethyl [C5; C8; C11]		0.0001636	0	1	1	12	P0C359	P0C359 [7-19]	0	1645.7131087	High	High	High	8.4e7	3.3e7	9.9e7	4.05066633224487	High	0	1.855E-06
False	High	[K].GNKPWVSLPK.[G]			0.0021871	0	1	1	11	P49398	P49398 [231-240]	0	1125.64150495	High	High	High	1.3e8	8.7e7	9.3e7	3.6854989528656	High	0	5.454E-05
False	High	[R].LNALNSSAGADDDDEEEDDE.[-]	1xDeamidated [N]		5.87013E-07	0	2	3	3	Q8L4L4; A2WXX3	Q8L4L4 [285-304]; A2WXX3 [285-304]	0	2124.78473129	High	Not Found	High			4.2e6	5.42423391342163	High	0	1.187E-09
False	High	[R].LNALNSSAGADDDDEEEDDE.[-]			1.3829E-06	0	2	3	10	Q8L4L4; A2WXX3	Q8L4L4 [285-304]; A2WXX3 [285-304]	0	2123.80071529	High	High	High	4.1e7	1.1e7	5.5e7	5.62692022323608	High	0	3.63E-09
False	High	[R].HITIFSPEGR.[L]			0.00628898	0	1	1	14	Q9LSU3	Q9LSU3 [12-21]	0	1156.61093306	High	High	High			6.3e7	2.95935153961182	High	0	0.0002126
False	High	[K].SQSGDEAYNDNGLVPR.[T]	1xDeamidated [N]		6.04942E-05	0	1	1	23	Q5Z8V9	Q5Z8V9 [183-198]	0	1722.75654727	High	High	High	1.5e7	3.1e6	3.2e7	4.59118175506592	High	0	5.029E-07
False	High	[K].ATEIEVGVVR.[K]			0.00438159	0	1	1	12	Q9LSU3	Q9LSU3 [212-221]	0	1072.59969966	High	High	High	4.0e7		8.4e7	3.66557717323303	High	0.0001614	0.0006264
False	High	[K].GDAVLGEGASESLHVK.[D]			7.08125E-06	0	1	1	23	P17784	P17784 [339-354]	0	1568.7914759	High	High	High	3.6e8	1.0e7	3.5e8	5.01080226898193	High	0	1.511E-07
False	High	[K].GLDVIQQAQSGTGK.[T]			9.63862E-05	0	2	5	12	Q6Z2Z4; P35683	Q6Z2Z4 [78-91]; P35683 [78-91]	0	1401.73323283	High	High	High	2.3e8		3.6e8	4.82852506637573	High	0	2.782E-06
False	High	[K].KLSVETTANQDPLVTK.[G]			5.92495E-06	0	1	1	11	Q43008	Q43008 [166-181]	1	1743.94870473	High	High	High	2.8e8	2.7e7	1.9e8	3.88510227203369	High	0	9.131E-08
False	High	[K].DLDPETTLVVVVSK.[T]			0.00268955	0	2	2	12	P42862; P42863	P42862 [200-213]; P42863 [200-213]	0	1514.83121548	High	High	High		8.6e6	2.1e7	3.64577698707581	High	0.0001292	0.0005228
False	High	[R].LAQVVSDPSLTK.[S]			0.00223794	0	1	1	6	Q8W3D9	Q8W3D9 [345-356]	0	1257.70489291	High	High	High		1.1e7	4.2e7	3.65795087814331	High	0.0003808	0.002992
False	High	[K].LLESHLVPSSTAPESK.[V]			0.00136529	0	1	1	7	Q7XTE8	Q7XTE8 [110-125]	0	1694.89594092	High	High	High			2.8e7	3.33525657653809	High	0	0.0002153
False	High	[R].AYFSATSAHTCTGDGNAMVAR.[A]	1xCarbamidomethyl [C11]		9.20523E-05	0	1	1	7	Q6ZDY8	Q6ZDY8 [247-267]	0	2187.95461168	High	High	High	9.5e7	1.1e7	5.5e7	3.67999696731567	High	0	8.742E-07
False	High	[K].SVYYGAAEEFKDK.[E]			0.00212517	0	1	1	10	Q53LQ0	Q53LQ0 [296-308]	1	1506.7111004	High	High	High	3.4e7	3.3e6	6.7e7	3.77581524848938	High	0	5.249E-05
False	High	[R].IVTIEYDPNR.[N]			0.00286495	0	1	1	11	P0C495	P0C495 [76-85]	0	1219.63172801	High	High	High	6.2e7	1.1e8	1.5e8	3.69815254211426	High	0	7.736E-05
False	High	[R].ATNTILATGGYGR.[A]			0.00230316	0	1	1	12	Q6ZDY8	Q6ZDY8 [234-246]	0	1294.67498976	High	High	High	4.4e7		1.6e8	3.55852961540222	High	0	9.446E-05
False	High	[R].IGYSMITDAEEK.[G]			0.000476754	0	2	2	14	Q9XEA8; Q9XEA6	Q9XEA8 [52-63]; Q9XEA6 [49-60]	0	1356.63515832	High	High	High			2.9e8	4.51038312911987	High	0	7.467E-06
False	High	[R].FNQEDTSSFNDLDEHSK.[N]	1xDeamidated [Q/N]		0.00464039	0	1	1	4	Q69Q02	Q69Q02 [695-711]	0	2013.83083426	High	High	Not Found		7.9e6		3.33659100532532	High	0	0.0001447
False	High	[K].SQSGDEAYNDNGLVPR.[T]			0.000106285	0	1	1	12	Q5Z8V9	Q5Z8V9 [183-198]	0	1721.77253127	High	High	High	1.1e7	1.7e7	3.6e7	3.9500195980072	High	0	1.053E-06
False	High	[K].DGPALQVELLR.[H]			0.00128903	0	1	1	12	P14717	P14717 [112-122]	0	1210.67901256	High	High	High		1.7e7	5.7e7	3.33520603179932	High	0	0.0001837
False	High	[K].VAYALSQGLK.[V]			0.00494272	0	1	1	18	P48494	P48494 [114-123]	0	1049.59897143	High	High	High	4.7e8	5.6e8	9.5e8	3.31920146942139	High	0	0.0001567
False	High	[K].LLDSHLVPSSTAAESK.[V]			0.000148363	0	1	1	17	Q6ZKC0	Q6ZKC0 [104-119]	0	1654.8646408	High	High	High	1.7e8	7.8e7	3.7e8	4.04969644546509	High	0	1.71E-05
False	High	[R].DVQEACVHDGYVLPK.[L]	1xDeamidated [Q3]; 1xCarbamidomethyl [C6]		0.000799906	0	1	1	2	P49216	P49216 [52-66]	0	1730.80541212	High	Not Found	Not Found				3.78734111785889	High	0	1.473E-05
False	High	[R].DVQEACVHDGYVLPK.[L]	1xCarbamidomethyl [C6]		6.09779E-06	0	1	1	24	P49216	P49216 [52-66]	0	1729.82139612	High	High	High	1.8e8	5.6e7	2.3e8	5.07972955703735	High	0	2.515E-08
False	High	[R].FASINVENVEENRR.[S]			0.00253942	0	2	2	18	P17784; Q5N725	P17784 [40-53]; Q5N725 [40-53]	1	1676.83507202	High	High	High	2.7e9	9.5e7	2.2e9	3.15565466880798	High	0.0002233	0.0009414
False	High	[R].SVLSSSIPNGCPDSK.[S]	1xDeamidated [N9]; 1xCarbamidomethyl [C11]		0.00413718	0	1	2	10	B8BKI7	B8BKI7 [259-273]	0	1548.72101382	High	High	High	3.0e7	1.5e7	2.6e7	3.61359715461731	High	0	0.0001244
False	High	[K].CDVIASGIVNAAK.[Q]	1xCarbamidomethyl [C1]		0.00172806	0	1	1	8	Q6K9N6	Q6K9N6 [360-372]	0	1317.68311192	High	High	High	7.1e7		6.3e7	3.31975412368774	High	0	3.997E-05
False	High	[K].MCCLFINDLDAGAGR.[M]	2xCarbamidomethyl [C2; C3]		5.23932E-05	0	1	1	12	P93431	P93431 [213-227]	0	1712.75530754	High	High	High	2.6e7	5.4e7	1.9e8	4.85889053344727	High	0	9.848E-07
False	High	[K].VALVYGQMNEPPGAR.[M]	1xOxidation [M8]		0.000410549	0	1	1	9	P12085	P12085 [232-246]	0	1617.80535229	High	High	High		7.0e6	6.3e6	3.21637535095215	High	0	6.147E-06
False	High	[K].VALVYGQMNEPPGAR.[M]			2.52395E-05	0	1	1	28	P12085	P12085 [232-246]	0	1601.81043729	High	High	High	8.4e6		2.0e8	4.4472017288208	High	0	4.512E-06
False	High	[K].LLDSHLVPSSTAPESK.[V]			0.000593184	0	1	1	17	Q6EUP4	Q6EUP4 [110-125]	0	1680.88029086	High	High	High	1.8e7	1.1e7	1.7e8	3.79940295219421	High	0	6.491E-05
False	High	[R].WSNEVQEAVQSR.[FA]			0.000772782	0	1	2	4	Q6Z382	Q6Z382 [180-191]	0	1432.68153162	High	Not Found	High	3.8e7		5.1e7	3.87516212463379	High	0	3.339E-05
False	High	[K].GWSLNLGELAR.[I]			0.0015141	0	1	1	11	Q9LI00	Q9LI00 [353-363]	0	1215.64804681	High	High	High		3.8e7		4.2048134803772	High	0	3.363E-05
False	High	[R].INPDVDPQVHPYVATGNK.[T]			2.99922E-05	0	1	1	4	Q6ZG77	Q6ZG77 [219-236]	0	1963.98721545	High	High	High	3.6e7	3.0e6	4.9e7	3.16324472427368	High	0	2.013E-07
False	High	[K].AGGAYTMNTASAVTVR.[S]			1.49554E-05	0	1	1	13	P0DKK2	P0DKK2 [65-80]	0	1569.76896637	High	High	High	6.1e6	6.3e6	1.2e8	4.55355739593506	High	0	4.129E-06
False	High	[R].ASAAPAVDEEAPASPPPSDLGK.[G]			5.64603E-05	0	1	1	7	Q70G58	Q70G58 [46-67]	0	2077.00840426	High	High	High	5.6e6	7.9e6	1.7e7	4.4706015586853	High	0	4.595E-07
False	High	[K].ALEQLDAAVAK.[G]			0.0065841	0	1	1	6	Q43008	Q43008 [70-80]	0	1128.62591438	High	High	High			1.6e8	3.89867782592773	High	4.545E-05	0.0003597
False	High	[R].AVSASAPAAATIAVGDK.[L]			0.00379586	0	1	1	6	Q69TY4	Q69TY4 [60-76]	0	1499.80639773	High	High	High	6.3e6	5.8e6		3.08763861656189	High	0.0005706	0.005156
False	High	[K].WGNIQFPLPFGR.[V]			0.00087698	0	1	1	14	Q2QNG7	Q2QNG7 [230-241]	0	1431.75318057	High	High	High		3.0e6		3.88401508331299	High	0	2.789E-05
False	High	[K].SAPQSIWYGPDRPK.[Y]			0.000182488	0	1	1	26	A2XJ35	A2XJ35 [41-54]	0	1601.80706647	High	High	High	1.4e7	6.3e6	9.8e7	3.65065813064575	High	0	3.142E-06
False	High	[K].AIETVQNNFNTVR.[T]	1xDeamidated [N/Q]		0.000650345	0	1	1	12	A3BLC3	A3BLC3 [97-109]	0	1506.75469695	High	Not Found	Not Found	2.0e7			3.77829313278198	High	0.0003579	0.002639
False	High	[K].AIETVQNNFNTVR.[T]			0.000256202	0	1	1	15	A3BLC3	A3BLC3 [97-109]	0	1505.77068095	High	High	High	1.8e8	1.8e7	2.5e8	3.8100049495697	High	0.0002498	0.001335
False	High	[K].MCCLFINDLDAGAGR.[M]	1xOxidation [M1]; 2xCarbamidomethyl [C2; C3]		0.000148363	0	1	1	10	P93431	P93431 [213-227]	0	1728.75022254	High	High	High	1.1e7	4.4e6	3.0e7	3.72785615921021	High	0	1.862E-06
False	High	[K].LDRPAEDEAMAGQEVAAAE.[-]			7.48382E-05	0	1	1	11	P49397	P49397 [244-262]	0	1972.89166	High	High	High	1.8e8	9.2e7	3.0e8	4.62345504760742	High	0	6.648E-07
False	High	[R].ISTGDVPETIEGK.[K]			0.0021871	0	1	1	4	Q2QVG9	Q2QVG9 [314-326]	0	1345.68455131	High	High	Not Found	1.8e7			3.41951060295105	High	0	5.465E-05
False	High	[K].GILAADESTGTIGK.[R]			0.000311525	0	2	3	23	P17784; Q5N725	P17784 [25-38]; Q5N725 [25-38]	0	1332.70053574	High	High	High	8.8e6	3.3e6	2.6e9	5.15913724899292	High	0	4.277E-06
False	High	[R].TMASTVPLAVEGEPSNK.[-]	1xOxidation [M2]		0.000215606	0	1	1	4	P31924	P31924 [800-816]	0	1746.85784122	High	Not Found	High	1.9e7		3.4e7	4.31060981750488	High	0	2.645E-06
False	High	[R].TMASTVPLAVEGEPSNK.[-]			8.44446E-05	0	1	1	17	P31924	P31924 [800-816]	0	1730.86292622	High	High	High	1.3e7	2.0e7	1.8e8	4.11461400985718	High	0	2.076E-06
False	High	[R].NTGDATTFTNADLGAK.[K]			6.08431E-05	0	1	1	8	Q0JNR2	Q0JNR2 [135-150]	0	1596.75000498	High	High	High	4.6e7	2.3e7	8.8e7	4.40389442443848	High	0	2.189E-06
False	High	[K].STGNFCTQCEAEGFR.[K]	2xCarbamidomethyl [C6; C9]		0.000383175	0	1	1	6	B7EA73	B7EA73 [115-129]	0	1763.71119403	High	High	High	7.9e6	7.9e6	3.4e6	3.64393186569214	High	0	5.596E-06
False	High	[K].IGGIGTVPVGR.[V]			0.00445768	0	1	1	23	O64937	O64937 [244-254]	0	1025.61020483	High	High	High		9.0e6	2.1e9	3.01730799674988	High	0	0.0001729
False	High	[K].GIDDIMVSLAAK.[D]			0.00201807	0	1	1	8	P41344	P41344 [328-339]	0	1232.65549992	High	High	High				3.91308355331421	High	0	7.223E-05
False	High	[R].MLSPHVLGEDHYNTAR.[G]			0.00319524	0	1	1	1	Q01859	Q01859 [430-445]	0	1839.88064199	High	Not Found	Not Found	2.3e7			3.05393433570862	High	0	8.881E-05
False	High	[K].GVAQYCDNVEMCR.[L]	2xCarbamidomethyl [C6; C12]		0.00402013	0	1	1	4	Q7XR61	Q7XR61 [175-187]	0	1601.65050815	High	High	Not Found	4.3e6	4.2e6		2.57015466690063	High	0.0002233	0.001011
False	High	[R].TIAMDGTEGLVR.[G]			0.00373104	0	1	1	16	Q01859	Q01859 [131-142]	0	1262.64091246	High	High	High	2.4e7	1.2e7	1.5e8	3.31316161155701	High	4.545E-05	0.0003906
False	High	[K].APGGAPANVACAISK.[L]	1xCarbamidomethyl [C11]		1.10898E-05	0	1	1	10	Q0J8G4	Q0J8G4 [47-61]	0	1383.70490998	High	High	High			3.1e8	4.02305793762207	High	0	5.498E-08
False	High	[R].AHALSTVDGYSGYGAEQGEK.[K]	1xDeamidated [Q17]		9.69421E-05	0	1	1	1	Q10MQ2	Q10MQ2 [120-139]	0	2040.91450433	High	Not Found	Not Found				5.22496032714844	High	0	9.302E-07
False	High	[R].AHALSTVDGYSGYGAEQGEK.[K]			2.32046E-06	0	1	1	15	Q10MQ2	Q10MQ2 [120-139]	0	2039.93048833	High	High	High	1.2e8	1.3e7	8.2e7	5.49448776245117	High	0	1.057E-08
False	High	[K].AAAVGANSQAAQSMLK.[Q]			3.48294E-05	0	1	2	11	P0C8Y9	P0C8Y9 [161-176]	0	1517.77405177	High	High	High	2.9e7		1.1e8	4.82002735137939	High	0	6.616E-07
False	High	[R].AATGVGVMMNDR.[K]			0.00538688	0	1	2	4	A2XAZ3	A2XAZ3 [120-131]	0	1221.57145275	High	Not Found	High	1.4e7			3.03021669387817	High	0	0.0001898
False	High	[R].TGGAPGGGADGEGGVDDEHDEL.[-]			3.22061E-06	0	1	1	12	Q6Z7B0	Q6Z7B0 [644-665]	0	2011.81116097	High	High	High	8.0e7	2.9e7	1.2e8	5.14438581466675	High	0	1.62E-08
False	High	[K].LTSSNCTVAIVGR.[K]	1xCarbamidomethyl [C6]		0.0015141	0	1	1	12	P52428	P52428 [204-216]	0	1377.71547464	High	High	High	3.2e7	6.2e7	2.2e8	3.75782322883606	High	0	3.38E-05
False	High	[R].VGGGPLGEGLDK.[V]			0.000614006	0	1	1	10	A2XJ35	A2XJ35 [174-185]	0	1098.5789642	High	High	High	3.3e8		9.7e8	4.32119035720825	High	0	1.481E-05
False	High	[R].YEEMVEFMEK.[V]			0.00541787	0	4	4	12	Q84J55; Q7XTE8; Q06967; Q6EUP4	Q84J55 [26-35]; Q7XTE8 [25-34]; Q06967 [24-33]; Q6EUP4 [25-34]	0	1334.56430164	High	High	High	1.3e7	8.4e7	1.5e8	3.52858304977417	High	0	0.0001759
False	High	[R].ALEVVDTEPAR.[A]			0.00206499	0	1	1	14	Q7XDY9	Q7XDY9 [264-274]	0	1199.62664261	High	High	High	3.6e7	2.0e7	7.9e7	3.73617672920227	High	0	5.069E-05
False	High	[K].LGNYTEAVADANK.[A]			0.000955965	0	1	1	4	Q0JL44	Q0JL44 [53-65]	0	1365.66448459	High	Not Found	High	4.2e7		1.7e7	3.86629509925842	High	0	2.561E-05
False	High	[R].TDNVPDEDIVK.[I]			0.00425764	0	1	1	9	P93431	P93431 [313-323]	0	1244.60048738	High	High	High	4.8e8	5.3e8	1.3e9	3.46242809295654	High	0	0.0001534
False	High	[R].TIAMDGTEGLVR.[G]	1xOxidation [M4]		0.00499976	0	1	1	8	Q01859	Q01859 [131-142]	0	1278.63582746	High	High	High	1.5e7	1.1e7	1.5e7	3.58500790596008	High	0.002148	0.01983
False	High	[R].DEEVDYYPSR.[H]			0.00625302	0	1	1	14	Q0E4K1	Q0E4K1 [387-396]	0	1272.53788714	High	High	High	1.7e7	4.7e7	5.8e8	3.48949956893921	High	0.0001614	0.0007102
False	High	[K].VFSPEEVSAMILGK.[M]			0.000452709	0	1	1	14	Q6Z7B0	Q6Z7B0 [143-156]	0	1506.78724226	High	High	High	3.8e6			3.72723460197449	High	0	2.173E-05
False	High	[K].TYDLNFKEENNDGSQK.[I]	2xDeamidated [N/Q]		0.00499976	0	1	1	4	Q42971	Q42971 [264-279]	1	1903.81920743	Not Found	High	Not Found				3.25389170646667	High	0	0.0001591
False	High	[K].TYDLNFKEENNDGSQK.[I]	1xDeamidated [N/Q]		0.000185664	0	1	1	63	Q42971	Q42971 [264-279]	1	1902.83519143	High	High	High	1.5e7	3.3e6	1.4e7	4.01030111312866	High	0	2.187E-06
False	High	[K].TYDLNFKEENNDGSQK.[I]			5.51763E-05	0	1	1	16	Q42971	Q42971 [264-279]	1	1901.85117543	High	High	High	1.8e8	4.2e8	2.0e8	4.25005626678467	High	0	7.274E-07
False	High	[R].INVYYNEASGGR.[YF]			0.00116232	0	2	3	9	Q40665; P46265	Q40665 [47-58]; P46265 [47-58]	0	1342.63860424	High	High	High	1.8e8	8.2e7	4.8e7	3.89267373085022	High	0	2.382E-05
False	High	[R].IESILVSLPLTAR.[W]			0.000479503	0	1	1	10	Q7XPL2	Q7XPL2 [358-370]	0	1411.85189145	High	High	High				3.66104578971863	High	0	2.041E-05
False	High	[R].TAAEGLLAIAQDEK.[R]			0.00241147	0	1	2	3	Q6ZJS7	Q6ZJS7 [110-123]	0	1429.75329955	High	High	Not Found	1.8e7			3.23612499237061	High	0	0.000115
False	High	[K].YSGDSDLQLER.[I]			0.00270504	0	2	2	3	Q40665; P46265	Q40665 [36-46]; P46265 [36-46]	0	1282.59098532	High	Not Found	High	1.7e8		1.4e8	3.80660152435303	High	0	7.191E-05
False	High	[R].LGEHNIDVLEGNEQFINAAK.[I]	1xDeamidated [Q/N]		0.000420101	0	1	1	17	P00761	P00761 [58-77]	0	2212.08805196	High	High	Not Found		3.8e6		4.6756911277771	High	0	5.084E-05
False	High	[R].LGEHNIDVLEGNEQFINAAK.[I]			3.63403E-06	0	1	1	22	P00761	P00761 [58-77]	0	2211.10403596	High	High	High		3.1e7		5.36735963821411	High	0	1.285E-08
False	High	[K].TVDSEELTVEER.[N]			0.000556826	0	2	2	23	Q7XTE8; Q6EUP4	Q7XTE8 [38-49]; Q6EUP4 [38-49]	0	1406.66454408	High	High	High	3.3e8	7.4e6	8.7e8	4.22823858261108	High	0	2.916E-05
False	High	[R].LGANVGSAQGPTGLGK.[Y]			1.10262E-05	0	1	1	15	P0C367	P0C367 [324-339]	0	1426.76486732	High	High	High	2.6e8		7.8e8	4.35760116577148	High	0	5.452E-08
False	High	[K].ENVSSEALEAAR.[I]			0.000556826	0	1	1	6	A2ZCQ7	A2ZCQ7 [58-69]	0	1275.61753441	High	High	High	1.2e8	9.1e7	1.1e8	4.5909309387207	High	0	9.121E-06
False	High	[R].ELISNSSDALDK.[I]			0.00128164	0	2	3	8	Q0J4P2; Q07078	Q0J4P2 [35-46]; Q07078 [35-46]	0	1291.63760113	High	High	High	4.2e8		1.1e8	4.08525609970093	High	0	2.709E-05
False	High	[K].LDELIQAIETVK.[S]			0.000299235	0	1	1	14	Q8S091	Q8S091 [174-185]	0	1371.77297241	High	High	High	1.2e7			3.87680506706238	High	0	1.859E-05
False	High	[R].LVQNSIASSDPGKLPK.[H]			0.00425764	0	1	1	2	P0C487	P0C487 [147-162]	1	1653.91701075	Not Found	Not Found	High			1.0e8	2.64627408981323	High	0	0.0001291
False	High	[R].VSNNTFQPNGQAPISSTNK.[S]	1xDeamidated [Q/N]		0.00154931	0	1	1	5	B9FSC8	B9FSC8 [108-126]	0	2004.96212325	High	Not Found	High	1.0e7			3.51437664031982	High	0	3.47E-05
False	High	[R].SLPLSAPNATQQASSR.[S]			0.00557549	0	1	1	7	Q8W1L6	Q8W1L6 [708-723]	0	1627.83982305	High	High	High	4.2e7		2.9e7	3.19171786308289	High	9.031E-05	0.0004145
False	High	[R].TDKTYPAGFMDVISIPK.[T]			0.00114904	0	1	1	5	P49398	P49398 [78-94]	1	1882.96191198	Not Found	High	High		6.7e6		3.33773136138916	High	0	2.358E-05
False	High	[K].KYGQDATNVGDEGGFAPNIQENK.[E]			2.24671E-07	0	1	1	17	Q42971	Q42971 [205-227]	1	2452.13752077	High	High	High	3.4e7	1.5e8	2.6e8	6.23545026779175	High	0	7.141E-09
False	High	[K].GHHYIVTDDKEGLNSELEK.[H]			0.000403527	0	1	1	20	Q9SXP2	Q9SXP2 [65-83]	1	2184.05675141	High	High	High	1.6e7			4.19961738586426	High	0	9.862E-06
False	High	[R].EVNSVNDNPVIDVHR.[G]			0.000164544	0	1	1	25	P14717	P14717 [364-378]	0	1706.84563668	High	High	High	1.6e8	1.0e8	1.9e8	3.88997340202332	High	0	8.027E-06
False	High	[K].DKENVTLEDVLQPGK.[N]			0.000161729	0	1	1	10	A2WXB2	A2WXB2 [146-160]	1	1684.87520546	High	High	High	1.7e7		5.4e7	4.06431818008423	High	0	2.63E-06
False	High	[K].VVTAAAAGGGGELTVEER.[N]			0.000313322	0	1	1	8	Q84J55	Q84J55 [36-53]	0	1686.8657034	High	High	High	3.6e6			3.35493659973145	High	0	6.407E-05
False	High	[R].LVYTNDQGEIVK.[G]			0.0016222	0	1	1	11	P41344	P41344 [166-177]	0	1378.7212712	High	High	High	2.7e8		2.6e8	3.16749143600464	High	0	7.162E-05
False	High	[R].EAVFSYADDPCSANYPLMQK.[L]	1xCarbamidomethyl [C11]		0.000115196	0	1	1	12	P14717	P14717 [560-579]	0	2306.01039518	High	High	High	3.2e7	6.8e6	2.5e7	4.12618589401245	High	0	1.172E-06
False	High	[R].EMTLGFVDLLR.[D]			0.00293153	0	1	1	44	P0C511	P0C511 [340-350]	0	1293.68713441	High	High	High		2.7e5	1.4e7	3.50966572761536	High	0.0002011	0.0007738
False	High	[R].EILHIQGGQCGNQIGAK.[F]	1xCarbamidomethyl [C10]		0.00111648	0	3	6	3	Q8H7U1; Q40665; P46265	Q8H7U1 [3-19]; Q40665 [3-19]; P46265 [3-19]	0	1822.92284145	High	High	Not Found		8.6e6		3.65805912017822	High	0.0002233	0.0007891
False	High	[R].GVAFMVDNCSTTAR.[L]	1xOxidation [M5]; 1xCarbamidomethyl [C9]		0.00458744	0	1	1	3	Q65XK0	Q65XK0 [491-504]	0	1544.68318857	High	High	Not Found				2.77231526374817	High	0.0001614	0.0006032
False	High	[R].GVAFMVDNCSTTAR.[L]	1xCarbamidomethyl [C9]		0.000493489	0	1	1	5	Q65XK0	Q65XK0 [491-504]	0	1528.68827357	High	High	Not Found	5.5e7	4.0e7		4.30062961578369	High	0	7.793E-06
False	High	[R].VYAGFVDSGGR.[L]			0.00130393	0	1	1	10	Q6ESF0	Q6ESF0 [131-141]	0	1127.54799845	High	High	High	3.2e6		6.7e7	3.64892840385437	High	0	2.769E-05
False	High	[K].DATDDFEDVGHSTTAR.[A]			0.00234319	0	1	1	6	P49100	P49100 [55-70]	0	1736.73581138	High	High	High	5.5e7	9.7e6	5.3e7	3.73158144950867	High	0	7.013E-05
False	High	[K].DLYGNIVLSGGTTMFPGIADR.[M]			0.000123426	0	1	2	12	Q10DV7	Q10DV7 [294-314]	0	2197.09577952	High	High	High	1.7e7	1.7e6	4.7e6	4.68269395828247	High	0	5.243E-06
False	High	[K].TGSVLQQASEQVK.[S]			0.000573068	0	1	2	4	A2Y720	A2Y720 [143-155]	0	1374.7223338	High	Not Found	High	6.2e7		1.2e8	3.64236783981323	High	0	1.088E-05
False	High	[K].VESTAVPSASTPDVADAK.[A]			1.72679E-05	0	1	1	15	Q40680	Q40680 [79-96]	0	1744.85994926	High	High	High		6.1e7	3.1e8	4.50821161270142	High	0	9.831E-08
False	High	[K].GALDGGLDIPHSDKR.[F]			0.000220623	0	2	3	16	Q8L4L4; A2WXX3	Q8L4L4 [165-179]; A2WXX3 [165-179]	1	1550.79214464	High	High	High	2.3e8		1.1e8	4.29235172271729	High	0	2.723E-06
False	High	[R].QITPDDSGIVYSKPR.[R]			0.00336471	0	1	1	3	Q69TH8	Q69TH8 [137-151]	0	1675.86497517	High	Not Found	Not Found	1.5e7			2.87213039398193	High	0.0003579	0.00264
False	High	[K].TAVATDTILNQK.[G]			0.00147121	0	1	1	14	P0C2Z4	P0C2Z4 [177-188]	0	1274.69505648	High	High	High		8.6e7	4.0e8	3.74400949478149	High	4.545E-05	0.0002609
False	High	[R].LLPDAVGTTCGQR.[V]	1xCarbamidomethyl [C10]		0.00267414	0	1	1	8	P30298	P30298 [335-347]	0	1387.69982458	High	High	High			2.0e8	3.29725742340088	High	0	0.0001067
False	High	[K].NPGEQSHAANAGLDIAVR.[L]			2.21612E-06	0	1	1	14	Q9FE01	Q9FE01 [63-80]	0	1819.90454849	High	High	High		3.1e6	1.2e7	4.5713472366333	High	0	9.271E-08
False	High	[K].DKTGSVLQQASEQVK.[S]			0.000211918	0	1	2	10	A2Y720	A2Y720 [141-155]	1	1617.84423971	High	High	High	5.4e7	1.5e7	1.8e7	3.62825131416321	High	0	4.998E-06
False	High	[K].NGGIDTEDDYPYK.[A]	1xDeamidated [N1]		0.000447532	0	1	1	18	P25777	P25777 [220-232]	0	1487.61725996	High	High	High	8.3e6	2.6e7	6.4e7	3.28450918197632	High	0	6.329E-05
False	High	[K].NGGIDTEDDYPYK.[A]			0.00103015	0	1	1	6	P25777	P25777 [220-232]	0	1486.63324396	High	High	High			4.1e7	3.38752555847168	High	0	2.039E-05
False	High	[K].TKDGKPFVDVLK.[E]			0.000669314	0	2	3	13	P17784; Q5N725	P17784 [83-94]; Q5N725 [83-94]	1	1346.76782752	High	High	High			7.4e6	3.52147126197815	High	0	1.163E-05
False	High	[R].LGPVVSEGQYEK.[I]			0.00308703	0	1	1	6	B3VMC0	B3VMC0 [333-344]	0	1305.66850739	High	Not Found	High			1.4e8	3.34813761711121	High	0	8.505E-05
False	High	[R].AAAGVCEESIPGLR.[V]	1xCarbamidomethyl [C6]		0.000427411	0	1	1	13	Q941Z0	Q941Z0 [31-44]	0	1429.71038924	High	High	High	5.1e7		1.1e8	3.93250465393066	High	0	5.142E-05
False	High	[R].EAGVTVVESPAK.[I]			0.00234319	0	1	1	4	Q6ZL94	Q6ZL94 [304-315]	0	1186.63139364	High	High	High			2.9e8	3.28553056716919	High	0	7.333E-05
False	High	[K].CALASSGFQGDIK.[A]	1xCarbamidomethyl [C1]		0.000857042	0	1	1	11	O64464	O64464 [54-66]	0	1353.6467264	High	High	High	1.8e7	2.1e7	4.3e7	3.52449917793274	High	0	4.918E-05
False	High	[K].KAVENSPFLEK.[L]			0.00156722	0	2	3	11	Q0J4P2; Q07078	Q0J4P2 [473-483]; Q07078 [473-483]	1	1261.67867819	High	High	High		3.9e6	1.1e8	3.71544098854065	High	0	4.645E-05
False	High	[K].AAGVYTDAEGAAADK.[F]			6.2618E-05	0	1	1	12	Q84T92	Q84T92 [120-134]	0	1409.65431379	High	High	High		1.1e7	1.1e8	4.30240631103516	High	0	7.134E-07
False	High	[R].EAAYYQQGAR.[F]			0.00188361	0	1	1	20	Q40677	Q40677 [163-172]	0	1156.53816202	High	High	High			1.3e9	3.8690972328186	High	0	4.574E-05
False	High	[K].AEEAESLAAK.[M]			0.00488633	0	1	1	6	Q6K9N6	Q6K9N6 [101-110]	0	1018.50513056	High	High	High	2.8e8	1.3e8	1.9e8	3.42210817337036	High	0	0.0001548
False	High	[K].DAYVGDEAQSK.[R]			0.00557549	0	3	4	12	Q10DV7; P0C542; A3C6D7	Q10DV7 [53-63]; P0C542 [52-62]; A3C6D7 [53-63]	0	1182.52732248	High	High	High	1.5e8	5.1e7	2.7e8	3.54908514022827	High	4.545E-05	0.0002705
False	High	[K].SNSGEGGEDPIR.[W]			0.00128164	0	1	1	16	Q69RJ0	Q69RJ0 [991-1002]	0	1217.53928411	High	High	High	7.9e7	2.9e7	9.3e7	3.86389708518982	High	0	2.719E-05
False	High	[R].HTGVMVGMGQK.[D]			0.00420904	0	3	4	11	Q10DV7; P0C542; A3C6D7	Q10DV7 [42-52]; P0C542 [41-51]; A3C6D7 [42-52]	0	1144.56015986	High	High	High		1.8e6	2.1e7	2.80324935913086	High	0.0001292	0.0004788
False	High	[K].ASQVEGHSTTSLGR.[W]			0.000499197	0	1	2	4	A2WNF5	A2WNF5 [517-530]	0	1429.70299531	High	High	Not Found	9.1e6	3.1e6		3.39240121841431	High	0	7.907E-06
False	High	[K].KEEEKPAEAAAPAAEPEKQ.[-]			3.37969E-07	0	1	1	25	Q0JPA6	Q0JPA6 [186-204]	2	2022.9978396	High	High	High	3.1e8	7.9e6	2.1e8	4.54579257965088	High	0.0001614	0.0005647
False	High	[R].EIQSQHDDLEAK.[F]			5.84425E-05	0	1	2	5	B8AW64	B8AW64 [66-77]	0	1412.66521282	High	High	High	2.4e7		1.8e7	4.43289613723755	High	0	4.834E-07
False	High	[R].AQGDADSALDR.[L]			0.000750882	0	1	1	10	P35687	P35687 [60-70]	0	1118.50725576	High	High	High	3.3e8	1.6e8	1.8e8	4.15652561187744	High	0	1.347E-05
False	High	[R].TTGDIADNWGSMTSR.[A]			0.000268264	0	1	1	10	Q9FXT4	Q9FXT4 [237-251]	0	1611.70675999	High	High	High	2.1e7	9.5e6	2.8e7	3.44822835922241	High	0	3.537E-06
False	High	[R].MSGGDHIHAGTVVGK.[L]	1xOxidation [M1]		7.16317E-06	0	1	1	45	P0C511	P0C511 [320-334]	0	1481.71653733	High	High	High	3.3e9	8.1e6	8.2e8	4.1764063835144	High	0	8.69E-06
False	High	[R].MSGGDHIHAGTVVGK.[L]			5.52985E-06	0	1	1	56	P0C511	P0C511 [320-334]	0	1465.72162233	High	High	High	3.6e9	2.5e8	4.4e9	4.49167537689209	High	0	2.225E-08
False	High	[R].GGAGPSAACCSGVR.[S]	2xCarbamidomethyl [C9; C10]		6.74788E-05	0	1	1	20	Q0IQK9	Q0IQK9 [44-57]	0	1306.56267954	High	High	High	1.9e8	6.8e5	6.0e8	4.28494691848755	High	0	1.645E-05
False	High	[R].AASFNIIPSSTGAAK.[A]			0.00129646	0	3	3	13	Q7FAH2; Q6K5G8; A2YQT7	Q7FAH2 [203-217]; Q6K5G8 [203-217]; A2YQT7 [203-217]	0	1434.75871932	High	High	High	6.7e8		3.0e9	3.85546278953552	High	0	3.491E-05
False	High	[R].GAAAGSVEEVK.[N]			0.0030343	0	1	1	9	Q6K9N6	Q6K9N6 [49-59]	0	1017.52111499	High	High	High	2.5e8	7.2e7	3.0e8	3.82518291473389	High	0	8.305E-05
False	High	[R].EAEEFAEEDKK.[V]			0.00100096	0	1	1	8	Q6Z7B0	Q6Z7B0 [550-560]	1	1324.59031658	High	High	High	1.1e8	3.9e7	2.2e7	3.59329986572266	High	0	1.97E-05
False	High	[R].MGHAGAIVSGGK.[G]			0.00171816	0	1	1	10	Q6ZL94	Q6ZL94 [281-292]	0	1084.55678904	High	High	High	1.2e8	3.5e7	1.0e8	2.92587924003601	High	0	3.982E-05
False	High	[R].FTGHPGPVCKPR.[A]	1xCarbamidomethyl [C9]		0.00079532	0	1	2	12	A2WK50	A2WK50 [240-251]	0	1352.68920043	High	High	High	1.1e8	8.3e6	8.4e6	3.12201881408691	High	0	1.458E-05
False	High	[K].QAAESTMNAYK.[A]			0.00286495	0	1	1	7	Q2R2W2	Q2R2W2 [153-163]	0	1213.55176313	High	High	High			2.1e7	4.00328779220581	High	0	7.728E-05
False	High	[R].ILDIMPTEIHQR.[V]			0.00173802	0	1	1	8	O64422	O64422 [376-387]	0	1465.78315997	High	High	High	6.3e7	9.6e6	7.5e7	3.05073738098145	High	0	4.049E-05
False	High	[K].KYQAHDPDNQFK.[V]			0.00330725	0	1	1	8	Q9ZST1	Q9ZST1 [75-86]	1	1490.70226708	High	High	High			2.3e7	3.7339346408844	High	4.545E-05	0.0003943
False	High	[K].LGIHEDSTNR.[NT]			0.00272062	0	2	3	12	Q0J4P2; Q07078	Q0J4P2 [420-429]; Q07078 [420-429]	0	1141.55962571	High	High	High	5.8e8	1.1e8	5.5e8	3.13800048828125	High	0	0.0001989
False	High	[K].NEGREEEGGPDDEEGGGGGGGGR.[E]			0.00388403	0	1	1	6	B8B8C5	B8B8C5 [180-202]	1	2173.86129895	High	High	High	3.6e6			4.13307476043701	High	0	0.0001144
False	High	[R].KQAAESTMNAYK.[A]			0.00256876	0	1	1	5	Q2R2W2	Q2R2W2 [152-163]	1	1341.64672609	High	High	Not Found	6.4e7			3.7616753578186	High	0	6.691E-05
False	High	[R].GQESENTQEAIR.[V]			0.00344288	0	1	1	2	Q9SDG8	Q9SDG8 [193-204]	0	1361.62916167	High	Not Found	Not Found	1.2e7			3.07979106903076	High	0	9.839E-05
False	High	[R].STADVAADGYHK.[Y]			0.00279988	0	1	1	7	Q5JK35	Q5JK35 [74-85]	0	1234.569856	High	High	Not Found	6.4e7	1.2e7		3.73465800285339	High	0	7.518E-05
False	High	[R].VSAANSRPPNPQ.[-]			0.000600045	0	2	6	12	A2XFI3; A2Y5L9	A2XFI3 [595-606]; A2Y5L9 [594-605]	0	1237.62837395	High	High	High			4.2e7	4.20731782913208	High	0	1.011E-05
False	High	[R].AEQSPDDSSQPSASSEAR.[S]			8.66017E-06	0	1	1	6	Q2QMG2	Q2QMG2 [642-659]	0	1848.78421802	High	High	High	4.4e6	3.4e6	1.6e7	3.92472052574158	High	0	2.833E-05
False	High	[R].SNLGAVQIDHDLR.[V]			0.000882036	0	1	2	10	A2XIK9	A2XIK9 [326-338]	0	1437.74446623	High	High	High	2.8e7	6.3e6	1.1e7	3.38230490684509	High	0	2.468E-05
False	High	[K].GNNQQQQQEHTTTTTGGAYGPQGHDTK.[I]			0.000294117	0	1	1	5	Q2R4Z8	Q2R4Z8 [90-116]	0	2884.28407817	High	High	High	5.0e7	1.5e6	1.7e7	3.55064249038696	High	0	3.983E-06
False	High	[R].IVGNEHYETAQR.[V]			0.000182488	0	1	1	16	P12085	P12085 [379-390]	0	1416.68661702	High	High	High	1.1e9		1.1e9	4.67663669586182	High	0	3.97E-06
False	High	[R].VPGGSSGGSASAVSAR.[Q]			4.4858E-05	0	1	2	2	Q25A68	Q25A68 [194-209]	0	1346.66588156	High	Not Found	Not Found				4.31054878234863	High	0	3.4E-07
False	High	[R].SPNAVQSNMELEFK.[R]			0.000499197	0	1	1	4	Q6YZX6	Q6YZX6 [139-152]	0	1593.75773297	High	High	Not Found		1.1e7		4.01667881011963	High	0	7.951E-06
False	High	[R].HLVAVQTDEGK.[A]			0.00204139	0	1	1	8	P40393	P40393 [133-143]	0	1196.62697698	High	High	High	1.6e7	1.6e6	1.3e7	3.26015305519104	High	0	0.0001111
False	High	[R].ESGSTMDVVAAQTK.[A]	1xOxidation [M6]		3.05142E-05	0	1	1	14	P48494	P48494 [136-149]	0	1439.66824967	High	High	High			2.8e7	3.8924412727356	High	0	2.067E-07
False	High	[R].ESGSTMDVVAAQTK.[A]			3.79673E-05	0	1	1	17	P48494	P48494 [136-149]	0	1423.67333467	High	High	High	3.1e8		8.3e8	4.45656299591064	High	0	4.986E-06
False	High	[K].TEPSASIELNSQNFDK.[L]	1xDeamidated [N10]		0.00286495	0	1	1	1	Q67UF5	Q67UF5 [162-177]	0	1780.82356417	Not Found	Not Found	High			7.2e6	2.35874438285828	High	0	7.715E-05
False	High	[K].TEPSASIELNSQNFDK.[L]			0.00118936	0	1	1	4	Q67UF5	Q67UF5 [162-177]	0	1779.83954817	High	High	Not Found	5.3e6	2.7e6		3.46947026252747	High	0	2.463E-05
False	High	[K].AEDAVAAEGEADGK.[A]			0.000198928	0	1	2	6	A2YQ56	A2YQ56 [71-84]	0	1332.59137918	High	High	High	1.0e7		1.0e7	4.03911733627319	High	0	3.193E-06
False	High	[R].STSESTENVQEVGK.[S]			0.00273629	0	1	1	8	B9FXV5	B9FXV5 [712-725]	0	1494.6918214	High	High	High		1.1e6	8.4e6	2.87889051437378	High	0.001116	0.009328
False	High	[R].VGSDSHLAGAYK.[K]			0.00188361	0	1	1	9	Q42997	Q42997 [553-564]	0	1204.59567686	High	High	High	1.3e8		1.1e8	3.53871703147888	High	0	4.48E-05
False	High	[R].KSPCGEGTNTWDR.[F]	1xCarbamidomethyl [C4]		0.00107245	0	1	1	10	P35686	P35686 [76-88]	1	1507.65941626	High	High	High			5.5e7	3.31316041946411	High	0	2.156E-05
False	High	[R].DVCGGGTGHAEVVR.[V]	1xCarbamidomethyl [C3]		0.00017032	0	1	1	3	Q7XUP7	Q7XUP7 [67-80]	0	1413.653937	High	High	Not Found	3.1e7			4.19660186767578	High	0	2.504E-06
False	High	[K].GIDADGMESLYK.[K]			0.00604157	0	1	1	4	Q8L4L4	Q8L4L4 [230-241]	0	1298.59329354	High	Not Found	High	1.5e7		1.2e8	3.15321779251099	High	0.0001292	0.0005168
False	High	[K].SGQESHAACTEFDR.[T]	1xCarbamidomethyl [C9]		1.87157E-05	0	1	1	20	P35684	P35684 [291-304]	0	1594.65505909	High	High	High	3.6e8	9.7e5	3.9e8	4.92618656158447	High	0	1.891E-06
False	High	[K].EHISAYGEGNER.[R]			0.000852129	0	1	1	15	P14656	P14656 [279-290]	0	1361.60803235	High	High	High	1.8e7	8.8e5	1.3e8	3.86558556556702	High	0	1.597E-05
False	High	[R].QSFLNAAHSYSGFAR.[D]			0.0066983	0	1	1	3	Q7Y1Z0	Q7Y1Z0 [116-130]	0	1655.79247901	High	High	Not Found				3.33528923988342	High	0	0.0002316
False	High	[K].VQQVDTTGAGDAFVGALLR.[R]			2.01685E-05	0	1	2	6	A2WXV8	A2WXV8 [253-271]	0	1918.00286551	High	High	Not Found	1.1e7	3.8e7		4.5691180229187	High	0	1.759E-06
False	High	[R].TLNSAAATTADR.[Q]			0.00373104	0	1	1	4	O65091	O65091 [61-72]	0	1191.59640509	High	High	Not Found	1.6e7	3.6e6		3.47980952262878	High	0	0.0001086
False	High	[K].SGQESHAACTEFDRTEK.[D]	1xCarbamidomethyl [C9]		8.54214E-05	0	1	1	2	P35684	P35684 [291-307]	1	1952.84029347	High	Not Found	Not Found	2.4e7			3.66499328613281	High	0	7.937E-07
False	High	[K].GLQNGDTATSAIK.[Q]	1xDeamidated [N/Q]		0.00227684	0	1	1	17	Q69RJ0	Q69RJ0 [1022-1034]	0	1276.63793593	High	High	High			1.5e8	3.74146509170532	High	0	5.726E-05
False	High	[K].GLQNGDTATSAIK.[Q]			0.00293153	0	1	1	9	Q69RJ0	Q69RJ0 [1022-1034]	0	1275.65391993	High	High	High	9.3e6	3.9e6	1.2e7	2.96889996528625	High	0	7.983E-05
False	High	[K].DAEGQDAEATTEEAK.[K]			1.20196E-05	0	1	1	10	P49199	P49199 [134-148]	0	1564.66091514	High	High	High			5.6e7	5.03405332565308	High	0	6.096E-07
False	High	[R].CKPNNAVHASEALR.[R]	1xCarbamidomethyl [C1]		0.00159447	0	1	1	8	A2Y0T4	A2Y0T4 [140-153]	0	1566.78053445	High	High	High	1.4e7		2.9e6	3.08401679992676	High	0	3.619E-05
False	High	[K].DGAEADKVVGAR.[K]			0.00283223	0	1	1	16	Q0D840	Q0D840 [90-101]	1	1187.60149049	High	High	High	6.8e7		1.0e8	3.69344258308411	High	0	7.634E-05
False	High	[K].IQDKEGIPPDQQR.[L]			0.000329964	0	2	6	46	P51431; Q9ARZ9	P51431 [30-42]; Q9ARZ9 [30-42]	1	1523.78124561	High	High	High	2.1e6		2.2e7	3.89786195755005	High	0	0.0002029
False	High	[K].IINVDNVQEAAR.[E]			0.00435651	0	1	1	12	P15280	P15280 [477-488]	0	1341.71210351	High	High	High		1.2e7	9.0e7	3.24868869781494	High	0.0003808	0.003428
False	High	[R].ETALLYDELLSSASNK.[Q]			0.000280893	0	1	1	4	Q0J5V5	Q0J5V5 [281-296]	0	1753.88543575	High	High	Not Found	2.1e7	7.2e6		3.53768563270569	High	0	3.733E-06
False	High	[K].QAESVPPVQK.[K]			0.00423327	0	2	2	25	Q5Z627; Q6YW46	Q5Z627 [208-217]; Q6YW46 [208-217]	0	1082.5840496	High	High	High	1.1e6		5.0e7	3.3594753742218	High	0	0.0001285
False	High	[K].KMDATAQELSEEK.[T]			6.1194E-05	0	1	1	16	Q7XDC8	Q7XDC8 [312-324]	1	1479.69954939	High	High	High	1.1e8	2.4e7	9.7e7	5.22356939315796	High	0	5.11E-07
False	High	[R].LNALQQQSGR.[L]			0.00216211	0	1	1	14	Q6Z965	Q6Z965 [267-276]	0	1114.5963456	High	High	High	6.4e6	1.8e6	3.3e7	3.62865233421326	High	0	9.573E-05
False	High	[K].DSSQDEAGTAAIK.[T]			0.00321364	0	1	1	5	Q10L71	Q10L71 [73-85]	0	1292.59646458	High	High	High				3.3634979724884	High	0	0.0001909
False	High	[K].TAAADVEEMIMK.[A]			0.00261341	0	1	1	2	Q69UI2	Q69UI2 [28-39]	0	1308.61739982	Not Found	High	Not Found		2.9e7		3.5815281867981	High	0	6.846E-05
False	High	[R].SSGVTAEGEGVK.[V]			0.00181978	0	1	1	6	Q40682	Q40682 [67-78]	0	1120.54805794	High	High	High	4.7e7	1.9e7	6.5e7	3.69783043861389	High	0	8.11E-05
False	High	[K].MAHPDGEYATAR.[A]			0.00108485	0	2	2	14	Q10CE4; B8B7C5	Q10CE4 [84-95]; B8B7C5 [84-95]	0	1318.58446022	High	High	High	1.3e8	5.4e6	2.0e8	3.6181640625	High	0	0.000121
False	High	[R].GNATVPAMEMTK.[W]	2xOxidation [M8; M10]		0.00681446	0	2	2	4	Q2QLY5; Q2QLY4	Q2QLY5 [100-111]; Q2QLY4 [100-111]	0	1281.58134947	High	High	High	1.5e7	8.9e6	1.7e7	2.88688635826111	High	0	0.0002353
False	High	[R].SPTGEVIFGGETMR.[F]			8.2051E-05	0	1	1	11	P0C367	P0C367 [344-357]	0	1480.71005456	High	High	High		5.0e7	1.6e8	4.68806219100952	High	0	2.636E-06
False	High	[R].NLNMGNAASIPSK.[C]	1xDeamidated [N]; 1xOxidation [M4]		0.00323215	0	1	1	6	Q2QYL3	Q2QYL3 [90-102]	0	1333.64164152	High	High	Not Found				3.08475756645203	High	0.0004324	0.003948
False	High	[R].NLNMGNAASIPSK.[C]	1xOxidation [M4]		0.000221895	0	1	1	12	Q2QYL3	Q2QYL3 [90-102]	0	1332.65762552	High	High	High	1.3e8	1.4e7	1.8e8	4.43292427062988	High	0	1.683E-05
False	High	[R].NLNMGNAASIPSK.[C]			0.000345498	0	1	1	9	Q2QYL3	Q2QYL3 [90-102]	0	1316.66271052	High	High	High		1.1e8	4.8e8	4.16010618209839	High	0	1.759E-05
False	High	[K].TNEVLSEEIQER.[D]			0.000432355	0	1	2	5	Q5VND6	Q5VND6 [144-155]	0	1446.7070776	High	High	High	1.8e7		4.5e7	4.25458288192749	High	0	2.39E-05
False	High	[K].AIGSGSEGADSSLQEQYNK.[E]	1xDeamidated [N/Q]		9.04778E-05	0	1	1	3	Q9LSU1	Q9LSU1 [167-185]	0	1941.86721978	High	Not Found	Not Found				4.97771787643433	High	0	9.673E-07
False	High	[K].AIGSGSEGADSSLQEQYNK.[E]			1.37801E-07	0	1	1	11	Q9LSU1	Q9LSU1 [167-185]	0	1940.88320378	High	High	High	1.8e8	3.2e6	2.3e8	5.35110473632813	High	0	7.621E-09
False	High	[K].AGDTVGVGYFVASCR.[G]	1xCarbamidomethyl [C14]		0.00205316	0	1	1	2	Q6ERW7	Q6ERW7 [160-174]	0	1558.73185293	Not Found	High	Not Found		2.4e7		3.45176315307617	High	0	5.013E-05
False	High	[R].AMHAVIDR.[Q]	1xOxidation [M2]		0.00697248	0	1	1	45	P0C511	P0C511 [296-303]	0	928.46691188	High	High	High	3.0e6	2.4e6	4.5e7	2.79325819015503	High	0.0009482	0.00713
False	High	[R].LPEFTPEQSAMVK.[G]	1xOxidation [M11]		0.000939619	0	1	1	4	Q0J0N4	Q0J0N4 [315-327]	0	1492.73520708	High	High	Not Found		1.9e7		3.45960235595703	High	0.0002233	0.0009328
False	High	[R].LPEFTPEQSAMVK.[G]			0.000174283	0	1	1	10	Q0J0N4	Q0J0N4 [315-327]	0	1476.74029208	High	High	High	8.8e7		1.4e8	3.65817093849182	High	0	1.629E-05
False	High	[K].MAHPDGEYATAR.[A]	1xOxidation [M1]		0.00511582	0	2	2	12	Q10CE4; B8B7C5	Q10CE4 [84-95]; B8B7C5 [84-95]	0	1334.57937522	High	High	High	6.5e7	4.1e7	8.4e7	2.9454391002655	High	0.0001292	0.0004779
False	High	[K].VAKEDNADDIER.[E]			0.000892237	0	1	1	9	Q69RJ0	Q69RJ0 [231-242]	1	1374.64956276	High	High	High	2.0e8	8.8e7	1.5e8	3.64897060394287	High	0	0.0001884
False	High	[K].VEASEEEEAPKPKPK.[N]			0.00096702	0	1	1	16	Q5Z627	Q5Z627 [243-257]	0	1667.84865637	High	High	High	7.6e6		5.7e7	3.38001155853271	High	0	0.0001984
False	High	[K].KDAEGQDAEATTEEAK.[K]			3.19081E-07	0	1	1	23	P49199	P49199 [133-148]	1	1692.7558781	High	High	High	1.2e8		1.4e8	5.91851758956909	High	0	1.274E-06
False	High	[R].ESSPSSSCCSGVR.[T]	2xCarbamidomethyl [C8; C9]		0.00160366	0	1	1	15	Q2QYL3	Q2QYL3 [50-62]	0	1399.55765363	High	High	High	6.5e7		2.3e7	2.66022038459778	High	0	3.789E-05
False	High	[R].SRDHTVSATHGDMDQNTR.[D]			4.83402E-05	0	1	4	9	Q6Z2Z4	Q6Z2Z4 [302-319]	1	2027.89478831	High	High	High	4.0e7		9.9e6	4.1325044631958	High	0	3.772E-07
False	High	[K].RGYVASNSKDDPAK.[E]	1xDeamidated [N7]		0.0039515	0	1	1	4	O64937	O64937 [310-323]	2	1508.73396149	High	High	High	5.6e7		3.0e7	3.32478880882263	High	0	0.0001176
False	High	[R].GYVASNSKDDPAK.[E]	1xDeamidated [N6]		0.00134195	0	1	1	22	O64937	O64937 [311-323]	1	1352.63285053	High	High	High	2.7e7	8.6e6	3.9e7	3.96520090103149	High	0.0002498	0.001552
False	High	[K].GAPEQILTLCNCK.[E]	2xCarbamidomethyl [C10; C12]		0.00497116	0	1	1	2	Q7XPY2	Q7XPY2 [424-436]	0	1503.72941043	Not Found	High	Not Found		7.5e6		3.12980580329895	High	0	0.0001576
False	High	[R].GRDHTVSATHGDMDQNTR.[D]			0.000487847	0	1	1	17	P35683	P35683 [302-319]	1	1997.88422365	High	High	High	1.0e8	6.7e6	2.9e7	3.95848345756531	High	0	7.709E-06
False	High	[K].KPAEEEPAAEKAPAAGK.[K]			9.47376E-05	0	1	1	7	Q6F362	Q6F362 [13-29]	1	1693.87553983	High	High	High			1.1e7	4.95270872116089	High	0	9.087E-07
False	High	[K].QAEASTAENNATASPK.[D]	1xDeamidated [N]		0.00170831	0	1	1	4	Q69LE7	Q69LE7 [875-890]	0	1590.72418455	High	High	Not Found	1.1e6			2.71515703201294	High	0	3.95E-05
False	High	[K].QAEASTAENNATASPK.[D]			0.000304441	0	1	1	2	Q69LE7	Q69LE7 [875-890]	0	1589.74016855	Not Found	Not Found	High			6.6e6	3.16057777404785	High	0	0.0001146
False	High	[K].GEGEKEAGEDEGAAPAR.[Y]			5.1794E-05	0	1	1	4	Q6Z7V2	Q6Z7V2 [157-173]	1	1672.74089678	High	High	Not Found	5.4e6			4.48169088363647	High	0	4.121E-07
False	High	[R].NVIHGSDSVDNGKK.[E]	1xDeamidated [N11]		7.65797E-05	0	1	2	19	A6N0M9	A6N0M9 [112-125]	1	1470.71831143	High	High	High	1.4e8		8.4e7	4.56373834609985	High	0	8.268E-06
False	High	[K].AAATAAASGEPPK.[E]			0.00166949	0	1	1	7	Q6F2U9	Q6F2U9 [56-68]	0	1141.58477783	High	High	High	1.1e6		3.2e6	3.19411611557007	High	4.545E-05	0.0002588
False	High	[R].GKDSVCVVTQK.[K]	1xCarbamidomethyl [C6]		0.00554361	0	1	1	9	Q9LSU3	Q9LSU3 [44-54]	1	1220.63034811	High	High	High	7.1e7	1.7e7	3.2e7	3.67637038230896	High	0.0002233	0.001064
False	High	[K].AAPAAAAHSAVTR.[E]			0.000320612	0	1	1	8	Q7XTJ3	Q7XTJ3 [63-75]	0	1193.63854475	High	High	High		1.5e7	3.4e7	4.14215040206909	High	0	4.452E-06
False	High	[K].AVEKPEEEEEAPKPKPK.[N]			2.62763E-05	0	1	1	5	Q6YW46	Q6YW46 [243-259]	0	1935.0069478	High	High	High			6.9e7	3.65417671203613	High	0	8.33E-07
False	High	[K].IATGAHGGTAATTADAGGEK.[K]			1.1814E-05	0	1	1	7	Q2R4Z8	Q2R4Z8 [117-136]	0	1756.84603054	High	High	High	2.4e7	5.6e6	1.7e7	4.14675569534302	High	0	5.98E-08
False	High	[K].VDKGTVEVAGTNK.[E]			0.000185664	0	1	1	20	Q5N725	Q5N725 [104-116]	1	1317.70087011	High	High	High	1.7e7	9.0e6	4.3e8	3.82851386070251	High	0	3.652E-06
False	High	[R].SFSGVSEHPKPK.[G]			0.00121702	0	1	2	8	P0C454	P0C454 [39-50]	0	1299.66917613	High	High	High	2.0e8	3.1e7	7.0e6	3.01055574417114	High	0	2.536E-05
False	High	[K].SPCGEGTNTWDR.[F]	1xCarbamidomethyl [C3]		0.000600045	0	1	1	13	P35686	P35686 [77-88]	0	1379.5644533	High	High	High	1.3e7	1.4e6	6.1e7	3.49888062477112	High	0	1.009E-05
False	High	[R].NGSRPPHFCK.[S]	1xDeamidated [N1]; 1xCarbamidomethyl [C9]		0.00453509	0	1	1	8	P40978	P40978 [88-97]	0	1200.55785238	High	High	High			1.6e7	3.6277973651886	High	0	0.0001405
False	High	[K].DAYVGDEAQSKR.[G]			0.0063615	0	3	4	4	Q10DV7; P0C542; A3C6D7	Q10DV7 [53-64]; P0C542 [52-63]; A3C6D7 [53-64]	1	1338.62843344	High	High	Not Found	1.3e7	1.2e7		2.64298129081726	High	0.001041	0.008455
False	High	[R].ETTENESANEGYR.[F]	1xDeamidated [N]		0.000866954	0	1	1	19	P0C433	P0C433 [226-238]	0	1500.60848613	High	High	High	8.2e6	1.4e6	1.1e7	3.7444281578064	High	0	2.979E-05
False	High	[R].ETTENESANEGYR.[F]			0.000215606	0	1	1	20	P0C433	P0C433 [226-238]	0	1499.62447013	High	High	High	3.2e8	8.2e7	3.3e8	4.07622814178467	High	0	2.657E-06
False	High	[R].GAFGKPQGTCAR.[V]	1xCarbamidomethyl [C10]		0.00172806	0	2	2	12	A2ZCQ7; A2Y0T4	A2ZCQ7 [117-128]; A2Y0T4 [117-128]	0	1249.61061576	High	High	High		1.8e7	3.9e8	2.74162912368774	High	0.0002833	0.001649
False	High	[K].DAEGQDAEATTEEAKK.[S]			0.000274506	0	1	1	11	P49199	P49199 [134-149]	1	1692.7558781	High	High	High	8.5e7	2.8e6	1.1e8	4.63690900802612	High	0	3.631E-06
False	High	[K].EPGPSGKPYSAR.[Y]			0.0046671	0	1	1	3	O64422	O64422 [306-317]	0	1245.62222595	High	High	Not Found	8.6e6			2.34660220146179	High	0	0.0001459
False	High	[R].GGSGPSAACCSGVR.[S]	2xCarbamidomethyl [C9; C10]		4.75134E-05	0	1	2	16	Q7XJ39	Q7XJ39 [46-59]	0	1322.55759414	High	High	High	8.3e8		9.2e8	4.64440441131592	High	0	3.67E-07
False	High	[R].SLNSAASTTADR.[R]	1xDeamidated [N3]		0.00072542	0	1	1	9	Q7XJ39	Q7XJ39 [60-71]	0	1194.55968563	High	High	High	8.4e6		3.4e7	4.01463794708252	High	0	1.295E-05
False	High	[K].EVSEEPEHVRPK.[D]			0.00275205	0	1	1	5	Q7XLR1	Q7XLR1 [4-15]	0	1435.71758277	High	High	High	1.4e7	1.4e7	4.8e7	2.55760550498962	High	4.545E-05	0.0003404
False	High	[R].SLNSAASTTADR.[R]			0.00010507	0	1	1	8	Q7XJ39	Q7XJ39 [60-71]	0	1193.57566963	High	High	High	3.4e8		5.3e8	4.79139614105225	High	0	6.038E-06
False	High	[K].GLNAGNAASIPSK.[C]	1xDeamidated [N]		0.0030343	0	1	1	9	Q0IQK9	Q0IQK9 [85-97]	0	1200.62189201	High	High	High	2.9e6		7.8e7	3.39851760864258	High	0	8.307E-05
False	High	[K].GLNAGNAASIPSK.[C]			0.00411351	0	1	1	9	Q0IQK9	Q0IQK9 [85-97]	0	1199.63787601	High	High	High	4.9e8		7.9e8	3.60949230194092	High	0	0.0001334
False	High	[K].SDYQNVMVFQSSTYGK.[V]	1xDeamidated [N/Q]		0.00511582	0	1	1	2	Q9SMB1	Q9SMB1 [60-75]	0	1854.82145573	Not Found	Not Found	High				2.9147834777832	High	0	0.0001638
False	High	[K].SDYQNVMVFQSSTYGK.[V]			8.39603E-05	0	1	1	6	Q9SMB1	Q9SMB1 [60-75]	0	1853.83743973	High	High	High	9.6e6		1.4e7	4.1959114074707	High	0	7.738E-07
False	High	[K].VGGIHDAPAGR.[E]			0.000628291	0	1	1	9	P20907	P20907 [56-66]	0	1049.54866719	High	High	High	8.7e6	3.1e6	1.2e8	3.47063612937927	High	0	1.936E-05
False	High	[K].DAPAGEKPEPVR.[T]			0.00156722	0	1	1	23	P31674	P31674 [75-86]	0	1265.64844067	High	High	High		4.7e6	1.8e8	2.96068382263184	High	0.0008716	0.006328
False	High	[K].MFVDYNEPQTER.[V]	1xOxidation [M1]		0.00196092	0	1	1	5	Q6YZX6	Q6YZX6 [346-357]	0	1544.66858404	High	High	High	2.1e7		1.8e7	3.35813355445862	High	0	4.728E-05
False	High	[K].MFVDYNEPQTER.[V]			0.00105411	0	1	1	11	Q6YZX6	Q6YZX6 [346-357]	0	1528.67366904	High	High	High	2.9e7	1.7e7	6.5e7	3.82422804832459	High	0	6.702E-05
False	High	[R].NCDNFQVNQNDVEK.[I]	1xCarbamidomethyl [C2]		9.63862E-05	0	1	1	12	Q6YZX6	Q6YZX6 [53-66]	0	1723.73403762	High	High	High	5.6e7	2.6e7	1.1e8	4.63244438171387	High	0	1.124E-06
False	High	[R].NCDNFQVNQNDVEK.[I]	1xDeamidated [N/Q]; 1xCarbamidomethyl [C2]		0.00133426	0	1	1	6	Q6YZX6	Q6YZX6 [53-66]	0	1724.71805362	Not Found	Not Found	High			8.1e6	3.7566978931427	High	0	2.855E-05
False	High	[K].HHATYVANYNK.[A]			0.000510812	0	1	1	9	Q43008	Q43008 [59-69]	0	1317.63345935	High	High	High	1.1e8	1.5e7	4.6e7	3.72391104698181	High	0	0.0001317
False	High	[R].DHTVSATHGDMDQNTR.[D]			5.26953E-05	0	2	5	7	Q6Z2Z4; P35683	Q6Z2Z4 [304-319]; P35683 [304-319]	0	1784.761649	High	High	High	8.1e6	2.9e7	5.5e7	3.68383860588074	High	0	4.223E-07
False	High	[R].KKMDATAQELSEEK.[T]	1xOxidation [M3]		0.00360471	0	1	1	9	Q7XDC8	Q7XDC8 [311-324]	2	1623.78942735	High	High	High	5.1e7	1.3e7	2.8e7	3.97523355484009	High	4.545E-05	0.000269
False	High	[K].IADAEENLGESEVR.[E]			1.34847E-05	0	1	1	10	Q8W425	Q8W425 [88-101]	0	1531.72345589	High	High	High	7.8e6	2.9e7	1.0e8	5.08716583251953	High	0	1.789E-07
False	High	[R].VEDAMGAAER.[T]			0.00425764	0	1	1	6	Q6ZG77	Q6ZG77 [87-96]	0	1048.4727846	High	High	High			3.9e7	3.384685754776	High	0.0001614	0.0006737
False	High	[K].IAQGAKPGEGGQLPGK.[K]			0.00332629	0	1	1	4	Q69RJ0	Q69RJ0 [1058-1073]	0	1507.82271653	High	High	Not Found	1.1e7			3.08983182907104	High	0	9.392E-05
False	High	[R].YTAYGQTESGQHGSAEEESR.[L]			1.63968E-05	0	1	1	6	Q6Z965	Q6Z965 [287-306]	0	2186.92210836	High	High	High	7.6e7	1.2e7	2.2e7	4.01529502868652	High	0	1.346E-07
False	High	[K].IGGLTLDELGR.[E]			0.000763946	0	1	1	16	Q69RJ0	Q69RJ0 [854-864]	0	1143.63681341	High	High	High	7.7e6	1.5e7	1.9e8	3.83115363121033	High	0	2.279E-05
False	High	[R].IVQDPSSLQDQK.[K]			0.000631914	0	1	2	8	A2WXV8	A2WXV8 [273-284]	0	1357.69578471	High	High	High	4.3e7		6.7e7	3.68144416809082	High	0	1.078E-05
False	High	[K].KQAEASTAENNATASPK.[D]			0.00180935	0	1	1	2	Q69LE7	Q69LE7 [874-890]	1	1717.83513151	High	Not Found	Not Found	3.4e6			3.94172048568726	High	0.0002233	0.0009648
False	High	[R].ETEQNGKGYFEDR.[R]	1xDeamidated [N5]		0.00198358	0	1	1	6	P14656	P14656 [320-332]	1	1573.67650614	High	High	High	2.3e7	2.9e6	6.4e7	3.70589971542358	High	0.0003318	0.002114
False	High	[R].CNDELEPSQCTAACK.[S]	3xCarbamidomethyl [C1; C10; C14]		4.29357E-06	0	1	2	12	A2WK50	A2WK50 [143-157]	0	1782.70914539	High	High	High	1.2e8	7.6e6	1.0e8	5.0687313079834	High	0	3.093E-07
False	High	[K].QVHPDIGISSK.[A]			0.00448333	0	1	14	12	Q6F362	Q6F362 [75-85]	0	1180.63206238	High	High	High	7.1e8	4.2e6	6.0e8	2.94040703773499	High	0.0003318	0.002243
False	High	[K].FICPCHGSQYNNQGR.[V]	2xCarbamidomethyl [C3; C5]		0.000302696	0	1	1	4	Q69S39	Q69S39 [170-184]	0	1837.78569641	High	High	Not Found	2.9e7	6.9e6		2.94284224510193	High	0	4.138E-06
False	High	[K].AAEKPEEEEEAPKPKPK.[N]			0.000295813	0	1	1	14	Q9ZRI7	Q9ZRI7 [243-259]	0	1906.97564768	High	High	High	8.4e7		9.7e7	3.25972533226013	High	0.0003318	0.002111
False	High	[K].FSGATESGGGVVR.[V]			0.000631914	0	1	1	6	Q653V7	Q653V7 [787-799]	0	1223.60149049	High	High	High	6.2e6	4.7e6	1.5e7	3.29385137557983	High	4.545E-05	0.0003965
False	High	[K].AAAAAEAASSSSSNEPAVDAQAK.[Q]	1xDeamidated [N14]		0.000972596	0	1	1	2	Q10RI7	Q10RI7 [28-50]	0	2104.96291097	Not Found	Not Found	High				3.684485912323	High	0	1.896E-05
False	High	[K].AAAAAEAASSSSSNEPAVDAQAK.[Q]			2.5006E-06	0	1	1	8	Q10RI7	Q10RI7 [28-50]	0	2103.97889497	High	High	High	1.1e7	9.2e6	1.1e7	4.94712162017822	High	0	2.119E-06
False	High	[K].IGATGVVSQECK.[T]	1xCarbamidomethyl [C11]		0.000621108	0	1	1	10	Q42456	Q42456 [310-321]	0	1248.62526271	High	High	High	4.7e7	1.1e7	8.1e7	4.11086511611938	High	0	1.052E-05
False	High	[K].IENLNQNIGALSVK.[L]			0.000493489	0	1	2	10	A2XRZ0	A2XRZ0 [292-305]	0	1512.83803222	High	High	High	3.6e7	9.4e6	4.5e7	3.69749760627747	High	0	7.787E-06
False	High	[K].AANGVVIATEK.[K]	1xDeamidated [N3]		0.00541787	0	1	1	18	Q10KF0	Q10KF0 [40-50]	0	1073.58371566	High	High	High	3.5e6	7.5e6	6.5e6	3.47826600074768	High	0	0.0001762
False	High	[R].TNPTTSRPGVSTIEEK.[S]			0.000818515	0	1	1	15	P12085	P12085 [3-18]	0	1716.87626806	High	High	High	1.2e9	1.9e7	1.2e9	3.80858826637268	High	0	4.306E-05
False	High	[K].VDATEDTDLAQK.[Y]			0.000669314	0	1	1	6	Q67IX6	Q67IX6 [131-142]	0	1305.61686567	High	High	High	1.5e7	6.0e6	2.1e7	4.04816246032715	High	0	1.165E-05
False	High	[R].TSTSSATSNPAADQIQR.[-]			0.000165493	0	1	1	4	Q5NBT9	Q5NBT9 [1113-1129]	0	1734.82529508	High	Not Found	High	4.9e6		6.0e6	3.33443140983582	High	0	1.227E-05
False	High	[K].SAQDIALADLPTTHPIR.[L]	1xDeamidated [Q3]		0.000455319	0	1	1	1	Q06967	Q06967 [160-176]	0	1819.95485316	Not Found	High	Not Found				3.23562836647034	High	0	7.014E-06
False	High	[K].SAQDIALADLPTTHPIR.[L]			4.25953E-05	0	1	1	25	Q06967	Q06967 [160-176]	0	1818.97083716	High	High	High		1.0e7	3.0e8	4.12094926834106	High	0	2.325E-05
False	High	[K].EVAAASEISGEK.[F]			0.00178868	0	1	1	12	Q6K669	Q6K669 [505-516]	0	1190.58992272	High	High	High			2.4e8	3.78262734413147	High	0	6.193E-05
False	High	[K].AAVAWEAGKPLSIEEVEVAPPQAMEVR.[V]	1xDeamidated [Q22]		0.00281601	0	1	1	4	Q0ITW7	Q0ITW7 [12-38]	0	2878.46552048	High	Not Found	Not Found				4.30984258651733	High	0	9.027E-05
False	High	[K].AAVAWEAGKPLSIEEVEVAPPQAMEVR.[V]			0.00268955	0	1	1	16	Q0ITW7	Q0ITW7 [12-38]	0	2877.48150448	High	High	High	1.2e7	2.0e7	2.3e7	3.76617074012756	High	0	7.122E-05
False	High	[R].LVQNSIASSDPGK.[L]			0.000522697	0	1	1	9	P0C487	P0C487 [147-159]	0	1315.68522005	High	High	High	5.8e6	2.1e6	3.2e7	3.91617846488953	High	0	8.426E-06
False	High	[R].VAVANGTAPVANR.[I]	1xDeamidated [N5]		0.000127027	0	1	1	19	P14717	P14717 [624-636]	0	1240.66442553	High	High	High		1.9e7	2.8e8	3.99625110626221	High	0	4.205E-05
False	High	[R].VAVANGTAPVANR.[I]			0.00580387	0	1	1	8	P14717	P14717 [624-636]	0	1239.68040953	Not Found	High	High		3.9e6	1.6e7	3.52875995635986	High	0.0002233	0.001113
False	High	[R].LPDATQGSDHLR.[Q]			0.000738041	0	1	1	17	Q9FE01	Q9FE01 [132-143]	0	1309.64950327	High	High	High	3.2e7			4.0673885345459	High	0	0.0001496
False	High	[K].VATPDQAQEVHDGLRK.[W]			0.00133426	0	1	1	14	P48494	P48494 [176-191]	1	1763.90348589	High	High	High	1.9e8	8.2e7	5.3e8	3.51844191551209	High	0.0002833	0.001657
False	High	[K].TIEVDNTDAEGR.[L]			0.00632513	0	0	1	14			0	1319.60736361	High	High	High	6.4e6		2.1e7	3.96920704841614	High	4.545E-05	0.0002612
False	High	[R].KDDLQNTIVK.[H]			0.00593854	0	1	1	14	Q0D840	Q0D840 [102-111]	1	1173.64737807	High	High	High	1.2e8			3.88023853302002	High	0	0.0001984
False	High	[K].AGGALNMIDEEK.[V]			0.00308703	0	1	1	2	Q5Z8V9	Q5Z8V9 [380-391]	0	1247.59362791	Not Found	Not Found	High			4.3e7	3.18160510063171	High	0	8.501E-05
False	High	[R].LEKPASYDQIK.[A]			0.000569782	0	2	2	27	Q7FAH2; Q6K5G8	Q7FAH2 [251-261]; Q6K5G8 [251-261]	0	1291.68924285	High	High	High			2.5e9	3.98173022270203	High	0	1.03E-05
False	High	[K].KAGAEVIGISGDDAASHK.[E]			0.000268264	0	1	1	6	P0C5D5	P0C5D5 [128-145]	1	1725.87660243	High	High	High	6.8e7	5.6e6	5.5e7	4.11671257019043	High	0	3.518E-06
False	High	[K].HGRPGIGATHSSR.[F]			0.00112292	0	1	1	11	P31674	P31674 [137-149]	0	1332.6879545	High	High	High			1.2e7	3.33289384841919	High	0	2.289E-05
False	High	[K].KLDGQLGGLLSEASAEEDFTGK.[A]	1xDeamidated [Q5]		0.000154458	0	1	1	6	Q6K669	Q6K669 [135-156]	1	2266.10851254	High	High	High				4.58002424240112	High	0	1.709E-06
False	High	[K].KLDGQLGGLLSEASAEEDFTGK.[A]			1.78741E-05	0	1	1	24	Q6K669	Q6K669 [135-156]	1	2265.12449654	High	High	High	8.6e6	1.9e6	9.4e6	4.82320117950439	High	0	1.025E-07
False	High	[K].EEPKPEPEAEAAAETTSR.[E]			0.000250376	0	1	1	11	Q0JPA6	Q0JPA6 [132-149]	0	1941.90360487	High	High	High	3.8e8	8.9e6	6.6e7	4.66503620147705	High	0	3.211E-06
False	High	[K].VLGTEHTHILR.[V]			0.00397424	0	1	2	12	P31924	P31924 [359-369]	0	1275.71679505	High	High	High	1.9e7		4.8e7	2.90946650505066	High	0.0003318	0.002239
False	High	[R].YVPDNPAGDYHR.[L]			0.00472097	0	1	2	5	A2X5P7	A2X5P7 [293-304]	0	1403.63385321	High	High	High	3.1e7	5.6e6	6.4e7	2.86425065994263	High	4.545E-05	0.0003625
False	High	[-].MIQPQTLLNVADNSGAR.[K]			5.29993E-05	0	1	1	17	P0C438	P0C438 [1-17]	0	1827.93815683	High	High	High	1.4e7	4.2e7	3.9e7	3.93962597846985	High	0	9.831E-06
False	High	[K].GHYLNATAGTCEEMIKR.[A]	1xDeamidated [N5]; 1xOxidation [M14]; 1xCarbamidomethyl [C11]		6.45875E-06	0	1	1	21	P0C511	P0C511 [237-253]	1	1967.89497247	High	High	High	1.2e8		4.6e7	4.06495761871338	High	0	1.498E-07
False	High	[K].GHYLNATAGTCEEMIKR.[A]	1xOxidation [M14]; 1xCarbamidomethyl [C11]		2.06834E-06	0	1	1	27	P0C511	P0C511 [237-253]	1	1966.91095647	High	High	High	2.7e8	2.8e6	2.7e8	5.38059186935425	High	0	6.143E-09
False	High	[K].GHYLNATAGTCEEMIKR.[A]	1xDeamidated [N5]; 1xCarbamidomethyl [C11]		1.11143E-06	0	1	1	30	P0C511	P0C511 [237-253]	1	1951.90005747	High	High	High	3.5e8	7.8e7	2.7e8	5.58239793777466	High	0	2.734E-09
False	High	[K].GHYLNATAGTCEEMIKR.[A]	1xCarbamidomethyl [C11]		8.33684E-07	0	1	1	34	P0C511	P0C511 [237-253]	1	1950.91604147	High	High	High	5.4e8	2.9e8	4.8e8	6.12089586257935	High	0	1.871E-09
False	High	[R].HDLHISAYGEGNER.[R]			7.23E-05	0	1	1	18	P14655	P14655 [333-346]	0	1597.73535803	High	High	High			4.3e7	4.56155776977539	High	0	1.47E-06
False	High	[R].KQSSALSAASSACDHIR.[D]	1xCarbamidomethyl [C13]		3.60836E-08	0	1	1	12	Q7XDC8	Q7XDC8 [240-256]	1	1788.86572047	High	High	High	1.9e6		1.3e8	6.57249355316162	High	0	8.254E-11
False	High	[K].KGDDEAEAEADPACEGGVCR.[K]	2xCarbamidomethyl [C14; C19]		4.95745E-06	0	1	1	7	Q7Y0E8	Q7Y0E8 [548-567]	1	2135.86043675	High	High	High	3.2e7	1.1e7	6.5e7	4.18738174438477	High	0	2.305E-05
False	High	[K].LGGSSAFVGK.[F]			0.00532543	0	1	1	8	Q0J8G4	Q0J8G4 [62-71]	0	922.49925744	High	High	High	1.1e8		1.5e8	3.48474073410034	High	0	0.0001722
False	High	[K].DLYGNIVLSGGSTMFPGIADR.[M]			0.000103273	0	1	1	12	A3C6D7	A3C6D7 [294-314]	0	2183.08012946	High	High	High	1.4e7	1.3e7	1.3e7	4.15729856491089	High	0	0.0001309
False	High	[R].YTEQGMDEEMAYK.[N]			0.000417693	0	1	1	6	Q65XK0	Q65XK0 [320-332]	0	1594.6399856	High	High	High	3.1e7	2.8e7	4.6e7	3.58133697509766	High	0	1.918E-05
False	High	[K].KDAPAGEKPEPVR.[T]			0.000759566	0	1	1	25	P31674	P31674 [74-86]	1	1393.74340363	High	High	High	2.3e8		3.2e8	3.68581318855286	High	0	3.308E-05
False	High	[K].SGVADMVNTGGR.[Q]			0.000696802	0	1	1	7	Q6K669	Q6K669 [532-543]	0	1163.54734647	High	High	High	1.2e7	1.3e7	9.7e7	3.98086047172546	High	0	3.169E-05
False	High	[R].MVGESTEAVGAGVGGGSSGQK.[M]	1xOxidation [M1]		1.56596E-05	0	1	1	4	Q7F9I1	Q7F9I1 [227-247]	0	1880.86544568	High	Not Found	High	9.0e6		4.6e6	3.76184844970703	High	0	8.773E-06
False	High	[R].MVGESTEAVGAGVGGGSSGQK.[M]	1xDeamidated [Q20]		0.000684886	0	1	1	1	Q7F9I1	Q7F9I1 [227-247]	0	1865.85454668	Not Found	High	Not Found		9.6e6		4.47766542434692	High	0	1.203E-05
False	High	[R].MVGESTEAVGAGVGGGSSGQK.[M]			1.71081E-06	0	1	1	6	Q7F9I1	Q7F9I1 [227-247]	0	1864.87053068	High	High	High	1.9e7	4.4e6	2.3e7	4.95182085037231	High	0	1.087E-08
False	High	[R].GASSETAAFAGAR.[I]			0.00142953	0	1	1	2	Q84Q77	Q84Q77 [43-55]	0	1195.57019037	High	Not Found	Not Found	6.8e6			3.43468594551086	High	0	3.13E-05
False	High	[R].VSTNEYQPDGQAPISSTDR.[Q]	1xDeamidated [Q/N]		0.000229685	0	1	1	11	Q69TH8	Q69TH8 [118-136]	0	2065.93088262	High	High	High			3.9e7	4.14583587646484	High	4.545E-05	0.0004087
False	High	[R].VSTNEYQPDGQAPISSTDR.[Q]			9.22571E-06	0	1	1	10	Q69TH8	Q69TH8 [118-136]	0	2064.94686662	High	High	High		2.4e7	4.5e7	4.42454433441162	High	0	4.34E-08
False	High	[K].ESGMTLITAEDLDDAAEK.[A]			4.81693E-06	0	1	1	12	Q6K9N6	Q6K9N6 [398-415]	0	1908.8742786	High	High	High		7.4e7	1.9e8	4.57995510101318	High	0	3.615E-08
False	High	[K].FSNACGAICTTK.[K]	2xCarbamidomethyl [C5; C9]		0.00025182	0	1	1	13	Q0J8G4	Q0J8G4 [303-314]	0	1329.59258269	High	High	High	1.4e8		1.6e8	3.87172865867615	High	0	2.072E-05
False	High	[K].AGEDDDDLDDEDAEDEDKADEK.[A]			1.69125E-06	0	1	1	13	Q9SLY8	Q9SLY8 [384-405]	1	2453.90703063	High	High	High	4.1e7	3.2e6	1.0e8	5.01832389831543	High	0	1.489E-08
False	High	[K].DLYGNIVLSGGSTMFPGIADR.[M]	1xDeamidated [N5]		0.0021997	0	1	1	2	A3C6D7	A3C6D7 [294-314]	0	2184.06414546	Not Found	Not Found	High				3.40064024925232	High	0	5.47E-05
False	High	[R].TCYAQASQIR.[Q]	1xCarbamidomethyl [C2]		0.000866954	0	1	1	16	P49397	P49397 [153-162]	0	1197.56808224	High	High	High	9.7e6		3.2e8	4.16277503967285	High	0	8.665E-05
False	High	[K].FRPSSSFDTK.[T]			0.00453509	0	1	1	10	Q0E4K1	Q0E4K1 [6-15]	0	1171.57421317	High	High	High				2.82515120506287	High	0	0.0001402
False	High	[K].LSSSAAVAVSR.[A]			0.00211299	0	1	1	6	Q03200	Q03200 [82-92]	0	1047.57929857	High	High	High	2.3e7		2.0e7	3.82176685333252	High	0	5.72E-05
False	High	[K].TIEVNNTDAEGR.[L]			0.000621108	0	1	1	16	Q6K669	Q6K669 [445-456]	0	1318.62334804	High	High	High	2.3e7		2.0e8	3.81238341331482	High	0	4.14E-05
False	High	[K].EVDEQMLNVQNK.[N]	1xOxidation [M6]		0.00123819	0	5	8	36	Q43594; Q8H7U1; Q40665; P46265; Q76FS3	Q43594 [325-336]; Q8H7U1 [325-336]; Q40665 [325-336]; P46265 [325-336]; Q76FS3 [325-336]	0	1462.6842341	High	High	High	8.9e6	5.6e6	3.3e7	4.11120176315308	High	0	5.565E-05
False	High	[K].EVDEQMLNVQNK.[N]			0.00017032	0	5	8	40	Q43594; Q8H7U1; Q40665; P46265; Q76FS3	Q43594 [325-336]; Q8H7U1 [325-336]; Q40665 [325-336]; P46265 [325-336]; Q76FS3 [325-336]	0	1446.6893191	High	High	High	6.5e7	2.2e7	1.3e8	4.58858251571655	High	0	3.667E-06
False	High	[K].VDKGTIEVAGTEK.[E]			0.000124138	0	1	1	22	P17784	P17784 [104-116]	1	1346.7161858	High	High	High	4.3e6	5.1e6	2.1e8	4.47042751312256	High	0	1.287E-06
False	High	[R].EGDGGEALAHAPR.[R]			0.000299235	0	1	1	9	Q7XDY9	Q7XDY9 [335-347]	0	1279.60255309	High	High	High	3.8e6	3.4e6	6.5e7	4.10065746307373	High	0	6.131E-06
False	High	[K].AGTDDGANKDTSATAAATETTAR.[D]	1xDeamidated [N8]		3.36481E-05	0	1	1	1	A2Y720	A2Y720 [176-198]	1	2196.98510289	Not Found	High	Not Found		5.0e6		4.4913182258606	High	0	2.337E-07
False	High	[K].AGTDDGANKDTSATAAATETTAR.[D]			1.37194E-05	0	1	1	12	A2Y720	A2Y720 [176-198]	1	2196.00108689	High	High	High	2.0e8	5.7e7	2.5e8	5.17051029205322	High	0	7.249E-08
False	High	[K].KDAEGQDAEATTEEAKK.[S]			4.49572E-06	0	1	1	15	P49199	P49199 [133-149]	2	1820.85084106	High	High	High	2.8e8		2.6e8	6.40769624710083	High	0	1.689E-08
False	High	[R].SGSWVGATGK.[A]			0.00358407	0	2	2	12	P42862; P42863	P42862 [135-144]; P42863 [135-144]	0	949.47377095	High	High	High	1.7e7		4.8e7	3.93530941009521	High	0	0.0001031
False	High	[K].MASTFIGNSTSIQEMFR.[R]			0.00298247	0	3	3	4	Q8H7U1; Q40665; P46265	Q8H7U1 [363-379]; Q40665 [363-379]; P46265 [363-379]	0	1919.89899413	High	High	Not Found	1.4e7	3.1e6		3.40503978729248	High	0	8.138E-05
False	High	[K].VDLSDEAQKER.[V]			0.00597269	0	3	3	4	Q9ZRI7; Q5Z627; Q6YW46	Q9ZRI7 [385-395]; Q5Z627 [383-393]; Q6YW46 [385-395]	1	1289.63318447	High	Not Found	Not Found	6.4e6			3.15825057029724	High	0	0.0001998
False	High	[R].WYDTVAAALASR.[F]			0.00529497	0	1	1	9	P29545	P29545 [57-68]	0	1323.66917613	High	High	High		2.0e7	1.1e8	3.12345957756042	High	0	0.0001715
False	High	[K].IGFESSQEVQHR.[I]			0.00607631	0	1	1	9	P35686	P35686 [17-28]	0	1416.68661702	High	High	High	1.8e8		2.3e8	3.30578231811523	High	0	0.0002044
False	High	[K].TIEVNNTDAEGR.[L]	1xDeamidated [N]		0.00632513	0	1	1	28	Q6K669	Q6K669 [445-456]	0	1319.60736404	High	High	High	6.4e6		2.1e7	3.96920704841614	High	4.545E-05	0.0002613
False	High	[R].VGQVAAVAQAK.[D]			0.00196092	0	1	1	8	P14717	P14717 [51-61]	0	1041.60511943	High	High	High			2.2e8	3.85309648513794	High	0	4.732E-05
False	High	[R].GSASVGQSTLTR.[F]			0.00375252	0	1	1	7	P0C315	P0C315 [171-182]	0	1163.60149049	High	High	High	5.6e7		6.3e7	3.65003395080566	High	0	0.0001096
False	High	[R].HPAESTNATNESVLK.[V]			0.000324321	0	1	1	6	Q2QXR8	Q2QXR8 [476-490]	0	1597.78163947	High	High	High	3.3e7	6.8e6	6.1e6	2.87880301475525	High	0.0001292	0.0005075
False	High	[K].VMANADTPEDATTAR.[Q]			5.33049E-05	0	1	1	6	Q6AVA8	Q6AVA8 [610-624]	0	1562.71151102	High	High	High	1.5e7	1.7e7	3.7e7	5.06573009490967	High	0	4.288E-07
False	High	[K].VESTACSVSPTADQK.[A]	1xCarbamidomethyl [C6]		7.27169E-05	0	1	1	6	Q40682	Q40682 [79-93]	0	1579.72682702	High	High	High		5.5e6	1.9e6	4.39758443832397	High	0	6.399E-07
False	High	[R].HPAESTSATNESVLK.[V]			4.21082E-05	0	1	1	13	B8BJ39	B8BJ39 [476-490]	0	1570.77074044	High	High	High	2.0e7	1.1e7	1.4e7	3.86651873588562	High	0	8.332E-05
False	High	[R].QDKPEPPPEGR.[L]			0.00319524	0	1	1	21	Q9FE01	Q9FE01 [121-131]	0	1249.61714055	High	High	High	7.5e6		9.6e7	2.99554371833801	High	0.002907	0.02832
False	High	[K].DTSATAAATETTAR.[D]			0.000133774	0	1	2	6	A2Y720	A2Y720 [185-198]	0	1366.64447736	High	High	High	2.7e7		8.6e6	4.67467641830444	High	0	1.425E-06
False	High	[K].TVTANTATVSDYVGYLTK.[G]			7.57039E-05	0	1	1	2	B9FK36	B9FK36 [663-680]	0	1903.96474865	Not Found	High	Not Found		6.7e6		3.57987999916077	High	0	6.746E-07
False	High	[K].FSTAGDIGTANIVCR.[Q]	1xDeamidated [N11]; 1xCarbamidomethyl [C14]		0.00129646	0	1	1	8	P17070	P17070 [169-183]	0	1582.75298268	High	High	High	7.4e7	1.5e7	6.5e7	3.0909571647644	High	4.545E-05	0.0003233
False	High	[R].ICHTNNCPVGVASQR.[E]	2xCarbamidomethyl [C2; C7]		7.83617E-05	0	1	1	10	Q69RJ0	Q69RJ0 [1233-1247]	0	1712.79553284	High	High	High	2.8e8	1.2e7	2.0e8	4.11420011520386	High	0	6.702E-06
False	High	[K].ECPNAECGAGTFMANHFDR.[H]	2xCarbamidomethyl [C2; C7]		0.000129983	0	1	1	4	Q9ARZ9	Q9ARZ9 [121-139]	0	2183.86916785	High	High	Not Found	7.6e6			3.08135056495667	High	0	1.365E-06
False	High	[R].IVSSIEQKEEGR.[G]			0.00491444	0	2	2	10	Q6ZKC0; Q84J55	Q6ZKC0 [63-74]; Q84J55 [73-84]	1	1374.7223338	High	High	High	1.2e8		9.0e7	3.17833638191223	High	0	0.0001556
False	High	[R].YTAYGQTESGQHGSAEEESR.[L]	1xDeamidated [Q]		3.7833E-06	0	1	1	4	Q6Z965	Q6Z965 [287-306]	0	2187.90612436	High	Not Found	Not Found				4.79495334625244	High	0	1.351E-08
False	High	[R].QATAQVLASQK.[R]			0.00435651	0	1	1	8	Q8S0J7	Q8S0J7 [102-112]	0	1144.63206238	High	High	High	1.6e7		4.1e7	3.6035099029541	High	0	0.0001332
False	High	[R].KGNAGGANAGGVTSTGGTGR.[R]			0.000763946	0	1	1	5	Q2QX45	Q2QX45 [487-506]	1	1689.82629819	High	High	High	9.2e6		6.7e6	4.11149311065674	High	0	0.0002307
False	High	[K].NAAYIGTPGK.[G]			0.00346271	0	2	3	18	P17784; Q5N725	P17784 [15-24]; Q5N725 [15-24]	0	991.52072113	High	High	High			9.9e8	3.56138372421265	High	0	0.0001469
False	High	[K].SQASALEAHAAPNCK.[V]	1xCarbamidomethyl [C14]		0.000155348	0	1	1	10	Q7XDC8	Q7XDC8 [112-126]	0	1554.73291553	High	High	High			5.5e8	3.92162013053894	High	0	1.729E-06
False	High	[R].TIGHTVTSPDDTAEQCR.[S]	1xCarbamidomethyl [C16]		8.06476E-05	0	1	1	5	Q259G4	Q259G4 [226-242]	0	1887.8501299	High	High	High	2.8e7		4.9e7	4.60005617141724	High	0	7.336E-07
False	High	[R].QSGTTPGYSYSTANK.[N]			0.000124854	0	1	1	11	A2Y4S9	A2Y4S9 [48-62]	0	1561.71289123	High	High	High	1.1e7	3.7e6	3.3e7	3.80603504180908	High	0	1.294E-06
False	High	[R].TKGEAGTGNVVEAVR.[H]			0.000148363	0	1	2	26	Q69LA6	Q69LA6 [173-187]	1	1487.78124561	High	High	High	7.6e7	1.1e7	1.0e8	4.02931880950928	High	0	7.351E-05
False	High	[R].AVAMSATDGLMR.[G]	1xOxidation [M]		0.00356355	0	1	1	7	P12085	P12085 [76-87]	0	1238.58676884	High	High	High	1.7e7	8.1e6	5.7e7	3.76997065544128	High	0	0.0001029
False	High	[R].AVAMSATDGLMR.[G]			0.000861984	0	1	1	13	P12085	P12085 [76-87]	0	1222.59185384	High	High	High	3.9e7	8.6e6	1.8e8	3.890953540802	High	0	2.459E-05
False	High	[K].NCYDALPEHGK.[V]	1xCarbamidomethyl [C2]		0.00338408	0	1	1	2	Q6ZD89	Q6ZD89 [287-297]	0	1303.5735615	High	Not Found	Not Found				3.29761099815369	High	4.545E-05	0.0004094
False	High	[K].ANSEATLGTYK.[G]			0.00411351	0	1	2	19	P17784	P17784 [328-338]	0	1154.5687934	High	High	High	2.3e7	7.4e6	3.4e8	3.67569661140442	High	0.0001292	0.0004834
False	High	[K].NDIIVSPSILSANFSK.[L]			0.00014088	0	1	1	16	Q9ZTP5	Q9ZTP5 [49-64]	0	1704.91667638	High	High	High	6.3e7	3.8e7	4.0e7	3.71071267127991	High	0	6.82E-06
False	High	[R].KDAAENTMVAYK.[A]			0.000318774	0	2	2	13	Q7XTE8; Q6EUP4	Q7XTE8 [149-160]; Q6EUP4 [149-160]	1	1340.65147712	High	High	High	8.0e6	4.0e6	9.5e6	4.64355325698853	High	0	2.87E-05
False	High	[K].FDVGNVVMVTGGR.[N]			0.000642909	0	1	1	6	P49398	P49398 [175-187]	0	1350.68344598	High	High	Not Found	5.8e6			3.46250796318054	High	0	1.102E-05
False	High	[K].SARPPGRPFGSGPPGDRPR.[G]			0.000556826	0	1	1	9	P0DKK8	P0DKK8 [94-112]	0	1961.02125002	High	Not Found	High	2.1e7		5.4e6	3.11848592758179	High	0	2.181E-05
False	High	[K].ASDASQEVDSQENHETVQEDESK.[V]			2.59758E-05	0	1	2	6	A2WNF5	A2WNF5 [221-243]	0	2562.07101671	High	High	High	9.2e6	1.6e6	2.2e7	3.60293889045715	High	0	2.48E-05
False	High	[K].MPNSYILQQFENPANPK.[I]	1xDeamidated [Q/N]		0.00211299	0	1	1	6	Q9XEA8	Q9XEA8 [142-158]	0	1991.95313858	Not Found	High	Not Found		1.5e7		2.63947081565857	High	0	8.086E-05
False	High	[K].MDATAQELSEEK.[T]	1xOxidation [M1]		0.000708926	0	1	1	10	Q7XDC8	Q7XDC8 [313-324]	0	1367.59950143	High	High	High	2.8e6	2.3e6	2.7e7	3.96366906166077	High	0	1.254E-05
False	High	[K].MDATAQELSEEK.[T]			0.000525712	0	1	1	8	Q7XDC8	Q7XDC8 [313-324]	0	1351.60458643	High	High	High	2.4e8		4.4e8	4.73761510848999	High	0	9.504E-06
False	High	[K].HLTSTYSSDETKEDIK.[L]			1.13479E-05	0	1	2	10	B8BKI7	B8BKI7 [308-323]	1	1853.87632755	High	High	High	9.4e7	8.7e6	5.0e7	4.4187331199646	High	0	5.678E-08
False	High	[R].IQNGGTEVVEAK.[A]	1xDeamidated [N/Q]		0.000823234	0	1	1	16	Q42972	Q42972 [250-261]	0	1245.6321223	High	High	High	6.3e7	5.2e7	1.5e8	4.1388144493103	High	0	1.522E-05
False	High	[K].ELQGVVFDDVPEALK.[H]			0.00279988	0	1	2	3	B8BKI7	B8BKI7 [390-404]	0	1658.8635782	Not Found	High	High			5.5e6	3.08895754814148	High	0	7.533E-05
False	High	[K].SIGNGVQFLNR.[H]	1xDeamidated [N/Q]		0.00600703	0	2	3	15	P30298; P31924	P30298 [149-159]; P31924 [157-167]	0	1205.62731178	High	High	High			2.8e8	3.62558150291443	High	4.545E-05	0.0003184
False	High	[R].VEIIANDQGNR.[I]	1xDeamidated [N/Q]		0.000614006	0	1	1	11	Q75HQ0	Q75HQ0 [78-88]	0	1229.61205558	High	High	High				3.59721350669861	High	0	1.042E-05
False	High	[R].VEIIANDQGNR.[I]			0.000621108	0	1	1	20	Q75HQ0	Q75HQ0 [78-88]	0	1228.62803958	High	High	High				3.80921077728271	High	0	1.225E-05
False	High	[R].GVVMNPVDHPHGGGEGK.[A]			0.0022638	0	1	1	9	P0C495	P0C495 [220-236]	0	1686.80166346	High	High	High	3.0e7		3.6e7	3.26781487464905	High	0	7.829E-05
False	High	[R].KEAAESTMVAYK.[A]			0.00338408	0	1	1	2	Q6ZKC0	Q6ZKC0 [143-154]	1	1327.65622815	High	Not Found	Not Found	6.9e6			3.30172991752625	High	0	9.605E-05
False	High	[R].IIGIDLNANR.[F]			0.00662195	0	1	1	9	Q2R8Z5	Q2R8Z5 [222-231]	0	1098.62658312	High	High	High			1.3e8	2.85901260375977	High	4.545E-05	0.0002448
False	High	[RK].NGHVEIIANDQGNR.[I]			0.000934232	0	1	3	10	Q6Z7B0	Q6Z7B0 [52-65]	0	1536.75134246	High	High	High	1.4e7	5.1e6	1.8e6	4.16714382171631	High	0	1.802E-05
False	High	[R].TDEYGGSLSNR.[C]			0.00243933	0	1	1	4	Q6Z965	Q6Z965 [208-218]	0	1198.53347048	High	Not Found	High	9.3e6		1.5e7	2.99519968032837	High	0	6.273E-05
False	High	[R].AAQVFSDPK.[V]			0.00593854	0	1	1	18	P14655	P14655 [166-174]	0	962.49417204	High	High	High	5.5e7		6.9e8	4.0974760055542	High	0	0.0001999
False	High	[R].TGRPSTATDASAESR.[V]			0.00438159	0	1	1	2	Q7XV13	Q7XV13 [278-292]	0	1506.7142882	High	Not Found	Not Found	1.9e6			2.83568525314331	High	0	0.0001336
False	High	[K].SQASALEAHAAPNCK.[V]	1xDeamidated [N13]; 1xCarbamidomethyl [C14]		4.97504E-05	0	1	1	10	Q7XDC8	Q7XDC8 [112-126]	0	1555.71693153	High	High	High	1.3e7	2.2e7	7.9e7	4.4514946937561	High	0	3.908E-07
False	High	[K].LGVSYNQPDGQK.[L]			0.00430679	0	1	2	10	A2XD35	A2XD35 [405-416]	0	1305.64335527	High	High	High		2.9e6	5.9e7	3.38065338134766	High	0	0.0001924
False	High	[K].QFFPHLAVGFEDPR.[V]			0.00453509	0	1	1	2	Q9SMB1	Q9SMB1 [149-162]	0	1659.82780193	High	Not Found	Not Found	2.4e7			3.25701522827148	High	0.0001614	0.0006064
False	High	[K].IATGAHGGTAATTADAGGEKK.[G]			0.00014251	0	1	1	12	Q2R4Z8	Q2R4Z8 [117-137]	1	1884.9409935	High	High	High	3.6e7	6.7e6	2.9e7	3.87353563308716	High	0	1.546E-06
False	High	[K].AVANQPVSVAIEAGGR.[A]			2.11181E-05	0	1	1	17	P25776	P25776 [254-269]	0	1538.82853016	High	High	High	6.7e6		2.5e8	4.57279348373413	High	0	7.334E-07
False	High	[R].EVDAVISSGVTPAER.[L]			1.77716E-05	0	1	4	12	A2YL07	A2YL07 [460-474]	0	1529.78057687	High	High	High	4.4e7		1.1e8	4.62453889846802	High	0	1.017E-07
False	High	[R].QLNMIDADEKDTAGGELPNR.[A]			0.00408996	0	1	2	2	P0C5D0	P0C5D0 [109-128]	1	2187.03463574	High	Not Found	Not Found	4.9e6			3.07926535606384	High	0	0.0001226
False	High	[R].LIDIPVSNCLNSNVSK.[I]	1xCarbamidomethyl [C9]		0.000463242	0	1	1	4	Q69T99	Q69T99 [103-118]	0	1772.92111011	High	Not Found	High	1.0e7		7.6e6	3.49197220802307	High	0	7.175E-06
False	High	[K].YIYGGHVADYMR.[S]			0.00548038	0	2	3	6	Q8L4L4; A2WXX3	Q8L4L4 [198-209]; A2WXX3 [198-209]	0	1444.66779592	High	High	Not Found	5.7e6	1.3e7		2.86062288284302	High	0.0001292	0.0005328
False	High	[R].KPEEITKEEYAAFYK.[S]			2.8316E-05	0	2	3	10	Q0J4P2; Q07078	Q0J4P2 [273-287]; Q07078 [273-287]	1	1845.92690667	High	High	High	4.7e7	4.6e7		4.61265802383423	High	0	7.846E-07
False	High	[R].VVHGIDVFDPK.[F]			0.00249603	0	2	3	23	P30298; P31924	P30298 [505-515]; P31924 [513-523]	0	1225.65754887	High	High	High	8.8e7	1.4e8	1.6e8	2.80270004272461	High	0	0.0001511
False	High	[K].TVTVAELTAGR.[K]			0.00440681	0	1	1	6	Q7F8S5	Q7F8S5 [86-96]	0	1117.62116335	High	High	High	1.1e8	9.0e7	2.0e8	2.74463272094727	High	0.0001614	0.0007192
False	High	[K].LALTPAVGTDNDGEGTVERPSK.[R]			0.00160366	0	1	1	5	Q6AVI0	Q6AVI0 [129-150]	0	2227.12007988	High	High	High	2.7e7	1.7e7		3.61649942398071	High	0	3.643E-05
False	High	[K].EPYTATIVSVER.[LI]			0.00252487	0	2	2	10	O23877; P41345	O23877 [94-105]; P41345 [94-105]	0	1364.70562114	High	High	High			2.3e8	3.12726831436157	High	0	6.571E-05
False	High	[K].DGKPFVDVLK.[E]			0.000576372	0	2	3	18	P17784; Q5N725	P17784 [85-94]; Q5N725 [85-94]	0	1117.62518615	High	High	High	2.1e8	7.8e7	1.0e8	3.79702496528625	High	0	9.568E-06
False	High	[R].LNLEAAGVEVDNIGAIK.[V]			5.10207E-06	0	1	1	14	P48642	P48642 [302-318]	0	1725.93814007	High	High	High		3.5e7		5.33246278762817	High	0	3.33E-08
False	High	[K].ESTLHLVLR.[L]			0.00315875	0	2	7	30	P51431; Q9ARZ9	P51431 [64-72]; Q9ARZ9 [64-72]	0	1067.62076949	High	High	High	1.1e9	1.6e7	4.2e8	3.13909554481506	High	9.031E-05	0.0004202
False	High	[K].AIALTVDTPR.[L]			0.00308703	0	2	3	16	Q10CE4; B8B7C5	Q10CE4 [152-161]; B8B7C5 [152-161]	0	1056.60478506	High	High	High	6.8e8		6.1e8	3.46252846717834	High	0	8.518E-05
False	High	[K].DTDILAAFR.[V]			0.00252487	0	1	1	232	P0C511	P0C511 [33-41]	0	1021.53128579	High	High	High	4.0e9	5.8e9	9.8e9	4.09337091445923	High	0.0003318	0.002107
False	High	[R].YDDNAAVIIDQK.[G]			0.000496335	0	1	1	8	P0C438	P0C438 [80-91]	0	1364.66923562	High	High	High	1.3e8			4.42935752868652	High	0	7.85E-06
False	High	[R].LNADDWENDENLK.[K]			0.000553634	0	1	1	6	A2XCT8	A2XCT8 [52-64]	0	1575.69215577	High	High	High				3.81228256225586	High	0	1.598E-05
False	High	[K].VVEVVESSPPEIK.[A]			0.00165992	0	1	1	7	Q0JPA6	Q0JPA6 [53-65]	0	1411.76788701	High	High	High		1.7e7	2.1e8	3.23616170883179	High	0.0001614	0.0006388
False	High	[R].LAVENGAAGIIVSNHGAR.[Q]			0.00126699	0	1	1	2	B8B7C5	B8B7C5 [241-258]	0	1748.94020578	High	Not Found	Not Found	2.5e7			2.54453301429749	High	0	2.683E-05
False	High	[R].FVNSGTEACMGALR.[L]	1xCarbamidomethyl [C9]		0.00107245	0	1	1	5	Q6YZE2	Q6YZE2 [164-177]	0	1512.69335897	High	High	High	8.1e7		5.2e7	4.25558185577393	High	0	2.15E-05
False	High	[K].IIDDDVAAVATSSSAK.[E]			1.59321E-05	0	1	2	2	B8A8C9	B8A8C9 [419-434]	0	1562.79080716	High	Not Found	Not Found	2.0e7			4.74456071853638	High	0	8.823E-08
False	High	[K].VLTMNPTGDLSSAR.[F]			0.00112292	0	1	1	12	P14717	P14717 [534-547]	0	1461.73660365	High	High	High	3.2e7		1.1e8	3.55984544754028	High	0	3.908E-05
False	High	[K].AYGMTAFEYHGTDAR.[F]			0.00204139	0	1	1	7	Q6ZD89	Q6ZD89 [161-175]	0	1689.73258085	High	High	High	2.5e7	1.9e7	4.6e7	3.18391466140747	High	0	4.984E-05
False	High	[K].AATAGVSSAPVASGQAPPSYVVR.[A]			0.000621108	0	1	1	8	Q6F4N5	Q6F4N5 [60-82]	0	2143.11420676	High	High	High	9.7e6	9.6e6	1.9e7	4.08656072616577	High	0	1.139E-05
False	High	[R].TEEGKPLVLNVVR.[R]			0.000179367	0	1	1	13	P37833	P37833 [43-55]	0	1453.83730399	High	High	High	7.2e6	8.7e7	3.8e7	4.14659595489502	High	0	5.205E-06
False	High	[R].ENDLTTVELAR.[F]			0.00502853	0	1	1	10	P20907	P20907 [67-77]	0	1260.6430209	High	High	High	5.4e6	5.4e6	1.7e8	2.7624146938324	High	0	0.0001597
False	High	[K].AILSTINPELLK.[S]			0.00511582	0	1	1	13	P0C520	P0C520 [470-481]	0	1311.78822861	High	High	High	4.0e7	4.8e7	7.8e7	2.86846375465393	High	0.002014	0.01776
False	High	[K].DEAYFAANAAAQASR.[R]	1xDeamidated [N8]		0.00079076	0	1	1	2	Q2QLY5	Q2QLY5 [374-388]	0	1556.69757597	Not Found	Not Found	High			1.5e7	2.96778631210327	High	0	9.118E-05
False	High	[K].EGQNDIYYITGESK.[K]			0.000513758	0	1	1	6	Q0J4P2	Q0J4P2 [459-472]	0	1616.74385698	High	High	High	3.2e7		1.1e7	4.07250738143921	High	0	8.221E-06
False	High	[K].DPNRPFPSGQNETPLVK.[W]			0.00196092	0	1	3	4	Q0DJA0	Q0DJA0 [360-376]	0	1895.96100073	High	High	Not Found	5.3e7			3.12995839118958	High	0	4.714E-05
False	High	[R].NGSQLLVLSDR.[S]			0.00461384	0	1	1	6	Q69RJ0	Q69RJ0 [696-706]	0	1201.65352607	High	High	High			1.9e7	3.17987370491028	High	0	0.0001434
False	High	[K].LSVETTANQDPLVTK.[G]			8.64096E-05	0	1	1	12	Q43008	Q43008 [167-181]	0	1615.85374177	High	High	High	9.1e7	7.7e7	1.4e8	3.94214677810669	High	0	5.744E-06
False	High	[K].VIACVGETLEQR.[E]	1xCarbamidomethyl [C4]		0.000482268	0	1	1	17	P48494	P48494 [124-135]	0	1374.70457561	High	High	High	1.3e9	5.8e8	1.1e9	4.46797180175781	High	0	7.593E-06
False	High	[K].YGQDATNVGDEGGFAPNIQENK.[E]	1xDeamidated [N/Q]		9.36542E-05	0	1	1	11	Q42971	Q42971 [206-227]	0	2325.02657381	Not Found	High	High				4.01823329925537	High	0	8.949E-07
False	High	[K].YGQDATNVGDEGGFAPNIQENK.[E]			3.41879E-07	0	1	1	30	Q42971	Q42971 [206-227]	0	2324.04255781	High	High	High	7.9e8		1.1e9	5.79571390151978	High	0	1.084E-08
False	High	[K].DDVSKPCHLTSFVGYK.[A]	1xCarbamidomethyl [C7]		0.00116903	0	1	1	2	P35684	P35684 [35-50]	0	1852.88980999	High	Not Found	Not Found	9.4e7			3.04876780509949	High	0	2.401E-05
False	High	[R].FASINVENVEENR.[R]			0.000205912	0	2	2	13	P17784; Q5N725	P17784 [40-52]; Q5N725 [40-52]	0	1520.73396106	High	High	High	6.2e7		1.8e8	4.67950296401978	High	0	3.011E-06
False	High	[R].VTSPLLEPSSVEK.[I]			0.00165992	0	1	1	7	Q9LSU1	Q9LSU1 [54-66]	0	1385.75223695	High	High	High	1.4e8	3.7e7	1.7e8	3.03778076171875	High	0.0001614	0.0007614
False	High	[K].MPTLEEYGTNLTK.[L]	1xOxidation [M1]		0.000422524	0	2	2	2	Q7F9I1; Q2QVG9	Q7F9I1 [248-260]; Q2QVG9 [249-261]	0	1512.72503628	High	Not Found	Not Found	1.7e7			4.40375709533691	High	0	6.386E-06
False	High	[R].DKPVALSIVQAR.[L]			0.00587082	0	1	1	10	P0C358	P0C358 [695-706]	0	1296.76341086	High	High	High		9.4e6	2.6e7	3.22972106933594	High	0	0.0001957
False	High	[K].LGVTQCTIAHALEK.[T]	1xCarbamidomethyl [C6]		8.9959E-05	0	1	1	7	P30298	P30298 [424-437]	0	1540.81518863	High	High	High	1.5e7	6.0e6	2.0e7	3.79446339607239	High	0	8.458E-07
False	High	[K].AVGVNLPGGGAASSAAAAAPAAK.[D]	1xDeamidated [N5]		1.83955E-05	0	1	1	1	P29545	P29545 [73-95]	0	1879.98721588	Not Found	High	Not Found		1.6e7		4.26913166046143	High	0	1.068E-07
False	High	[K].VAAQVPDSGPCVTYIGK.[G]	1xCarbamidomethyl [C11]		2.98202E-05	0	1	1	14	Q9LI00	Q9LI00 [162-178]	0	1761.88399636	High	High	High			3.3e8	4.29850482940674	High	0	9.994E-07
False	High	[R].VLESLGADPSNIR.[T]			0.00404328	0	1	1	11	Q2QVG9	Q2QVG9 [210-222]	0	1370.7274192	High	High	High	3.5e7	1.9e7	5.9e7	3.51250386238098	High	0	0.000121
False	High	[K].GLAYDISDDQQDITR.[G]	1xDeamidated [Q]		0.00109739	0	1	1	2	P93431	P93431 [64-78]	0	1710.78169939	Not Found	High	Not Found		3.6e7		4.14764451980591	High	0	2.215E-05
False	High	[K].TVDTLEGANPASLANK.[V]			0.00189447	0	1	1	4	Q0IWL9	Q0IWL9 [85-100]	0	1600.81769062	High	High	Not Found	2.9e7	2.4e7		4.18401288986206	High	0	4.515E-05
False	High	[K].GLAYDISDDQQDITR.[G]			1.46153E-05	0	1	1	32	P93431	P93431 [64-78]	0	1709.79768339	High	High	High	6.9e8	6.1e6	9.3e8	5.27865600585938	High	0	5.586E-07
False	High	[K].NGVNAEGCLFDEHAR.[T]	1xDeamidated [N]; 1xCarbamidomethyl [C8]		0.000343517	0	1	1	18	Q0J8G4	Q0J8G4 [88-102]	0	1689.72855879	High	High	High	8.5e7	8.6e7	3.5e7	4.14717817306519	High	0	5.412E-05
False	High	[R].FYCWDTAGQEK.[F]	1xCarbamidomethyl [C3]		0.00402013	0	1	2	12	A2Y7R5	A2Y7R5 [64-74]	0	1404.58887719	High	High	High	1.5e8	8.4e7	2.1e8	3.09935426712036	High	0	0.0001326
False	High	[R].FVIGGPHGDAGLTGR.[K]			8.74091E-05	0	2	3	8	A2Y053; P93438	A2Y053 [241-255]; P93438 [240-254]	0	1453.75463703	High	High	High	8.5e7	6.8e7	4.1e7	4.72713232040405	High	0	8.168E-07
False	High	[R].EGLQAQAPVPASAATGVDK.[K]			0.00035151	0	1	1	6	Q71VM4	Q71VM4 [51-69]	0	1809.93411727	High	High	High	1.2e7	4.6e6	1.7e7	3.90229630470276	High	0.0002233	0.00112
False	High	[K].IKDEEGNPAFALVNK.[A]			0.0001636	0	1	1	21	Q10M12	Q10M12 [74-88]	1	1644.85916154	High	High	High	4.4e7	5.4e7	4.0e7	4.3520302772522	High	0	1.854E-06
[truncated: 1,758 more rows]
