# Supplementary material for: Sodium lignosulfonate improves shoot growth of Oryza sativa via enhancement of photosynthetic activity and reduced accumulation of reactive oxygen species
Source: Sci Rep. 2021 Jun 24;11:13226. doi: 10.1038/s41598-021-92401-x (PMC8225820; doi:10.1038/s41598-021-92401-x)
Supplement: Supplementary file 2 — Supplementary Information 2. [file 41598_2021_92401_MOESM2_ESM.zip › NaLS-treated/NaLS1_070418_01_ProteinGroups.txt]

Protein FDR Confidence	Master	Accession	Description	Exp. q-value	Sum PEP Score	Coverage	# Peptides	# PSMs	# Unique Peptides	# Protein Groups	# AAs	MW [kDa]	calc. pI	Found in Sample: [S13] F13: Sample	Found in Sample: [S14] F14: Sample	Found in Sample: [S15] F15: Sample	Area: F13: Sample	Area: F14: Sample	Area: F15: Sample	emPAI	Score Sequest HT	# Peptides Sequest HT
High	IsMasterProtein	P0C511	Ribulose bisphosphate carboxylase large chain OS=Oryza sativa subsp. indica GN=rbcL PE=1 SV=1	0	422.647848897009	58.0712788259958	28	3832	28	1	477	52.847	6.68	High	High	High	6.6e9	6.1e9	1.4e10	1556.068	10648.2054123878	28
High	IsMasterProtein	Q69RJ0	Ferredoxin-dependent glutamate synthase, chloroplastic OS=Oryza sativa subsp. japonica GN=GLU PE=2 SV=2	0	282.364905820899	42.7244582043344	45	516	45	1	1615	174.934	6.84	High	High	High	2.4e8	1.1e8	2.2e8	3.791	1296.14788460732	45
High	IsMasterProtein	Q42971	Enolase OS=Oryza sativa subsp. japonica GN=ENO1 PE=1 SV=2	0	281.460543592603	71.0762331838565	22	1078	22	1	446	47.942	5.57	High	High	High	7.6e8	6.4e8	1.4e9	58.456	2957.42875885963	22
High	IsMasterProtein	P93431	Ribulose bisphosphate carboxylase/oxygenase activase, chloroplastic OS=Oryza sativa subsp. japonica GN=RCA PE=1 SV=2	0	273.911505389943	65.8798283261803	20	424	20	1	466	51.421	5.62	High	High	High	7.0e8	4.0e8	1.4e9	47.939	1390.06783902645	20
High	IsMasterProtein	Q2QLY5	5-methyltetrahydropteroyltriglutamate--homocysteine methyltransferase 1 OS=Oryza sativa subsp. japonica GN=Os12g0623900 PE=2 SV=1	0	236.135580405307	40.9921671018277	23	500	6	1	766	84.531	6.3	High	High	High	3.8e7	9.0e7	1.2e8	8.067	1514.17251777649	23
High	IsMasterProtein	Q0E4K1	Catalase isozyme A OS=Oryza sativa subsp. japonica GN=CATA PE=2 SV=1	0	229.229480988773	63.2113821138211	23	607	21	1	492	56.662	7.01	High	High	High	6.2e8	2.7e8	1.2e9	56.362	1455.31439805031	23
High	IsMasterProtein	Q5N725	Fructose-bisphosphate aldolase 3, cytoplasmic OS=Oryza sativa subsp. japonica GN=FBA3 PE=2 SV=1	0	215.246165192967	74.5810055865922	20	691	12	1	358	38.799	8.16	High	High	High	1.3e8	1.2e8	4.6e8	99	1809.97271561623	20
High	IsMasterProtein	P12085	ATP synthase subunit beta, chloroplastic OS=Oryza sativa subsp. japonica GN=atpB PE=1 SV=2	0	211.108569999945	59.2369477911647	21	434	20	1	498	53.921	5.5	High	High	High	1.2e9	1.4e8	1.1e9	31.903	1182.97403180599	21
High	IsMasterProtein	Q2QLY4	5-methyltetrahydropteroyltriglutamate--homocysteine methyltransferase 2 OS=Oryza sativa subsp. japonica GN=Os12g0624000 PE=2 SV=1	0	209.009641319124	39.686684073107	22	457	5	1	766	84.612	6.3	High	High	High	1.8e7	2.8e7	4.9e7	6.453	1303.45914745331	22
High	IsMasterProtein	Q01859	ATP synthase subunit beta, mitochondrial OS=Oryza sativa subsp. japonica GN=ATPB PE=1 SV=2	0	205.644275152796	65.9420289855073	24	366	23	1	552	58.898	6.37	High	High	High	2.2e8	9.8e7	5.4e8	14.199	1012.24500608444	24
High	IsMasterProtein	A2YQT7	Glyceraldehyde-3-phosphate dehydrogenase, cytosolic OS=Oryza sativa subsp. indica GN=GAPC PE=2 SV=1	0	203.777388750688	68.2492581602374	20	736	11	1	337	36.39	7.11	High	High	High	2.3e8	4.8e7	7.3e8	89.063	2012.406229496	20
High	IsMasterProtein	Q7XDC8	Malate dehydrogenase, cytoplasmic OS=Oryza sativa subsp. japonica GN=Os10g0478200 PE=1 SV=3	0	201.145235374775	65.0602409638554	16	314	16	1	332	35.546	6.09	High	High	High	3.6e8	2.2e8	6.6e8	128.155	951.957964777946	16
High	IsMasterProtein	P17784	Fructose-bisphosphate aldolase 1, cytoplasmic OS=Oryza sativa subsp. japonica GN=FBA1 PE=1 SV=2	0	194.690791878228	64.2458100558659	21	468	13	1	358	38.839	7.33	High	High	High	3.2e8	1.5e8	4.4e8	58.255	1316.09983599186	21
High	IsMasterProtein	Q9LI00	6-phosphogluconate dehydrogenase, decarboxylating 1 OS=Oryza sativa subsp. japonica GN=G6PGH1 PE=2 SV=1	0	191.642609801121	62.7083333333333	22	354	20	1	480	52.688	6.18	High	High	High	2.0e8	5.5e7	3.4e8	31.903	980.480741739273	22
High	IsMasterProtein	P30298	Sucrose synthase 2 OS=Oryza sativa subsp. japonica GN=SUS2 PE=1 SV=2	0	183.93035174996	41.5841584158416	27	323	21	1	808	92.071	6.39	High	High	High	6.4e7	8.5e7	2.4e8	10.078	764.052111983299	27
High	IsMasterProtein	P31924	Sucrose synthase 1 OS=Oryza sativa subsp. japonica GN=SUS1 PE=1 SV=1	0	157.559303418951	43.6274509803922	27	305	21	1	816	92.849	6.38	High	High	High	2.5e8	4.5e7	2.6e8	7.577	681.001174449921	27
High	IsMasterProtein	Q6K5G8	Glyceraldehyde-3-phosphate dehydrogenase 3, cytosolic OS=Oryza sativa subsp. japonica GN=GAPC3 PE=2 SV=1	0	152.542209583348	67.9525222551929	20	482	8	1	337	36.545	7.88	High	High	High	1.4e8	9.2e7	3.3e8	30.623	1235.67945170403	20
High	IsMasterProtein	P48494	Triosephosphate isomerase, cytosolic OS=Oryza sativa subsp. japonica GN=TPI PE=1 SV=3	0	148.360330423623	79.4466403162055	15	816	15	1	253	27.046	5.49	High	High	High	1.3e9	5.7e8	1.4e9	226.585	2218.55904614925	15
High	IsMasterProtein	Q7FAH2	Glyceraldehyde-3-phosphate dehydrogenase 2, cytosolic OS=Oryza sativa subsp. japonica GN=GAPC2 PE=1 SV=1	0	146.596413551735	67.9525222551929	19	530	7	1	337	36.75	6.81	High	High	High	3.3e7	1.4e7	2.6e8	30.623	1362.79887771606	19
High	IsMasterProtein	Q07078	Heat shock protein 81-3 OS=Oryza sativa subsp. japonica GN=HSP81-3 PE=1 SV=2	0	144.995049856174	39.6280400572246	26	253	5	1	699	80.134	5.06	High	High	High	3.8e7	1.7e7	8.1e7	5.641	667.501939177513	26
High	IsMasterProtein	Q6YZX6	Putative aconitate hydratase, cytoplasmic OS=Oryza sativa subsp. japonica GN=Os08g0191100 PE=3 SV=1	0	143.338602848114	41.2026726057906	24	264	24	1	898	98.021	6.01	High	High	High	1.1e8	4.9e7	2.5e8	4.315	624.233675003052	24
High	IsMasterProtein	P14655	Glutamine synthetase, chloroplastic OS=Oryza sativa subsp. japonica GN=GLN2 PE=1 SV=1	0	140.37242116147	51.8691588785047	14	283	13	1	428	46.613	6.34	High	High	High	5.1e8	1.1e8	8.4e8	25.827	863.448639154434	14
High	IsMasterProtein	Q6Z7B0	Heat shock 70 kDa protein BIP1 OS=Oryza sativa subsp. japonica GN=BIP1 PE=1 SV=1	0	140.230487330998	39.8496240601504	22	195	19	1	665	73.345	5.19	High	High	High	1.5e8	2.0e8	4.8e8	5.31	579.189471364021	22
High	IsMasterProtein	Q40677	Fructose-bisphosphate aldolase, chloroplastic OS=Oryza sativa subsp. japonica GN=ALDP PE=1 SV=2	0	135.908623140215	65.2061855670103	18	397	18	1	388	41.98	6.8	High	High	High	1.7e9	7.5e8	1.7e9	12.043	1002.16204702854	18
High	IsMasterProtein	Q6K669	Leucine aminopeptidase 2, chloroplastic OS=Oryza sativa subsp. japonica GN=Os02g0794700 PE=2 SV=1	0	131.523836552815	51.3377926421405	21	382	21	1	598	61.78	8.1	High	High	High	1.1e8	6.0e7	2.3e8	6.565	972.646810173988	21
High	IsMasterProtein	Q0J4P2	Heat shock protein 81-1 OS=Oryza sativa subsp. japonica GN=HSP81-1 PE=3 SV=2	0	130.733707745292	38.3404864091559	24	236	3	1	699	80.144	5.07	High	High	High	3.1e7	1.9e7	4.5e7	4.412	655.757541298866	24
High	IsMasterProtein	P14717	Phenylalanine ammonia-lyase OS=Oryza sativa subsp. japonica GN=PAL PE=1 SV=2	0	129.390604413841	43.9372325249643	20	246	20	1	701	75.451	6.49	High	High	High	2.2e8	6.4e7	2.6e8	3.642	705.084387660027	20
High	IsMasterProtein	Q0J8G4	Fructokinase-2 OS=Oryza sativa subsp. japonica GN=FRK2 PE=1 SV=1	0	127.895002661878	71.1309523809524	19	286	19	1	336	35.494	5.17	High	High	High	1.3e8	5.4e7	3.4e8	28.936	810.47240281105	19
High	IsMasterProtein	Q10DV7	Actin-1 OS=Oryza sativa subsp. japonica GN=ACT1 PE=2 SV=1	0	111.468851323787	55.7029177718833	16	227	5	1	377	41.786	5.49	High	High	High	1.1e8	1.6e7	3.7e8	10.007	682.223093986511	16
High	IsMasterProtein	Q7F9I1	Chaperone protein ClpC1, chloroplastic OS=Oryza sativa subsp. japonica GN=CLPC1 PE=2 SV=2	0	111.347119455298	29.4117647058824	18	161	9	1	918	101.739	6.51	High	High	High	3.3e7	3.5e7	7.3e7	1.745	450.042307972908	18
High	IsMasterProtein	P14656	Glutamine synthetase cytosolic isozyme 1-1 OS=Oryza sativa subsp. japonica GN=GLN1-1 PE=1 SV=1	0	110.047128553555	49.1573033707865	11	171	10	1	356	39.176	5.73	High	High	High	3.9e7	2.6e7	2.5e8	35.517	500.439385533333	11
High	IsMasterProtein	O64937	Elongation factor 1-alpha OS=Oryza sativa subsp. japonica GN=REFA1 PE=2 SV=2	0	105.660320029365	44.5190156599553	15	275	15	1	447	49.262	9.06	High	High	High	1.5e9	7.8e8	2.2e9	8.237	778.170396924019	15
High	IsMasterProtein	Q40665	Tubulin beta-3 chain OS=Oryza sativa subsp. japonica GN=TUBB3 PE=2 SV=2	0	104.950061497345	57.3991031390135	19	212	1	1	446	50.089	4.83	High	High	High		6.2e6		12.335	613.546062469482	19
High	IsMasterProtein	Q76FS3	Tubulin beta-6 chain OS=Oryza sativa subsp. japonica GN=TUBB6 PE=2 SV=1	0	104.681114870212	57.4324324324324	19	203	1	1	444	49.854	4.91	Not Found	Not Found	High			2.3e7	12.335	598.461527705193	19
High	IsMasterProtein	Q06967	14-3-3-like protein GF14-F OS=Oryza sativa subsp. japonica GN=GF14F PE=1 SV=2	0	104.195475202889	60	14	222	9	1	260	29.16	4.88	High	High	High	2.5e8	1.3e8	3.3e8	12.895	601.481342554092	14
High	IsMasterProtein	Q43594	Tubulin beta-1 chain OS=Oryza sativa subsp. japonica GN=TUBB1 PE=2 SV=2	0	104.14683027349	57.0469798657718	19	208	1	1	447	50.253	4.83	High	High	High	1.2e8		1.4e8	12.335	608.70970761776	19
High	IsMasterProtein	P49027	Guanine nucleotide-binding protein subunit beta-like protein A OS=Oryza sativa subsp. japonica GN=RACK1A PE=1 SV=1	0	103.781992217625	62.874251497006	13	168	10	1	334	36.209	6.44	High	High	High	2.7e7	1.1e8	3.7e8	11.743	446.035309672356	13
High	IsMasterProtein	Q0J0N4	Beta-glucosidase 30 OS=Oryza sativa subsp. japonica GN=BGLU30 PE=2 SV=1	0	103.605691224027	31	11	202	7	1	500	57.351	8.02	High	High	High	7.9e7	2.5e7	1.6e8	3.146	476.175640583038	11
High	IsMasterProtein	Q2QXR8	Pyruvate kinase 2, cytosolic OS=Oryza sativa subsp. japonica GN=Os12g0145700 PE=2 SV=1	0	103.338429020878	49.7153700189753	17	158	4	1	527	57.406	6.76	High	High	High	2.2e7	5.1e6	5.6e6	4.275	457.032219052315	17
High	IsMasterProtein	Q7DNA1	Chitinase 2 OS=Oryza sativa subsp. japonica GN=Cht2 PE=1 SV=1	0	103.30570898827	38.5294117647059	7	208	6	1	340	35.564	7.4	High	High	High	4.5e7	6.3e7	3.2e8	10.548	675.059643507004	7
High	IsMasterProtein	Q6EUP4	14-3-3-like protein GF14-E OS=Oryza sativa subsp. japonica GN=GF14E PE=2 SV=1	0	103.049583444033	58.0152671755725	14	241	4	1	262	29.674	4.77	High	High	High	2.0e7	1.7e7	1.0e8	13.125	709.13054561615	14
High	IsMasterProtein	P49199	40S ribosomal protein S8 OS=Oryza sativa subsp. japonica GN=RPS8 PE=2 SV=2	0	102.282061809716	49.5454545454545	11	165	11	1	220	24.814	10.4	High	High	High	3.7e8	2.0e8	5.7e8	20.544	569.096358537674	11
High	IsMasterProtein	Q8H8T0	UDP-arabinopyranose mutase 1 OS=Oryza sativa subsp. japonica GN=UAM1 PE=1 SV=1	0	101.792939622185	59.0659340659341	15	213	9	1	364	41.322	6.19	High	High	High	4.1e7	3.4e7	1.3e8	11.115	533.317144870758	15
High	IsMasterProtein	P46265	Tubulin beta-5 chain OS=Oryza sativa subsp. japonica GN=TUBB5 PE=1 SV=1	0	101.622695387558	57.2706935123042	19	205	1	1	447	50.073	4.83	High	High	High	4.7e6	5.6e6	7.7e6	11.115	607.092963457108	19
High	IsMasterProtein	Q0JMY8	Salt stress-induced protein OS=Oryza sativa subsp. japonica GN=SALT PE=2 SV=1	0	100.439895437156	78.6206896551724	7	340	7	1	145	15.163	5.15	High	High	High	9.8e7	2.2e7	7.0e8	73.989	1039.38145005703	7
High	IsMasterProtein	Q6ER94	2-Cys peroxiredoxin BAS1, chloroplastic OS=Oryza sativa subsp. japonica GN=BAS1 PE=1 SV=1	0	99.3648629167976	42.1455938697318	9	212	9	1	261	28.079	6	High	High	High	1.6e8	4.1e8	1.4e9	7.859	605.801805734634	9
High	IsMasterProtein	Q10CE4	Peroxisomal (S)-2-hydroxy-acid oxidase GLO1 OS=Oryza sativa subsp. japonica GN=GLO1 PE=1 SV=1	0	99.2688657658787	55.0135501355014	15	271	10	1	369	40.358	8.47	High	High	High	3.1e8	1.2e8	4.1e8	8.085	795.760254383087	15
High	IsMasterProtein	Q9XEA6	Cysteine synthase OS=Oryza sativa subsp. japonica GN=RCS1 PE=2 SV=2	0	98.8704117046658	69.1588785046729	13	348	10	1	321	33.817	5.43	High	High	High	9.1e7	6.6e7	2.3e8	7.962	1015.2158203125	13
High	IsMasterProtein	A3C6D7	Actin-2 OS=Oryza sativa subsp. japonica GN=ACT2 PE=2 SV=1	0	98.2531282971982	52.2546419098143	15	195	5	1	377	41.653	5.49	High	High	High	5.1e7	3.7e7	1.4e8	7.254	586.65171122551	15
High	IsMasterProtein	B8BJ39	Pyruvate kinase 1, cytosolic OS=Oryza sativa subsp. indica GN=OsI_35105 PE=3 SV=1	0	97.8695488017376	41.5559772296015	16	151	3	1	527	57.284	6.76	High	High	High	1.9e7	1.1e7	1.4e7	3.354	451.398728370667	16
High	IsMasterProtein	P0C520	ATP synthase subunit alpha, mitochondrial OS=Oryza sativa GN=ATPA PE=3 SV=1	0	96.3514866069651	36.3457760314342	16	200	15	1	509	55.339	6.1	High	High	High	1.8e8	7.5e7	3.2e8	3.977	535.381394863129	16
High	IsMasterProtein	Q53LQ0	Protein disulfide isomerase-like 1-1 OS=Oryza sativa subsp. japonica GN=PDIL1-1 PE=2 SV=1	0	93.6751923150069	40.4296875	22	183	22	1	512	56.819	5.12	High	High	High	2.0e8	7.6e7	2.4e8	3.833	495.467212677002	22
High	IsMasterProtein	B3VMC0	Betaine aldehyde dehydrogenase 2 OS=Oryza sativa subsp. indica GN=BADH2 PE=2 SV=1	0	92.5560599317274	41.948310139165	12	122	12	1	503	54.648	5.45	High	High	High	9.6e7	3.7e7	1.4e8	3.786	414.537113189697	12
High	IsMasterProtein	B8B7C5	Peroxisomal (S)-2-hydroxy-acid oxidase GLO5 OS=Oryza sativa subsp. indica GN=GLO5 PE=3 SV=1	0	92.2882739890105	54.20054200542	14	193	9	1	369	40.219	8.48	High	High	High	3.7e7	1.6e7	1.1e8	5.918	520.064299345016	14
High	IsMasterProtein	P18566	Ribulose bisphosphate carboxylase small chain A, chloroplastic OS=Oryza sativa subsp. japonica GN=RBCS-A PE=2 SV=2	0	92.0768130528069	60.5714285714286	13	514	13	1	175	19.618	8.85	High	High	High	4.6e9	4.2e9	1.3e10	33.145	991.301402449608	13
High	IsMasterProtein	Q2R2W2	14-3-3-like protein GF14-D OS=Oryza sativa subsp. japonica GN=GF14D PE=1 SV=1	0	90.2482678729757	55.8490566037736	12	174	8	1	265	29.244	4.91	High	High	High	8.6e7	6.5e7	7.1e7	6.079	528.120103478432	12
High	IsMasterProtein	Q7XTE8	14-3-3-like protein GF14-B OS=Oryza sativa subsp. japonica GN=GF14B PE=1 SV=2	0	90.2476029327317	53.0534351145038	12	217	2	1	262	29.845	4.81	High	High	High	2.3e7	7.5e7	5.5e7	9	663.22539293766	12
High	IsMasterProtein	P35683	Eukaryotic initiation factor 4A-1 OS=Oryza sativa subsp. japonica GN=Os06g0701100 PE=2 SV=2	0	90.1139747424242	44.6859903381643	17	182	4	1	414	47.058	5.57	High	High	High	5.3e7	1.1e7	1.7e7	7.377	478.023550033569	17
High	IsMasterProtein	Q6ZKC0	14-3-3-like protein GF14-C OS=Oryza sativa subsp. japonica GN=GF14C PE=1 SV=1	0	89.5188940211076	61.328125	14	197	7	1	256	28.808	4.84	High	High	High	1.2e8	1.1e8	4.0e8	9	561.464366674423	14
High	IsMasterProtein	Q53M52	Tubulin alpha-2 chain OS=Oryza sativa subsp. japonica GN=TUBA PE=2 SV=1	0	89.0173059439651	53.4368070953437	18	156	10	1	451	49.705	4.96	High	High	High	3.7e6	1.9e7	1.3e8	7.254	423.929766774178	18
High	IsMasterProtein	Q75HE6	Probable methylenetetrahydrofolate reductase OS=Oryza sativa subsp. japonica GN=Os03g0815200 PE=2 SV=1	0	87.158604611374	38.3838383838384	14	129	14	1	594	66.388	5.57	High	High	High	8.6e7	3.4e7	1.3e8	2.888	340.072033286095	14
High	IsMasterProtein	Q8H7U1	Tubulin beta-2 chain OS=Oryza sativa subsp. japonica GN=TUBB2 PE=2 SV=1	0	86.605472634015	47.427293064877	17	165	1	1	447	50.15	4.83	High	High	Not Found	2.0e7	1.4e7		9	480.460680127144	17
High	IsMasterProtein	Q42997	Ferredoxin--nitrite reductase, chloroplastic OS=Oryza sativa subsp. japonica GN=Os01g0357100 PE=2 SV=1	0	85.2644303188864	38.9261744966443	15	128	15	1	596	66.101	7.23	High	High	High	1.2e8	5.8e7	1.0e8	2.472	361.9243901968	15
High	IsMasterProtein	P49397	40S ribosomal protein S3a OS=Oryza sativa subsp. japonica GN=RPS3A PE=2 SV=2	0	85.1506944810167	42.7480916030534	11	174	11	1	262	29.709	9.8	High	High	High	1.8e8	1.9e8	3.3e8	9	453.068696498871	11
High	IsMasterProtein	Q65XK0	Ketol-acid reductoisomerase, chloroplastic OS=Oryza sativa subsp. japonica GN=Os05g0573700 PE=1 SV=1	0	83.8138848784907	24.3944636678201	10	129	10	1	578	62.338	6.43	High	High	High	1.3e8	4.1e7	2.4e8	3.52	339.038035154343	10
High	IsMasterProtein	Q9SLY8	Calreticulin OS=Oryza sativa subsp. japonica GN=Os07g0246200 PE=1 SV=2	0	83.6187971897104	44.1037735849057	14	131	14	1	424	48.279	4.63	High	High	High	2.7e8	3.9e7	2.4e8	3.894	430.387484431267	14
High	IsMasterProtein	B7EA73	Puromycin-sensitive aminopeptidase OS=Oryza sativa subsp. japonica GN=Os08g0562700 PE=2 SV=1	0	81.1683388217509	33.5963923337091	18	93	18	1	887	99.461	5.59	High	High	High	5.0e7	3.0e7	7.4e7	1.448	226.04632294178	18
High	IsMasterProtein	Q8L4L4	60S ribosomal protein L5-2 OS=Oryza sativa subsp. japonica GN=RPL5B PE=2 SV=2	0	79.4656072617647	39.4736842105263	9	95	2	1	304	34.716	9.1	High	High	High	2.2e7	5.7e7	9.9e7	4.78	268.796838641167	9
High	IsMasterProtein	Q2QVG9	Chaperone protein ClpC2, chloroplastic OS=Oryza sativa subsp. japonica GN=CLPC2 PE=2 SV=2	0	79.4341440432883	23.721436343852	15	115	6	1	919	101.954	7.06	High	High	High	2.7e7	1.9e7	6.0e7	1.019	327.68655705452	15
High	IsMasterProtein	P29545	Elongation factor 1-beta OS=Oryza sativa subsp. japonica GN=Os07g0662500 PE=1 SV=3	0	79.0094757726844	56.6964285714286	9	127	9	1	224	23.785	4.77	High	High	High	7.6e7	2.6e8	3.4e8	20.544	355.66483438015	9
High	IsMasterProtein	P0C2Z4	ATP synthase subunit alpha, chloroplastic OS=Oryza sativa GN=atpA PE=3 SV=1	0	78.5056896308974	35.7001972386588	14	208	13	1	507	55.63	6.25	High	High	High	2.8e8	3.1e8	6.7e8	3.52	547.037806868553	14
High	IsMasterProtein	Q6Z2Z4	Eukaryotic initiation factor 4A-3 OS=Oryza sativa subsp. japonica GN=Os02g0146600 PE=1 SV=1	0	77.0215026030541	44.6859903381643	16	130	3	1	414	47.108	5.67	High	High	High	2.1e7		6.4e6	5.422	347.824067592621	16
High	IsMasterProtein	P48642	Glutathione reductase, cytosolic OS=Oryza sativa subsp. japonica GN=GRC2 PE=2 SV=2	0	75.9676242492563	41.5322580645161	13	132	13	1	496	53.473	6.67	High	High	High	1.0e8	5.5e7	1.9e8	2.808	356.633266448975	13
High	IsMasterProtein	Q6YW46	Elongation factor 1-gamma 2 OS=Oryza sativa subsp. japonica GN=Os02g0220500 PE=2 SV=2	0	75.4954561778894	41.1483253588517	15	131	5	1	418	47.325	6.73	High	High	High	1.4e7	1.0e7	5.7e7	3.262	364.248423218727	15
High	IsMasterProtein	Q10MQ2	Probable LL-diaminopimelate aminotransferase, chloroplastic OS=Oryza sativa subsp. japonica GN=AGD2 PE=2 SV=1	0	75.4875792082474	40.301724137931	13	114	13	1	464	49.826	8.41	High	High	High	1.0e8	2.5e7	7.9e7	2.857	333.382324337959	13
High	IsMasterProtein	P37833	Aspartate aminotransferase, cytoplasmic OS=Oryza sativa subsp. japonica GN=Os01g0760600 PE=2 SV=1	0	75.2957021314563	39.8034398034398	13	123	13	1	407	44.479	7.94	High	High	High	4.6e7	1.0e8	1.4e8	4.878	299.02084672451	13
High	IsMasterProtein	Q6ZL94	Succinate--CoA ligase [ADP-forming] subunit alpha, mitochondrial OS=Oryza sativa subsp. japonica GN=Os07g0577700 PE=1 SV=1	0	73.9524935291436	47.1299093655589	10	110	10	1	331	34.225	8.22	High	High	High	1.0e8	4.4e7	1.9e8	10.45	302.431491494179	10
High	IsMasterProtein	P83646	Oxygen-evolving enhancer protein 3, chloroplastic OS=Oryza sativa subsp. indica GN=OsI_025465 PE=1 SV=2	0	73.1427656799811	37.3271889400922	7	188	7	1	217	22.967	9.8	High	High	High	2.7e8	5.1e7	5.3e8	13.251	441.505190730095	7
High	IsMasterProtein	Q93VT8	ATP-citrate synthase beta chain protein 1 OS=Oryza sativa subsp. japonica GN=ACLB-1 PE=2 SV=1	0	72.7445006704095	32.0723684210526	15	126	15	1	608	66.028	7.68	High	High	High	1.2e8	7.6e7	1.4e8	1.88	348.609082460403	15
High	IsMasterProtein	Q5Z8V9	Delta-aminolevulinic acid dehydratase, chloroplastic OS=Oryza sativa subsp. japonica GN=HEMB PE=2 SV=1	0	72.6804502886403	54.4600938967136	14	110	14	1	426	46.256	6.15	High	High	High	4.9e7	3.5e7	3.9e7	3.786	285.849426031113	14
High	IsMasterProtein	Q84J55	14-3-3-like protein GF14-A OS=Oryza sativa subsp. japonica GN=GF14A PE=2 SV=1	0	70.5809578963544	53.4090909090909	12	149	6	1	264	28.982	4.94	High	High	High	1.4e7	1.3e7	9.0e7	5.31	419.464282631874	12
High	IsMasterProtein	P35684	60S ribosomal protein L3 OS=Oryza sativa subsp. japonica GN=RPL3 PE=2 SV=2	0	70.4572374375589	38.560411311054	15	97	15	1	389	44.436	10.08	High	High	High	3.9e8	7.5e7	3.5e8	4.754	247.028412699699	15
High	IsMasterProtein	P0C367	Photosystem II CP43 reaction center protein OS=Oryza sativa subsp. japonica GN=psbC PE=3 SV=1	0	70.3503599752878	27.906976744186	11	115	11	1	473	52.043	7.21	High	High	High	1.7e8	3.1e7	5.0e8	7.66	346.084807634354	11
High	IsMasterProtein	Q9SXP2	Formate dehydrogenase 1, mitochondrial OS=Oryza sativa subsp. japonica GN=Os06g0486800 PE=1 SV=2	0	70.2114067208088	44.1489361702128	13	125	13	1	376	41.315	7.17	High	High	High	2.1e8	6.8e7	2.7e8	5.19	310.939435839653	13
High	IsMasterProtein	O64422	Fructose-1,6-bisphosphatase, chloroplastic OS=Oryza sativa subsp. japonica GN=Os03g0267300 PE=2 SV=1	0	69.6141396381325	32.512315270936	11	91	11	1	406	43.577	5.12	High	High	High	8.9e7	4.5e7	1.3e8	6.743	230.73815202713	11
High	IsMasterProtein	Q6K9N6	Succinate--CoA ligase [ADP-forming] subunit beta, mitochondrial OS=Oryza sativa subsp. japonica GN=Os02g0621700 PE=1 SV=1	0	68.3835316747973	39.8104265402844	12	103	12	1	422	45.063	6.32	High	High	High	2.7e8	1.0e8	2.5e8	1.448	346.577616810799	12
High	IsMasterProtein	Q9FE01	L-ascorbate peroxidase 2, cytosolic OS=Oryza sativa subsp. japonica GN=APX2 PE=1 SV=1	0	67.4272294991379	62.1513944223108	9	111	7	1	251	27.101	5.36	High	High	High	5.7e7	1.7e7	1.4e8	9	277.163482308388	9
High	IsMasterProtein	A2XJ35	Chlorophyll a-b binding protein, chloroplastic OS=Oryza sativa subsp. indica GN=OsI_012078 PE=2 SV=1	0	66.458770025824	57.0342205323194	9	146	6	1	263	28.477	5.91	High	High	High	2.1e8	1.0e8	6.2e8	13.678	449.403284072876	9
High	IsMasterProtein	O64464	Proteasome subunit beta type-1 OS=Oryza sativa subsp. japonica GN=PBF1 PE=2 SV=1	0	64.5759118096788	58.3710407239819	9	87	9	1	221	24.266	6.89	High	High	High	5.7e7	2.4e7	1.3e8	7.577	237.258764386177	9
High	IsMasterProtein	Q688M5	Chitinase 9 OS=Oryza sativa subsp. japonica GN=Cht9 PE=2 SV=1	0	64.4260421020109	32.9341317365269	5	112	4	1	334	34.379	4.64	High	High	High	1.6e7	1.7e7	2.7e7	18.953	255.940497279167	5
High	IsMasterProtein	P93438	S-adenosylmethionine synthase 2 OS=Oryza sativa subsp. japonica GN=SAM2 PE=2 SV=1	0	63.1535261015792	36.5482233502538	10	71	5	1	394	42.874	6.05	High	High	High	7.9e6	2.5e7	2.0e7	4.179	166.510091662407	10
High	IsMasterProtein	Q6ZD89	Flavone 3'-O-methyltransferase 1 OS=Oryza sativa subsp. japonica GN=COMT PE=1 SV=1	0	62.9185346444819	45.3804347826087	12	79	12	1	368	39.724	5.66	High	High	High	1.2e8	8.1e7	2.0e8	3.806	229.200104475021	12
High	IsMasterProtein	Q9ZRI7	Elongation factor 1-gamma 1 OS=Oryza sativa subsp. japonica GN=Os02g0220600 PE=2 SV=1	0	62.433433075019	36.3636363636364	13	93	5	1	418	47.448	6.47	High	High	High	4.6e7	3.1e7	7.1e7	2.914	239.665036559105	13
High	IsMasterProtein	Q5Z627	Elongation factor 1-gamma 3 OS=Oryza sativa subsp. japonica GN=Os06g0571400 PE=2 SV=1	0	61.8487761047039	36.5384615384615	13	118	5	1	416	47.36	6.47	High	High	High	6.1e7	4.9e7	6.8e7	2.594	330.194002151489	13
High	IsMasterProtein	A2XMV1	Glutamate dehydrogenase 1, mitochondrial OS=Oryza sativa subsp. indica GN=GDH1 PE=3 SV=2	0	61.750469610323	39.1727493917275	10	121	9	1	411	44.314	6.61	High	High	High	1.1e8	6.6e7	1.9e8	2.162	329.378396630287	10
High	IsMasterProtein	Q7XJ02	Probable L-ascorbate peroxidase 7, chloroplastic OS=Oryza sativa subsp. japonica GN=APX7 PE=2 SV=1	0	61.4807716634241	39.2757660167131	10	96	8	1	359	38.302	8.65	High	High	High	1.4e8	3.1e7	1.4e8	2.775	252.910790324211	10
High	IsMasterProtein	Q10N21	L-ascorbate peroxidase 1, cytosolic OS=Oryza sativa subsp. japonica GN=APX1 PE=1 SV=1	0	60.9235351754331	54.4	10	106	8	1	250	27.139	5.66	High	High	High	3.4e7	2.7e7	1.1e8	4.456	293.512102603912	10
High	IsMasterProtein	Q0JPA6	Salt stress root protein RS1 OS=Oryza sativa subsp. japonica GN=Os01g0233000 PE=2 SV=1	0	60.6083602007709	50	6	95	6	1	204	21.788	4.92	High	High	High	3.4e8	1.3e7	2.1e8	5.105	277.10182261467	6
High	IsMasterProtein	Q43007	Phospholipase D alpha 1 OS=Oryza sativa subsp. japonica GN=PLD1 PE=1 SV=2	0	60.5162442335709	25.2463054187192	15	71	15	1	812	92.161	5.96	High	High	High	1.3e8	2.6e7	5.0e7	1.188	169.20685172081	15
High	IsMasterProtein	P0C362	Photosystem II CP47 reaction center protein OS=Oryza sativa GN=psbB PE=3 SV=1	0	60.3043497648433	29.5275590551181	11	114	11	1	508	56.154	6.54	High	High	High	7.7e7	9.0e7	1.3e8	3.467	373.197938919067	11
High	IsMasterProtein	A2WXX3	60S ribosomal protein L5-1 OS=Oryza sativa subsp. indica GN=RPL5A PE=3 SV=2	0	60.2297881252643	35.5263157894737	8	76	1	1	304	34.734	9.16	High	High	High	2.8e7		2.0e7	3.16	198.38313639164	8
High	IsMasterProtein	P41344	Ferredoxin--NADP reductase, leaf isozyme, chloroplastic OS=Oryza sativa subsp. japonica GN=Os06g0107700 PE=2 SV=1	0	60.021225875802	36.4640883977901	13	111	13	1	362	39.982	8.51	High	High	High	2.3e8	5.5e7	2.0e8	3.125	296.038997292519	13
High	IsMasterProtein	Q10M12	Ricin B-like lectin R40C1 OS=Oryza sativa subsp. japonica GN=R40C1 PE=1 SV=1	0	59.8228476598984	34.1954022988506	8	112	8	1	348	38.798	6.8	High	High	High	1.6e8	6.7e7	1.6e8	2.3	367.889289617538	8
High	IsMasterProtein	Q9XEA8	Cysteine synthase OS=Oryza sativa subsp. japonica GN=RCS3 PE=2 SV=1	0	59.7464984796944	49.8461538461538	9	108	6	1	325	34.285	5.41	High	High	High	4.4e6	1.0e7	1.8e7	4.012	287.279768824577	9
High	IsMasterProtein	P49398	40S ribosomal protein S4 OS=Oryza sativa subsp. japonica GN=RPS4 PE=2 SV=3	0	59.4820680769029	50.188679245283	12	121	12	1	265	29.846	10.13	High	High	High	1.1e8	8.7e7	4.1e8	4.179	302.92639362812	12
High	IsMasterProtein	P12330	Chlorophyll a-b binding protein 1, chloroplastic OS=Oryza sativa subsp. japonica GN=CAB1R PE=2 SV=2	0	58.9898110472656	52.0754716981132	7	123	1	1	265	27.996	5.26	High	High	High	2.6e7	6.1e6	1.9e8	11.328	358.104339241982	7
High	IsMasterProtein	Q9LSU1	Proteasome subunit alpha type-5 OS=Oryza sativa subsp. japonica GN=PAE1 PE=2 SV=1	0	58.2022318043609	46.4135021097046	7	109	7	1	237	25.977	4.75	High	High	High	1.6e8	2.5e7	2.0e8	5.31	356.381036400795	7
High	IsMasterProtein	P41095	60S acidic ribosomal protein P0 OS=Oryza sativa subsp. japonica GN=Os08g0130500 PE=1 SV=3	0	57.8564124638294	34.4827586206897	6	125	6	1	319	34.356	5.49	High	High	High	2.6e8	8.3e7	4.3e8	7.483	315.601378560066	6
High	IsMasterProtein	Q2R480	6-phosphogluconate dehydrogenase, decarboxylating 2, chloroplastic OS=Oryza sativa subsp. japonica GN=G6PGH2 PE=2 SV=1	0	56.9327243572978	38.7795275590551	11	81	9	1	508	54.266	6.47	High	High	High	3.2e7	7.7e6	2.3e7	2.433	228.155524492264	11
High	IsMasterProtein	P55142	Glutaredoxin-C6 OS=Oryza sativa subsp. japonica GN=GRXC6 PE=1 SV=2	0	56.4358107898054	81.25	7	82	7	1	112	11.767	6.04	High	High	High	4.8e7	2.7e7	3.5e7	36.276	248.917502164841	7
High	IsMasterProtein	Q9LSU3	Proteasome subunit alpha type-6 OS=Oryza sativa subsp. japonica GN=PAA1 PE=2 SV=1	0	56.3213761095471	56.5040650406504	10	91	10	1	246	27.556	6.65	High	High	High	5.6e7	1.0e8	1.7e8	4.995	239.993628144264	10
High	IsMasterProtein	P28752	Tubulin alpha-1 chain OS=Oryza sativa subsp. japonica GN=TUBA1 PE=1 SV=1	0	56.2331786160421	35.7777777777778	12	93	4	1	450	49.622	5.06	High	High	High	1.5e7	4.6e7	6.1e7	4.337	213.710600495338	12
High	IsMasterProtein	P49210	60S ribosomal protein L9 OS=Oryza sativa subsp. japonica GN=RPL9 PE=2 SV=3	0	56.2050113748779	62.6315789473684	9	143	9	1	190	21.335	9.61	High	High	High	8.2e7	1.9e7	1.2e8	9	367.899160265923	9
High	IsMasterProtein	Q40680	Elongation factor 1-delta 1 OS=Oryza sativa subsp. japonica GN=Os07g0614500 PE=2 SV=3	0	55.7322370456182	58.0786026200873	9	95	8	1	229	24.847	4.53	High	High	High	6.1e7	6.2e7	1.9e8	9	266.490549445152	9
High	IsMasterProtein	Q43008	Superoxide dismutase [Mn], mitochondrial OS=Oryza sativa subsp. japonica GN=SODA PE=2 SV=2	0	55.721543290317	35.0649350649351	7	82	7	1	231	24.982	7.02	High	High	High	2.2e8	5.3e7	1.7e8	7.254	252.665014147758	7
High	IsMasterProtein	Q69TH8	Putative 12-oxophytodienoate reductase 4 OS=Oryza sativa subsp. japonica GN=OPR4 PE=2 SV=1	0	55.4330805833517	52.1052631578947	11	84	10	1	380	42.405	6.34	High	High	High	1.4e7	1.7e7	5.1e7	3.489	190.377885341644	11
High	IsMasterProtein	P12331	Chlorophyll a-b binding protein 2, chloroplastic OS=Oryza sativa subsp. japonica GN=CAB2R PE=2 SV=2	0	54.945638417804	52.8735632183908	7	106	1	1	261	27.535	5.43	High	High	High	1.7e7		1.1e6	11.328	298.308585882187	7
High	IsMasterProtein	Q69TY4	Peroxiredoxin-2E-1, chloroplastic OS=Oryza sativa subsp. japonica GN=PRXIIE-1 PE=2 SV=1	0	54.7886804540165	48.2758620689655	8	80	7	1	232	23.674	8.79	High	High	High	4.9e7	4.7e7	8.7e7	4.412	249.857678174973	8
High	IsMasterProtein	Q7XJ39	Non-specific lipid-transfer protein 2A OS=Oryza sativa subsp. japonica GN=LTP2-A PE=3 SV=2	0	53.8316059311344	55.9322033898305	5	95	5	1	118	11.494	8.53	High	High	High	1.5e9	2.6e7	1.1e9	45.416	300.873306274414	5
High	IsMasterProtein	A2YH64	Catalase isozyme B OS=Oryza sativa subsp. indica GN=CATB PE=2 SV=2	0	53.3566626205503	27.4390243902439	10	102	8	1	492	56.551	7.05	High	High	High	3.2e7	1.6e7	3.4e7	1.626	270.413198828697	10
High	IsMasterProtein	Q01K11	Gamma-aminobutyrate transaminase 1, mitochondrial OS=Oryza sativa subsp. indica GN=OsI_17385 PE=3 SV=1	0	53.3355419087361	25.5813953488372	9	87	9	1	516	56.335	6.8	High	High	High	7.4e7	3.0e7	1.1e8	2.162	230.597877383232	9
High	IsMasterProtein	P52428	Proteasome subunit alpha type-1 OS=Oryza sativa subsp. japonica GN=PAF1 PE=2 SV=1	0	53.0837863338924	34.4444444444444	7	68	7	1	270	29.612	5.54	High	High	High	3.9e7	7.1e7	1.3e8	4.623	193.183446407318	7
High	IsMasterProtein	Q948T6	Lactoylglutathione lyase OS=Oryza sativa subsp. japonica GN=GLYI-11 PE=1 SV=2	0	53.077640474242	39.1752577319588	9	147	9	1	291	32.533	5.67	High	High	High	1.2e8	5.5e7	6.5e8	2.728	426.276375889778	9
High	IsMasterProtein	P0C436	Photosystem II D2 protein OS=Oryza sativa subsp. indica GN=psbD PE=3 SV=1	0	53.038595652033	22.6628895184136	6	79	6	1	353	39.548	5.55	High	High	High	7.4e7	6.9e6	2.6e8	7.111	233.815259814262	6
High	IsMasterProtein	P42862	Glucose-6-phosphate isomerase, cytosolic A OS=Oryza sativa subsp. japonica GN=Os03g0776000 PE=2 SV=2	0	52.8936880978257	33.5097001763668	13	98	4	1	567	62.484	7.28	High	High	High	4.8e7	5.9e6	5.8e7	1.39	248.823684334755	13
High	IsMasterProtein	A2Y053	S-adenosylmethionine synthase 1 OS=Oryza sativa subsp. indica GN=SAM1 PE=2 SV=2	0	52.7471005995829	31.5656565656566	9	67	4	1	396	43.193	6.14	High	High	High	5.1e6		2.3e7	2.325	153.040602445602	9
High	IsMasterProtein	Q6Z6L4	Aminopeptidase M1-A OS=Oryza sativa subsp. japonica GN=Os02g0218200 PE=2 SV=1	0	52.5458327016465	18.7927107061503	12	88	12	1	878	98.391	5.2	High	High	High	6.6e7	3.5e7	6.1e7	0.743	238.203660726547	12
High	IsMasterProtein	Q0JMH0	2-hydroxyacyl-CoA lyase OS=Oryza sativa subsp. japonica GN=Os01g0505400 PE=3 SV=3	0	52.0922016787492	30.155979202773	12	100	12	1	577	60.787	6.35	High	High	High	1.2e8	5.2e7	7.8e7	1.512	265.199448108673	12
High	IsMasterProtein	Q7Y0F2	Probable nucleoredoxin 1-2 OS=Oryza sativa subsp. japonica GN=Os03g0405900 PE=2 SV=1	0	51.7385693164895	28.0550774526678	10	92	8	1	581	64.381	4.93	High	High	High	5.4e7	1.6e7	6.8e7	1.438	253.29730796814	10
High	IsMasterProtein	P31674	40S ribosomal protein S15 OS=Oryza sativa subsp. japonica GN=RPS15 PE=2 SV=2	0	51.7321433715852	43.5064935064935	5	97	5	1	154	17.404	10.2	High	High	High	1.1e8	3.5e6	2.5e8	50.795	215.722584962845	5
High	IsMasterProtein	B9EXM2	Carbamoyl-phosphate synthase large chain, chloroplastic OS=Oryza sativa subsp. japonica GN=CARB PE=2 SV=1	0	51.644490714815	15.6143344709898	11	61	11	1	1172	127.687	6.01	High	High	High	3.5e7	1.6e7	3.0e7	0.484	176.856956958771	11
High	IsMasterProtein	A2YQD9	Ferredoxin-1, chloroplastic OS=Oryza sativa subsp. indica GN=ADI1 PE=1 SV=1	0	51.4351239300436	57.5539568345324	3	118	3	1	139	14.941	4.56	High	High	High	2.0e8	2.0e7	4.4e8	6.743	423.342663884163	3
High	IsMasterProtein	A2WXB2	Fructose-1,6-bisphosphatase, cytosolic OS=Oryza sativa subsp. indica GN=OsI_04558 PE=2 SV=2	0	51.1362119828343	33.9233038348083	9	96	9	1	339	37.012	5.77	High	High	High	5.3e7	2.4e7	8.9e7	2.728	278.025778770447	9
High	IsMasterProtein	A2Z7B3	GDP-mannose 3,5-epimerase 1 OS=Oryza sativa subsp. indica GN=OsI_032456 PE=2 SV=1	0	50.2326467586145	33.8624338624339	10	83	6	1	378	42.781	6.09	High	High	High	1.7e8	6.0e7	1.4e8	2.311	201.572826743126	10
High	IsMasterProtein	O22386	50S ribosomal protein L12, chloroplastic OS=Oryza sativa subsp. japonica GN=RPL12-2 PE=2 SV=2	0	49.9949193851432	48.6486486486487	7	107	7	1	185	18.579	5.43	High	High	High	2.0e8	8.2e7	4.5e8	7.111	391.605833649635	7
High	IsMasterProtein	Q75IM9	Isovaleryl-CoA dehydrogenase, mitochondrial OS=Oryza sativa subsp. japonica GN=Os05g0125500 PE=2 SV=2	0	49.7219775795645	28.1173594132029	6	64	6	1	409	44.502	6.96	High	High	High	1.9e7	1.3e7	1.0e8	1.754	165.583864688873	6
High	IsMasterProtein	Q6ZDY8	Succinate dehydrogenase [ubiquinone] flavoprotein subunit, mitochondrial OS=Oryza sativa subsp. japonica GN=SDH1 PE=1 SV=1	0	49.6407090882216	23.4920634920635	8	68	8	1	630	68.81	7.08	High	High	High	6.9e7	2.5e7	1.1e8	1.021	196.88782787323	8
High	IsMasterProtein	A3BLC3	Ribosome-recycling factor, chloroplastic OS=Oryza sativa subsp. japonica GN=Os07g0570700 PE=2 SV=2	0	49.5358827187238	30.4511278195489	6	86	6	1	266	29.634	9.33	High	High	High	1.6e8	1.2e8	2.4e8	2.594	246.072556138039	6
High	IsMasterProtein	Q9AUV6	UDP-glucose 6-dehydrogenase 3 OS=Oryza sativa subsp. japonica GN=UGD3 PE=2 SV=1	0	49.3466186557611	28.9583333333333	9	69	9	1	480	52.865	6.13	High	High	High	8.2e7	7.9e7	1.3e8	1.154	200.431574702263	9
High	IsMasterProtein	Q6Z0I4	Enoyl-[acyl-carrier-protein] reductase [NADH] 1, chloroplastic OS=Oryza sativa subsp. japonica GN=Os08g0327400 PE=2 SV=1	0	47.8346311528947	45.8666666666667	9	65	5	1	375	39.106	8.68	High	High	High	2.4e7	3.6e7	2.5e7	3.467	199.580492734909	9
High	IsMasterProtein	A2XIK9	Magnesium-chelatase subunit ChlI, chloroplastic OS=Oryza sativa subsp. indica GN=CHLI PE=3 SV=1	0	47.6363436222773	31.3253012048193	9	83	9	1	415	44.823	5.72	High	High	High	2.6e7	7.2e6	6.5e7	1.894	205.963727116585	9
High	IsMasterProtein	Q6YZE2	Glutamate-1-semialdehyde 2,1-aminomutase, chloroplastic OS=Oryza sativa subsp. japonica GN=GSA PE=2 SV=1	0	47.4939516113595	25.7322175732218	9	59	9	1	478	50.206	6.95	High	High	High	7.1e7	4.2e7	1.2e8	1.754	173.622302293777	9
High	IsMasterProtein	Q6Z5N4	Pyruvate dehydrogenase E1 component subunit alpha-1, mitochondrial OS=Oryza sativa subsp. japonica GN=Os02g0739600 PE=2 SV=1	0	46.2428112566308	34.1025641025641	10	82	10	1	390	42.675	7.77	High	High	High	2.6e7	4.3e7	5.2e7	2.311	223.563971042633	10
High	IsMasterProtein	Q7XDY9	Rubisco accumulation factor 1, chloroplastic OS=Oryza sativa subsp. japonica GN=RAF1 PE=2 SV=1	0	45.6373092714916	23.2409381663113	7	68	7	1	469	51.528	5.62	High	High	High	6.5e7	2.0e7	1.1e8	1.371	195.070970892906	7
High	IsMasterProtein	P0C542	Actin-7 OS=Oryza sativa subsp. indica GN=ACT7 PE=3 SV=1	0	45.5118663762278	29.5212765957447	10	88	2	1	376	41.588	5.39	High	High	Not Found	1.4e7			2.162	264.050815343857	10
High	IsMasterProtein	A2XFI3	Pyruvate decarboxylase 2 OS=Oryza sativa subsp. indica GN=PDC2 PE=2 SV=2	0	45.4467845317333	20.1320132013201	9	72	6	1	606	64.805	5.91	High	High	High	3.4e7	2.6e7	7.4e7	1.894	182.456502556801	9
High	IsMasterProtein	P00761	Trypsin OS=Sus scrofa PE=1 SV=1	0	44.720376287836	25.1082251082251	4	81	4	1	231	24.394	7.18	High	High	High	1.5e7	3.8e7	1.7e9	4.878	196.471817851067	4
High	IsMasterProtein	P0C358	Photosystem I P700 chlorophyll a apoprotein A2 OS=Oryza sativa subsp. japonica GN=psaB PE=3 SV=1	0	43.8234327597904	13.0790190735695	8	81	8	1	734	82.508	7.15	High	High	High	9.8e7	3.7e7	3.4e8	2.162	228.249742627144	8
High	IsMasterProtein	Q6ERW7	Probable cinnamyl alcohol dehydrogenase 8C OS=Oryza sativa subsp. japonica GN=CAD8C PE=2 SV=2	0	43.4814672369698	35.0797266514806	9	60	3	1	439	45.823	7.52	High	High	High	2.0e7	2.5e7	2.1e7	1.994	169.834370970726	9
High	IsMasterProtein	Q6H5J0	Enoyl-[acyl-carrier-protein] reductase [NADH] 2, chloroplastic OS=Oryza sativa subsp. japonica GN=Os09g0277800 PE=2 SV=1	0	43.2072907226719	45.2830188679245	10	76	6	1	371	38.996	9.01	High	High	High	2.8e7	3.0e7	8.1e7	2.34	202.46663582325	10
High	IsMasterProtein	A2Y720	Late embryogenesis abundant protein, group 3 OS=Oryza sativa subsp. indica GN=LEA3 PE=1 SV=1	0	42.9238223774616	24	5	36	5	1	200	20.455	6.96	High	High	High	1.3e8	3.6e7	1.9e8	2.415	122.707235336304	5
High	IsMasterProtein	Q2R8Z5	Alcohol dehydrogenase 1 OS=Oryza sativa subsp. japonica GN=ADH1 PE=2 SV=2	0	42.8579159302473	37.9947229551451	8	73	7	1	379	40.958	6.65	High	High	High	1.2e7	7.4e6	9.3e7	2.162	180.734432458878	8
High	IsMasterProtein	P35681	Translationally-controlled tumor protein homolog OS=Oryza sativa subsp. japonica GN=TCTP PE=1 SV=1	0	42.6836688862732	41.6666666666667	5	68	5	1	168	18.934	4.68	High	High	High	3.6e7	3.1e7	1.2e8	11.915	203.471194505692	5
High	IsMasterProtein	Q69T99	Glucose-1-phosphate adenylyltransferase small subunit 1, chloroplastic/amyloplastic OS=Oryza sativa subsp. japonica GN=AGPS1 PE=1 SV=1	0	42.4825634559677	32.4	10	46	6	1	500	54.81	6.67	High	High	High	1.9e7	2.2e7	7.6e6	1.106	119.595610260963	10
High	IsMasterProtein	P0DKK7	60S ribosomal protein L7a-2 OS=Oryza sativa subsp. japonica GN=RPL7A-2 PE=2 SV=1	0	42.2740946685368	32.9457364341085	8	111	8	1	258	29.285	10.35	High	High	High	2.8e8	1.3e8	2.5e8	4.623	330.046988964081	8
High	IsMasterProtein	Q7Y1Z0	Chitinase 5 OS=Oryza sativa subsp. japonica GN=Cht5 PE=2 SV=1	0	42.2281758075063	38.8888888888889	6	60	3	1	288	30.467	7.97	High	High	Not Found	1.8e7	3.2e6		3.642	159.887610435486	6
High	IsMasterProtein	Q69LE7	Probable polyribonucleotide nucleotidyltransferase 1, chloroplastic OS=Oryza sativa subsp. japonica GN=PNP1 PE=2 SV=1	0	42.0307106475816	12.6385809312639	9	27	9	1	902	97.339	5.91	High	High	High	1.7e7	9.5e6	2.0e7	0.6	70.8923556804657	9
High	IsMasterProtein	Q8LJU5	40S ribosomal protein S7 OS=Oryza sativa subsp. japonica GN=RPS7 PE=2 SV=2	0	41.4947321646165	39.0625	5	117	5	1	192	22.293	9.76	High	High	High	7.9e6	1.8e7	8.1e7	4.623	280.933069467545	5
High	IsMasterProtein	O82451	Probable glutathione S-transferase GSTF2 OS=Oryza sativa subsp. japonica GN=GSTF2 PE=1 SV=3	0	41.3197466017651	36.7441860465116	7	82	7	1	215	23.961	6.13	High	High	High	2.0e8	8.8e7	3.9e8	7.111	257.031557202339	7
High	IsMasterProtein	Q9ARZ9	Ubiquitin-40S ribosomal protein S27a-1 OS=Oryza sativa subsp. japonica GN=RPS27AA PE=2 SV=1	0	41.2172790134745	47.741935483871	7	369	1	1	155	17.657	9.77	High	High	Not Found	7.6e6			5.813	1089.93476831913	7
High	IsMasterProtein	Q9ZST0	50S ribosomal protein L5, chloroplastic OS=Oryza sativa subsp. japonica GN=RPL5 PE=2 SV=2	0	41.1647578514211	37.9928315412186	7	83	7	1	279	30.2	10.35	High	High	High	1.0e8	4.0e7	8.6e7	2.162	208.905709505081	7
High	IsMasterProtein	P42211	Aspartic proteinase OS=Oryza sativa subsp. japonica GN=RAP PE=2 SV=2	0	40.7727678349341	24.1935483870968	8	53	8	1	496	54.055	6.15	High	High	High	3.8e7	1.0e7	7.2e7	1.512	164.218850374222	8
High	IsMasterProtein	P0C495	50S ribosomal protein L2, chloroplastic OS=Oryza sativa GN=rpl2-A PE=3 SV=1	0	40.3992666711898	30.4029304029304	5	59	5	1	273	29.923	11.31	High	High	High	4.6e7	6.0e7	9.7e7	2.981	142.887422561646	5
High	IsMasterProtein	Q75HQ0	Heat shock 70 kDa protein BIP4 OS=Oryza sativa subsp. japonica GN=BIP4 PE=2 SV=1	0	40.3180419867034	5.24017467248908	4	80	1	1	687	74.267	5.22	High	High	High				0.455	224.169324398041	4
High	IsMasterProtein	P42863	Glucose-6-phosphate isomerase, cytosolic B OS=Oryza sativa subsp. japonica GN=Os06g0256500 PE=2 SV=2	0	40.2220917736926	24.6913580246914	11	83	2	1	567	62.329	6.93	High	High	High	4.7e7	1.2e7	5.4e7	0.947	214.490179419518	11
High	IsMasterProtein	P15280	Glucose-1-phosphate adenylyltransferase small subunit 2, chloroplastic/amyloplastic/cytosolic OS=Oryza sativa subsp. japonica GN=AGPS2 PE=1 SV=4	0	40.1747339453638	24.3190661478599	10	68	6	1	514	56.069	7.03	High	High	High	2.6e7	1.4e7	6.0e7	1.062	146.606091022491	10
High	IsMasterProtein	Q7F8S5	Peroxiredoxin-2E-2, chloroplastic OS=Oryza sativa subsp. japonica GN=PRXIIE-2 PE=1 SV=1	0	39.8018921938816	29.3333333333333	5	50	4	1	225	23.165	6.58	High	High	High	1.1e8	5.3e7	1.3e8	2.455	177.666470527649	5
High	IsMasterProtein	Q941Z0	Probable NADPH:quinone oxidoreductase 1 OS=Oryza sativa subsp. japonica GN=Os01g0953600 PE=2 SV=1	0	39.7636650160055	49.746192893401	5	71	5	1	197	21.311	7.81	High	High	High	3.0e7	4.8e6	7.8e7	3.125	242.397561073303	5
High	IsMasterProtein	Q2R1V8	GDP-mannose 3,5-epimerase 2 OS=Oryza sativa subsp. japonica GN=GME-2 PE=2 SV=2	0	39.7590407297753	25.8760107816712	7	55	3	1	371	42.105	6.09	High	High	High	2.9e7	4.5e6	6.2e7	1.371	142.638939619064	7
High	IsMasterProtein	B8BKI7	Probable bifunctional methylthioribulose-1-phosphate dehydratase/enolase-phosphatase E1 OS=Oryza sativa subsp. indica GN=OsI_36120 PE=2 SV=1	0	39.4180715295732	33.3976833976834	9	50	9	1	518	57.006	6	High	High	High	6.2e7	1.8e7	5.8e7	1.154	152.018402576447	9
High	IsMasterProtein	Q851S8	Adenylosuccinate synthetase 2, chloroplastic OS=Oryza sativa subsp. japonica GN=PURA2 PE=2 SV=1	0	39.333808075478	21.2678936605317	9	39	7	1	489	52.641	6.92	High	High	High	2.0e7	8.0e6	6.1e6	1.264	85.3998351097107	9
High	IsMasterProtein	Q6ZFU6	Thioredoxin reductase NTRB OS=Oryza sativa subsp. japonica GN=NTRB PE=2 SV=1	0	39.3160728409033	36.2537764350453	6	32	4	1	331	34.655	6.64	High	High	High	3.4e7	1.9e7	1.3e7	2.162	97.5110499858856	6
High	IsMasterProtein	Q6ERW9	Probable cinnamyl alcohol dehydrogenase 8B OS=Oryza sativa subsp. japonica GN=CAD8B PE=3 SV=2	0	39.2434403233946	27.9816513761468	8	50	2	1	436	45.546	7.9	High	High	High	6.7e7	5.7e7	9.2e7	1.31	135.054463982582	8
High	IsMasterProtein	P0C5D5	Peroxiredoxin Q, chloroplastic OS=Oryza sativa subsp. japonica GN=Os06g0196300 PE=2 SV=1	0	39.1238002731478	33.1797235023041	6	72	6	1	217	23.722	9.91	High	High	High	2.4e8	4.9e7	1.4e8	2.728	156.909529566765	6
High	IsMasterProtein	O04138	Chitinase 4 OS=Oryza sativa subsp. japonica GN=Cht4 PE=2 SV=2	0	39.0672021255011	34.0350877192982	7	80	4	1	285	30.431	8.09	High	High	High	4.9e7	3.2e7	9.9e7	4.179	222.639405965805	7
High	IsMasterProtein	B7F845	60S ribosomal protein L10a OS=Oryza sativa subsp. japonica GN=RPL10A PE=1 SV=1	0	38.8587247918534	33.3333333333333	6	71	6	1	216	24.467	9.82	High	High	High	2.0e8	2.1e8	3.1e8	2.981	188.450615763664	6
High	IsMasterProtein	Q7Y0E8	Probable nucleoredoxin 1-1 OS=Oryza sativa subsp. japonica GN=Os03g0405500 PE=2 SV=1	0	38.85129087347	19.8594024604569	7	41	5	1	569	63.249	5.06	High	High	High	4.0e7	1.1e7	5.1e7	1.102	112.681938886642	7
High	IsMasterProtein	Q7XPL2	Oxygen-dependent coproporphyrinogen-III oxidase, chloroplastic OS=Oryza sativa subsp. japonica GN=CPX PE=2 SV=2	0	38.6146418227494	33.8345864661654	9	50	9	1	399	43.844	6.67	High	High	High	4.7e7	7.1e6	1.2e7	1.212	132.444860458374	9
High	IsMasterProtein	P51431	Ubiquitin-40S ribosomal protein S27a-2 OS=Oryza sativa subsp. japonica GN=RPS27AB PE=2 SV=3	0	38.2354720183005	41.9354838709677	7	369	1	1	155	17.671	9.8	High	Not Found	High	1.4e7		1.5e7	5.813	1093.91038620472	7
High	IsMasterProtein	Q6ZBZ2	Germin-like protein 8-14 OS=Oryza sativa subsp. japonica GN=GER5 PE=1 SV=1	0	37.7925161903727	36.150234741784	4	91	4	1	213	21.847	6.51	High	High	High	5.8e6	4.0e7	6.1e8	20.544	294.94359433651	4
High	IsMasterProtein	A2XRZ6	Probable aldo-keto reductase 3 OS=Oryza sativa subsp. indica GN=H0813E03.4 PE=3 SV=1	0	37.6520219373029	30.9859154929577	8	32	6	1	355	38.207	5.97	High	High	High	2.8e7	2.9e7	4.1e7	1.291	85.2388876676559	8
High	IsMasterProtein	A2XD35	Adenylosuccinate synthetase, chloroplastic OS=Oryza sativa subsp. indica GN=PURA PE=3 SV=2	0	37.6294649365719	19.917864476386	7	42	5	1	487	51.976	6.84	High	High	High	9.7e6	2.9e6	4.5e7	1.043	115.182997107506	7
High	IsMasterProtein	Q8H8C7	Chitin elicitor-binding protein OS=Oryza sativa subsp. japonica GN=CEBIP PE=1 SV=1	0	36.767153247912	20.2247191011236	4	58	4	1	356	37.176	7.36	High	High	High	1.9e8	5.7e7	1.9e8	1.581	185.502689599991	4
High	IsMasterProtein	B8AL33	Arginine biosynthesis bifunctional protein ArgJ, chloroplastic OS=Oryza sativa subsp. indica GN=OsI_11009 PE=3 SV=1	0	36.7038831664075	19.8704103671706	4	25	4	1	463	47.823	6.92	High	High	High	1.0e7	1.7e7	3.0e7	0.905	74.0630657672882	4
High	IsMasterProtein	P40978	40S ribosomal protein S19 OS=Oryza sativa subsp. japonica GN=RPS19A PE=2 SV=1	0	36.625635627867	56.8493150684932	11	94	11	1	146	16.377	10.04	High	High	High	1.7e8	3.4e7	4.9e8	7.483	231.826840639114	11
High	IsMasterProtein	Q84T92	Chalcone--flavonone isomerase OS=Oryza sativa subsp. japonica GN=CHI PE=2 SV=1	0	36.5663501078464	54.5064377682403	9	59	9	1	233	23.878	5.27	High	High	High	7.2e7	4.7e7	1.1e8	3.924	182.590727329254	9
High	IsMasterProtein	A2YL07	Glutamate--cysteine ligase B, chloroplastic OS=Oryza sativa subsp. indica GN=GSH1-2 PE=3 SV=2	0	36.4690881680773	32.0564516129032	10	56	10	1	496	56.118	7.02	High	High	High	3.1e7	2.0e7	6.9e7	1.154	166.977228403091	10
High	IsMasterProtein	P0DKK8	40S ribosomal protein S10-1 OS=Oryza sativa subsp. japonica GN=RPS10-1 PE=2 SV=1	0	36.3068306755854	44.2622950819672	7	89	7	1	183	20.25	9.76	High	High	High	4.6e7	1.6e8	2.2e8	4.623	237.138652920723	7
High	IsMasterProtein	Q6F332	Calmodulin-2 OS=Oryza sativa subsp. japonica GN=CAM2 PE=2 SV=3	0	35.8204170221609	67.1140939597315	6	72	1	1	149	16.807	4.27	High	High	High	1.1e6	3.6e6	1.3e6	9	191.42122733593	6
High	IsMasterProtein	B9F3B6	Succinate-semialdehyde dehydrogenase, mitochondrial OS=Oryza sativa subsp. japonica GN=ALDH5F1 PE=3 SV=1	0	35.6698771780516	25.426944971537	9	51	9	1	527	56.058	8.1	High	High	High	4.7e7	1.0e7	6.2e7	1.106	140.569852352142	9
High	IsMasterProtein	P25777	Oryzain beta chain OS=Oryza sativa subsp. japonica GN=Os04g0670200 PE=1 SV=2	0	35.2952497976837	17.5965665236052	6	66	6	1	466	49.767	5.36	High	High	High	8.1e7	1.8e7	1.5e8	1.154	189.257568597794	6
High	IsMasterProtein	A6N0M9	Nucleoside diphosphate kinase 1 OS=Oryza sativa subsp. indica GN=NDKR PE=1 SV=1	0	34.8905429055478	41.6107382550336	6	92	6	1	149	16.835	6.8	High	High	High	1.7e8	7.6e6	8.7e8	6.943	255.016666769981	6
High	IsMasterProtein	Q0JNS6	Calmodulin-1 OS=Oryza sativa subsp. japonica GN=CAM1-1 PE=1 SV=2	0	34.7981021781836	67.1140939597315	6	76	1	1	149	16.821	4.27	High	High	High	1.1e6	2.2e6	2.0e6	9	194.458269476891	6
High	IsMasterProtein	Q6Z4G3	UDP-arabinopyranose mutase 3 OS=Oryza sativa subsp. japonica GN=UAM3 PE=1 SV=1	0	34.6601370499411	30.8743169398907	8	83	2	1	366	41.253	6.43	High	Not Found	Not Found	3.9e7			1.512	199.885588526726	8
High	IsMasterProtein	Q2QYW2	Clathrin heavy chain 2 OS=Oryza sativa subsp. japonica GN=Os12g0104800 PE=3 SV=1	0	34.387674562413	6.90866510538642	9	47	9	1	1708	193.225	5.39	High	High	High	4.8e7	1.7e7	4.8e7	0.228	125.47229719162	9
High	IsMasterProtein	Q69SV0	Probable L-ascorbate peroxidase 8, chloroplastic OS=Oryza sativa subsp. japonica GN=APX8 PE=1 SV=2	0	34.0026491693683	22.3849372384937	7	32	5	1	478	51.156	5.53	High	High	High	3.9e7	2.1e6	5.3e7	1.276	89.7450988292694	7
High	IsMasterProtein	A2Y5L9	Pyruvate decarboxylase 1 OS=Oryza sativa subsp. indica GN=PDC1 PE=2 SV=1	0	33.7333494476926	15.8677685950413	8	64	5	1	605	65.103	6.3	High	High	High	3.6e7	1.4e7	1.9e7	1.276	161.108991265297	8
High	IsMasterProtein	Q40682	Elongation factor 1-delta 2 OS=Oryza sativa subsp. japonica GN=Os03g0406200 PE=2 SV=3	0	33.6238914897134	44.2477876106195	7	27	6	1	226	24.639	4.53	High	High	High	3.3e7	1.3e7	4.1e7	3.924	81.3732271194458	7
High	IsMasterProtein	P0C0L1	Probable L-ascorbate peroxidase 6, chloroplastic/mitochondrial OS=Oryza sativa subsp. japonica GN=APX6 PE=2 SV=1	0	33.61479044008	33.6569579288026	6	29	6	1	309	33.481	7.23	High	High	High	6.3e7	2.4e7	7.6e7	1.31	81.5222206115723	6
High	IsMasterProtein	P25776	Oryzain alpha chain OS=Oryza sativa subsp. japonica GN=Os04g0650000 PE=1 SV=2	0	32.6433511908418	10.6986899563319	3	69	3	1	458	50.099	5.27	High	High	High	1.7e8	1.9e7	3.0e8	1.239	239.926613688469	3
High	IsMasterProtein	Q6AVT2	Glucose-1-phosphate adenylyltransferase large subunit 1, chloroplastic/amyloplastic OS=Oryza sativa subsp. japonica GN=AGPL1 PE=1 SV=1	0	32.5526397450196	17.8082191780822	7	38	7	1	511	55.392	7.37	High	High	High	3.5e7	1.9e7	6.5e7	0.624	104.558905720711	7
High	IsMasterProtein	A2WXV8	Fructokinase-1 OS=Oryza sativa subsp. indica GN=FRK1 PE=1 SV=1	0	32.5490107534455	30.3405572755418	8	52	8	1	323	34.707	5.27	High	High	High	2.8e7	2.5e7	6.0e7	1.228	147.001963615417	8
High	IsMasterProtein	Q6Z965	12-oxophytodienoate reductase 7 OS=Oryza sativa subsp. japonica GN=OPR7 PE=2 SV=1	0	32.5336271073919	19.0355329949239	5	37	5	1	394	43.65	8.56	High	High	High	4.2e7	1.0e7	2.7e7	0.738	97.1496965885162	5
High	IsMasterProtein	Q6AVA8	Pyruvate, phosphate dikinase 1, chloroplastic OS=Oryza sativa subsp. japonica GN=PPDK1 PE=1 SV=1	0	32.199168989269	10.454065469905	7	37	6	1	947	102.722	6.37	High	High	High	1.8e7	1.8e7	3.4e7	0.346	91.8534897565842	7
High	IsMasterProtein	P43279	NADP-dependent malic enzyme, chloroplastic OS=Oryza sativa subsp. japonica GN=ME6 PE=2 SV=2	0	31.9627932050745	11.1111111111111	4	64	4	1	639	69.822	7.14	High	High	High	3.0e7	1.3e7	1.5e8	0.468	227.122755050659	4
High	IsMasterProtein	P46466	26S proteasome regulatory subunit 4 homolog OS=Oryza sativa subsp. japonica GN=TBP2 PE=2 SV=2	0	31.8904804045713	20.9821428571429	6	23	6	1	448	49.556	6.21	High	High	High	5.1e7	6.8e6	1.9e7	0.743	60.8989272117615	6
High	IsMasterProtein	P0C519	ATP synthase subunit 9, mitochondrial OS=Oryza sativa subsp. japonica GN=ATP9 PE=2 SV=1	0	31.7618970064329	41.8918918918919	1	16	1	1	74	7.552	8.75	High	High	High	5.3e7	6.4e7	5.6e7	4.623	63.0887594223022	1
High	IsMasterProtein	A2Y5G8	Probable histone H2A.4 OS=Oryza sativa subsp. indica GN=OsI_019561 PE=3 SV=1	0	31.7209596593195	37.4233128834356	3	63	1	1	163	16.961	10.68	High	High	High	2.6e7	2.2e7	7.6e6	4.995	193.116682291031	3
High	IsMasterProtein	Q0D840	Thioredoxin H1 OS=Oryza sativa subsp. japonica GN=TRXH PE=1 SV=1	0	31.7141068271963	54.9180327868852	6	80	6	1	122	13.148	5.3	High	High	High	9.6e7	2.5e7	1.5e8	5.31	214.483155846596	6
High	IsMasterProtein	Q75M08	Protein disulfide isomerase-like 2-1 OS=Oryza sativa subsp. japonica GN=PDIL2-1 PE=2 SV=2	0	31.4698143004433	25.6830601092896	6	39	6	1	366	39.888	6.99	High	High	High	4.0e7	2.7e7	6.1e7	0.743	127.007964968681	6
High	IsMasterProtein	Q655S1	ATP-dependent zinc metalloprotease FTSH 2, chloroplastic OS=Oryza sativa subsp. japonica GN=FTSH2 PE=3 SV=1	0	31.2903170950462	15.3846153846154	6	43	6	1	676	72.493	5.72	High	High	High	1.7e7	1.3e7	2.4e7	0.512	110.474647521973	6
High	IsMasterProtein	P51823	ADP-ribosylation factor 2 OS=Oryza sativa subsp. japonica GN=ARF PE=2 SV=2	0	31.190874849615	25.9668508287293	3	48	3	1	181	20.695	6.95	High	High	High	3.2e7	1.5e7	5.0e7	2.831	129.561840057373	3
High	IsMasterProtein	P41345	Ferredoxin--NADP reductase, root isozyme, chloroplastic OS=Oryza sativa subsp. japonica GN=Os03g0784700 PE=1 SV=1	0	30.6812867210241	28.8359788359788	7	48	4	1	378	41.852	8.6	High	High	High	1.7e7	7.2e6	8.1e7	1.61	100.15683400631	7
High	IsMasterProtein	Q6F362	Histone H2B.9 OS=Oryza sativa subsp. japonica GN=H2B.9 PE=3 SV=1	0	30.3408781141293	34.2105263157895	4	72	4	1	152	16.246	10.05	High	High	High	5.8e8	8.4e6	1.1e9	3.329	184.620823979378	4
High	IsMasterProtein	Q9LST6	Proteasome subunit beta type-2 OS=Oryza sativa subsp. japonica GN=PBD1 PE=2 SV=2	0	29.9842098840885	46.2264150943396	8	41	8	1	212	23.463	5.64	High	High	High	6.5e7	3.9e7	1.3e8	3.125	95.0658226013184	8
High	IsMasterProtein	P14654	Glutamine synthetase cytosolic isozyme 1-2 OS=Oryza sativa subsp. japonica GN=GLN1-2 PE=1 SV=1	0	29.8431856538099	18.4873949579832	3	54	2	1	357	39.234	6.07	Not Found	High	High		1.0e7	7.3e6	1.738	141.317156553268	3
High	IsMasterProtein	P0C8Y9	Proteasome subunit alpha type-4-2 OS=Oryza sativa subsp. indica GN=OsI_021067 PE=1 SV=1	0	29.5492749925332	32.8	5	55	5	1	250	27.009	6.92	High	High	High	1.9e7	4.9e6	8.3e7	2.831	164.287652254105	5
High	IsMasterProtein	P25778	Oryzain gamma chain OS=Oryza sativa subsp. japonica GN=Os09g0442300 PE=2 SV=2	0	29.5068933984256	17.6795580110497	3	64	3	1	362	39.089	7.15	High	High	High	4.4e7	1.1e7	2.0e7	2.162	170.779021501541	3
High	IsMasterProtein	Q7XTJ3	Pyruvate dehydrogenase E1 component subunit alpha-3, chloroplastic OS=Oryza sativa subsp. japonica GN=Os04g0119400 PE=2 SV=2	0	29.439731426356	14.3529411764706	5	28	5	1	425	46.115	6.61	High	High	High	4.1e7	2.4e7	3.7e7	0.859	72.9977207183838	5
High	IsMasterProtein	Q9FR35	Peroxiredoxin-2C OS=Oryza sativa subsp. japonica GN=PRXIIC PE=1 SV=1	0	29.287723934471	53.0864197530864	6	53	6	1	162	17.28	5.88	High	High	High	8.5e7	6.0e7	2.1e8	9	99.2164721488953	6
High	IsMasterProtein	A2Y0T4	60S ribosomal protein L10-2 OS=Oryza sativa subsp. indica GN=SG12 PE=2 SV=2	0	29.1944327660295	33.3333333333333	7	67	2	1	219	24.656	10.36	High	High	High	6.5e7	7.2e6	2.9e8	2.415	166.062689900398	7
High	IsMasterProtein	A2Z3I9	Proteasome subunit alpha type-7-B OS=Oryza sativa subsp. indica GN=PAD1 PE=2 SV=1	0	29.0928819612474	24.8995983935743	4	49	2	1	249	27.197	7.93	High	High	High	3.2e7	1.7e7	3.9e7	1.683	157.810289740562	4
High	IsMasterProtein	A2XAZ3	Alcohol dehydrogenase class-3 OS=Oryza sativa subsp. indica GN=ADHIII PE=3 SV=1	0	28.9686243147085	37.5328083989501	8	43	8	1	381	40.769	7.17	High	High	High	3.8e7	8.5e6	1.1e8	1.683	93.6618200540543	8
High	IsMasterProtein	Q6ZFT5	Ribose-phosphate pyrophosphokinase 4 OS=Oryza sativa subsp. japonica GN=Os02g0714600 PE=2 SV=1	0	28.7493061147953	31.0769230769231	6	45	6	1	325	36.126	6.79	High	High	High	1.5e7	1.4e7	1.6e7	1.976	93.6277101039886	6
High	IsMasterProtein	Q9SLX0	Importin subunit alpha-1b OS=Oryza sativa subsp. japonica GN=Os05g0155601 PE=1 SV=2	0	28.6132006133235	14.9812734082397	6	43	4	1	534	58.53	5.31	High	High	High	9.2e7	1.1e7	5.1e7	0.887	124.029757976532	6
High	IsMasterProtein	Q6F2U9	Lysine--tRNA ligase OS=Oryza sativa subsp. japonica GN=Os03g0586800 PE=2 SV=1	0	28.5550689269528	15.1162790697674	7	28	7	1	602	68.344	6.2	High	High	High	5.6e7	2.0e7	6.8e7	0.624	78.2409881353378	7
High	IsMasterProtein	Q10KF0	Proteasome subunit alpha type-2 OS=Oryza sativa subsp. japonica GN=PAB1 PE=2 SV=1	0	28.5277301517531	38.7234042553192	6	54	6	1	235	25.828	5.48	High	High	High	1.2e7	1.1e7	8.6e7	3.125	128.921226263046	6
High	IsMasterProtein	Q69UI1	40S ribosomal protein S13-2 OS=Oryza sativa subsp. japonica GN=Os08g0117300 PE=1 SV=1	0	28.4093665281168	40.3973509933775	6	58	1	1	151	17.135	10.54	High	High	High		6.0e7	2.6e8	5.31	148.055706977844	6
High	IsMasterProtein	P0C2Z1	ATP synthase epsilon chain, chloroplastic OS=Oryza sativa GN=atpE PE=3 SV=1	0	28.4087204336268	61.3138686131387	4	56	4	1	137	15.208	5.1	High	High	High	5.5e6	8.2e6	6.7e6	12.895	130.585595607758	4
High	IsMasterProtein	P49216	40S ribosomal protein S26 OS=Oryza sativa subsp. japonica GN=RPS26 PE=2 SV=2	0	28.3983131551883	32.3308270676692	2	36	2	1	133	14.982	11.02	High	High	High	1.2e8	3.1e7	1.2e8	24.119	85.7469260692596	2
High	IsMasterProtein	Q33E23	Glutamate dehydrogenase 2, mitochondrial OS=Oryza sativa subsp. japonica GN=GDH2 PE=2 SV=1	0	28.2488115870492	18.4914841849148	5	45	4	1	411	44.523	6.68	High	High	High	4.2e7	3.8e7	1.1e8	0.905	112.60139966011	5
High	IsMasterProtein	Q69UI2	40S ribosomal protein S13-1 OS=Oryza sativa subsp. japonica GN=Os08g0117200 PE=3 SV=2	0	28.0084985373492	40.3973509933775	6	58	1	1	151	17.105	10.54	High	High	High		4.4e7	2.6e8	5.31	146.814307689667	6
High	IsMasterProtein	Q0JM17	DEAD-box ATP-dependent RNA helicase 56 OS=Oryza sativa subsp. japonica GN=AIP1 PE=1 SV=2	0	27.2399178152354	25.2314814814815	7	28	7	1	432	48.623	5.72	High	High	High	2.3e7		6.7e7	0.887	58.9396476745605	7
High	IsMasterProtein	Q2QYL3	Non-specific lipid-transfer protein 3 OS=Oryza sativa subsp. japonica GN=LTP110-A PE=2 SV=1	0	27.1971392774282	35.5371900826446	3	64	3	1	121	12.137	8.91	High	High	High	9.6e7	9.1e7	3.8e8	3.217	208.241780519485	3
High	IsMasterProtein	Q6ESF0	Germin-like protein 2-4 OS=Oryza sativa subsp. japonica GN=Os02g0532500 PE=2 SV=1	0	27.1739950423868	38.4279475982533	7	31	7	1	229	24.302	8.34	High	High	High	3.2e6	1.8e7	5.7e7	2.455	75.0701358318329	7
High	IsMasterProtein	Q10LR9	Uroporphyrinogen decarboxylase 2, chloroplastic OS=Oryza sativa subsp. japonica GN=Os03g0337600 PE=3 SV=1	0	26.8227633422841	24.6153846153846	6	42	6	1	390	42.817	6.57	High	High	High	1.1e7	1.4e7	1.9e7	1.404	101.059076905251	6
High	IsMasterProtein	Q943F3	60S ribosomal protein L18a OS=Oryza sativa subsp. japonica GN=RPL18A PE=1 SV=1	0	26.2993118082321	35.3932584269663	7	62	7	1	178	21.386	10.45	High	High	High	1.2e8	4.1e7	2.6e8	2.728	148.939001560211	7
High	IsMasterProtein	Q7XPY2	Plasma membrane ATPase OS=Oryza sativa subsp. japonica GN=Os04g0656100 PE=2 SV=1	0	26.2057898315128	12.8286014721346	8	36	8	1	951	104.752	6.79	High	High	High	1.6e7	1.2e7	4.7e7	0.425	94.4888063669205	8
High	IsMasterProtein	Q6L5I5	Mitochondrial outer membrane protein porin 2 OS=Oryza sativa subsp. japonica GN=VDAC2 PE=2 SV=1	0	26.0092205346233	39.2857142857143	7	35	7	1	280	29.584	8.65	High	High	High	3.8e7	3.1e7	4.3e7	2.728	89.3183197975159	7
High	IsMasterProtein	A2YXU2	Proteasome subunit alpha type-7-A OS=Oryza sativa subsp. indica GN=OsI_029135 PE=2 SV=2	0	25.975628938544	26.1044176706827	4	40	2	1	249	27.279	7.43	High	High	High	4.8e6		4.3e7	1.276	133.284180879593	4
High	IsMasterProtein	Q69S39	Cytochrome b6-f complex iron-sulfur subunit, chloroplastic OS=Oryza sativa subsp. japonica GN=petC PE=1 SV=1	0	25.8132433338317	43.1111111111111	6	29	6	1	225	23.869	8.25	High	High	High	2.1e7	6.4e6	7.8e7	1.929	59.4986937046051	6
High	IsMasterProtein	A2Y7R5	GTP-binding nuclear protein Ran-2 OS=Oryza sativa subsp. indica GN=RAN2 PE=2 SV=1	0	25.8121611784188	30.316742081448	6	64	6	1	221	25.023	7.12	High	High	High	1.7e8	6.0e7	2.9e8	3.329	179.189412355423	6
High	IsMasterProtein	Q69LA6	Probable pyridoxal 5'-phosphate synthase subunit PDX1.1 OS=Oryza sativa subsp. japonica GN=PDX11 PE=2 SV=1	0	25.5996212310725	15.4088050314465	5	58	5	1	318	33.715	6.89	High	High	High	5.6e7	2.1e7	1.1e8	1.154	165.911287426949	5
High	IsMasterProtein	Q7G794	Putative linoleate 9S-lipoxygenase 3 OS=Oryza sativa subsp. japonica GN=Os03g0700400 PE=3 SV=1	0	25.2368228776169	9.93071593533487	5	42	5	1	866	96.191	5.57	High	High	High	2.2e7	7.2e6	2.4e7	0.341	94.3463715314865	5
High	IsMasterProtein	A2YPX3	Peroxidase 2 OS=Oryza sativa subsp. indica GN=PRX112 PE=3 SV=2	0	25.1774660838244	17.1974522292994	3	27	3	1	314	32.614	5.86	High	High	High	5.8e7	2.1e7	9.2e7	1.276	59.7424639463425	3
High	IsMasterProtein	Q6ZG77	Probable diaminopimelate decarboxylase, chloroplastic OS=Oryza sativa subsp. japonica GN=LYSA PE=2 SV=1	0	25.0639352554694	20.4081632653061	6	27	6	1	490	53.181	6.84	High	High	High	3.3e7	5.0e6	4.4e7	0.682	70.5504894256592	6
High	IsMasterProtein	Q2R4Z8	Dehydrin Rab16D OS=Oryza sativa subsp. japonica GN=RAB16D PE=2 SV=1	0	25.0618193276572	31.7880794701987	3	34	3	1	151	15.543	9.14	High	High	High	4.3e7	6.2e6	2.3e7	4.179	68.5158371925354	3
High	IsMasterProtein	A2ZCQ7	60S ribosomal protein L10-1 OS=Oryza sativa subsp. indica GN=SC34 PE=2 SV=2	0	24.9375531010205	26.3392857142857	6	48	1	1	224	25.33	10.24	High	High	High	1.2e8	9.1e7	1.1e8	2.162	120.135196566582	6
High	IsMasterProtein	Q10NX8	Beta-galactosidase 6 OS=Oryza sativa subsp. japonica GN=Os03g0255100 PE=1 SV=2	0	24.7449209969891	16.4335664335664	6	33	6	1	858	92.781	5.95	High	High	High	2.2e7	4.0e6	1.6e7	0.528	80.3736282587051	6
High	IsMasterProtein	Q2QNG7	ATP-citrate synthase alpha chain protein 3 OS=Oryza sativa subsp. japonica GN=ACLA-3 PE=2 SV=1	0	24.667467184887	20.5673758865248	7	34	7	1	423	46.765	5.58	High	High	High	6.2e7	1.2e7	3.6e7	1.081	89.6655180454254	7
High	IsMasterProtein	Q0INM3	Beta-galactosidase 15 OS=Oryza sativa subsp. japonica GN=Os12g0429200 PE=2 SV=1	0	24.6317028107588	10.5549510337323	5	28	5	1	919	100.942	5.99	High	High	High	2.2e7	1.6e7	2.9e7	0.318	73.6602342128754	5
High	IsMasterProtein	P0C438	50S ribosomal protein L14, chloroplastic OS=Oryza sativa GN=rpl14 PE=3 SV=1	0	24.2823248803237	47.9674796747967	5	32	5	1	123	13.556	8.29	High	High	High	7.2e7	4.2e7	3.9e7	3.642	82.8506631851196	5
High	IsMasterProtein	A2X5P7	Beta-fructofuranosidase, insoluble isoenzyme 1 OS=Oryza sativa subsp. indica GN=CIN1 PE=2 SV=2	0	23.7075741101505	14.0381282495667	6	13	6	1	577	63.954	8.5	High	High	High	3.0e7	6.7e6	6.4e7	0.682	34.8443194627762	6
High	IsMasterProtein	A2WK50	Bowman-Birk type bran trypsin inhibitor OS=Oryza sativa subsp. indica GN=RBBI3.3 PE=2 SV=2	0	23.7016525261252	18.8976377952756	5	42	5	1	254	27.737	5.57	High	High	High	1.2e8	8.0e6	5.6e7	1.154	98.8294858932495	5
High	IsMasterProtein	Q0JL44	Protein SGT1 homolog OS=Oryza sativa subsp. japonica GN=SGT1 PE=1 SV=1	0	23.4308762465408	23.9782016348774	5	27	5	1	367	40.912	5.06	High	High	High	3.0e7	9.0e6	2.0e7	0.931	67.9146771430969	5
High	IsMasterProtein	Q71VM4	Importin subunit alpha-1a OS=Oryza sativa subsp. japonica GN=Os01g0253300 PE=1 SV=2	0	23.3178736522614	18.0608365019011	6	29	4	1	526	57.535	5.22	High	High	High	7.6e6	4.6e6	1.7e7	0.487	81.0711214542389	6
High	IsMasterProtein	P0C359	Photosystem I iron-sulfur center OS=Oryza sativa GN=psaC PE=3 SV=1	0	23.2570398660683	62.962962962963	4	53	4	1	81	8.893	6.92	High	High	High	2.6e8	3.5e7	3.4e8	3.217	170.608111739159	4
High	IsMasterProtein	Q53NF0	Putative beta-glucosidase 35 OS=Oryza sativa subsp. japonica GN=BGLU35 PE=3 SV=2	0	23.1998361990432	12.1149897330595	5	53	1	1	487	55.572	9.06	High	High	High				0.433	161.595813989639	5
High	IsMasterProtein	Q0ITW7	Alcohol dehydrogenase 2 OS=Oryza sativa subsp. japonica GN=ADH2 PE=2 SV=2	0	22.7882252789781	24.2744063324538	5	38	4	1	379	41.18	6.46	High	High	High	1.2e7	2.0e7	2.3e7	0.874	78.7272809743881	5
High	IsMasterProtein	Q0J709	ACT domain-containing protein DS12, chloroplastic OS=Oryza sativa subsp. japonica GN=Os08g0242700 PE=4 SV=2	0	22.5480631032361	26.5017667844523	5	17	5	1	283	30.304	6.09	High	High	High	5.6e6	2.4e7	6.9e7	1.054	50.8027791976929	5
High	IsMasterProtein	Q42993	Chitinase 1 OS=Oryza sativa subsp. japonica GN=Cht1 PE=2 SV=1	0	22.4560696619521	22.2910216718266	3	30	3	1	323	33.743	7.37	High	High	High		4.0e6	1.4e7	2.981	58.4994146823883	3
High	IsMasterProtein	Q06398	Probable glutathione S-transferase GSTU6 OS=Oryza sativa subsp. japonica GN=GSTU6 PE=2 SV=2	0	22.4265634837624	15.2542372881356	3	24	3	1	236	25.64	6.1	High	High	High	2.7e7	2.8e7	3.1e7	1.683	60.0337874889374	3
High	IsMasterProtein	P0C487	30S ribosomal protein S4, chloroplastic OS=Oryza sativa subsp. indica GN=rps4 PE=3 SV=1	0	22.2442223583498	26.3681592039801	6	41	6	1	201	23.408	10.98	High	High	High	9.6e6	9.6e6	8.0e7	2.162	97.3521951436996	6
High	IsMasterProtein	A2X8Q3	Soluble inorganic pyrophosphatase OS=Oryza sativa subsp. indica GN=IPP PE=2 SV=1	0	22.0935066932019	35.0467289719626	4	30	4	1	214	24.144	5.86	High	High	High	1.6e8	7.9e6	8.0e6	0.931	73.6061868667603	4
High	IsMasterProtein	Q9FWK4	Cyanate hydratase OS=Oryza sativa subsp. japonica GN=CYN PE=2 SV=2	0	22.0922937376063	41.6666666666667	4	17	4	1	168	18.596	5.88	High	High	High	1.3e7		1.0e8	2.831	37.0879114866257	4
High	IsMasterProtein	Q6K548	Mitochondrial outer membrane protein porin 1 OS=Oryza sativa subsp. japonica GN=VDAC1 PE=1 SV=3	0	22.0190225755864	22.992700729927	4	27	4	1	274	29.202	7.66	High	High	High	2.3e7	7.5e6	1.9e7	1.276	68.5274021625519	4
High	IsMasterProtein	Q9SMB1	Spermidine synthase 1 OS=Oryza sativa subsp. japonica GN=SPDSYN1 PE=2 SV=1	0	21.787194484734	20.1238390092879	3	23	3	1	323	35.124	5.4	High	High	High	1.7e7		1.2e7	1.683	57.0171482563019	3
High	IsMasterProtein	Q10MJ1	Probable glutamyl endopeptidase, chloroplastic OS=Oryza sativa subsp. japonica GN=GEP PE=2 SV=1	0	21.6483532967202	11.407249466951	7	20	7	1	938	103.83	5.95	High	High	High	6.8e6	2.5e7	7.3e6	0.341	42.2115790843964	7
High	IsMasterProtein	Q9FXT4	Alpha-galactosidase OS=Oryza sativa subsp. japonica GN=Os10g0493600 PE=1 SV=1	0	21.3879572441881	14.6282973621103	4	26	4	1	417	45.792	7.94	High	High	High	1.1e7	6.4e6	3.5e7	0.389	83.1646735668182	4
High	IsMasterProtein	Q0IQK9	Non-specific lipid-transfer protein 1 OS=Oryza sativa subsp. japonica GN=LTP PE=1 SV=1	0	21.2945078876548	37.9310344827586	3	59	3	1	116	11.338	9.33	High	High	High	3.4e8	7.8e6	6.9e8	3.642	182.428038597107	3
High	IsMasterProtein	Q6Z1G7	Pyruvate dehydrogenase E1 component subunit beta-1, mitochondrial OS=Oryza sativa subsp. japonica GN=Os08g0536000 PE=2 SV=1	0	21.27320763256	25.9358288770053	6	29	2	1	374	39.919	5.36	High	High	Not Found	7.9e6	1.5e7		1.154	73.5807130336761	6
High	IsMasterProtein	A3C6G9	Glycine cleavage system H protein, mitochondrial OS=Oryza sativa subsp. japonica GN=GDCSH PE=1 SV=1	0	21.021239285422	28.0487804878049	3	51	3	1	164	17.357	5.03	High	High	High	9.8e6	1.4e7	8.7e7	1.848	133.192944765091	3
High	IsMasterProtein	P17070	Proliferating cell nuclear antigen OS=Oryza sativa subsp. japonica GN=Os02g0805200 PE=1 SV=2	0	21.003955253767	30.7984790874525	5	20	5	1	263	29.252	4.75	High	High	High	7.4e7	9.6e6	3.9e7	0.896	55.4468102455139	5
High	IsMasterProtein	Q6Z1J6	Obg-like ATPase 1 OS=Oryza sativa subsp. japonica GN=YchF1 PE=1 SV=1	0	20.9708713747138	17.7664974619289	6	25	6	1	394	44.305	6.76	High	High	High	4.5e7	1.6e7	5.6e7	0.859	50.9608449935913	6
High	IsMasterProtein	Q9XGP7	Tricin synthase 1 OS=Oryza sativa subsp. japonica GN=ROMT-15 PE=1 SV=1	0	20.9068515484509	26.5873015873016	5	42	5	1	252	27.754	5.31	High	High	High	1.4e7	3.5e7	9.5e7	1.254	113.606338500977	5
High	IsMasterProtein	Q851L5	IAA-amino acid hydrolase ILR1-like 3 OS=Oryza sativa subsp. japonica GN=ILL3 PE=2 SV=1	0	20.8303777770188	13.9088729016787	4	36	4	1	417	43.962	5.72	High	High	High	3.4e7	1.8e7	3.9e7	0.492	89.5863348245621	4
High	IsMasterProtein	Q0J0H4	Pyruvate dehydrogenase E1 component subunit beta-2, mitochondrial OS=Oryza sativa subsp. japonica GN=Os09g0509200 PE=2 SV=1	0	20.795377804226	23.936170212766	6	32	2	1	376	40.226	5.49	High	High	High		7.1e6	1.8e7	1.154	84.0911046266556	6
High	IsMasterProtein	Q84P97	Mitochondrial outer membrane protein porin 5 OS=Oryza sativa subsp. japonica GN=VDAC5 PE=2 SV=1	0	20.7561368594971	23.1046931407942	4	18	4	1	277	29.456	9.17	High	High	High	2.6e7			1.069	36.3982721567154	4
High	IsMasterProtein	Q10LP5	Sucrose synthase 4 OS=Oryza sativa subsp. japonica GN=SUS4 PE=2 SV=1	0	20.753313710008	11.619283065513	8	26	8	1	809	92.159	6.54	High	High	High	3.1e7	1.9e7	2.4e7	0.48	61.3522258996964	8
High	IsMasterProtein	Q8W1L6	Peroxisomal fatty acid beta-oxidation multifunctional protein OS=Oryza sativa subsp. japonica GN=MFP PE=1 SV=2	0	20.6137294825598	11.4325068870523	6	37	6	1	726	78.41	8.98	High	High	High	2.7e7	4.7e6	2.7e7	0.389	94.5808042287827	6
High	IsMasterProtein	Q2RAD9	Histone H3.2 OS=Oryza sativa subsp. japonica GN=Os01g0866200 PE=3 SV=1	0	20.0956110982572	35.2941176470588	3	34	2	1	136	15.259	11.3	High	High	High	4.0e7	3.0e7	1.1e8	9	55.8063564300537	3
High	IsMasterProtein	Q6L4F8	Guanine nucleotide-binding protein subunit beta-like protein B OS=Oryza sativa subsp. japonica GN=RACK1B PE=1 SV=1	0	20.0843914368683	32.7380952380952	6	29	3	1	336	36.429	6.54	High	High	High	1.9e7	6.7e6	1.4e7	1.239	66.5606678724289	6
High	IsMasterProtein	Q7XCA7	Expansin-B6 OS=Oryza sativa subsp. japonica GN=EXPB6 PE=2 SV=1	0	20.0464191284204	21.0909090909091	4	41	2	1	275	29.864	7.65	High	High	High	1.9e7	1.6e7	6.2e7	1.054	105.651347637177	4
High	IsMasterProtein	Q9SDD6	Peroxiredoxin-2F, mitochondrial OS=Oryza sativa subsp. japonica GN=PRXIIF PE=2 SV=1	0	20.0379118210311	42.4242424242424	5	34	5	1	198	20.861	7.99	High	High	High	1.3e8	2.8e7	1.5e8	1.154	105.862174749374	5
High	IsMasterProtein	Q7XCK6	Chitinase 8 OS=Oryza sativa subsp. japonica GN=Cht8 PE=2 SV=1	0	19.8834139064133	38.3141762452107	5	39	5	1	261	27.534	6.52	High	High	High	1.2e7		9.4e7	2.162	103.397782444954	5
High	IsMasterProtein	Q8GT95	Polygalacturonase inhibitor 1 OS=Oryza sativa subsp. japonica GN=FOR1 PE=2 SV=1	0	19.7435091239518	26.8072289156627	5	13	5	1	332	35.442	7.42	High	High	High		5.2e6	1.8e7	0.896	28.0013101100922	5
High	IsMasterProtein	P0C388	Cytochrome f OS=Oryza sativa subsp. indica GN=petA PE=3 SV=1	0	19.7226602524188	19.0625	4	35	4	1	320	35.445	8.91	High	High	High	2.1e7	1.4e7	7.1e7	0.778	99.8319805860519	4
High	IsMasterProtein	P0C482	30S ribosomal protein S2, chloroplastic OS=Oryza sativa subsp. japonica GN=rps2 PE=3 SV=1	0	19.69897509671	27.5423728813559	3	27	3	1	236	26.975	9.91	High	High	High		3.6e7	8.3e7	0.719	97.5673522949219	3
High	IsMasterProtein	P35687	40S ribosomal protein S21 OS=Oryza sativa subsp. japonica GN=RPS21 PE=3 SV=1	0	19.6907766781665	52.4390243902439	3	35	3	1	82	9.248	7.34	High	High	High	1.7e8	1.6e8	1.0e8	9	92.6864821910858	3
High	IsMasterProtein	Q0J5V5	Aminopeptidase M1-B OS=Oryza sativa subsp. japonica GN=Os08g0398700 PE=2 SV=1	0	19.3840295536343	7.88571428571429	5	16	5	1	875	97.842	5.39	High	High	High	1.3e7	1.3e7	2.0e7	0.22	44.3749005794525	5
High	IsMasterProtein	O23877	Ferredoxin--NADP reductase, embryo isozyme, chloroplastic OS=Oryza sativa subsp. japonica GN=Os07g0147900 PE=1 SV=1	0	19.2914093113318	24.0740740740741	6	33	3	1	378	41.788	8.7	High	High	High	9.2e7	3.2e7	1.6e7	0.778	70.0520825386047	6
High	IsMasterProtein	Q336T5	Expansin-B3 OS=Oryza sativa subsp. japonica GN=EXPB3 PE=2 SV=2	0	19.2793659472875	21.6417910447761	4	40	2	1	268	29.173	5.83	High	High	High	9.1e6	1.5e7	5.0e7	1.054	105.273460149765	4
High	IsMasterProtein	B9FK36	Acetyl-CoA carboxylase 2 OS=Oryza sativa subsp. japonica GN=ACC2 PE=3 SV=2	0	19.2587463573909	4.5981951009884	6	11	6	1	2327	257.553	6.42	High	High	High	1.2e7	8.8e6	2.0e7	0.099	30.7161240577698	6
High	IsMasterProtein	P46465	26S proteasome regulatory subunit 6A homolog OS=Oryza sativa subsp. japonica GN=TBP1 PE=2 SV=2	0	19.0346425413707	22.1445221445221	6	17	6	1	429	47.768	5.07	High	High	High	4.6e7	5.9e6	9.4e7	0.701	41.3593883514404	6
High	IsMasterProtein	Q8H7Y8	Probable histone H2A variant 1 OS=Oryza sativa subsp. japonica GN=Os03g0162200 PE=2 SV=1	0	18.8597995309369	37.6811594202899	3	31	2	1	138	14.547	10.32	High	High	High	1.8e7	2.9e7	3.2e7	2.728	99.4519400596619	3
High	IsMasterProtein	Q5Z5A8	Photosystem II stability/assembly factor HCF136, chloroplastic OS=Oryza sativa subsp. japonica GN=HCF136 PE=3 SV=1	0	18.6449650683965	16.3461538461538	4	12	4	1	416	45.441	9	High	High	High	2.0e7		2.8e7	0.407	33.8535935878754	4
High	IsMasterProtein	Q5JK35	Beta-glucosidase 5 OS=Oryza sativa subsp. japonica GN=BGLU5 PE=2 SV=1	0	18.628812190673	10.1364522417154	3	15	3	1	513	57.412	5.66	High	High	High	4.1e7	2.4e7	2.6e7	0.334	38.9335064888	3
High	IsMasterProtein	Q6F4N5	Aspartyl protease 25 OS=Oryza sativa subsp. japonica GN=AP25 PE=2 SV=1	0	18.3152196936684	22.8310502283105	6	23	6	1	438	45.048	7.06	High	High	High	2.6e7	9.6e6	3.5e7	1.894	59.7541928291321	6
High	IsMasterProtein	P12153	30S ribosomal protein S19, chloroplastic OS=Oryza sativa subsp. japonica GN=rps19-A PE=3 SV=3	0	18.2810785198692	66.6666666666667	5	42	5	1	93	10.689	10.29	High	High	High	9.1e7	3.0e7	1.6e8	5.813	112.26960337162	5
High	IsMasterProtein	P35686	40S ribosomal protein S20 OS=Oryza sativa subsp. japonica GN=RPS20 PE=2 SV=2	0	18.0171234961684	28.90625	4	42	4	1	128	14.037	9.44	High	High	High	9.5e7	1.4e6	2.0e8	2.162	105.169139027596	4
High	IsMasterProtein	B8A8C9	Phospholipase A1-II 5 OS=Oryza sativa subsp. indica GN=OsI_03470 PE=3 SV=1	0	17.8175399414664	8.81720430107527	2	10	2	1	465	50.363	6.98	High	High	Not Found	2.0e7			0.369	34.5419816970825	2
High	IsMasterProtein	A2XRZ0	Probable aldo-keto reductase 2 OS=Oryza sativa subsp. indica GN=OsI_15387 PE=3 SV=1	0	17.7470504781056	20.2279202279202	5	20	3	1	351	38.152	6.62	High	High	High	3.6e7	1.6e7	3.7e7	0.688	56.1490588188171	5
High	IsMasterProtein	Q10RI7	DEAD-box ATP-dependent RNA helicase 38 OS=Oryza sativa subsp. japonica GN=Os03g0158200 PE=3 SV=1	0	17.6833191698183	4.55445544554455	1	10	1	1	505	55.819	5.74	High	High	High	1.1e7	9.2e6	1.1e7	0.259	40.7851085662842	1
High	IsMasterProtein	B9FSC8	Putative 12-oxophytodienoate reductase 11 OS=Oryza sativa subsp. japonica GN=OPR11 PE=2 SV=1	0	17.6342339091969	20.1634877384196	4	15	4	1	367	40.618	6.74	High	High	High	2.2e7	1.6e6	4.4e7	0.468	39.5072847604752	4
High	IsMasterProtein	P20907	Cysteine proteinase inhibitor 2 OS=Oryza sativa subsp. japonica GN=Os05g0494200 PE=2 SV=3	0	17.39821327318	29.1390728476821	4	33	4	1	151	16.55	8.75	High	High	High	7.1e6	4.2e6	1.5e8	1.848	80.614155292511	4
High	IsMasterProtein	A2WNF5	Glucosidase 2 subunit beta OS=Oryza sativa subsp. indica GN=OsI_01383 PE=3 SV=1	0	17.3851386088226	9.93485342019544	4	14	4	1	614	69.305	4.86	High	High	High	9.2e6	2.3e6	1.6e7	0.311	37.7026083469391	4
High	IsMasterProtein	Q42456	Aspartic proteinase oryzasin-1 OS=Oryza sativa subsp. japonica GN=Os05g0567100 PE=2 SV=2	0	17.3726669630655	8.84086444007859	3	31	3	1	509	54.039	5.33	High	High	High	2.7e7	1.4e7	4.1e7	0.532	74.3933827877045	3
High	IsMasterProtein	Q75KR1	Pyruvate, phosphate dikinase 2 OS=Oryza sativa subsp. japonica GN=PPDK2 PE=3 SV=1	0	17.1462208157975	7.89177001127396	5	23	4	1	887	96.491	5.6	High	High	High	8.4e6	7.1e6	2.1e7	0.215	57.1534296274185	5
High	IsMasterProtein	Q6K8J4	4-hydroxy-3-methylbut-2-en-1-yl diphosphate synthase (ferredoxin), chloroplastic OS=Oryza sativa subsp. japonica GN=ISPG PE=2 SV=1	0	17.1296300786886	10.8870967741935	6	29	6	1	744	82.109	5.94	High	High	High	2.1e7	1.2e7	2.2e7	0.318	45.7181013822556	6
High	IsMasterProtein	Q6Z382	Coatomer subunit gamma-2 OS=Oryza sativa subsp. japonica GN=Os07g0201100 PE=2 SV=1	0	17.0670209924239	10.4611923509561	5	13	5	1	889	98.492	5.11	High	High	High	2.6e7		2.9e7	0.224	38.6338710784912	5
High	IsMasterProtein	Q9LST7	Proteasome subunit beta type-3 OS=Oryza sativa subsp. japonica GN=PBC1 PE=2 SV=1	0	17.0459196143748	28.921568627451	4	26	4	1	204	22.787	5.27	High	High	High	7.4e7	2.8e7	6.2e7	2.162	70.2757641077042	4
High	IsMasterProtein	Q2QMN7	Probable ureidoglycolate hydrolase OS=Oryza sativa subsp. japonica GN=UAH PE=1 SV=2	0	16.9947566894758	13.6363636363636	4	18	4	1	484	51.683	5.63	High	High	High	8.8e6	1.2e7	2.2e7	0.433	49.8737069368362	4
High	IsMasterProtein	Q69Q02	4-alpha-glucanotransferase DPE2 OS=Oryza sativa subsp. japonica GN=DPE2 PE=2 SV=1	0	16.8205099285476	5.81395348837209	4	17	4	1	946	108.226	6.4	High	High	High	2.7e7	8.8e6	4.9e6	0.204	40.6989169120789	4
High	IsMasterProtein	Q6ESI7	Tripeptidyl-peptidase 2 OS=Oryza sativa subsp. japonica GN=TPP2 PE=2 SV=1	0	16.754553146637	5.37159676232524	5	11	5	1	1359	148.54	6.58	High	High	High	1.4e7	1.2e7	1.8e7	0.157	28.4679313898087	5
High	IsMasterProtein	Q0JNR2	Cysteine proteinase inhibitor 12 OS=Oryza sativa subsp. japonica GN=Os01g0270100 PE=2 SV=1	0	16.662677085881	30.4	5	20	5	1	250	27.252	6.54	High	High	High	4.6e7	1.5e7	4.6e7	1.424	46.2862777709961	5
High	IsMasterProtein	Q6YXW6	Sucrose-phosphatase 2 OS=Oryza sativa subsp. japonica GN=SPP2 PE=1 SV=1	0	16.6242022210391	13.0023640661939	5	21	5	1	423	47.225	5.82	High	High	High	1.3e7	2.0e7	5.1e7	0.874	52.4937771558762	5
High	IsMasterProtein	Q6ZJS7	Elongation factor Ts, mitochondrial OS=Oryza sativa subsp. japonica GN=EFTS PE=2 SV=1	0	16.3608397040875	10.655737704918	2	25	2	1	366	39.989	8.37	High	High	High	9.6e6	9.7e6		0.318	39.6461381912231	2
High	IsMasterProtein	Q10J94	Cysteine proteinase inhibitor 8 OS=Oryza sativa subsp. japonica GN=Os03g0429000 PE=2 SV=1	0	16.3330703200259	12.1951219512195	1	11	1	1	123	12.871	8.69	High	High	High	6.5e7	6.0e6	6.9e7	2.162	33.6264626979828	1
High	IsMasterProtein	Q8H5N9	Probable aquaporin PIP2-1 OS=Oryza sativa subsp. japonica GN=PIP2-1 PE=2 SV=1	0	16.2773375198243	16.8965517241379	3	27	3	1	290	30.266	8.43	High	High	High	2.4e7	1.6e7	1.0e8	1.31	86.5956013202667	3
High	IsMasterProtein	Q9S827	Succinate dehydrogenase [ubiquinone] iron-sulfur subunit 1, mitochondrial OS=Oryza sativa subsp. japonica GN=SDH2-1 PE=1 SV=1	0	16.2242372824453	25.2669039145907	5	19	5	1	281	31.099	8.48	High	High	High	2.4e7	2.0e7	4.9e7	0.778	46.6394069194794	5
High	IsMasterProtein	P0C433	Photosystem II protein D1 OS=Oryza sativa subsp. indica GN=psbA PE=3 SV=1	0	16.1416561129249	8.78186968838527	3	50	3	1	353	38.938	5.36	High	High	High	1.7e8	1.2e8	3.0e8	1.154	126.360050201416	3
High	IsMasterProtein	O04985	Non-symbiotic hemoglobin 2 OS=Oryza sativa subsp. japonica GN=HB2 PE=2 SV=1	0	16.0251707813546	34.9112426035503	5	25	3	1	169	18.604	8.94	High	High	High	1.1e7	1.3e7	5.8e7	1.61	53.5808136463165	5
High	IsMasterProtein	Q6ZJJ1	Probable L-ascorbate peroxidase 4, peroxisomal OS=Oryza sativa subsp. japonica GN=APX4 PE=2 SV=1	0	16.0237040678225	15.1202749140893	4	33	4	1	291	31.718	7.97	High	High	High	5.2e6	1.7e7	4.9e6	0.688	82.8061172962189	4
High	IsMasterProtein	Q10I26	Eukaryotic initiation factor 4A-III homolog B OS=Oryza sativa subsp. japonica GN=EIF4A3B PE=1 SV=1	0	15.9750978073609	9.40594059405941	4	28	1	1	404	45.6	6.37	High	High	High				0.532	78.1396602392197	4
High	IsMasterProtein	Q6H6D2	Porphobilinogen deaminase, chloroplastic OS=Oryza sativa subsp. japonica GN=HEMC PE=2 SV=1	0	15.939614990929	18.9944134078212	5	22	5	1	358	38.373	7.39	High	High	High	3.2e7	6.6e6	4.0e7	0.65	56.4236001968384	5
High	IsMasterProtein	A2YDY2	60S ribosomal protein L11 OS=Oryza sativa subsp. indica GN=RPL11 PE=2 SV=2	0	15.7657072259073	26.3736263736264	5	41	5	1	182	20.823	9.92	High	High	High	2.4e8	3.1e7	3.7e8	1.848	99.1417118310928	5
High	IsMasterProtein	Q9LGQ6	Acyl transferase 9 OS=Oryza sativa subsp. japonica GN=AT9 PE=2 SV=1	0	15.7485264842964	13.8424821002387	4	27	4	1	419	46.136	5.92	High	High	High	4.2e6	7.6e6	1.8e7	0.407	71.3530209064484	4
High	IsMasterProtein	Q852M2	Probable aldehyde oxidase 3 OS=Oryza sativa subsp. japonica GN=Os03g0790700 PE=2 SV=1	0	15.5763520241732	4.49852507374631	5	29	5	1	1356	145.245	6.49	High	High	High	2.4e7	8.6e6	2.1e7	0.168	75.3423620462418	5
High	IsMasterProtein	P0DKK0	26S proteasome regulatory subunit 7B OS=Oryza sativa subsp. japonica GN=RPT1B PE=2 SV=1	0	15.4937634108396	14.0845070422535	5	24	5	1	426	47.651	6.29	High	High	High	2.9e7	1.3e7	5.8e7	0.468	52.9921139478683	5
High	IsMasterProtein	Q84PB7	Protein THYLAKOID FORMATION1, chloroplastic OS=Oryza sativa subsp. japonica GN=THF1 PE=2 SV=1	0	15.4404765055245	12.5435540069686	3	28	3	1	287	32.08	8.85	High	High	High	1.8e7		5.5e7	0.778	79.1673154830933	3
High	IsMasterProtein	B8AU84	Arginase 1, mitochondrial OS=Oryza sativa subsp. indica GN=B0616E02-H0507E05.7 PE=1 SV=1	0	15.4370202491226	14.4117647058824	3	27	3	1	340	36.951	6.32	High	High	High	2.5e7	1.8e7	4.6e7	0.585	76.8519665002823	3
High	IsMasterProtein	A2Y886	Plastocyanin, chloroplastic OS=Oryza sativa subsp. indica GN=PETE PE=2 SV=1	0	15.4127976929496	15.5844155844156	1	19	1	1	154	15.567	5.87	High	High	High		9.3e6		1.154	71.8900420665741	1
High	IsMasterProtein	Q75L11	Probable histone H2A.6 OS=Oryza sativa subsp. japonica GN=Os05g0113900 PE=2 SV=2	0	14.9712043819407	39.1025641025641	3	47	1	1	156	16.49	10.59	High	High	Not Found	2.9e5	2.4e6		1.683	154.611347913742	3
High	IsMasterProtein	Q93XI4	N-carbamoylputrescine amidase OS=Oryza sativa subsp. japonica GN=CPA PE=2 SV=1	0	14.933680957552	23.2558139534884	4	30	4	1	301	33.442	5.44	High	High	High	1.9e7	3.1e7	6.3e7	0.778	70.663934469223	4
High	IsMasterProtein	Q6AVI0	Zinc finger BED domain-containing protein RICESLEEPER 2 OS=Oryza sativa subsp. japonica GN=Os03g0733400 PE=2 SV=1	0	14.6940476316721	8.72576177285319	4	18	4	1	722	80.924	5.33	High	High	High	1.7e7	2.0e7	1.4e7	0.403	44.8163396120071	4
High	IsMasterProtein	Q0IWL9	Monothiol glutaredoxin-S11 OS=Oryza sativa subsp. japonica GN=GRXS11 PE=2 SV=2	0	14.5719903121433	9.979633401222	3	15	3	1	491	53.121	5.25	High	High	High	1.7e7	1.8e7	2.8e7	0.25	53.3002769947052	3
High	IsMasterProtein	Q6ASY2	Non-specific lipid transfer protein-like 1 OS=Oryza sativa subsp. japonica GN=LTPL1 PE=1 SV=1	0	14.3899738584943	9.55056179775281	1	31	1	1	178	16.888	8.25	High	High	High	5.9e6	4.7e6	2.8e8	0.52	113.246880531311	1
High	IsMasterProtein	Q08480	Adenylate kinase 4 OS=Oryza sativa subsp. japonica GN=ADK-B PE=2 SV=1	0	14.1859323704874	15.2263374485597	3	13	2	1	243	26.658	7.8	High	High	High		8.0e6	1.3e8	0.413	33.8741707801819	3
High	IsMasterProtein	P0C2Z0	ATP synthase subunit b, chloroplastic OS=Oryza sativa subsp. japonica GN=atpF PE=3 SV=1	0	14.1027611845296	26.775956284153	3	30	3	1	183	20.943	9.42	High	High	High	3.1e7	7.2e6	4.2e7	0.778	90.4666734933853	3
High	IsMasterProtein	Q75HJ0	DEAD-box ATP-dependent RNA helicase 37 OS=Oryza sativa subsp. japonica GN=PL10A PE=2 SV=1	0	13.9170153994801	8.47723704866562	4	23	4	1	637	67.624	7.88	High	High	High	1.3e7	1.0e7	3.0e6	0.322	55.2569843530655	4
High	IsMasterProtein	O04986	Non-symbiotic hemoglobin 1 OS=Oryza sativa subsp. japonica GN=HB1 PE=1 SV=1	0	13.8717036630261	36.144578313253	4	20	2	1	166	18.433	7.49	High	High	High	7.7e6	5.8e6		1.154	44.2938883304596	4
High	IsMasterProtein	Q6YV23	Carbamoyl-phosphate synthase small chain, chloroplastic OS=Oryza sativa subsp. japonica GN=CARA PE=2 SV=2	0	13.8471583278336	9.64125560538117	2	9	2	1	446	48.405	6.9	High	High	Not Found	1.9e7	1.1e7		0.389	25.3315308094025	2
High	IsMasterProtein	Q0DG05	Photosystem I reaction center subunit VI, chloroplastic OS=Oryza sativa subsp. japonica GN=PSAH PE=2 SV=1	0	13.8269544337276	30.9859154929577	2	29	2	1	142	15.034	10.17	High	High	High	5.3e6	5.9e6	1.0e7	1.371	61.9169018268585	2
High	IsMasterProtein	Q84TB3	Actin-depolymerizing factor 4 OS=Oryza sativa subsp. japonica GN=ADF4 PE=1 SV=1	0	13.7689371416576	30.2158273381295	3	19	3	1	139	15.936	6.04	High	High	High	1.2e8	1.3e7	1.3e8	1.154	62.7775818109512	3
High	IsMasterProtein	P31691	ADP,ATP carrier protein, mitochondrial OS=Oryza sativa subsp. japonica GN=Os02g0718900 PE=2 SV=1	0	13.7314292848242	11.5183246073298	4	25	4	1	382	41.484	9.77	High	High	High	5.1e7	3.6e7	8.1e7	0.688	69.1913416385651	4
High	IsMasterProtein	A2XNR6	Electron transfer flavoprotein subunit alpha, mitochondrial OS=Oryza sativa subsp. indica GN=ETFA PE=3 SV=1	0	13.7159407045434	16.4804469273743	3	13	3	1	358	37.329	6.55	High	High	High	2.1e7	8.5e6	7.8e6	0.413	40.5896167755127	3
High	IsMasterProtein	Q9ZP20	Thioredoxin M5, chloroplastic OS=Oryza sativa subsp. japonica GN=TRXM PE=2 SV=1	0	13.6643357616528	20.9302325581395	3	25	3	1	172	18.517	7.93	High	High	High	5.4e7	2.8e7	1.4e8	1.31	74.6662962436676	3
High	IsMasterProtein	P0C355	Photosystem I P700 chlorophyll a apoprotein A1 OS=Oryza sativa subsp. japonica GN=psaA PE=3 SV=1	0	13.6486669320782	11.0666666666667	4	20	4	1	750	83.115	7.11	High	High	High	7.6e6	5.8e6	2.7e7	0.532	36.8927683830261	4
High	IsMasterProtein	Q84TA3	Leukotriene A-4 hydrolase homolog OS=Oryza sativa subsp. japonica GN=LKHA4 PE=2 SV=1	0	13.6259668222329	12.4386252045827	4	11	4	1	611	67.749	5.14	High	High	High	3.2e6	4.2e6	2.1e7	0.322	22.8086987733841	4
High	IsMasterProtein	P0C315	Cytochrome b6 OS=Oryza sativa GN=petB PE=3 SV=1	0	13.5433847306197	25.1162790697674	4	19	4	1	215	24.167	8.76	High	High	High	5.6e7	2.2e7	6.1e7	1.783	49.3975260257721	4
High	IsMasterProtein	B8AW64	Nucleosome assembly protein 1;2 OS=Oryza sativa subsp. indica GN=NAP1;2 PE=1 SV=1	0	13.4792090118518	8.79120879120879	3	8	3	1	364	41.732	4.45	High	High	High	2.3e7		1.8e7	0.624	22.4986469745636	3
High	IsMasterProtein	A2ZB00	40S ribosomal protein S16 OS=Oryza sativa subsp. indica GN=RPS16A PE=2 SV=1	0	13.4078819527053	30.2013422818792	4	58	4	1	149	16.808	10.56	High	High	High	7.8e7	3.1e7	4.3e8	2.162	102.59705555439	4
High	IsMasterProtein	P0C422	Photosystem II reaction center protein H OS=Oryza sativa subsp. japonica GN=psbH PE=3 SV=1	0	13.1319732267617	19.1780821917808	1	19	1	1	73	7.881	6.55	High	High	High	1.9e8	1.0e8	2.1e8	9	57.7624509334564	1
High	IsMasterProtein	Q0DJA0	Coatomer subunit delta-1 OS=Oryza sativa subsp. japonica GN=Os05g0310800 PE=2 SV=1	0	13.0816565201995	10.4961832061069	4	15	4	1	524	57.47	5.74	High	High	High	3.1e7			0.346	36.163649559021	4
High	IsMasterProtein	A2ZF53	Glutamyl-tRNA(Gln) amidotransferase subunit B, chloroplastic/mitochondrial OS=Oryza sativa subsp. indica GN=GATB PE=3 SV=1	0	13.033441190154	9.92647058823529	3	20	3	1	544	60.057	6.4	High	High	High	2.2e6	1.3e6	1.1e7	0.283	51.19029545784	3
High	IsMasterProtein	P52712	Serine carboxypeptidase-like OS=Oryza sativa subsp. japonica GN=CBP31 PE=2 SV=2	0	13.0055494451514	12.8205128205128	4	12	4	1	429	47.759	5.29	High	High	High	1.2e7		2.3e7	0.369	24.8489146232605	4
High	IsMasterProtein	Q9SDG6	60S ribosomal protein L30 OS=Oryza sativa subsp. japonica GN=RPL30 PE=3 SV=1	0	12.8912979475369	42.3423423423423	3	18	3	1	111	12.356	9.58	High	High	High	8.9e6	9.9e7		1.683	53.0862039327621	3
High	IsMasterProtein	Q75GT3	Chaperone protein ClpB2, chloroplastic OS=Oryza sativa subsp. japonica GN=CLPB2 PE=2 SV=1	0	12.8705086792148	4.08997955010225	4	16	3	1	978	108.918	6.62	High	High	High	8.4e6		6.3e6	0.16	40.6778404712677	4
High	IsMasterProtein	A2YMC5	Probable histone H2A.1 OS=Oryza sativa subsp. indica GN=OsI_26380 PE=3 SV=2	0	12.8304343016557	28.1481481481481	2	26	1	1	135	14.036	10.05	High	High	High	9.9e6	1.2e7	6.8e6	1.683	71.7777979373932	2
High	IsMasterProtein	P56724	60S acidic ribosomal protein P3 OS=Oryza sativa subsp. japonica GN=Os06g0701400 PE=3 SV=3	0	12.3907288809302	15.1260504201681	2	15	2	1	119	11.887	4.41	High	High	High	2.3e8		2.1e8	4.623	57.1757793426514	2
High	IsMasterProtein	Q94DM8	Ubiquitin-fold modifier 1 OS=Oryza sativa subsp. japonica GN=Os01g0962400 PE=3 SV=1	0	12.3285688794429	42.156862745098	2	15	2	1	102	10.356	9.61	High	High	High	1.9e7	9.8e6	1.8e7	1.683	43.6515525579453	2
High	IsMasterProtein	Q67UF5	Protein disulfide isomerase-like 2-3 OS=Oryza sativa subsp. japonica GN=PDIL2-3 PE=2 SV=1	0	12.090161961225	6.57596371882086	2	8	2	1	441	47.304	5.58	High	High	High	5.3e6	8.0e6	4.6e6	0.304	18.3639590740204	2
High	IsMasterProtein	O04226	Delta-1-pyrroline-5-carboxylate synthase 1 OS=Oryza sativa subsp. japonica GN=P5CS1 PE=2 SV=2	0	12.0537102054867	5.8659217877095	3	14	3	1	716	77.697	6.84	High	High	High	3.2e7	7.5e6	5.0e6	0.207	35.9750714302063	3
High	IsMasterProtein	B8AEC1	NAP1-related protein 2 OS=Oryza sativa subsp. indica GN=OsI_07785 PE=2 SV=1	0	11.900662848156	19.8412698412698	3	10	3	1	252	28.601	4.32	High	High	High	3.1e7	4.2e7	4.2e7	0.585	31.241751909256	3
High	IsMasterProtein	Q9ZTP5	Ribulose-phosphate 3-epimerase, chloroplastic OS=Oryza sativa subsp. japonica GN=RPE PE=1 SV=2	0	11.8725707363607	11.3138686131387	2	30	2	1	274	29.016	8.43	High	High	High	3.6e7	3.6e7	4.0e7	0.389	95.0990674495697	2
High	IsMasterProtein	Q8W425	26S proteasome non-ATPase regulatory subunit 6 OS=Oryza sativa subsp. japonica GN=RPN7 PE=2 SV=1	0	11.8723377549572	9.51156812339332	3	15	3	1	389	44.057	5.92	High	High	High	7.8e6	2.9e7	6.7e7	0.202	50.3340921401978	3
High	IsMasterProtein	A2Y4S9	Cytochrome c OS=Oryza sativa subsp. indica GN=CC-1 PE=3 SV=1	0	11.8400598317368	30.3571428571429	3	41	3	1	112	12.263	9.32	High	High	High	1.2e7	5.2e6	6.8e7	1.371	98.7621839046478	3
High	IsMasterProtein	P0C449	50S ribosomal protein L23, chloroplastic OS=Oryza sativa GN=rpl23-A PE=3 SV=1	0	11.7103666428938	31.1827956989247	2	21	2	1	93	10.757	10.14	High	High	High	5.8e6		1.1e8	2.162	62.9474079608917	2
High	IsMasterProtein	Q9LDN2	Uridine 5'-monophosphate synthase OS=Oryza sativa subsp. japonica GN=UMPS1 PE=2 SV=1	0	11.6728153190759	12.7882599580713	3	12	3	1	477	50.772	7.21	High	High	High	2.0e7	1.4e7	1.9e7	0.318	26.2235622406006	3
High	IsMasterProtein	Q688T8	Glucose-1-phosphate adenylyltransferase large subunit 3, chloroplastic/amyloplastic OS=Oryza sativa subsp. japonica GN=AGPL3 PE=1 SV=1	0	11.6261371740883	11.3680154142582	3	13	3	1	519	57.617	6.79	High	High	High	1.5e7		1.0e7	0.283	29.2163527011871	3
High	IsMasterProtein	A2XCT8	1,2-dihydroxy-3-keto-5-methylthiopentene dioxygenase 2 OS=Oryza sativa subsp. indica GN=ARD2 PE=2 SV=2	0	11.6077125058671	12.1212121212121	3	12	3	1	198	23.483	5.2	High	High	High		4.2e6	2.6e7	0.931	32.6450183391571	3
High	IsMasterProtein	Q7XLR1	Probable aquaporin PIP2-6 OS=Oryza sativa subsp. japonica GN=PIP2-6 PE=2 SV=2	0	11.5218932235289	14.1843971631206	3	15	3	1	282	29.944	8.97	High	High	High	1.0e7	9.9e6	3.5e7	1.512	22.6996945142746	3
High	IsMasterProtein	Q69PS6	Thioredoxin reductase NTRA OS=Oryza sativa subsp. japonica GN=Os06g0327300 PE=3 SV=2	0	11.4982985050266	12.7717391304348	3	12	1	1	368	38.194	7.44	High	Not Found	Not Found				0.54	37.7262980937958	3
High	IsMasterProtein	Q42972	Malate dehydrogenase, glyoxysomal OS=Oryza sativa subsp. japonica GN=Os12g0632700 PE=1 SV=3	0	11.4486582249088	12.6404494382022	3	44	3	1	356	37.362	7.88	High	High	High	3.4e7	2.8e7	9.5e7	0.389	119.257637023926	3
High	IsMasterProtein	P83647	Profilin LP04 OS=Oryza sativa subsp. indica GN=OsI_020954 PE=1 SV=2	0	11.4253260235541	24.4274809160305	2	16	2	1	131	14.124	4.87	High	High	High		7.1e7	9.5e7	2.981	51.3966643810272	2
High	IsMasterProtein	Q69TI0	Putative 12-oxophytodienoate reductase 5 OS=Oryza sativa subsp. japonica GN=OPR5 PE=2 SV=1	0	11.4187394167427	16.8449197860963	3	14	3	1	374	41.659	5.48	High	High	High	1.4e7	5.5e6	7.2e6	0.369	29.8630341291428	3
High	IsMasterProtein	Q0DAE4	Glutaredoxin-C8 OS=Oryza sativa subsp. japonica GN=GRXC8 PE=2 SV=2	0	11.3983657172688	11.7647058823529	1	12	1	1	136	14.752	7.97	High	High	High	2.5e7	1.0e7	2.3e7	0.668	39.357873916626	1
High	IsMasterProtein	Q10G56	Ornithine aminotransferase, mitochondrial OS=Oryza sativa subsp. japonica GN=OAT PE=2 SV=1	0	11.2958068550004	9.93657505285412	3	14	3	1	473	51.409	7.61	High	High	High	1.4e7	1.2e6	2.0e7	0.292	28.3971210718155	3
High	IsMasterProtein	Q25A68	Glutamyl-tRNA(Gln) amidotransferase subunit A, chloroplastic/mitochondrial OS=Oryza sativa subsp. indica GN=GATA PE=3 SV=1	0	11.1610250450445	5.70902394106814	2	7	2	1	543	57.295	6.18	High	High	High	1.0e7	8.8e6		0.179	21.9102265834808	2
High	IsMasterProtein	Q08479	Adenylate kinase 3 OS=Oryza sativa subsp. japonica GN=ADK-A PE=2 SV=1	0	11.0617542735706	15.3526970954357	3	15	2	1	241	26.389	8.28	High	High	High	1.2e7	1.3e7	4.2e7	0.468	31.5341310501099	3
High	IsMasterProtein	Q9LSU0	Proteasome subunit alpha type-3 OS=Oryza sativa subsp. japonica GN=PAG1 PE=2 SV=1	0	10.9715613364491	21.6867469879518	5	16	5	1	249	27.221	6.09	High	High	Not Found	5.0e7	2.4e7		0.968	29.3265188932419	5
High	IsMasterProtein	Q9ZTS1	Probable methionine--tRNA ligase OS=Oryza sativa subsp. japonica GN=Os06g0508700 PE=2 SV=2	0	10.8900711195044	5.36828963795256	3	12	3	1	801	89.396	6.95	High	High	High	7.1e6	1.6e6	7.8e6	0.166	27.2014992237091	3
High	IsMasterProtein	A2XID3	Allene oxide cyclase, chloroplastic OS=Oryza sativa subsp. indica GN=AOC PE=2 SV=1	0	10.8418474531652	18.3333333333333	3	11	3	1	240	26.034	9.23	High	High	High		2.2e7	2.2e7	0.54	19.8880639076233	3
High	IsMasterProtein	Q10G39	Pyruvate dehydrogenase E1 component subunit beta-4, chloroplastic OS=Oryza sativa subsp. japonica GN=Os03g0645100 PE=2 SV=1	0	10.6531501717051	10.25	3	16	3	1	400	42.849	7.02	High	High	High		3.7e6	1.1e7	0.35	40.9601429700851	3
High	IsMasterProtein	Q8S0J7	Probable membrane-associated 30 kDa protein, chloroplastic OS=Oryza sativa subsp. japonica GN=Os01g0895100 PE=1 SV=1	0	10.6403659005345	12.9337539432177	3	13	3	1	317	35.067	9.28	High	High	High	1.6e7		4.1e7	0.389	38.6053912639618	3
High	IsMasterProtein	Q6ZJW9	Actin-related protein 4 OS=Oryza sativa subsp. japonica GN=ARP4 PE=2 SV=1	0	10.5670964352578	12.8668171557562	3	7	3	1	443	48.463	5.29	High	High	High	6.3e6	8.5e6	1.1e7	0.292	20.0122177600861	3
High	IsMasterProtein	Q8SAY0	50S ribosomal protein L18, chloroplastic OS=Oryza sativa subsp. japonica GN=RPL18 PE=2 SV=1	0	10.5332018723226	15.2941176470588	2	12	2	1	170	18.129	10.32	High	High	High	6.5e6	2.5e7	8.9e7	0.468	46.9557440280914	2
High	IsMasterProtein	P40392	Ras-related protein RIC1 OS=Oryza sativa subsp. japonica GN=RIC1 PE=2 SV=2	0	10.5108523579896	22.7722772277228	4	29	4	1	202	22.462	5.27	High	High	High	9.9e7	2.7e7	9.5e7	0.668	70.8975061178207	4
High	IsMasterProtein	Q70G58	Thioredoxin reductase NTRC OS=Oryza sativa subsp. japonica GN=Os07g0657900 PE=1 SV=2	0	10.4490857588926	7.37864077669903	2	11	2	1	515	56.116	6.49	High	High	High	1.5e7	7.9e6	1.3e7	0.186	34.2660150527954	2
High	IsMasterProtein	Q7FAY6	Probable UDP-arabinopyranose mutase 2 OS=Oryza sativa subsp. japonica GN=UAM2 PE=1 SV=1	0	10.3874170014314	11.2391930835735	4	21	4	1	347	38.882	6.44	High	High	High	8.0e6	6.3e6		0.468	53.371218085289	4
High	IsMasterProtein	A2Z3C4	Probable 6-phosphogluconolactonase 4, chloroplastic OS=Oryza sativa subsp. indica GN=OsI_031067 PE=3 SV=2	0	10.3441243464487	11.4197530864198	3	14	3	1	324	34.54	8.59	High	High	High	1.7e7	2.1e7	8.4e6	0.389	36.9662693738937	3
High	IsMasterProtein	Q6Z4N6	Ricin B-like lectin R40G2 OS=Oryza sativa subsp. japonica GN=R40G2 PE=2 SV=1	0	10.3293451005884	5.53935860058309	1	12	1	1	343	38.504	7.27	High	High	High		3.3e6	3.8e7	0.212	22.7503668069839	1
High	IsMasterProtein	Q67IX6	Protein disulfide isomerase-like 1-4 OS=Oryza sativa subsp. japonica GN=PDIL1-4 PE=2 SV=1	0	10.2020812807641	6.57193605683837	3	10	3	1	563	62.214	4.93	High	High	High	1.2e7	6.0e6	2.1e7	0.233	25.3617923259735	3
High	IsMasterProtein	Q7XSQ9	Probable aquaporin PIP1-2 OS=Oryza sativa subsp. japonica GN=PIP1-2 PE=2 SV=3	0	10.1922717471128	10.0694444444444	2	18	2	1	288	30.728	8.63	High	High	High	3.8e7	4.0e7	4.0e7	0.52	57.7080476284027	2
High	IsMasterProtein	Q0JKD0	Glutamate synthase 1 [NADH], chloroplastic OS=Oryza sativa subsp. japonica GN=Os01g0681900 PE=2 SV=1	0	10.1082172176382	2.58421781264421	4	6	4	1	2167	236.745	7.09	High	High	High	7.4e6			0.074	14.5121830701828	4
High	IsMasterProtein	Q653V7	Probable alpha-glucosidase Os06g0675700 OS=Oryza sativa subsp. japonica GN=Os06g0675700 PE=1 SV=1	0	10.0813656776575	4.63276836158192	3	10	3	1	885	96.275	8.59	High	High	High	1.8e7	4.7e6	1.5e7	0.166	25.7406787872314	3
High	IsMasterProtein	P0C490	30S ribosomal protein S7, chloroplastic OS=Oryza sativa subsp. indica GN=rps7-A PE=3 SV=1	0	10.0596744432189	23.7179487179487	4	21	4	1	156	17.618	11.81	High	High	High	1.5e7	4.0e7	9.0e7	1.31	48.6950124502182	4
High	IsMasterProtein	Q75W16	Phospho-2-dehydro-3-deoxyheptonate aldolase 2, chloroplastic OS=Oryza sativa subsp. japonica GN=DAHPS2 PE=2 SV=1	0	9.91479313022572	9.8330241187384	4	11	4	1	539	59.296	8.41	High	High	High	1.4e7	1.3e7	1.2e7	0.292	19.4553865194321	4
High	IsMasterProtein	Q7XR61	Methylthioribose kinase 1 OS=Oryza sativa subsp. japonica GN=MTK1 PE=2 SV=1	0	9.88260406976789	7.67441860465116	3	22	3	1	430	48.382	6.54	High	High	High	3.1e7	1.6e7	1.8e7	0.318	20.4945614337921	3
High	IsMasterProtein	A1XBB7	Protein IN2-1 homolog B OS=Oryza sativa subsp. indica GN=GSTZ5 PE=1 SV=1	0	9.86469401744131	20.9016393442623	3	11	3	1	244	27.344	5.53	High	High	High	1.8e7	1.1e7	3.0e7	0.438	27.0017471313477	3
High	IsMasterProtein	Q7XUP7	Peptide methionine sulfoxide reductase A2-1 OS=Oryza sativa subsp. japonica GN=MSRA2-1 PE=2 SV=2	0	9.82053521920102	18.1818181818182	3	6	2	1	187	20.794	6.29	High	High	Not Found	3.1e7			0.585	15.145405292511	3
High	IsMasterProtein	Q5NAY4	Histidinol dehydrogenase, chloroplastic OS=Oryza sativa subsp. japonica GN=HDH PE=2 SV=1	0	9.72049747775236	6.553911205074	2	12	2	1	473	50.534	6.47	High	High	High	2.0e7	6.8e6	5.8e6	0.269	28.9696465730667	2
High	IsMasterProtein	P49100	Cytochrome b5 OS=Oryza sativa subsp. japonica GN=Os05g0108800 PE=2 SV=2	0	9.6692868313071	31.3868613138686	3	13	3	1	137	15.273	5.33	High	High	High	3.4e7	1.2e7	5.3e7	0.995	32.165175318718	3
High	IsMasterProtein	Q0JCT1	Histone H3.3 OS=Oryza sativa subsp. japonica GN=H3 PE=1 SV=2	0	9.60301569768653	35.2941176470588	3	17	2	1	136	15.397	11.15	Not Found	High	High			9.4e7	1.683	25.0249280929565	3
High	IsMasterProtein	Q5NBT9	Protein TPR1 OS=Oryza sativa subsp. japonica GN=TPR1 PE=1 SV=1	0	9.60241312941762	2.56864481842338	2	11	1	1	1129	125.016	7.18	High	Not Found	High	4.9e6		6.0e6	0.071	31.2778515815735	2
High	IsMasterProtein	P0DKK2	60S ribosomal protein L37a-2 OS=Oryza sativa subsp. japonica GN=Os05g0557000 PE=1 SV=1	0	9.562933513961	17.3913043478261	1	15	1	1	92	10.236	10.29	High	High	High	6.1e6	6.3e6	1.2e8	1.154	55.6660560369492	1
High	IsMasterProtein	P40393	Ras-related protein RIC2 OS=Oryza sativa subsp. japonica GN=RIC2 PE=2 SV=2	0	9.40639684539221	14.7465437788018	3	19	3	1	217	23.908	5.73	High	High	High	2.5e7	5.2e6	4.9e7	0.501	50.4856646060944	3
High	IsMasterProtein	Q0JG99	Esterase PIR7B OS=Oryza sativa subsp. japonica GN=PIR7B PE=2 SV=2	0	9.17612133498994	15.2985074626866	2	6	2	1	268	28.816	6.28	High	High	High	2.6e7		1.5e7	0.334	15.7286169528961	2
High	IsMasterProtein	Q35322	NADH dehydrogenase [ubiquinone] iron-sulfur protein 3 OS=Oryza sativa subsp. japonica GN=NAD9 PE=2 SV=2	0	9.16840422769186	18.9473684210526	3	7	3	1	190	22.976	7.5	Not Found	High	High		9.8e6	2.3e7	0.638	14.2484267950058	3
High	IsMasterProtein	P0C493	30S ribosomal protein S8, chloroplastic OS=Oryza sativa subsp. indica GN=rps8 PE=3 SV=1	0	9.06062407323233	23.5294117647059	3	23	3	1	136	15.601	10.98	High	High	High	1.5e8	2.8e7	1.2e8	0.874	60.3356235027313	3
High	IsMasterProtein	A2ZCP0	Methylthioribose-1-phosphate isomerase OS=Oryza sativa subsp. indica GN=OsI_35550 PE=2 SV=1	0	9.01687843974289	11.2299465240642	2	16	2	1	374	39.455	5.35	High	High	High	9.4e6	2.0e6	5.9e6	0.369	33.8696676492691	2
High	IsMasterProtein	Q60DX8	Beta-glucosidase 22 OS=Oryza sativa subsp. japonica GN=BGLU22 PE=2 SV=1	0	8.9288145262649	5.25328330206379	2	8	2	1	533	59.506	5.15	High	High	High	3.0e7	4.1e7	5.4e7	0.179	23.687736749649	2
High	IsMasterProtein	P0C368	Cytochrome b559 subunit alpha OS=Oryza sativa GN=psbE PE=3 SV=1	0	8.8217446702057	25.3012048192771	2	20	2	1	83	9.439	4.78	High	High	High	2.0e7		2.3e7	2.981	46.0325629711151	2
High	IsMasterProtein	Q5Z974	ATP-dependent zinc metalloprotease FTSH 1, chloroplastic OS=Oryza sativa subsp. japonica GN=FTSH1 PE=2 SV=1	0	8.73799922794505	5.83090379008746	2	9	2	1	686	72.658	5.69	Not Found	High	High			1.5e7	0.259	15.197203874588	2
High	IsMasterProtein	Q0J3L4	Monothiol glutaredoxin-S10 OS=Oryza sativa subsp. japonica GN=GRXS10 PE=2 SV=2	0	8.71978027548175	16.4634146341463	2	14	2	1	164	17.821	9.83	High	High	High	1.3e7		8.0e7	0.52	44.6010773181915	2
High	IsMasterProtein	Q76BW5	Xyloglucan endotransglycosylase/hydrolase protein 8 OS=Oryza sativa subsp. japonica GN=XTH8 PE=1 SV=1	0	8.70833994129229	9.6551724137931	2	6	2	1	290	32.076	5.6	High	High	Not Found		1.3e7		0.359	19.8157894611359	2
High	IsMasterProtein	Q6K439	Probable plastid-lipid-associated protein 2, chloroplastic OS=Oryza sativa subsp. japonica GN=PAP2 PE=2 SV=1	0	8.48469015120637	12.8526645768025	3	8	3	1	319	33.899	5.1	High	High	High	5.1e6	6.3e6	7.0e6	0.468	18.4980434179306	3
High	IsMasterProtein	Q9ZST1	30S ribosomal protein S17, chloroplastic OS=Oryza sativa subsp. japonica GN=RPS17 PE=2 SV=1	0	8.3532495293707	19.3103448275862	3	22	3	1	145	15.966	10.83	High	High	High	1.4e8	2.8e7	2.3e7	1.154	52.4110487699509	3
High	IsMasterProtein	P0C445	50S ribosomal protein L22, chloroplastic OS=Oryza sativa subsp. indica GN=rpl22 PE=3 SV=1	0	8.25011302120113	8.7248322147651	1	7	1	1	149	17.672	10.9	High	High	High		6.9e7	2.1e8	0.778	19.8187801837921	1
High	IsMasterProtein	A2XQV4	Electron transfer flavoprotein subunit beta, mitochondrial OS=Oryza sativa subsp. indica GN=ETFB PE=3 SV=1	0	8.09489475280669	15.0197628458498	2	4	2	1	253	27.45	6.62	High	Not Found	High				0.638	10.4937124252319	2
High	IsMasterProtein	P0C457	50S ribosomal protein L33, chloroplastic OS=Oryza sativa subsp. japonica GN=rpl33 PE=3 SV=1	0	8.07720519716925	42.4242424242424	3	13	3	1	66	7.638	10.17	High	High	High	1.1e7	7.1e7	5.1e6	4.623	25.8312191963196	3
High	IsMasterProtein	Q5JMR9	Thioredoxin Y, chloroplastic OS=Oryza sativa subsp. japonica GN=Os01g0963400 PE=3 SV=2	0	8.0687553362165	13.0952380952381	1	11	1	1	168	18.17	9.32	High	High	High		8.9e5	1.2e6	0.995	18.8844335079193	1
High	IsMasterProtein	Q03200	Light-regulated protein OS=Oryza sativa subsp. japonica GN=LIR1 PE=2 SV=1	0	7.98321728751316	35.15625	2	10	2	1	128	13.309	4.51	High	High	High	2.3e7	9.2e6	2.0e7	1.154	27.5487911701202	2
High	IsMasterProtein	P09229	Cysteine proteinase inhibitor 1 OS=Oryza sativa subsp. japonica GN=Os01g0803200 PE=1 SV=2	0	7.94409049910396	23.5714285714286	3	12	3	1	140	15.346	5.85	High	High	High	3.1e7	1.6e8	1.3e8	1.371	34.1381461620331	3
High	IsMasterProtein	P0C484	30S ribosomal protein S3, chloroplastic OS=Oryza sativa subsp. indica GN=rps3 PE=3 SV=1	0	7.93368217070814	8.36820083682008	3	15	3	1	239	27.501	9.74	High	High	High	2.9e7	7.5e6	1.5e7	0.585	33.8703519105911	3
High	IsMasterProtein	Q6ATY4	UPF0603 protein Os05g0401100, chloroplastic OS=Oryza sativa subsp. japonica GN=Os05g0401100 PE=3 SV=1	0	7.92910824487791	8.02675585284281	2	6	2	1	299	31.75	8.46	High	Not Found	High	2.4e7		4.8e7	0.425	16.0003724098206	2
High	IsMasterProtein	P12139	50S ribosomal protein L20, chloroplastic OS=Oryza sativa subsp. japonica GN=rpl20 PE=3 SV=3	0	7.8891134549381	21.8487394957983	2	16	2	1	119	14.337	12.13	High	High	High	1.8e7	1.0e7	4.5e7	0.778	42.3329235315323	2
High	IsMasterProtein	Q336R9	Peptide methionine sulfoxide reductase A4, chloroplastic OS=Oryza sativa subsp. japonica GN=MSRA4 PE=2 SV=2	0	7.85249926346523	11.787072243346	3	8	2	1	263	28.621	8.35	High	High	High	2.1e7	9.4e6	5.6e7	0.54	23.6586638689041	3
High	IsMasterProtein	Q6ZHS4	Cinnamyl alcohol dehydrogenase 2 OS=Oryza sativa subsp. japonica GN=CAD2 PE=1 SV=1	0	7.82322531677323	13.7741046831956	3	8	3	1	363	38.618	6.39	High	High	High	8.4e6	2.9e7	3.7e7	0.413	18.0677545070648	3
High	IsMasterProtein	Q6H7E4	Thioredoxin M1, chloroplastic OS=Oryza sativa subsp. japonica GN=Os02g0639900 PE=2 SV=1	0	7.77477138045393	19.6531791907514	2	8	2	1	173	18.578	9	High	High	Not Found		9.6e6		0.668	24.8590176105499	2
High	IsMasterProtein	Q6AV34	Probable N-acetyl-gamma-glutamyl-phosphate reductase, chloroplastic OS=Oryza sativa subsp. japonica GN=Os03g0617900 PE=1 SV=1	0	7.65071011426088	7.95180722891566	2	4	2	1	415	44.758	8.4	High	Not Found	High			5.0e6	0.179	6.10408878326416	2
High	IsMasterProtein	Q53JI9	Probable sucrose-phosphate synthase 5 OS=Oryza sativa subsp. japonica GN=SPS5 PE=2 SV=1	0	7.41919881019183	2.26824457593688	2	9	2	1	1014	108.917	6.11	High	High	High	7.1e6	4.8e6	7.2e6	0.091	18.6132683753967	2
High	IsMasterProtein	Q2QMG2	Methylcrotonoyl-CoA carboxylase subunit alpha, mitochondrial OS=Oryza sativa subsp. japonica GN=MCCA PE=2 SV=2	0	7.40120949323688	2.44233378561737	1	6	1	1	737	80.234	6.8	High	High	High	4.4e6	3.4e6	1.6e7	0.048	19.9600927829742	1
High	IsMasterProtein	P0C441	50S ribosomal protein L16, chloroplastic OS=Oryza sativa GN=rpl16 PE=3 SV=1	0	7.38517278269895	16.9117647058824	2	15	2	1	136	15.519	11.46	High	High	High	2.7e6	3.6e6	2.4e7	0.931	47.0021243095398	2
High	IsMasterProtein	A2YQ56	Lon protease homolog, mitochondrial OS=Oryza sativa subsp. indica GN=OsI_27415 PE=2 SV=1	0	7.27900302708467	2.89421157684631	2	8	2	1	1002	109.471	5.44	High	High	High	1.0e7		1.0e7	0.075	25.6571855545044	2
High	IsMasterProtein	Q6Z351	Putative aldehyde oxidase-like protein OS=Oryza sativa subsp. japonica GN=Os07g0281700 PE=3 SV=1	0	7.22697250325674	1.8628912071535	2	5	2	1	1342	145.681	7.3	Not Found	High	High		5.3e6	2.3e7	0.093	10.3785960674286	2
High	IsMasterProtein	P0C5D0	1-Cys peroxiredoxin B OS=Oryza sativa subsp. indica GN=OsI_026085 PE=3 SV=1	0	7.06406026731843	14.5454545454545	2	3	2	1	220	24.189	5.67	High	Not Found	High	4.9e6		4.5e7	0.389	7.77288866043091	2
High	IsMasterProtein	A2XS65	Cysteine proteinase inhibitor 10 OS=Oryza sativa subsp. indica GN=OsI_014908 PE=3 SV=2	0	7.01905879257828	13.2450331125828	2	15	2	1	151	15.438	10.15	High	High	High		3.6e7	9.2e7	0.52	38.949896812439	2
High	IsMasterProtein	Q7XBW5	Probable plastid-lipid-associated protein 3, chloroplastic OS=Oryza sativa subsp. japonica GN=PAP3 PE=3 SV=1	0	7.00598039915789	14.9732620320856	2	7	2	1	374	40.016	4.55	High	High	High	4.3e7	6.6e6	9.8e6	0.389	11.3324462175369	2
High	IsMasterProtein	O65037	50S ribosomal protein L27, chloroplastic OS=Oryza sativa subsp. japonica GN=RPL27 PE=2 SV=1	0	7.0007639005587	12.3076923076923	2	18	2	1	195	21.255	10.02	High	High	High	6.4e7		9.8e7	0.468	42.9836176633835	2
High	IsMasterProtein	Q9SE42	Ribulose-phosphate 3-epimerase, cytoplasmic isoform OS=Oryza sativa subsp. japonica GN=Os09g0505700 PE=1 SV=1	0	6.93892467637021	8.33333333333333	1	2	1	1	228	24.275	5.6	High	Not Found	Not Found				0.259	8.74291038513184	1
High	IsMasterProtein	Q6H8D5	Coatomer subunit beta'-2 OS=Oryza sativa subsp. japonica GN=Os02g0209100 PE=2 SV=1	0	6.39150445368188	2.30769230769231	2	8	2	1	910	102.613	5.06	High	High	High		1.6e7	3.2e7	0.096	19.5053851604462	2
High	IsMasterProtein	Q6Z7V2	24.1 kDa heat shock protein, mitochondrial OS=Oryza sativa subsp. japonica GN=HSP24.1 PE=2 SV=1	0	6.38499738547541	7.72727272727273	1	4	1	1	220	24.082	7.5	High	High	Not Found	5.4e6			0.179	14.9896314144135	1
High	IsMasterProtein	Q8S2E5	Ribose-phosphate pyrophosphokinase 3, chloroplastic OS=Oryza sativa subsp. japonica GN=Os01g0723600 PE=2 SV=1	0	6.38432003097792	5.13447432762836	1	7	1	1	409	43.882	7.4	High	High	High	4.9e6	5.1e6	2.2e6	0.233	16.1012346744537	1
High	IsMasterProtein	Q9AXB0	Uroporphyrinogen decarboxylase 1, chloroplastic OS=Oryza sativa subsp. japonica GN=Os01g0622300 PE=2 SV=1	0	6.33858346947083	6.21890547263682	1	11	1	1	402	43.954	6.46	High	High	High				0.292	21.2773649692535	1
High	IsMasterProtein	P0C454	50S ribosomal protein L32, chloroplastic OS=Oryza sativa subsp. japonica GN=rpl32 PE=3 SV=1	0	6.31778341990164	39.6825396825397	2	9	2	1	63	7.311	11.77	High	High	High	2.0e8	3.1e7	7.0e6	3.642	9.69236707687378	2
High	IsMasterProtein	Q10NY2	Protein TPR3 OS=Oryza sativa subsp. japonica GN=TPR3 PE=1 SV=1	0	6.16659991031262	2.03000882612533	2	8	1	1	1133	125.127	7.14	Not Found	Not Found	High				0.086	20.4179079532623	2
High	IsMasterProtein	Q8LSQ2	Probable signal recognition particle 43 kDa protein, chloroplastic OS=Oryza sativa subsp. japonica GN=Os03g0131900 PE=2 SV=1	0	6.16216216655596	6.44329896907216	2	6	2	1	388	42.113	4.72	High	Not Found	High	6.5e6		4.4e6	0.202	8.69194912910461	2
High	IsMasterProtein	Q259G4	Phosphomannomutase OS=Oryza sativa subsp. indica GN=PMM PE=3 SV=1	0	6.13454067733804	6.85483870967742	1	5	1	1	248	28.175	5.83	High	High	High	2.8e7		4.9e7	0.136	16.3743059635162	1
High	IsMasterProtein	Q7F8T6	Tricin synthase 2 OS=Oryza sativa subsp. japonica GN=ROMT-17 PE=1 SV=1	0	5.87414673419932	6.50684931506849	2	14	2	1	292	32.012	5.71	High	High	High			7.1e7	0.274	33.9277937412262	2
High	IsMasterProtein	Q5Z6F0	Probable aquaporin TIP2-2 OS=Oryza sativa subsp. japonica GN=TIP2-2 PE=2 SV=1	0	5.81269501352939	10.8870967741935	2	13	2	1	248	24.998	6.11	High	High	High	6.9e7		6.7e7	1.154	37.9591337442398	2
High	IsMasterProtein	Q69TH4	Putative 12-oxophytodienoate reductase 2 OS=Oryza sativa subsp. japonica GN=OPR2 PE=3 SV=1	0	5.7522705958751	7.4468085106383	2	8	1	1	376	42.042	6.04	Not Found	High	Not Found		6.9e6		0.233	9.75396943092346	2
High	IsMasterProtein	Q6YYB0	Uncharacterized protein Os08g0359500 OS=Oryza sativa subsp. japonica GN=Os08g0359500 PE=2 SV=1	0	5.72327232355756	16.9014084507042	2	9	2	1	213	22.779	4.49	High	High	High		4.5e6	5.4e6	0.668	19.960480928421	2
High	IsMasterProtein	Q0IXP9	Acylamino-acid-releasing enzyme 1 OS=Oryza sativa subsp. japonica GN=Os10g0415600 PE=3 SV=1	0	5.71283275849735	4	2	4	2	1	775	84.887	6.13	High	Not Found	Not Found	2.7e7			0.122	9.79365849494934	2
High	IsMasterProtein	O65091	Non-specific lipid-transfer protein 4 OS=Oryza sativa subsp. japonica GN=Os12g0114500 PE=3 SV=2	0	5.66904308949498	21.0084033613445	2	6	2	1	119	11.968	8.51	High	High	High	1.6e7	3.6e6	2.8e6	1.154	15.5955642461777	2
High	IsMasterProtein	Q6K9C1	Protein TAB2 homolog, chloroplastic OS=Oryza sativa subsp. japonica GN=Os02g0610800 PE=2 SV=1	0	5.52929557027721	3.8265306122449	1	2	1	1	392	42.663	5.02	Not Found	High	Not Found				0.105	7.05753087997437	1
High	IsMasterProtein	Q9LD61	Aspartate carbamoyltransferase, chloroplastic OS=Oryza sativa subsp. japonica GN=PYRB PE=2 SV=1	0	5.45159644141981	6.06060606060606	2	4	2	1	363	39.867	7.44	High	High	High			6.1e6	0.194	9.28525459766388	2
High	IsMasterProtein	Q8S091	Thioredoxin F, chloroplastic OS=Oryza sativa subsp. japonica GN=Os01g0913000 PE=2 SV=1	0	5.39179499229567	6.41711229946524	1	14	1	1	187	19.734	8.54	High	High	High	1.2e7			0.194	45.2628271579742	1
High	IsMasterProtein	Q8S919	Ubiquitin-conjugating enzyme E2 5B OS=Oryza sativa subsp. japonica GN=UBC5B PE=2 SV=1	0	5.238315825546	25.6756756756757	2	3	2	1	148	16.435	7.88	Not Found	High	High		6.0e6	7.2e7	2.162	7.09785652160645	2
High	IsMasterProtein	Q6K4E7	Aminopeptidase M1-D OS=Oryza sativa subsp. japonica GN=Os09g0362800 PE=2 SV=1	0	5.22495329923772	2.63459335624284	2	6	2	1	873	98.451	5.47	Not Found	High	High			3.7e7	0.086	13.4169667959213	2
High	IsMasterProtein	Q5VND6	Nucleosome assembly protein 1;1 OS=Oryza sativa subsp. japonica GN=NAP1;1 PE=2 SV=1	0	5.18184011360281	3.17460317460317	1	5	1	1	378	42.612	4.48	High	High	High	1.8e7		4.5e7	0.145	17.3324530124664	1
High	IsMasterProtein	Q8S9Z2	UDP-D-apiose/UDP-D-xylose synthase OS=Oryza sativa subsp. japonica GN=Os01g0969100 PE=2 SV=1	0	4.97905058044252	7.28643216080402	2	2	2	1	398	44.304	6.25	High	Not Found	High			1.1e7	0.096	1.77495384216309	2
High	IsMasterProtein	Q7XKD0	Thioredoxin X, chloroplastic OS=Oryza sativa subsp. japonica GN=TRX-X PE=2 SV=1	0	4.94271435558179	8.88888888888889	1	9	1	1	180	19.109	8.28	High	High	High	1.1e7		1.5e7	0.212	22.4439672231674	1
High	IsMasterProtein	P0C476	30S ribosomal protein S18, chloroplastic OS=Oryza sativa subsp. indica GN=rps18 PE=3 SV=1	0	4.90851302178674	9.20245398773006	2	27	2	1	163	19.644	12.04	High	High	High	1.6e7		3.4e7	0.585	53.0649616718292	2
High	IsMasterProtein	Q7G764	Probable NAD(P)H-dependent oxidoreductase 1 OS=Oryza sativa subsp. japonica GN=Os10g0113000 PE=1 SV=1	0	4.89249833672696	9.03426791277258	2	3	2	1	321	35.69	5.45	Not Found	High	High			7.7e6	0.233	7.64690566062927	2
High	IsMasterProtein	Q2QX45	Calcium-dependent protein kinase 28 OS=Oryza sativa subsp. japonica GN=CPK28 PE=3 SV=1	0	4.85980632142137	3.80228136882129	1	5	1	1	526	57.952	5.74	High	High	High	9.2e6		6.7e6	0.096	17.4569108486176	1
High	IsMasterProtein	B7FAL5	RNA-binding protein Y14A OS=Oryza sativa subsp. japonica GN=Y14A PE=1 SV=1	0	4.81987412483595	8.33333333333333	1	2	1	1	204	22.091	5.4	High	Not Found	Not Found	5.2e7			0.259	7.81143045425415	1
High	IsMasterProtein	Q6H5X0	Putative ripening-related protein 2 OS=Oryza sativa subsp. japonica GN=Os02g0637000 PE=3 SV=1	0	4.80771138743188	8.33333333333333	1	5	1	1	192	20.383	6.51	High	High	Not Found	5.4e6	2.1e6		0.233	14.0579788684845	1
High	IsMasterProtein	Q7XTT4	Nucleolin 2 OS=Oryza sativa subsp. japonica GN=Os04g0620700 PE=2 SV=2	0	4.76101552987763	4.66760961810467	2	5	2	1	707	75.209	4.97	High	High	High	1.0e7	5.4e6	7.7e6	0.122	11.5188503265381	2
High	IsMasterProtein	Q0J9V5	Thioredoxin-like protein CXXS1 OS=Oryza sativa subsp. japonica GN=Os04g0629500 PE=2 SV=1	0	4.71771521366225	15.0375939849624	2	5	2	1	133	14.662	4.88	High	High	Not Found	5.9e7	3.6e6		0.931	12.6350716352463	2
High	IsMasterProtein	Q6K2E8	Acetolactate synthase 1, chloroplastic OS=Oryza sativa subsp. japonica GN=ALS1 PE=2 SV=1	0	4.67162039656126	2.63975155279503	1	4	1	1	644	69.349	6.96	High	Not Found	High				0.07	10.5461618900299	1
High	IsMasterProtein	P48600	Eukaryotic translation initiation factor isoform 4E-2 OS=Oryza sativa subsp. japonica GN=Os10g0467600 PE=2 SV=2	0	4.62580174207092	6.31067961165049	1	12	1	1	206	23.185	6.23	High	High	High	8.7e6		4.4e7	0.212	36.9425015449524	1
High	IsMasterProtein	Q6EU14	Protein argonaute 1A OS=Oryza sativa subsp. japonica GN=AGO1A PE=2 SV=1	0	4.5620909644605	1.57116451016636	1	4	1	1	1082	120.373	9.39	Not Found	High	High			3.5e6	0.037	10.9843313694	1
High	IsMasterProtein	P17654	Alpha-amylase OS=Oryza sativa subsp. japonica GN=AMY1.1 PE=1 SV=2	0	4.55315228984419	3.68663594470046	1	4	1	1	434	48.426	5.27	Not Found	High	High			3.7e7	0.101	9.80910110473633	1
High	IsMasterProtein	Q84Q77	17.9 kDa class I heat shock protein OS=Oryza sativa subsp. japonica GN=HSP17.9A PE=1 SV=1	0	4.50445566245355	8.07453416149068	1	2	1	1	161	17.899	6.06	High	Not Found	Not Found	6.8e6			0.292	6.33295106887817	1
High	IsMasterProtein	P0C464	30S ribosomal protein S11, chloroplastic OS=Oryza sativa subsp. japonica GN=rps11 PE=3 SV=1	0	4.46268472688799	9.09090909090909	1	7	1	1	143	15.615	12.04	High	High	High			2.1e7	0.334	19.3441019058228	1
High	IsMasterProtein	Q0J716	Villin-5 OS=Oryza sativa subsp. japonica GN=VLN5 PE=3 SV=1	0	4.43273830764613	1.67539267015707	1	2	1	1	955	107.276	6	Not Found	High	Not Found				0.035	5.22751832008362	1
High	IsMasterProtein	Q2QYE1	Probable apyrase 3 OS=Oryza sativa subsp. japonica GN=APY3 PE=2 SV=2	0	4.35822852934604	2.88248337028825	1	2	1	1	451	48.87	7.96	High	Not Found	Not Found				0.093	6.36737608909607	1
High	IsMasterProtein	Q851W1	SEC1 family transport protein SLY1 OS=Oryza sativa subsp. japonica GN=SLY1 PE=2 SV=1	0	4.32901239698997	2.40770465489567	1	4	1	1	623	67.774	6.1	High	Not Found	High	7.9e6		6.9e6	0.07	11.1585376262665	1
High	IsMasterProtein	Q2QWT4	3'(2'),5'-bisphosphate nucleotidase OS=Oryza sativa subsp. japonica GN=Os12g0183300 PE=2 SV=1	0	4.31528099694883	13.1284916201117	2	4	2	1	358	37.457	4.74	High	High	High		6.6e5	1.2e6	0.222	7.26876187324524	2
High	IsMasterProtein	Q8W3D9	Protochlorophyllide reductase B, chloroplastic OS=Oryza sativa subsp. japonica GN=PORB PE=2 SV=1	0	4.25134690657573	2.98507462686567	1	6	1	1	402	42.739	8.88	High	High	High		1.1e7	4.2e7	0.089	17.8477220535278	1
High	IsMasterProtein	Q67UX7	Probable protein phosphatase 2C 10 OS=Oryza sativa subsp. japonica GN=Os02g0149800 PE=2 SV=1	0	4.19266796070881	3.73563218390805	1	4	1	1	348	37.545	5.16	High	Not Found	High			1.4e7	0.096	10.6202808618546	1
High	IsMasterProtein	Q94LR4	Expansin-B4 OS=Oryza sativa subsp. japonica GN=EXPB4 PE=2 SV=1	0	4.15262929772824	5.94405594405594	2	9	1	1	286	31.338	6.42	High	Not Found	High	5.7e6			0.359	15.3867421150208	2
High	IsMasterProtein	B9FXV5	Eukaryotic translation initiation factor 4G OS=Oryza sativa subsp. japonica GN=Os07g0555200 PE=2 SV=2	0	4.13614203811603	0.78125	1	8	1	1	1792	193.414	8.09	High	High	High		1.1e6	8.4e6	0.023	20.7923352718353	1
High	IsMasterProtein	Q6Z6M4	Isocitrate lyase OS=Oryza sativa subsp. japonica GN=ICL PE=1 SV=1	0	4.13608262304214	2.7972027972028	1	4	1	1	572	63.011	7.23	High	High	High	7.3e6	6.1e6	6.4e6	0.072	8.40492880344391	1
High	IsMasterProtein	Q10MX3	Asparagine synthetase [glutamine-hydrolyzing] 1 OS=Oryza sativa subsp. japonica GN=Os03g0291500 PE=2 SV=1	0	4.10419084983087	2.98013245033113	1	4	1	1	604	67.279	6.54	High	Not Found	High	2.5e7		8.9e6	0.075	10.0804790258408	1
High	IsMasterProtein	B9F676	Probable glucan 1,3-alpha-glucosidase OS=Oryza sativa subsp. japonica GN=Os03g0216600 PE=3 SV=1	0	4.05933870797849	2.72034820457018	2	7	2	1	919	103.15	6.02	High	High	High	6.9e6			0.091	15.1285308599472	2
High	IsMasterProtein	Q10L71	Villin-2 OS=Oryza sativa subsp. japonica GN=VLN2 PE=2 SV=1	0	4.04570923829887	1.34575569358178	1	5	1	1	966	106.054	5.82	High	High	High				0.037	14.5749845504761	1
High	IsMasterProtein	Q84VG0	Probable calcium-binding protein CML7 OS=Oryza sativa subsp. japonica GN=CML7 PE=2 SV=1	0	4.04277594215683	8.10810810810811	1	4	1	1	148	16.672	5.06	High	Not Found	High			6.4e7	0.194	9.62419867515564	1
High	IsMasterProtein	Q9SDG8	Protein argonaute 4A OS=Oryza sativa subsp. japonica GN=AGO4A PE=2 SV=1	0	4.00704903942955	1.32743362831858	1	2	1	1	904	100.576	8.97	High	Not Found	Not Found	1.2e7			0.043	6.11975240707397	1
High	IsMasterProtein	P28757	Superoxide dismutase [Cu-Zn] 2 OS=Oryza sativa subsp. japonica GN=SODCC2 PE=1 SV=2	0	3.95546023960759	7.89473684210526	1	1	1	1	152	15.071	6.42	High	Not Found	Not Found	2.4e7			0.389	3.13696241378784	1
High	IsMasterProtein	B8B8C5	PHD finger protein ALFIN-LIKE 9 OS=Oryza sativa subsp. indica GN=OsI_26819 PE=3 SV=1	0	3.94157397554299	8.30324909747292	1	6	1	1	277	30.297	5.92	High	High	High	3.6e6			0.194	16.4890124797821	1
High	IsMasterProtein	Q40648	Probable voltage-gated potassium channel subunit beta OS=Oryza sativa subsp. japonica GN=KOB1 PE=1 SV=2	0	3.9266482976131	7.6219512195122	1	6	1	1	328	36.427	7.4	High	High	High	1.3e6	2.6e6		0.136	14.0553550720215	1
High	IsMasterProtein	Q5J4W4	Mitogen-activated protein kinase 2 OS=Oryza sativa subsp. japonica GN=MPK2 PE=2 SV=1	0	3.911155437273	4.56852791878173	1	6	1	1	394	44.557	6.9	High	High	Not Found	1.4e7	5.1e6		0.101	17.0093860626221	1
High	IsMasterProtein	Q6ZLK0	Dolichyl-diphosphooligosaccharide--protein glycosyltransferase 48 kDa subunit OS=Oryza sativa subsp. japonica GN=OST48 PE=2 SV=1	0	3.89928491342692	3.18906605922551	1	4	1	1	439	48.36	6.81	High	High	High	1.0e7	6.3e6		0.105	11.5763125419617	1
High	IsMasterProtein	Q8S2G0	4-diphosphocytidyl-2-C-methyl-D-erythritol kinase, chloroplastic OS=Oryza sativa subsp. japonica GN=ISPE PE=2 SV=1	0	3.89831800638444	7.98004987531172	2	4	2	1	401	43.813	6.34	High	High	High	2.5e7	5.5e6	2.1e7	0.194	6.60335993766785	2
High	IsMasterProtein	Q7XV13	Putative lipoxygenase 5 OS=Oryza sativa subsp. japonica GN=Os04g0447100 PE=3 SV=2	0	3.87419354186047	1.66852057842047	1	2	1	1	899	100.019	6.76	High	Not Found	Not Found	1.9e6			0.047	5.42050623893738	1
High	IsMasterProtein	Q0JDA2	Succinate dehydrogenase subunit 5, mitochondrial OS=Oryza sativa subsp. japonica GN=SDH5 PE=1 SV=1	0.00152905198776758	3.75623988588778	14.7186147186147	2	6	2	1	231	24.568	8.65	Not Found	High	Not Found		7.5e6		0.425	13.3545491695404	2
High	IsMasterProtein	Q9LGZ2	Putative L-cysteine desulfhydrase 1 OS=Oryza sativa subsp. japonica GN=Os01g0290100 PE=2 SV=1	0.00152905198776758	3.7550285633318	10.7883817427386	2	3	2	1	482	52.088	6.58	High	High	High			1.2e6	0.179	3.64948606491089	2
High	IsMasterProtein	Q851K1	Germin-like protein 3-6 OS=Oryza sativa subsp. japonica GN=Os03g0694000 PE=2 SV=1	0.00152905198776758	3.70885323826811	4.36681222707424	1	11	1	1	229	24.164	6.38	High	High	High	3.1e7		4.3e7	0.212	29.0009119510651	1
High	IsMasterProtein	Q00G37	Ent-cassa-12,15-diene synthase OS=Oryza sativa subsp. indica GN=KSL7 PE=2 SV=2	0.00152905198776758	3.67182433856168	1.80722891566265	1	2	1	1	830	92.121	5.26	Not Found	High	Not Found				0.05	4.76543807983398	1
High	IsMasterProtein	Q84ZC0	Probable V-type proton ATPase subunit H OS=Oryza sativa subsp. japonica GN=Os07g0549700 PE=2 SV=1	0.00152905198776758	3.64671750526411	4.42477876106195	1	4	1	1	452	51.357	7.42	High	Not Found	High	3.5e6			0.166	8.61894869804382	1
High	IsMasterProtein	Q0JJS8	Fe-S cluster assembly factor HCF101, chloroplastic OS=Oryza sativa subsp. japonica GN=HCF101 PE=3 SV=3	0.00445765230312036	3.58854865786206	2.44821092278719	1	4	1	1	531	56.886	5.59	Not Found	High	High				0.101	9.25251936912537	1
High	IsMasterProtein	Q6Z2T6	Geranylgeranyl diphosphate reductase, chloroplastic OS=Oryza sativa subsp. japonica GN=CHLP PE=2 SV=1	0.00445765230312036	3.55785321313442	5.18358531317495	2	3	2	1	463	50.555	9.1	High	High	High		5.1e6	8.0e6	0.089	2.19262862205505	2
High	IsMasterProtein	Q10G81	Histone-binding protein MSI1 homolog OS=Oryza sativa subsp. japonica GN=MSI1 PE=2 SV=1	0.00445765230312036	3.52050185340564	4.90654205607477	2	2	2	1	428	48.33	4.93	High	Not Found	Not Found	5.2e6			0.222	3.78920519351959	2
High	IsMasterProtein	Q9XJ29	Anthranilate synthase alpha subunit 2, chloroplastic OS=Oryza sativa subsp. japonica GN=OsASA2 PE=1 SV=1	0.00445765230312036	3.50501102631683	2.14521452145215	1	6	1	1	606	66.946	7.12	High	High	High		1.7e7	4.3e7	0.061	12.0540543794632	1
High	IsMasterProtein	Q5N8G1	2-C-methyl-D-erythritol 4-phosphate cytidylyltransferase, chloroplastic OS=Oryza sativa subsp. japonica GN=ISPD PE=2 SV=1	0.00445765230312036	3.45817123321869	4.04040404040404	1	3	1	1	297	32.443	7.43	High	High	High	4.6e7	3.8e7		0.129	6.52684915065765	1
High	IsMasterProtein	Q9ST27	Phototropin-2 OS=Oryza sativa subsp. japonica GN=PHOT2 PE=1 SV=1	0.00445765230312036	3.37140674414874	1.21278941565601	1	4	1	1	907	100.161	7.69	High	High	Not Found	4.1e6	2.4e6		0.048	11.806633234024	1
High	IsMasterProtein	Q7XKE9	Clathrin light chain 1 OS=Oryza sativa subsp. japonica GN=Os04g0679100 PE=2 SV=1	0.00445765230312036	3.3401788419443	6.64451827242525	1	4	1	1	301	32.516	5.03	Not Found	High	High			1.4e7	0.194	13.9835472106934	1
High	IsMasterProtein	Q8S059	Stearoyl-[acyl-carrier-protein] 9-desaturase 2, chloroplastic OS=Oryza sativa subsp. japonica GN=SSI2 PE=2 SV=1	0.00445765230312036	3.33077612606919	2.77777777777778	1	2	1	1	396	44.847	6.87	High	Not Found	High	1.0e7			0.086	2.30223894119263	1
High	IsMasterProtein	B9G2A8	Auxin transport protein BIG OS=Oryza sativa subsp. japonica GN=Os09g0247700 PE=2 SV=1	0.00445765230312036	3.29567785917776	0.302114803625378	1	9	1	1	4965	551.675	6.06	Not Found	High	High				0.008	13.6899044513702	1
High	IsMasterProtein	Q9AY76	Actin-depolymerizing factor 2 OS=Oryza sativa subsp. japonica GN=ADF2 PE=2 SV=1	0.00445765230312036	3.28827710817277	14.4827586206897	1	2	1	1	145	16.783	5.94	High	Not Found	Not Found				0.334	5.4321551322937	1
High	IsMasterProtein	Q6AUR2	Nitrogen regulatory protein P-II homolog OS=Oryza sativa subsp. japonica GN=GLB PE=2 SV=1	0.00445765230312036	3.27498727465884	5.18867924528302	1	7	1	1	212	22.687	9.91	High	High	High	4.4e6	1.0e7	7.8e6	0.136	15.6771379709244	1
High	IsMasterProtein	Q7XKA8	Serine/threonine-protein kinase SAPK5 OS=Oryza sativa subsp. japonica GN=SAPK5 PE=2 SV=1	0.00579710144927536	3.25344363858963	4.32432432432432	1	4	1	1	370	42.139	6.42	High	High	Not Found	1.1e7	1.5e7		0.101	10.4761388301849	1
High	IsMasterProtein	A2YGP6	UDP-sugar pyrophosphorylase OS=Oryza sativa subsp. indica GN=USP PE=3 SV=2	0.00579710144927536	3.24488773360493	1.62337662337662	1	1	1	1	616	67.419	6.99	Not Found	High	Not Found				0.061	2.49402260780334	1
High	IsMasterProtein	Q53QK0	Flavonoid O-methyltransferase-like protein Os11g0303600 OS=Oryza sativa subsp. japonica GN=Os11g0303600 PE=2 SV=1	0.00579710144927536	3.19832194096411	2.40641711229947	1	4	1	1	374	40.327	6.95	High	High	Not Found	2.4e7			0.129	7.41393947601318	1
High	IsMasterProtein	Q6L4S0	DNA damage-binding protein 1 OS=Oryza sativa subsp. japonica GN=DBB1 PE=1 SV=1	0.00579710144927536	3.18715346303293	1.28440366972477	1	2	1	1	1090	121.803	5.36	Not Found	Not Found	High			5.2e6	0.04	5.54975271224976	1
High	IsMasterProtein	Q5JNT2	Acyl transferase 4 OS=Oryza sativa subsp. japonica GN=AT4 PE=1 SV=1	0.00579710144927536	3.12737762097471	2.73348519362187	1	2	1	1	439	46.855	5.96	Not Found	High	High			5.4e6	0.129	4.68787145614624	1
High	IsMasterProtein	Q6AVG6	4-hydroxy-3-methylbut-2-enyl diphosphate reductase, chloroplastic OS=Oryza sativa subsp. japonica GN=ISPH PE=2 SV=1	0.00579710144927536	3.11238269966426	1.96078431372549	1	6	1	1	459	51.032	5.67	High	High	High	3.0e7	1.0e7	1.5e7	0.08	14.8673076629639	1
High	IsMasterProtein	A2YCH5	Cyclin-dependent kinase F-1 OS=Oryza sativa subsp. indica GN=CDKF-1 PE=3 SV=1	0.00579710144927536	3.110026361596	3.75782881002088	1	5	1	1	479	52.024	4.78	High	High	High			1.1e7	0.093	12.1562750339508	1
High	IsMasterProtein	Q6I544	Germin-like protein 5-1 OS=Oryza sativa subsp. japonica GN=Os05g0277500 PE=2 SV=1	0.00980392156862745	3.03706271157	7.23981900452489	1	3	1	1	221	23.161	8.27	High	High	High		2.0e7	9.4e6	0.233	8.62635374069214	1
High	IsMasterProtein	Q9FE64	Elongation factor G, mitochondrial OS=Oryza sativa subsp. japonica GN=Os03g0565500 PE=2 SV=2	0.00980392156862745	2.97061622231479	1.05680317040951	1	2	1	1	757	83.872	6.28	Not Found	High	Not Found				0.059	2.19902324676514	1
High	IsMasterProtein	Q2QQ99	Protein SPIRAL1-like 3 OS=Oryza sativa subsp. japonica GN=Os12g0502000 PE=3 SV=1	0.00980392156862745	2.96537154337468	18.8118811881188	1	3	1	1	101	10.214	9.35	High	High	Not Found	7.6e6			0.468	4.88291454315186	1
High	IsMasterProtein	Q9XGX7	Mitochondrial import inner membrane translocase subunit Tim9 OS=Oryza sativa subsp. japonica GN=TIM9 PE=3 SV=2	0.00980392156862745	2.96177736163128	11.8279569892473	1	6	1	1	93	10.832	6.11	High	High	High	3.5e7	1.0e7	2.2e7	0.468	13.3221659660339	1
High	IsMasterProtein	Q6ZIU9	Calcium-dependent protein kinase 21 OS=Oryza sativa subsp. japonica GN=CPK21 PE=2 SV=1	0.00980392156862745	2.95742448755981	2.65486725663717	1	2	1	1	565	61.878	6.19	High	Not Found	High			4.0e7	0.062	5.44226312637329	1
High	IsMasterProtein	Q10SM7	Peroxisomal membrane protein 11-1 OS=Oryza sativa subsp. japonica GN=PEX11-1 PE=2 SV=1	0.00980392156862745	2.93967997131172	4.64135021097046	1	5	1	1	237	26.408	9.96	High	High	High			7.0e6	0.194	10.2214646339417	1
High	IsMasterProtein	Q7X8R5	Thioredoxin M2, chloroplastic OS=Oryza sativa subsp. japonica GN=Os04g0530600 PE=2 SV=2	0.00980392156862745	2.92226882034761	8.88888888888889	1	3	1	1	180	19.135	8.97	Not Found	Not Found	High				0.292	5.03825402259827	1
High	IsMasterProtein	Q0DRV6	Superoxide dismutase [Cu-Zn] 1 OS=Oryza sativa subsp. japonica GN=SODCC1 PE=1 SV=1	0.00980392156862745	2.91186391129945	7.89473684210526	1	2	1	1	152	15.242	6.18	Not Found	High	High			3.7e7	0.389	3.8664458990097	1
High	IsMasterProtein	Q10S72	4-coumarate--CoA ligase-like 4 OS=Oryza sativa subsp. japonica GN=4CLL4 PE=2 SV=1	0.00980392156862745	2.89756629431866	3.6231884057971	1	1	1	1	552	59.828	8.88	Not Found	Not Found	High				0.072	2.08387684822083	1
High	IsMasterProtein	Q67UP9	Probable protein phosphatase 2C 58 OS=Oryza sativa subsp. japonica GN=Os06g0651600 PE=2 SV=1	0.00980392156862745	2.85294232897164	2.71739130434783	1	2	1	1	368	40.565	5.1	Not Found	High	Not Found		5.9e6		0.122	5.0212926864624	1
High	IsMasterProtein	B9F2U5	Translation factor GUF1 homolog, chloroplastic OS=Oryza sativa subsp. japonica GN=Os02g0157700 PE=3 SV=1	0.00980392156862745	2.80799040734633	2.05882352941176	1	12	1	1	680	74.901	6.51	High	High	High	1.1e7	5.0e7	9.1e7	0.056	37.9431023597717	1
High	IsMasterProtein	B8AM21	U2 small nuclear ribonucleoprotein B'' OS=Oryza sativa subsp. indica GN=OsI_11177 PE=3 SV=1	0.00980392156862745	2.80743254666345	6.03448275862069	1	4	1	1	232	26.056	9.41	High	Not Found	High	3.4e6		3.3e6	0.259	5.94065129756927	1
High	IsMasterProtein	P48489	Serine/threonine-protein phosphatase PP1 OS=Oryza sativa subsp. japonica GN=Os03g0268000 PE=2 SV=2	0.00980392156862745	2.7972393126068	3.1055900621118	1	5	1	1	322	36.143	5.2	High	High	Not Found	9.5e7			0.116	11.603903055191	1
Medium	IsMasterProtein	Q6AWX8	Growth-regulating factor 11 OS=Oryza sativa subsp. japonica GN=GRF11 PE=2 SV=1	0.0110803324099723	2.7535014192042	4.83271375464684	1	2	1	1	269	27.984	4.83	Not Found	Not Found	High				0.166	2.19628810882568	1
Medium	IsMasterProtein	Q9MAX5	Coatomer subunit zeta-1 OS=Oryza sativa subsp. japonica GN=COPZ1 PE=2 SV=1	0.0110803324099723	2.73778629452358	14.1242937853107	1	3	1	1	177	19.357	4.73	Not Found	High	Not Found				0.389	5.88257575035095	1
Medium	IsMasterProtein	Q0JG75	Photosystem II reaction center PSB28 protein, chloroplastic OS=Oryza sativa subsp. japonica GN=PSB28 PE=2 SV=2	0.0110803324099723	2.70465285166638	6.11111111111111	1	8	1	1	180	19.724	9.76	High	High	High	2.6e7	2.4e7	5.0e7	0.334	12.8185367584229	1
Medium	IsMasterProtein	P55857	Small ubiquitin-related modifier 1 OS=Oryza sativa subsp. japonica GN=SUMO1 PE=1 SV=1	0.0110803324099723	2.65659140619614	12	1	3	1	1	100	10.921	5.1	High	High	Not Found		2.6e7		0.468	8.33312559127808	1
Medium	IsMasterProtein	Q6ETN3	Probable 4-coumarate--CoA ligase 3 OS=Oryza sativa subsp. japonica GN=4CL3 PE=2 SV=1	0.0110803324099723	2.64244628025692	2.34657039711191	1	2	1	1	554	59.603	5.17	Not Found	Not Found	High				0.068	4.67261648178101	1
Medium	IsMasterProtein	Q6L4S3	Hypersensitive-induced response protein-like protein 1 OS=Oryza sativa subsp. japonica GN=HIRL1 PE=2 SV=1	0.0122448979591837	2.49403648198187	3.47222222222222	1	1	1	1	288	31.601	6.42	Not Found	High	Not Found		1.4e7		0.116	2.25648880004883	1
Medium	IsMasterProtein	Q6K471	Ferredoxin-thioredoxin reductase catalytic chain, chloroplastic OS=Oryza sativa subsp. japonica GN=Os09g0249900 PE=2 SV=1	0.0122448979591837	2.4601714416221	6.84931506849315	1	4	1	1	146	16.091	7.56	High	High	High	8.2e6			0.259	9.81980299949646	1
Medium	IsMasterProtein	Q60GC1	Exonuclease 1 OS=Oryza sativa subsp. japonica GN=EXO1 PE=2 SV=1	0.0122448979591837	2.45358073316481	1.43540669856459	1	1	1	1	836	92.19	8.03	High	Not Found	Not Found				0.049	2.07416796684265	1
Medium	IsMasterProtein	Q84NN4	Thioredoxin-like protein CDSP32, chloroplastic OS=Oryza sativa subsp. japonica GN=CDSP32 PE=2 SV=1	0.0122448979591837	2.45234834164003	2.99003322259136	1	2	1	1	301	32.135	6.73	High	Not Found	Not Found				0.129	4.04317319393158	1
Medium	IsMasterProtein	Q6ZFZ4	Calpain-type cysteine protease ADL1 OS=Oryza sativa subsp. japonica GN=ADL1 PE=1 SV=1	0.0122448979591837	2.42562143558692	0.601295097132285	1	1	1	1	2162	239.705	6.25	Not Found	High	Not Found				0.023	2.21543669700623	1
Medium	IsMasterProtein	Q0D673	Probable protein phosphatase 2C 62 OS=Oryza sativa subsp. japonica GN=Os07g0507000 PE=2 SV=1	0.0122448979591837	2.41408828968057	3.44827586206897	1	3	1	1	290	31.721	6.96	Not Found	High	High				0.145	3.61436808109283	1
Medium	IsMasterProtein	A2ZLS4	Putative diaminopimelate epimerase, chloroplastic OS=Oryza sativa subsp. indica GN=DAPF PE=3 SV=1	0.0122448979591837	2.37664731846201	3.0812324929972	1	2	1	1	357	38.051	6.68	Not Found	Not Found	High			2.9e7	0.11	5.37793016433716	1
Medium	IsMasterProtein	B8B0E2	Stromal processing peptidase, chloroplastic OS=Oryza sativa subsp. indica GN=OsI_23765 PE=1 SV=2	0.0122448979591837	2.34543844525826	1.36436597110754	1	1	1	1	1246	138.569	6.34	Not Found	Not Found	High				0.034	2.23431777954102	1
Medium	IsMasterProtein	Q10BU2	Germin-like protein 3-7 OS=Oryza sativa subsp. japonica GN=GER7 PE=2 SV=1	0.0135869565217391	2.3271635458286	14.1630901287554	1	4	1	1	233	23.95	6.52	Not Found	High	High			4.2e6	0.334	4.51277112960815	1
Medium	IsMasterProtein	Q6MWG9	Formin-like protein 18 OS=Oryza sativa subsp. japonica GN=FH18 PE=2 SV=1	0.0189959294436906	2.26512019720737	1.98675496688742	1	1	1	1	906	95.694	8.19	High	Not Found	Not Found	9.7e6			0.047	2.20130467414856	1
Medium	IsMasterProtein	Q6VVA6	Potassium transporter 1 OS=Oryza sativa subsp. japonica GN=HAK1 PE=1 SV=2	0.021505376344086	2.21147811277753	3.1210986267166	1	1	1	1	801	88.249	8.73	High	Not Found	Not Found				0.07	2.62194013595581	1
Medium	IsMasterProtein	B8AAV3	Protein CHLOROPLAST ENHANCING STRESS TOLERANCE, chloroplastic OS=Oryza sativa subsp. indica GN=CEST PE=3 SV=1	0.021505376344086	2.16500739626697	4.45205479452055	1	1	1	1	292	31.743	4.69	Not Found	High	Not Found				0.259	2.93068933486938	1
Medium	IsMasterProtein	Q7XUS2	Anthranilate synthase beta subunit 1, chloroplastic OS=Oryza sativa subsp. japonica GN=ASB1 PE=1 SV=1	0.0226969292389853	2.15558495952618	4.86111111111111	1	3	1	1	288	30.703	6.87	High	Not Found	High				0.166	5.01047110557556	1
Medium	IsMasterProtein	Q7X923	FACT complex subunit SPT16 OS=Oryza sativa subsp. japonica GN=SPT16 PE=2 SV=2	0.0226969292389853	2.1363203321241	0.946969696969697	1	1	1	1	1056	118.515	5.59	Not Found	Not Found	High				0.033	2.7360303401947	1
Medium	IsMasterProtein	Q6K7H2	UMP-CMP kinase 4 OS=Oryza sativa subsp. japonica GN=Os02g0778400 PE=2 SV=1	0.0226969292389853	2.12239832027073	4.20560747663551	1	2	1	1	214	23.541	5.25	High	Not Found	Not Found	3.0e7			0.194	5.35765624046326	1
Medium	IsMasterProtein	P37890	Serine carboxypeptidase 1 OS=Oryza sativa subsp. japonica GN=CBP1 PE=2 SV=1	0.0226969292389853	2.12199552973197	2.15686274509804	1	1	1	1	510	55.674	7.43	High	Not Found	Not Found	1.2e7			0.105	2.44244194030762	1
Medium	IsMasterProtein	Q9FW70	Kinesin-like protein KIN-7K, chloroplastic OS=Oryza sativa subsp. japonica GN=KIN7K PE=2 SV=2	0.023778071334214	2.10823959854333	1.32200188857413	1	4	1	1	1059	116.744	6.01	High	High	High	2.3e7		5.2e7	0.034	12.4058837890625	1
Medium	IsMasterProtein	Q8H859	Probable cinnamyl alcohol dehydrogenase 1 OS=Oryza sativa subsp. japonica GN=CAD1 PE=2 SV=1	0.023778071334214	2.10496440254768	2.82485875706215	1	2	1	1	354	38.487	6.38	Not Found	Not Found	High			5.0e7	0.11	5.04064846038818	1
Medium	IsMasterProtein	Q0E1D7	Flowering-promoting factor 1-like protein 3 OS=Oryza sativa subsp. japonica GN=Os02g0460200 PE=2 SV=1	0.023778071334214	2.08013774644446	17.2131147540984	1	2	1	1	122	13.57	8.81	Not Found	Not Found	High			1.1e6	0.292	4.88685512542725	1
Medium	IsMasterProtein	Q5QN75	Mitogen-activated protein kinase kinase 1 OS=Oryza sativa subsp. japonica GN=MKK1 PE=1 SV=1	0.023778071334214	2.07857365898473	5.35211267605634	1	2	1	1	355	39.975	5.82	Not Found	Not Found	High				0.129	2.22043347358704	1
Medium	IsMasterProtein	Q0DKP3	Transport inhibitor response 1-like protein Os05g0150500 OS=Oryza sativa subsp. japonica GN=Os05g0150500 PE=2 SV=2	0.023778071334214	2.06193081377661	2.72572402044293	1	1	1	1	587	64.349	7.3	High	Not Found	Not Found				0.08	2.32128405570984	1
Medium	IsMasterProtein	Q6YVJ0	9-cis-epoxycarotenoid dioxygenase NCED1, chloroplastic OS=Oryza sativa subsp. japonica GN=NCED1 PE=2 SV=1	0.023778071334214	2.05789269101064	1.88087774294671	1	2	1	1	638	68.576	6.54	High	Not Found	Not Found				0.068	6.10834813117981	1
Medium	IsMasterProtein	Q00058	ATP synthase protein MI25 OS=Oryza sativa subsp. indica PE=3 SV=1	0.0263157894736842	2.01511279893567	3.55329949238579	1	2	1	1	197	22.074	9.38	High	Not Found	Not Found	1.1e7			0.166	4.24365091323853	1
Medium	IsMasterProtein	Q8S7W9	Homeobox-leucine zipper protein HOX21 OS=Oryza sativa subsp. japonica GN=HOX21 PE=2 SV=1	0.0263157894736842	2.01072820835831	3.00546448087432	1	1	1	1	366	39.599	6.9	Not Found	Not Found	High				0.179	2.1217315196991	1
Medium	IsMasterProtein	A2X0Q3	Protein arginine N-methyltransferase 5 OS=Oryza sativa subsp. indica GN=PRMT5 PE=3 SV=2	0.0287581699346405	2.00533097817447	1.69491525423729	1	1	1	1	649	72.655	5.77	Not Found	Not Found	High				0.062	1.82483518123627	1
Medium	IsMasterProtein	Q84PB3	Eukaryotic translation initiation factor isoform 4G-1 OS=Oryza sativa subsp. japonica GN=Os04g0499300 PE=2 SV=2	0.0287581699346405	1.99396204500268	1.38713745271122	1	6	1	1	793	86.967	7.52	High	High	High	7.9e6	1.7e7	8.6e6	0.048	11.6914720535278	1
Medium	IsMasterProtein	Q941V3	Probable metal-nicotianamine transporter YSL18 OS=Oryza sativa subsp. japonica GN=YSL18 PE=2 SV=1	0.0287581699346405	1.99139982823808	4.56553755522828	1	1	1	1	679	73.771	9.22	Not Found	High	Not Found				0.072	2.58521294593811	1
Medium	IsMasterProtein	Q6Z690	Lysine-specific histone demethylase 1 homolog 1 OS=Oryza sativa subsp. japonica GN=Os02g0755200 PE=2 SV=1	0.0323834196891192	1.9515581964496	0.94228504122497	1	10	1	1	849	90.691	5.48	High	High	High	8.9e6			0.061	15.16077876091	1
Medium	IsMasterProtein	Q8W4M7	DNA repair helicase XPD OS=Arabidopsis thaliana GN=XPD PE=1 SV=1	0.0323834196891192	1.95078197732982	1.45118733509235	1	5	1	1	758	86.18	7.46	High	High	High	2.6e8		3.7e8	0.044	11.5916075706482	1
Medium	IsMasterProtein	P49030	Protein mago nashi homolog 2 OS=Oryza sativa subsp. japonica GN=MAGO2 PE=1 SV=2	0.0323834196891192	1.94923368876696	12.5	1	1	1	1	160	18.418	6.2	High	Not Found	Not Found	1.7e7			0.179	2.21060514450073	1
Medium	IsMasterProtein	F4INA9	ATP-dependent DNA helicase homolog RECG, chloroplastic OS=Arabidopsis thaliana GN=RECG PE=3 SV=1	0.0323834196891192	1.9381706927053	1.3360739979445	1	5	1	1	973	108.308	7.39	High	High	High		3.4e8		0.036	14.1250703334808	1
Medium	IsMasterProtein	Q0JBZ8	Hydroxycinnamoyltransferase 1 OS=Oryza sativa subsp. japonica GN=HCT1 PE=2 SV=1	0.0334620334620335	1.92518355935483	3.84615384615385	1	1	1	1	442	48.464	6.3	Not Found	Not Found	High			8.0e6	0.096	2.15207552909851	1
Medium	IsMasterProtein	Q9AS33	NPL4-like protein OS=Oryza sativa subsp. japonica GN=Os01g0377700 PE=2 SV=1	0.0334620334620335	1.91470942176994	3.13253012048193	1	1	1	1	415	44.863	5.54	High	Not Found	Not Found				0.089	3.01726174354553	1
Medium	IsMasterProtein	A2ZVI7	Calcium-dependent protein kinase 1 OS=Oryza sativa subsp. japonica GN=CPK1 PE=2 SV=1	0.0372750642673522	1.85980632142137	2.8957528957529	1	1	1	1	518	58.703	6.51	Not Found	Not Found	High				0.077	2.40380263328552	1
Medium	IsMasterProtein	Q7XKQ8	Probable acetolactate synthase 2, chloroplastic OS=Oryza sativa subsp. japonica GN=ALS2 PE=2 SV=2	0.0384122919334187	1.85139734519391	4.22322775263952	1	2	1	1	663	71.131	6.77	Not Found	Not Found	High			1.8e6	0.075	5.89699292182922	1
Medium	IsMasterProtein	A2YAA5	Auxin response factor 16 OS=Oryza sativa subsp. indica GN=ARF16 PE=2 SV=1	0.0384122919334187	1.84405698202816	3.12796208530806	1	4	1	1	1055	116.815	6.61	Not Found	Not Found	High				0.054	0	1
Medium	IsMasterProtein	Q10RX7	ABC transporter C family member 13 OS=Oryza sativa subsp. japonica GN=ABCC13 PE=2 SV=1	0.0393900889453621	1.81445784514562	1.52823920265781	1	2	1	1	1505	166.043	6.99	High	Not Found	High			1.5e8	0.031	5.15756034851074	1
Medium	IsMasterProtein	Q8LI30	4-alpha-glucanotransferase DPE1, chloroplastic/amyloplastic OS=Oryza sativa subsp. japonica GN=DPE1 PE=2 SV=2	0.0393900889453621	1.81050968630063	1.34680134680135	1	1	1	1	594	66.243	5.83	Not Found	High	Not Found		6.2e6		0.075	1.95552730560303	1
Medium	IsMasterProtein	Q5VR89	Aquaporin SIP1-1 OS=Oryza sativa subsp. japonica GN=SIP1-1 PE=2 SV=2	0.0393900889453621	1.78701381526333	15.0406504065041	1	1	1	1	246	26.035	9.32	Not Found	High	Not Found				0.292	2.71189904212952	1
Medium	IsMasterProtein	Q0JKI9	Auxin response factor 2 OS=Oryza sativa subsp. japonica GN=ARF2 PE=2 SV=1	0.0393900889453621	1.78489141894691	4.31754874651811	1	1	1	1	718	78.635	7.15	Not Found	Not Found	High			6.2e6	0.055	2.62056136131287	1
Medium	IsMasterProtein	Q8L7J2	Beta-glucosidase 6 OS=Oryza sativa subsp. japonica GN=BGLU6 PE=1 SV=1	0.0417721518987342	1.77963036754861	1.34357005758157	1	3	1	1	521	58.502	7.34	High	High	Not Found				0.086	6.07144272327423	1
Medium	IsMasterProtein	Q6K641	Eukaryotic translation initiation factor isoform 4G-2 OS=Oryza sativa subsp. japonica GN=Os02g0611500 PE=2 SV=1	0.0439698492462312	1.77365791283637	1.92307692307692	1	2	1	1	780	85.936	7.31	High	Not Found	Not Found	4.3e6			0.047	0	1
Medium	IsMasterProtein	Q69T51	LysM domain-containing GPI-anchored protein LYP6 OS=Oryza sativa subsp. japonica GN=LYP6 PE=1 SV=1	0.0439698492462312	1.76751213364701	2.20048899755501	1	1	1	1	409	40.478	4.96	High	Not Found	Not Found				0.334	1.79851913452148	1
Medium	IsMasterProtein	B8AVF0	Beta-glucosidase 12 OS=Oryza sativa subsp. indica GN=BGLU12 PE=3 SV=1	0.0439698492462312	1.76045027915953	1.37254901960784	1	8	1	1	510	57.457	8.72	High	High	Not Found				0.07	14.5811755657196	1
Medium	IsMasterProtein	Q85434	Suppressor of RNA-mediated gene silencing OS=Rice dwarf virus (isolate Fujian) PE=2 SV=1	0.0474406991260924	1.7104110474574	3.11614730878187	1	1	1	1	353	39.222	8.46	Not Found	High	Not Found				0.116	1.86429727077484	1
Medium	IsMasterProtein	Q0JL73	DEAD-box ATP-dependent RNA helicase 26 OS=Oryza sativa subsp. japonica GN=Os01g0618500 PE=2 SV=1	0.0474406991260924	1.69810228280479	2.42537313432836	1	3	1	1	536	58.812	9.42	High	High	High			4.9e7	0.075	4.6022801399231	1
Medium	IsMasterProtein	Q6K508	Glutelin type-D 1 OS=Oryza sativa subsp. japonica GN=GLUD1 PE=2 SV=1	0.0495662949194548	1.68298189895189	2.68595041322314	1	1	1	1	484	54.827	9.25	High	Not Found	Not Found	1.9e7			0.086	2.35675525665283	1
Medium	IsMasterProtein	A3ANB5	Actin-related protein 7 OS=Oryza sativa subsp. japonica GN=ARP7 PE=2 SV=2	0.0495662949194548	1.67530608613823	3.88888888888889	1	2	1	1	360	39.575	4.83	High	Not Found	Not Found	1.0e7			0.136	4.23551535606384	1
Low	IsMasterProtein	Q8H4D4	tRNA wybutosine-synthesizing protein 2/3/4 OS=Oryza sativa subsp. japonica GN=Os07g0515000 PE=2 SV=1	0.0556930693069307	1.67060212063896	1.62991371045062	1	1	1	1	1043	114.398	7.75	Not Found	Not Found	High			4.7e6	0.037	0	1
Low	IsMasterProtein	Q653S3	Probable protein phosphatase 2C 70 OS=Oryza sativa subsp. japonica GN=Os09g0558000 PE=2 SV=2	0.0580964153275649	1.65777477063921	3.31491712707182	1	2	1	1	362	39.595	5.17	Not Found	High	Not Found				0.116	0	1
Low	IsMasterProtein	Q8GU86	ABC transporter G family member 43 OS=Oryza sativa subsp. japonica GN=ABCG43 PE=2 SV=2	0.058968058968059	1.65403845818686	0.481430536451169	1	3	1	1	1454	163.795	8.29	High	Not Found	High	3.4e7		1.1e8	0.028	3.58662235736847	1
Low	IsMasterProtein	B8AZ14	Probable DNA helicase MCM8 OS=Oryza sativa subsp. indica GN=MCM8 PE=3 SV=1	0.058968058968059	1.65247484000131	1.14068441064639	1	2	1	1	789	86.218	6.93	High	High	Not Found				0.046	3.55460345745087	1
Low	IsMasterProtein	Q2QX01	Monothiol glutaredoxin-S12, chloroplastic OS=Oryza sativa subsp. japonica GN=GRXS12 PE=2 SV=1	0.058968058968059	1.64685345378602	4.21052631578947	1	1	1	1	285	30.571	8.29	Not Found	Not Found	High			1.4e7	0.155	1.80724859237671	1
Low	IsMasterProtein	Q0DXZ1	Cellulose synthase-like protein E2 OS=Oryza sativa subsp. japonica GN=CSLE2 PE=2 SV=1	0.058968058968059	1.64016451766011	3.89261744966443	1	1	1	1	745	83.591	7.56	Not Found	Not Found	High				0	0	1
