# Supplementary material for: Sodium lignosulfonate improves shoot growth of Oryza sativa via enhancement of photosynthetic activity and reduced accumulation of reactive oxygen species
Source: Sci Rep. 2021 Jun 24;11:13226. doi: 10.1038/s41598-021-92401-x (PMC8225820; doi:10.1038/s41598-021-92401-x)
Supplement: Supplementary file 2 — Supplementary Information 2. [file 41598_2021_92401_MOESM2_ESM.zip › NaLS-treated/NaLS1_070418_01_PSMs.txt]

Checked	Confidence	Identifying Node	PSM Ambiguity	Annotated Sequence	Modifications	# Protein Groups	# Proteins	Master Protein Accessions	Protein Accessions	# Missed Cleavages	Charge	DeltaScore	DeltaCn	Rank	Search Engine Rank	m/z [Da]	MH+ [Da]	DeltaM [ppm]	Deltam/z [Da]	Activation Type	MS Order	Isolation Interference [%]	Ion Inject Time [ms]	RT [min]	First Scan	Spectrum File	Ions Matched	XCorr	Area	Apex RT [min]	Percolator q-Value	Percolator PEP
False	High	Sequest HT (A2)	Unambiguous	[K].QVDLIGFGSGPEVDQK.[L]		1	1	Q6K669	Q6K669	0	2	0.6384	0	1	1	844.928466796875	1688.84965696375	0.394483908025067	0.000333111874965653	HCD	MS2	7.707375	20.49079	47.6037112330667	44234	NaS1_070418_02.raw	0/0	4.95020914077759	50555704.625	47.4797248840332	0	4.248E-07
False	High	Sequest HT (A2)	Unambiguous	[R].APGYGVITnIVnGGLEcGHGPDDR.[V]	N9(Deamidated); N12(Deamidated); C17(Carbamidomethyl)	1	1	Q7DNA1	Q7DNA1	0	2	0.6	0	1	1	1235.57849121094	2470.14970579188	7.84480545608839	0.00968884593756414	CID	MS2		33.1	47.8940446392	44540	NaS1_070418_02.raw	0/0	2.89552807807922	7087018.75	47.8951148986816	0	3.172E-05
False	High	Sequest HT (A2)	Unambiguous	[R].ILDVVYNASNNELVR.[T]		1	1	P49199	P49199	0	3	0.5339	0	1	1	573.640441894531	1718.90677242359	-0.233809255193355	-0.000133965468724758	CID	MS2		27.41091	47.86539792	44508	NaS1_070418_02.raw	0/0	3.83966517448425	8652941.75	47.8990516662598	0	8.836E-07
False	High	Sequest HT (A2)	Unambiguous	[R].ILDVVYNASNNELVR.[T]		1	1	P49199	P49199	0	3	0.4269	0	1	1	573.640441894531	1718.90677242359	-0.233809255193355	-0.000133965468724758	HCD	MS2	59.77436	26.245	47.863572908	44506	NaS1_070418_02.raw	0/0	3.34540843963623	8652941.75	47.8990516662598	0	0.0001088
False	High	Sequest HT (A2)	Unambiguous	[K].TAIAIDTILNQK.[Q]		1	1	P0C520	P0C520	0	2	0.4203	0	1	1	650.876770019531	1300.74626340906	-0.637057689709987	-0.000414325468682364	HCD	MS2	89.86579	15.35827	47.8518653690667	44493	NaS1_070418_02.raw	0/0	2.95276260375977			0	0.000102
False	High	Sequest HT (A2)	Unambiguous	[K].LNLPVLPTTTIGSFPQTVELR.[R]		2	2	Q2QLY5; Q2QLY4	Q2QLY5; Q2QLY4	0	3	0.6761	0	1	1	766.103088378906	2296.29471187672	1.56923776144716	0.0012011422395517	HCD	MS2	41.04232	40.935	68.2874627293333	66376	NaS1_070418_03.raw	0/0	2.47328734397888	37093062.25	68.293083190918	0	5.689E-06
False	High	Sequest HT (A2)	Unambiguous	[K].AHGLAPEIPEDLYFLIK.[K]		2	2	Q69UI2; Q69UI1	Q69UI2; Q69UI1	0	3	0.5155	0	1	1	642.684448242188	1926.03879146656	0.864799821500137	0.00055521218754014	HCD	MS2	5.402239	33.1	68.2883082634667	66377	NaS1_070418_03.raw	0/0	2.91358375549316	15231486.5	68.1042327880859	0	3.775E-06
False	High	Sequest HT (A2)	Unambiguous	[K].LNLPVLPTTTIGSFPQTVELR.[R]		2	2	Q2QLY5; Q2QLY4	Q2QLY5; Q2QLY4	0	3	0.7168	0	1	1	766.102478027344	2296.29288082203	0.77184117668402	0.0005907906770517	CID	MS2		32.185	68.2892292602667	66378	NaS1_070418_03.raw	0/0	3.46298503875732	37093062.25	68.293083190918	0	1.401E-06
False	High	Sequest HT (A2)	Unambiguous	[R].KVDMLEGVTILR.[S]		1	1	P49210	P49210	1	3	0.4011	0	1	1	458.598907470703	1373.78216915211	0.0522514522563838	2.39273698904678E-05	CID	MS2		30.97	47.8288784818667	44469	NaS1_070418_02.raw	0/0	3.58607840538025			0	2.196E-05
False	High	Sequest HT (A2)	Unambiguous	[K].LLcEcNFPAISIHSGMTQEER.[L]	C3(Carbamidomethyl); C5(Carbamidomethyl)	1	2	Q0JM17	Q0JM17; Q5JK84	0	3	0.288	0	1	1	831.380981445313	2492.12839107594	-3.3241571957327	-0.00276141802068253	HCD	MS2	47.25518	41.055	47.8041923181333	44442	NaS1_070418_02.raw	0/0	3.15771269798279			0	0.0001162
False	High	Sequest HT (A2)	Unambiguous	[R].FYLQPLPPAEAAAR.[A]		1	1	P83646	P83646	0	2	0.7377	0	1	1	772.416625976563	1543.82597532313	-0.494878638743387	-0.000382003437607636	CID	MS2		17.13823	47.7879699541333	44424	NaS1_070418_02.raw	0/0	3.04979586601257			0	0.000148
False	High	Sequest HT (A2)	Unambiguous	[K].ANSEATLGTYQGDAVLGEGASESLHVK.[D]		1	1	Q5N725	Q5N725	0	3	0.2802	0	1	1	902.108093261719	2704.30972652516	1.36228485179856	0.00122801171877048	HCD	MS2	76.44762	28.705	47.778006248	44415	NaS1_070418_02.raw	0/0	4.14366436004639			0	0.0001395
False	High	Sequest HT (A2)	Unambiguous	[K].NNAGFPHNVVFDEDAVPSGVDVSK.[I]		1	1	A2Y886	A2Y886	0	3	0.5096	0	1	1	838.735107421875	2514.19076900563	0.482324660935924	0.000404218541765052	CID	MS2		17.755	47.7728663426667	44409	NaS1_070418_02.raw	0/0	3.65417647361755	9301781	47.7986717224121	0	0.0002066
False	High	Sequest HT (A2)	Unambiguous	[K].NNAGFPHNVVFDEDAVPSGVDVSK.[I]		1	1	A2Y886	A2Y886	0	3	0.4733	0	1	1	838.735107421875	2514.19076900563	0.482324660935924	0.000404218541765052	HCD	MS2	58.71551	40.005	47.7711126032	44407	NaS1_070418_02.raw	0/0	4.30960750579834	9301781	47.7986717224121	0	1.378E-07
False	High	Sequest HT (A2)	Unambiguous	[R].ELGVPIVMHDYLTGGFTANTSLAHYcR.[D]	C26(Carbamidomethyl)	1	1	P0C511	P0C511	0	4	0.6165	0	1	1	756.372619628906	3022.46864862563	4.52485338887276	0.00341904140621274	HCD	MS2	23.57494	31.98737	68.2917481029333	66380	NaS1_070418_03.raw	0/0	3.9897289276123			0	2.704E-07
False	High	Sequest HT (A2)	Unambiguous	[K].SNDSGLASYVAGQIDR.[T]		1	1	Q10CE4	Q10CE4	0	2	0.6484	0	1	1	826.898376464844	1652.78947629969	1.22411365368739	0.00101159984399146	CID	MS2		23.92712	47.7195333085333	44355	NaS1_070418_02.raw	0/0	4.00897216796875			0	5.224E-08
False	High	Sequest HT (A2)	Unambiguous	[K].EHIPIYITNPMVGR.[K]		1	1	P12153	P12153	0	3	0.5055	0	1	1	547.292358398438	1639.86252193531	0.0299203826145408	1.63551042078325E-05	HCD	MS2	27.19852	29.74283	47.7127506144	44349	NaS1_070418_02.raw	0/0	3.66078162193298	6333072	47.7945861816406	0	3.071E-05
False	High	Sequest HT (A2)	Unambiguous	[K].TITLEVESSDTIDNVK.[A]		2	6	P51431; Q9ARZ9	P0CH35; P0C030; Q58G87; P51431; P0C031; Q9ARZ9	0	2	0.6064	0	1	1	882.448608398438	1763.88994016688	-0.552666333702672	-0.000487421562525014	CID	MS2		36.39	47.7036009309333	44339	NaS1_070418_02.raw	0/0	3.75897598266602			0	1.617E-06
False	High	Sequest HT (A2)	Unambiguous	[R].ILDVVYNASNNELVR.[T]		1	1	P49199	P49199	0	2	0.6982	0	1	1	859.956970214844	1718.90666379969	-0.297002839986265	-0.000255260156222903	CID	MS2		19.24972	47.9036566416	44549	NaS1_070418_02.raw	0/0	4.86889839172363	40503789.75	47.8834342956543	0	5.71E-07
False	High	Sequest HT (A2)	Unambiguous	[K].TITLEVESSDTIDNVK.[A]		2	6	P51431; Q9ARZ9	P0CH35; P0C030; Q58G87; P51431; P0C031; Q9ARZ9	0	2	0.4772	0	1	1	882.448608398438	1763.88994016688	-0.552666333702672	-0.000487421562525014	HCD	MS2	78.56856	27.085	47.7015489762667	44337	NaS1_070418_02.raw	0/0	3.73474264144897			0	3.92E-05
False	High	Sequest HT (A2)	Unambiguous	[K].cGVSVAFPISTSVDcSK.[I]	C1(Carbamidomethyl); C15(Carbamidomethyl)	1	1	Q2QYL3	Q2QYL3	0	2	0.6347	0	1	1	907.426940917969	1813.84660520594	0.390681445987252	0.000354317968835005	HCD	MS2	0	27.81162	47.9056315608	44551	NaS1_070418_02.raw	0/0	4.27435827255249			0	4.604E-07
False	High	Sequest HT (A2)	Unambiguous	[K].QIGVIGWGSQGPAQAQNLR.[D]		1	1	Q65XK0	Q65XK0	0	2	0.4217	0	1	1	990.523986816406	1980.04069700281	-0.14412185884154	-0.000142683593480797	HCD	MS2	0	34.15	47.9093983778667	44555	NaS1_070418_02.raw	0/0	3.96167731285095			0	1.723E-09
False	High	Sequest HT (A2)	Unambiguous	[R].VVFWSSAGTcGFK.[S]	C10(Carbamidomethyl)	1	1	P0C464	P0C464	0	2	0.4209	0	1	1	723.348571777344	1445.68986692469	1.1548857426978	0.000834802343735674	HCD	MS2	0	30.91	48.0843676194667	44739	NaS1_070418_02.raw	0/0	3.34825348854065			0	4.252E-05
False	High	Sequest HT (A2)	Unambiguous	[K].GVNPWIEVDGGVGPK.[N]		1	1	Q9ZTP5	Q9ZTP5	0	2	0.6394	0	1	1	762.397521972656	1523.78776731531	1.63993271509804	0.001249452656225	CID	MS2		15.74669	48.0494544922667	44703	NaS1_070418_02.raw	0/0	3.54989910125732	34044723	48.1658020019531	0	2.552E-06
False	High	Sequest HT (A2)	Unambiguous	[K].GVNPWIEVDGGVGPK.[N]		1	1	Q9ZTP5	Q9ZTP5	0	2	0.5739	0	1	1	762.397521972656	1523.78776731531	1.63993271509804	0.001249452656225	HCD	MS2	17.38106	24.66603	48.0478860653333	44701	NaS1_070418_02.raw	0/0	2.90899014472961	34044723	48.1658020019531	0	1.635E-05
False	High	Sequest HT (A2)	Unambiguous	[K].ALNEHHVLLEGTLLKPNMVTPGSDAK.[K]		1	2	P17784	P17784; Q10A30	0	4	0.5222	0	1	1	696.873657226563	2784.47279901625	0.547617877742259	0.000381206562451553	CID	MS2		26.245	48.0343528976	44688	NaS1_070418_02.raw	0/0	3.60142374038696	17474886.875	47.954517364502	0	4.108E-06
False	High	Sequest HT (A2)	Unambiguous	[K].ALNEHHVLLEGTLLKPNMVTPGSDAK.[K]		1	2	P17784	P17784; Q10A30	0	4	0.4702	0	1	1	696.873657226563	2784.47279901625	0.547617877742259	0.000381206562451553	HCD	MS2	0	28.61598	48.0325848101333	44686	NaS1_070418_02.raw	0/0	4.53219842910767	17474886.875	47.954517364502	0	3.118E-07
False	High	Sequest HT (A2)	Unambiguous	[R].VLITTDLLAR.[G]		2	5	Q6Z2Z4; P35683	Q6Z2Z4; P35683; P41376; Q9CAI7; P41377	0	2	0.6996	0	1	1	557.845153808594	1114.68303098719	-0.00392291995897696	-2.18640616367338E-06	CID	MS2		11.7991	48.0264490144	44680	NaS1_070418_02.raw	0/0	2.8303234577179	117773059.5	47.9715690612793	0	8.481E-05
False	High	Sequest HT (A2)	Unambiguous	[K].WLAANVSAEVAESTR.[I]		1	1	P48494	P48494	0	2	0.219	0	1	1	802.4072265625	1603.807176495	-0.176975732523412	-0.000141917500059208	CID	MS2		31.29501	48.0193639376	44673	NaS1_070418_02.raw	0/0	2.09586620330811			0	6.826E-05
False	High	Sequest HT (A2)	Unambiguous	[R].LIDIPVSNcLNSNISK.[I]	C9(Carbamidomethyl)	1	1	P15280	P15280	0	2	0.5674	0	1	1	893.972473144531	1786.93766965906	0.508965444466175	0.000454744531186435	CID	MS2		31.375	48.0085474544	44661	NaS1_070418_02.raw	0/0	2.82297396659851			0	6.062E-06
False	High	Sequest HT (A2)	Unambiguous	[R].LIDIPVSNcLNSNISK.[I]	C9(Carbamidomethyl)	1	1	P15280	P15280	0	2	0.4082	0	1	1	893.972473144531	1786.93766965906	0.508965444466175	0.000454744531186435	HCD	MS2	0	30.445	48.0067373725333	44659	NaS1_070418_02.raw	0/0	2.4469883441925			0	0.0002167
False	High	Sequest HT (A2)	Unambiguous	[K].SPEVVLEWPK.[K]		1	1	Q948T6	Q948T6	0	2	0.6843	0	1	1	592.321899414063	1183.63652219813	0.651710734914179	0.00038569406251554	CID	MS2		11.37279	48.0014254173333	44653	NaS1_070418_02.raw	0/0	3.95958995819092			0	0.0002256
False	High	Sequest HT (A2)	Unambiguous	[K].QVDLIGFGSGPEVDQK.[L]		1	1	Q6K669	Q6K669	0	2	0.5459	0	1	1	844.928649902344	1688.85002317469	0.611324454165038	0.000516217343715653	CID	MS2		30.05887	47.9963464538667	44649	NaS1_070418_02.raw	0/0	3.92016100883484	10533373.5	48.0508728027344	0	5.3E-07
False	High	Sequest HT (A2)	Unambiguous	[K].QVDLIGFGSGPEVDQK.[L]		1	1	Q6K669	Q6K669	0	2	0.5646	0	1	1	844.928649902344	1688.85002317469	0.611324454165038	0.000516217343715653	HCD	MS2	12.05601	29.06113	47.994456684	44647	NaS1_070418_02.raw	0/0	4.56785106658936	10533373.5	48.0508728027344	0	5.247E-08
False	High	Sequest HT (A2)	Unambiguous	[K].LNLPVLPTTTIGSFPQTVELR.[R]		2	2	Q2QLY5; Q2QLY4	Q2QLY5; Q2QLY4	0	2	0.6682	0	1	1	1148.65087890625	2296.2944811825	1.4687739230764	0.00168636624994178	CID	MS2		42.045	68.2864732605333	66375	NaS1_070418_03.raw	0/0	2.1438934803009			0	1.432E-05
False	High	Sequest HT (A2)	Unambiguous	[R].APGYGVITNIVnGGLEcGHGPDDR.[V]	N12(Deamidated); C17(Carbamidomethyl)	1	1	Q7DNA1	Q7DNA1	0	3	0.1437	0	1	1	823.720825195313	2469.14792232594	0.652138728983303	0.000536741979215568	CID	MS2		12.8482	47.9736537792	44624	NaS1_070418_02.raw	0/0	5.0076003074646	34785119	47.8417434692383	0	1.17E-10
False	High	Sequest HT (A2)	Unambiguous	[K].mIPTKPmVVETFSEYPPLGR.[F]	M1(Oxidation); M7(Oxidation)	1	1	O64937	O64937	0	3	0.389	0	1	1	775.393737792969	2324.16666011891	0.0678561137156776	5.25696354939006E-05	HCD	MS2	27.51863	34.95084	47.9524921589333	44603	NaS1_070418_02.raw	0/0	3.46832489967346	7744378.75	47.8717803955078	0	0.0001144
False	High	Sequest HT (A2)	Unambiguous	[K].VVLVDNADFLK.[E]		1	1	Q948T6	Q948T6	0	2	0.768	0	1	1	616.847839355469	1232.68840208094	-0.0912956202007406	-5.62695312282813E-05	CID	MS2		5.045195	47.9402009968	44589	NaS1_070418_02.raw	0/0	3.0581910610199			0	0.0001017
False	High	Sequest HT (A2)	Unambiguous	[K].QIGVIGWGSQGPAQAQNLR.[D]		1	1	Q65XK0	Q65XK0	0	2	0.7738	0	1	1	990.523986816406	1980.04069700281	-0.14412185884154	-0.000142683593480797	CID	MS2		27.1	47.9110436578667	44557	NaS1_070418_02.raw	0/0	3.05320930480957			0	2.602E-08
False	High	Sequest HT (A2)	Unambiguous	[K].cGVSVAFPISTSVDcSK.[I]	C1(Carbamidomethyl); C15(Carbamidomethyl)	1	1	Q2QYL3	Q2QYL3	0	2	0.7528	0	1	1	907.427001953125	1813.84672727625	0.457980610007104	0.000415353125085005	CID	MS2		24.715	47.9073356744	44553	NaS1_070418_02.raw	0/0	4.45211029052734			0	1.622E-06
False	High	Sequest HT (A2)	Unambiguous	[K].GVNPWIEVDGGVGPK.[N]		1	1	Q9ZTP5	Q9ZTP5	0	2	0.5847	0	1	1	762.397216796875	1523.78715696375	1.2393831264169	0.000944276874975003	CID	MS2		20.83195	47.6997928954667	44335	NaS1_070418_02.raw	0/0	3.77631020545959	7928860	47.6499328613281	0	1.91E-06
False	High	Sequest HT (A2)	Unambiguous	[R].LGEHNIDVLEGNEQFINAAK.[I]		1	1	P00761	P00761	0	3	0.4798	0	1	1	737.706848144531	2211.10599117359	0.884270283916142	0.000651737864548826	CID	MS2		11.63232	47.6987549850667	44334	NaS1_070418_02.raw	0/0	3.96142840385437			0	1.188E-07
False	High	Sequest HT (A2)	Unambiguous	[K].GVNPWIEVDGGVGPK.[N]		1	1	Q9ZTP5	Q9ZTP5	0	2	0.5382	0	1	1	762.395568847656	1523.78386106531	-0.923584652461231	-0.000703672343774997	HCD	MS2	0	20.98666	47.6978821426667	44333	NaS1_070418_02.raw	0/0	3.27216196060181	7928860	47.6499328613281	0	4.921E-05
False	High	Sequest HT (A2)	Unambiguous	[K].cGVSVAFPISTSVDcSK.[I]	C1(Carbamidomethyl); C15(Carbamidomethyl)	1	1	Q2QYL3	Q2QYL3	0	2	0.7146	0	1	1	907.426391601563	1813.84550657313	-0.215011030191417	-0.000194998437414995	CID	MS2		20.95335	47.5460577429333	44172	NaS1_070418_02.raw	0/0	4.51809692382813	74556026.75	47.487117767334	0	1.417E-07
False	High	Sequest HT (A2)	Unambiguous	[K].QIGVIGWGSQGPAQAQNLR.[D]		1	1	Q65XK0	Q65XK0	0	2	0.6515	0	1	1	990.524841308594	1980.04240598719	0.718983698172962	0.000711808594019203	CID	MS2		30.1917	47.5449973565333	44171	NaS1_070418_02.raw	0/0	3.95770049095154	42370878.5	47.3831634521484	0	8.821E-07
False	High	Sequest HT (A2)	Unambiguous	[K].cGVSVAFPISTSVDcSK.[I]	C1(Carbamidomethyl); C15(Carbamidomethyl)	1	1	Q2QYL3	Q2QYL3	0	2	0.699	0	1	1	907.426391601563	1813.84550657313	-0.215011030191417	-0.000194998437414995	HCD	MS2	0	26.34252	47.5441242384	44170	NaS1_070418_02.raw	0/0	5.0546293258667	74556026.75	47.487117767334	0	1.432E-08
False	High	Sequest HT (A2)	Unambiguous	[R].RSQLGEIFELDR.[A]		1	2	P0C362	P0C363; P0C362	1	3	0.2039	0	1	1	488.260131835938	1462.76584224781	0.666496601509694	0.000324975937625519	CID	MS2		42.535	47.5347228805333	44161	NaS1_070418_02.raw	0/0	4.06969690322876			0	0.0002394
False	High	Sequest HT (A2)	Unambiguous	[R].ILDVVYNASNNELVR.[T]		1	1	P49199	P49199	0	2	0.7619	0	1	1	859.957580566406	1718.90788450281	0.413159490613647	0.000355091406277097	CID	MS2		16.12649	47.5264791909333	44152	NaS1_070418_02.raw	0/0	4.6246509552002	68878193	47.4984245300293	0	6.775E-07
False	High	Sequest HT (A2)	Unambiguous	[R].ILDVVYNASNNELVR.[T]		1	1	P49199	P49199	0	3	0.6132	0	1	1	573.641174316406	1718.90896968922	1.04448293988649	0.000598456406275242	CID	MS2		18.86668	47.5021847469333	44126	NaS1_070418_02.raw	0/0	5.16502332687378	2193619.375	47.4542198181152	0	3.364E-06
False	High	Sequest HT (A2)	Unambiguous	[R].ILDVVYNASNNELVR.[T]		1	1	P49199	P49199	0	3	0.449	0	1	1	573.641052246094	1718.90860347828	0.831434240706513	0.000476386093775242	HCD	MS2	37.67837	19.0311	47.5002636890667	44124	NaS1_070418_02.raw	0/0	3.91831755638123	2193619.375	47.4542198181152	0	5.905E-05
False	High	Sequest HT (A2)	Unambiguous	[R].VTPQPGVPPEEAGAAVAAESSTGTWTTVWTDGLTSLDR.[Y]		1	1	P0C511	P0C511	0	3	0.5826	0	1	1	1285.63256835938	3854.88315181813	2.91459440627478	0.00374512937484421	CID	MS2		33.1	68.3011828245333	66390	NaS1_070418_03.raw	0/0	3.20936298370361	30448966	68.3639297485352	0	2.915E-05
False	High	Sequest HT (A2)	Unambiguous	[K].IGPWGGnGGSAQDISVPPK.[K]	N7(Deamidated)	1	1	Q0JMY8	Q0JMY8	0	2	0.0776	0	1	1	919.457641601563	1837.90800657313	0.0563646986592854	5.17965625574934E-05	CID	MS2		30.23998	47.4726649789333	44095	NaS1_070418_02.raw	0/0	3.61086344718933			0	5.345E-07
False	High	Sequest HT (A2)	Unambiguous	[K].IGPWGGnGGSAQDISVPPK.[K]	N7(Deamidated)	1	1	Q0JMY8	Q0JMY8	0	2	0.055	0	1	1	919.457641601563	1837.90800657313	0.0563646986592854	5.17965625574934E-05	HCD	MS2	16.51967	23.155	47.4708442088	44093	NaS1_070418_02.raw	0/0	4.72729301452637			0	1.815E-09
False	High	Sequest HT (A2)	Unambiguous	[R].DNLTLWTSDANDDGGDEIKEAAAPK.[E]		1	1	Q2R2W2	Q2R2W2	1	3	0.5972	0	1	1	882.744079589844	2646.21768550953	0.425785080660719	0.000375573176976711	HCD	MS2	42.26669	27.16	47.4584345053333	44082	NaS1_070418_02.raw	0/0	4.27419996261597	66417865.75	47.2156372070313	0	1.221E-06
False	High	Sequest HT (A2)	Unambiguous	[K].EVcFAcVDAEEFR.[L]	C3(Carbamidomethyl); C6(Carbamidomethyl)	1	2	Q2QYW2	Q2RBN7; Q2QYW2	0	2	0.5613	0	1	1	816.346313476563	1631.68535032313	1.52983964910669	0.00124810656249252	CID	MS2		30.19	47.4556617024	44079	NaS1_070418_02.raw	0/0	3.25791716575623	8732550.5	47.3380317687988	0	1.909E-05
False	High	Sequest HT (A2)	Unambiguous	[K].EVcFAcVDAEEFR.[L]	C3(Carbamidomethyl); C6(Carbamidomethyl)	1	2	Q2QYW2	Q2RBN7; Q2QYW2	0	2	0.4903	0	1	1	816.346313476563	1631.68535032313	1.52983964910669	0.00124810656249252	HCD	MS2	55.73292	32.47	47.4541241986667	44077	NaS1_070418_02.raw	0/0	3.08021306991577	8732550.5	47.3380317687988	0	5.055E-05
False	High	Sequest HT (A2)	Unambiguous	[K].TAIAIDTILNQK.[Q]		1	1	P0C520	P0C520	0	2	0.3272	0	1	1	650.877502441406	1300.74772825281	0.489098008766432	0.000318096406317636	HCD	MS2	49.35763	28.78	47.4514280205333	44074	NaS1_070418_02.raw	0/0	2.7214663028717	16238471.875	47.4742660522461	0	0.0001848
False	High	Sequest HT (A2)	Unambiguous	[R].FYLQPLPPAEAAAR.[A]		1	1	P83646	P83646	0	2	0.7222	0	1	1	772.417297363281	1543.82731809656	0.374890878322203	0.000289383281142364	CID	MS2		12.82454	47.4162008216	44036	NaS1_070418_02.raw	0/0	2.87805557250977			0	6.024E-06
False	High	Sequest HT (A2)	Unambiguous	[R].GIGFVSDDVGLDADR.[C]		1	1	P93438	P93438	0	2	0.4607	0	1	1	768.370422363281	1535.73356809656	-0.0381533855677042	-2.92967185941961E-05	CID	MS2		33.1	47.4106947552	44031	NaS1_070418_02.raw	0/0	3.81662797927856	25007306	47.4311332702637	0	9.313E-06
False	High	Sequest HT (A2)	Unambiguous	[R].GIGFVSDDVGLDADR.[C]		1	1	P93438	P93438	0	2	0.5288	0	1	1	768.370422363281	1535.73356809656	-0.0381533855677042	-2.92967185941961E-05	HCD	MS2	40.53727	20.64086	47.4090346989333	44029	NaS1_070418_02.raw	0/0	3.82177138328552	25007306	47.4311332702637	0	7.77E-05
False	High	Sequest HT (A2)	Unambiguous	[K].cGVSVPYTISASIDcSR.[V]	C1(Carbamidomethyl); C15(Carbamidomethyl)	1	1	Q0IQK9	Q0IQK9	0	2	0.537	0	1	1	936.436279296875	1871.86528196375	1.42784718122568	0.0013363668751154	HCD	MS2	0	34.15	47.5543698061333	44181	NaS1_070418_02.raw	0/0	3.10709547996521	13927780	47.5380439758301	0	6.637E-06
False	High	Sequest HT (A2)	Unambiguous	[K].cGVSVPYTISASIDcSR.[V]	C1(Carbamidomethyl); C15(Carbamidomethyl)	1	1	Q0IQK9	Q0IQK9	0	2	0.6102	0	1	1	936.436279296875	1871.86528196375	1.42784718122568	0.0013363668751154	CID	MS2		22.705	47.5559945528	44183	NaS1_070418_02.raw	0/0	2.94543790817261	13927780	47.5380439758301	0	1.908E-06
False	High	Sequest HT (A2)	Unambiguous	[R].EADVDGDGQINYEEFVK.[V]		2	2	Q6F332; Q0JNS6	Q6F332; Q0JNS6	0	2	0.7073	0	1	1	964.430969238281	1927.85466184656	-0.482527551127529	-0.00046512171888935	HCD	MS2	0	30.925	47.5585737309333	44186	NaS1_070418_02.raw	0/0	4.51008415222168			0	1.938E-07
False	High	Sequest HT (A2)	Unambiguous	[R].EADVDGDGQINYEEFVK.[V]		2	2	Q6F332; Q0JNS6	Q6F332; Q0JNS6	0	2	0.7472	0	1	1	964.430969238281	1927.85466184656	-0.482527551127529	-0.00046512171888935	CID	MS2		39.705	47.5605382853333	44188	NaS1_070418_02.raw	0/0	4.42922687530518			0	6.588E-08
False	High	Sequest HT (A2)	Unambiguous	[K].GGIGcSPGDLSISELER.[L]	C5(Carbamidomethyl)	1	1	A2XMV1	A2XMV1	0	2	0.592	0	1	1	873.921142578125	1746.83500852625	1.32784110611682	0.00115975812498803	CID	MS2		33.1	47.6859019373333	44321	NaS1_070418_02.raw	0/0	4.01859760284424	18441725	47.7477798461914	0	2.792E-06
False	High	Sequest HT (A2)	Unambiguous	[K].GGIGcSPGDLSISELER.[L]	C5(Carbamidomethyl)	1	1	A2XMV1	A2XMV1	0	2	0.388	0	1	1	873.921142578125	1746.83500852625	1.32784110611682	0.00115975812498803	HCD	MS2	21.31492	34.555	47.6842954602667	44319	NaS1_070418_02.raw	0/0	3.17287302017212	18441725	47.7477798461914	0	4.004E-06
False	High	Sequest HT (A2)	Unambiguous	[K].ALNEHHVLLEGTLLKPNMVTPGSDAK.[K]		1	2	P17784	P17784; Q10A30	0	4	0.4508	0	1	1	696.873962402344	2784.47401971938	0.986014616223643	0.000686382343701553	CID	MS2		26.34195	47.6643964210667	44297	NaS1_070418_02.raw	0/0	4.3748345375061			0	1.192E-07
False	High	Sequest HT (A2)	Unambiguous	[K].ALNEHHVLLEGTLLKPNMVTPGSDAK.[K]		1	2	P17784	P17784; Q10A30	0	4	0.5058	0	1	1	696.873962402344	2784.47401971938	0.986014616223643	0.000686382343701553	HCD	MS2	21.8657	17.695	47.6626608136	44295	NaS1_070418_02.raw	0/0	3.43585324287415			0	1.439E-06
False	High	Sequest HT (A2)	Unambiguous	[K].WLAANVSAEVAESTR.[I]		1	1	P48494	P48494	0	2	0.5101	0	1	1	802.408447265625	1603.80961790125	1.34528071682473	0.00107878562494079	CID	MS2		28.66979	47.6426744357333	44274	NaS1_070418_02.raw	0/0	2.95693039894104			0	1.64E-05
False	High	Sequest HT (A2)	Unambiguous	[K].WLAANVSAEVAESTR.[I]		1	1	P48494	P48494	0	2	0.3297	0	1	1	802.407348632813	1603.80742063563	-0.0247500875885986	-1.98471875592077E-05	HCD	MS2	45.78674	33.1	47.6407534493333	44272	NaS1_070418_02.raw	0/0	2.75901341438293			0	4.781E-05
False	High	Sequest HT (A2)	Unambiguous	[K].ALnEHHVLLEGTLLKPNMVTPGSDAK.[K]	N3(Deamidated)	1	2	P17784	P17784; Q10A30	0	4	0.1422	0	1	1	697.12353515625	2785.472310735	6.11050734138519	0.00425513624995155	CID	MS2		28.46044	47.6350515805333	44266	NaS1_070418_02.raw	0/0	4.63905096054077			0	2.971E-07
False	High	Sequest HT (A2)	Unambiguous	[K].ALNEHHVLLEGTLLKPnMVTPGSDAK.[K]	N17(Deamidated)	1	2	P17784	P17784; Q10A30	0	4	0.2566	0	1	1	697.12353515625	2785.472310735	6.11050734138519	0.00425513624995155	HCD	MS2	0	26.035	47.6331058186667	44264	NaS1_070418_02.raw	0/0	4.56479072570801			0	3.127E-07
False	High	Sequest HT (A2)	Unambiguous	[R].LGEHNIDVLEGNEQFINAAK.[I]		1	1	P00761	P00761	0	3	0.4895	0	1	1	737.707336425781	2211.10745601734	1.54676455201783	0.00114001911454883	HCD	MS2	0	27.21389	48.0969043978667	44752	NaS1_070418_02.raw	0/0	5.25173568725586	10102686.5	48.03466796875	0	1.735E-08
False	High	Sequest HT (A2)	Unambiguous	[R].VTPQPGVPPEEAGAAVAAESSTGTWTTVWTDGLTSLDR.[Y]		1	1	P0C511	P0C511	0	3	0.372	0	1	1	1285.63256835938	3854.88315181813	2.91459440627478	0.00374512937484421	HCD	MS2	65.85954	40.965	68.2993996506667	66388	NaS1_070418_03.raw	0/0	3.35500741004944	30448966	68.3639297485352	0	5.928E-05
False	High	Sequest HT (A2)	Unambiguous	[R].APGYGVITNIVnGGLEcGHGPDDR.[V]	N12(Deamidated); C17(Carbamidomethyl)	1	1	Q7DNA1	Q7DNA1	0	3	0.1355	0	1	1	823.720642089844	2469.14737300953	0.429666531382826	0.000353636510465568	CID	MS2		26.84498	47.6119317842667	44242	NaS1_070418_02.raw	0/0	3.09851956367493	34785119	47.8417434692383	0	1.086E-06
False	High	Sequest HT (A2)	Unambiguous	[K].VVGNENPSTLIcFASK.[T]	C12(Carbamidomethyl)	1	2	Q2QYW2	Q2RBN7; Q2QYW2	0	2	0.4409	0	1	1	868.439514160156	1735.87175169031	1.96177914038809	0.00170269515611565	HCD	MS2	0	33.1	47.6110569410667	44241	NaS1_070418_02.raw	0/0	3.12926292419434			0	3.189E-05
False	High	Sequest HT (A2)	Unambiguous	[K].QVDLIGFGSGPEVDQK.[L]		1	1	Q6K669	Q6K669	0	2	0.6396	0	1	1	844.928466796875	1688.84965696375	0.394483908025067	0.000333111874965653	CID	MS2		20.46819	47.6055052738667	44236	NaS1_070418_02.raw	0/0	5.29614734649658	50555704.625	47.4797248840332	0	1.006E-07
False	High	Sequest HT (A2)	Unambiguous	[R].VALEAcVQAR.[N]	C6(Carbamidomethyl)	1	1	P0C511	P0C511	0	2	0.65	0	1	1	558.795166015625	1116.58305540125	0.0459717280025074	2.56656250776643E-05	CID	MS2		19.225	101.224374405333	96947	NaS1_070418_03.raw	0/0	1.80284774303436	2223006.75390625	101.360054016113	0	0.0001542
False	High	Sequest HT (A2)	Unambiguous	[K].QIGVIGWGSQGPAQAQNLR.[D]		1	1	Q65XK0	Q65XK0	0	3	0.4975	0	1	1	660.685119628906	1980.04080562672	-0.0892624356080295	-5.89144268966872E-05	CID	MS2		14.2769	47.5975428013333	44227	NaS1_070418_02.raw	0/0	3.9956202507019	13484175	47.392520904541	0	2.631E-06
False	High	Sequest HT (A2)	Unambiguous	[K].QIGVIGWGSQGPAQAQNLR.[D]		1	1	Q65XK0	Q65XK0	0	3	0.4118	0	1	1	660.685119628906	1980.04080562672	-0.0892624356080295	-5.89144268966872E-05	HCD	MS2	27.56206	16.80036	47.5959409610667	44225	NaS1_070418_02.raw	0/0	3.23170804977417	13484175	47.392520904541	0	2.654E-05
False	High	Sequest HT (A2)	Unambiguous	[K].YTIAMLGYADEDK.[T]		1	1	Q948T6	Q948T6	0	2	0.5409	0	1	1	745.34619140625	1489.6851061825	-1.89029356953209	-0.00140797374990598	CID	MS2		38.845	47.5899517522667	44219	NaS1_070418_02.raw	0/0	3.78602242469788	5496871.5	47.5569839477539	0	6.354E-05
False	High	Sequest HT (A2)	Unambiguous	[K].YTIAMLGYADEDK.[T]		1	1	Q948T6	Q948T6	0	2	0.2717	0	1	1	745.34619140625	1489.6851061825	-1.89029356953209	-0.00140797374990598	HCD	MS2	39.05483	28.18	47.588170352	44217	NaS1_070418_02.raw	0/0	2.6487352848053	5496871.5	47.5569839477539	0	0.0001884
False	High	Sequest HT (A2)	Unambiguous	[K].VVGNENPSTLIcFASK.[T]	C12(Carbamidomethyl)	1	2	Q2QYW2	Q2RBN7; Q2QYW2	0	2	0.5333	0	1	1	868.439514160156	1735.87175169031	1.96177914038809	0.00170269515611565	CID	MS2		42.285	47.6129718152	44243	NaS1_070418_02.raw	0/0	2.99560523033142			0	0.0001176
False	High	Sequest HT (A2)	Unambiguous	[R].VALEAcVQAR.[N]	C6(Carbamidomethyl)	1	1	P0C511	P0C511	0	2	0.5443	0	1	1	558.795837402344	1116.58439817469	1.24854550228129	0.000697052343827664	CID	MS2		33.055	68.320277724	66410	NaS1_070418_03.raw	0/0	3.27330350875854			0	5.893E-05
False	High	Sequest HT (A2)	Unambiguous	[R].LGEHNIDVLEGNEQFINAAK.[I]		1	1	P00761	P00761	0	3	0.5869	0	1	1	737.707336425781	2211.10745601734	1.54676455201783	0.00114001911454883	CID	MS2		27.83759	48.0989522765333	44754	NaS1_070418_02.raw	0/0	4.43187093734741	10102686.5	48.03466796875	0	9.605E-08
False	High	Sequest HT (A2)	Unambiguous	[K].TITLEVESSDTIDNVK.[A]		2	6	P51431; Q9ARZ9	P0CH35; P0C030; Q58G87; P51431; P0C031; Q9ARZ9	0	2	0.6748	0	1	1	882.449096679688	1763.89091672938	0.000974762631486965	8.59687474985549E-07	CID	MS2		33.1	48.1166890525333	44772	NaS1_070418_02.raw	0/0	4.48675203323364	7114684.75	48.0160102844238	0	7.763E-07
False	High	Sequest HT (A2)	Unambiguous	[R].APGYGVITNIVnGGLEcGHGPDDR.[V]	N12(Deamidated); C17(Carbamidomethyl)	1	1	Q7DNA1	Q7DNA1	0	3	0.127	0	1	1	823.72119140625	2469.14902095875	1.09708312418426	0.000902952916715568	HCD	MS2	59.38369	32.77	48.7183980194667	45393	NaS1_070418_02.raw	0/0	3.78388261795044	4338314.5	48.7165679931641	0	7.355E-06
False	High	Sequest HT (A2)	Unambiguous	[R].SWDEGVATNFSTTPLK.[D]		1	1	Q9SDD6	Q9SDD6	0	2	0.5301	0	1	1	876.925720214844	1752.84416379969	0.147451628032636	0.000129229843764733	CID	MS2		41.06656	48.7075506554667	45382	NaS1_070418_02.raw	0/0	3.48961663246155	5324253.125	48.7244834899902	0	7.294E-07
False	High	Sequest HT (A2)	Unambiguous	[R].SWDEGVATNFSTTPLK.[D]		1	1	Q9SDD6	Q9SDD6	0	2	0.2925	0	1	1	876.925720214844	1752.84416379969	0.147451628032636	0.000129229843764733	HCD	MS2	0	33.1	48.7055820378667	45380	NaS1_070418_02.raw	0/0	3.35353016853333	5324253.125	48.7244834899902	0	1.829E-06
False	High	Sequest HT (A2)	Unambiguous	[R].FYAISAEYPEFSNK.[D]		1	1	Q9SLY8	Q9SLY8	0	2	0.7558	0	1	1	833.3935546875	1665.779832745	0.191186766994022	0.000159237499929077	CID	MS2		23.86	48.7030092848	45377	NaS1_070418_02.raw	0/0	4.74880838394165			0	2.322E-07
False	High	Sequest HT (A2)	Unambiguous	[R].TLLYGGIYGYPR.[D]		1	1	O64422	O64422	0	2	0.313	0	1	1	686.866394042969	1372.72551145594	-0.328750292930969	-0.00022564203118236	HCD	MS2	0	22.81773	48.7022132946667	45376	NaS1_070418_02.raw	0/0	2.62428712844849			0	0.0002244
False	High	Sequest HT (A2)	Unambiguous	[K].IGPWGGnGGSAQDISVPPK.[K]	N7(Deamidated)	1	1	Q0JMY8	Q0JMY8	0	2	0.0574	0	1	1	919.458312988281	1837.90934934656	0.786963568887122	0.000723183281307493	CID	MS2		32.41	48.6185506034667	45294	NaS1_070418_02.raw	0/0	4.18052291870117			0	1.441E-05
False	High	Sequest HT (A2)	Unambiguous	[R].FHNIYGPFGTWK.[G]		2	3	A2Z7B3; Q2R1V8	A3C4S4; A2Z7B3; Q2R1V8	0	3	0.528	0	1	1	489.579284667969	1466.72330074391	1.19631699088159	0.000584887968822538	HCD	MS2	63.33642	31.66	48.5859790632	45260	NaS1_070418_02.raw	0/0	3.21858787536621	2429590.375	48.5592613220215	0	0.0001019
False	High	Sequest HT (A2)	Unambiguous	[K].GIIGYVEEDLVSTDFVGDSR.[S]		1	1	A2YQT7	A2YQT7	0	3	0.627	0	1	1	724.35791015625	2171.05917720875	4.10316098007801	0.0029693895832376	HCD	MS2	36.65008	33.1	68.2368084394667	66324	NaS1_070418_03.raw	0/0	4.29373741149902			0	1.637E-06
False	High	Sequest HT (A2)	Unambiguous	[K].AIKFEFEPVDKLDS.[-]		1	1	P0C511	P0C511	2	3	0.586	0	1	1	546.619201660156	1637.84305172047	0.572222719526013	0.000312403489639716	CID	MS2		6.198667	48.5665381810667	45239	NaS1_070418_02.raw	0/0	3.42858338356018	678988211.75	48.8270721435547	0	5.787E-05
False	High	Sequest HT (A2)	Unambiguous	[K].GIIGYVEEDLVSTDFVGDSR.[S]		1	1	A2YQT7	A2YQT7	0	2	0.7593	0	1	1	1086.03332519531	2171.05937376063	4.19369406343465	0.00455236031234563	CID	MS2		33.1	68.23768588	66325	NaS1_070418_03.raw	0/0	4.5741605758667	152680280.5	68.0936889648438	0	4.124E-06
False	High	Sequest HT (A2)	Unambiguous	[R].FEGYNDYTPEQLIK.[D]		1	1	P52428	P52428	0	2	0.6132	0	1	1	858.910461425781	1716.81364622156	1.22529556118697	0.00105180078128342	CID	MS2		34.69	48.5560282677333	45229	NaS1_070418_02.raw	0/0	3.17679786682129	9423510.25	48.6106910705566	0	1.361E-06
False	High	Sequest HT (A2)	Unambiguous	[R].FEGYNDYTPEQLIK.[D]		1	1	P52428	P52428	0	2	0.2419	0	1	1	858.910461425781	1716.81364622156	1.22529556118697	0.00105180078128342	HCD	MS2	0	25.345	48.5540595056	45227	NaS1_070418_02.raw	0/0	2.48309278488159	9423510.25	48.6106910705566	0	1.478E-05
False	High	Sequest HT (A2)	Unambiguous	[K].TAAADVEEMIMK.[A]		1	1	Q69UI2	Q69UI2	0	2	0.4469	0	1	1	654.813415527344	1308.61955442469	1.6464741244247	0.00107730234378778	HCD	MS2	40.89553	27.58	48.5367853125333	45210	NaS1_070418_02.raw	0/0	3.5815281867981	28855538.125	48.4687156677246	0	6.846E-05
False	High	Sequest HT (A2)	Unambiguous	[K].FDVGNVVMVTGGR.[N]		1	1	P49398	P49398	0	2	0.3534	0	1	1	675.845886230469	1350.68449583094	0.777273861529777	0.00052492546888061	CID	MS2		13.45409	48.5316643821333	45204	NaS1_070418_02.raw	0/0	2.321941614151			0	9.653E-05
False	High	Sequest HT (A2)	Unambiguous	[K].LAFYDYIGNNPAK.[G]		1	2	P0C362	P0C363; P0C362	0	2	0.6854	0	1	1	743.374084472656	1485.74089231531	2.44773111704471	0.00181834265617908	CID	MS2		11.71241	48.5279795808	45200	NaS1_070418_02.raw	0/0	4.25967788696289	95796466.75	48.5014533996582	0	0.0001125
False	High	Sequest HT (A2)	Unambiguous	[K].LAFYDYIGNNPAK.[G]		1	2	P0C362	P0C363; P0C362	0	2	0.6356	0	1	1	743.37353515625	1485.7397936825	1.7082781563433	0.00126902624992908	HCD	MS2	4.092495	12.55521	48.5264545173333	45198	NaS1_070418_02.raw	0/0	3.54376673698425	95796466.75	48.5014533996582	0	1.919E-05
False	High	Sequest HT (A2)	Unambiguous	[K].GIIGYVEEDLVSTDFVGDSR.[S]		1	1	A2YQT7	A2YQT7	0	3	0.6938	0	1	1	724.358215332031	2171.06009273609	4.52485888215138	0.0032745653644876	CID	MS2		20.95807	68.2387815546667	66326	NaS1_070418_03.raw	0/0	4.67420148849487			0	2.164E-06
False	High	Sequest HT (A2)	Unambiguous	[R].APGYGVITNIVnGGLEcGHGPDDR.[V]	N12(Deamidated); C17(Carbamidomethyl)	1	1	Q7DNA1	Q7DNA1	0	3	0.1003	0	1	1	823.72119140625	2469.14902095875	1.09708312418426	0.000902952916715568	CID	MS2		34.51624	48.7203587741333	45395	NaS1_070418_02.raw	0/0	3.79118251800537	4338314.5	48.7165679931641	0	8.575E-07
False	High	Sequest HT (A2)	Unambiguous	[K].NNAGFPHNVVFDEDAVPSGVDVSK.[I]		1	1	A2Y886	A2Y886	0	3	0.6289	0	1	1	838.735290527344	2514.19131832203	0.700811132993137	0.000587324010515052	CID	MS2		18.415	48.5019410138667	45172	NaS1_070418_02.raw	0/0	3.79681420326233			0	3.052E-05
False	High	Sequest HT (A2)	Unambiguous	[R].VALEAcVQAR.[N]	C6(Carbamidomethyl)	1	1	P0C511	P0C511	0	2	0.5099	0	1	1	558.79541015625	1116.5835436825	0.483271282285701	0.000269806250077664	CID	MS2		26.59081	48.7344850309333	45411	NaS1_070418_02.raw	0/0	3.04346871376038			0	0.0002003
False	High	Sequest HT (A2)	Unambiguous	[K].TITLEVESSDTIDNVK.[A]		2	6	P51431; Q9ARZ9	P0CH35; P0C030; Q58G87; P51431; P0C031; Q9ARZ9	0	2	0.5833	0	1	1	882.450012207031	1763.89274778406	1.03905181825804	0.000916387031224986	CID	MS2		39.72	48.7513719114667	45428	NaS1_070418_02.raw	0/0	4.43742275238037	6599314	48.7210006713867	0	2.534E-06
False	High	Sequest HT (A2)	Unambiguous	[R].DNLTLWTSDNAEDGGDEIK.[E]		1	1	Q06967	Q06967	0	2	0.7006	0	1	1	1046.96887207031	2092.93046751063	-0.0383717342955632	-4.01546874400083E-05	CID	MS2		33.1	48.9522481562667	45634	NaS1_070418_02.raw	0/0	3.53801393508911			0	0.0001722
False	High	Sequest HT (A2)	Unambiguous	[R].DNLTLWTSDNAEDGGDEIK.[E]		1	1	Q06967	Q06967	0	2	0.5763	0	1	1	1046.96887207031	2092.93046751063	-0.0383717342955632	-4.01546874400083E-05	HCD	MS2	54.69647	42.555	48.9503943696	45632	NaS1_070418_02.raw	0/0	3.53937292098999			0	8.604E-08
False	High	Sequest HT (A2)	Unambiguous	[K].VLIAVADNVGSNQLQEIR.[K]		1	1	P41095	P41095	0	2	0.6742	0	1	1	970.034851074219	1939.06242551844	0.882282037334328	0.00085539921894906	CID	MS2		33.1	48.9482588661333	45630	NaS1_070418_02.raw	0/0	4.87910461425781			0	1.385E-08
False	High	Sequest HT (A2)	Unambiguous	[R].TYDFDNTMGGFYIAPAFMDK.[L]		1	1	P93431	P93431	0	2	0.3913	0	1	1	1152.5029296875	2303.998582745	-0.0802365880295947	-9.24324999687087E-05	CID	MS2		40.5	68.2065269122667	66294	NaS1_070418_03.raw	0/0	1.38316464424133	10924766.5	68.1547317504883	0	0.0001969
False	High	Sequest HT (A2)	Unambiguous	[K].NNAGFPHnVVFDEDAVPSGVDVSK.[I]	N8(Deamidated)	1	1	A2Y886	A2Y886	0	3	0.2172	0	1	1	839.070556640625	2515.19711666188	9.36090937584758	0.00784810395843172	HCD	MS2	67.24043	30.775	48.9029442288	45585	NaS1_070418_02.raw	0/0	2.21146726608276			0	6.872E-05
False	High	Sequest HT (A2)	Unambiguous	[R].KPAVINVIIDPYAGAESGR.[M]		1	1	Q0JMH0	Q0JMH0	0	3	0.4867	0	1	1	657.361022949219	1970.06851558766	-1.03324337422695	-0.000678520781245121	CID	MS2		21.03037	48.8921554773333	45574	NaS1_070418_02.raw	0/0	3.76479148864746	20986495.75	48.8736190795898	0	3.419E-06
False	High	Sequest HT (A2)	Unambiguous	[K].LAFYDYIGNNPAK.[G]		1	2	P0C362	P0C363; P0C362	0	2	0.6635	0	1	1	743.373168945313	1485.73906126063	1.21530951587569	0.000902815312429084	CID	MS2		14.64816	48.8754495482667	45556	NaS1_070418_02.raw	0/0	4.2248330116272			0	1.551E-05
False	High	Sequest HT (A2)	Unambiguous	[K].WLAANVSAEVAESTR.[I]		1	1	P48494	P48494	0	2	0.4834	0	1	1	802.407043457031	1603.80681028406	-0.405314199925633	-0.000325022968809208	CID	MS2		15.76	48.8705455650667	45551	NaS1_070418_02.raw	0/0	2.70895743370056	7951602.5	48.817497253418	0	1.081E-06
False	High	Sequest HT (A2)	Unambiguous	[K].WLAANVSAEVAESTR.[I]		1	1	P48494	P48494	0	2	0.3964	0	1	1	802.407043457031	1603.80681028406	-0.405314199925633	-0.000325022968809208	HCD	MS2	45.79705	31.61394	48.8688688264	45549	NaS1_070418_02.raw	0/0	2.80283665657043	7951602.5	48.817497253418	0	5.861E-05
False	High	Sequest HT (A2)	Unambiguous	[K].WLAANVSAEVAESTR.[I]		1	1	P48494	P48494	0	2	0.4828	0	1	1	802.4072265625	1603.807176495	-0.176975732523412	-0.000141917500059208	CID	MS2		29.08	48.8458281088	45527	NaS1_070418_02.raw	0/0	2.89621090888977	7951602.5	48.817497253418	0	2.283E-05
False	High	Sequest HT (A2)	Unambiguous	[R].LGVQLQTVATDFQR.[V]		1	1	Q9LST7	Q9LST7	0	2	0.5083	0	1	1	788.428466796875	1575.84965696375	0.460522411621906	0.000362856875085527	CID	MS2		19.54629	48.8012406530667	45481	NaS1_070418_02.raw	0/0	4.20502710342407			0	3.073E-06
False	High	Sequest HT (A2)	Unambiguous	[K].AFEPILLAGR.[S]		1	1	A2ZB00	A2ZB00	0	2	0.5987	0	1	1	543.8193359375	1086.631395245	0.726396804803166	0.000394662500070808	CID	MS2		12.9555	48.8002447122667	45480	NaS1_070418_02.raw	0/0	3.18627762794495	33055416.5	48.8193321228027	0	0.000101
False	High	Sequest HT (A2)	Unambiguous	[R].LGVQLQTVATDFQR.[V]		1	1	Q9LST7	Q9LST7	0	2	0.5027	0	1	1	788.428466796875	1575.84965696375	0.460522411621906	0.000362856875085527	HCD	MS2	0	19.57	48.7995923821333	45479	NaS1_070418_02.raw	0/0	3.65579867362976			0	8.871E-07
False	High	Sequest HT (A2)	Unambiguous	[R].AFNPTQAEETYSMVTANR.[F]		1	1	P0C436	P0C436	0	2	0.7419	0	1	1	1015.46875	2029.93022337	0.908150266874912	0.000921739999967031	CID	MS2		33.1	48.7926385821333	45473	NaS1_070418_02.raw	0/0	4.03428649902344	7410390.75	48.7617797851563	0	2.441E-08
False	High	Sequest HT (A2)	Unambiguous	[R].AFNPTQAEETYSMVTANR.[F]		1	1	P0C436	P0C436	0	2	0.6855	0	1	1	1015.46875	2029.93022337	0.908150266874912	0.000921739999967031	HCD	MS2	0	38.76	48.7909035248	45471	NaS1_070418_02.raw	0/0	4.07367992401123	7410390.75	48.7617797851563	0	3.715E-07
False	High	Sequest HT (A2)	Unambiguous	[K].mccLFINDLDAGAGR.[M]	M1(Oxidation); C2(Carbamidomethyl); C3(Carbamidomethyl)	1	1	P93431	P93431	0	2	0.7273	0	1	1	864.878723144531	1728.75016965906	-0.0305891140633099	-2.64404688721243E-05	CID	MS2		33.1	48.7539841666667	45431	NaS1_070418_02.raw	0/0	3.0828173160553	3137123.125	48.7333869934082	0	1.54E-05
False	High	Sequest HT (A2)	Unambiguous	[K].mccLFINDLDAGAGR.[M]	M1(Oxidation); C2(Carbamidomethyl); C3(Carbamidomethyl)	1	1	P93431	P93431	0	2	0.6522	0	1	1	864.878723144531	1728.75016965906	-0.0305891140633099	-2.64404688721243E-05	HCD	MS2	61.51483	38.67	48.7523197477333	45429	NaS1_070418_02.raw	0/0	3.21856236457825	3137123.125	48.7333869934082	0	0.0001201
False	High	Sequest HT (A2)	Unambiguous	[K].AVDNVNSVIAPALIGK.[D]		1	1	Q42971	Q42971	0	2	0.7673	0	1	1	790.954223632813	1580.90117063563	0.340423435840499	0.000269087812512225	CID	MS2		6.124673	48.7387762968	45415	NaS1_070418_02.raw	0/0	4.9036340713501			0	6.807E-07
False	High	Sequest HT (A2)	Unambiguous	[K].NNAGFPHNVVFDEDAVPSGVDVSK.[I]		1	1	A2Y886	A2Y886	0	3	0.6046	0	1	1	838.735290527344	2514.19131832203	0.700811132993137	0.000587324010515052	HCD	MS2	0	34.91024	48.50016214	45170	NaS1_070418_02.raw	0/0	4.77629566192627			0	2.179E-08
False	High	Sequest HT (A2)	Unambiguous	[R].KPAVINVIIDPYAGAESGR.[M]		1	1	Q0JMH0	Q0JMH0	0	3	0.6377	0	1	1	657.362487792969	1970.07291011891	1.19740326298854	0.000786322968754879	CID	MS2		27.24	48.4665718581333	45135	NaS1_070418_02.raw	0/0	4.14376926422119	7688610.25	48.4683151245117	0	8.23E-06
False	High	Sequest HT (A2)	Unambiguous	[R].VPIIVTGNDFSTLYAPLIR.[D]		1	1	P93431	P93431	0	3	0.6352	0	1	1	697.063903808594	2089.17715816578	3.80803324660277	0.0026518752603503	HCD	MS2	33.90193	42.49	68.2397564186667	66327	NaS1_070418_03.raw	0/0	3.18358564376831			0	2.569E-05
False	High	Sequest HT (A2)	Unambiguous	[R].LGEHNIDVLEGnEQFINAAK.[I]	N12(Deamidated)	1	1	P00761	P00761	0	3	0.0387	0	1	1	738.040344238281	2212.10647945484	8.33036226895171	0.00614249828121549	CID	MS2		34.75535	48.2634306096	44930	NaS1_070418_02.raw	0/0	3.61885976791382	3827829.5	48.2810707092285	0	1.183E-05
False	High	Sequest HT (A2)	Unambiguous	[R].LGEHNIDVLEGnEQFINAAK.[I]	N12(Deamidated)	1	1	P00761	P00761	0	3		0.021	3	3	738.040344238281	2212.10647945484	8.33036226895171	0.00614249828121549	HCD	MS2	71.84933	32.62	48.2614285592	44928	NaS1_070418_02.raw	0/0	4.19097375869751	3827829.5	48.2810707092285	0	2.753E-05
False	High	Sequest HT (A2)	Unambiguous	[R].LGEHNIDVLEGNEQFInAAK.[I]	N17(Deamidated)	1	1	P00761	P00761	0	3		0.007	2	2	738.040344238281	2212.10647945484	8.33036226895171	0.00614249828121549	HCD	MS2	71.84933	32.62	48.2614285592	44928	NaS1_070418_02.raw	0/0	4.25466537475586	3827829.5	48.2810707092285	0	5.374E-05
False	High	Sequest HT (A2)	Unambiguous	[R].LGEHNIDVLEGNEqFINAAK.[I]	Q14(Deamidated)	1	1	P00761	P00761	0	3	0.007	0	1	1	738.040344238281	2212.10647945484	8.33036226895171	0.00614249828121549	HCD	MS2	71.84933	32.62	48.2614285592	44928	NaS1_070418_02.raw	0/0	4.27578735351563	3827829.5	48.2810707092285	0	4.824E-05
False	High	Sequest HT (A2)	Unambiguous	[R].EQFGRPIGEFQFIQGK.[L]		1	1	Q75IM9	Q75IM9	0	3	0.3868	0	1	1	627.66015625	1880.96591549	0.296438208102427	0.000185863333399539	HCD	MS2	50.23275	20.14407	48.2387025632	44904	NaS1_070418_02.raw	0/0	3.17690682411194			0	0.0002071
False	High	Sequest HT (A2)	Unambiguous	[R].GADISIccLPIDDSR.[A]	C7(Carbamidomethyl); C8(Carbamidomethyl)	1	1	Q6AVT2	Q6AVT2	0	2	0.2414	0	1	1	846.389099121094	1691.77092161219	-1.06991783132592	-0.00090502890608235	HCD	MS2	0	24.55	48.1912710802667	44852	NaS1_070418_02.raw	0/0	3.19088172912598	18926089.5	48.0957984924316	0	0.0001966
False	High	Sequest HT (A2)	Unambiguous	[R].ILDVVYnASNNELVR.[T]	N7(Deamidated)	1	1	P49199	P49199	0	2		0.0426	3	3	860.449157714844	1719.89103879969	-0.0880987781660861	-7.57601562229038E-05	CID	MS2		33.895	48.1896191338667	44850	NaS1_070418_02.raw	0/0	4.94511747360229	23402456	48.0915031433105	0	1.823E-07
False	High	Sequest HT (A2)	Unambiguous	[R].ILDVVYNASNnELVR.[T]	N11(Deamidated)	1	1	P49199	P49199	0	2		0.0097	2	2	860.449157714844	1719.89103879969	-0.0880987781660861	-7.57601562229038E-05	CID	MS2		33.895	48.1896191338667	44850	NaS1_070418_02.raw	0/0	5.1233925819397	23402456	48.0915031433105	0	1.251E-07
False	High	Sequest HT (A2)	Unambiguous	[R].ILDVVYNASnNELVR.[T]	N10(Deamidated)	1	1	P49199	P49199	0	2	0.0097	0	1	1	860.449157714844	1719.89103879969	-0.0880987781660861	-7.57601562229038E-05	CID	MS2		33.895	48.1896191338667	44850	NaS1_070418_02.raw	0/0	5.16976833343506	23402456	48.0915031433105	0	1.161E-07
False	High	Sequest HT (A2)	Unambiguous	[R].ILDVVYNASNnELVR.[T]	N11(Deamidated)	1	1	P49199	P49199	0	2		0.0074	2	2	860.453247070313	1719.89921751063	4.66726655164776	0.0040135953125271	HCD	MS2	0	24.43	48.1878235082667	44848	NaS1_070418_02.raw	0/0	4.01600027084351	23402456	48.0915031433105	0	2.941E-06
False	High	Sequest HT (A2)	Unambiguous	[R].ILDVVYNASnNELVR.[T]	N10(Deamidated)	1	1	P49199	P49199	0	2	0.0074	0	1	1	860.453247070313	1719.89921751063	4.66726655164776	0.0040135953125271	HCD	MS2	0	24.43	48.1878235082667	44848	NaS1_070418_02.raw	0/0	4.04798030853271	23402456	48.0915031433105	0	2.773E-06
False	High	Sequest HT (A2)	Unambiguous	[R].GLDqEYEGNIEATGEDYYVEPADER.[R]	Q4(Deamidated)	1	2	A2WXX3	Q0JGY1; A2WXX3	0	2		0.0176	2	2	1432.11608886719	2863.22490110438	6.44494021324344	0.00922659718747654	CID	MS2		33.685	48.1735824045333	44833	NaS1_070418_02.raw	0/0	3.35145020484924			0	3.622E-05
False	High	Sequest HT (A2)	Unambiguous	[R].GLDQEYEGnIEATGEDYYVEPADER.[R]	N9(Deamidated)	1	2	A2WXX3	Q0JGY1; A2WXX3	0	2	0.0176	0	1	1	1432.11608886719	2863.22490110438	6.44494021324344	0.00922659718747654	CID	MS2		33.685	48.1735824045333	44833	NaS1_070418_02.raw	0/0	3.41102242469788			0	2.211E-05
False	High	Sequest HT (A2)	Unambiguous	[R].YAAISQDnGLVPIVEPEILLDGEHGIDR.[T]	N8(Deamidated)	1	1	Q40677	Q40677	0	3	0.0588	0	1	1	1012.19049072266	3034.55691890797	6.63952671829749	0.00671596265628116	HCD	MS2	26.70813	33.1	68.2782379525333	66368	NaS1_070418_03.raw	0/0	4.42034006118774			0	3.951E-06
False	High	Sequest HT (A2)	Unambiguous	[K].LNLPVLPTTTIGSFPQTVELR.[R]		2	2	Q2QLY5; Q2QLY4	Q2QLY5; Q2QLY4	0	2	0.529	0	1	1	1148.65075683594	2296.29423704188	1.36245437844132	0.00156429593744178	HCD	MS2	3.434217	33.1	68.2845022312	66373	NaS1_070418_03.raw	0/0	2.75697255134583			0	4.93E-05
False	High	Sequest HT (A2)	Unambiguous	[K].NNAGFPHNVVFDEDAVPSGVDVSK.[I]		1	1	A2Y886	A2Y886	0	3	0.6956	0	1	1	838.735412597656	2514.19168453297	0.846468781031279	0.000709394323015052	CID	MS2		31.66	48.1406234634667	44796	NaS1_070418_02.raw	0/0	5.41938924789429			0	1.185E-09
False	High	Sequest HT (A2)	Unambiguous	[K].NNAGFPHNVVFDEDAVPSGVDVSK.[I]		1	1	A2Y886	A2Y886	0	3	0.5242	0	1	1	838.735412597656	2514.19168453297	0.846468781031279	0.000709394323015052	HCD	MS2	0	21.835	48.1387985266667	44794	NaS1_070418_02.raw	0/0	5.37690305709839			0	2.432E-07
False	High	Sequest HT (A2)	Unambiguous	[R].LGEHNIDVLEGNEQFInAAK.[I]	N17(Deamidated)	1	1	P00761	P00761	0	3		0.0387	2	2	738.040344238281	2212.10647945484	8.33036226895171	0.00614249828121549	CID	MS2		34.75535	48.2634306096	44930	NaS1_070418_02.raw	0/0	3.48176407814026	3827829.5	48.2810707092285	0	7.501E-05
False	High	Sequest HT (A2)	Unambiguous	[K].IGPWGGnGGSAQDISVPPK.[K]	N7(Deamidated)	1	1	Q0JMY8	Q0JMY8	0	2	0.0436	0	1	1	919.458129882813	1837.90898313563	0.587709331552257	0.000540077812557493	HCD	MS2	0	28.78	48.2679323984	44933	NaS1_070418_02.raw	0/0	4.12618255615234			0	6.081E-07
False	High	Sequest HT (A2)	Unambiguous	[K].IGPWGGNGGSAqDISVPPK.[K]	Q12(Deamidated)	1	1	Q0JMY8	Q0JMY8	0	2		0.0436	2	2	919.458129882813	1837.90898313563	0.587709331552257	0.000540077812557493	HCD	MS2	0	28.78	48.2679323984	44933	NaS1_070418_02.raw	0/0	3.95435428619385			0	8.556E-06
False	High	Sequest HT (A2)	Unambiguous	[K].IGPWGGnGGSAQDISVPPK.[K]	N7(Deamidated)	1	1	Q0JMY8	Q0JMY8	0	2	0.0878	0	1	1	919.458129882813	1837.90898313563	0.587709331552257	0.000540077812557493	CID	MS2		37.845	48.2697927074667	44935	NaS1_070418_02.raw	0/0	3.75672316551209			0	6.155E-07
False	High	Sequest HT (A2)	Unambiguous	[R].KPAVINVIIDPYAGAESGR.[M]		1	1	Q0JMH0	Q0JMH0	0	3	0.4365	0	1	1	657.361145019531	1970.06888179859	-0.847356154458989	-0.000556450468745121	HCD	MS2	0	27.34	48.4645922981333	45133	NaS1_070418_02.raw	0/0	3.78112101554871	7688610.25	48.4683151245117	0	3.384E-05
False	High	Sequest HT (A2)	Unambiguous	[R].LGVQLQTVATDFQR.[V]		1	1	Q9LST7	Q9LST7	0	2	0.5934	0	1	1	788.428771972656	1575.85026731531	0.847838448328454	0.000668032656335527	CID	MS2		23.92	48.4508222461333	45121	NaS1_070418_02.raw	0/0	3.04757857322693	39346796.875	48.5053024291992	0	1.432E-05
False	High	Sequest HT (A2)	Unambiguous	[K].GVNPWIEVDGGVGPK.[N]		1	1	Q9ZTP5	Q9ZTP5	0	2	0.5876	0	1	1	762.398376464844	1523.78947629969	2.76147156340522	0.002103944843725	CID	MS2		30.385	48.4177403930667	45086	NaS1_070418_02.raw	0/0	3.71061849594116	9532311.5	48.3995094299316	0	8.418E-06
False	High	Sequest HT (A2)	Unambiguous	[K].GVNPWIEVDGGVGPK.[N]		1	1	Q9ZTP5	Q9ZTP5	0	2	0.3813	0	1	1	762.398376464844	1523.78947629969	2.76147156340522	0.002103944843725	HCD	MS2	0	40.905	48.4160927810667	45084	NaS1_070418_02.raw	0/0	2.5677375793457	9532311.5	48.3995094299316	0	6.516E-05
False	High	Sequest HT (A2)	Unambiguous	[R].VLITTDLLAR.[G]		2	5	Q6Z2Z4; P35683	Q6Z2Z4; P35683; P41376; Q9CAI7; P41377	0	2	0.6871	0	1	1	557.845703125	1114.68412962	0.981678168107447	0.000547130000086327	CID	MS2		23.63891	48.3999621514667	45067	NaS1_070418_02.raw	0/0	3.10009026527405			0	0.0001411
False	High	Sequest HT (A2)	Unambiguous	[K].AVDNVNSVIAPALIGK.[D]		1	1	Q42971	Q42971	0	2	0.7017	0	1	1	790.954528808594	1580.90178098719	0.726501820508008	0.000574263593762225	CID	MS2		9.0504	48.3835626618667	45050	NaS1_070418_02.raw	0/0	4.19469499588013	132435439	48.5035858154297	0	4.38E-05
False	High	Sequest HT (A2)	Unambiguous	[K].mccLFINDLDAGAGR.[M]	M1(Oxidation); C2(Carbamidomethyl); C3(Carbamidomethyl)	1	1	P93431	P93431	0	2	0.6772	0	1	1	864.880981445313	1728.75468626063	2.58205064361313	0.00223186031237788	CID	MS2		33.1	48.3720444597333	45039	NaS1_070418_02.raw	0/0	3.16282892227173	4351790.125	48.383903503418	0	2.082E-06
False	High	Sequest HT (A2)	Unambiguous	[K].mccLFINDLDAGAGR.[M]	M1(Oxidation); C2(Carbamidomethyl); C3(Carbamidomethyl)	1	1	P93431	P93431	0	2	0.5954	0	1	1	864.880981445313	1728.75468626063	2.58205064361313	0.00223186031237788	HCD	MS2	33.64576	34.03	48.3704530602667	45037	NaS1_070418_02.raw	0/0	3.51396346092224	4351790.125	48.383903503418	0	1.628E-06
False	High	Sequest HT (A2)	Unambiguous	[K].TITLEVESSDTIDNVK.[A]		2	6	P51431; Q9ARZ9	P0CH35; P0C030; Q58G87; P51431; P0C031; Q9ARZ9	0	2	0.4469	0	1	1	882.449096679688	1763.89091672938	0.000974762631486965	8.59687474985549E-07	HCD	MS2	0	38.325	48.1150224386667	44770	NaS1_070418_02.raw	0/0	3.6724545955658	7114684.75	48.0160102844238	0	2.326E-06
False	High	Sequest HT (A2)	Unambiguous	[R].FYAISAEYPEFSNK.[D]		1	1	Q9SLY8	Q9SLY8	0	2	0.6346	0	1	1	833.394409179688	1665.78154172938	1.21712348932725	0.00101372968742908	CID	MS2		33.1	48.3609573749333	45027	NaS1_070418_02.raw	0/0	4.04759359359741	4573521.3125	48.2888946533203	0	1.017E-05
False	High	Sequest HT (A2)	Unambiguous	[R].APGYGVITNIVnGGLEcGHGPDDR.[V]	N12(Deamidated); C17(Carbamidomethyl)	1	1	Q7DNA1	Q7DNA1	0	3	0.0788	0	1	1	823.722473144531	2469.15286617359	2.6543885073876	0.00218469119796557	CID	MS2		18.69008	48.3501558346667	45015	NaS1_070418_02.raw	0/0	4.9506311416626			0	1.895E-09
False	High	Sequest HT (A2)	Unambiguous	[R].SWDEGVATNFSTTPLK.[D]		1	1	Q9SDD6	Q9SDD6	0	2	0.4974	0	1	1	876.927124023438	1752.84697141688	1.74920132117226	0.00153303843751473	HCD	MS2	0	33.1	48.349285064	45014	NaS1_070418_02.raw	0/0	3.78187990188599	41906571	48.2887992858887	0	1.724E-06
False	High	Sequest HT (A2)	Unambiguous	[K].mIPTKPmVVETFSEYPPLGR.[F]	M1(Oxidation); M7(Oxidation)	1	1	O64937	O64937	0	3	0.5175	0	1	1	775.395263671875	2324.17123775563	2.03743820432894	0.0015784485417439	CID	MS2		39.87	48.3281735744	44993	NaS1_070418_02.raw	0/0	2.27849435806274			0	5.897E-05
False	High	Sequest HT (A2)	Unambiguous	[K].mIPTKPmVVETFSEYPPLGR.[F]	M1(Oxidation); M7(Oxidation)	1	1	O64937	O64937	0	3	0.4189	0	1	1	775.395263671875	2324.17123775563	2.03743820432894	0.0015784485417439	HCD	MS2	57.08764	31.12	48.3261943413333	44991	NaS1_070418_02.raw	0/0	2.95727515220642			0	9.593E-07
False	High	Sequest HT (A2)	Unambiguous	[R].VPIIVTGNDFSTLYAPLIR.[D]		1	1	P93431	P93431	0	3	0.5159	0	1	1	697.064208984375	2089.17807369313	4.24625880661816	0.0029570510416003	CID	MS2		22.585	68.2415438197333	66329	NaS1_070418_03.raw	0/0	3.46987962722778			0	4.224E-05
False	High	Sequest HT (A2)	Unambiguous	[K].cGVSVAFPISTSVDcSK.[I]	C1(Carbamidomethyl); C15(Carbamidomethyl)	1	1	Q2QYL3	Q2QYL3	0	2	0.4783	0	1	1	907.4267578125	1813.846238995	0.188783953927695	0.000171212500085005	CID	MS2		37.035	48.3057933464	44970	NaS1_070418_02.raw	0/0	3.21832680702209			0	8.876E-05
False	High	Sequest HT (A2)	Unambiguous	[K].cGVSVAFPISTSVDcSK.[I]	C1(Carbamidomethyl); C15(Carbamidomethyl)	1	1	Q2QYL3	Q2QYL3	0	2	0.5475	0	1	1	907.4267578125	1813.846238995	0.188783953927695	0.000171212500085005	HCD	MS2	0	27.835	48.3039080037333	44968	NaS1_070418_02.raw	0/0	4.00417852401733			0	2.232E-06
False	High	Sequest HT (A2)	Unambiguous	[K].VVLVDNADFLK.[E]		1	1	Q948T6	Q948T6	0	2	0.806	0	1	1	616.848083496094	1232.68889036219	0.304815193041096	0.000187871093771719	CID	MS2		8.317307	48.2946749634667	44957	NaS1_070418_02.raw	0/0	2.9872875213623			0	9.436E-05
False	High	Sequest HT (A2)	Unambiguous	[R].SWDEGVATNFSTTPLK.[D]		1	1	Q9SDD6	Q9SDD6	0	2	0.5773	0	1	1	876.927551269531	1752.84782590906	2.23669035821475	0.00196028453126473	CID	MS2		27.7232	48.3511954952	45016	NaS1_070418_02.raw	0/0	4.14420700073242	41906571	48.2887992858887	0	4.233E-07
False	High	Sequest HT (A2)	Unambiguous	[K].SPIVVFDDVDVEK.[A]		1	1	B3VMC0	B3VMC0	0	2	0.5047	0	1	1	731.376037597656	1461.74479856531	-1.60970704482607	-0.00117649234380224	CID	MS2		33.1	48.9712811402667	45650	NaS1_070418_02.raw	0/0	3.16957640647888			0	2.133E-05
False	High	Sequest HT (A2)	Unambiguous	[R].VLTDVGDVPIQEIR.[D]		1	2	B8AU84	B8AU84; Q7X7N2	0	2	0.5625	0	1	1	777.430603027344	1553.85392942469	0.374240393161805	0.000290757343918813	CID	MS2		31.885	47.3632969922667	43983	NaS1_070418_02.raw	0/0	3.51787853240967			0	8.693E-06
False	High	Sequest HT (A2)	Unambiguous	[K].SNDSGLASYVAGQIDR.[T]		1	1	Q10CE4	Q10CE4	0	2	0.6116	0	1	1	826.898254394531	1652.78923215906	1.07639918226998	0.000889529531491462	CID	MS2		16.93474	47.3600079386667	43979	NaS1_070418_02.raw	0/0	4.65529441833496	85576652.375	47.344409942627	0	1.566E-07
False	High	Sequest HT (A2)	Unambiguous	[K].IGPWGGnGGSAQDISVPPK.[K]	N7(Deamidated)	1	1	Q0JMY8	Q0JMY8	0	2	0.0619	0	1	1	919.459228515625	1837.91118040125	1.78323475556144	0.00163871062505749	CID	MS2		21.28	46.4220107957333	43074	NaS1_070418_02.raw	0/0	4.52139139175415			0	9.391E-08
False	High	Sequest HT (A2)	Unambiguous	[K].IGPWGGnGGSAQDISVPPK.[K]	N7(Deamidated)	1	1	Q0JMY8	Q0JMY8	0	2	0.06	0	1	1	919.457946777344	1837.90861692469	0.388455094217393	0.000356972343807493	HCD	MS2	0	25.32187	46.4204860501333	43072	NaS1_070418_02.raw	0/0	5.33063840866089			0	1.195E-09
False	High	Sequest HT (A2)	Unambiguous	[R].IPSFTEEQSELIR.[G]		1	1	Q60DX8	Q60DX8	0	2	0.3766	0	1	1	774.898681640625	1548.79008665125	-0.210905715278265	-0.000163324374966578	CID	MS2		27.40512	46.4121591717333	43064	NaS1_070418_02.raw	0/0	3.07509899139404	40990145	46.317798614502	0	5.23E-05
False	High	Sequest HT (A2)	Unambiguous	[R].EALEHLGADEFLVSR.[D]		1	1	Q6ERW9	Q6ERW9	0	3	0.3631	0	1	1	562.621337890625	1685.84946041188	0.0802573948447789	4.51006249780524E-05	CID	MS2		19.47512	46.4111554930667	43063	NaS1_070418_02.raw	0/0	1.78724598884583	57315569	46.2888946533203	0	0.0002204
False	High	Sequest HT (A2)	Unambiguous	[R].EALEHLGADEFLVSR.[D]		1	1	Q6ERW9	Q6ERW9	0	3	0.4576	0	1	1	562.621337890625	1685.84946041188	0.0802573948447789	4.51006249780524E-05	HCD	MS2	38.89616	14.28604	46.4094760618667	43061	NaS1_070418_02.raw	0/0	3.29617285728455	57315569	46.2888946533203	0	1.682E-05
False	High	Sequest HT (A2)	Unambiguous	[K].LLDHTSVTHLFPITK.[Y]		1	1	Q9LSU3	Q9LSU3	0	4	0.3658	0	1	1	431.245300292969	1721.95937128188	0.516627947002715	0.000222402968802271	HCD	MS2	0	41.82	46.384410564	43034	NaS1_070418_02.raw	0/0	3.38918352127075	37900185.5	46.3110656738281	0	1.09E-05
False	High	Sequest HT (A2)	Unambiguous	[K].GSFETIHVEDALGHQFATR.[L]		1	1	P49398	P49398	0	4	0.5987	0	1	1	529.512512207031	2115.02821893813	1.33669228566872	0.000706784531303128	CID	MS2		20.06165	46.3767961834667	43025	NaS1_070418_02.raw	0/0	3.19453024864197			0	2.223E-05
False	High	Sequest HT (A2)	Unambiguous	[K].GSFETIHVEDALGHQFATR.[L]		1	1	P49398	P49398	0	4	0.5462	0	1	1	529.512145996094	2115.02675409438	0.644103082872744	0.000340573593803128	HCD	MS2	0	22.52248	46.3749359394667	43023	NaS1_070418_02.raw	0/0	3.5680034160614			0	1.23E-06
False	High	Sequest HT (A2)	Unambiguous	[K].cDVIVINTPLTEK.[T]	C1(Carbamidomethyl)	1	1	Q9SXP2	Q9SXP2	0	2	0.5103	0	1	1	751.400756835938	1501.79423704188	0.786288010808855	0.000590420937403024	CID	MS2		31.84769	46.3730567642667	43021	NaS1_070418_02.raw	0/0	2.90099573135376	81550135.5	46.5537490844727	0	0.0001139
False	High	Sequest HT (A2)	Unambiguous	[K].cDVIVINTPLTEK.[T]	C1(Carbamidomethyl)	1	1	Q9SXP2	Q9SXP2	0	2	0.3177	0	1	1	751.400756835938	1501.79423704188	0.786288010808855	0.000590420937403024	HCD	MS2	7.532495	22.82062	46.3713174088	43019	NaS1_070418_02.raw	0/0	2.98789930343628	81550135.5	46.5537490844727	0	6.856E-05
False	High	Sequest HT (A2)	Unambiguous	[R].FYLQPLPPAEAAAR.[A]		1	1	P83646	P83646	0	2	0.7394	0	1	1	772.417724609375	1543.82817258875	0.928380571000307	0.000716629374892364	CID	MS2		12.06105	46.3687570346667	43016	NaS1_070418_02.raw	0/0	3.30366802215576	44888241	46.4118309020996	0	1.267E-05
False	High	Sequest HT (A2)	Unambiguous	[K].TITLEVESSDTIDNVK.[A]		2	6	P51431; Q9ARZ9	P0CH35; P0C030; Q58G87; P51431; P0C031; Q9ARZ9	0	2	0.5963	0	1	1	882.448974609375	1763.89067258875	-0.137435511452053	-0.000121210625025014	CID	MS2		40.075	46.3298400149333	42975	NaS1_070418_02.raw	0/0	4.93039083480835	34195656.5	46.3024597167969	0	3.676E-07
False	High	Sequest HT (A2)	Unambiguous	[K].TITLEVESSDTIDNVK.[A]		2	6	P51431; Q9ARZ9	P0CH35; P0C030; Q58G87; P51431; P0C031; Q9ARZ9	0	2	0.5457	0	1	1	882.448974609375	1763.89067258875	-0.137435511452053	-0.000121210625025014	HCD	MS2	20.1456	30.16	46.3279294069333	42973	NaS1_070418_02.raw	0/0	4.26986932754517	34195656.5	46.3024597167969	0	7.416E-07
False	High	Sequest HT (A2)	Unambiguous	[K].ANSEATLGTYQGDAVLGEGASESLHVK.[D]		1	1	Q5N725	Q5N725	0	3	0.5383	0	1	1	902.108276367188	2704.31027584156	1.56541142017475	0.00141111718752048	CID	MS2		34.03	46.2939332925333	42940	NaS1_070418_02.raw	0/0	3.9230432510376	16527838.5	46.2466735839844	0	1.757E-07
False	High	Sequest HT (A2)	Unambiguous	[K].ANSEATLGTYQGDAVLGEGASESLHVK.[D]		1	1	Q5N725	Q5N725	0	3	0.4921	0	1	1	902.108276367188	2704.31027584156	1.56541142017475	0.00141111718752048	HCD	MS2	0	23.5	46.2920916882667	42938	NaS1_070418_02.raw	0/0	4.44672679901123	16527838.5	46.2466735839844	0	1.099E-08
False	High	Sequest HT (A2)	Unambiguous	[K].GSFETIHVEDALGHQFATR.[L]		1	1	P49398	P49398	0	3	0.7	0	1	1	705.680725097656	2115.02762203297	1.05447101372288	0.000743410989646994	CID	MS2		19.63711	46.2819025224	42927	NaS1_070418_02.raw	0/0	3.80022692680359			0	9.373E-08
False	High	Sequest HT (A2)	Selected	[K].ALLSDPAFRPLVEK.[Y]		1	1	Q10N21	Q10N21	0	3	0.0424	0	1	1	519.299682617188	1555.88449459156	0.154524066827043	8.01405208221695E-05	HCD	MS2	32.06226	23.62306	46.281029356	42926	NaS1_070418_02.raw	0/0	2.35809206962585			0	2.107E-05
False	High	Sequest HT (A2)	Unambiguous	[K].FIIEAANHPTDPEADEILAK.[K]		1	1	Q33E23	Q33E23	0	3	0.0857	0	1	1	732.039123535156	2194.10281734547	0.0812885713692255	5.94518229869815E-05	HCD	MS2	0	26.94828	46.4305855752	43084	NaS1_070418_02.raw	0/0	2.45377731323242	66418528	46.3018493652344	0	0.0001775
False	High	Sequest HT (A2)	Unambiguous	[K].SDVNIVSnAScTTncLAPLAK.[V]	N8(Deamidated); C11(Carbamidomethyl); N14(Deamidated); C15(Carbamidomethyl)	1	1	Q6K5G8	Q6K5G8	0	2	0.2258	0	1	1	1119.03576660156	2237.06425657313	9.75925752858134	0.0109159365625047	CID	MS2		42.165	46.273529908	42919	NaS1_070418_02.raw	0/0	4.03113842010498			0	7.522E-05
False	High	Sequest HT (A2)	Unambiguous	[K].FIIEAANHPTDPEADEILAK.[K]		1	1	Q33E23	Q33E23	0	3	0.3583	0	1	1	732.039123535156	2194.10281734547	0.0812885713692255	5.94518229869815E-05	CID	MS2		20.02	46.4322895576	43086	NaS1_070418_02.raw	0/0	2.53716683387756	66418528	46.3018493652344	0	2.742E-05
False	High	Sequest HT (A2)	Unambiguous	[K].KISEDEYVSAIKEEISK.[V]		1	1	Q2QLY4	Q2QLY4	2	3	0.5693	0	1	1	656.679077148438	1968.02267818531	2.79473948386224	0.00183336510417575	HCD	MS2	0	20.875	46.4615090722667	43117	NaS1_070418_02.raw	0/0	3.97096538543701	32891468	46.4918251037598	0	1.077E-06
False	High	Sequest HT (A2)	Unambiguous	[K].TTTTNAGAPVWNDnEALTVGPR.[G]	N14(Deamidated)	1	1	Q0E4K1	Q0E4K1	0	2	0.026	0	1	2	1143.55334472656	2286.09941282313	-0.116528984885293	-0.000133198437483051	HCD	MS2	55.46295	34.315	46.6129547906667	43257	NaS1_070418_02.raw	0/0	3.08299279212952	5059892.75	46.62890625	0	2.067E-06
False	High	Sequest HT (A2)	Unambiguous	[K].TTTTnAGAPVWNDNEALTVGPR.[G]	N5(Deamidated)	1	1	Q0E4K1	Q0E4K1	0	2	0.026	0	1	1	1143.55334472656	2286.09941282313	-0.116528984885293	-0.000133198437483051	HCD	MS2	55.46295	34.315	46.6129547906667	43257	NaS1_070418_02.raw	0/0	3.0844898223877	5059892.75	46.62890625	0	3.159E-05
False	High	Sequest HT (A2)	Unambiguous	[K].SYPTVSDEYLAAVGK.[A]		1	1	Q9FE01	Q9FE01	0	2	0.595	0	1	1	800.400085449219	1599.79289426844	1.75981741242812	0.00140766921856539	CID	MS2		24.04182	46.5959221829333	43244	NaS1_070418_02.raw	0/0	3.9986732006073	31043123.75	46.6960792541504	0	5.457E-06
False	High	Sequest HT (A2)	Unambiguous	[K].SYPTVSDEYLAAVGK.[A]		1	1	Q9FE01	Q9FE01	0	2	0.5065	0	1	1	800.398681640625	1599.79008665125	0.00482641424801237	3.86062481538829E-06	HCD	MS2	0	26.155	46.5941657701333	43242	NaS1_070418_02.raw	0/0	3.06136679649353	31043123.75	46.6960792541504	0	6.884E-06
False	High	Sequest HT (A2)	Unambiguous	[K].ALNEHHVLLEGSLLKPnMVTPGSESK.[K]	N17(Deamidated)	1	1	Q5N725	Q5N725	0	4	0.0599	0	1	1	701.123291015625	2801.4713341725	7.54230164925893	0.00528234562497609	CID	MS2		22.23328	46.5878933698667	43237	NaS1_070418_02.raw	0/0	4.34085655212402	17967751.75	46.5850372314453	0	1.47E-05
False	High	Sequest HT (A2)	Unambiguous	[R].ETPSVAGIINPGSDGFQK.[L]		1	1	Q93VT8	Q93VT8	0	2	0.5231	0	1	1	908.958740234375	1816.91020383875	1.45062896769332	0.00131782937501157	CID	MS2		33.1	46.5867974122667	43236	NaS1_070418_02.raw	0/0	3.46382403373718	37271116.5	46.6624183654785	0	2.573E-06
False	High	Sequest HT (A2)	Unambiguous	[K].ALNEHHVLLEGSLLKPnMVTPGSESK.[K]	N17(Deamidated)	1	1	Q5N725	Q5N725	0	4	0.2143	0	1	1	701.123291015625	2801.4713341725	7.54230164925893	0.00528234562497609	HCD	MS2	61.77902	23.16264	46.5859618768	43235	NaS1_070418_02.raw	0/0	5.04451513290405	17967751.75	46.5850372314453	0	1.831E-08
False	High	Sequest HT (A2)	Unambiguous	[K].WLAANVSAEVAESTR.[I]		1	1	P48494	P48494	0	2	0.5333	0	1	1	802.40771484375	1603.8081530575	0.431926847215843	0.000346363749940792	CID	MS2		39.09	46.5789829725333	43228	NaS1_070418_02.raw	0/0	2.85274124145508	8279259.75	46.5511436462402	0	5.443E-06
False	High	Sequest HT (A2)	Unambiguous	[R].EVAAFLGQTSHETTGGWPTAPDGPFSWGYcFK.[Q]	C30(Carbamidomethyl)	1	1	Q7DNA1	Q7DNA1	0	3	0.5318	0	1	1	1167.86889648438	3501.59213619313	2.19047211321772	0.00255670770833423	HCD	MS2	0	38.74	68.5015678426667	66588	NaS1_070418_03.raw	0/0	3.92881774902344	19932585.5	68.4276275634766	0	0.0001229
False	High	Sequest HT (A2)	Unambiguous	[K].SYPTVSDEYLAAVGK.[A]		1	1	Q9FE01	Q9FE01	0	2	0.6381	0	1	1	800.39892578125	1599.7905749325	0.310042240018466	0.000248001249815388	CID	MS2		23.81061	46.5389435376	43195	NaS1_070418_02.raw	0/0	3.73377776145935			0	2.417E-05
False	High	Sequest HT (A2)	Unambiguous	[K].SYPTVSDEYLAAVGK.[A]		1	1	Q9FE01	Q9FE01	0	2	0.5396	0	1	1	800.39892578125	1599.7905749325	0.310042240018466	0.000248001249815388	HCD	MS2	0	17.995	46.5373202778667	43193	NaS1_070418_02.raw	0/0	2.78019261360168			0	7.414E-06
False	High	Sequest HT (A2)	Unambiguous	[R].VLSPSESFIHELDEK.[T]		1	1	Q2QNG7	Q2QNG7	0	3	0.2929	0	1	1	577.29296875	1729.86435299	0.0269154061130886	1.55200001093666E-05	HCD	MS2	59.486	28.84654	46.5271251253333	43183	NaS1_070418_02.raw	0/0	2.96819615364075			0	9.489E-05
False	High	Sequest HT (A2)	Unambiguous	[K].VKPSSPSELDALLDPAK.[Y]		1	1	A3C6G9	A3C6G9	0	3	0.4693	0	1	1	589.657165527344	1766.95694332203	1.9737713069814	0.00116252067725024	CID	MS2		20.39163	46.5004763272	43155	NaS1_070418_02.raw	0/0	3.08731722831726			0	8.189E-06
False	High	Sequest HT (A2)	Unambiguous	[K].VKPSSPSELDALLDPAK.[Y]		1	1	A3C6G9	A3C6G9	0	3	0.6075	0	1	1	589.656799316406	1766.95584468922	1.35200461079672	0.000796309739750238	HCD	MS2	14.71982	18.36314	46.4987115221333	43153	NaS1_070418_02.raw	0/0	3.71770644187927			0	2.106E-07
False	High	Sequest HT (A2)	Unambiguous	[K].FLNASVGFGGScFQK.[D]	C12(Carbamidomethyl)	1	4	Q9AUV6	Q75GS4; Q2QS14; Q9AUV6; Q2QS13	0	2	0.5205	0	1	1	809.8896484375	1618.772020245	2.33621769331577	0.00189089750002225	CID	MS2		24.775	46.4762688573333	43134	NaS1_070418_02.raw	0/0	3.16940355300903	10279805	46.426872253418	0	9.76E-05
False	High	Sequest HT (A2)	Unambiguous	[K].DGESFSNIPTNAVNAVTWGVFPGK.[E]		1	1	Q75HE6	Q75HE6	0	3	0.4545	0	1	1	836.410888671875	2507.21811275563	-0.803872125914561	-0.000671828124874689	HCD	MS2	23.54791	42.445	68.5053489176	66592	NaS1_070418_03.raw	0/0	3.08377838134766			0	8.296E-05
False	High	Sequest HT (A2)	Unambiguous	[K].KISEDEYVSAIKEEISK.[V]		1	1	Q2QLY4	Q2QLY4	2	3	0.4804	0	1	1	656.679077148438	1968.02267818531	2.79473948386224	0.00183336510417575	CID	MS2		15.32029	46.4633092058667	43119	NaS1_070418_02.raw	0/0	3.05989718437195	32891468	46.4918251037598	0	0.0001706
False	High	Sequest HT (A2)	Unambiguous	[R].VALEAcVQAR.[N]	C6(Carbamidomethyl)	1	1	P0C511	P0C511	0	2	0.5923	0	1	1	558.795288085938	1116.58329954188	0.264621505144104	0.000147735937577664	CID	MS2		20.07242	46.4331875685333	43087	NaS1_070418_02.raw	0/0	3.36010408401489			0	0.0001064
False	High	Sequest HT (A2)	Unambiguous	[K].TTTTNAGAPVWNDnEALTVGPR.[G]	N14(Deamidated)	1	1	Q0E4K1	Q0E4K1	0	2		0.0214	3	3	1143.5537109375	2286.100145245	0.203851566171823	0.000233012500016949	CID	MS2		32.275	46.2624991333333	42907	NaS1_070418_02.raw	0/0	3.64723944664001	61215575	46.5282592773438	0	2.246E-06
False	High	Sequest HT (A2)	Unambiguous	[K].TTTTNAGAPVWnDNEALTVGPR.[G]	N12(Deamidated)	1	1	Q0E4K1	Q0E4K1	0	2		0.0161	2	2	1143.5537109375	2286.100145245	0.203851566171823	0.000233012500016949	CID	MS2		32.275	46.2624991333333	42907	NaS1_070418_02.raw	0/0	3.6738452911377	61215575	46.5282592773438	0	1.055E-06
False	High	Sequest HT (A2)	Unambiguous	[K].TTTTnAGAPVWNDNEALTVGPR.[G]	N5(Deamidated)	1	1	Q0E4K1	Q0E4K1	0	2	0.0161	0	1	1	1143.5537109375	2286.100145245	0.203851566171823	0.000233012500016949	CID	MS2		32.275	46.2624991333333	42907	NaS1_070418_02.raw	0/0	3.73218655586243	61215575	46.5282592773438	0	1.581E-06
False	High	Sequest HT (A2)	Unambiguous	[K].FIIEAANHPTDPEADEILAK.[K]		1	1	Q33E23	Q33E23	0	3	0.2761	0	1	1	732.039978027344	2194.10538082203	1.24963708749882	0.000913944010486981	HCD	MS2	30.67171	20.55553	46.0781844442667	42715	NaS1_070418_02.raw	0/0	2.67653656005859	21250822	46.0580902099609	0	1.861E-05
False	High	Sequest HT (A2)	Unambiguous	[K].IGPWGGnGGSAQDISVPPK.[K]	N7(Deamidated)	1	1	Q0JMY8	Q0JMY8	0	2	0.0616	0	1	1	919.458679199219	1837.91008176844	1.18547204355685	0.00108939421880749	CID	MS2		21.82827	46.0701908205333	42706	NaS1_070418_02.raw	0/0	4.22432565689087			0	7.862E-08
False	High	Sequest HT (A2)	Unambiguous	[K].DGESFSnIPTNAVNAVTWGVFPGK.[E]	N7(Deamidated)	1	1	Q75HE6	Q75HE6	0	3		0.0173	2	2	836.746826171875	2508.22592525563	8.68390863454845	0.00726033854179198	CID	MS2		33.1	68.5071446421333	66594	NaS1_070418_03.raw	0/0	3.399578332901	25599775.25	68.3000869750977	0	0.0001566
False	High	Sequest HT (A2)	Unambiguous	[K].IGPWGGNGGSAqDISVPPK.[K]	Q12(Deamidated)	1	1	Q0JMY8	Q0JMY8	0	2		0.0399	2	2	919.458190917969	1837.90910520594	0.654127410663879	0.000601112968807493	HCD	MS2	0	23.155	46.0684223490667	42704	NaS1_070418_02.raw	0/0	4.56643342971802			0	1.545E-07
False	High	Sequest HT (A2)	Unambiguous	[K].IGPWGGnGGSAQDISVPPK.[K]	N7(Deamidated)	1	1	Q0JMY8	Q0JMY8	0	2	0.0399	0	1	1	919.458190917969	1837.90910520594	0.654127410663879	0.000601112968807493	HCD	MS2	0	23.155	46.0684223490667	42704	NaS1_070418_02.raw	0/0	4.76085376739502			0	1.646E-08
False	High	Sequest HT (A2)	Unambiguous	[R].EDGVIMNDETVYQLcK.[Q]	C15(Carbamidomethyl)	1	1	Q5Z8V9	Q5Z8V9	0	2	0.5965	0	1	1	957.433532714844	1913.85978879969	-1.12410423516435	-0.0010756901562381	CID	MS2		42.15	46.0568747352	42695	NaS1_070418_02.raw	0/0	3.47242736816406	4622214	46.017822265625	0	1.75E-05
False	High	Sequest HT (A2)	Unambiguous	[R].EDGVIMNDETVYQLcK.[Q]	C15(Carbamidomethyl)	1	1	Q5Z8V9	Q5Z8V9	0	2	0.4226	0	1	1	957.433532714844	1913.85978879969	-1.12410423516435	-0.0010756901562381	HCD	MS2	0	33.1	46.0548809906667	42693	NaS1_070418_02.raw	0/0	3.10088682174683	4622214	46.017822265625	0	3.065E-05
False	High	Sequest HT (A2)	Unambiguous	[K].SVASANPYGSWLQQSTR.[S]		1	1	Q69RJ0	Q69RJ0	0	2	0.5766	0	1	1	926.451904296875	1851.89653196375	-1.00897881295333	-0.000934263124918289	CID	MS2		33.1	46.0477188789333	42686	NaS1_070418_02.raw	0/0	3.58921194076538			0	2.426E-05
False	High	Sequest HT (A2)	Unambiguous	[K].SVASANPYGSWLQQSTR.[S]		1	1	Q69RJ0	Q69RJ0	0	2	0.6027	0	1	1	926.451904296875	1851.89653196375	-1.00897881295333	-0.000934263124918289	HCD	MS2	0	39.235	46.0460149741333	42684	NaS1_070418_02.raw	0/0	3.69667673110962			0	5.049E-06
False	High	Sequest HT (A2)	Unambiguous	[K].ALNEHHVLLEGSLLKPnMVTPGSESK.[K]	N17(Deamidated)	1	1	Q5N725	Q5N725	0	4	0.0963	0	1	1	701.123107910156	2801.47060175063	7.28085781786486	0.00509924015622609	HCD	MS2	33.2198	30.12343	46.0361819733333	42677	NaS1_070418_02.raw	0/0	3.74474167823792			0	1.332E-05
False	High	Sequest HT (A2)	Unambiguous	[K].LLLVTLGDQGcK.[Y]	C11(Carbamidomethyl)	1	2	A2WXV8	A2WXV8; Q0JGZ6	0	2	0.6059	0	1	1	658.866333007813	1316.72538938563	0.86648030252044	0.000570457812575143	CID	MS2		24.40008	46.0243949522667	42667	NaS1_070418_02.raw	0/0	3.40324807167053			0	5.394E-05
False	High	Sequest HT (A2)	Unambiguous	[K].LLDHTSVTHLFPITK.[Y]		1	1	Q9LSU3	Q9LSU3	0	4	0.2695	0	1	1	431.244842529297	1721.95754022719	-0.54672793932748	-0.000235360703072729	CID	MS2		36.93	46.0145077837333	42656	NaS1_070418_02.raw	0/0	1.66608655452728	7942096	46.0241928100586	0	9.256E-05
False	High	Sequest HT (A2)	Unambiguous	[K].LLDHTSVTHLFPITK.[Y]		1	1	Q9LSU3	Q9LSU3	0	4	0.3187	0	1	1	431.244842529297	1721.95754022719	-0.54672793932748	-0.000235360703072729	HCD	MS2	20.55225	27.715	46.0124058826667	42654	NaS1_070418_02.raw	0/0	2.72707366943359	7942096	46.0241928100586	0	0.0001132
False	High	Sequest HT (A2)	Unambiguous	[R].AKESAQDIINLKPLIEK.[K]		1	1	P83646	P83646	1	4	0.5395	0	1	1	478.279327392578	1910.09547968031	-0.117056798192591	-5.58974218165531E-05	HCD	MS2	0	33.1	46.0086307997333	42650	NaS1_070418_02.raw	0/0	4.55845499038696			0	2.617E-05
False	High	Sequest HT (A2)	Unambiguous	[K].GSFETIHVEDALGHQFATR.[L]		1	1	P49398	P49398	0	4	0.6498	0	1	1	529.511962890625	2115.0260216725	0.297808481474758	0.000157468125053128	CID	MS2		27.5572	45.9929385317333	42635	NaS1_070418_02.raw	0/0	2.76507830619812	8790256.375	45.9659690856934	0	8.745E-06
False	High	Sequest HT (A2)	Unambiguous	[K].GSFETIHVEDALGHQFATR.[L]		1	1	P49398	P49398	0	4	0.4232	0	1	1	529.511962890625	2115.0260216725	0.297808481474758	0.000157468125053128	HCD	MS2	35.1743	23.83219	45.9909694325333	42633	NaS1_070418_02.raw	0/0	2.67307710647583	8790256.375	45.9659690856934	0	3.376E-06
False	High	Sequest HT (A2)	Rejected	[R].GELQcIGATTInEYR.[K]	C5(Carbamidomethyl); N12(Deamidated)	0	1		Q53N47	0	2		0	3	3	863.4091796875	1725.811082745	-0.0828624809950334	-7.15024999473624E-05	CID	MS2		37.785	45.9699767981333	42612	NaS1_070418_02.raw	0/0	2.79730033874512	12040944.125	45.9261093139648	0	1.48E-05
False	High	Sequest HT (A2)	Unambiguous	[R].AKESAQDIINLKPLIEK.[K]		1	1	P83646	P83646	1	3	0.5127	0	1	1	637.371276855469	1910.09927730641	1.87112949384874	0.00119134546882075	HCD	MS2	71.54983	19.76331	46.0788884101333	42716	NaS1_070418_02.raw	0/0	4.33492517471313			0	7.38E-08
False	High	Sequest HT (A2)	Unambiguous	[K].FIIEAANHPTDPEADEILAK.[K]		1	1	Q33E23	Q33E23	0	3	0.3825	0	1	1	732.039978027344	2194.10538082203	1.24963708749882	0.000913944010486981	CID	MS2		17.99628	46.0798113693333	42717	NaS1_070418_02.raw	0/0	2.50773811340332	21250822	46.0580902099609	0	2.044E-06
False	High	Sequest HT (A2)	Unambiguous	[R].GGLDFTKDDENVnSQPFMR.[W]	N13(Deamidated)	1	1	P0C511	P0C511	1	3	0.0298	0	1	1	724.329833984375	2170.97494869313	1.83114522195676	0.00132512104160668	CID	MS2		17.81956	46.0950980592	42734	NaS1_070418_02.raw	0/0	4.36262655258179			0	0.0001497
False	High	Sequest HT (A2)	Unambiguous	[K].KISEDEYVSAIKEEISK.[V]		1	1	Q2QLY4	Q2QLY4	2	3	0.4658	0	1	1	656.678100585938	1968.01974849781	1.30609013028123	0.000856802604175755	HCD	MS2	14.20167	18.48946	46.0978000152	42737	NaS1_070418_02.raw	0/0	3.95416903495789			0	4.731E-06
False	High	Sequest HT (A2)	Unambiguous	[K].TTTTNAGAPVWnDNEALTVGPR.[G]	N12(Deamidated)	1	1	Q0E4K1	Q0E4K1	0	2		0.0485	2	2	1143.5537109375	2286.100145245	0.203851566171823	0.000233012500016949	HCD	MS2	0	22.54	46.2606761322667	42905	NaS1_070418_02.raw	0/0	3.72837901115417	61215575	46.5282592773438	0	7.124E-07
False	High	Sequest HT (A2)	Unambiguous	[K].TTTTNAGAPVWNDnEALTVGPR.[G]	N14(Deamidated)	1	1	Q0E4K1	Q0E4K1	0	2	0.0485	0	1	1	1143.5537109375	2286.100145245	0.203851566171823	0.000233012500016949	HCD	MS2	0	22.54	46.2606761322667	42905	NaS1_070418_02.raw	0/0	3.91847801208496	61215575	46.5282592773438	0	5.569E-07
False	High	Sequest HT (A2)	Unambiguous	[K].ALNEHHVLLEGSLLKPNMVTPGSESK.[K]		1	1	Q5N725	Q5N725	0	4	0.5045	0	1	1	700.873657226563	2800.47279901625	2.36040209175332	0.00165255656247609	CID	MS2		20.695	46.2293567992	42871	NaS1_070418_02.raw	0/0	3.35181260108948	6410064.125	46.1749305725098	0	1.678E-05
False	High	Sequest HT (A2)	Unambiguous	[K].ALNEHHVLLEGSLLKPNMVTPGSESK.[K]		1	1	Q5N725	Q5N725	0	4	0.5718	0	1	1	700.873657226563	2800.47279901625	2.36040209175332	0.00165255656247609	HCD	MS2	74.04565	34.63296	46.2272752805333	42869	NaS1_070418_02.raw	0/0	3.96509599685669	6410064.125	46.1749305725098	0	4.959E-08
False	High	Sequest HT (A2)	Unambiguous	[R].LITTAADPVTEIDVTR.[R]		1	1	Q0J716	Q0J716	0	2	0.4411	0	1	1	857.965698242188	1714.92411985438	1.14536649302763	0.000982107187610382	CID	MS2		32.695	46.2132366978667	42856	NaS1_070418_02.raw	0/0	2.63426613807678			0	3.692E-05
False	High	Sequest HT (A2)	Unambiguous	[K].LILAHDLATAAELK.[D]		1	1	Q6Z5N4	Q6Z5N4	0	2	0.3613	0	1	1	739.932495117188	1478.85771360438	0.0057641617800974	4.26218753091234E-06	CID	MS2		33.1	46.2058869165333	42848	NaS1_070418_02.raw	0/0	2.73702955245972	7804934.75	46.2469139099121	0	0.0001249
False	High	Sequest HT (A2)	Unambiguous	[K].ASNTLSIIDSGVGMTK.[S]		1	2	Q07078	Q69QQ6; Q07078	0	2	0.2512	0	1	1	797.411682128906	1593.81608762781	0.526922937650383	0.000419908906224009	CID	MS2		26.85652	46.1898128834667	42829	NaS1_070418_02.raw	0/0	4.26073265075684			0	3.63E-05
False	High	Sequest HT (A2)	Unambiguous	[K].ASNTLSIIDSGVGMTK.[S]		1	2	Q07078	Q69QQ6; Q07078	0	2	0.2191	0	1	1	797.411682128906	1593.81608762781	0.526922937650383	0.000419908906224009	HCD	MS2	2.461625	16.945	46.1882083725333	42827	NaS1_070418_02.raw	0/0	3.87633728981018			0	2.595E-06
False	High	Sequest HT (A2)	Unambiguous	[K].TTTTNAGAPVWnDNEALTVGPR.[G]	N12(Deamidated)	1	1	Q0E4K1	Q0E4K1	0	2		0.026	3	3	1143.55334472656	2286.09941282313	-0.116528984885293	-0.000133198437483051	HCD	MS2	55.46295	34.315	46.6129547906667	43257	NaS1_070418_02.raw	0/0	3.00357055664063	5059892.75	46.62890625	0	1.82E-06
False	High	Sequest HT (A2)	Unambiguous	[K].ANSEATLGTYqGDAVLGEGASESLHVK.[D]	Q11(Deamidated)	1	1	Q5N725	Q5N725	0	3	0.1419	0	1	1	902.440490722656	2705.30691890797	6.23238824831314	0.00562013932293715	CID	MS2		42.225	46.1739612538667	42814	NaS1_070418_02.raw	0/0	4.36916303634644			0	8.844E-08
False	High	Sequest HT (A2)	Unambiguous	[R].TAAEGLLAIAQDEK.[R]		1	2	Q6ZJS7	B8BAI9; Q6ZJS7	0	2	0.2887	0	1	1	715.380249023438	1429.75322141688	-0.05464797657113	-3.90665624081521E-05	CID	MS2		27.22424	46.1691759896	42809	NaS1_070418_02.raw	0/0	2.90516901016235			0	6.167E-05
False	High	Sequest HT (A2)	Unambiguous	[K].VKPSSPSELDALLDPAK.[Y]		1	1	A3C6G9	A3C6G9	0	3	0.5703	0	1	1	589.656066894531	1766.95364742359	0.108471218427355	6.38878647502376E-05	CID	MS2		8.450697	46.1594183768	42798	NaS1_070418_02.raw	0/0	3.70474243164063			0	1.774E-06
False	High	Sequest HT (A2)	Unambiguous	[K].VKPSSPSELDALLDPAK.[Y]		1	1	A3C6G9	A3C6G9	0	3	0.6345	0	1	1	589.656066894531	1766.95364742359	0.108471218427355	6.38878647502376E-05	HCD	MS2	11.77984	11.00425	46.1575057277333	42796	NaS1_070418_02.raw	0/0	3.82988834381104			0	5.161E-08
False	High	Sequest HT (A2)	Unambiguous	[R].FTQANSEVSALLGR.[I]		1	1	Q01859	Q01859	0	2	0.6066	0	1	1	746.891296386719	1492.77531614344	-0.0775981168304109	-5.79182811861756E-05	CID	MS2		16.8337	46.1429480042667	42782	NaS1_070418_02.raw	0/0	4.26710796356201			0	5.771E-07
False	High	Sequest HT (A2)	Unambiguous	[R].GGLDFTKDDENVnSQPFMR.[W]	N13(Deamidated)	1	1	P0C511	P0C511	1	2		0.0379	2	2	1085.99096679688	2170.97465696375	1.69676784952508	0.00184181687489926	CID	MS2		27.67	46.129061012	42769	NaS1_070418_02.raw	0/0	3.301274061203			0	0.0001597
False	High	Sequest HT (A2)	Unambiguous	[R].GGLDFTKDDEnVNSQPFMR.[W]	N11(Deamidated)	1	1	P0C511	P0C511	1	2	0.0379	0	1	1	1085.99096679688	2170.97465696375	1.69676784952508	0.00184181687489926	CID	MS2		27.67	46.129061012	42769	NaS1_070418_02.raw	0/0	3.43225979804993			0	4.417E-05
False	High	Sequest HT (A2)	Unambiguous	[R].GGLDFTKDDEnVNSQPFMR.[W]	N11(Deamidated)	1	1	P0C511	P0C511	1	2		0.0349	2	2	1085.99096679688	2170.97465696375	1.69676784952508	0.00184181687489926	HCD	MS2	0	42.33	46.1272757957333	42767	NaS1_070418_02.raw	0/0	3.32196569442749			0	0.0001814
False	High	Sequest HT (A2)	Unambiguous	[R].GGLDFTKDDENVnSQPFMR.[W]	N13(Deamidated)	1	1	P0C511	P0C511	1	2	0.0349	0	1	1	1085.99096679688	2170.97465696375	1.69676784952508	0.00184181687489926	HCD	MS2	0	42.33	46.1272757957333	42767	NaS1_070418_02.raw	0/0	3.43916773796082			0	0.0001562
False	High	Sequest HT (A2)	Unambiguous	[K].ANSEATLGTYqGDAVLGEGASESLHVK.[D]	Q11(Deamidated)	1	1	Q5N725	Q5N725	0	3	0.0715	0	1	1	902.440490722656	2705.30691890797	6.23238824831314	0.00562013932293715	HCD	MS2	40.74089	33.1	46.1719425365333	42812	NaS1_070418_02.raw	0/0	6.01105165481567			0	4.435E-09
False	High	Sequest HT (A2)	Unambiguous	[R].VLTDVGDVPIQEIR.[D]		1	2	B8AU84	B8AU84; Q7X7N2	0	2	0.3686	0	1	1	777.430603027344	1553.85392942469	0.374240393161805	0.000290757343918813	HCD	MS2	33.28448	22.09	47.3615406512	43981	NaS1_070418_02.raw	0/0	2.54853487014771			0	6.461E-06
False	High	Sequest HT (A2)	Unambiguous	[R].QEALEHLGADEFLVSR.[D]		1	1	Q6ERW7	Q6ERW7	0	3	0.2923	0	1	1	605.308349609375	1813.91049556813	1.42952027574317	0.000864339375008664	HCD	MS2	0	30.29265	46.6136942346667	43258	NaS1_070418_02.raw	0/0	3.24613881111145	5217421.75	46.6266784667969	0	4.375E-05
False	High	Sequest HT (A2)	Unambiguous	[K].TTTTNAGAPVWnDNEALTVGPR.[G]	N12(Deamidated)	1	1	Q0E4K1	Q0E4K1	0	2		0.0346	2	2	1143.55334472656	2286.09941282313	-0.116528984885293	-0.000133198437483051	CID	MS2		30.49	46.6146006648	43259	NaS1_070418_02.raw	0/0	3.06871628761292	5059892.75	46.62890625	0	1.268E-06
False	High	Sequest HT (A2)	Unambiguous	[K].cGVSVAFPISTSVDcSK.[I]	C1(Carbamidomethyl); C15(Carbamidomethyl)	1	1	Q2QYL3	Q2QYL3	0	2	0.5444	0	1	1	907.426696777344	1813.84611692469	0.121484789907843	0.000110177343835005	HCD	MS2	0	34.57	47.1879483285333	43816	NaS1_070418_02.raw	0/0	4.17472219467163			0	1.782E-05
False	High	Sequest HT (A2)	Unambiguous	[K].QIGVIGWGSQGPAQAQNLR.[D]		1	1	Q65XK0	Q65XK0	0	2	0.5549	0	1	1	990.525512695313	1980.04374876063	1.39713806439864	0.0013831953127692	CID	MS2		30.31	47.1801843010667	43807	NaS1_070418_02.raw	0/0	3.36815428733826	42370878.5	47.3831634521484	0	1.906E-06
False	High	Sequest HT (A2)	Unambiguous	[K].QIGVIGWGSQGPAQAQNLR.[D]		1	1	Q65XK0	Q65XK0	0	2	0.5965	0	1	1	990.525024414063	1980.04277219813	0.903934888961784	0.000894914062769203	HCD	MS2	0	20.275	47.1783905178667	43805	NaS1_070418_02.raw	0/0	4.03784418106079	42370878.5	47.3831634521484	0	1.316E-06
False	High	Sequest HT (A2)	Unambiguous	[K].cGVSVPYTISASIDcSR.[V]	C1(Carbamidomethyl); C15(Carbamidomethyl)	1	1	Q0IQK9	Q0IQK9	0	2	0.6625	0	1	1	936.436401367188	1871.86552610438	1.55827375409282	0.0014584371876154	CID	MS2		22.31561	47.175468004	43802	NaS1_070418_02.raw	0/0	3.99928379058838			0	3.297E-06
False	High	Sequest HT (A2)	Unambiguous	[K].cGVSVPYTISASIDcSR.[V]	C1(Carbamidomethyl); C15(Carbamidomethyl)	1	1	Q0IQK9	Q0IQK9	0	2	0.6073	0	1	1	936.436401367188	1871.86552610438	1.55827375409282	0.0014584371876154	HCD	MS2	0	42.15	47.1736990626667	43800	NaS1_070418_02.raw	0/0	3.53608965873718			0	3.187E-06
False	High	Sequest HT (A2)	Unambiguous	[R].ILDVVYNASNNELVR.[T]		1	1	P49199	P49199	0	2	0.6324	0	1	1	859.958374023438	1718.90947141688	1.33637052039353	0.0011485484375271	CID	MS2		32.74	47.1640721648	43791	NaS1_070418_02.raw	0/0	4.08321380615234			0	1.089E-05
False	High	Sequest HT (A2)	Unambiguous	[R].ILDVVYNASNNELVR.[T]		1	1	P49199	P49199	0	2	0.2042	0	1	1	859.958374023438	1718.90947141688	1.33637052039353	0.0011485484375271	HCD	MS2	0	37.545	47.1620246813333	43789	NaS1_070418_02.raw	0/0	2.88972306251526			0	1.759E-05
False	High	Sequest HT (A2)	Unambiguous	[K].ALNEHHVLLEGSLLKPNMVTPGSESK.[K]		1	1	Q5N725	Q5N725	0	4	0.6552	0	1	1	700.872253417969	2800.46718378188	0.355295085827935	0.000248747968726093	CID	MS2		18.325	47.1413336541333	43766	NaS1_070418_02.raw	0/0	5.24950790405273			0	7.164E-07
False	High	Sequest HT (A2)	Unambiguous	[K].ALNEHHVLLEGSLLKPNMVTPGSESK.[K]		1	1	Q5N725	Q5N725	0	4	0.6763	0	1	1	700.872253417969	2800.46718378188	0.355295085827935	0.000248747968726093	HCD	MS2	13.90371	21.05217	47.1395712610667	43764	NaS1_070418_02.raw	0/0	5.18572902679443			0	3.892E-09
False	High	Sequest HT (A2)	Unambiguous	[R].VALEAcVQAR.[N]	C6(Carbamidomethyl)	1	1	P0C511	P0C511	0	2	0.5385	0	1	1	558.795532226563	1116.58378782313	0.701921059427298	0.000391876562577664	CID	MS2		16.71243	47.1294135226667	43754	NaS1_070418_02.raw	0/0	3.51287531852722	16671420.5	47.0113410949707	0	9.267E-05
False	High	Sequest HT (A2)	Unambiguous	[R].VPIIVTGNDFSTLYAPLIR.[D]		1	1	P93431	P93431	0	2	0.7458	0	1	1	1045.09057617188	2089.17387571375	2.23685747621483	0.00233658687488969	CID	MS2		24.68234	68.3750128986667	66462	NaS1_070418_03.raw	0/0	3.58274245262146	307752354	68.5592727661133	0	2.174E-08
False	High	Sequest HT (A2)	Unambiguous	[K].IGPWGGnGGSAQDISVPPK.[K]	N7(Deamidated)	1	1	Q0JMY8	Q0JMY8	0	2	0.072	0	1	1	919.4580078125	1837.908738995	0.454873173329014	0.000418007500057493	CID	MS2		28.375	47.1155539224	43738	NaS1_070418_02.raw	0/0	3.89319491386414			0	1.691E-08
False	High	Sequest HT (A2)	Unambiguous	[K].IGPWGGNGGSAqDISVPPK.[K]	Q12(Deamidated)	1	1	Q0JMY8	Q0JMY8	0	2		0.0381	2	2	919.4580078125	1837.908738995	0.454873173329014	0.000418007500057493	HCD	MS2	6.46909	18.025	47.1138516384	43736	NaS1_070418_02.raw	0/0	4.03860712051392			0	4.4E-06
False	High	Sequest HT (A2)	Unambiguous	[K].IGPWGGnGGSAQDISVPPK.[K]	N7(Deamidated)	1	1	Q0JMY8	Q0JMY8	0	2	0.0381	0	1	1	919.4580078125	1837.908738995	0.454873173329014	0.000418007500057493	HCD	MS2	6.46909	18.025	47.1138516384	43736	NaS1_070418_02.raw	0/0	4.20255565643311			0	5.005E-08
False	High	Sequest HT (A2)	Unambiguous	[R].LGEHNIDVLEGNEQFINAAK.[I]		1	1	P00761	P00761	0	2	0.7002	0	1	1	1106.05603027344	2211.10478391688	0.33827303587287	0.000373978437437472	CID	MS2		35.28	47.0799384677333	43700	NaS1_070418_02.raw	0/0	4.17130184173584	15548528	47.0793724060059	0	8.179E-08
False	High	Sequest HT (A2)	Unambiguous	[R].LGEHNIDVLEGNEQFINAAK.[I]		1	1	P00761	P00761	0	2	0.5055	0	1	1	1106.05603027344	2211.10478391688	0.33827303587287	0.000373978437437472	HCD	MS2	0	25.795	47.0781030933333	43698	NaS1_070418_02.raw	0/0	3.61622834205627	15548528	47.0793724060059	0	1.069E-05
False	High	Sequest HT (A2)	Unambiguous	[R].DNLTLWTSDANDDGGDEIKEAAAPK.[E]		1	1	Q2R2W2	Q2R2W2	1	3	0.3949	0	1	1	882.743896484375	2646.21713619313	0.218199497982188	0.00019246770822671	CID	MS2		32.275	47.0709783933333	43691	NaS1_070418_02.raw	0/0	2.75691294670105			0	8.432E-05
False	High	Sequest HT (A2)	Unambiguous	[K].cGVSVAFPISTSVDcSK.[I]	C1(Carbamidomethyl); C15(Carbamidomethyl)	1	1	Q2QYL3	Q2QYL3	0	2	0.6329	0	1	1	907.426696777344	1813.84611692469	0.121484789907843	0.000110177343835005	CID	MS2		23.215	47.1895773861333	43818	NaS1_070418_02.raw	0/0	3.95260190963745			0	4.789E-05
False	High	Sequest HT (A2)	Unambiguous	[R].DNLTLWTSDANDDGGDEIKEAAAPK.[E]		1	1	Q2R2W2	Q2R2W2	1	3	0.4771	0	1	1	882.743896484375	2646.21713619313	0.218199497982188	0.00019246770822671	HCD	MS2	75.57188	22.54	47.0691472493333	43689	NaS1_070418_02.raw	0/0	3.49692106246948			0	4.105E-05
False	High	Sequest HT (A2)	Unambiguous	[R].EADVDGDGQINYEEFVK.[V]		2	2	Q6F332; Q0JNS6	Q6F332; Q0JNS6	0	2	0.6194	0	1	1	964.432678222656	1927.85807981531	1.29041061085096	0.00124386265611065	HCD	MS2	0	34.81	47.1985666018667	43828	NaS1_070418_02.raw	0/0	4.02416610717773	16035164.5	47.2882919311523	0	2.355E-07
False	High	Sequest HT (A2)	Unambiguous	[R].IFVPEGQPLESEPNEPLR.[V]		1	2	A2XFI3	Q10MW3; A2XFI3	0	2	0.7025	0	1	1	1026.02600097656	2051.04472532313	0.16060263030229	0.000164701562425762	HCD	MS2	0	21.22	47.2109515037333	43840	NaS1_070418_02.raw	0/0	3.16358208656311	42161293	47.0174102783203	0	8.214E-06
False	High	Sequest HT (A2)	Unambiguous	[K].SNDSGLASYVAGQIDR.[T]		1	1	Q10CE4	Q10CE4	0	2	0.6194	0	1	1	826.898254394531	1652.78923215906	1.07639918226998	0.000889529531491462	HCD	MS2	0	17.425	47.3583554976	43977	NaS1_070418_02.raw	0/0	4.44147777557373	85576652.375	47.344409942627	0	1.342E-07
False	High	Sequest HT (A2)	Unambiguous	[K].EHIPIYITNPMVGR.[K]		1	1	P12153	P12153	0	3	0.528	0	1	1	547.292724609375	1639.86362056813	0.699874620043507	0.000382566041707832	CID	MS2		23.32952	47.3435581253333	43963	NaS1_070418_02.raw	0/0	3.38808155059814	23855334.75	47.1194381713867	0	6.342E-05
False	High	Sequest HT (A2)	Unambiguous	[K].EHIPIYITNPMVGR.[K]		1	1	P12153	P12153	0	3	0.3364	0	1	1	547.292724609375	1639.86362056813	0.699874620043507	0.000382566041707832	HCD	MS2	63.98053	22.48192	47.3419895237333	43961	NaS1_070418_02.raw	0/0	3.30093550682068	23855334.75	47.1194381713867	0	9.625E-06
False	High	Sequest HT (A2)	Unambiguous	[R].LGEHNIDVLEGNEQFINAAK.[I]		1	1	P00761	P00761	0	3	0.5223	0	1	1	737.706970214844	2211.10635738453	1.04989385094156	0.000773808177048826	CID	MS2		7.028052	47.3400333368	43959	NaS1_070418_02.raw	0/0	4.707190990448			0	2.279E-08
False	High	Sequest HT (A2)	Unambiguous	[K].LNTDENPDIATQFGIR.[S]		1	1	Q6H7E4	Q6H7E4	0	2	0.4141	0	1	1	902.445617675781	1803.88395872156	-1.77858598688015	-0.00160418421864961	CID	MS2		20.245	47.3308564581333	43952	NaS1_070418_02.raw	0/0	3.55152654647827	12784391	47.295036315918	0	1.71E-05
False	High	Sequest HT (A2)	Unambiguous	[K].LNTDENPDIATQFGIR.[S]		1	1	Q6H7E4	Q6H7E4	0	2	0.2619	0	1	1	902.445617675781	1803.88395872156	-1.77858598688015	-0.00160418421864961	HCD	MS2	0	34.555	47.329159264	43950	NaS1_070418_02.raw	0/0	2.94307255744934	12784391	47.295036315918	0	5.075E-05
False	High	Sequest HT (A2)	Unambiguous	[K].ALNEHHVLLEGTLLKPNMVTPGSDAK.[K]		1	2	P17784	P17784; Q10A30	0	4	0.532	0	1	1	696.873657226563	2784.47279901625	0.547617877742259	0.000381206562451553	CID	MS2		20.44	47.2784901141333	43904	NaS1_070418_02.raw	0/0	3.59142541885376	16314835.25	47.3040084838867	0	3.173E-05
False	High	Sequest HT (A2)	Unambiguous	[K].ALNEHHVLLEGTLLKPNMVTPGSDAK.[K]		1	2	P17784	P17784; Q10A30	0	4	0.4029	0	1	1	696.873657226563	2784.47279901625	0.547617877742259	0.000381206562451553	HCD	MS2	43.1536	28.30414	47.2766987021333	43902	NaS1_070418_02.raw	0/0	2.78023552894592	16314835.25	47.3040084838867	0	7.023E-06
False	High	Sequest HT (A2)	Unambiguous	[K].WLAANVSAEVAESTR.[I]		1	1	P48494	P48494	0	2	0.6327	0	1	1	802.409484863281	1603.81169309656	2.63919869877064	0.00211638328119079	CID	MS2		29.125	47.2709424112	43896	NaS1_070418_02.raw	0/0	3.73060250282288			0	4.947E-07
False	High	Sequest HT (A2)	Unambiguous	[K].WLAANVSAEVAESTR.[I]		1	1	P48494	P48494	0	2	0.4982	0	1	1	802.409484863281	1603.81169309656	2.63919869877064	0.00211638328119079	HCD	MS2	10.93525	30.43316	47.2692910026667	43894	NaS1_070418_02.raw	0/0	2.76801490783691			0	5.95E-06
False	High	Sequest HT (A2)	Unambiguous	[K].IVDSFPGQSIDFFGALR.[A]		1	1	P93431	P93431	0	2	0.4505	0	1	1	934.982360839844	1868.95744504969	1.776688707314	0.00166027484374354	HCD	MS2	22.2061	33.1	68.3741378061333	66461	NaS1_070418_03.raw	0/0	2.7256121635437			0	5.356E-05
False	High	Sequest HT (A2)	Unambiguous	[K].VVGNENPSTLIcFASK.[T]	C12(Carbamidomethyl)	1	2	Q2QYW2	Q2RBN7; Q2QYW2	0	2	0.5505	0	1	1	868.43798828125	1735.8686999325	0.203720806641282	0.000176816249865652	CID	MS2		27.16	47.2362585264	43864	NaS1_070418_02.raw	0/0	2.87135410308838	17131128.5	47.2901191711426	0	7.639E-05
False	High	Sequest HT (A2)	Unambiguous	[K].VVGNENPSTLIcFASK.[T]	C12(Carbamidomethyl)	1	2	Q2QYW2	Q2RBN7; Q2QYW2	0	2	0.4986	0	1	1	868.43798828125	1735.8686999325	0.203720806641282	0.000176816249865652	HCD	MS2	0	42.67	47.2345170464	43862	NaS1_070418_02.raw	0/0	3.69116353988647	17131128.5	47.2901191711426	0	3.674E-06
False	High	Sequest HT (A2)	Unambiguous	[K].QIGVIGWGSQGPAQAQNLR.[D]		1	1	Q65XK0	Q65XK0	0	3	0.436	0	1	1	660.686096191406	1980.04373531422	1.39034709070255	0.000917648073103313	CID	MS2		21.13971	47.2336570106667	43861	NaS1_070418_02.raw	0/0	4.22388219833374	13484175	47.392520904541	0	3.616E-07
False	High	Sequest HT (A2)	Unambiguous	[K].QVDLIGFGSGPEVDQK.[L]		1	1	Q6K669	Q6K669	0	2	0.5725	0	1	1	844.928833007813	1688.85038938563	0.828165000305008	0.000699322812465653	CID	MS2		31.585	47.2298007429333	43857	NaS1_070418_02.raw	0/0	4.00101518630981			0	1.883E-06
False	High	Sequest HT (A2)	Unambiguous	[K].QVDLIGFGSGPEVDQK.[L]		1	1	Q6K669	Q6K669	0	2	0.2202	0	1	1	844.928833007813	1688.85038938563	0.828165000305008	0.000699322812465653	HCD	MS2	0	21.745	47.2280443813333	43855	NaS1_070418_02.raw	0/0	3.26623272895813			0	2.06E-05
False	High	Sequest HT (A2)	Unambiguous	[R].IFVPEGQPLESEPNEPLR.[V]		1	2	A2XFI3	Q10MW3; A2XFI3	0	2	0.7237	0	1	1	1026.02600097656	2051.04472532313	0.16060263030229	0.000164701562425762	CID	MS2		31.135	47.2127163962667	43842	NaS1_070418_02.raw	0/0	3.0444118976593	42161293	47.0174102783203	0	7.219E-05
False	High	Sequest HT (A2)	Unambiguous	[R].EADVDGDGQINYEEFVK.[V]		2	2	Q6F332; Q0JNS6	Q6F332; Q0JNS6	0	2	0.7868	0	1	1	964.432678222656	1927.85807981531	1.29041061085096	0.00124386265611065	CID	MS2		26.8	47.2002831933333	43830	NaS1_070418_02.raw	0/0	4.07848691940308	16035164.5	47.2882919311523	0	1.208E-07
False	High	Sequest HT (A2)	Unambiguous	[R].LGEHNIDVLEGnEQFINAAK.[I]	N12(Deamidated)	1	1	P00761	P00761	0	2		0.047	2	2	1106.55737304688	2212.10746946375	8.77790725042353	0.00970875187493747	CID	MS2		28.78	47.0663492237333	43686	NaS1_070418_02.raw	0/0	4.45829296112061			0	5.387E-05
False	High	Sequest HT (A2)	Unambiguous	[R].LGEHNIDVLEGNEqFINAAK.[I]	Q14(Deamidated)	1	1	P00761	P00761	0	2	0.047	0	1	1	1106.55737304688	2212.10746946375	8.77790725042353	0.00970875187493747	CID	MS2		28.78	47.0663492237333	43686	NaS1_070418_02.raw	0/0	4.6756911277771			0	5.084E-05
False	High	Sequest HT (A2)	Unambiguous	[R].LGEHNIDVLEGNEQFInAAK.[I]	N17(Deamidated)	1	1	P00761	P00761	0	2		0.041	3	3	1106.55737304688	2212.10746946375	8.77790725042353	0.00970875187493747	HCD	MS2	0	31.42	47.0646995333333	43684	NaS1_070418_02.raw	0/0	3.73885369300842			0	4.977E-05
False	High	Sequest HT (A2)	Unambiguous	[K].cGVSVPYTISASIDcSR.[V]	C1(Carbamidomethyl); C15(Carbamidomethyl)	1	1	Q0IQK9	Q0IQK9	0	2	0.4554	0	1	1	936.435485839844	1871.86369504969	0.580074457589311	0.000542909843865402	CID	MS2		35.52	46.8135815349333	43453	NaS1_070418_02.raw	0/0	3.0340723991394	14957721.25	46.8223075866699	0	1.821E-05
False	High	Sequest HT (A2)	Unambiguous	[K].cGVSVPYTISASIDcSR.[V]	C1(Carbamidomethyl); C15(Carbamidomethyl)	1	1	Q0IQK9	Q0IQK9	0	2	0.573	0	1	1	936.435485839844	1871.86369504969	0.580074457589311	0.000542909843865402	HCD	MS2	66.5899	26.08	46.8117229552	43451	NaS1_070418_02.raw	0/0	3.70015835762024	14957721.25	46.8223075866699	0	1.153E-05
False	High	Sequest HT (A2)	Unambiguous	[K].TITLEVESSDTIDNVK.[A]		2	6	P51431; Q9ARZ9	P0CH35; P0C030; Q58G87; P51431; P0C031; Q9ARZ9	0	2	0.6283	0	1	1	882.449768066406	1763.89225950281	0.762231270090956	0.000672246406224986	CID	MS2		27.475	46.7863678797333	43425	NaS1_070418_02.raw	0/0	4.87156295776367	7917162.5	46.778003692627	0	7.322E-06
False	High	Sequest HT (A2)	Unambiguous	[K].TITLEVESSDTIDNVK.[A]		2	6	P51431; Q9ARZ9	P0CH35; P0C030; Q58G87; P51431; P0C031; Q9ARZ9	0	2	0.4849	0	1	1	882.449768066406	1763.89225950281	0.762231270090956	0.000672246406224986	HCD	MS2	62.15668	32.845	46.7847928349333	43423	NaS1_070418_02.raw	0/0	4.30803203582764	7917162.5	46.778003692627	0	8.003E-07
False	High	Sequest HT (A2)	Unambiguous	[R].ELGEGGIDNYLSVK.[Q]		1	1	B3VMC0	B3VMC0	0	2	0.445	0	1	1	747.378662109375	1493.75004758875	1.22740816187044	0.000916719374913555	CID	MS2		33.1	46.7792995434667	43417	NaS1_070418_02.raw	0/0	4.09228324890137	19824318	46.7762680053711	0	2.171E-05
False	High	Sequest HT (A2)	Unambiguous	[K].ALNEHHVLLEGSLLKPNMVTPGSESK.[K]		1	1	Q5N725	Q5N725	0	4	0.6831	0	1	1	700.872375488281	2800.46767206313	0.529652216777968	0.000370818281226093	CID	MS2		27.01	46.7739288970667	43412	NaS1_070418_02.raw	0/0	4.25998258590698	25103815.25	46.7723617553711	0	3.285E-07
False	High	Sequest HT (A2)	Unambiguous	[K].ALNEHHVLLEGSLLKPNMVTPGSESK.[K]		1	1	Q5N725	Q5N725	0	4	0.5198	0	1	1	700.872375488281	2800.46767206313	0.529652216777968	0.000370818281226093	HCD	MS2	0	23.60762	46.7722768496	43410	NaS1_070418_02.raw	0/0	4.53569412231445	25103815.25	46.7723617553711	0	3.036E-09
False	High	Sequest HT (A2)	Unambiguous	[K].IGPWGGnGGSAQDISVPPK.[K]	N7(Deamidated)	1	1	Q0JMY8	Q0JMY8	0	2	0.0518	0	1	1	919.458740234375	1837.91020383875	1.25189012266847	0.00115042937505749	CID	MS2		30.025	46.7674357117333	43405	NaS1_070418_02.raw	0/0	4.246506690979			0	7.794E-08
False	High	Sequest HT (A2)	Unambiguous	[K].IGPWGGNGGSAqDISVPPK.[K]	Q12(Deamidated)	1	1	Q0JMY8	Q0JMY8	0	2		0.0223	2	2	919.457580566406	1837.90788450281	-0.0100533804523361	-9.23859369250657E-06	HCD	MS2	0	19.945	46.7657289754667	43403	NaS1_070418_02.raw	0/0	4.3825249671936			0	2.085E-08
False	High	Sequest HT (A2)	Unambiguous	[K].IGPWGGnGGSAQDISVPPK.[K]	N7(Deamidated)	1	1	Q0JMY8	Q0JMY8	0	2	0.0223	0	1	1	919.457580566406	1837.90788450281	-0.0100533804523361	-9.23859369250657E-06	HCD	MS2	0	19.945	46.7657289754667	43403	NaS1_070418_02.raw	0/0	4.47746801376343			0	2.258E-09
False	High	Sequest HT (A2)	Unambiguous	[K].cDVIVINTPLTEK.[T]	C1(Carbamidomethyl)	1	1	Q9SXP2	Q9SXP2	0	2	0.4519	0	1	1	751.400268554688	1501.79326047938	0.136023651169981	0.000102139687403024	CID	MS2		21.668	46.7270704104	43370	NaS1_070418_02.raw	0/0	3.11634302139282			0	2.664E-05
False	High	Sequest HT (A2)	Unambiguous	[K].TTTTNAGAPVWNDnEALTVGPR.[G]	N14(Deamidated)	1	1	Q0E4K1	Q0E4K1	0	2		0.0483	2	2	1143.55432128906	2286.10136594813	0.737819151267016	0.000843364062516949	CID	MS2		32.17	46.7177876784	43360	NaS1_070418_02.raw	0/0	3.34850478172302	13683070.25	46.7614517211914	0	6.224E-05
False	High	Sequest HT (A2)	Unambiguous	[K].TTTTnAGAPVWNDNEALTVGPR.[G]	N5(Deamidated)	1	1	Q0E4K1	Q0E4K1	0	2	0.0483	0	1	1	1143.55432128906	2286.10136594813	0.737819151267016	0.000843364062516949	CID	MS2		32.17	46.7177876784	43360	NaS1_070418_02.raw	0/0	3.52132868766785	13683070.25	46.7614517211914	0	2.816E-05
False	High	Sequest HT (A2)	Unambiguous	[K].TTTTnAGAPVWNDNEALTVGPR.[G]	N5(Deamidated)	1	1	Q0E4K1	Q0E4K1	0	2	0.099	0	1	1	1143.55432128906	2286.10136594813	0.737819151267016	0.000843364062516949	HCD	MS2	0	22.42	46.7159750322667	43358	NaS1_070418_02.raw	0/0	3.12871384620667	13683070.25	46.7614517211914	0	1.473E-06
False	High	Sequest HT (A2)	Unambiguous	[R].FYLQPLPPAEAAAR.[A]		1	1	P83646	P83646	0	2	0.7587	0	1	1	772.417907714844	1543.82853879969	1.16559043929092	0.000899734843642364	CID	MS2		5.173895	46.7067774650667	43347	NaS1_070418_02.raw	0/0	3.15437459945679			0	5.178E-06
False	High	Sequest HT (A2)	Unambiguous	[K].GSFETIHVEDALGHQFATR.[L]		1	1	P49398	P49398	0	3	0.4818	0	1	1	705.680480957031	2115.02688961109	0.708176412324896	0.000499270364646994	CID	MS2		28.87351	46.6379992154667	43281	NaS1_070418_02.raw	0/0	3.3012433052063			0	1.321E-07
False	High	Sequest HT (A2)	Unambiguous	[R].QEALEHLGADEFLVSR.[D]		1	1	Q6ERW7	Q6ERW7	0	3	0.2939	0	1	1	605.308349609375	1813.91049556813	1.42952027574317	0.000864339375008664	CID	MS2		27.75009	46.6156570205333	43260	NaS1_070418_02.raw	0/0	2.9623441696167	5217421.75	46.6266784667969	0	0.0001347
False	High	Sequest HT (A2)	Unambiguous	[K].KISEDEYVSAIKEEISK.[V]		1	1	Q2QLY4	Q2QLY4	2	3	0.5732	0	1	1	656.6787109375	1968.0215795525	2.23649597626936	0.00146715416667575	CID	MS2		31.00582	46.8309076885333	43471	NaS1_070418_02.raw	0/0	3.21028184890747	13314247.5	46.9101142883301	0	0.0001242
False	High	Sequest HT (A2)	Unambiguous	[R].IFVPEGQPLESEPNEPLR.[V]		1	2	A2XFI3	Q10MW3; A2XFI3	0	2	0.5257	0	1	1	1026.02734375	2051.04741087	1.46995842988526	0.00150747499992576	HCD	MS2	0	33.1	46.8430051221333	43485	NaS1_070418_02.raw	0/0	2.71985149383545	5717541.5	46.8492584228516	0	0.0001735
False	High	Sequest HT (A2)	Unambiguous	[K].nGTAYGEYTYAELER.[E]	N1(Deamidated)	1	2	A2Z7B3	A3C4S4; A2Z7B3	0	2	0.6759	0	1	1	869.385375976563	1737.76347532313	1.86425207475943	0.00161981156241908	CID	MS2		28.975	46.852034108	43495	NaS1_070418_02.raw	0/0	3.23699736595154			0	2.746E-05
False	High	Sequest HT (A2)	Unambiguous	[R].VALEAcVQAR.[N]	C6(Carbamidomethyl)	1	1	P0C511	P0C511	0	2	0.5471	0	1	1	558.795959472656	1116.58464231531	1.46719527942289	0.000819122656327664	CID	MS2		32.005	68.4412432101333	66529	NaS1_070418_03.raw	0/0	3.40474057197571			0	2.617E-05
False	High	Sequest HT (A2)	Unambiguous	[R].LGEHNIDVLEGnEQFINAAK.[I]	N12(Deamidated)	1	1	P00761	P00761	0	2		0.0103	2	2	1106.55737304688	2212.10746946375	8.77790725042353	0.00970875187493747	HCD	MS2	0	31.42	47.0646995333333	43684	NaS1_070418_02.raw	0/0	3.85839223861694			0	1.338E-05
False	High	Sequest HT (A2)	Unambiguous	[R].LGEHNIDVLEGNEqFINAAK.[I]	Q14(Deamidated)	1	1	P00761	P00761	0	2	0.0103	0	1	1	1106.55737304688	2212.10746946375	8.77790725042353	0.00970875187493747	HCD	MS2	0	31.42	47.0646995333333	43684	NaS1_070418_02.raw	0/0	3.89812922477722			0	3.898E-05
False	High	Sequest HT (A2)	Unambiguous	[R].FYLQPLPPAEAAAR.[A]		1	1	P83646	P83646	0	2	0.7909	0	1	1	772.417724609375	1543.82817258875	0.928380571000307	0.000716629374892364	CID	MS2		7.12925	47.0563707882667	43674	NaS1_070418_02.raw	0/0	2.86927676200867			0	2.78E-05
False	High	Sequest HT (A2)	Unambiguous	[R].GIGFVSDDVGLDADR.[C]		1	1	P93438	P93438	0	2	0.3627	0	1	1	768.371398925781	1535.73552122156	1.23363292297958	0.000947265781405804	CID	MS2		32.38	47.0330843114667	43656	NaS1_070418_02.raw	0/0	4.08065032958984	12858318.75	46.988094329834	0	4.446E-05
False	High	Sequest HT (A2)	Unambiguous	[K].SNDSGLASYVAGQIDR.[T]		1	1	Q10CE4	Q10CE4	0	2	0.4005	0	1	1	826.897277832031	1652.78727903406	-0.105316589069329	-8.7032968508538E-05	CID	MS2		35.955	47.0039959536	43629	NaS1_070418_02.raw	0/0	3.72077918052673			0	3.154E-06
False	High	Sequest HT (A2)	Unambiguous	[R].VLTDVGDVPIQEIR.[D]		1	2	B8AU84	B8AU84; Q7X7N2	0	2	0.4345	0	1	1	777.430786132813	1553.85429563563	0.609919608315905	0.000473862812668813	CID	MS2		28.06	47.0029834354667	43628	NaS1_070418_02.raw	0/0	3.13173842430115	25377305.5	47.1076316833496	0	3.835E-05
False	High	Sequest HT (A2)	Unambiguous	[K].SNDSGLASYVAGQIDR.[T]		1	1	Q10CE4	Q10CE4	0	2	0.2556	0	1	1	826.897277832031	1652.78727903406	-0.105316589069329	-8.7032968508538E-05	HCD	MS2	0	26.59	47.0021708634667	43627	NaS1_070418_02.raw	0/0	3.12898015975952			0	6.976E-05
False	High	Sequest HT (A2)	Unambiguous	[K].IVDSFPGQSIDFFGALR.[A]		1	1	P93431	P93431	0	2	0.6615	0	1	1	934.982788085938	1868.95829954188	2.23389211123843	0.00208752093749354	CID	MS2		41.37	68.3760798906667	66463	NaS1_070418_03.raw	0/0	3.25308084487915			0	1.042E-06
False	High	Sequest HT (A2)	Unambiguous	[K].TTTTNAGAPVWNDnEALTVGPR.[G]	N14(Deamidated)	1	1	Q0E4K1	Q0E4K1	0	2	0.0346	0	1	1	1143.55334472656	2286.09941282313	-0.116528984885293	-0.000133198437483051	CID	MS2		30.49	46.6146006648	43259	NaS1_070418_02.raw	0/0	3.18399572372437	5059892.75	46.62890625	0	1.153E-06
False	High	Sequest HT (A2)	Unambiguous	[K].EHIPIYITNPMVGR.[K]		1	1	P12153	P12153	0	3	0.4681	0	1	1	547.292663574219	1639.86343746266	0.588215580472013	0.000321530885457832	HCD	MS2	44.51191	40.455	46.9905128146667	43614	NaS1_070418_02.raw	0/0	3.60602426528931	7152461.25	46.990047454834	0	8.626E-06
False	High	Sequest HT (A2)	Unambiguous	[R].LGEHNIDVLEGNEQFINAAK.[I]		1	1	P00761	P00761	0	3	0.5456	0	1	1	737.70703125	2211.10654049	1.13270563445427	0.000834843333298826	HCD	MS2	29.92543	11.345	46.9791865637333	43602	NaS1_070418_02.raw	0/0	4.7071704864502	31319883	46.9021377563477	0	4.254E-07
False	High	Sequest HT (A2)	Unambiguous	[R].QEALEHLGADEFLVSR.[D]		1	1	Q6ERW7	Q6ERW7	0	3	0.412	0	1	1	605.308349609375	1813.91049556813	1.42952027574317	0.000864339375008664	HCD	MS2	0	28.89325	46.9670974504	43589	NaS1_070418_02.raw	0/0	2.8413417339325	27298618	47.0187225341797	0	4.64E-05
False	High	Sequest HT (A2)	Unambiguous	[R].ETPSVAGIINPGSDGFQK.[L]		1	1	Q93VT8	Q93VT8	0	2	0.4058	0	1	1	908.959106445313	1816.91093626063	1.85374351673649	0.00168404031251157	CID	MS2		26.17	46.9449796352	43571	NaS1_070418_02.raw	0/0	3.08306908607483	41781426.5	46.9491920471191	0	2.351E-05
False	High	Sequest HT (A2)	Unambiguous	[K].WLAANVSAEVAESTR.[I]		1	1	P48494	P48494	0	2	0.5879	0	1	1	802.407104492188	1603.80693235438	-0.329201377458226	-0.000263987812559208	CID	MS2		35.36222	46.9280827594667	43558	NaS1_070418_02.raw	0/0	3.13346409797668			0	8.482E-07
False	High	Sequest HT (A2)	Unambiguous	[K].WLAANVSAEVAESTR.[I]		1	1	P48494	P48494	0	2	0.4228	0	1	1	802.407104492188	1603.80693235438	-0.329201377458226	-0.000263987812559208	HCD	MS2	58.71859	26.275	46.9262762288	43556	NaS1_070418_02.raw	0/0	2.97742486000061			0	3.961E-05
False	High	Sequest HT (A2)	Unambiguous	[R].TDEMGDDAEEFFK.[S]		1	1	Q6Z6L4	Q6Z6L4	0	2	0.3707	0	1	1	767.306518554688	1533.60576047938	0.508729030528416	0.000390094687418241	HCD	MS2	0	33.37165	46.9254389141333	43555	NaS1_070418_02.raw	0/0	2.59235429763794	5446111.75	46.8941268920898	0	0.0001807
False	High	Sequest HT (A2)	Unambiguous	[K].VKPSSPSELDALLDPAK.[Y]		1	1	A3C6G9	A3C6G9	0	3	0.4809	0	1	1	589.65625	1766.95419674	0.419354566519696	0.000246993333500238	CID	MS2		24.34357	46.9173538077333	43546	NaS1_070418_02.raw	0/0	3.14216685295105	17681863.25	46.9383735656738	0	2.028E-05
False	High	Sequest HT (A2)	Unambiguous	[K].VKPSSPSELDALLDPAK.[Y]		1	1	A3C6G9	A3C6G9	0	3	0.5462	0	1	1	589.65625	1766.95419674	0.419354566519696	0.000246993333500238	HCD	MS2	0	20.77	46.9156018832	43544	NaS1_070418_02.raw	0/0	3.9009907245636	17681863.25	46.9383735656738	0	5.503E-06
False	High	Sequest HT (A2)	Unambiguous	[R].LGEHNIDVLEGNEQFINAAK.[I]		1	1	P00761	P00761	0	3	0.4665	0	1	1	737.70703125	2211.10654049	1.13270563445427	0.000834843333298826	CID	MS2		23.98268	46.9809739509333	43604	NaS1_070418_02.raw	0/0	3.43219566345215	31319883	46.9021377563477	0	1.633E-06
False	High	Sequest HT (A2)	Unambiguous	[R].FHNIYGPFGTWK.[G]		2	3	A2Z7B3; Q2R1V8	A3C4S4; A2Z7B3; Q2R1V8	0	3	0.496	0	1	1	489.579071044922	1466.72265987477	0.759377107958475	0.000371264921947538	HCD	MS2	51.253	33.1	48.9742015992	45653	NaS1_070418_02.raw	0/0	3.77306461334229			0	0.0001543
False	High	Sequest HT (A2)	Unambiguous	[R].TYDFDNTMGGFYIAPAFMDK.[L]		1	1	P93431	P93431	0	2	0.3814	0	1	1	1152.5029296875	2303.998582745	-0.0802365880295947	-9.24324999687087E-05	HCD	MS2	42.68599	49.565	68.2046849896	66293	NaS1_070418_03.raw	0/0	2.35795521736145	10924766.5	68.1547317504883	0	7.092E-05
False	High	Sequest HT (A2)	Unambiguous	[R].KAEEYLMGIPQDTPYSEFNHR.[F]		1	1	P30298	P30298	1	3	0.3821	0	1	1	842.398803710938	2525.18185787281	2.10242440877951	0.00176966427094764	HCD	MS2	64.87941	28.63	49.0144477890667	45695	NaS1_070418_02.raw	0/0	4.2427282333374			0	0.0002015
False	High	Sequest HT (A2)	Unambiguous	[R].VFEVSLADLQNDEDqAYRK.[I]	Q15(Deamidated)	1	1	P49397	P49397	1	3	0.0176	0	1	1	747.701171875	2241.088962365	9.80793308516847	0.00732674500003716	HCD	MS2	43.47037	24.45441	50.7132110093333	47357	NaS1_070418_02.raw	0/0	4.53750801086426			0	2.729E-05
False	High	Sequest HT (A2)	Unambiguous	[R].GPILLEDYHLIEK.[VL]		2	3	Q0E4K1; A2YH64	Q0E4K1; Q0D9C4; A2YH64	0	3	0.7336	0	1	1	513.952453613281	1539.84280757984	0.70587114855635	0.000362309947983401	CID	MS2		36.25898	50.6996933912	47344	NaS1_070418_02.raw	0/0	2.89085936546326			0	1.083E-05
False	High	Sequest HT (A2)	Unambiguous	[R].GPILLEDYHLIEK.[VL]		2	3	Q0E4K1; A2YH64	Q0E4K1; Q0D9C4; A2YH64	0	3	0.5404	0	1	1	513.952453613281	1539.84280757984	0.70587114855635	0.000362309947983401	HCD	MS2	0	33.1	50.69765764	47342	NaS1_070418_02.raw	0/0	2.71867346763611			0	1.203E-05
False	High	Sequest HT (A2)	Unambiguous	[R].GPILLEDYHLIEK.[VL]		2	3	Q0E4K1; A2YH64	Q0E4K1; Q0D9C4; A2YH64	0	2	0.4401	0	1	1	770.424926757813	1539.84257688563	0.556054309800902	0.000428117812589335	HCD	MS2	0	19.01991	50.6928164192	47338	NaS1_070418_02.raw	0/0	3.08808302879334	21835486.25	50.6949806213379	0	4.916E-05
False	High	Sequest HT (A2)	Unambiguous	[R].EVAAFLGQTSHETTGGWPTAPDGPFSWGYcFK.[Q]	C30(Carbamidomethyl)	1	1	Q7DNA1	Q7DNA1	0	3	0.5315	0	1	1	1167.8681640625	3501.5899389275	1.56296600954058	0.00182428583333423	HCD	MS2	11.42217	33.1	68.0690140336	66162	NaS1_070418_03.raw	0/0	3.6478955745697			0	2.437E-07
False	High	Sequest HT (A2)	Unambiguous	[R].EVAAFLGQTSHETTGGWPTAPDGPFSWGYcFK.[Q]	C30(Carbamidomethyl)	1	1	Q7DNA1	Q7DNA1	0	3	0.5497	0	1	1	1167.86877441406	3501.59176998219	2.08588776260487	0.00243463739583423	CID	MS2		41.4	68.0709805784	66164	NaS1_070418_03.raw	0/0	3.02346253395081			0	7.314E-05
False	High	Sequest HT (A2)	Unambiguous	[R].VQLAEQYLSEAALGDANSDAmK.[T]	M21(Oxidation)	1	1	P93431	P93431	0	3	0.6359	0	1	1	780.706359863281	2340.10452632984	0.916652134839141	0.000715019947844434	CID	MS2		26.40684	50.6458161485333	47291	NaS1_070418_02.raw	0/0	4.33610963821411			0	6.076E-08
False	High	Sequest HT (A2)	Unambiguous	[R].VQLAEQYLSEAALGDANSDAmK.[T]	M21(Oxidation)	1	1	P93431	P93431	0	3	0.4609	0	1	1	780.706359863281	2340.10452632984	0.916652134839141	0.000715019947844434	HCD	MS2	42.44481	34.09	50.6441538501333	47289	NaS1_070418_02.raw	0/0	4.72765731811523			0	2.874E-06
False	High	Sequest HT (A2)	Unambiguous	[K].VVPLITEEFGYTNVHQVPK.[V]		1	1	Q9ZST0	Q9ZST0	0	3	0.4427	0	1	1	724.056884765625	2170.15610103688	0.838800674798645	0.000606775625025572	HCD	MS2	48.72169	18.54936	50.6101992765333	47266	NaS1_070418_02.raw	0/0	2.52572989463806	18169785.75	50.6059455871582	0	1.265E-06
False	High	Sequest HT (A2)	Unambiguous	[K].VVPLITEEFGYTnVHQVPK.[V]	N13(Deamidated)	1	1	Q9ZST0	Q9ZST0	0	3	0.6158	0	1	2	724.39111328125	2171.15878658375	9.43738765104265	0.00682995791669224	HCD	MS2	49.9057	18.98313	50.5981790874667	47255	NaS1_070418_02.raw	0/0	3.40939116477966			0	9.634E-06
False	High	Sequest HT (A2)	Unambiguous	[K].VVPLITEEFGYTNVHqVPK.[V]	Q16(Deamidated)	1	1	Q9ZST0	Q9ZST0	0	3	0.6158	0	1	1	724.39111328125	2171.15878658375	9.43738765104265	0.00682995791669224	HCD	MS2	49.9057	18.98313	50.5981790874667	47255	NaS1_070418_02.raw	0/0	3.41393351554871			0	1.091E-05
False	High	Sequest HT (A2)	Unambiguous	[R].AAVPSGASTGVYEALELR.[D]		1	1	Q42971	Q42971	0	2	0.4987	0	1	1	895.969299316406	1790.93132200281	1.68536217035983	0.00150918140639078	CID	MS2		7.157253	50.5841124778667	47240	NaS1_070418_02.raw	0/0	3.80841159820557			0	1.334E-06
False	High	Sequest HT (A2)	Unambiguous	[R].VINTWADIINR.[A]		1	1	P0C433	P0C433	0	2	0.4224	0	1	1	657.862548828125	1314.71782102625	1.03470694309499	0.000680173125033434	HCD	MS2	88.57432	8.78582	50.5832770877333	47239	NaS1_070418_02.raw	0/0	3.03486585617065	157719856	50.548469543457	0	7.558E-05
False	High	Sequest HT (A2)	Unambiguous	[R].nGPSLMPGGSFEAYK.[Y]	N1(Deamidated)	1	1	Q9LI00	Q9LI00	0	2	0.4161	0	1	1	778.359558105469	1555.71183958094	1.36205418623299	0.00105948046876692	HCD	MS2	0	35.31	50.5745443464	47231	NaS1_070418_02.raw	0/0	3.2162458896637	14322078.25	50.4885520935059	0	0.000206
False	High	Sequest HT (A2)	Unambiguous	[K].KPEDWDDEEDGEWTAPTIPNPEYK.[G]		1	1	Q9SLY8	Q9SLY8	0	3	0.6197	0	1	1	954.418640136719	2861.24136715016	-0.374658864953195	-0.000357329948201368	CID	MS2		41.55	50.5340148386667	47204	NaS1_070418_02.raw	0/0	2.83511638641357	2679990.28125	50.5185623168945	0	1.346E-05
False	High	Sequest HT (A2)	Unambiguous	[K].KPEDWDDEEDGEWTAPTIPNPEYK.[G]		1	1	Q9SLY8	Q9SLY8	0	3	0.5591	0	1	1	954.418640136719	2861.24136715016	-0.374658864953195	-0.000357329948201368	HCD	MS2	0	33.1	50.5317796954667	47202	NaS1_070418_02.raw	0/0	3.71860527992249	2679990.28125	50.5185623168945	0	1.448E-05
False	High	Sequest HT (A2)	Unambiguous	[K].ESAQDIINLKPLIEK.[K]		1	1	P83646	P83646	0	3	0.4403	0	1	1	570.993225097656	1710.96512203297	0.874053045803862	0.000498490989684797	HCD	MS2	0	7.111567	50.5134427293333	47192	NaS1_070418_02.raw	0/0	2.92714786529541	57202662	50.5785179138184	0	9.194E-06
False	High	Sequest HT (A2)	Unambiguous	[R].VFEVSLADLQnDEDQAYRK.[I]	N11(Deamidated)	1	1	P49397	P49397	1	3		0.0176	2	2	747.701171875	2241.088962365	9.80793308516847	0.00732674500003716	HCD	MS2	43.47037	24.45441	50.7132110093333	47357	NaS1_070418_02.raw	0/0	4.45585203170776			0	4.911E-05
False	High	Sequest HT (A2)	Unambiguous	[K].DGESFSNIPTNAVNAVTWGVFPGK.[E]		1	1	Q75HE6	Q75HE6	0	3	0.2809	0	1	1	836.412353515625	2507.22250728688	0.948878340828398	0.000793015625125311	HCD	MS2	22.77275	33.1	68.0808573645333	66174	NaS1_070418_03.raw	0/0	2.99232888221741	14282467.4375	68.056037902832	0	9.62E-06
False	High	Sequest HT (A2)	Unambiguous	[R].TVPAAVPAIVFLSGGQSEEEATVnLNAMNK.[L]	N24(Deamidated)	1	1	Q5N725	Q5N725	0	3		0.0197	3	3	1020.19091796875	3058.55820064625	5.90438752224514	0.00601960208325532	CID	MS2		41.07	68.0069649989333	66102	NaS1_070418_03.raw	0/0	3.4889669418335			0	6.93E-05
False	High	Sequest HT (A2)	Unambiguous	[K].LPMFGcTDATQVLK.[E]	C6(Carbamidomethyl)	1	2	P18566	P18566; Q0INY7	0	2	0.6241	0	1	1	790.894897460938	1580.78251829188	0.890042185428831	0.000703480937506384	CID	MS2		0.8298505	50.7225859157333	47365	NaS1_070418_02.raw	0/0	3.98625063896179			0	4.844E-06
False	High	Sequest HT (A2)	Unambiguous	[R].LTGLHETASIDNFSWGVANR.[G]		1	1	P14655	P14655	0	3	0.4411	0	1	1	730.032653808594	2188.08340816578	2.40053389672529	0.00175085192707532	HCD	MS2	16.55269	19.795	50.8231250210667	47448	NaS1_070418_02.raw	0/0	4.32707977294922	4985123.625	50.8425102233887	0	4.488E-05
False	High	Sequest HT (A2)	Unambiguous	[R].ILTTNLWSAELSK.[L]		1	1		Q75GS4	0	2	0.7139	0	1	2	738.411437988281	1475.81559934656	3.5091340260274	0.00258940828132381	CID	MS2		18.59942	50.8148983637333	47438	NaS1_070418_02.raw	0/0	4.01818609237671	9887410.5	50.771053314209	0	1.966E-05
False	High	Sequest HT (A2)	Unambiguous	[R].IITTNLWSAELSK.[L]		1	4	Q9AUV6	Q2QS14; B7F958; Q9AUV6; Q2QS13	0	2	0.7139	0	1	1	738.411437988281	1475.81559934656	3.5091340260274	0.00258940828132381	CID	MS2		18.59942	50.8148983637333	47438	NaS1_070418_02.raw	0/0	4.01818609237671	9887410.5	50.771053314209	0	1.966E-05
False	High	Sequest HT (A2)	Unambiguous	[R].IITTNLWSAELSK.[L]		1	4	Q9AUV6	Q2QS14; B7F958; Q9AUV6; Q2QS13	0	2	0.452	0	1	2	738.411437988281	1475.81559934656	3.5091340260274	0.00258940828132381	HCD	MS2	23.02895	22.795	50.8131693165333	47436	NaS1_070418_02.raw	0/0	3.22684741020203	9887410.5	50.771053314209	0	6.771E-05
False	High	Sequest HT (A2)	Unambiguous	[R].ILTTNLWSAELSK.[L]		1	1		Q75GS4	0	2	0.452	0	1	1	738.411437988281	1475.81559934656	3.5091340260274	0.00258940828132381	HCD	MS2	23.02895	22.795	50.8131693165333	47436	NaS1_070418_02.raw	0/0	3.22684741020203	9887410.5	50.771053314209	0	6.771E-05
False	High	Sequest HT (A2)	Unambiguous	[R].VQLAEQYLSEAALGDANSDAmK.[T]	M21(Oxidation)	1	1	P93431	P93431	0	3	0.6009	0	1	1	780.706298828125	2340.10434322438	0.838405358024775	0.000653984791594434	CID	MS2		32.71	50.8044530005333	47428	NaS1_070418_02.raw	0/0	4.55901050567627	17477507.375	50.7620620727539	0	1.971E-08
False	High	Sequest HT (A2)	Unambiguous	[K].TNNSFILQQFENPANPK.[I]		1	1	Q9XEA6	Q9XEA6	0	2	0.5259	0	1	1	981.491088867188	1961.97490110438	1.70018487211616	0.00166785718749907	HCD	MS2	0	31.26131	50.8035344493333	47427	NaS1_070418_02.raw	0/0	4.63554763793945	66356037.75	50.7171478271484	0	4.931E-08
False	High	Sequest HT (A2)	Unambiguous	[R].VQLAEQYLSEAALGDANSDAmK.[T]	M21(Oxidation)	1	1	P93431	P93431	0	3	0.4967	0	1	1	780.706298828125	2340.10434322438	0.838405358024775	0.000653984791594434	HCD	MS2	0	26.3705	50.8026635426667	47426	NaS1_070418_02.raw	0/0	4.54896593093872	17477507.375	50.7620620727539	0	8.444E-08
False	High	Sequest HT (A2)	Unambiguous	[R].VALEAcVQAR.[N]	C6(Carbamidomethyl)	1	1	P0C511	P0C511	0	2	0.5259	0	1	1	558.795043945313	1116.58281126063	-0.172678049139089	-9.64046874223357E-05	CID	MS2		30.7	50.7934137992	47416	NaS1_070418_02.raw	0/0	3.48418188095093	8601948.75	50.7670097351074	0	7.753E-05
False	High	Sequest HT (A2)	Unambiguous	[-].MIQPQTLLNVADNSGAR.[K]		1	1	P0C438	P0C438	0	2	0.5403	0	1	1	914.473571777344	1827.93986692469	0.935532026128172	0.000855047343748083	CID	MS2		42.39	50.7573864485333	47391	NaS1_070418_02.raw	0/0	3.84549236297607	11477210.5	50.76953125	0	4.561E-07
False	High	Sequest HT (A2)	Unambiguous	[-].MIQPQTLLNVADNSGAR.[K]		1	1	P0C438	P0C438	0	2	0.525	0	1	1	914.473571777344	1827.93986692469	0.935532026128172	0.000855047343748083	HCD	MS2	12.80874	33.1	50.7552590744	47389	NaS1_070418_02.raw	0/0	3.2045361995697	11477210.5	50.76953125	0	3.289E-05
False	High	Sequest HT (A2)	Unambiguous	[K].LAPILDEAATTLK.[S]		1	1	Q53LQ0	Q53LQ0	0	2	0.7756	0	1	1	678.393249511719	1355.77922239344	0.858977935768325	0.000582291718728811	CID	MS2		17.74007	50.7486490896	47382	NaS1_070418_02.raw	0/0	3.02500367164612			0	2.79E-05
False	High	Sequest HT (A2)	Unambiguous	[R].VQLAEQYLSEAALGDANSDAmK.[T]	M21(Oxidation)	1	1	P93431	P93431	0	2	0.7686	0	1	1	1170.55603027344	2340.10478391688	1.02672724663347	0.00120132343738089	CID	MS2		33.37	50.7362508306667	47377	NaS1_070418_02.raw	0/0	6.17887163162231			0	6.691E-10
False	High	Sequest HT (A2)	Unambiguous	[R].VQLAEQYLSEAALGDANSDAmK.[T]	M21(Oxidation)	1	1	P93431	P93431	0	2	0.6331	0	1	1	1170.55603027344	2340.10478391688	1.02672724663347	0.00120132343738089	HCD	MS2	0	23.815	50.7342021122667	47375	NaS1_070418_02.raw	0/0	4.17058849334717			0	2.909E-07
False	High	Sequest HT (A2)	Unambiguous	[K].TEFDVVIEEVPSSAR.[I]		1	1	O22386	O22386	0	2	0.7186	0	1	1	839.420654296875	1677.83403196375	0.611296682338613	0.000512826875137762	CID	MS2		22.65449	50.7324377642667	47373	NaS1_070418_02.raw	0/0	5.97075843811035			0	1.15E-07
False	High	Sequest HT (A2)	Unambiguous	[K].IGPNEPSQLSIDLNAQGLAR.[Y]		1	1	Q5N725	Q5N725	0	2	0.6991	0	1	1	1047.05432128906	2093.10136594813	1.34214803991869	0.00140462406261577	CID	MS2		16.08526	50.7313084749333	47372	NaS1_070418_02.raw	0/0	4.2209358215332	165248948.5	50.7261009216309	0	6.257E-08
False	High	Sequest HT (A2)	Unambiguous	[K].TEFDVVIEEVPSSAR.[I]		1	1	O22386	O22386	0	2	0.6667	0	1	1	839.420654296875	1677.83403196375	0.611296682338613	0.000512826875137762	HCD	MS2	0	22.69341	50.7303664805333	47371	NaS1_070418_02.raw	0/0	4.13595056533813			0	1.291E-07
False	High	Sequest HT (A2)	Unambiguous	[R].VFEVSLADLQNDEDQAYRK.[I]		1	1	P49397	P49397	1	3	0.4907	0	1	1	747.366821289063	2240.08591060719	1.31445005927544	0.000981492395870494	HCD	MS2	43.20626	22.1989	50.7217439856	47364	NaS1_070418_02.raw	0/0	3.24142265319824	37328677.75	50.7242736816406	0	5.398E-07
False	High	Sequest HT (A2)	Unambiguous	[R].VLYSSVVYPHNYGFIPR.[T]		1	1	A2X8Q3	A2X8Q3	0	3	0.1452	0	1	1	671.02001953125	2011.04550533375	0.943357837904163	0.000632377916720846	CID	MS2		31.15223	50.4451269421333	47138	NaS1_070418_02.raw	0/0	1.8561270236969	2203337.0625	50.4658889770508	0	0.0001326
False	High	Sequest HT (A2)	Unambiguous	[R].LTGLHETASIDNFSWGVANR.[G]		1	1	P14655	P14655	0	3	0.5623	0	1	1	730.031372070313	2188.07956295094	0.643185863296378	0.000469113645825322	CID	MS2		16.65161	50.4299690637333	47123	NaS1_070418_02.raw	0/0	3.7704713344574			0	1.557E-06
False	High	Sequest HT (A2)	Unambiguous	[R].LTGLHETASIDNFSWGVANR.[G]		1	1	P14655	P14655	0	3	0.5727	0	1	1	730.031372070313	2188.07956295094	0.643185863296378	0.000469113645825322	HCD	MS2	0	13.40348	50.4280841722667	47121	NaS1_070418_02.raw	0/0	4.40263652801514			0	1.63E-06
False	High	Sequest HT (A2)	Unambiguous	[K].DLYGNIVLSGGTTMFPGIADR.[M]		1	2	Q10DV7	A2XNS1; Q10DV7	0	2	0.416	0	1	1	1099.05249023438	2197.09770383875	0.875846546054369	0.000962159374921612	HCD	MS2	30.96563	42.225	68.0838739416	66177	NaS1_070418_03.raw	0/0	3.50566053390503	4691766.5	67.9782180786133	0	1.276E-06
False	High	Sequest HT (A2)	Unambiguous	[K].IGPNEPSqLSIDLNAQGLAR.[Y]	Q8(Deamidated)	1	1	Q5N725	Q5N725	0	2		0.0227	3	3	1047.55493164063	2094.10258665125	9.5573839881713	0.0100069756251158	HCD	MS2	50.14436	16.585	50.341325144	47038	NaS1_070418_02.raw	0/0	3.4512152671814			0	6.734E-05
False	High	Sequest HT (A2)	Unambiguous	[K].IGPnEPSQLSIDLNAQGLAR.[Y]	N4(Deamidated)	1	1	Q5N725	Q5N725	0	2		0.0113	2	2	1047.55493164063	2094.10258665125	9.5573839881713	0.0100069756251158	HCD	MS2	50.14436	16.585	50.341325144	47038	NaS1_070418_02.raw	0/0	3.49120211601257			0	9.379E-06
False	High	Sequest HT (A2)	Unambiguous	[K].IGPNEPSQLSIDLnAQGLAR.[Y]	N14(Deamidated)	1	1	Q5N725	Q5N725	0	2	0.0113	0	1	1	1047.55493164063	2094.10258665125	9.5573839881713	0.0100069756251158	HCD	MS2	50.14436	16.585	50.341325144	47038	NaS1_070418_02.raw	0/0	3.52999949455261			0	2.193E-05
False	High	Sequest HT (A2)	Unambiguous	[R].VALEAcVQAR.[N]	C6(Carbamidomethyl)	1	1	P0C511	P0C511	0	2	0.4345	0	1	1	558.795654296875	1116.58403196375	0.920570836568894	0.000513946875077664	CID	MS2		18.67734	50.3090887954667	47004	NaS1_070418_02.raw	0/0	3.13135433197021			0	0.0001401
False	High	Sequest HT (A2)	Unambiguous	[K].LLGVTIYSSDAIR.[S]		1	2	Q0JMY8	Q0JMY8; A2WPN7	0	2	0.5102	0	1	1	704.396484375	1407.78569212	1.05577970962051	0.00074315500000921	CID	MS2		22.47084	50.305593468	47000	NaS1_070418_02.raw	0/0	2.93680834770203	9885807.5	50.2877311706543	0	6.561E-05
False	High	Sequest HT (A2)	Unambiguous	[R].GPILLEDYHLIEK.[VL]		2	3	Q0E4K1; A2YH64	Q0E4K1; Q0D9C4; A2YH64	0	2	0.7994	0	1	1	770.425415039063	1539.84355344813	1.19025098527984	0.000916399062589335	CID	MS2		16.50006	50.3032479165333	46997	NaS1_070418_02.raw	0/0	3.53880333900452			0	4.368E-05
False	High	Sequest HT (A2)	Unambiguous	[K].DLYGNIVLSGGTTMFPGIADR.[M]		1	2	Q10DV7	A2XNS1; Q10DV7	0	2	0.6246	0	1	1	1099.05249023438	2197.09770383875	0.875846546054369	0.000962159374921612	CID	MS2		33.1	68.0856610258667	66179	NaS1_070418_03.raw	0/0	3.09424638748169	4691766.5	67.9782180786133	0	6.102E-05
False	High	Sequest HT (A2)	Unambiguous	[R].GPILLEDYHLIEK.[VL]		2	3	Q0E4K1; A2YH64	Q0E4K1; Q0D9C4; A2YH64	0	2	0.6617	0	1	1	770.425415039063	1539.84355344813	1.19025098527984	0.000916399062589335	HCD	MS2	10.15823	14.61456	50.3015789906667	46995	NaS1_070418_02.raw	0/0	3.33515000343323			0	2.179E-06
False	High	Sequest HT (A2)	Unambiguous	[R].QVIDLIPPGPELLVSEGESIK.[L]		1	1	P0C388	P0C388	0	3	0.61	0	1	1	745.082946777344	2233.23428707203	0.759693387185902	0.000565524010350297	HCD	MS2	61.69094	27.415	68.0886130725333	66182	NaS1_070418_03.raw	0/0	2.41095018386841	3860291.25	68.0282440185547	0	8.967E-05
False	High	Sequest HT (A2)	Unambiguous	[K].ASNTLSIIDSGIGMTK.[S]		1	1	Q0J4P2	Q0J4P2	0	2	0.5627	0	1	1	804.419128417969	1607.83098020594	0.0512093267480284	4.11679689023003E-05	CID	MS2		39.76	50.2758093824	46968	NaS1_070418_02.raw	0/0	3.59323835372925	16233824.5	50.3431663513184	0	7.119E-06
False	High	Sequest HT (A2)	Unambiguous	[K].ASNTLSIIDSGIGMTK.[S]		1	1	Q0J4P2	Q0J4P2	0	2	0.3401	0	1	1	804.419128417969	1607.83098020594	0.0512093267480284	4.11679689023003E-05	HCD	MS2	0	29.815	50.2739345592	46966	NaS1_070418_02.raw	0/0	3.44058728218079	16233824.5	50.3431663513184	0	4.806E-06
False	High	Sequest HT (A2)	Unambiguous	[R].WYDTVAAALASR.[F]		1	1	P29545	P29545	0	2	0.5	0	1	1	662.339172363281	1323.67106809656	1.4293349099389	0.000945983281326335	CID	MS2		22.31733	50.2711803672	46963	NaS1_070418_02.raw	0/0	3.12345957756042	19572401.25	50.2467231750488	0	0.0001715
False	High	Sequest HT (A2)	Unambiguous	[R].VVDSPccLVTGEYGWTANmER.[I]	C6(Carbamidomethyl); C7(Carbamidomethyl); M19(Oxidation)	2	3	Q0J4P2; Q07078	Q0J4P2; Q69QQ6; Q07078	0	2	0.6997	0	1	1	1230.53637695313	2460.06547727625	1.07118655863551	0.00131759312492274	CID	MS2		37.735	50.264368244	46957	NaS1_070418_02.raw	0/0	3.22613859176636			0	4.791E-06
False	High	Sequest HT (A2)	Unambiguous	[K].VVPLITEEFGYTNVHQVPK.[V]		1	1	Q9ZST0	Q9ZST0	0	3	0.5213	0	1	1	724.056701660156	2170.15555172047	0.585677470087926	0.000423670156275572	HCD	MS2	43.22932	39.84673	50.2414023328	46933	NaS1_070418_02.raw	0/0	2.81794929504395	7958968.75	50.2741966247559	0	5.065E-07
False	High	Sequest HT (A2)	Unambiguous	[R].TLQALQYVQDNPDEVcPAGWKPGDK.[S]	C16(Carbamidomethyl)	1	1	Q6ER94	Q6ER94	0	3	0.4858	0	1	1	943.789794921875	2829.35483150563	1.27682827112599	0.00120419854174969	CID	MS2		25.82092	50.2365133418667	46928	NaS1_070418_02.raw	0/0	4.57312440872192			0	8.863E-08
False	High	Sequest HT (A2)	Unambiguous	[R].AAVPSGASTGVYEALELR.[D]		1	1	Q42971	Q42971	0	2	0.5467	0	1	1	895.968322753906	1790.92936887781	0.594796458694914	0.00053261890639078	CID	MS2		7.475681	50.2354133424	46927	NaS1_070418_02.raw	0/0	3.63850927352905			0	8.363E-05
False	High	Sequest HT (A2)	Unambiguous	[K].IGPNEPSqLSIDLNAQGLAR.[Y]	Q8(Deamidated)	1	1	Q5N725	Q5N725	0	2	0.0057	0	1	1	1047.55493164063	2094.10258665125	9.5573839881713	0.0100069756251158	CID	MS2		27.13	50.3430003613333	47040	NaS1_070418_02.raw	0/0	3.47737240791321			0	9.343E-06
False	High	Sequest HT (A2)	Unambiguous	[K].IGPNEPSQLSIDLnAQGLAR.[Y]	N14(Deamidated)	1	1	Q5N725	Q5N725	0	2		0.0057	2	2	1047.55493164063	2094.10258665125	9.5573839881713	0.0100069756251158	CID	MS2		27.13	50.3430003613333	47040	NaS1_070418_02.raw	0/0	3.4577898979187			0	1.255E-05
False	High	Sequest HT (A2)	Unambiguous	[K].IGPnEPSQLSIDLNAQGLAR.[Y]	N4(Deamidated)	1	1	Q5N725	Q5N725	0	2		0.0057	2	3	1047.55493164063	2094.10258665125	9.5573839881713	0.0100069756251158	CID	MS2		27.13	50.3430003613333	47040	NaS1_070418_02.raw	0/0	3.45646619796753			0	0.0001125
False	High	Sequest HT (A2)	Unambiguous	[K].IGPNEPSQLSIDLNAqGLAR.[Y]	Q16(Deamidated)	1	1	Q5N725	Q5N725	0	2		0.0345	4	4	1047.55493164063	2094.10258665125	9.5573839881713	0.0100069756251158	CID	MS2		27.13	50.3430003613333	47040	NaS1_070418_02.raw	0/0	3.36099886894226			0	1.595E-05
False	High	Sequest HT (A2)	Unambiguous	[R].LVLEVAQHLGENMVR.[T]		1	1	Q01859	Q01859	0	2	0.4343	0	1	1	854.463317871094	1707.91935911219	-0.990208424579467	-0.000845598906266787	CID	MS2		29.03387	50.4221468261333	47114	NaS1_070418_02.raw	0/0	2.50683546066284	11640866	50.3804969787598	0	1.416E-05
False	High	Sequest HT (A2)	Unambiguous	[K].TNNSFILQQFENPANPK.[I]		1	1	Q9XEA6	Q9XEA6	0	2	0.5137	0	1	1	981.491760253906	1961.97624387781	2.38458492214088	0.00233924390624907	CID	MS2		40.95	50.4187428269333	47112	NaS1_070418_02.raw	0/0	2.92452549934387	19858207.25	50.2577857971191	0	7.937E-06
False	High	Sequest HT (A2)	Unambiguous	[K].TNNSFILQQFENPANPK.[I]		1	1	Q9XEA6	Q9XEA6	0	2	0.4722	0	1	1	981.491760253906	1961.97624387781	2.38458492214088	0.00233924390624907	HCD	MS2	0	32.38	50.4167449634667	47110	NaS1_070418_02.raw	0/0	3.60100483894348	19858207.25	50.2577857971191	0	1.134E-06
False	High	Sequest HT (A2)	Unambiguous	[K].IPAEITAALEPIKDNEEAVK.[A]		1	1	Q75HE6	Q75HE6	1	3	0.5851	0	1	1	717.723571777344	2151.15616207203	0.846927622551519	0.00060729067702899	CID	MS2		21.27533	50.4141241010667	47107	NaS1_070418_02.raw	0/0	2.41393709182739	28797331	50.3161468505859	0	0.0001456
False	High	Sequest HT (A2)	Unambiguous	[K].IPAEITAALEPIKDNEEAVK.[A]		1	1	Q75HE6	Q75HE6	1	3	0.4393	0	1	1	717.723571777344	2151.15616207203	0.846927622551519	0.00060729067702899	HCD	MS2	0	25.51165	50.4123490093333	47105	NaS1_070418_02.raw	0/0	3.04895663261414	28797331	50.3161468505859	0	1.425E-06
False	High	Sequest HT (A2)	Unambiguous	[R].AAVPSGASTGVYEALELR.[D]		1	1	Q42971	Q42971	0	3	0.5248	0	1	1	597.648254394531	1790.93020992359	1.06441089248444	0.000635427864684364	CID	MS2		16.38647	50.4101785896	47103	NaS1_070418_02.raw	0/0	3.4280252456665	53547219.25	50.4001083374023	0	5.354E-06
False	High	Sequest HT (A2)	Unambiguous	[R].AAVPSGASTGVYEALELR.[D]		1	1	Q42971	Q42971	0	3	0.5813	0	1	1	597.648254394531	1790.93020992359	1.06441089248444	0.000635427864684364	HCD	MS2	0	17.17888	50.4084829594667	47101	NaS1_070418_02.raw	0/0	3.74774026870728	53547219.25	50.4001083374023	0	1.046E-06
False	High	Sequest HT (A2)	Unambiguous	[K].LAPILDEAATTLK.[S]		1	1	Q53LQ0	Q53LQ0	0	2	0.783	0	1	1	678.393310546875	1355.77934446375	0.94901502686654	0.000643326874978811	CID	MS2		10.68184	50.4065808949333	47099	NaS1_070418_02.raw	0/0	3.40823078155518	100808914	50.405086517334	0	7.628E-05
False	High	Sequest HT (A2)	Unambiguous	[R].GLYPVETISIVGK.[I]		2	2	Q2QXR8; B8BJ39	Q2QXR8; B8BJ39	0	2	0.6134	0	1	1	688.3974609375	1375.787645245	3.27234348093206	0.00225101749992973	CID	MS2		18.06305	50.8273416333333	47453	NaS1_070418_02.raw	0/0	2.37754273414612	7422710.5	50.7721977233887	0	0.0002213
False	High	Sequest HT (A2)	Unambiguous	[K].IGPNEPSQLSIDLNAQGLAR.[Y]		1	1	Q5N725	Q5N725	0	2	0.5652	0	1	1	1047.05383300781	2093.10038938563	0.875584964389333	0.000916342812615767	CID	MS2		37.56	50.3923686648	47089	NaS1_070418_02.raw	0/0	3.45378994941711			0	3.13E-07
False	High	Sequest HT (A2)	Unambiguous	[K].IGPNEPSQLSIDLNAQGLAR.[Y]		1	1	Q5N725	Q5N725	0	2	0.6222	0	1	1	1047.05383300781	2093.10038938563	0.875584964389333	0.000916342812615767	HCD	MS2	0	28.45	50.3903085576	47087	NaS1_070418_02.raw	0/0	3.52475476264954			0	5.021E-07
False	High	Sequest HT (A2)	Unambiguous	[K].TEFDVVIEEVPSSAR.[I]		1	1	O22386	O22386	0	2	0.591	0	1	1	839.42041015625	1677.8335436825	0.320277702402189	0.000268686250137762	HCD	MS2	16.0684	38.27973	50.3894715805333	47086	NaS1_070418_02.raw	0/0	3.7894241809845	68366325	50.6105270385742	0	1.979E-06
False	High	Sequest HT (A2)	Unambiguous	[K].LPMFGcTDATQVLK.[E]	C6(Carbamidomethyl)	1	2	P18566	P18566; Q0INY7	0	2	0.6756	0	1	1	790.89501953125	1580.7827624325	1.04448521568151	0.000825551250006384	CID	MS2		1.668218	50.3875086498667	47084	NaS1_070418_02.raw	0/0	4.47160005569458	3147894817	50.549259185791	0	1.88E-06
False	High	Sequest HT (A2)	Unambiguous	[K].LSPQGMGAEDFGFYAQR.[I]		1	1	Q851L5	Q851L5	0	2	0.4304	0	1	1	937.432556152344	1873.85783567469	2.17580730040388	0.00203857234384941	CID	MS2		19.36	50.372436436	47069	NaS1_070418_02.raw	0/0	2.37400388717651	3445132.25	50.3586807250977	0	1.977E-05
False	High	Sequest HT (A2)	Unambiguous	[K].LSPQGMGAEDFGFYAQR.[I]		1	1	Q851L5	Q851L5	0	2	0.4263	0	1	1	937.432556152344	1873.85783567469	2.17580730040388	0.00203857234384941	HCD	MS2	0	38.85	50.3707240024	47067	NaS1_070418_02.raw	0/0	3.11773562431335	3445132.25	50.3586807250977	0	6.603E-07
False	High	Sequest HT (A2)	Unambiguous	[K].DGESFSNIPTNAVNAVTWGVFPGK.[E]		1	1	Q75HE6	Q75HE6	0	3	0.6264	0	1	1	836.412353515625	2507.22250728688	0.948878340828398	0.000793015625125311	CID	MS2		42.165	68.0828802938667	66176	NaS1_070418_03.raw	0/0	3.56255769729614	14282467.4375	68.056037902832	0	2.882E-05
False	High	Sequest HT (A2)	Unambiguous	[R].GPILLEDYHLIEK.[VL]		2	3	Q0E4K1; A2YH64	Q0E4K1; Q0D9C4; A2YH64	0	3	0.6726	0	1	1	513.952514648438	1539.84299068531	0.824783025208651	0.000423345104233401	CID	MS2		23.74633	50.3632993986667	47061	NaS1_070418_02.raw	0/0	2.2346727848053			0	5.469E-06
False	High	Sequest HT (A2)	Unambiguous	[K].AIKFEFEPVDKLDS.[-]		1	1	P0C511	P0C511	2	3	0.351	0	1	1	546.619323730469	1637.84341793141	0.795816272442779	0.000434473802139716	HCD	MS2	0	18.86136	50.353403932	47051	NaS1_070418_02.raw	0/0	3.39439058303833			0	0.0001985
False	High	Sequest HT (A2)	Unambiguous	[K].TEFDVVIEEVPSSAR.[I]		1	1	O22386	O22386	0	2	0.5115	0	1	1	839.421936035156	1677.83659544031	2.13914632700484	0.00179456515638776	CID	MS2		33.1	50.3911522045333	47088	NaS1_070418_02.raw	0/0	3.92877221107483	68366325	50.6105270385742	0	3.532E-06
False	High	Sequest HT (A2)	Unambiguous	[R].TLQALQYVQDNPDEVcPAGWKPGDK.[S]	C16(Carbamidomethyl)	1	1	Q6ER94	Q6ER94	0	3	0.5783	0	1	1	943.789428710938	2829.35373287281	0.888529778822429	0.00083798760424969	HCD	MS2	0	21.40476	50.2345861077333	46926	NaS1_070418_02.raw	0/0	4.78942584991455			0	4.576E-07
False	High	Sequest HT (A2)	Unambiguous	[R].QLIDQVVSTALPESK.[S]		1	2	Q2QYW2	Q2RBN7; Q2QYW2	0	2	0.3512	0	1	1	814.451538085938	1627.89579954188	3.48441935971125	0.00283612593750604	HCD	MS2	15.52417	41.665	50.8292624266667	47455	NaS1_070418_02.raw	0/0	3.35623645782471	7748312.75	50.7845306396484	0	2.75E-05
False	High	Sequest HT (A2)	Unambiguous	[K].VIIGPATVGGIQAGAFK.[I]		1	1	Q93VT8	Q93VT8	0	2	0.6077	0	1	1	799.967468261719	1598.92765989344	0.754614719740246	0.000603286718728668	HCD	MS2	0	13.31194	50.8359202658667	47461	NaS1_070418_02.raw	0/0	3.10776376724243			0	3.342E-05
False	High	Sequest HT (A2)	Unambiguous	[R].TDIIFFcSPNNPTGAAASR.[D]	C7(Carbamidomethyl)	1	1	Q10MQ2	Q10MQ2	0	2	0.5161	0	1	1	1019.98596191406	2038.96464719813	-0.222118502833686	-0.000226445937681063	HCD	MS2	58.48308	34.255	51.3571373042667	47957	NaS1_070418_02.raw	0/0	3.71924424171448	6971626.125	51.2514152526855	0	0.0001241
False	High	Sequest HT (A2)	Unambiguous	[R].LEIQAIADDITSK.[Y]		1	1	P0C315	P0C315	0	2	0.609	0	1	1	708.882446289063	1416.75761594813	-0.306779181487783	-0.00021731593756158	CID	MS2		18.265	51.3516957568	47951	NaS1_070418_02.raw	0/0	3.12277293205261	22209854	51.3495216369629	0	6.459E-06
False	High	Sequest HT (A2)	Unambiguous	[R].LEIQAIADDITSK.[Y]		1	1	P0C315	P0C315	0	2	0.1523	0	1	1	708.882446289063	1416.75761594813	-0.306779181487783	-0.00021731593756158	HCD	MS2	23.29995	27.1295	51.3501606997333	47949	NaS1_070418_02.raw	0/0	2.5597243309021	22209854	51.3495216369629	0	9.967E-05
False	High	Sequest HT (A2)	Unambiguous	[K].IVDSFPGQSIDFFGALR.[A]		1	1	P93431	P93431	0	2	0.6752	0	1	1	934.981201171875	1868.95512571375	0.535708039519123	0.000500606874993537	CID	MS2		33.1	67.9824995650667	66077	NaS1_070418_03.raw	0/0	2.73682904243469	16462364.5	67.7583160400391	0	5.839E-07
False	High	Sequest HT (A2)	Unambiguous	[K].VVPLITEEFGYTNVHQVPK.[V]		1	1	Q9ZST0	Q9ZST0	0	3	0.3378	0	1	1	724.057434082031	2170.15774898609	1.5981702889308	0.00115609203127557	HCD	MS2	33.48426	30.14749	51.3270195504	47929	NaS1_070418_02.raw	0/0	2.21901178359985	15306161.5	51.3193321228027	0	3.969E-06
False	High	Sequest HT (A2)	Unambiguous	[K].SYANAVLSSFEDPEK.[I]		1	1	Q8S0J7	Q8S0J7	0	2	0.2454	0	1	1	828.899230957031	1656.79118528406	9.67432665437204	0.00801409203131698	CID	MS2		20.29	51.3219492088	47923	NaS1_070418_02.raw	0/0	2.69276833534241			0	5.25E-05
False	High	Sequest HT (A2)	Unambiguous	[R].AAVPSGASTGVYEALELR.[D]		1	1	Q42971	Q42971	0	2	0.5813	0	1	1	895.970031738281	1790.93278684656	2.50328645410852	0.00224160328139078	CID	MS2		32.62	51.2682975413333	47868	NaS1_070418_02.raw	0/0	3.63279151916504			0	1.094E-05
False	High	Sequest HT (A2)	Unambiguous	[R].AAVPSGASTGVYEALELR.[D]		1	1	Q42971	Q42971	0	2	0.5358	0	1	1	895.968994140625	1790.93071165125	1.34456038546454	0.00120400562514078	HCD	MS2	9.270846	22.945	51.2665410898667	47866	NaS1_070418_02.raw	0/0	3.49027490615845			0	1.286E-06
False	High	Sequest HT (A2)	Unambiguous	[R].EAVFSYADDPcSANYPLMQK.[L]	C11(Carbamidomethyl)	1	1	P14717	P14717	0	2	0.6233	0	1	1	1153.50793457031	2306.00859251063	-0.781726473993416	-0.000901334687608113	CID	MS2		28.375	51.2533146530667	47861	NaS1_070418_02.raw	0/0	2.22664070129395	6814305	51.2102317810059	0	1.968E-05
False	High	Sequest HT (A2)	Unambiguous	[R].EAVFSYADDPcSANYPLMQK.[L]	C11(Carbamidomethyl)	1	1	P14717	P14717	0	2	0.6345	0	1	1	1153.50793457031	2306.00859251063	-0.781726473993416	-0.000901334687608113	HCD	MS2	62.98325	33.085	51.2516857114667	47859	NaS1_070418_02.raw	0/0	3.82921624183655	6814305	51.2102317810059	0	1.533E-06
False	High	Sequest HT (A2)	Unambiguous	[K].VIIGPATVGGIQAGAFK.[I]		1	1	Q93VT8	Q93VT8	0	2	0.5748	0	1	1	799.967224121094	1598.92717161219	0.449234038229763	0.000359146093728668	CID	MS2		20.18969	51.2283723661333	47840	NaS1_070418_02.raw	0/0	2.93679881095886	27018324.25	51.0888748168945	0	3.188E-05
False	High	Sequest HT (A2)	Unambiguous	[K].VIIGPATVGGIQAGAFK.[I]		1	1	Q93VT8	Q93VT8	0	2	0.5143	0	1	1	799.967224121094	1598.92717161219	0.449234038229763	0.000359146093728668	HCD	MS2	81.1426	20.995	51.2266927754667	47838	NaS1_070418_02.raw	0/0	2.79728889465332	27018324.25	51.0888748168945	0	0.0001327
False	High	Sequest HT (A2)	Unambiguous	[K].SADELAADAAFFR.[D]		1	1	Q84T92	Q84T92	0	2	0.6543	0	1	1	692.330261230469	1383.65324583094	-0.487187621700733	-0.000337049531253797	CID	MS2		27.47728	51.2078188368	47820	NaS1_070418_02.raw	0/0	4.31347942352295	63023038.5	51.1072006225586	0	1.868E-05
False	High	Sequest HT (A2)	Unambiguous	[K].SADELAADAAFFR.[D]		1	1	Q84T92	Q84T92	0	2	0.5975	0	1	1	692.330261230469	1383.65324583094	-0.487187621700733	-0.000337049531253797	HCD	MS2	0	19.07217	51.2060832709333	47818	NaS1_070418_02.raw	0/0	3.94812631607056	63023038.5	51.1072006225586	0	2.666E-05
False	High	Sequest HT (A2)	Unambiguous	[R].VPIIVTGNDFSTLYAPLIR.[D]		1	1	P93431	P93431	0	2	0.7347	0	1	1	1045.08935546875	2089.1714343075	1.06825598284046	0.00111588374988969	CID	MS2		40.02	67.9835971272	66078	NaS1_070418_03.raw	0/0	2.93766450881958			0	6.238E-08
False	High	Sequest HT (A2)	Unambiguous	[K].TNNSFILQQFENPANPK.[I]		1	1	Q9XEA6	Q9XEA6	0	2	0.4384	0	1	1	981.489562988281	1961.97184934656	0.144730212969059	0.000141978281249067	CID	MS2		33.1	51.1819572752	47795	NaS1_070418_02.raw	0/0	2.76194262504578			0	1.421E-05
False	High	Sequest HT (A2)	Unambiguous	[K].TNNSFILQQFENPANPK.[I]		1	1	Q9XEA6	Q9XEA6	0	2	0.4842	0	1	1	981.489562988281	1961.97184934656	0.144730212969059	0.000141978281249067	HCD	MS2	0	30.1	51.1803783682667	47793	NaS1_070418_02.raw	0/0	3.7958927154541			0	1.236E-06
False	High	Sequest HT (A2)	Unambiguous	[R].TDIIFFcSPNNPTGAAASR.[D]	C7(Carbamidomethyl)	1	1	Q10MQ2	Q10MQ2	0	2	0.638	0	1	1	1019.98596191406	2038.96464719813	-0.222118502833686	-0.000226445937681063	CID	MS2		33.1	51.3587934061333	47959	NaS1_070418_02.raw	0/0	4.42264175415039	6971626.125	51.2514152526855	0	2.529E-07
False	High	Sequest HT (A2)	Unambiguous	[R].VALEAcVQAR.[N]	C6(Carbamidomethyl)	1	1	P0C511	P0C511	0	2	0.4846	0	1	1	558.795288085938	1116.58329954188	0.264621505144104	0.000147735937577664	CID	MS2		33.805	51.1792408365333	47792	NaS1_070418_02.raw	0/0	2.92667245864868	4611406.625	51.1010475158691	0	8.282E-05
False	High	Sequest HT (A2)	Unambiguous	[K].EGLPAFPMGNIDQTR.[M]		1	1	Q65XK0	Q65XK0	0	2	0.2645	0	1	1	823.404968261719	1645.80265989344	1.45424902808406	0.00119670171898179	HCD	MS2	28.36653	27.42311	51.3857631725333	47985	NaS1_070418_02.raw	0/0	2.7604775428772	26010648.875	51.5273399353027	0	0.0001258
False	High	Sequest HT (A2)	Unambiguous	[K].QVTEYASDEPWGWYK.[S]		1	1	B3VMC0	B3VMC0	0	2	0.5734	0	1	1	929.91943359375	1858.8315905575	1.79429029586449	0.00166763875006382	CID	MS2		21.61	51.3960667581333	47996	NaS1_070418_02.raw	0/0	3.61241555213928	18375800	51.3472023010254	0	7.292E-06
False	High	Sequest HT (A2)	Unambiguous	[R].ILTTNLWSAELSK.[L]		1	1		Q75GS4	0	2	0.5592	0	1	2	738.410278320313	1475.81328001063	1.93756636040062	0.00142974031257381	HCD	MS2	0	26.065	51.5044369888	48105	NaS1_070418_02.raw	0/0	3.38303303718567	3821171.5625	51.4939460754395	0	2.998E-05
False	High	Sequest HT (A2)	Unambiguous	[R].IITTNLWSAELSK.[L]		1	4	Q9AUV6	Q2QS14; B7F958; Q9AUV6; Q2QS13	0	2	0.5592	0	1	1	738.410278320313	1475.81328001063	1.93756636040062	0.00142974031257381	HCD	MS2	0	26.065	51.5044369888	48105	NaS1_070418_02.raw	0/0	3.38303303718567	3821171.5625	51.4939460754395	0	2.998E-05
False	High	Sequest HT (A2)	Unambiguous	[R].DAVTPLSETEAVDLVK.[D]		1	1	O64464	O64464	0	2	0.5186	0	1	1	843.943725585938	1686.88017454188	0.32748150357371	0.000276210937499854	CID	MS2		39.34	51.4987229842667	48100	NaS1_070418_02.raw	0/0	2.95166110992432	2150325.875	51.4925193786621	0	0.0001323
False	High	Sequest HT (A2)	Unambiguous	[R].DAVTPLSETEAVDLVK.[D]		1	1	O64464	O64464	0	2	0.3416	0	1	1	843.943725585938	1686.88017454188	0.32748150357371	0.000276210937499854	HCD	MS2	0	29.35	51.4968811229333	48098	NaS1_070418_02.raw	0/0	3.21602964401245	2150325.875	51.4925193786621	0	1.555E-05
False	High	Sequest HT (A2)	Unambiguous	[R].AVFASGSPFDPVEYnGK.[I]	N15(Deamidated)	1	1	P43279	P43279	0	2	0.6277	0	1	1	893.421691894531	1785.83610715906	1.7361192512009	0.00155020953121565	CID	MS2		19.825	51.4887985002667	48090	NaS1_070418_02.raw	0/0	4.61560678482056			0	4.951E-06
False	High	Sequest HT (A2)	Unambiguous	[R].AVFASGSPFDPVEYnGK.[I]	N15(Deamidated)	1	1	P43279	P43279	0	2	0.6212	0	1	1	893.421691894531	1785.83610715906	1.7361192512009	0.00155020953121565	HCD	MS2	21.88574	35.38	51.4871733949333	48088	NaS1_070418_02.raw	0/0	3.95707869529724			0	5.16E-07
False	High	Sequest HT (A2)	Unambiguous	[R].LFKPFDELVVDSK.[D]		1	1	Q53LQ0	Q53LQ0	0	3	0.6502	0	1	1	512.948486328125	1536.83090572438	0.0547258512832634	2.80347916638372E-05	CID	MS2		32.68	51.4649743058667	48066	NaS1_070418_02.raw	0/0	4.46154260635376	19916281.5	51.5046005249023	0	1.402E-06
False	High	Sequest HT (A2)	Unambiguous	[R].LFKPFDELVVDSK.[D]		1	1	Q53LQ0	Q53LQ0	0	3	0.5509	0	1	1	512.948486328125	1536.83090572438	0.0547258512832634	2.80347916638372E-05	HCD	MS2	0	41.355	51.463320156	48064	NaS1_070418_02.raw	0/0	3.33922481536865	19916281.5	51.5046005249023	0	1.547E-05
False	High	Sequest HT (A2)	Unambiguous	[R].LYSIASSALGDFGDSK.[T]		1	1	P41344	P41344	0	2	0.8128	0	1	1	815.902465820313	1630.79765501063	1.08073035563694	0.000881225312468814	CID	MS2		17.51513	51.461315916	48062	NaS1_070418_02.raw	0/0	4.22207355499268	86532600.5	51.5157928466797	0	5.699E-08
False	High	Sequest HT (A2)	Unambiguous	[K].NLTGLVELYGR.[N]		1	2	P31924	P31924; Q43009	0	2	0.6424	0	1	1	617.84326171875	1234.6792468075	0.189723400025006	0.0001171237501012	CID	MS2		21.60933	51.4577354469333	48058	NaS1_070418_02.raw	0/0	2.88499546051025			0	5.744E-05
False	High	Sequest HT (A2)	Unambiguous	[K].nGVVQYIYNNQFQPEK.[H]	N1(Deamidated)	1	1	P0C5D5	P0C5D5	0	2		0.0295	2	2	971.471618652344	1941.93596067469	0.949040789255501	0.000921487343872096	HCD	MS2	0	38.68	51.4352961845333	48036	NaS1_070418_02.raw	0/0	3.29019546508789	4880946.75	51.2881965637207	0	0.0001534
False	High	Sequest HT (A2)	Unambiguous	[R].DDPDFTWEVVKPLK.[W]		1	1	A2Y053	A2Y053	0	3	0.3425	0	1	1	563.622375488281	1688.85257320484	-0.260730301908602	-0.000146778385366512	HCD	MS2	50.88834	33.1	51.4322175496	48033	NaS1_070418_02.raw	0/0	2.91915845870972			0	4.826E-05
False	High	Sequest HT (A2)	Unambiguous	[K].LPMFGcTDATQVLK.[E]	C6(Carbamidomethyl)	1	2	P18566	P18566; Q0INY7	0	2	0.6743	0	1	1	790.894592285156	1580.78190794031	0.503934609797137	0.000398305156256384	CID	MS2		12.40146	51.4294090709333	48030	NaS1_070418_02.raw	0/0	3.92853546142578			0	1.737E-06
False	High	Sequest HT (A2)	Unambiguous	[K].DLTDSIAAGNYPEWK.[L]		1	2	A2YH64	Q0D9C4; A2YH64	0	2	0.4649	0	1	1	840.39892578125	1679.7905749325	-0.337302350259341	-0.000283298749991445	HCD	MS2	25.71286	28.915	51.4232593578667	48024	NaS1_070418_02.raw	0/0	3.8524284362793	18045101	51.4773445129395	0	5.856E-05
False	High	Sequest HT (A2)	Unambiguous	[K].SYELPDGQVITIGAER.[F]		3	4	Q10DV7; P0C542; A3C6D7	A2XNS1; Q10DV7; P0C542; A3C6D7	0	2	0.5185	0	1	1	874.447387695313	1747.88749876063	0.797689632900107	0.000697135312520913	CID	MS2		41.505	51.4214781688	48022	NaS1_070418_02.raw	0/0	3.23868680000305			0	4.648E-06
False	High	Sequest HT (A2)	Unambiguous	[K].SYELPDGQVITIGAER.[F]		3	4	Q10DV7; P0C542; A3C6D7	A2XNS1; Q10DV7; P0C542; A3C6D7	0	2	0.4211	0	1	1	874.447387695313	1747.88749876063	0.797689632900107	0.000697135312520913	HCD	MS2	0	33.1	51.4193637896	48020	NaS1_070418_02.raw	0/0	2.85407519340515			0	9.902E-05
False	High	Sequest HT (A2)	Unambiguous	[K].SDVLVYTSSFNPMK.[N]		1	1	P48642	P48642	0	2	0.496	0	1	1	794.391296386719	1587.77531614344	1.88673993049211	0.0014978567187427	CID	MS2		25.7267	51.4044207749333	48005	NaS1_070418_02.raw	0/0	3.71140623092651	12488359	51.446174621582	0	5.36E-05
False	High	Sequest HT (A2)	Unambiguous	[K].QVTEYASDEPWGWYK.[S]		1	1	B3VMC0	B3VMC0	0	2	0.6682	0	1	1	929.91943359375	1858.8315905575	1.79429029586449	0.00166763875006382	HCD	MS2	0	41.115	51.3943273696	47994	NaS1_070418_02.raw	0/0	4.27839946746826	18375800	51.3472023010254	0	4.854E-07
False	High	Sequest HT (A2)	Unambiguous	[R].GLYPVETISIVGK.[I]		2	2	Q2QXR8; B8BJ39	Q2QXR8; B8BJ39	0	2	0.5902	0	1	1	688.395812988281	1375.78434934656	0.876690900242667	0.000603068281179731	CID	MS2		30.505	51.1748537424	47787	NaS1_070418_02.raw	0/0	2.6583878993988			0	0.0001285
False	High	Sequest HT (A2)	Unambiguous	[R].ILTTNLWSAELSK.[L]		1	1		Q75GS4	0	2	0.6522	0	1	2	738.409362792969	1475.81144895594	0.696855045432118	0.000514212968823813	CID	MS2		22.27314	51.1659624938667	47778	NaS1_070418_02.raw	0/0	3.91220879554749	59938049.5	51.0201797485352	0	3.309E-06
False	High	Sequest HT (A2)	Unambiguous	[R].IITTNLWSAELSK.[L]		1	4	Q9AUV6	Q2QS14; B7F958; Q9AUV6; Q2QS13	0	2	0.6522	0	1	1	738.409362792969	1475.81144895594	0.696855045432118	0.000514212968823813	CID	MS2		22.27314	51.1659624938667	47778	NaS1_070418_02.raw	0/0	3.91220879554749	59938049.5	51.0201797485352	0	3.309E-06
False	High	Sequest HT (A2)	Unambiguous	[R].TVPAAVPAIVFLSGGQSEEEATVNLNAMNK.[L]		1	1	Q5N725	Q5N725	0	3	0.4688	0	1	1	1019.85675048828	3057.55569820484	-0.139861751962622	-0.000142545052161343	HCD	MS2	54.39454	33.1	68.0049542237333	66100	NaS1_070418_03.raw	0/0	3.19526624679565			0	7.141E-06
False	High	Sequest HT (A2)	Unambiguous	[R].TVPAAVPAIVFLSGGqSEEEATVNLNAMNK.[L]	Q16(Deamidated)	1	1	Q5N725	Q5N725	0	3	0.0169	0	1	1	1020.19091796875	3058.55820064625	5.90438752224514	0.00601960208325532	CID	MS2		41.07	68.0069649989333	66102	NaS1_070418_03.raw	0/0	3.56314206123352			0	8.753E-05
False	High	Sequest HT (A2)	Unambiguous	[R].TDIIFFcSPNNPTGAAASR.[D]	C7(Carbamidomethyl)	1	1	Q10MQ2	Q10MQ2	0	2	0.6642	0	1	1	1019.98620605469	2038.96513547938	0.0173565377045007	1.76946873189365E-05	CID	MS2		40.605	50.9766791002667	47590	NaS1_070418_02.raw	0/0	4.10884046554565	14603459.125	51.1049194335938	0	7.614E-06
False	High	Sequest HT (A2)	Unambiguous	[R].TDIIFFcSPNNPTGAAASR.[D]	C7(Carbamidomethyl)	1	1	Q10MQ2	Q10MQ2	0	2	0.4172	0	1	1	1019.98620605469	2038.96513547938	0.0173565377045007	1.76946873189365E-05	HCD	MS2	0	31.975	50.9746789189333	47588	NaS1_070418_02.raw	0/0	3.14400196075439	14603459.125	51.1049194335938	0	0.0002351
False	High	Sequest HT (A2)	Unambiguous	[R].GmEVIDTGAPLSVPVGGATLGR.[I]	M2(Oxidation)	1	1	P12085	P12085	0	2	0.6684	0	1	1	1057.05310058594	2113.09892454188	1.48815870280308	0.0015723109373722	CID	MS2		22.765	50.9646938533333	47577	NaS1_070418_02.raw	0/0	3.7983226776123			0	7.318E-07
False	High	Sequest HT (A2)	Unambiguous	[R].GmEVIDTGAPLSVPVGGATLGR.[I]	M2(Oxidation)	1	1	P12085	P12085	0	2	0.4661	0	1	1	1057.05310058594	2113.09892454188	1.48815870280308	0.0015723109373722	HCD	MS2	0	40.245	50.9629378845333	47575	NaS1_070418_02.raw	0/0	3.39052844047546			0	5.726E-06
False	High	Sequest HT (A2)	Unambiguous	[K].VVPLITEEFGYTNVHQVPK.[V]		1	1	Q9ZST0	Q9ZST0	0	3	0.3294	0	1	1	724.057312011719	2170.15738277516	1.42942148579032	0.00103402171877557	HCD	MS2	0	23.30859	50.9460863754667	47556	NaS1_070418_02.raw	0/0	2.52245163917542			0	1.387E-06
False	High	Sequest HT (A2)	Unambiguous	[R].AAVPSGASTGVYEALELR.[D]		1	1	Q42971	Q42971	0	2	0.5812	0	1	1	895.968322753906	1790.92936887781	0.594796458694914	0.00053261890639078	CID	MS2		17.6094	50.92499976	47535	NaS1_070418_02.raw	0/0	3.81900119781494			0	2.115E-05
False	High	Sequest HT (A2)	Unambiguous	[R].EIENGILWEVDGK.[W]		1	1	P35681	P35681	0	2	0.5405	0	1	1	751.38134765625	1501.7554186825	1.41110560623952	0.00105956625009185	CID	MS2		33.1	50.9027611416	47520	NaS1_070418_02.raw	0/0	3.45773196220398	9836616	50.8863067626953	0	0.0001396
False	High	Sequest HT (A2)	Unambiguous	[R].EIENGILWEVDGK.[W]		1	1	P35681	P35681	0	2	0.4162	0	1	1	751.38134765625	1501.7554186825	1.41110560623952	0.00105956625009185	HCD	MS2	17.52283	43.345	50.9010677621333	47518	NaS1_070418_02.raw	0/0	3.33699941635132	9836616	50.8863067626953	0	7.3E-05
False	High	Sequest HT (A2)	Unambiguous	[K].SGGLGDLKYPLISDVTK.[S]		1	1	Q6ER94	Q6ER94	1	3	0.518	0	1	1	588.325012207031	1762.96048336109	1.10167145077607	0.000647400364565935	CID	MS2		19.69678	50.8888973848	47505	NaS1_070418_02.raw	0/0	2.22420573234558			0	0.0002143
False	High	Sequest HT (A2)	Unambiguous	[R].TVPAAVPAIVFLSGGQSEEEATVNLnAMNK.[L]	N26(Deamidated)	1	1	Q5N725	Q5N725	0	3		0.0169	2	2	1020.19091796875	3058.55820064625	5.90438752224514	0.00601960208325532	CID	MS2		41.07	68.0069649989333	66102	NaS1_070418_03.raw	0/0	3.50099515914917			0	7.534E-05
False	High	Sequest HT (A2)	Unambiguous	[R].FKELPPYDPDWYYTR.[A]		1	1	P40978	P40978	1	3	0.3978	0	1	1	663.984802246094	1989.93985347828	0.861035952260897	0.000571136093791817	CID	MS2		25.84389	50.8821418746667	47499	NaS1_070418_02.raw	0/0	2.69464063644409	27249773.25	50.7685394287109	0	0.0001099
False	High	Sequest HT (A2)	Unambiguous	[K].ESAQDIINLKPLIEK.[K]		1	1	P83646	P83646	0	3	0.432	0	1	1	570.9931640625	1710.9649389275	0.76703413207152	0.000437455833434797	HCD	MS2	37.38586	21.82901	50.8710044882667	47488	NaS1_070418_02.raw	0/0	3.30865073204041			0	1.109E-05
False	High	Sequest HT (A2)	Unambiguous	[K].SADELAADAAFFR.[D]		1	1	Q84T92	Q84T92	0	2	0.586	0	1	1	692.331420898438	1383.65556516688	1.18905229934639	0.000822618437496203	CID	MS2		25.10974	50.8552922162667	47475	NaS1_070418_02.raw	0/0	4.42052793502808			0	9.127E-06
False	High	Sequest HT (A2)	Unambiguous	[K].SADELAADAAFFR.[D]		1	1	Q84T92	Q84T92	0	2	0.4881	0	1	1	692.331420898438	1383.65556516688	1.18905229934639	0.000822618437496203	HCD	MS2	0	27.27225	50.8534823008	47473	NaS1_070418_02.raw	0/0	3.35896015167236			0	4.127E-05
False	High	Sequest HT (A2)	Unambiguous	[K].VIIGPATVGGIQAGAFK.[I]		1	1	Q93VT8	Q93VT8	0	2	0.6619	0	1	1	799.967468261719	1598.92765989344	0.754614719740246	0.000603286718728668	CID	MS2		20.65782	50.8377539008	47463	NaS1_070418_02.raw	0/0	3.52210736274719			0	6.058E-07
False	High	Sequest HT (A2)	Unambiguous	[K].QVTEYASDEPWGWYK.[S]		1	1	B3VMC0	B3VMC0	0	2	0.4832	0	1	1	929.919494628906	1858.83171262781	1.85996086664114	0.00172867390631382	HCD	MS2	74.26163	36.105	51.0476112138667	47657	NaS1_070418_02.raw	0/0	3.26852369308472			0	1.484E-06
False	High	Sequest HT (A2)	Unambiguous	[K].QVTEYASDEPWGWYK.[S]		1	1	B3VMC0	B3VMC0	0	2	0.5797	0	1	1	929.919494628906	1858.83171262781	1.85996086664114	0.00172867390631382	CID	MS2		32.86	51.0492651381333	47659	NaS1_070418_02.raw	0/0	3.45369744300842			0	5.187E-05
False	High	Sequest HT (A2)	Unambiguous	[R].GPILLEDYHLIEK.[VL]		2	3	Q0E4K1; A2YH64	Q0E4K1; Q0D9C4; A2YH64	0	3	0.5548	0	1	1	513.9521484375	1539.8418920525	0.111311765294844	5.71341667334006E-05	HCD	MS2	15.6725	33.1	51.0578814210667	47667	NaS1_070418_02.raw	0/0	3.10435271263123			0	7.181E-06
False	High	Sequest HT (A2)	Unambiguous	[R].GPILLEDYHLIEK.[VL]		2	3	Q0E4K1; A2YH64	Q0E4K1; Q0D9C4; A2YH64	0	3	0.7232	0	1	1	513.9521484375	1539.8418920525	0.111311765294844	5.71341667334006E-05	CID	MS2		42.595	51.0597440797333	47669	NaS1_070418_02.raw	0/0	2.70860505104065			0	2.372E-05
False	High	Sequest HT (A2)	Unambiguous	[K].VLVVANPANTNALILK.[E]		1	1	Q7XDC8	Q7XDC8	0	2	0.4052	0	1	1	825.501159667969	1649.99504270594	0.106373626558721	8.7757968913138E-05	CID	MS2		27.085	51.1568583618667	47769	NaS1_070418_02.raw	0/0	3.47888159751892	7546932.25	51.0102310180664	0	1.089E-05
False	High	Sequest HT (A2)	Unambiguous	[K].VLVVANPANTNALILK.[E]		1	1	Q7XDC8	Q7XDC8	0	2	0.5366	0	1	1	825.501159667969	1649.99504270594	0.106373626558721	8.7757968913138E-05	HCD	MS2	0	18.3145	51.1553275117333	47767	NaS1_070418_02.raw	0/0	3.28465819358826	7546932.25	51.0102310180664	0	3.605E-06
False	High	Sequest HT (A2)	Unambiguous	[R].AVFASGSPFDPVEYnGK.[I]	N15(Deamidated)	1	1	P43279	P43279	0	2	0.6954	0	1	1	893.4208984375	1785.834520245	0.847506454533604	0.000756752499965652	CID	MS2		16.65089	51.1429175165333	47753	NaS1_070418_02.raw	0/0	4.17262506484985			0	1.034E-06
False	High	Sequest HT (A2)	Unambiguous	[K].KISEEEYISAIKEEISK.[V]		1	1	Q2QLY5	Q2QLY5	2	3	0.4022	0	1	1	666.021118164063	1996.04880123219	0.161830832924138	0.000107674062595227	CID	MS2		17.32602	51.1338892936	47744	NaS1_070418_02.raw	0/0	3.57504177093506	20048607	51.2125587463379	0	1.985E-05
False	High	Sequest HT (A2)	Unambiguous	[K].KISEEEYISAIKEEISK.[V]		1	1	Q2QLY5	Q2QLY5	2	3	0.4064	0	1	1	666.021118164063	1996.04880123219	0.161830832924138	0.000107674062595227	HCD	MS2	0	23.04212	51.1321474136	47742	NaS1_070418_02.raw	0/0	4.05670928955078	20048607	51.2125587463379	0	3.082E-06
False	High	Sequest HT (A2)	Unambiguous	[R].EAVFSYADDPcSANYPLMQK.[L]	C11(Carbamidomethyl)	1	1	P14717	P14717	0	2	0.5292	0	1	1	1153.50939941406	2306.01152219813	0.488730721743257	0.000563509062391887	CID	MS2		31	51.1209623085333	47731	NaS1_070418_02.raw	0/0	2.57081341743469			0	5.462E-06
False	High	Sequest HT (A2)	Unambiguous	[R].EAVFSYADDPcSANYPLMQK.[L]	C11(Carbamidomethyl)	1	1	P14717	P14717	0	2	0.5222	0	1	1	1153.50939941406	2306.01152219813	0.488730721743257	0.000563509062391887	HCD	MS2	0	41.085	51.11919352	47729	NaS1_070418_02.raw	0/0	3.16389751434326			0	0.0001259
False	High	Sequest HT (A2)	Unambiguous	[R].LFKPFDELVVDSK.[D]		1	1	Q53LQ0	Q53LQ0	0	3	0.5576	0	1	1	512.948852539063	1536.83200435719	0.769594916273717	0.000394245729163837	CID	MS2		24.805	51.1134771226667	47723	NaS1_070418_02.raw	0/0	3.72930765151978	5631524.5	51.1257133483887	0	2.474E-05
False	High	Sequest HT (A2)	Unambiguous	[R].QLIDQVVSTALPESK.[S]		1	2	Q2QYW2	Q2RBN7; Q2QYW2	0	2	0.5526	0	1	1	814.451538085938	1627.89579954188	3.48441935971125	0.00283612593750604	CID	MS2		26.0383	50.8309560341333	47457	NaS1_070418_02.raw	0/0	3.04333901405334	7748312.75	50.7845306396484	0	1.4E-05
False	High	Sequest HT (A2)	Unambiguous	[R].LFKPFDELVVDSK.[D]		1	1	Q53LQ0	Q53LQ0	0	3	0.4389	0	1	1	512.948852539063	1536.83200435719	0.769594916273717	0.000394245729163837	HCD	MS2	40.35485	39.495	51.1118521866667	47721	NaS1_070418_02.raw	0/0	3.02611541748047	5631524.5	51.1257133483887	0	4.646E-05
False	High	Sequest HT (A2)	Unambiguous	[R].VQLAEQYLSEAALGDANSDAmK.[T]	M21(Oxidation)	1	1	P93431	P93431	0	2	0.7947	0	1	1	1170.55480957031	2340.10234251063	-0.0165631108914105	-1.93796876191144E-05	CID	MS2		26.77	51.1011003546667	47710	NaS1_070418_02.raw	0/0	4.86515283584595	14930039	51.0084609985352	0	1.561E-06
False	High	Sequest HT (A2)	Unambiguous	[R].VQLAEQYLSEAALGDANSDAmK.[T]	M21(Oxidation)	1	1	P93431	P93431	0	2	0.5323	0	1	1	1170.55480957031	2340.10234251063	-0.0165631108914105	-1.93796876191144E-05	HCD	MS2	60.62424	37.545	51.0993946221333	47708	NaS1_070418_02.raw	0/0	4.33842754364014	14930039	51.0084609985352	0	2.908E-06
False	High	Sequest HT (A2)	Unambiguous	[K].TEFDVVIEEVPSSAR.[I]		1	1	O22386	O22386	0	2	0.6841	0	1	1	839.420349121094	1677.83342161219	0.247522957418083	0.000207651093887762	CID	MS2		19.80484	51.0983630389333	47707	NaS1_070418_02.raw	0/0	4.59339332580566			0	2.532E-07
False	High	Sequest HT (A2)	Unambiguous	[K].TEFDVVIEEVPSSAR.[I]		1	1	O22386	O22386	0	2	0.625	0	1	1	839.420349121094	1677.83342161219	0.247522957418083	0.000207651093887762	HCD	MS2	0	23.8997	51.0962651722667	47705	NaS1_070418_02.raw	0/0	4.16085243225098			0	2.335E-07
False	High	Sequest HT (A2)	Unambiguous	[K].NLTGLVELYGR.[N]		1	2	P31924	P31924; Q43009	0	2	0.6687	0	1	1	617.843444824219	1234.67961301844	0.48632756497367	0.0003002292188512	CID	MS2		16.30406	51.0945946354667	47703	NaS1_070418_02.raw	0/0	3.31922817230225			0	0.000147
False	High	Sequest HT (A2)	Unambiguous	[K].IGPNEPSQLSIDLNAQGLAR.[Y]		1	1	Q5N725	Q5N725	0	2	0.7886	0	1	1	1047.05346679688	2093.09965696375	0.525662657742319	0.000550131875115767	CID	MS2		16.63597	51.0936926405333	47702	NaS1_070418_02.raw	0/0	4.20960807800293			0	1.548E-08
False	High	Sequest HT (A2)	Unambiguous	[R].VFEVSLADLQNDEDQAYRK.[I]		1	1	P49397	P49397	1	3	0.3129	0	1	1	747.366027832031	2240.08353023609	0.251823750455119	0.000188035364620494	HCD	MS2	62.8874	26.07625	51.0843407728	47694	NaS1_070418_02.raw	0/0	3.42082643508911	10236174	51.0588340759277	0	0.0001225
False	High	Sequest HT (A2)	Unambiguous	[K].LPMFGcTDATQVLK.[E]	C6(Carbamidomethyl)	1	2	P18566	P18566; Q0INY7	0	2	0.6619	0	1	1	790.894348144531	1580.78141965906	0.195048549291783	0.000154164531256384	CID	MS2		2.219164	51.0814742832	47691	NaS1_070418_02.raw	0/0	4.2294545173645			0	2.756E-06
False	High	Sequest HT (A2)	Unambiguous	[-].MIQPQTLLNVADNSGAR.[K]		1	1	P0C438	P0C438	0	2	0.4901	0	1	1	914.475463867188	1827.94365110438	3.00572224200643	0.00274713718749808	CID	MS2		33.355	51.1110085381333	47720	NaS1_070418_02.raw	0/0	3.03692054748535	16177531.25	51.085147857666	0	9.863E-06
False	High	Sequest HT (A2)	Unambiguous	[K].EIPLPHEFILNR.[D]		1	1	P0C355	P0C355	0	3	0.6157	0	1	1	493.277008056641	1477.81647090992	0.200457896581615	9.87466406362121E-05	HCD	MS2	46.0835	43.165	50.2260596058667	46918	NaS1_070418_02.raw	0/0	2.54885077476501	10634951	50.2084121704102	0	0.0002375
False	High	Sequest HT (A2)	Unambiguous	[K].TLVANNVIPANWSPNSNYR.[S]		1	1	Q7XCA7	Q7XCA7	0	2	0.622	0	1	1	1065.54138183594	2130.07548704188	1.31952862759937	0.00140534593765551	CID	MS2		29.29	50.2124787688	46905	NaS1_070418_02.raw	0/0	2.53812789916992	5053922.5	50.2053375244141	0	0.0002152
False	High	Sequest HT (A2)	Unambiguous	[K].TLVANNVIPANWSPNSNYR.[S]		1	1	Q7XCA7	Q7XCA7	0	2	0.5196	0	1	1	1065.54138183594	2130.07548704188	1.31952862759937	0.00140534593765551	HCD	MS2	62.54678	40.035	50.2107285733333	46903	NaS1_070418_02.raw	0/0	3.58110499382019	5053922.5	50.2053375244141	0	0.0002099
False	High	Sequest HT (A2)	Unambiguous	[K].EIPLPHEFILNR.[D]		1	1	P0C355	P0C355	0	3	0.5546	0	1	1	493.277465820313	1477.81784420094	1.12972842370361	0.000556510312511212	HCD	MS2	52.62366	37.675	49.5113679906667	46184	NaS1_070418_02.raw	0/0	2.28545022010803			0	0.0001963
False	High	Sequest HT (A2)	Unambiguous	[K].EYKPDIDIVSNAScTTNcLAPLAK.[V]	C14(Carbamidomethyl); C18(Carbamidomethyl)	1	1	Q7FAH2	Q7FAH2	0	3	0.4311	0	1	1	894.103332519531	2680.29544429859	-0.0872782092538449	-7.79771356889114E-05	CID	MS2		22.135	49.5061013144	46178	NaS1_070418_02.raw	0/0	3.9221363067627			0	2.941E-07
False	High	Sequest HT (A2)	Unambiguous	[K].EYKPDIDIVSNAScTTNcLAPLAK.[V]	C14(Carbamidomethyl); C18(Carbamidomethyl)	1	1	Q7FAH2	Q7FAH2	0	3	0.5114	0	1	1	894.103332519531	2680.29544429859	-0.0872782092538449	-7.79771356889114E-05	HCD	MS2	0	27.80739	49.5042596653333	46176	NaS1_070418_02.raw	0/0	4.40160655975342			0	8.789E-08
False	High	Sequest HT (A2)	Unambiguous	[K].AFEPILLAGR.[S]		1	1	A2ZB00	A2ZB00	0	2	0.6993	0	1	1	543.819152832031	1086.63102903406	0.389381690830791	0.000211557031320808	CID	MS2		10.40006	49.5033954114667	46175	NaS1_070418_02.raw	0/0	2.95506763458252			0	7.678E-05
False	High	Sequest HT (A2)	Unambiguous	[R].KAEEYLMGIPQDTPYSEFNHR.[F]		1	1	P30298	P30298	1	3	0.2813	0	1	1	842.398193359375	2525.18002681813	1.37730493611843	0.00115931270844764	HCD	MS2	45.83589	27.505	49.4904414504	46164	NaS1_070418_02.raw	0/0	3.58958339691162			0	0.0002279
False	High	Sequest HT (A2)	Unambiguous	[R].SPPIEEVINTGVVPR.[F]		1	1	Q9SLX0	Q9SLX0	0	2	0.1185	0	1	1	803.943908691406	1606.88054075281	0.400622855320595	0.000321876406246702	CID	MS2		30.925	49.4680715997333	46140	NaS1_070418_02.raw	0/0	3.29141545295715	6908400	49.415943145752	0	3.032E-06
False	High	Sequest HT (A2)	Unambiguous	[R].SPPIEEVINTGVVPR.[F]		1	1	Q9SLX0	Q9SLX0	0	2	0.0777	0	1	1	803.943908691406	1606.88054075281	0.400622855320595	0.000321876406246702	HCD	MS2	50.96758	32.20249	49.4663740410667	46138	NaS1_070418_02.raw	0/0	3.987060546875	6908400	49.415943145752	0	1.062E-06
False	High	Sequest HT (A2)	Unambiguous	[K].INDAVVTVPAYFNDAQR.[Q]		1	1	Q6Z7B0	Q6Z7B0	0	2	0.606	0	1	1	946.979248046875	1892.95121946375	0.590487699075106	0.00055888187500841	CID	MS2		33.1	49.4642821122667	46136	NaS1_070418_02.raw	0/0	4.01080369949341			0	0.0001024
False	High	Sequest HT (A2)	Unambiguous	[K].INDAVVTVPAYFNDAQR.[Q]		1	1	Q6Z7B0	Q6Z7B0	0	2	0.5106	0	1	1	946.979248046875	1892.95121946375	0.590487699075106	0.00055888187500841	HCD	MS2	0	35.82	49.462622132	46134	NaS1_070418_02.raw	0/0	3.30699515342712			0	0.0001066
False	High	Sequest HT (A2)	Unambiguous	[K].EISGTHGPVYDLADIVTYLK.[I]		1	2	Q0JMY8	Q0JMY8; A2WPN7	0	3	0.5503	0	1	1	731.049133300781	2191.13284664234	2.15467196499561	0.00157372078122838	CID	MS2		12.19866	68.1228073170667	66211	NaS1_070418_03.raw	0/0	3.37833380699158			0	3.071E-06
False	High	Sequest HT (A2)	Unambiguous	[R].DNLTLWTSDANDDGGDEIK.[E]		1	1	Q2R2W2	Q2R2W2	0	2	0.6896	0	1	1	1039.96264648438	2078.91801633875	1.50009928428449	0.00155928937510907	CID	MS2		33.1	49.4532348029333	46124	NaS1_070418_02.raw	0/0	3.92881155014038			0	5.929E-07
False	High	Sequest HT (A2)	Unambiguous	[K].GIVDSEDLPLNISR.[E]		2	3	Q0J4P2; Q07078	Q0J4P2; Q69QQ6; Q07078	0	2	0.4362	0	1	1	764.404846191406	1527.80241575281	0.722229260862046	0.00055171140627408	CID	MS2		11.42408	49.4421585498667	46112	NaS1_070418_02.raw	0/0	4.47312068939209	125009979	49.4089317321777	0	1.168E-06
False	High	Sequest HT (A2)	Unambiguous	[K].GIVDSEDLPLNISR.[E]		2	3	Q0J4P2; Q07078	Q0J4P2; Q69QQ6; Q07078	0	2	0.5481	0	1	1	764.404846191406	1527.80241575281	0.722229260862046	0.00055171140627408	HCD	MS2	0	8.97703	49.4404914834667	46110	NaS1_070418_02.raw	0/0	3.85323047637939	125009979	49.4089317321777	0	8.583E-07
False	High	Sequest HT (A2)	Unambiguous	[K].LIGSPPGYVGYTEGGQLTEAVR.[R]		2	2	Q7F9I1; Q2QVG9	Q7F9I1; Q2QVG9	0	2	0.7649	0	1	1	1132.58178710938	2264.15629758875	0.247517757374295	0.000280209375205231	CID	MS2		23.86	49.4269566914667	46099	NaS1_070418_02.raw	0/0	2.85162425041199			0	2.705E-06
False	High	Sequest HT (A2)	Unambiguous	[K].LIGSPPGYVGYTEGGQLTEAVR.[R]		2	2	Q7F9I1; Q2QVG9	Q7F9I1; Q2QVG9	0	2	0.5478	0	1	1	1132.58178710938	2264.15629758875	0.247517757374295	0.000280209375205231	HCD	MS2	58.29026	35.41	49.4252879962667	46097	NaS1_070418_02.raw	0/0	3.14161825180054			0	1.404E-05
False	High	Sequest HT (A2)	Unambiguous	[K].DGPALQVELLR.[H]		1	1	P14717	P14717	0	2	0.6198	0	1	1	605.843872070313	1210.68046751063	1.20176414235998	0.0007274753126012	CID	MS2		25.03	49.4232695205333	46095	NaS1_070418_02.raw	0/0	3.33520603179932	16523683	49.3336219787598	0	0.0001837
False	High	Sequest HT (A2)	Unambiguous	[R].IINEPTAAAIAYGIDK.[K]		2	2	Q75HQ0	Q6Z058; Q75HQ0	0	2	0.4645	0	1	2	830.451721191406	1659.89616575281	0.57417046906482	0.000476531406434333	CID	MS2		25.58271	49.4208680029333	46092	NaS1_070418_02.raw	0/0	3.37618398666382			0	9.03E-07
False	High	Sequest HT (A2)	Unambiguous	[K].IGPWGGnGGSAQDISVPPK.[K]	N7(Deamidated)	1	1	Q0JMY8	Q0JMY8	0	2	0.0283	0	1	1	919.458740234375	1837.91020383875	1.25189012266847	0.00115042937505749	HCD	MS2	0	29.98	49.5246377362667	46198	NaS1_070418_02.raw	0/0	2.47349238395691	8390073.25	49.4994354248047	0	0.000217
False	High	Sequest HT (A2)	Unambiguous	[R].IINEPTAAAIAYGLDK.[K]		1	1	Q6Z7B0	Q6Z7B0	0	2	0.4645	0	1	1	830.451721191406	1659.89616575281	0.57417046906482	0.000476531406434333	CID	MS2		25.58271	49.4208680029333	46092	NaS1_070418_02.raw	0/0	3.37618398666382			0	9.03E-07
False	High	Sequest HT (A2)	Unambiguous	[R].TLQALQYVQDNPDEVcPAGWKPGDK.[S]	C16(Carbamidomethyl)	1	1	Q6ER94	Q6ER94	0	3	0.6387	0	1	1	943.789367675781	2829.35354976734	0.823813363438502	0.00077695244799969	CID	MS2		7.798295	49.5376622912	46212	NaS1_070418_02.raw	0/0	4.65494203567505			0	3.527E-08
False	High	Sequest HT (A2)	Unambiguous	[R].MPSAVGYQPTLSTEMGSLqER.[I]	Q19(Deamidated)	1	1	P12085	P12085	0	2	0.0493	0	1	1	1142.04455566406	2283.08183469813	8.18005759097119	0.00933779406267221	CID	MS2		29.83	49.5522701885333	46228	NaS1_070418_02.raw	0/0	4.66926288604736			0	4.506E-05
False	High	Sequest HT (A2)	Unambiguous	[K].NFEGLDLAEMDK.[S]		1	1	Q10CE4	Q10CE4	0	2	0.5698	0	1	1	691.3193359375	1381.631395245	0.715064604138957	0.000493977500127585	CID	MS2		33.23096	49.6563092584	46336	NaS1_070418_02.raw	0/0	3.51433181762695			0	1.77E-05
False	High	Sequest HT (A2)	Unambiguous	[K].NFEGLDLAEMDK.[S]		1	1	Q10CE4	Q10CE4	0	2	0.5114	0	1	1	691.3193359375	1381.631395245	0.715064604138957	0.000493977500127585	HCD	MS2	0	19.52297	49.65453032	46334	NaS1_070418_02.raw	0/0	3.51731538772583			0	2.271E-05
False	High	Sequest HT (A2)	Unambiguous	[K].AIKFEFEPVDKLDS.[-]		1	1	P0C511	P0C511	2	3	0.5652	0	1	1	546.619323730469	1637.84341793141	0.795816272442779	0.000434473802139716	CID	MS2		3.875523	49.6521178976	46331	NaS1_070418_02.raw	0/0	3.21657419204712			0	0.0001601
False	High	Sequest HT (A2)	Unambiguous	[R].MPSAVGYQPTLSTEMGSLQER.[I]		1	1	P12085	P12085	0	3	0.4614	0	1	1	761.364562988281	2282.07913570484	-0.00324491633272284	-2.46838529468126E-06	CID	MS2		22.825	49.6296023765333	46309	NaS1_070418_02.raw	0/0	4.13697195053101	12063083.5	49.6078109741211	0	0.0001034
False	High	Sequest HT (A2)	Unambiguous	[R].MPSAVGYQPTLSTEMGSLQER.[I]		1	1	P12085	P12085	0	3	0.469	0	1	1	761.364562988281	2282.07913570484	-0.00324491633272284	-2.46838529468126E-06	HCD	MS2	48.00227	28.17444	49.6278147970667	46307	NaS1_070418_02.raw	0/0	4.52135610580444	12063083.5	49.6078109741211	0	1.588E-06
False	High	Sequest HT (A2)	Unambiguous	[K].ISEDEYVSAIKEEISK.[V]		1	1	Q2QLY4	Q2QLY4	1	3	0.3462	0	1	1	613.978820800781	1839.92190914234	-0.166304669692699	-0.000101995885415818	HCD	MS2	58.78114	22.07314	49.6241253277333	46303	NaS1_070418_02.raw	0/0	3.12414312362671			0	2.064E-05
False	High	Sequest HT (A2)	Unambiguous	[R].MPSAVGYQPTLSTEMGSLQER.[I]		1	1	P12085	P12085	0	2	0.6604	0	1	1	1141.54382324219	2282.08036985438	0.537555579107842	0.000613372187672212	CID	MS2		29.05	49.5995471637333	46276	NaS1_070418_02.raw	0/0	3.18012142181396	19966359.5	49.6248779296875	0	4.52E-08
False	High	Sequest HT (A2)	Unambiguous	[R].MPSAVGYQPTLSTEMGSLQER.[I]		1	1	P12085	P12085	0	2	0.6331	0	1	1	1141.54382324219	2282.08036985438	0.537555579107842	0.000613372187672212	HCD	MS2	0	41.055	49.5977243370667	46274	NaS1_070418_02.raw	0/0	4.16968107223511	19966359.5	49.6248779296875	0	3.366E-06
False	High	Sequest HT (A2)	Unambiguous	[K].SFVSEYPIVSIEDPFDQDDWEHYAK.[M]		1	1	Q42971	Q42971	0	3	0.6332	0	1	1	1006.12432861328	3016.35843257984	2.02517782672354	0.00203621661466968	CID	MS2		16.98993	68.1212303386667	66210	NaS1_070418_03.raw	0/0	3.67572951316834	83673648	68.10888671875	0	8.849E-08
False	High	Sequest HT (A2)	Unambiguous	[K].ESGMTLITAEDLDDAAEK.[A]		1	1	Q6K9N6	Q6K9N6	0	2	0.6026	0	1	1	954.941345214844	1908.87541379969	0.594695889849997	0.000567599843861899	CID	MS2		26.93938	49.5931226005333	46269	NaS1_070418_02.raw	0/0	4.57995510101318			0	3.615E-08
False	High	Sequest HT (A2)	Unambiguous	[K].ESGMTLITAEDLDDAAEK.[A]		1	1	Q6K9N6	Q6K9N6	0	2	0.6036	0	1	1	954.941345214844	1908.87541379969	0.594695889849997	0.000567599843861899	HCD	MS2	0	21.985	49.5913558581333	46267	NaS1_070418_02.raw	0/0	3.91017818450928			0	1.515E-06
False	High	Sequest HT (A2)	Unambiguous	[R].VEAELSNIcAGILR.[L]	C9(Carbamidomethyl)	1	1	Q84J55	Q84J55	0	2	0.3777	0	1	1	772.907165527344	1544.80705442469	-1.9735793453334	-0.00152440265609854	CID	MS2		33.84	49.5888542077333	46264	NaS1_070418_02.raw	0/0	4.13003778457642	16872235	49.5833969116211	0	6.965E-06
False	High	Sequest HT (A2)	Unambiguous	[R].VEAELSNIcAGILR.[L]	C9(Carbamidomethyl)	1	1	Q84J55	Q84J55	0	2	0.3003	0	1	1	772.907165527344	1544.80705442469	-1.9735793453334	-0.00152440265609854	HCD	MS2	21.3655	24.18439	49.5863499712	46263	NaS1_070418_02.raw	0/0	3.428786277771	16872235	49.5833969116211	0	7.241E-06
False	High	Sequest HT (A2)	Unambiguous	[K].VLIAVADNVGSNQLQEIR.[K]		1	1	P41095	P41095	0	3	0.519	0	1	1	647.025451660156	1939.06180172047	0.560580935355918	0.000362333489723217	CID	MS2		25.225	49.5731797826667	46249	NaS1_070418_02.raw	0/0	4.46783494949341	10342037.5	49.4280319213867	0	6.479E-07
False	High	Sequest HT (A2)	Unambiguous	[K].VLIAVADNVGSNQLQEIR.[K]		1	1	P41095	P41095	0	3	0.3543	0	1	1	647.025451660156	1939.06180172047	0.560580935355918	0.000362333489723217	HCD	MS2	61.69282	23.53184	49.5716130168	46247	NaS1_070418_02.raw	0/0	3.50030994415283	10342037.5	49.4280319213867	0	1.396E-05
False	High	Sequest HT (A2)	Unambiguous	[R].VALEAcVQAR.[N]	C6(Carbamidomethyl)	1	1	P0C511	P0C511	0	2	0.5385	0	1	1	558.795837402344	1116.58439817469	1.24854550228129	0.000697052343827664	CID	MS2		34.85715	49.5706776376	46246	NaS1_070418_02.raw	0/0	3.25312876701355			0	0.0001436
False	High	Sequest HT (A2)	Unambiguous	[R].MPSAVGYqPTLSTEMGSLQER.[I]	Q8(Deamidated)	1	1	P12085	P12085	0	2		0.0493	2	2	1142.04455566406	2283.08183469813	8.18005759097119	0.00933779406267221	CID	MS2		29.83	49.5522701885333	46228	NaS1_070418_02.raw	0/0	4.43607044219971			0	1.305E-07
False	High	Sequest HT (A2)	Unambiguous	[R].MPSAVGYQPTLSTEMGSLqER.[I]	Q19(Deamidated)	1	1	P12085	P12085	0	2	0.0973	0	1	1	1142.04455566406	2283.08183469813	8.18005759097119	0.00933779406267221	HCD	MS2	0	42.175	49.5504848130667	46226	NaS1_070418_02.raw	0/0	4.52488327026367			0	3.415E-06
False	High	Sequest HT (A2)	Unambiguous	[K].AVDNVNSVIAPALIGK.[D]		1	1	Q42971	Q42971	0	2	0.5615	0	1	1	790.953979492188	1580.90068235438	0.0315607281064916	2.49471875122254E-05	CID	MS2		17.63422	49.4198466512	46091	NaS1_070418_02.raw	0/0	3.16952872276306	4986190.5625	49.3802223205566	0	4.582E-05
False	High	Sequest HT (A2)	Unambiguous	[R].IINEPTAAAIAYGLDK.[K]		1	1	Q6Z7B0	Q6Z7B0	0	2	0.5965	0	1	2	830.451721191406	1659.89616575281	0.57417046906482	0.000476531406434333	HCD	MS2	0	26.70748	49.4190695770667	46090	NaS1_070418_02.raw	0/0	3.41745209693909			0	1.649E-06
False	High	Sequest HT (A2)	Unambiguous	[R].IINEPTAAAIAYGIDK.[K]		2	2	Q75HQ0	Q6Z058; Q75HQ0	0	2	0.5965	0	1	1	830.451721191406	1659.89616575281	0.57417046906482	0.000476531406434333	HCD	MS2	0	26.70748	49.4190695770667	46090	NaS1_070418_02.raw	0/0	3.41745209693909			0	1.649E-06
False	High	Sequest HT (A2)	Unambiguous	[K].ESGMTLITAEDLDDAAEK.[A]		1	1	Q6K9N6	Q6K9N6	0	2	0.6417	0	1	1	954.941223144531	1908.87516965906	0.466798192376145	0.000445529531361899	CID	MS2		33.1	49.2355001253333	45898	NaS1_070418_02.raw	0/0	4.40641784667969	74181086.875	49.4088439941406	0	2.336E-08
False	High	Sequest HT (A2)	Unambiguous	[K].ESGMTLITAEDLDDAAEK.[A]		1	1	Q6K9N6	Q6K9N6	0	2	0.4875	0	1	1	954.941223144531	1908.87516965906	0.466798192376145	0.000445529531361899	HCD	MS2	0	42.355	49.2337317045333	45896	NaS1_070418_02.raw	0/0	3.19688773155212	74181086.875	49.4088439941406	0	3.012E-06
False	High	Sequest HT (A2)	Unambiguous	[R].TVPAAVPAIVFLSGGQSEEEATVNLNAMNK.[L]		1	1	Q5N725	Q5N725	0	2	0.5539	0	1	1	1529.29016113281	3057.57304563563	5.53376452577664	0.00845989781237222	CID	MS2		39.945	68.1901461989333	66280	NaS1_070418_03.raw	0/0	2.03954792022705			0	0.0002297
False	High	Sequest HT (A2)	Unambiguous	[R].VALEAcVQAR.[N]	C6(Carbamidomethyl)	1	1	P0C511	P0C511	0	2	0.523	0	1	1	558.795043945313	1116.58281126063	-0.172678049139089	-9.64046874223357E-05	CID	MS2		27.565	49.1975146450667	45861	NaS1_070418_02.raw	0/0	3.6925938129425			0	0.000104
False	High	Sequest HT (A2)	Unambiguous	[K].EYKPDIDIVSNAScTTncLAPLAK.[V]	C14(Carbamidomethyl); N17(Deamidated); C18(Carbamidomethyl)	1	1	Q7FAH2	Q7FAH2	0	3	0.0245	0	1	1	894.435852050781	2681.29300289234	4.96354870085953	0.00443622078097879	CID	MS2		26.83	49.1492398493333	45828	NaS1_070418_02.raw	0/0	4.49209499359131			0	3.113E-05
False	High	Sequest HT (A2)	Unambiguous	[K].EYKPDIDIVSNAScTTncLAPLAK.[V]	C14(Carbamidomethyl); N17(Deamidated); C18(Carbamidomethyl)	1	1	Q7FAH2	Q7FAH2	0	3	0.1372	0	1	1	894.435852050781	2681.29300289234	4.96354870085953	0.00443622078097879	HCD	MS2	0	16.24	49.1475210466667	45826	NaS1_070418_02.raw	0/0	4.30310583114624			0	4.245E-06
False	High	Sequest HT (A2)	Unambiguous	[K].AFEPILLAGR.[S]		1	1	A2ZB00	A2ZB00	0	2	0.7429	0	1	1	543.819152832031	1086.63102903406	0.389381690830791	0.000211557031320808	CID	MS2		7.848807	49.1380360842667	45818	NaS1_070418_02.raw	0/0	2.79597568511963			0	0.0001256
False	High	Sequest HT (A2)	Unambiguous	[K].IGPWGGnGGSAQDISVPPK.[K]	N7(Deamidated)	1	1	Q0JMY8	Q0JMY8	0	2	0.0277	0	1	1	919.458862304688	1837.91044797938	1.38472628089172	0.00127249968755749	CID	MS2		33.1	49.1170433298667	45796	NaS1_070418_02.raw	0/0	3.60688781738281	7010668.375	49.1403656005859	0	0.0001914
False	High	Sequest HT (A2)	Unambiguous	[K].IGPWGGNGGSAqDISVPPK.[K]	Q12(Deamidated)	1	1	Q0JMY8	Q0JMY8	0	2		0.0194	2	2	919.458862304688	1837.91044797938	1.38472628089172	0.00127249968755749	HCD	MS2	51.1132	34.63	49.1154143906667	45794	NaS1_070418_02.raw	0/0	3.52524375915527	7010668.375	49.1403656005859	0	8.328E-07
False	High	Sequest HT (A2)	Unambiguous	[K].IGPWGGnGGSAQDISVPPK.[K]	N7(Deamidated)	1	1	Q0JMY8	Q0JMY8	0	2	0.0194	0	1	1	919.458862304688	1837.91044797938	1.38472628089172	0.00127249968755749	HCD	MS2	51.1132	34.63	49.1154143906667	45794	NaS1_070418_02.raw	0/0	3.60458374023438	7010668.375	49.1403656005859	0	2.994E-05
False	High	Sequest HT (A2)	Unambiguous	[K].GIVDSEDLPLNISR.[E]		2	3	Q0J4P2; Q07078	Q0J4P2; Q69QQ6; Q07078	0	2	0.3482	0	1	1	764.404724121094	1527.80217161219	0.562430586106578	0.00042964109377408	CID	MS2		31.87	49.1018043802667	45780	NaS1_070418_02.raw	0/0	3.82461500167847	3132929.875	49.0871353149414	0	5.45E-06
False	High	Sequest HT (A2)	Unambiguous	[K].GIVDSEDLPLNISR.[E]		2	3	Q0J4P2; Q07078	Q0J4P2; Q69QQ6; Q07078	0	2	0.3146	0	1	1	764.404724121094	1527.80217161219	0.562430586106578	0.00042964109377408	HCD	MS2	0	22.075	49.1001209786667	45778	NaS1_070418_02.raw	0/0	3.01595330238342	3132929.875	49.0871353149414	0	9.995E-06
False	High	Sequest HT (A2)	Unambiguous	[K].AVDNVNSVIAPALIGK.[D]		1	1	Q42971	Q42971	0	2	0.7259	0	1	1	790.954772949219	1580.90226926844	1.03536452824201	0.000818404218762225	CID	MS2		8.013568	49.0748408877333	45753	NaS1_070418_02.raw	0/0	4.56013154983521			0	2.455E-06
False	High	Sequest HT (A2)	Unambiguous	[R].FYAISAEYPEFSNK.[D]		1	1	Q9SLY8	Q9SLY8	0	2	0.7745	0	1	1	833.394836425781	1665.78239622156	1.73009185049386	0.00144097578117908	CID	MS2		31.315	49.0579065066667	45738	NaS1_070418_02.raw	0/0	4.69741868972778			0	2.89E-07
False	High	Sequest HT (A2)	Unambiguous	[K].DGPALQVELLR.[H]		1	1	P14717	P14717	0	2	0.4783	0	1	1	605.843688964844	1210.68010129969	0.899280219122857	0.0005443698438512	CID	MS2		20.4677	49.0568895064	45737	NaS1_070418_02.raw	0/0	3.22384476661682	15914967.75	49.0598258972168	0	0.0001655
False	High	Sequest HT (A2)	Unambiguous	[R].FYAISAEYPEFSNK.[D]		1	1	Q9SLY8	Q9SLY8	0	2	0.6575	0	1	1	833.395385742188	1665.78349485438	2.38962260056522	0.00199029218742908	HCD	MS2	0	21.43	49.0561606157333	45736	NaS1_070418_02.raw	0/0	3.65371751785278			0	2.701E-05
False	High	Sequest HT (A2)	Unambiguous	[R].KAEEYLMGIPQDTPYSEFNHR.[F]		1	1	P30298	P30298	1	3	0.4776	0	1	1	842.398803710938	2525.18185787281	2.10242440877951	0.00176966427094764	CID	MS2		24.415	49.0160163765333	45697	NaS1_070418_02.raw	0/0	3.11511063575745			0	0.0001288
False	High	Sequest HT (A2)	Unambiguous	[K].LAFYDYIGNNPAK.[G]		1	2	P0C362	P0C363; P0C362	0	2	0.4944	0	1	1	743.373046875	1485.73881712	1.05098663571982	0.000780744999929084	CID	MS2		26.59	49.2568102557333	45919	NaS1_070418_02.raw	0/0	3.53939175605774			0	9.563E-05
False	High	Sequest HT (A2)	Unambiguous	[R].AALDAEGFHDVSIMSYTAK.[Y]		1	1	Q5Z8V9	Q5Z8V9	0	3	0.1481	0	1	1	675.991333007813	2025.95944576344	0.408869870508029	0.000276117812518351	HCD	MS2	53.60087	38.52	49.2752990061333	45940	NaS1_070418_02.raw	0/0	2.9696786403656			0	0.0002412
False	High	Sequest HT (A2)	Unambiguous	[K].TITLEVESSDTIDNVK.[A]		2	6	P51431; Q9ARZ9	P0CH35; P0C030; Q58G87; P51431; P0C031; Q9ARZ9	0	2	0.448	0	1	1	882.45166015625	1763.8960436825	2.90759051838582	0.00256433624997499	HCD	MS2	0	27.655	49.2871316781333	45953	NaS1_070418_02.raw	0/0	4.04492664337158			0	2.949E-06
False	High	Sequest HT (A2)	Unambiguous	[K].TITLEVESSDTIDNVK.[A]		2	6	P51431; Q9ARZ9	P0CH35; P0C030; Q58G87; P51431; P0C031; Q9ARZ9	0	2	0.6553	0	1	1	882.451232910156	1763.89518919031	2.42315455909343	0.00213709015622499	CID	MS2		36.885	49.2890111205333	45955	NaS1_070418_02.raw	0/0	4.70383214950562			0	1.386E-06
False	High	Sequest HT (A2)	Unambiguous	[R].NGKPIGPqEFTPIFFNYPPGLR.[E]	Q8(Deamidated)	1	2	Q0J0N4	A3C053; Q0J0N4	0	3	0.0237	0	1	1	830.767272949219	2490.28726558766	2.27234046169712	0.00188625588539907	HCD	MS2	18.39534	33.1	68.1625889061333	66250	NaS1_070418_03.raw	0/0	4.2204966545105			0	1.091E-06
False	High	Sequest HT (A2)	Unambiguous	[R].nGKPIGPQEFTPIFFNYPPGLR.[E]	N1(Deamidated)	1	2	Q0J0N4	A3C053; Q0J0N4	0	3		0.0237	2	2	830.767272949219	2490.28726558766	2.27234046169712	0.00188625588539907	HCD	MS2	18.39534	33.1	68.1625889061333	66250	NaS1_070418_03.raw	0/0	4.12160348892212			0	5.934E-07
False	High	Sequest HT (A2)	Unambiguous	[R].nGKPIGPQEFTPIFFNYPPGLR.[E]	N1(Deamidated)	1	2	Q0J0N4	A3C053; Q0J0N4	0	3	0.0324	0	1	1	830.766662597656	2490.28543453297	1.53706028997462	0.00127590432289907	CID	MS2		39.74851	68.1645642168	66252	NaS1_070418_03.raw	0/0	3.69613409042358			0	2.397E-06
False	High	Sequest HT (A2)	Unambiguous	[R].KAEEYLMGIPqDTPYSEFNHR.[F]	Q11(Deamidated)	1	1	P30298	P30298	1	3	0.1877	0	1	1	842.730834960938	2526.17795162281	6.88267525610307	0.0057955809376143	CID	MS2		29.185	49.3979541466667	46068	NaS1_070418_02.raw	0/0	4.05004072189331			0	2.756E-05
False	High	Sequest HT (A2)	Unambiguous	[R].KAEEYLMGIPQDTPYSEFnHR.[F]	N19(Deamidated)	1	1	P30298	P30298	1	3	0.1121	0	1	1	842.730834960938	2526.17795162281	6.88267525610307	0.0057955809376143	HCD	MS2	51.07658	18.97	49.3961873354667	46066	NaS1_070418_02.raw	0/0	4.37410497665405			0	0.0001474
False	High	Sequest HT (A2)	Unambiguous	[K].LVQIEHALTAVGSGQTSLGIK.[A]		1	1	Q10KF0	Q10KF0	0	3	0.4802	0	1	1	708.067749023438	2122.18869381031	0.966163988868295	0.000683460104179782	CID	MS2		12.78216	49.3942143133333	46064	NaS1_070418_02.raw	0/0	2.27312541007996	11103667.5	49.4335517883301	0	0.0002013
False	High	Sequest HT (A2)	Unambiguous	[K].LVQIEHALTAVGSGQTSLGIK.[A]		1	1	Q10KF0	Q10KF0	0	3	0.2373	0	1	1	708.067749023438	2122.18869381031	0.966163988868295	0.000683460104179782	HCD	MS2	34.42134	23.125	49.3923564037333	46062	NaS1_070418_02.raw	0/0	1.77410614490509	11103667.5	49.4335517883301	0	3.094E-05
False	High	Sequest HT (A2)	Unambiguous	[R].NGKPIGPqEFTPIFFNYPPGLR.[E]	Q8(Deamidated)	1	2	Q0J0N4	A3C053; Q0J0N4	0	3		0.0324	2	2	830.766662597656	2490.28543453297	1.53706028997462	0.00127590432289907	CID	MS2		39.74851	68.1645642168	66252	NaS1_070418_03.raw	0/0	3.58468127250671			0	3.951E-06
False	High	Sequest HT (A2)	Unambiguous	[K].SSVLLDVKPWDDETDMK.[K]		1	1	P29545	P29545	0	3	0.3876	0	1	1	659.987854003906	1977.94900875172	0.821428179524416	0.000541580572947472	HCD	MS2	0	22.135	49.6581860032	46338	NaS1_070418_02.raw	0/0	3.56262683868408	24432274	49.7317733764648	0	2.637E-06
False	High	Sequest HT (A2)	Unambiguous	[R].TLQALQYVQDNPDEVcPAGWKPGDK.[S]	C16(Carbamidomethyl)	1	1	Q6ER94	Q6ER94	0	2	0.6084	0	1	1	1415.18334960938	2829.35942258875	2.89949112552664	0.00410183937511377	CID	MS2		38.83	49.3643722813333	46034	NaS1_070418_02.raw	0/0	2.63273286819458	3708058.75	49.3391227722168	0	0.0001468
False	High	Sequest HT (A2)	Unambiguous	[R].DNLTLWTSDNAEDGGDEIK.[E]		1	1	Q06967	Q06967	0	2	0.6205	0	1	1	1046.96948242188	2092.93168821375	0.544878926492721	0.000570196875059992	HCD	MS2	0	23.2	49.31976342	45986	NaS1_070418_02.raw	0/0	3.31726002693176	43851372.5	49.311450958252	0	3.046E-07
False	High	Sequest HT (A2)	Unambiguous	[K].SPIVVFDDVDVEK.[A]		1	1	B3VMC0	B3VMC0	0	2	0.6272	0	1	1	731.37744140625	1461.7476061825	0.311019932149991	0.000227316249947762	CID	MS2		25.69765	49.3170238610667	45983	NaS1_070418_02.raw	0/0	3.38485074043274	54720552.75	49.3019866943359	0	4.474E-05
False	High	Sequest HT (A2)	Unambiguous	[K].SPIVVFDDVDVEK.[A]		1	1	B3VMC0	B3VMC0	0	2	0.5269	0	1	1	731.37744140625	1461.7476061825	0.311019932149991	0.000227316249947762	HCD	MS2	0	16.04165	49.3147117194667	45982	NaS1_070418_02.raw	0/0	3.53191232681274	54720552.75	49.3019866943359	0	3.397E-06
False	High	Sequest HT (A2)	Unambiguous	[K].VLIAVADNVGSNQLQEIR.[K]		1	1	P41095	P41095	0	2	0.6648	0	1	1	970.034545898438	1939.06181516688	0.567515430045224	0.00055022343769906	CID	MS2		28.5683	49.3139225461333	45981	NaS1_070418_02.raw	0/0	5.30951499938965	93788920	49.2937126159668	0	9.829E-09
False	High	Sequest HT (A2)	Unambiguous	[R].TADEIVDFIK.[K]		1	1	Q53LQ0	Q53LQ0	0	2	0.6833	0	1	1	575.803100585938	1150.59892454188	-0.0924545580384017	-5.3189062441561E-05	CID	MS2		13.77734	49.3128368269333	45980	NaS1_070418_02.raw	0/0	3.59524154663086			0	0.0002425
False	High	Sequest HT (A2)	Unambiguous	[K].VLIAVADNVGSNQLQEIR.[K]		1	1	P41095	P41095	0	2	0.7218	0	1	1	970.034545898438	1939.06181516688	0.567515430045224	0.00055022343769906	HCD	MS2	0	20.53	49.3121700978667	45979	NaS1_070418_02.raw	0/0	5.14172792434692	93788920	49.2937126159668	0	8.223E-10
False	High	Sequest HT (A2)	Unambiguous	[K].NFEGLDLAEMDK.[S]		1	1	Q10CE4	Q10CE4	0	2	0.5478	0	1	1	691.319580078125	1381.63188352625	1.0684740596805	0.000738118125127585	CID	MS2		24.07	49.3079993888	45975	NaS1_070418_02.raw	0/0	3.1435239315033	21566438.5	49.4254112243652	0	0.0001524
False	High	Sequest HT (A2)	Unambiguous	[K].NFEGLDLAEMDK.[S]		1	1	Q10CE4	Q10CE4	0	2	0.4286	0	1	1	691.319580078125	1381.63188352625	1.0684740596805	0.000738118125127585	HCD	MS2	0	32.5	49.30635182	45973	NaS1_070418_02.raw	0/0	2.94296526908875	21566438.5	49.4254112243652	0	0.0001359
False	High	Sequest HT (A2)	Unambiguous	[R].DNLTLWTSDNAEDGGDEIK.[E]		1	1	Q06967	Q06967	0	2	0.6648	0	1	1	1046.96948242188	2092.93168821375	0.544878926492721	0.000570196875059992	CID	MS2		32.83	49.3215721666667	45988	NaS1_070418_02.raw	0/0	3.60550427436829	43851372.5	49.311450958252	0	1.167E-05
False	High	Sequest HT (A2)	Unambiguous	[K].SSVLLDVKPWDDETDMK.[K]		1	1	P29545	P29545	0	3	0.1992	0	1	1	659.987854003906	1977.94900875172	0.821428179524416	0.000541580572947472	CID	MS2		21.2641	49.6600071794667	46340	NaS1_070418_02.raw	0/0	2.61068558692932	24432274	49.7317733764648	0	6.72E-06
False	High	Sequest HT (A2)	Unambiguous	[R].GPILLEDYHLIEK.[VL]		2	3	Q0E4K1; A2YH64	Q0E4K1; Q0D9C4; A2YH64	0	3	0.5556	0	1	1	513.952392578125	1539.84262447438	0.586959271904049	0.000301274791733401	HCD	MS2	0	42.61	49.6608258469333	46341	NaS1_070418_02.raw	0/0	3.33373188972473			0	2.447E-05
False	High	Sequest HT (A2)	Unambiguous	[K].TITLEVESSDTIDNVK.[A]		2	6	P51431; Q9ARZ9	P0CH35; P0C030; Q58G87; P51431; P0C031; Q9ARZ9	0	2	0.3651	0	1	1	882.450439453125	1763.89360227625	1.52348777755043	0.00134363312497499	HCD	MS2	0	26.38	49.661700832	46342	NaS1_070418_02.raw	0/0	3.14543390274048			0	8.783E-06
False	High	Sequest HT (A2)	Unambiguous	[K].LPMFGcTDATQVLK.[E]	C6(Carbamidomethyl)	1	2	P18566	P18566; Q0INY7	0	2	0.5155	0	1	1	790.895446777344	1580.78361692469	1.58503582156588	0.00125279734375638	CID	MS2		24.96217	50.03323672	46725	NaS1_070418_02.raw	0/0	2.90716409683228			0	4.388E-05
False	High	Sequest HT (A2)	Unambiguous	[K].LPMFGcTDATQVLK.[E]	C6(Carbamidomethyl)	1	2	P18566	P18566; Q0INY7	0	2	0.5237	0	1	1	790.895446777344	1580.78361692469	1.58503582156588	0.00125279734375638	HCD	MS2	55.95856	26.59886	50.0308369709333	46724	NaS1_070418_02.raw	0/0	3.59048700332642			0	1.042E-06
False	High	Sequest HT (A2)	Unambiguous	[K].NFEGLDLAEMDK.[S]		1	1	Q10CE4	Q10CE4	0	2	0.5902	0	1	1	691.319396972656	1381.63151731531	0.803416968024343	0.000555012656377585	CID	MS2		27.88	50.0252787336	46718	NaS1_070418_02.raw	0/0	3.05360770225525			0	0.0001422
False	High	Sequest HT (A2)	Unambiguous	[K].NFEGLDLAEMDK.[S]		1	1	Q10CE4	Q10CE4	0	2	0.4426	0	1	1	691.319396972656	1381.63151731531	0.803416968024343	0.000555012656377585	HCD	MS2	0	30.74582	50.0236372136	46716	NaS1_070418_02.raw	0/0	2.96310424804688			0	0.0001324
False	High	Sequest HT (A2)	Unambiguous	[K].SSVLLDVKPWDDETDMK.[K]		1	1	P29545	P29545	0	3	0.4352	0	1	1	659.988098144531	1977.94974117359	1.19172209174928	0.000785721197947472	CID	MS2		16.51164	50.0227416954667	46715	NaS1_070418_02.raw	0/0	3.23843598365784			0	0.0001195
False	High	Sequest HT (A2)	Unambiguous	[R].GPILLEDYHLIEK.[VL]		2	3	Q0E4K1; A2YH64	Q0E4K1; Q0D9C4; A2YH64	0	3	0.7027	0	1	1	513.952209472656	1539.84207515797	0.230223641947145	0.000118169322983401	CID	MS2		16.94346	50.0216457602667	46714	NaS1_070418_02.raw	0/0	2.58951783180237	53795089	49.9093551635742	0	5.8E-06
False	High	Sequest HT (A2)	Unambiguous	[K].SSVLLDVKPWDDETDMK.[K]		1	1	P29545	P29545	0	3	0.4585	0	1	1	659.987670898438	1977.94845943531	0.543707745355767	0.000358475104197472	HCD	MS2	0	22.64931	50.0208809274667	46713	NaS1_070418_02.raw	0/0	3.48660969734192			0	1.353E-06
False	High	Sequest HT (A2)	Unambiguous	[K].ISEDEYVSAIKEEISK.[V]		1	1	Q2QLY4	Q2QLY4	1	3	0.0855	0	1	1	613.979248046875	1839.92319088063	0.530321671741762	0.000325250208334182	HCD	MS2	0	12.07522	49.9861072962667	46679	NaS1_070418_02.raw	0/0	2.33706951141357			0	3.621E-06
False	High	Sequest HT (A2)	Unambiguous	[K].DGESFSNIPTNAVNAVTWGVFPGK.[E]		1	1	Q75HE6	Q75HE6	0	2	0.6168	0	1	1	1254.11401367188	2507.22075071375	0.24827247649426	0.000311236875177201	CID	MS2		31.945	68.0932173490667	66187	NaS1_070418_03.raw	0/0	3.33803653717041	32182076.25	68.3296432495117	0	7.094E-06
False	High	Sequest HT (A2)	Unambiguous	[R].GGNNILVMcDTYTPAGEPIPTNK.[R]	C9(Carbamidomethyl)	1	1	P14655	P14655	0	2	0.7278	0	1	1	1231.58947753906	2462.17167844813	1.07931994204517	0.00132873406251477	CID	MS2		39.66	49.971843588	46664	NaS1_070418_02.raw	0/0	3.59570002555847	15912121.5	49.9100112915039	0	3.491E-06
False	High	Sequest HT (A2)	Unambiguous	[R].GGNNILVMcDTYTPAGEPIPTNK.[R]	C9(Carbamidomethyl)	1	1	P14655	P14655	0	2	0.5931	0	1	1	1231.58947753906	2462.17167844813	1.07931994204517	0.00132873406251477	HCD	MS2	0	30.88	49.9698789946667	46662	NaS1_070418_02.raw	0/0	4.07965755462646	15912121.5	49.9100112915039	0	1.041E-05
False	High	Sequest HT (A2)	Unambiguous	[R].MPSAVGYQPTLSTEMGSLQER.[I]		1	1	P12085	P12085	0	2	0.6658	0	1	1	1141.54455566406	2282.08183469813	1.17944556544886	0.00134579406267221	CID	MS2		33.31	49.9576794418667	46648	NaS1_070418_02.raw	0/0	4.00888538360596	30842393.5	49.9310836791992	0	2.93E-07
False	High	Sequest HT (A2)	Unambiguous	[R].MPSAVGYQPTLSTEMGSLQER.[I]		1	1	P12085	P12085	0	2	0.5587	0	1	1	1141.54455566406	2282.08183469813	1.17944556544886	0.00134579406267221	HCD	MS2	0	23.755	49.9558254512	46646	NaS1_070418_02.raw	0/0	3.8317391872406	30842393.5	49.9310836791992	0	2.03E-07
False	High	Sequest HT (A2)	Unambiguous	[R].YAIIcQEnGLVPIVEPEILVDGPHDIDR.[C]	C5(Carbamidomethyl); N8(Deamidated)	1	1	P17784	P17784	0	3	0.0025	0	1	1	1059.20629882813	3175.60434322438	2.00021047758764	0.00211728812497484	HCD	MS2	11.11532	22.98325	68.1105330645333	66205	NaS1_070418_03.raw	0/0	3.94940495491028			0	4.074E-08
False	High	Sequest HT (A2)	Unambiguous	[K].LLGVTIYSSDAIR.[S]		1	2	Q0JMY8	Q0JMY8; A2WPN7	0	2	0.5267	0	1	1	704.396301269531	1407.78532590906	0.795646845514897	0.00056004953125921	CID	MS2		33.86255	49.9284683613333	46618	NaS1_070418_02.raw	0/0	2.99699568748474			0	4.748E-05
False	High	Sequest HT (A2)	Unambiguous	[K].IYVLTQFNSASLNR.[H]		2	2	Q69T99; P15280	Q69T99; P15280	0	2	0.1307	0	1	1	813.438049316406	1625.86882200281	2.6082693854667	0.00212034640617276	CID	MS2		32.77	49.9247475821333	46614	NaS1_070418_02.raw	0/0	2.82528400421143			0	2.065E-05
False	High	Sequest HT (A2)	Unambiguous	[K].IYVLTQFNSASLNR.[H]		2	2	Q69T99; P15280	Q69T99; P15280	0	2	0.1886	0	1	1	813.436584472656	1625.86589231531	0.806343484824059	0.000655502656172757	HCD	MS2	22.18822	22.94094	49.9229727624	46612	NaS1_070418_02.raw	0/0	2.28276681900024			0	0.0001093
False	High	Sequest HT (A2)	Unambiguous	[K].ESAQDIINLKPLIEK.[K]		1	1	P83646	P83646	0	2	0.462	0	1	1	855.98681640625	1710.9663561825	1.59537143742263	0.00136481125014143	CID	MS2		31.72	50.0367302768	46729	NaS1_070418_02.raw	0/0	3.4207911491394	32273670	49.9664306640625	0	1.648E-05
False	High	Sequest HT (A2)	Unambiguous	[K].LAPILDEAATTLK.[S]		1	1	Q53LQ0	Q53LQ0	0	2	0.3887	0	1	1	678.393310546875	1355.77934446375	0.94901502686654	0.000643326874978811	HCD	MS2	0	28.68288	50.0387283093333	46731	NaS1_070418_02.raw	0/0	2.46942138671875			0	0.000125
False	High	Sequest HT (A2)	Unambiguous	[K].LAPILDEAATTLK.[S]		1	1	Q53LQ0	Q53LQ0	0	2	0.609	0	1	1	678.393310546875	1355.77934446375	0.94901502686654	0.000643326874978811	CID	MS2		30.985	50.0403277770667	46733	NaS1_070418_02.raw	0/0	3.35389041900635			0	6.494E-05
False	High	Sequest HT (A2)	Unambiguous	[R].AAVPSGASTGVYEALELR.[D]		1	1	Q42971	Q42971	0	3	0.493	0	1	1	597.648315429688	1790.93039302906	1.16665142795302	0.000696463020934364	HCD	MS2	58.93682	35.11669	50.0423547552	46735	NaS1_070418_02.raw	0/0	3.55105400085449	12107275.5625	50.1438026428223	0	2.77E-06
False	High	Sequest HT (A2)	Unambiguous	[K].LIGSPPGYVGYTEGGqLTEAVR.[R]	Q16(Deamidated)	2	2	Q7F9I1; Q2QVG9	Q7F9I1; Q2QVG9	0	2	0.7237	0	1	1	1133.08264160156	2265.15800657313	8.05840041430792	0.00912670156270523	CID	MS2		40.5	50.2016840344	46893	NaS1_070418_02.raw	0/0	3.33333301544189	6003271.25	50.0517692565918	0	3.061E-06
False	High	Sequest HT (A2)	Unambiguous	[K].IGPWGGnGGSAQDISVPPK.[K]	N7(Deamidated)	1	1	Q0JMY8	Q0JMY8	0	2	0.006	0	1	1	919.458801269531	1837.91032590906	1.31830820178009	0.00121146453130749	CID	MS2		41.52	50.1942963730667	46887	NaS1_070418_02.raw	0/0	3.33876705169678	3556270.625	50.1761779785156	0	1.921E-05
False	High	Sequest HT (A2)	Unambiguous	[K].IGPWGGNGGSAqDISVPPK.[K]	Q12(Deamidated)	1	1	Q0JMY8	Q0JMY8	0	2		0.0053	2	2	919.458801269531	1837.91032590906	1.31830820178009	0.00121146453130749	HCD	MS2	0	33.04	50.1923212008	46885	NaS1_070418_02.raw	0/0	3.77207183837891	3556270.625	50.1761779785156	0	0.000223
False	High	Sequest HT (A2)	Unambiguous	[K].IGPWGGnGGSAQDISVPPK.[K]	N7(Deamidated)	1	1	Q0JMY8	Q0JMY8	0	2	0.0053	0	1	1	919.458801269531	1837.91032590906	1.31830820178009	0.00121146453130749	HCD	MS2	0	33.04	50.1923212008	46885	NaS1_070418_02.raw	0/0	3.79059100151062	3556270.625	50.1761779785156	0	1.588E-05
False	High	Sequest HT (A2)	Unambiguous	[K].KPEDWDDEEDGEWTAPTIPNPEYK.[G]		1	1	Q9SLY8	Q9SLY8	0	3	0.701	0	1	1	954.41845703125	2861.24081783375	-0.566644136363858	-0.000540435416951368	CID	MS2		24.49	50.1621122864	46854	NaS1_070418_02.raw	0/0	3.87752366065979			0	9.592E-07
False	High	Sequest HT (A2)	Unambiguous	[K].KPEDWDDEEDGEWTAPTIPNPEYK.[G]		1	1	Q9SLY8	Q9SLY8	0	3	0.6	0	1	1	954.41845703125	2861.24081783375	-0.566644136363858	-0.000540435416951368	HCD	MS2	0	27.09649	50.1604105453333	46852	NaS1_070418_02.raw	0/0	4.64744997024536			0	1.076E-07
False	High	Sequest HT (A2)	Unambiguous	[K].GIVDSEDLPLNISR.[E]		2	3	Q0J4P2; Q07078	Q0J4P2; Q69QQ6; Q07078	0	2	0.3575	0	1	1	764.404052734375	1527.80082883875	-0.3164621250485	-0.00024174562497592	CID	MS2		21.31517	50.1511650418667	46844	NaS1_070418_02.raw	0/0	3.85868287086487			0	2.109E-05
False	High	Sequest HT (A2)	Unambiguous	[R].ELDGAELGTVAWAER.[N]		1	1	Q76BW5	Q76BW5	0	2	0.5263	0	1	1	808.899353027344	1616.79142942469	-0.0287453967900836	-2.32376562507852E-05	CID	MS2		29.56899	50.130369828	46824	NaS1_070418_02.raw	0/0	3.60964107513428	6853766	50.1331901550293	0	7.817E-05
False	High	Sequest HT (A2)	Unambiguous	[R].VDMPGSFHTEWFK.[I]		1	1	Q9LI00	Q9LI00	0	3	0.3759	0	1	1	527.578735351563	1580.72165279469	0.903028040355539	0.000475811562485736	HCD	MS2	22.86266	27.96803	49.9193708026667	46608	NaS1_070418_02.raw	0/0	2.8167622089386			0	0.0001073
False	High	Sequest HT (A2)	Unambiguous	[R].ELDGAELGTVAWAER.[N]		1	1	Q76BW5	Q76BW5	0	2	0.448	0	1	1	808.899353027344	1616.79142942469	-0.0287453967900836	-2.32376562507852E-05	HCD	MS2	0	30.63774	50.1287952704	46822	NaS1_070418_02.raw	0/0	3.46228218078613	6853766	50.1331901550293	0	1.904E-06
False	High	Sequest HT (A2)	Unambiguous	[K].VLVVANPANTNALILK.[E]		1	1	Q7XDC8	Q7XDC8	0	2	0.7783	0	1	1	825.501037597656	1649.99479856531	-0.0415908488797873	-3.4312343586862E-05	CID	MS2		7.923344	50.1079375384	46801	NaS1_070418_02.raw	0/0	4.41637897491455	204771359.5	50.1424446105957	0	3.213E-07
False	High	Sequest HT (A2)	Unambiguous	[R].EDQVPLIIIQDGESK.[K]		1	1	Q53LQ0	Q53LQ0	0	2	0.5442	0	1	1	842.444091796875	1683.88090696375	0.564454578114352	0.000475236875217888	CID	MS2		31.14675	50.0817824506667	46775	NaS1_070418_02.raw	0/0	3.72878432273865			0	1.223E-05
False	High	Sequest HT (A2)	Unambiguous	[R].EDQVPLIIIQDGESK.[K]		1	1	Q53LQ0	Q53LQ0	0	2	0.5379	0	1	1	842.443725585938	1683.88017454188	0.129493717527406	0.000109025937717888	HCD	MS2	0	23.55909	50.0800682112	46773	NaS1_070418_02.raw	0/0	3.82907032966614			0	1.924E-05
False	High	Sequest HT (A2)	Unambiguous	[R].LTGLHETASIDNFSWGVANR.[G]		1	1	P14655	P14655	0	3	0.5091	0	1	1	730.031616210938	2188.08029537281	0.977918822044743	0.000713254270825322	CID	MS2		16.65721	50.0790744530667	46772	NaS1_070418_02.raw	0/0	3.83230638504028			0	1.069E-05
False	High	Sequest HT (A2)	Unambiguous	[R].LTGLHETASIDNFSWGVANR.[G]		1	1	P14655	P14655	0	3	0.5182	0	1	1	730.030883789063	2188.07809810719	-0.0262800542003511	-1.91676041746784E-05	HCD	MS2	0	12.98444	50.0771095970667	46770	NaS1_070418_02.raw	0/0	4.13345241546631			0	2.925E-06
False	High	Sequest HT (A2)	Unambiguous	[K].WLAANVSAEVAESTR.[I]		1	1	P48494	P48494	0	2	0.4667	0	1	1	802.408935546875	1603.81059446375	1.95418329656398	0.00156706687494079	CID	MS2		33.1	50.0474317781333	46741	NaS1_070418_02.raw	0/0	3.60294413566589	3809364.25	50.111701965332	0	1.388E-05
False	High	Sequest HT (A2)	Unambiguous	[K].WLAANVSAEVAESTR.[I]		1	1	P48494	P48494	0	2	0.4352	0	1	1	802.408935546875	1603.81059446375	1.95418329656398	0.00156706687494079	HCD	MS2	0	31.915	50.0459131885333	46739	NaS1_070418_02.raw	0/0	3.23847126960754	3809364.25	50.111701965332	0	2.459E-06
False	High	Sequest HT (A2)	Unambiguous	[R].AAVPSGASTGVYEALELR.[D]		1	1	Q42971	Q42971	0	3	0.3742	0	1	1	597.648315429688	1790.93039302906	1.16665142795302	0.000696463020934364	CID	MS2		22.135	50.044052868	46737	NaS1_070418_02.raw	0/0	3.02497482299805	12107275.5625	50.1438026428223	0	1.61E-05
False	High	Sequest HT (A2)	Unambiguous	[K].DGESFSNIPTNAVNAVTWGVFPGK.[E]		1	1	Q75HE6	Q75HE6	0	2	0.4373	0	1	1	1254.11401367188	2507.22075071375	0.24827247649426	0.000311236875177201	HCD	MS2	0	42.4	68.0914358733333	66185	NaS1_070418_03.raw	0/0	2.95105791091919	32182076.25	68.3296432495117	0	2.361E-05
False	High	Sequest HT (A2)	Rejected	[R].GELQcIGATTIDEYR.[K]	C5(Carbamidomethyl)	1	1		Q53LY0	0	2	0	0	1	2	863.4091796875	1725.811082745	-0.0826133227586591	-7.1287499888939E-05	CID	MS2		37.785	45.9699767981333	42612	NaS1_070418_02.raw	0/0	2.79730033874512	12040944.125	45.9261093139648	0	1.48E-05
False	High	Sequest HT (A2)	Unambiguous	[R].YAIIcqENGLVPIVEPEILVDGPHDIDR.[C]	C5(Carbamidomethyl); Q6(Deamidated)	1	1	P17784	P17784	0	3		0.0025	2	2	1059.20629882813	3175.60434322438	2.00021047758764	0.00211728812497484	HCD	MS2	11.11532	22.98325	68.1105330645333	66205	NaS1_070418_03.raw	0/0	3.93691372871399			0	1.865E-07
False	High	Sequest HT (A2)	Unambiguous	[K].EYKPDIDIVSNAScTTNcLAPLAK.[V]	C14(Carbamidomethyl); C18(Carbamidomethyl)	1	1	Q7FAH2	Q7FAH2	0	3	0.4382	0	1	1	894.104248046875	2680.29819088063	0.937452776046916	0.000837550208061089	CID	MS2		16.34092	49.8575405269333	46544	NaS1_070418_02.raw	0/0	3.563236951828			0	9.32E-06
False	High	Sequest HT (A2)	Unambiguous	[R].IINEPTAAAIAYGIDK.[K]		2	2	Q75HQ0	Q6Z058; Q75HQ0	0	3	0.5679	0	1	2	553.970031738281	1659.89554195484	0.19836483750477	0.000109754948046733	HCD	MS2	0	16.01589	49.7372703136	46422	NaS1_070418_02.raw	0/0	3.24302005767822	26639693	49.7056770324707	0	4.124E-06
False	High	Sequest HT (A2)	Unambiguous	[R].IINEPTAAAIAYGLDK.[K]		1	1	Q6Z7B0	Q6Z7B0	0	3	0.5679	0	1	1	553.970031738281	1659.89554195484	0.19836483750477	0.000109754948046733	HCD	MS2	0	16.01589	49.7372703136	46422	NaS1_070418_02.raw	0/0	3.24302005767822	26639693	49.7056770324707	0	4.124E-06
False	High	Sequest HT (A2)	Unambiguous	[K].EISGTHGPVYDLADIVTYLK.[I]		1	2	Q0JMY8	Q0JMY8; A2WPN7	0	3	0.6435	0	1	1	731.049011230469	2191.13248043141	1.9875384536133	0.00145165046872838	HCD	MS2	11.13037	14.30421	68.1166200616	66209	NaS1_070418_03.raw	0/0	3.59171152114868			0	6.851E-08
False	High	Sequest HT (A2)	Unambiguous	[R].GGNnILVMcDTYTPAGEPIPTNK.[R]	N4(Deamidated); C9(Carbamidomethyl)	1	1	P14655	P14655	0	2	0.1176	0	1	2	1232.09057617188	2463.17387571375	8.46018636973625	0.0104193668750163	CID	MS2		37.635	49.7227920749333	46407	NaS1_070418_02.raw	0/0	3.39643335342407			0	2.88E-05
False	High	Sequest HT (A2)	Unambiguous	[R].GGnNILVMcDTYTPAGEPIPTNK.[R]	N3(Deamidated); C9(Carbamidomethyl)	1	1	P14655	P14655	0	2	0.1176	0	1	1	1232.09057617188	2463.17387571375	8.46018636973625	0.0104193668750163	CID	MS2		37.635	49.7227920749333	46407	NaS1_070418_02.raw	0/0	3.39643335342407			0	2.88E-05
False	High	Sequest HT (A2)	Unambiguous	[R].EDQVPLIIIQDGESK.[K]		1	1	Q53LQ0	Q53LQ0	0	2	0.4985	0	1	1	842.444946289063	1683.88261594813	1.57936325281723	0.00132972906271789	CID	MS2		33.1	49.7217128074667	46406	NaS1_070418_02.raw	0/0	3.39324498176575			0	2.001E-05
False	High	Sequest HT (A2)	Unambiguous	[K].SSVLLDVKPWDDETDMK.[K]		1	1	P29545	P29545	0	2	0.4286	0	1	1	989.479370117188	1977.95146360438	2.06253938201334	0.00203979718753544	HCD	MS2	55.53857	40.83	49.7164900957333	46400	NaS1_070418_02.raw	0/0	3.28746581077576	23032153.5	49.7866325378418	0	8.975E-05
False	High	Sequest HT (A2)	Unambiguous	[K].GSDWLGDQDSIQYMcR.[E]	C15(Carbamidomethyl)	1	1	Q6ZDY8	Q6ZDY8	0	2	0.7953	0	1	1	965.907653808594	1930.80803098719	1.143914712816	0.00110433859386561	CID	MS2		30.01	49.7157068509333	46399	NaS1_070418_02.raw	0/0	3.36728811264038	21050458.5	49.6913299560547	0	8.421E-06
False	High	Sequest HT (A2)	Unambiguous	[K].GSDWLGDQDSIQYMcR.[E]	C15(Carbamidomethyl)	1	1	Q6ZDY8	Q6ZDY8	0	2	0.7178	0	1	1	965.907653808594	1930.80803098719	1.143914712816	0.00110433859386561	HCD	MS2	0	19.93	49.7139359690667	46397	NaS1_070418_02.raw	0/0	3.25821018218994	21050458.5	49.6913299560547	0	2.798E-06
False	High	Sequest HT (A2)	Unambiguous	[R].LTGLHETASIDNFSWGVANR.[G]		1	1	P14655	P14655	0	3	0.3244	0	1	1	730.031677246094	2188.08047847828	1.06160206173183	0.000774289427075322	CID	MS2		15.48995	49.7119817872	46395	NaS1_070418_02.raw	0/0	2.62138032913208	12732007	49.7193031311035	0	0.0001339
False	High	Sequest HT (A2)	Unambiguous	[R].LTGLHETASIDNFSWGVANR.[G]		1	1	P14655	P14655	0	3	0.3832	0	1	1	730.031677246094	2188.08047847828	1.06160206173183	0.000774289427075322	HCD	MS2	14.90312	18.88	49.7102068949333	46393	NaS1_070418_02.raw	0/0	3.68356680870056	12732007	49.7193031311035	0	4.028E-05
False	High	Sequest HT (A2)	Unambiguous	[K].ESAQDIINLKPLIEK.[K]		1	1	P83646	P83646	0	2	0.4529	0	1	1	855.985595703125	1710.96391477625	0.168452587658064	0.000144108125141429	HCD	MS2	51.01183	28.855	49.6896184749333	46371	NaS1_070418_02.raw	0/0	3.82208013534546	2971483.875	49.6754264831543	0	4.873E-05
False	High	Sequest HT (A2)	Unambiguous	[K].WLAANVSAEVAESTR.[I]		1	1	P48494	P48494	0	2	0.5865	0	1	1	802.407104492188	1603.80693235438	-0.329201377458226	-0.000263987812559208	CID	MS2		37.33057	49.6849541808	46366	NaS1_070418_02.raw	0/0	3.6968092918396			0	2.566E-07
False	High	Sequest HT (A2)	Unambiguous	[K].WLAANVSAEVAESTR.[I]		1	1	P48494	P48494	0	2	0.3312	0	1	1	802.407104492188	1603.80693235438	-0.329201377458226	-0.000263987812559208	HCD	MS2	0	31.915	49.6830913189333	46364	NaS1_070418_02.raw	0/0	3.19704866409302			0	1.151E-05
False	High	Sequest HT (A2)	Unambiguous	[K].VLIAVADNVGSNQLQEIR.[K]		1	1	P41095	P41095	0	2	0.6151	0	1	1	970.034973144531	1939.06266965906	1.00818868024997	0.00097746953144906	CID	MS2		23.23	49.671631488	46352	NaS1_070418_02.raw	0/0	4.6493067741394			0	7.482E-08
False	High	Sequest HT (A2)	Unambiguous	[K].TITLEVESSDTIDNVK.[A]		2	6	P51431; Q9ARZ9	P0CH35; P0C030; Q58G87; P51431; P0C031; Q9ARZ9	0	2	0.5206	0	1	1	882.450622558594	1763.89396848719	1.73110318867574	0.00152673859372499	CID	MS2		36.64	49.6635403088	46344	NaS1_070418_02.raw	0/0	3.3969407081604			0	8.373E-06
False	High	Sequest HT (A2)	Unambiguous	[R].GPILLEDYHLIEK.[VL]		2	3	Q0E4K1; A2YH64	Q0E4K1; Q0D9C4; A2YH64	0	3	0.6458	0	1	1	513.952392578125	1539.84262447438	0.586959271904049	0.000301274791733401	CID	MS2		29.74	49.6625027306667	46343	NaS1_070418_02.raw	0/0	2.71102595329285			0	4.11E-06
False	High	Sequest HT (A2)	Unambiguous	[R].IINEPTAAAIAYGLDK.[K]		1	1	Q6Z7B0	Q6Z7B0	0	3	0.6455	0	1	1	553.970031738281	1659.89554195484	0.19836483750477	0.000109754948046733	CID	MS2		19.0906	49.7390393656	46424	NaS1_070418_02.raw	0/0	4.08618783950806	26639693	49.7056770324707	0	3.536E-07
False	High	Sequest HT (A2)	Unambiguous	[R].IINEPTAAAIAYGIDK.[K]		2	2	Q75HQ0	Q6Z058; Q75HQ0	0	3	0.6455	0	1	2	553.970031738281	1659.89554195484	0.19836483750477	0.000109754948046733	CID	MS2		19.0906	49.7390393656	46424	NaS1_070418_02.raw	0/0	4.08618783950806	26639693	49.7056770324707	0	3.536E-07
False	High	Sequest HT (A2)	Unambiguous	[R].TLQALQYVQDNPDEVcPAGWKPGDK.[S]	C16(Carbamidomethyl)	1	1	Q6ER94	Q6ER94	0	2	0.6518	0	1	1	1415.17980957031	2829.35234251063	0.397123064014797	0.000561800312613769	HCD	MS2	0	26.455	49.7511344690667	46438	NaS1_070418_02.raw	0/0	3.82242703437805	34985085	49.7107086181641	0	4.608E-05
False	High	Sequest HT (A2)	Unambiguous	[R].TLQALQYVqDNPDEVcPAGWKPGDK.[S]	Q9(Deamidated); C16(Carbamidomethyl)	1	1	Q6ER94	Q6ER94	0	2	0.0167	0	1	1	1415.68176269531	2830.35624876063	7.4245094241986	0.0105069253126153	CID	MS2		36.715	49.7529947704	46440	NaS1_070418_02.raw	0/0	3.5861279964447			0	3.814E-05
False	High	Sequest HT (A2)	Unambiguous	[K].EYKPDIDIVSNAScTTNcLAPLAK.[V]	C14(Carbamidomethyl); C18(Carbamidomethyl)	1	1	Q7FAH2	Q7FAH2	0	3	0.6371	0	1	1	894.103820800781	2680.29690914234	0.459244982906561	0.000410304114311089	HCD	MS2	0	18.80025	49.855700152	46542	NaS1_070418_02.raw	0/0	4.62804889678955			0	2.351E-07
False	High	Sequest HT (A2)	Unambiguous	[K].INDAVVTVPAYFNDAQR.[Q]		1	1	Q6Z7B0	Q6Z7B0	0	2	0.6188	0	1	1	946.979431152344	1892.95158567469	0.783948127414509	0.00074198734375841	CID	MS2		30.145	49.8262561288	46517	NaS1_070418_02.raw	0/0	4.0352931022644	35797225.5	49.6853256225586	0	5.528E-05
False	High	Sequest HT (A2)	Unambiguous	[K].INDAVVTVPAYFNDAQR.[Q]		1	1	Q6Z7B0	Q6Z7B0	0	2	0.5689	0	1	1	946.979370117188	1892.95146360438	0.719461317968042	0.00068095218750841	HCD	MS2	0	35.12946	49.8245793706667	46515	NaS1_070418_02.raw	0/0	3.34032106399536	35797225.5	49.6853256225586	0	4.181E-05
False	High	Sequest HT (A2)	Unambiguous	[R].DNLTLWTSDANDDGGDEIK.[E]		1	1	Q2R2W2	Q2R2W2	0	2	0.7024	0	1	1	1039.96154785156	2078.91581907313	0.443170197207615	0.000460656562609074	CID	MS2		38.265	49.8079298477333	46497	NaS1_070418_02.raw	0/0	4.09949922561646	26124884.5	49.6133613586426	0	4.049E-08
False	High	Sequest HT (A2)	Unambiguous	[R].DNLTLWTSDANDDGGDEIK.[E]		1	1	Q2R2W2	Q2R2W2	0	2	0.5882	0	1	1	1039.96154785156	2078.91581907313	0.443170197207615	0.000460656562609074	HCD	MS2	52.76981	29.26	49.8059776690667	46495	NaS1_070418_02.raw	0/0	3.23330521583557	26124884.5	49.6133613586426	0	3.29E-06
False	High	Sequest HT (A2)	Unambiguous	[R].AIGGVPGPALAEYYAQR.[T]		1	1	Q6Z965	Q6Z965	0	2	0.5116	0	1	1	866.954895019531	1732.90251340906	0.472242058071534	0.000409174531455392	HCD	MS2	0	41.745	49.8051151074667	46494	NaS1_070418_02.raw	0/0	3.00944042205811	8967601.25	49.7884292602539	0	7.754E-06
False	High	Sequest HT (A2)	Unambiguous	[K].KPEDWDDEEDGEWTAPTIPNPEYK.[G]		1	1	Q9SLY8	Q9SLY8	0	3	0.5156	0	1	1	954.419677734375	2861.24447994313	0.713257673040561	0.000680267708048632	HCD	MS2	78.35671	27.61	49.8019363232	46491	NaS1_070418_02.raw	0/0	3.19918823242188	8623062.625	49.7199821472168	0	1.473E-05
False	High	Sequest HT (A2)	Unambiguous	[K].GIVDSEDLPLNISR.[E]		2	3	Q0J4P2; Q07078	Q0J4P2; Q69QQ6; Q07078	0	2	0.4267	0	1	1	764.404602050781	1527.80192747156	0.402631911351109	0.00030757078127408	CID	MS2		18.90872	49.7994490704	46488	NaS1_070418_02.raw	0/0	4.49976921081543			0	2.37E-06
False	High	Sequest HT (A2)	Unambiguous	[R].TLQALQYVQDNPDEVcPAGWKPGDK.[S]	C16(Carbamidomethyl)	1	1	Q6ER94	Q6ER94	0	3	0.7505	0	1	1	943.788757324219	2829.35171871266	0.176649209599231	0.00016660088549969	CID	MS2		7.972532	49.8925573256	46581	NaS1_070418_02.raw	0/0	4.80901145935059			0	3.06E-09
False	High	Sequest HT (A2)	Unambiguous	[R].YAIIcqEnGLVPIVEPEILVDGPHDIDR.[C]	C5(Carbamidomethyl); Q6(Deamidated); N8(Deamidated)	1	1	P17784	P17784	0	3	0.6125	0	1	1	1059.5390625	3176.60263424	6.49341964165665	0.00687562666664151	CID	MS2		40.5	68.1134642386667	66206	NaS1_070418_03.raw	0/0	3.69497871398926			0	1.235E-07
False	High	Sequest HT (A2)	Unambiguous	[R].IINEPTAAAIAYGIDK.[K]		2	2	Q75HQ0	Q6Z058; Q75HQ0	0	2	0.5631	0	1	2	830.45166015625	1659.8960436825	0.500629493967859	0.000415496250184333	CID	MS2		6.699729	49.7813769352	46469	NaS1_070418_02.raw	0/0	4.43592262268066	310948746	49.7575836181641	0	5.021E-08
False	High	Sequest HT (A2)	Unambiguous	[R].IINEPTAAAIAYGLDK.[K]		1	1	Q6Z7B0	Q6Z7B0	0	2	0.5631	0	1	1	830.45166015625	1659.8960436825	0.500629493967859	0.000415496250184333	CID	MS2		6.699729	49.7813769352	46469	NaS1_070418_02.raw	0/0	4.43592262268066	310948746	49.7575836181641	0	5.021E-08
False	High	Sequest HT (A2)	Unambiguous	[K].LIGSPPGYVGYTEGGQLTEAVR.[R]		2	2	Q7F9I1; Q2QVG9	Q7F9I1; Q2QVG9	0	2	0.6393	0	1	1	1132.58190917969	2264.15654172938	0.35534630511596	0.000402279687705231	HCD	MS2	0	28.165	49.7805808109333	46468	NaS1_070418_02.raw	0/0	3.65836501121521	38426673	49.9111137390137	0	3.351E-07
False	High	Sequest HT (A2)	Unambiguous	[K].LVQIEHALTAVGSGQTSLGIK.[A]		1	1	Q10KF0	Q10KF0	0	3	0.5325	0	1	1	708.067687988281	2122.18851070484	0.87988247856058	0.000622424947929782	CID	MS2		23.25456	49.768098068	46456	NaS1_070418_02.raw	0/0	2.312340259552			0	6.605E-05
False	High	Sequest HT (A2)	Unambiguous	[K].LVQIEHALTAVGSGQTSLGIK.[A]		1	1	Q10KF0	Q10KF0	0	3	0.3065	0	1	1	708.067687988281	2122.18851070484	0.87988247856058	0.000622424947929782	HCD	MS2	70.96436	19.44543	49.7664026077333	46454	NaS1_070418_02.raw	0/0	2.60759878158569			0	2.43E-06
False	High	Sequest HT (A2)	Unambiguous	[R].TLQALqYVQDNPDEVcPAGWKPGDK.[S]	Q6(Deamidated); C16(Carbamidomethyl)	1	1	Q6ER94	Q6ER94	0	2		0.0446	3	4	1415.68176269531	2830.35624876063	7.4245094241986	0.0105069253126153	CID	MS2		36.715	49.7529947704	46440	NaS1_070418_02.raw	0/0	3.42566728591919			0	4.95E-05
False	High	Sequest HT (A2)	Unambiguous	[R].TLQALQYVQDnPDEVcPAGWKPGDK.[S]	N11(Deamidated); C16(Carbamidomethyl)	1	1	Q6ER94	Q6ER94	0	2		0.0446	3	3	1415.68176269531	2830.35624876063	7.4245094241986	0.0105069253126153	CID	MS2		36.715	49.7529947704	46440	NaS1_070418_02.raw	0/0	3.43249988555908			0	4.262E-05
False	High	Sequest HT (A2)	Unambiguous	[R].TLqALQYVQDNPDEVcPAGWKPGDK.[S]	Q3(Deamidated); C16(Carbamidomethyl)	1	1	Q6ER94	Q6ER94	0	2		0.0167	2	2	1415.68176269531	2830.35624876063	7.4245094241986	0.0105069253126153	CID	MS2		36.715	49.7529947704	46440	NaS1_070418_02.raw	0/0	3.52881908416748			0	4.443E-05
False	High	Sequest HT (A2)	Unambiguous	[K].LIGSPPGYVGYTEGGQLTEAVR.[R]		2	2	Q7F9I1; Q2QVG9	Q7F9I1; Q2QVG9	0	2	0.7388	0	1	1	1132.58190917969	2264.15654172938	0.35534630511596	0.000402279687705231	CID	MS2		37.32	49.7824705597333	46470	NaS1_070418_02.raw	0/0	3.79363298416138	38426673	49.9111137390137	0	2.791E-07
False	High	Sequest HT (A2)	Unambiguous	[R].ILTTNLWSAELSK.[L]		1	1		Q75GS4	0	2	0.5887	0	1	1	738.410278320313	1475.81328001063	1.93756636040062	0.00142974031257381	CID	MS2		35.53124	51.5061704744	48107	NaS1_070418_02.raw	0/0	3.72108817100525	3821171.5625	51.4939460754395	0	2.407E-05
False	High	Sequest HT (A2)	Selected	[R].GELQcIGATTLDEYR.[K]	C5(Carbamidomethyl)	2	2	Q7F9I1; Q2QVG9	Q7F9I1; Q2QVG9	0	2	0	0	1	1	863.4091796875	1725.811082745	-0.0826133227586591	-7.1287499888939E-05	CID	MS2		37.785	45.9699767981333	42612	NaS1_070418_02.raw	0/0	2.79730033874512	12040944.125	45.9261093139648	0	1.48E-05
False	High	Sequest HT (A2)	Unambiguous	[K].WLAANVSAEVAESTR.[I]		1	1	P48494	P48494	0	2	0.3695	0	1	1	802.406494140625	1603.80571165125	-1.09032960213229	-0.000874339375059208	CID	MS2		33.1	45.9409464176	42584	NaS1_070418_02.raw	0/0	2.95314240455627			0	4.22E-05
False	High	Sequest HT (A2)	Unambiguous	[R].VIDLVSSADVVK.[Q]		1	1	P35686	P35686	0	2	0.582	0	1	1	622.858459472656	1244.70964231531	-0.00130527425771904	-8.12343728284759E-07	HCD	MS2	35.32668	14.94178	42.7528267258667	39230	NaS1_070418_02.raw	0/0	3.11074209213257			0	5.591E-05
False	High	Sequest HT (A2)	Unambiguous	[K].EGISAEVINLR.[S]		2	2	Q6Z1G7; Q0J0H4	Q6Z1G7; Q0J0H4	0	2	0.4232	0	1	1	600.832580566406	1200.65788450281	-0.326984950519729	-0.000196298593664324	CID	MS2		8.663443	42.7497709530667	39227	NaS1_070418_02.raw	0/0	3.18861722946167			0	3.098E-05
False	High	Sequest HT (A2)	Unambiguous	[K].EGISAEVINLR.[S]		2	2	Q6Z1G7; Q0J0H4	Q6Z1G7; Q0J0H4	0	2	0.4157	0	1	1	600.832580566406	1200.65788450281	-0.326984950519729	-0.000196298593664324	HCD	MS2	49.43791	14.56437	42.7483815416	39225	NaS1_070418_02.raw	0/0	2.54595851898193			0	0.0002359
False	High	Sequest HT (A2)	Unambiguous	[K].DKENVTLEDVLQPGK.[N]		1	1	A2WXB2	A2WXB2	1	2	0.432	0	1	1	842.941467285156	1684.87565794031	0.268554199932184	0.000226240156393942	CID	MS2		42.585	42.7344468178667	39211	NaS1_070418_02.raw	0/0	2.93800187110901			0	0.0001413
False	High	Sequest HT (A2)	Unambiguous	[K].DKENVTLEDVLQPGK.[N]		1	1	A2WXB2	A2WXB2	1	2	0.4872	0	1	1	842.941467285156	1684.87565794031	0.268554199932184	0.000226240156393942	HCD	MS2	55.3536	33.1	42.7324758176	39209	NaS1_070418_02.raw	0/0	3.51200747489929			0	8.893E-06
False	High	Sequest HT (A2)	Unambiguous	[R].HETADINTFSWGVANR.[G]		1	1	P14656	P14656	0	3	0.492	0	1	1	606.623352050781	1817.85550289234	-0.568151356300552	-0.00034427255210782	CID	MS2		9.022799	42.7232180458667	39199	NaS1_070418_02.raw	0/0	3.75537037849426			0	1.134E-05
False	High	Sequest HT (A2)	Unambiguous	[R].YAIIcqENGLVPIVEPEILVDGPHDIDR.[C]	C5(Carbamidomethyl); Q6(Deamidated)	1	1	P17784	P17784	0	3		0.0464	2	2	1059.203125	3175.59482174	-0.998117522652179	-0.00105654000002516	HCD	MS2	34.64009	42.445	68.9404462392	67024	NaS1_070418_03.raw	0/0	3.69620203971863			0	4.867E-05
False	High	Sequest HT (A2)	Unambiguous	[R].YAIIcQEnGLVPIVEPEILVDGPHDIDR.[C]	C5(Carbamidomethyl); N8(Deamidated)	1	1	P17784	P17784	0	3	0.0837	0	1	1	1059.19921875	3175.58310299	-4.68836736910118	-0.00496279000002516	CID	MS2		33.1	68.9422398082667	67026	NaS1_070418_03.raw	0/0	2.26566958427429			0	0.000117
False	High	Sequest HT (A2)	Unambiguous	[R].TTSYEDFTSSLPEGDcR.[F]	C16(Carbamidomethyl)	1	1	Q84TB3	Q84TB3	0	2	0.7838	0	1	1	982.912536621094	1964.81779661219	-0.0152980148350197	-1.50289061302544E-05	CID	MS2		18.985	42.7042898962667	39178	NaS1_070418_02.raw	0/0	4.81056880950928	13474720	42.7370223999023	0	2.134E-07
False	High	Sequest HT (A2)	Unambiguous	[R].TTSYEDFTSSLPEGDcR.[F]	C16(Carbamidomethyl)	1	1	Q84TB3	Q84TB3	0	2	0.6667	0	1	1	982.91259765625	1964.8179186825	0.0468300414371928	4.60062501197456E-05	HCD	MS2	0	33.94189	42.7025273432	39176	NaS1_070418_02.raw	0/0	4.43849992752075	13474720	42.7370223999023	0	8.012E-08
False	High	Sequest HT (A2)	Unambiguous	[R].GQncWADKPAAIVSAGGGFGGGR.[S]	N3(Deamidated); C4(Carbamidomethyl)	1	1	Q941Z0	Q941Z0	0	3		0.0181	2	2	745.357788085938	2234.05881099781	8.0956482171953	0.00602866927080233	CID	MS2		19.39	42.6943046578667	39169	NaS1_070418_02.raw	0/0	4.329918384552			0	5.107E-05
False	High	Sequest HT (A2)	Unambiguous	[R].GqNcWADKPAAIVSAGGGFGGGR.[S]	Q2(Deamidated); C4(Carbamidomethyl)	1	1	Q941Z0	Q941Z0	0	3	0.0181	0	1	1	745.357788085938	2234.05881099781	8.0956482171953	0.00602866927080233	CID	MS2		19.39	42.6943046578667	39169	NaS1_070418_02.raw	0/0	4.41008281707764			0	4.619E-05
False	High	Sequest HT (A2)	Unambiguous	[R].GQNcWADKPAAIVSAGGGFGGGR.[S]	C4(Carbamidomethyl)	1	1	Q941Z0	Q941Z0	0	3	0.4626	0	1	1	745.025024414063	2233.06051998219	1.70662579775127	0.00127033072913463	HCD	MS2	23.92179	30.91	42.6927049712	39167	NaS1_070418_02.raw	0/0	3.73795938491821			0	2.471E-06
False	High	Sequest HT (A2)	Unambiguous	[K].GHYTEGAELIDSVLDVVR.[K]		4	7	Q43594; Q40665; P46265; Q76FS3	Q43594; Q76FS2; P45960; Q40665; P46265; Q76FS3; P37832	0	3	0.2174	0	1	1	658.336730957031	1972.99563961109	-0.915423844051169	-0.00060204296869415	CID	MS2		40.86	68.9577876197333	67039	NaS1_070418_03.raw	0/0	2.07278251647949	7908098	68.9004135131836	0	0.0001837
False	High	Sequest HT (A2)	Unambiguous	[R].TAISHVQNLITGVTK.[G]		1	1	P49210	P49210	0	2	0.5745	0	1	1	791.451904296875	1581.89653196375	0.411236768323756	0.000325266875051966	CID	MS2		24.145	42.6307802477333	39098	NaS1_070418_02.raw	0/0	3.29145908355713	9071832.75	42.5690155029297	0	6.043E-06
False	High	Sequest HT (A2)	Unambiguous	[R].TAISHVQNLITGVTK.[G]		1	1	P49210	P49210	0	2	0.4821	0	1	1	791.451904296875	1581.89653196375	0.411236768323756	0.000325266875051966	HCD	MS2	45.47795	36.735	42.6291806082667	39096	NaS1_070418_02.raw	0/0	3.92262029647827	9071832.75	42.5690155029297	0	1.748E-05
False	High	Sequest HT (A2)	Unambiguous	[K].VVTIDSYEDVTPNSETSLQK.[A]		1	1	P25776	P25776	0	2	0.7109	0	1	1	1113.04516601563	2225.08305540125	0.490939780127742	0.000546190624845622	CID	MS2		30.235	42.6234263621333	39090	NaS1_070418_02.raw	0/0	4.67299127578735			0	5.692E-08
False	High	Sequest HT (A2)	Unambiguous	[R].VIDLVSSADVVK.[Q]		1	1	P35686	P35686	0	2	0.6532	0	1	1	622.858459472656	1244.70964231531	-0.00130527425771904	-8.12343728284759E-07	CID	MS2		11.12158	42.7544582605333	39232	NaS1_070418_02.raw	0/0	3.72301340103149			0	2.162E-05
False	High	Sequest HT (A2)	Unambiguous	[K].VVTIDSYEDVTPNSETSLQK.[A]		1	1	P25776	P25776	0	2	0.5247	0	1	1	1113.04467773438	2225.08207883875	0.052051453212109	5.79093748456216E-05	HCD	MS2	0	30.685	42.6218453949333	39088	NaS1_070418_02.raw	0/0	4.85755729675293			0	4.153E-08
False	High	Sequest HT (A2)	Unambiguous	[K].YGLNHVTYLIEQSK.[A]		1	1	P0DKK7	P0DKK7	0	3	0.5534	0	1	1	555.625915527344	1664.86319332203	-0.632855183445775	-0.000351205989469842	HCD	MS2	7.684873	19.89565	42.7552729117333	39233	NaS1_070418_02.raw	0/0	4.11567783355713			0	9.072E-07
False	High	Sequest HT (A2)	Unambiguous	[R].YAIIcQEnGLVPIVEPEILVDGPHDIDR.[C]	C5(Carbamidomethyl); N8(Deamidated)	1	1	P17784	P17784	0	3	0.0464	0	1	1	1059.203125	3175.59482174	-0.998117522652179	-0.00105654000002516	HCD	MS2	34.64009	42.445	68.9404462392	67024	NaS1_070418_03.raw	0/0	3.87610650062561			0	3.052E-05
False	High	Sequest HT (A2)	Unambiguous	[K].VPGVDDVTGEPLIQR.[K]		1	1	Q08480	Q08480	0	2	0.5234	0	1	1	797.924743652344	1594.84221067469	-0.815631943102035	-0.000650402656106053	CID	MS2		36.25754	42.8498565301333	39334	NaS1_070418_02.raw	0/0	3.20719718933105	8031188.75	42.862232208252	0	0.0001101
False	High	Sequest HT (A2)	Unambiguous	[K].VPGVDDVTGEPLIQR.[K]		1	1	Q08480	Q08480	0	2	0.3374	0	1	1	797.924743652344	1594.84221067469	-0.815631943102035	-0.000650402656106053	HCD	MS2	18.43855	31.51	42.8479647514667	39332	NaS1_070418_02.raw	0/0	2.43455219268799	8031188.75	42.862232208252	0	0.0001587
False	High	Sequest HT (A2)	Unambiguous	[K].EALEWLDENQTAEKEEYEEK.[L]		1	1	Q6Z7B0	Q6Z7B0	1	3	0.4419	0	1	1	828.374755859375	2483.10971431813	0.0322652386614004	2.67060416566286E-05	HCD	MS2	0	18.79	42.8445667613333	39328	NaS1_070418_02.raw	0/0	3.52565002441406			0	5.745E-05
False	High	Sequest HT (A2)	Unambiguous	[K].VVSIDGFEDVPQNDEK.[S]		1	1	P25777	P25777	0	2	0.6446	0	1	1	895.926208496094	1790.84514036219	0.469701463088764	0.000420581093749206	CID	MS2		37.095	42.8396129005333	39322	NaS1_070418_02.raw	0/0	4.52646636962891			0	5.404E-07
False	High	Sequest HT (A2)	Unambiguous	[K].VVSIDGFEDVPQNDEK.[S]		1	1	P25777	P25777	0	2	0.463	0	1	1	895.926208496094	1790.84514036219	0.469701463088764	0.000420581093749206	HCD	MS2	0	27.91	42.8377236298667	39320	NaS1_070418_02.raw	0/0	3.10653853416443			0	1.222E-05
False	High	Sequest HT (A2)	Unambiguous	[K].VVVVEcVLPESSDATAR.[E]	C6(Carbamidomethyl)	1	1	Q6ZD89	Q6ZD89	0	2	0.7149	0	1	1	915.967224121094	1830.92717161219	0.318004113845731	0.000291121093784597	CID	MS2		27.73	42.8315466821333	39313	NaS1_070418_02.raw	0/0	4.84198236465454			0	6.284E-08
False	High	Sequest HT (A2)	Unambiguous	[K].IGPWGGNGGSAQDISVPPK.[K]		1	1	Q0JMY8	Q0JMY8	0	2	0.5158	0	1	1	918.967468261719	1836.92765989344	2.05393019512521	0.00188645671880749	CID	MS2		31.27	42.8173474656	39300	NaS1_070418_02.raw	0/0	3.16337871551514			0	2.859E-05
False	High	Sequest HT (A2)	Unambiguous	[K].IGPWGGNGGSAQDISVPPK.[K]		1	1	Q0JMY8	Q0JMY8	0	2	0.5587	0	1	1	918.967468261719	1836.92765989344	2.05393019512521	0.00188645671880749	HCD	MS2	19.2908	37.165	42.8156890904	39298	NaS1_070418_02.raw	0/0	3.92422890663147			0	1.429E-07
False	High	Sequest HT (A2)	Unambiguous	[K].FPDVIHAFKPNPR.[S]		1	1	Q0E4K1	Q0E4K1	0	4	0.3005	0	1	1	385.212524414063	1537.82826776625	0.55903298753409	0.000214924062561295	HCD	MS2	14.05275	33.1	42.8128160557333	39295	NaS1_070418_02.raw	0/0	2.03100562095642			0	6.856E-05
False	High	Sequest HT (A2)	Unambiguous	[K].SGATPILVATDVAAR.[G]		1	2	Q75HJ0	Q6Z4K6; Q75HJ0	0	2	0.2302	0	1	1	721.405151367188	1441.80302610438	1.46180679182517	0.00105381718753961	CID	MS2		27.25	42.7972897733333	39277	NaS1_070418_02.raw	0/0	2.52385354042053	8975501.75	42.8545074462891	0	0.0001662
False	High	Sequest HT (A2)	Unambiguous	[K].EISGTHGPVYDLADIVTYLK.[I]		1	2	Q0JMY8	Q0JMY8; A2WPN7	0	3	0.5359	0	1	1	731.045776367188	2191.12277584156	-2.44149959801778	-0.00178321281252162	CID	MS2		41.52	68.9312052498667	67015	NaS1_070418_03.raw	0/0	2.08720326423645			0	0.0001029
False	High	Sequest HT (A2)	Unambiguous	[K].SGATPILVATDVAAR.[G]		1	2	Q75HJ0	Q6Z4K6; Q75HJ0	0	2	0.2377	0	1	1	721.405151367188	1441.80302610438	1.46180679182517	0.00105381718753961	HCD	MS2	44.59029	16.72	42.7957043898667	39275	NaS1_070418_02.raw	0/0	2.65395569801331	8975501.75	42.8545074462891	0	6.974E-05
False	High	Sequest HT (A2)	Unambiguous	[K].YGLNHVTYLIEQSK.[A]		1	1	P0DKK7	P0DKK7	0	2	0.5291	0	1	1	832.936706542969	1664.86613645594	1.13493694233139	0.000944757968909471	CID	MS2		30.865	42.7924798258667	39272	NaS1_070418_02.raw	0/0	4.12495231628418			0	2.21E-06
False	High	Sequest HT (A2)	Unambiguous	[K].YGLNHVTYLIEQSK.[A]		1	1	P0DKK7	P0DKK7	0	2	0.5216	0	1	1	832.936706542969	1664.86613645594	1.13493694233139	0.000944757968909471	HCD	MS2	7.79636	39.36	42.7908152053333	39270	NaS1_070418_02.raw	0/0	3.93014049530029			0	1.452E-07
False	High	Sequest HT (A2)	Unambiguous	[R].HETADINTFSWGVANR.[G]		1	1	P14656	P14656	0	2	0.6741	0	1	1	909.432739257813	1817.85820188563	0.916560571296266	0.000833087812452504	CID	MS2		40.435	42.7898591528	39269	NaS1_070418_02.raw	0/0	4.51448822021484			0	1.593E-08
False	High	Sequest HT (A2)	Unambiguous	[K].SAQDIALADLPTTHPIR.[L]		1	1	Q06967	Q06967	0	3	0.1207	0	1	1	606.995666503906	1818.97244625172	0.884616556762235	0.000536363906273133	CID	MS2		7.402368	42.788804636	39268	NaS1_070418_02.raw	0/0	1.73731350898743			0	0.0001517
False	High	Sequest HT (A2)	Unambiguous	[R].HETADINTFSWGVANR.[G]		1	1	P14656	P14656	0	2	0.6474	0	1	1	909.432739257813	1817.85820188563	0.916560571296266	0.000833087812452504	HCD	MS2	30.14028	30.565	42.7879692088	39267	NaS1_070418_02.raw	0/0	3.97006511688232			0	1.803E-06
False	High	Sequest HT (A2)	Unambiguous	[K].YGLNHVTYLIEQSK.[A]		1	1	P0DKK7	P0DKK7	0	3	0.6918	0	1	1	555.625915527344	1664.86319332203	-0.632855183445775	-0.000351205989469842	CID	MS2		16.57399	42.7568039024	39235	NaS1_070418_02.raw	0/0	4.3845534324646			0	1.459E-05
False	High	Sequest HT (A2)	Unambiguous	[R].AAEDPEFETFYTK.[N]		1	1	P0C436	P0C436	0	2	0.8388	0	1	1	774.34912109375	1547.6909655575	0.604118060763916	0.000467493749965797	CID	MS2		22.97747	42.6132311408	39078	NaS1_070418_02.raw	0/0	4.27782440185547			0	1.157E-05
False	High	Sequest HT (A2)	Unambiguous	[R].AAEDPEFETFYTK.[N]		1	1	P0C436	P0C436	0	2	0.725	0	1	1	774.34912109375	1547.6909655575	0.604118060763916	0.000467493749965797	HCD	MS2	1.736323	13.05689	42.6117895426667	39076	NaS1_070418_02.raw	0/0	3.60017776489258			0	4.218E-06
False	High	Sequest HT (A2)	Unambiguous	[K].VNQIGSVTESIEAVK.[M]		1	1	Q42971	Q42971	0	2	0.6779	0	1	1	787.42529296875	1573.8433093075	0.0839966152755939	6.60987499259136E-05	CID	MS2		16.87485	42.6100709501333	39074	NaS1_070418_02.raw	0/0	4.46724510192871			0	2.003E-07
False	High	Sequest HT (A2)	Unambiguous	[K].GFLTINSQPAVnGER.[S]	N12(Deamidated)	1	1	Q75HE6	Q75HE6	0	2	0.1042	0	1	1	802.407470703125	1603.80766477625	0.127207445397114	0.000102008124996056	HCD	MS2	32.95034	22.54	42.3862347349333	38848	NaS1_070418_02.raw	0/0	3.36044406890869			0	9.286E-05
False	High	Sequest HT (A2)	Unambiguous	[R].HETADINTFSWGVAnR.[G]	N15(Deamidated)	1	1	P14656	P14656	0	2		0.0497	2	2	909.932373046875	1818.85746946375	9.30139463516998	0.0084588768749525	HCD	MS2	14.60232	42.685	42.3758914925333	38838	NaS1_070418_02.raw	0/0	4.21470928192139			0	5.402E-05
False	High	Sequest HT (A2)	Unambiguous	[R].HETADInTFSWGVANR.[G]	N7(Deamidated)	1	1	P14656	P14656	0	2	0.0497	0	1	1	909.932373046875	1818.85746946375	9.30139463516998	0.0084588768749525	HCD	MS2	14.60232	42.685	42.3758914925333	38838	NaS1_070418_02.raw	0/0	4.42957544326782			0	3.063E-06
False	High	Sequest HT (A2)	Unambiguous	[K].SQLRPEIQVAAQNcWVK.[K]	C14(Carbamidomethyl)	1	1	P48494	P48494	0	3	0.5609	0	1	1	676.353393554688	2027.04562740406	-1.71536344608499	-0.00115904197911002	CID	MS2		20.53209	42.374968664	38837	NaS1_070418_02.raw	0/0	3.941565990448			0	6.982E-06
False	High	Sequest HT (A2)	Unambiguous	[K].YGLNHVTYLIEQSK.[A]		1	1	P0DKK7	P0DKK7	0	3	0.6015	0	1	1	555.625305175781	1664.86136226734	-1.7326774007019	-0.000961557551969842	CID	MS2		19.21058	42.3738727384	38836	NaS1_070418_02.raw	0/0	4.09087610244751			0	1.175E-05
False	High	Sequest HT (A2)	Unambiguous	[K].SQLRPEIQVAAQNcWVK.[K]	C14(Carbamidomethyl)	1	1	P48494	P48494	0	3	0.3913	0	1	1	676.353393554688	2027.04562740406	-1.71536344608499	-0.00115904197911002	HCD	MS2	29.35114	18.5873	42.3730332373333	38835	NaS1_070418_02.raw	0/0	3.68084478378296			0	3.656E-05
False	High	Sequest HT (A2)	Unambiguous	[K].YGLNHVTYLIEQSK.[A]		1	1	P0DKK7	P0DKK7	0	3	0.5504	0	1	1	555.625305175781	1664.86136226734	-1.7326774007019	-0.000961557551969842	HCD	MS2	19.49315	26.04626	42.372391692	38834	NaS1_070418_02.raw	0/0	3.67375349998474			0	2.45E-06
False	High	Sequest HT (A2)	Unambiguous	[K].LGPPPPPSGGLPGTLNSDqAR.[D]	Q19(Deamidated)	1	1	P83646	P83646	0	2		0.0427	2	2	1015.02154541016	2029.03581419031	0.453368404573584	0.000459950156424194	HCD	MS2	16.12906	36.415	42.3333288304	38793	NaS1_070418_02.raw	0/0	3.36019325256348			0	6.975E-05
False	High	Sequest HT (A2)	Unambiguous	[K].LGPPPPPSGGLPGTLnSDQAR.[D]	N16(Deamidated)	1	1	P83646	P83646	0	2	0.0427	0	1	1	1015.02154541016	2029.03581419031	0.453368404573584	0.000459950156424194	HCD	MS2	16.12906	36.415	42.3333288304	38793	NaS1_070418_02.raw	0/0	3.50749969482422			0	2.643E-05
False	High	Sequest HT (A2)	Unambiguous	[R].TTSYEDFTSSLPEGDcR.[F]	C16(Carbamidomethyl)	1	1	Q84TB3	Q84TB3	0	2	0.7843	0	1	1	982.912109375	1964.81694212	-0.450194408740507	-0.000442274999880254	CID	MS2		36.465	42.3177814992	38776	NaS1_070418_02.raw	0/0	4.08312797546387			0	9.093E-07
False	High	Sequest HT (A2)	Unambiguous	[R].TTSYEDFTSSLPEGDcR.[F]	C16(Carbamidomethyl)	1	1	Q84TB3	Q84TB3	0	2	0.7005	0	1	1	982.912109375	1964.81694212	-0.450194408740507	-0.000442274999880254	HCD	MS2	13.56631	27.175	42.3158858536	38774	NaS1_070418_02.raw	0/0	3.74458622932434			0	3.628E-07
False	High	Sequest HT (A2)	Unambiguous	[K].VDGLVSGIGTGGTITGAGR.[Y]		1	1	Q9XEA6	Q9XEA6	0	2	0.6461	0	1	1	844.452026367188	1687.89677610438	-0.332831631630992	-0.000280892812497768	CID	MS2		32.185	42.3082445173333	38764	NaS1_070418_02.raw	0/0	3.73223304748535			0	5.628E-07
False	High	Sequest HT (A2)	Unambiguous	[K].VDGLVSGIGTGGTITGAGR.[Y]		1	1	Q9XEA6	Q9XEA6	0	2	0.4456	0	1	1	844.450012207031	1687.89274778406	-2.71942246394767	-0.00229505296874777	HCD	MS2	11.29551	22.45	42.3064815456	38762	NaS1_070418_02.raw	0/0	3.94632744789124			0	1.54E-05
False	High	Sequest HT (A2)	Unambiguous	[R].VPIIVTGNDFSTLYAPLIR.[D]		1	1	P93431	P93431	0	3	0.6376	0	1	1	697.058715820313	2089.16159420094	-3.64180127365888	-0.0025361130208997	CID	MS2		24.60066	69.025144984	67102	NaS1_070418_03.raw	0/0	3.55612921714783			0	6.361E-06
False	High	Sequest HT (A2)	Unambiguous	[K].GIIGYVEEDLVSTDFVGDSR.[S]		1	1	A2YQT7	A2YQT7	0	2	0.62	0	1	1	1086.02404785156	2171.04081907313	-4.35271675191904	-0.00472498343765437	HCD	MS2	11.71838	42.58	69.0272385746667	67104	NaS1_070418_03.raw	0/0	4.20955848693848			0	1.949E-07
False	High	Sequest HT (A2)	Unambiguous	[K].GNAYAQVAIGTEDVYK.[S]		1	1	Q948T6	Q948T6	0	2	0.5325	0	1	1	849.920715332031	1698.83415403406	0.478772133235803	0.000406677031264735	CID	MS2		17.755	42.2357495904	38687	NaS1_070418_02.raw	0/0	3.85270047187805			0	1.415E-05
False	High	Sequest HT (A2)	Unambiguous	[K].GNAYAQVAIGTEDVYK.[S]		1	1	Q948T6	Q948T6	0	2	0.4006	0	1	1	849.921325683594	1698.83537473719	1.19732591704098	0.00101702859376474	HCD	MS2	35.65399	28.42	42.2342707797333	38685	NaS1_070418_02.raw	0/0	3.47167897224426			0	6.619E-06
False	High	Sequest HT (A2)	Unambiguous	[K].GFLTINSQPAVnGER.[S]	N12(Deamidated)	1	1	Q75HE6	Q75HE6	0	2	0.1788	0	1	1	802.40771484375	1603.8081530575	0.431658735185114	0.000346148749996056	CID	MS2		24.98868	42.3879452253333	38850	NaS1_070418_02.raw	0/0	3.30206155776978			0	1.392E-05
False	High	Sequest HT (A2)	Unambiguous	[R].YHPEVDPDEVNALAQLMTWK.[T]		1	2	Q33E23	Q33E23; Q6H3Y7	0	3	0.2981	0	1	1	786.048828125	2356.131931115	1.75000905576015	0.00137441500010027	HCD	MS2	33.78117	40.23	69.0023768213333	67079	NaS1_070418_03.raw	0/0	2.64666986465454			0	0.0001215
False	High	Sequest HT (A2)	Unambiguous	[K].YGLNHVTYLIEQSK.[A]		1	1	P0DKK7	P0DKK7	0	2	0.4264	0	1	1	832.935180664063	1664.86308469813	-0.698100086428815	-0.000581120937340529	HCD	MS2	32.54496	23.08	42.3966738066667	38860	NaS1_070418_02.raw	0/0	3.87444758415222	14047672.25	42.381233215332	0	7.064E-06
False	High	Sequest HT (A2)	Unambiguous	[K].YGLNHVTYLIEQSK.[A]		1	1	P0DKK7	P0DKK7	0	2	0.4286	0	1	1	832.935180664063	1664.86308469813	-0.698100086428815	-0.000581120937340529	CID	MS2		32.74	42.3984512434667	38862	NaS1_070418_02.raw	0/0	3.71229028701782	14047672.25	42.381233215332	0	7.079E-05
False	High	Sequest HT (A2)	Unambiguous	[K].AAQDIALAELPPTHPIR.[L]		2	2	Q7XTE8; Q6EUP4	Q7XTE8; Q6EUP4	0	2	0.3738	0	1	1	907.002136230469	1812.99699583094	0.186327391290978	0.000168905468854064	CID	MS2		28.9	42.5764391357333	39040	NaS1_070418_02.raw	0/0	4.12298011779785			0	9.552E-06
False	High	Sequest HT (A2)	Unambiguous	[K].AAQDIALAELPPTHPIR.[L]		2	2	Q7XTE8; Q6EUP4	Q7XTE8; Q6EUP4	0	2	0.183	0	1	1	907.002136230469	1812.99699583094	0.186327391290978	0.000168905468854064	HCD	MS2	18.64581	18.64	42.5747264917333	39038	NaS1_070418_02.raw	0/0	3.77408003807068			0	8.772E-06
False	High	Sequest HT (A2)	Unambiguous	[K].AAQDIALAELPPTHPIR.[L]		2	2	Q7XTE8; Q6EUP4	Q7XTE8; Q6EUP4	0	3	0.6308	0	1	1	605.004089355469	1812.99771480641	0.58289484528548	0.00035226213549322	CID	MS2		10.57467	42.5200705312	38982	NaS1_070418_02.raw	0/0	3.44311785697937			0	3.193E-08
False	High	Sequest HT (A2)	Unambiguous	[K].AAQDIALAELPPTHPIR.[L]		2	2	Q7XTE8; Q6EUP4	Q7XTE8; Q6EUP4	0	3	0.4567	0	1	1	605.004089355469	1812.99771480641	0.58289484528548	0.00035226213549322	HCD	MS2	20.0935	9.991549	42.5185375357333	38980	NaS1_070418_02.raw	0/0	4.27061319351196			0	4.534E-08
False	High	Sequest HT (A2)	Unambiguous	[R].LTGQSTVPNVFIGGK.[H]		1	1	Q0J3L4	Q0J3L4	0	2	0.3505	0	1	1	759.419372558594	1517.83146848719	-0.494193497280321	-0.000375051406194871	HCD	MS2	32.54701	25.21	42.5079544909333	38972	NaS1_070418_02.raw	0/0	3.67797613143921			0	1.145E-06
False	High	Sequest HT (A2)	Unambiguous	[R].TAISHVQNLITGVTK.[G]		1	1	P49210	P49210	0	3	0.4052	0	1	1	527.970031738281	1581.89554195484	-0.214600189626676	-0.000113158385374845	CID	MS2		28.26222	42.4881180018667	38958	NaS1_070418_02.raw	0/0	2.68674111366272			0	7.647E-06
False	High	Sequest HT (A2)	Unambiguous	[R].TVPAAVPAIVFLSGGQSEEEATVNLNAMNK.[L]		1	1	Q5N725	Q5N725	0	3	0.4477	0	1	1	1019.85565185547	3057.55240230641	-1.21781365271294	-0.00124117786466134	HCD	MS2	45.11858	30.91	68.9917627354667	67068	NaS1_070418_03.raw	0/0	2.77382946014404	21670148.75	69.0213012695313	0	0.0001338
False	High	Sequest HT (A2)	Unambiguous	[R].TAISHVQNLITGVTK.[G]		1	1	P49210	P49210	0	3	0.5268	0	1	1	527.969482421875	1581.89389400563	-1.25635599548938	-0.000662474791624845	HCD	MS2	46.40807	24.19	42.4862240930667	38956	NaS1_070418_02.raw	0/0	3.17231822013855			0	1.527E-06
False	High	Sequest HT (A2)	Unambiguous	[K].SFVSEYPIVSIEDPFDQDDWEHYAK.[M]		1	1	Q42971	Q42971	0	3	0.5448	0	1	1	1006.12017822266	3016.34598140797	-2.1027125978199	-0.00211417401033032	CID	MS2		33.1	68.930115404	67014	NaS1_070418_03.raw	0/0	2.90268993377686			0	1.021E-06
False	High	Sequest HT (A2)	Unambiguous	[K].VFQGDFSSNLPVDK.[A]		1	1	Q9LI00	Q9LI00	0	2	0.6042	0	1	1	776.885131835938	1552.76298704188	-0.780246045194957	-0.000605769062531181	CID	MS2		14.34828	42.4683707229333	38937	NaS1_070418_02.raw	0/0	3.83954048156738			0	3.894E-06
False	High	Sequest HT (A2)	Unambiguous	[K].VVVVEcVLPESSDATAR.[E]	C6(Carbamidomethyl)	1	1	Q6ZD89	Q6ZD89	0	2	0.5699	0	1	1	915.966796875	1830.92631712	-0.148695202479137	-0.000136124999965404	HCD	MS2	32.2372	17.965	42.4477300437333	38915	NaS1_070418_02.raw	0/0	3.65437006950378			0	2.012E-05
False	High	Sequest HT (A2)	Unambiguous	[K].SIAVQTEIGGVPIK.[I]		1	1	B8AL33	B8AL33	0	2	0.3779	0	1	1	706.411010742188	1411.81474485438	-0.53907583657625	-0.000380537812475268	HCD	MS2	55.21036	34.09954	42.4397200149333	38906	NaS1_070418_02.raw	0/0	3.06820893287659			0	0.0002241
False	High	Sequest HT (A2)	Unambiguous	[K].LIEAYNELVSQGK.[SN]		2	2	Q7Y0F2; Q7Y0E8	Q7Y0F2; Q7Y0E8	0	2	0.4613	0	1	1	732.391540527344	1463.77580442469	1.20880316576683	0.000884707343743685	CID	MS2		26.5	42.4343929570667	38900	NaS1_070418_02.raw	0/0	3.10474967956543	19392620.25	42.5522727966309	0	0.00018
False	High	Sequest HT (A2)	Unambiguous	[K].LIEAYNELVSQGK.[SN]		2	2	Q7Y0F2; Q7Y0E8	Q7Y0F2; Q7Y0E8	0	2	0.4675	0	1	1	732.388916015625	1463.77055540125	-2.37714884045532	-0.00173980437500632	HCD	MS2	85.25571	25.315	42.4323804602667	38898	NaS1_070418_02.raw	0/0	3.08263850212097	19392620.25	42.5522727966309	0	2.897E-05
False	High	Sequest HT (A2)	Unambiguous	[R].TVPAAVPAIVFLSGGQSEEEATVNLNAMNK.[L]		1	1	Q5N725	Q5N725	0	3	0.5404	0	1	1	1019.85980224609	3057.56485347828	2.85444908345492	0.00290921276033866	CID	MS2		39.69	68.9937355794667	67070	NaS1_070418_03.raw	0/0	2.72304821014404	21670148.75	69.0213012695313	0	0.0001255
False	High	Sequest HT (A2)	Unambiguous	[K].VVSIDGFEDVPQNDEK.[S]		1	1	P25777	P25777	0	2	0.6498	0	1	1	895.925231933594	1790.84318723719	-0.620915404537581	-0.000555981406250794	CID	MS2		29.08	42.4284332901333	38893	NaS1_070418_02.raw	0/0	4.33795118331909			0	1.225E-07
False	High	Sequest HT (A2)	Unambiguous	[K].VVSIDGFEDVPQNDEK.[S]		1	1	P25777	P25777	0	2	0.6825	0	1	1	895.925231933594	1790.84318723719	-0.620915404537581	-0.000555981406250794	HCD	MS2	0	18.835	42.4267412056	38891	NaS1_070418_02.raw	0/0	4.41052579879761			0	3.402E-07
False	High	Sequest HT (A2)	Unambiguous	[K].FPDVIHAFKPNPR.[S]		1	1	Q0E4K1	Q0E4K1	0	4	0.4468	0	1	1	385.211822509766	1537.82546014906	-1.26667071157192	-0.000486980234313705	HCD	MS2	11.90783	22.195	42.4001071088	38864	NaS1_070418_02.raw	0/0	2.35376405715942			0	7.172E-05
False	High	Sequest HT (A2)	Unambiguous	[K].VVVVEcVLPESSDATAR.[E]	C6(Carbamidomethyl)	1	1	Q6ZD89	Q6ZD89	0	2	0.6804	0	1	1	915.966796875	1830.92631712	-0.148695202479137	-0.000136124999965404	CID	MS2		28.33	42.4494345816	38917	NaS1_070418_02.raw	0/0	4.12933969497681			0	4.202E-05
False	High	Sequest HT (A2)	Unambiguous	[R].AAEDPEFETFYTK.[N]		1	1	P0C436	P0C436	0	2	0.6851	0	1	1	774.347534179688	1547.68779172938	-1.44656913260846	-0.0011194203125342	CID	MS2		18.085	42.2325540448	38683	NaS1_070418_02.raw	0/0	3.62421488761902			0	9.093E-06
False	High	Sequest HT (A2)	Unambiguous	[R].TAISHVQNLITGVTK.[G]		1	1	P49210	P49210	0	3	0.4962	0	1	1	527.970092773438	1581.89572506031	-0.0988495445308201	-5.21232291248452E-05	HCD	MS2	27.28537	12.26052	42.8749116757333	39360	NaS1_070418_02.raw	0/0	3.94992804527283			0	1.835E-07
False	High	Sequest HT (A2)	Unambiguous	[K].VFQGDFSSNLPVDK.[A]		1	1	Q9LI00	Q9LI00	0	2	0.2288	0	1	1	776.8857421875	1552.764207745	0.00590237715811584	4.58249996881932E-06	HCD	MS2	29.46552	20.74	42.8930729549333	39381	NaS1_070418_02.raw	0/0	2.36319732666016			0	5.867E-05
False	High	Sequest HT (A2)	Unambiguous	[K].VVTIDSYEDVTPnSETSLQK.[A]	N13(Deamidated)	1	1	P25776	P25776	0	2	0.0984	0	1	1	1113.53540039063	2226.06352415125	-1.10278346349352	-0.00122743437515438	HCD	MS2	64.04811	33.1	43.3559570370667	39879	NaS1_070418_02.raw	0/0	4.47127819061279			0	2.372E-07
False	High	Sequest HT (A2)	Unambiguous	[K].TITLEVESSDTIDNVK.[A]		2	6	P51431; Q9ARZ9	P0CH35; P0C030; Q58G87; P51431; P0C031; Q9ARZ9	0	2	0.6441	0	1	1	882.449584960938	1763.89189329188	0.554615858965646	0.000489140937474986	CID	MS2		26.56076	43.3491198893333	39872	NaS1_070418_02.raw	0/0	5.3122124671936			0	2.848E-07
False	High	Sequest HT (A2)	Unambiguous	[K].TITLEVESSDTIDNVK.[A]		2	6	P51431; Q9ARZ9	P0CH35; P0C030; Q58G87; P51431; P0C031; Q9ARZ9	0	2	0.5685	0	1	1	882.448852539063	1763.89042844813	-0.275845785535593	-0.000243280937525014	HCD	MS2	2.921642	30.61	43.3475764501333	39870	NaS1_070418_02.raw	0/0	4.82153701782227			0	2.157E-07
False	High	Sequest HT (A2)	Unambiguous	[K].VVVADNVHDFVFK.[S]		1	1	Q53LQ0	Q53LQ0	0	2	0.656	0	1	1	744.895812988281	1488.78434934656	-0.128180695444729	-9.54167188638166E-05	CID	MS2		33.1	43.3260895957333	39849	NaS1_070418_02.raw	0/0	3.75012302398682	17522062.5	43.3809852600098	0	4.876E-05
False	High	Sequest HT (A2)	Unambiguous	[K].VVVADNVHDFVFK.[S]		1	1	Q53LQ0	Q53LQ0	0	2	0.4219	0	1	1	744.895812988281	1488.78434934656	-0.128180695444729	-9.54167188638166E-05	HCD	MS2	29.26023	28.1008	43.3246377168	39847	NaS1_070418_02.raw	0/0	3.20308613777161	17522062.5	43.3809852600098	0	1.5E-05
False	High	Sequest HT (A2)	Rejected	[R].ATWYGAPTGAGPDDDGGAcGFK.[N]	C19(Carbamidomethyl)	1	1	Q336T5	Q336T5	0	2		0	2	2	1085.96118164063	2170.91508665125	0.750044293082701	0.000814140625113424	CID	MS2		27.58	43.3204587050667	39842	NaS1_070418_02.raw	0/0	3.5644838809967			0	4.083E-08
False	High	Sequest HT (A2)	Selected	[R].ATWYGAPTGAGPDDnGGAcGFK.[N]	N15(Deamidated); C19(Carbamidomethyl)	1	1	Q7XCA7	Q7XCA7	0	2	0	0	1	1	1085.96118164063	2170.91508665125	0.749846219578429	0.000813925625056555	CID	MS2		27.58	43.3204587050667	39842	NaS1_070418_02.raw	0/0	3.5644838809967			0	4.083E-08
False	High	Sequest HT (A2)	Unambiguous	[R].VPIIVTGNDFSTLYAPLIR.[D]		1	1	P93431	P93431	0	2	0.7086	0	1	1	1045.08703613281	2089.16679563563	-1.15208685457086	-0.00120345218761031	CID	MS2		29.11	68.7882280541333	66873	NaS1_070418_03.raw	0/0	3.50485634803772	307752354	68.5592727661133	0	8.519E-09
False	High	Sequest HT (A2)	Rejected	[R].ATWYGAPTGAGPDDDGGAcGFK.[N]	C19(Carbamidomethyl)	1	1	Q336T5	Q336T5	0	2		0	2	2	1085.96118164063	2170.91508665125	0.750044293082701	0.000814140625113424	HCD	MS2	0	17.095	43.3187544832	39840	NaS1_070418_02.raw	0/0	2.96559357643127			0	0.0001307
False	High	Sequest HT (A2)	Selected	[R].ATWYGAPTGAGPDDnGGAcGFK.[N]	N15(Deamidated); C19(Carbamidomethyl)	1	1	Q7XCA7	Q7XCA7	0	2	0	0	1	1	1085.96118164063	2170.91508665125	0.749846219578429	0.000813925625056555	HCD	MS2	0	17.095	43.3187544832	39840	NaS1_070418_02.raw	0/0	2.96559357643127			0	0.0001307
False	High	Sequest HT (A2)	Unambiguous	[R].VALEAcVQAR.[N]	C6(Carbamidomethyl)	1	1	P0C511	P0C511	0	2	0.5556	0	1	1	558.795166015625	1116.58305540125	0.0459717280025074	2.56656250776643E-05	CID	MS2		15.76	43.3165840226667	39837	NaS1_070418_02.raw	0/0	3.60191059112549			0	9.621E-05
False	High	Sequest HT (A2)	Unambiguous	[K].AGSGVATLGLPDSPGVPK.[G]		1	1	Q6YZE2	Q6YZE2	0	2	0.4297	0	1	1	811.941528320313	1622.87578001063	0.596725402458372	0.000484205312545782	HCD	MS2	58.23607	23.30927	43.3124566005333	39832	NaS1_070418_02.raw	0/0	3.70316886901855			0	6.247E-06
False	High	Sequest HT (A2)	Unambiguous	[R].VAPEEHPILLTEAPLNPK.[A]		1	2	A3C6D7	A2XNS1; A3C6D7	0	3	0.4799	0	1	1	656.698303222656	1968.08035640797	0.154057741993724	0.000101065989686807	HCD	MS2	39.01048	15.42091	43.2709507261333	39790	NaS1_070418_02.raw	0/0	3.23256039619446			0	2.725E-05
False	High	Sequest HT (A2)	Unambiguous	[R].TAISHVQNLITGVTK.[G]		1	1	P49210	P49210	0	3	0.3418	0	1	1	527.97021484375	1581.89609127125	0.132651745660892	6.99470833751548E-05	CID	MS2		15.131	43.2690129512	39788	NaS1_070418_02.raw	0/0	2.74630355834961			0	2.328E-06
False	High	Sequest HT (A2)	Unambiguous	[R].YLAVEPSTPYNTTTLPK.[V]		1	1	P42862	P42862	0	2	0.4338	0	1	1	947.994750976563	1894.98222532313	1.34821664026176	0.00127742156234945	CID	MS2		33.1	43.2518615357333	39771	NaS1_070418_02.raw	0/0	2.72452664375305			0	0.0001427
False	High	Sequest HT (A2)	Unambiguous	[K].TYAFADDGTTTINATcIK.[W]	C16(Carbamidomethyl)	1	1	B8AEC1	B8AEC1	0	2	0.664	0	1	1	981.960388183594	1962.91349973719	1.10375193752774	0.00108328359359078	CID	MS2		15.145	43.2452909610667	39763	NaS1_070418_02.raw	0/0	3.7497181892395			0	6.601E-07
False	High	Sequest HT (A2)	Unambiguous	[K].TYAFADDGTTTINATcIK.[W]	C16(Carbamidomethyl)	1	1	B8AEC1	B8AEC1	0	2	0.4636	0	1	1	981.960388183594	1962.91349973719	1.10375193752774	0.00108328359359078	HCD	MS2	61.85925	42.445	43.2435078013333	39761	NaS1_070418_02.raw	0/0	3.30355620384216			0	1.103E-06
False	High	Sequest HT (A2)	Unambiguous	[K].VVTIDSYEDVTPnSETSLQK.[A]	N13(Deamidated)	1	1	P25776	P25776	0	2	0.1622	0	1	1	1113.53540039063	2226.06352415125	-1.10278346349352	-0.00122743437515438	CID	MS2		41.34	43.3579466621333	39881	NaS1_070418_02.raw	0/0	4.06838369369507			0	3.367E-07
False	High	Sequest HT (A2)	Unambiguous	[K].HPQIDVPNLQVIK.[L]		1	1	P0DKK8	P0DKK8	0	3	0.6245	0	1	1	500.956024169922	1500.85351924977	0.153799020563936	7.69432552563861E-05	CID	MS2		26.65	43.2380017192	39755	NaS1_070418_02.raw	0/0	2.52679753303528			0	0.0002019
False	High	Sequest HT (A2)	Unambiguous	[K].SAQDIALADLPTTHPIR.[L]		1	1	Q06967	Q06967	0	2	0.3173	0	1	1	909.988891601563	1818.97050657313	-0.18174391155621	-0.000165293437476066	HCD	MS2	15.03691	37.935	43.3757564405333	39902	NaS1_070418_02.raw	0/0	3.53144884109497	10152673	43.4077110290527	0	3.341E-05
False	High	Sequest HT (A2)	Unambiguous	[K].VITILSEQGYVAK.[D]		1	1	Q69LE7	Q69LE7	0	2	0.3127	0	1	1	710.905334472656	1420.80339231531	-0.854856946381447	-0.000607292343829613	CID	MS2		30.86026	43.3820916072	39907	NaS1_070418_02.raw	0/0	2.75049591064453			0	0.0001285
False	High	Sequest HT (A2)	Unambiguous	[R].FAQVTNPAIDPLR.[E]		1	1	Q69RJ0	Q69RJ0	0	2	0.6667	0	1	1	721.39404296875	1441.7808093075	0.70756817926268	0.000510078750153298	HCD	MS2	16.43196	21.46624	43.5846724093333	40124	NaS1_070418_02.raw	0/0	3.78308367729187			0	7.103E-06
False	High	Sequest HT (A2)	Unambiguous	[R].GLLYLGmGVSGGEEGAR.[N]	M7(Oxidation)	1	1	Q9LI00	Q9LI00	0	2	0.2919	0	1	2	841.420227050781	1681.83317747156	7.00506105402106	0.005890630781205	CID	MS2		24.25816	43.5701021458667	40110	NaS1_070418_02.raw	0/0	1.60758888721466			0	0.0001726
False	High	Sequest HT (A2)	Unambiguous	[R].GILYLGmGVSGGEEGAR.[N]	M7(Oxidation)	1	1	Q2R480	Q2R480	0	2	0.2919	0	1	1	841.420227050781	1681.83317747156	7.00506105402106	0.005890630781205	CID	MS2		24.25816	43.5701021458667	40110	NaS1_070418_02.raw	0/0	1.60758888721466			0	0.0001726
False	High	Sequest HT (A2)	Unambiguous	[R].DNLTLWTSDnAEDGGDEIKEAAKPEGEGH.[-]	N10(Deamidated)	1	1	Q06967	Q06967	1	3	0.2146	0	1	1	1033.80163574219	3099.39035396656	7.81374497135164	0.00807255218732328	HCD	MS2	26.3921	24.28	43.5570984557333	40095	NaS1_070418_02.raw	0/0	3.95859408378601			0	6.068E-05
False	High	Sequest HT (A2)	Unambiguous	[K].KGGTEHLGLPVFNSVAEAK.[A]		1	1	Q6ZL94	Q6ZL94	1	3	0.5252	0	1	1	652.018615722656	1954.04129390797	1.04546414174096	0.000680959322835406	HCD	MS2	57.8199	23.16722	43.5503528712	40087	NaS1_070418_02.raw	0/0	3.76961183547974			0	5.678E-05
False	High	Sequest HT (A2)	Unambiguous	[R].cESAcPTDFLSVR.[V]	C1(Carbamidomethyl); C5(Carbamidomethyl)	1	1	P0C359	P0C359	0	2	0.6676	0	1	1	771.340942382813	1541.67460813563	1.5040068118577	0.00115934281249253	CID	MS2		28.045	43.5450799352	40081	NaS1_070418_02.raw	0/0	3.66714310646057			0	2.824E-05
False	High	Sequest HT (A2)	Unambiguous	[R].cESAcPTDFLSVR.[V]	C1(Carbamidomethyl); C5(Carbamidomethyl)	1	1	P0C359	P0C359	0	2	0.569	0	1	1	771.340942382813	1541.67460813563	1.5040068118577	0.00115934281249253	HCD	MS2	8.862482	23.80752	43.5434403045333	40079	NaS1_070418_02.raw	0/0	3.48255729675293			0	5.961E-06
False	High	Sequest HT (A2)	Unambiguous	[K].SAQDIALADLPTTHPIR.[L]		1	1	Q06967	Q06967	0	3	0.632	0	1	1	606.995178222656	1818.97098140797	0.0793019689334973	4.80826562731333E-05	CID	MS2		9.68882	43.542030152	40078	NaS1_070418_02.raw	0/0	2.68923830986023			0	0.0002319
False	High	Sequest HT (A2)	Unambiguous	[K].SAQDIALADLPTTHPIR.[L]		1	1	Q06967	Q06967	0	3	0.55	0	1	1	606.995849609375	1818.97299556813	1.18660952719801	0.000719469375023133	HCD	MS2	24.11412	11.94136	43.5401301968	40076	NaS1_070418_02.raw	0/0	3.39861655235291			0	1.995E-05
False	High	Sequest HT (A2)	Unambiguous	[R].VTPQPGVPPEEAGAAVAAESSTGTWTTVWTDGLTSLDR.[Y]		1	1	P0C511	P0C511	0	3	0.5369	0	1	1	1285.62756347656	3854.86813716969	-0.980385443381309	-0.00125975343765579	HCD	MS2	16.28467	41.025	68.7335514602667	66819	NaS1_070418_03.raw	0/0	4.05882787704468	30448966	68.3639297485352	0	4.38E-06
False	High	Sequest HT (A2)	Unambiguous	[R].IAQIPVSEAYLGR.[V]		1	1	P0C2Z4	P0C2Z4	0	2	0.124	0	1	1	708.895629882813	1416.78398313563	-0.393175080050978	-0.00027852218750013	HCD	MS2	30.23137	25.135	43.4777787581333	40010	NaS1_070418_02.raw	0/0	2.41510224342346			0	7.979E-05
False	High	Sequest HT (A2)	Unambiguous	[R].VTPqPGVPPEEAGAAVAAESSTGTWTTVWTDGLTSLDR.[Y]	Q4(Deamidated)	1	1	P0C511	P0C511	0	3	0.6234	0	1	1	1285.96533203125	3855.88144283375	6.61601579430788	0.00850346791651087	CID	MS2		40.5	68.7365243293333	66820	NaS1_070418_03.raw	0/0	3.84861922264099			0	1.897E-06
False	High	Sequest HT (A2)	Unambiguous	[R].AITVFSPDGHLFqVEYALEAVR.[K]	Q13(Deamidated)	2	2	A2YXU2; A2Z3I9	A2YXU2; A2Z3I9	0	3	0.4965	0	1	1	821.763793945313	2463.27682857594	8.67834715395101	0.00712566197925346	HCD	MS2	61.4869	33.1	68.7622145184	66847	NaS1_070418_03.raw	0/0	4.29451370239258			0	6.059E-05
False	High	Sequest HT (A2)	Unambiguous	[R].TAISHVQNLITGVTK.[G]		1	1	P49210	P49210	0	2	0.3617	0	1	1	791.4521484375	1581.897020245	0.719905155246038	0.000569407500051966	HCD	MS2	19.75388	26.275	43.4347641866667	39963	NaS1_070418_02.raw	0/0	2.81958150863647	7985017.75	43.3839111328125	0	0.0001893
False	High	Sequest HT (A2)	Unambiguous	[R].YWLcAATQDSIK.[I]	C4(Carbamidomethyl)	1	1	P49027	P49027	0	2	0.4817	0	1	1	728.350952148438	1455.69462766688	0.653356465286011	0.000475543437534753	CID	MS2		12.06697	43.3906617792	39916	NaS1_070418_02.raw	0/0	3.28075528144836			0	0.0002129
False	High	Sequest HT (A2)	Unambiguous	[K].EAFSLFDKDGDGcITTK.[E]	C13(Carbamidomethyl)	2	4	Q6F332; Q0JNS6	Q6F332; Q0JNS6; Q0JNL7; A2WNH1	1	3	0.5097	0	1	1	635.296203613281	1903.87405757984	-0.085005697620082	-5.39467187342287E-05	CID	MS2		11.28051	43.3896701290667	39915	NaS1_070418_02.raw	0/0	3.08318829536438			0	0.0001649
False	High	Sequest HT (A2)	Unambiguous	[K].EAFSLFDKDGDGcITTK.[E]	C13(Carbamidomethyl)	2	4	Q6F332; Q0JNS6	Q6F332; Q0JNS6; Q0JNL7; A2WNH1	1	3	0.6385	0	1	1	635.296203613281	1903.87405757984	-0.085005697620082	-5.39467187342287E-05	HCD	MS2	31.82558	12.80139	43.3879036696	39913	NaS1_070418_02.raw	0/0	4.26166296005249			0	4.691E-05
False	High	Sequest HT (A2)	Unambiguous	[K].SAqDIALADLPTTHPIR.[L]	Q3(Deamidated)	1	1	Q06967	Q06967	0	2	0.4352	0	1	1	910.489379882813	1819.97148313563	9.13757591083819	0.00831498781252393	CID	MS2		31.33	43.3774373282667	39904	NaS1_070418_02.raw	0/0	3.23562836647034			0	7.014E-06
False	High	Sequest HT (A2)	Unambiguous	[K].VVVVEcVLPESSDATAR.[E]	C6(Carbamidomethyl)	1	1	Q6ZD89	Q6ZD89	0	2	0.4907	0	1	1	915.966003417969	1830.92473020594	-1.01542250422532	-0.000929582031215404	CID	MS2		25.075	43.2356895832	39752	NaS1_070418_02.raw	0/0	3.23689103126526			0	0.0001299
False	High	Sequest HT (A2)	Unambiguous	[K].VVVVEcVLPESSDATAR.[E]	C6(Carbamidomethyl)	1	1	Q6ZD89	Q6ZD89	0	2	0.3738	0	1	1	915.966003417969	1830.92473020594	-1.01542250422532	-0.000929582031215404	HCD	MS2	25.28064	14.2	43.2340665765333	39750	NaS1_070418_02.raw	0/0	3.05037546157837			0	4.11E-05
False	High	Sequest HT (A2)	Unambiguous	[K].VPGVDDVTGEPLIQR.[K]		1	1	Q08480	Q08480	0	2	0.6471	0	1	1	797.926635742188	1594.84599485438	1.55712730271784	0.00124168718764395	CID	MS2		32.06193	43.2317770509333	39748	NaS1_070418_02.raw	0/0	3.9055004119873			0	3.26E-07
False	High	Sequest HT (A2)	Unambiguous	[K].VNQIGSVTESIEAVK.[M]		1	1	Q42971	Q42971	0	2	0.4653	0	1	1	787.42529296875	1573.8433093075	0.0839966152755939	6.60987499259136E-05	HCD	MS2	42.68915	16.48	43.0004725290667	39498	NaS1_070418_02.raw	0/0	2.87636661529541			0	4.107E-05
False	High	Sequest HT (A2)	Unambiguous	[R].AAEDPEFETFYTK.[N]		1	1	P0C436	P0C436	0	2	0.7257	0	1	1	774.34814453125	1547.6890124325	-0.6578432890037	-0.000509068750034203	CID	MS2		33.1991	42.9987644416	39496	NaS1_070418_02.raw	0/0	3.50424695014954			0	4.72E-05
False	High	Sequest HT (A2)	Unambiguous	[R].AAEDPEFETFYTK.[N]		1	1	P0C436	P0C436	0	2	0.5331	0	1	1	774.34814453125	1547.6890124325	-0.6578432890037	-0.000509068750034203	HCD	MS2	22.08418	23.78181	42.9969350096	39494	NaS1_070418_02.raw	0/0	3.02247500419617			0	9.31E-05
False	High	Sequest HT (A2)	Unambiguous	[K].EAFVSSSEEPFTVDGK.[E]		1	1	P52712	P52712	0	2	0.5105	0	1	1	864.902465820313	1728.79765501063	0.791643663083438	0.000684295312453287	HCD	MS2	65.10027	33.445	42.9654825738667	39462	NaS1_070418_02.raw	0/0	2.85553097724915			0	7.61E-05
False	High	Sequest HT (A2)	Unambiguous	[K].AAQDIALAELPPTHPIR.[L]		2	2	Q7XTE8; Q6EUP4	Q7XTE8; Q6EUP4	0	2	0.3842	0	1	1	907.002075195313	1812.99687376063	0.118996703195107	0.000107870312604064	CID	MS2		23.905	42.9636013466667	39460	NaS1_070418_02.raw	0/0	4.1899471282959			0	1.947E-05
False	High	Sequest HT (A2)	Unambiguous	[K].AAQDIALAELPPTHPIR.[L]		2	2	Q7XTE8; Q6EUP4	Q7XTE8; Q6EUP4	0	2	0.2061	0	1	1	907.002075195313	1812.99687376063	0.118996703195107	0.000107870312604064	HCD	MS2	0	35.29	42.9619765429333	39458	NaS1_070418_02.raw	0/0	3.59080791473389			0	7.256E-07
False	High	Sequest HT (A2)	Unambiguous	[K].EISGTHGPVYDLADIVTYLK.[I]		1	2	Q0JMY8	Q0JMY8; A2WPN7	0	3	0.6328	0	1	1	731.045776367188	2191.12277584156	-2.44149959801778	-0.00178321281252162	HCD	MS2	15.62851	22.71134	68.9292403816	67013	NaS1_070418_03.raw	0/0	3.05267834663391			0	6.82E-07
False	High	Sequest HT (A2)	Unambiguous	[K].SAQDIALADLPTTHPIR.[L]		1	1	Q06967	Q06967	0	2	0.3905	0	1	1	909.989013671875	1818.97075071375	-0.0475248135847537	-4.32231249760662E-05	CID	MS2		34.84	42.9569202021333	39453	NaS1_070418_02.raw	0/0	3.79303431510925			0	1.598E-05
False	High	Sequest HT (A2)	Unambiguous	[K].SAQDIALADLPTTHPIR.[L]		1	1	Q06967	Q06967	0	2	0.3353	0	1	1	909.989013671875	1818.97075071375	-0.0475248135847537	-4.32231249760662E-05	HCD	MS2	53.99172	25.525	42.9550724208	39451	NaS1_070418_02.raw	0/0	3.3657660484314			0	8.849E-07
False	High	Sequest HT (A2)	Unambiguous	[K].TITLEVESSDTIDNVK.[A]		2	6	P51431; Q9ARZ9	P0CH35; P0C030; Q58G87; P51431; P0C031; Q9ARZ9	0	2	0.6221	0	1	1	882.448669433594	1763.89006223719	-0.483461196660902	-0.000426386406275014	CID	MS2		28.51	42.9535060154667	39449	NaS1_070418_02.raw	0/0	5.16293048858643			0	2.493E-07
False	High	Sequest HT (A2)	Unambiguous	[K].TITLEVESSDTIDNVK.[A]		2	6	P51431; Q9ARZ9	P0CH35; P0C030; Q58G87; P51431; P0C031; Q9ARZ9	0	2	0.5681	0	1	1	882.448669433594	1763.89006223719	-0.483461196660902	-0.000426386406275014	HCD	MS2	36.16057	18.19	42.9518495661333	39447	NaS1_070418_02.raw	0/0	4.69501972198486			0	2.312E-07
False	High	Sequest HT (A2)	Rejected	[R].ATWYGAPTGAGPDDDGGAcGFK.[N]	C19(Carbamidomethyl)	1	1	Q336T5	Q336T5	0	2		0	2	2	1085.96166992188	2170.91606321375	1.19988373566151	0.00130242187511342	CID	MS2		31.315	42.9360690813333	39431	NaS1_070418_02.raw	0/0	3.52570724487305	25986582	43.0897789001465	0	6.702E-07
False	High	Sequest HT (A2)	Selected	[R].ATWYGAPTGAGPDDnGGAcGFK.[N]	N15(Deamidated); C19(Carbamidomethyl)	1	1	Q7XCA7	Q7XCA7	0	2	0	0	1	1	1085.96166992188	2170.91606321375	1.19968566206814	0.00130220687505656	CID	MS2		31.315	42.9360690813333	39431	NaS1_070418_02.raw	0/0	3.52570724487305	25986582	43.0897789001465	0	6.702E-07
False	High	Sequest HT (A2)	Rejected	[R].ATWYGAPTGAGPDDDGGAcGFK.[N]	C19(Carbamidomethyl)	1	1	Q336T5	Q336T5	0	2		0	2	2	1085.96166992188	2170.91606321375	1.19988373566151	0.00130242187511342	HCD	MS2	0	40.335	42.9343255605333	39429	NaS1_070418_02.raw	0/0	2.79389524459839	25986582	43.0897789001465	0	1.401E-05
False	High	Sequest HT (A2)	Selected	[R].ATWYGAPTGAGPDDnGGAcGFK.[N]	N15(Deamidated); C19(Carbamidomethyl)	1	1	Q7XCA7	Q7XCA7	0	2	0	0	1	1	1085.96166992188	2170.91606321375	1.19968566206814	0.00130220687505656	HCD	MS2	0	40.335	42.9343255605333	39429	NaS1_070418_02.raw	0/0	2.79389524459839	25986582	43.0897789001465	0	1.401E-05
False	High	Sequest HT (A2)	Unambiguous	[R].LTGQSTVPNVFIGGK.[H]		1	1	Q0J3L4	Q0J3L4	0	2	0.4017	0	1	1	759.420593261719	1517.83390989344	1.11428879746762	0.000845651718805129	HCD	MS2	25.34421	16.705	42.9184802413333	39410	NaS1_070418_02.raw	0/0	3.51082468032837			0	3.585E-06
False	High	Sequest HT (A2)	Unambiguous	[R].VALEAcVQAR.[N]	C6(Carbamidomethyl)	1	1	P0C511	P0C511	0	2	0.5528	0	1	1	558.795043945313	1116.58281126063	-0.172678049139089	-9.64046874223357E-05	CID	MS2		17.61045	42.9169745064	39408	NaS1_070418_02.raw	0/0	3.69032955169678			0	4.949E-05
False	High	Sequest HT (A2)	Unambiguous	[K].VNQIGSVTESIEAVK.[M]		1	1	Q42971	Q42971	0	2	0.4902	0	1	1	787.42529296875	1573.8433093075	0.0839966152755939	6.60987499259136E-05	CID	MS2		27.04	43.0020829704	39500	NaS1_070418_02.raw	0/0	3.06034660339355			0	3.008E-05
False	High	Sequest HT (A2)	Unambiguous	[K].YIIEQNLATESELK.[S]		1	1	Q7XTJ3	Q7XTJ3	0	2	0.2208	0	1	1	825.935485839844	1650.86369504969	3.15123901302785	0.00260112484374986	HCD	MS2	59.0745	31.60085	43.0028143058667	39501	NaS1_070418_02.raw	0/0	2.4038188457489			0	0.0001211
False	High	Sequest HT (A2)	Unambiguous	[K].YIIEQNLATESELK.[S]		1	1	Q7XTJ3	Q7XTJ3	0	2	0.4433	0	1	1	825.935485839844	1650.86369504969	3.15123901302785	0.00260112484374986	CID	MS2		29.6783	43.0044266170667	39503	NaS1_070418_02.raw	0/0	2.91061043739319			0	2.111E-05
False	High	Sequest HT (A2)	Unambiguous	[R].TAISHVQNLITGVTK.[G]		1	1	P49210	P49210	0	2	0.5244	0	1	1	791.451110839844	1581.89494504969	-0.591935489173662	-0.000468190156198034	HCD	MS2	4.118888	19.6	43.0478746056	39549	NaS1_070418_02.raw	0/0	3.2751898765564			0	4.842E-07
False	High	Sequest HT (A2)	Unambiguous	[K].VPGVDDVTGEPLIQR.[K]		1	1	Q08480	Q08480	0	2	0.5855	0	1	1	797.926635742188	1594.84599485438	1.55712730271784	0.00124168718764395	HCD	MS2	0	28.63518	43.2298542434667	39746	NaS1_070418_02.raw	0/0	3.85771155357361			0	3.182E-07
False	High	Sequest HT (A2)	Unambiguous	[R].VIDLVSSADVVK.[Q]		1	1	P35686	P35686	0	2	0.5767	0	1	1	622.858581542969	1244.70988645594	0.194837357229571	0.000121257968771715	CID	MS2		16.97335	43.1980263304	39711	NaS1_070418_02.raw	0/0	3.26136684417725			0	0.0002146
False	High	Sequest HT (A2)	Unambiguous	[R].FAQVTNPAIDPLR.[E]		1	1	Q69RJ0	Q69RJ0	0	2	0.4036	0	1	1	721.391845703125	1441.77641477625	-2.34042242448326	-0.0016871868748467	HCD	MS2	39.92915	32.56998	43.1806982557333	39693	NaS1_070418_02.raw	0/0	2.80377149581909			0	5.759E-05
False	High	Sequest HT (A2)	Unambiguous	[K].YGLNHVTYLIEQSK.[A]		1	1	P0DKK7	P0DKK7	0	3	0.3396	0	1	1	555.626098632813	1664.86374263844	-0.302908518268938	-0.000168100520719842	HCD	MS2	32.27196	26.60864	43.1777710314667	39690	NaS1_070418_02.raw	0/0	3.21004390716553			0	1.486E-05
False	High	Sequest HT (A2)	Unambiguous	[R].cESAcPTDFLSVR.[V]	C1(Carbamidomethyl); C5(Carbamidomethyl)	1	1	P0C359	P0C359	0	2	0.6495	0	1	1	771.339233398438	1541.67119016688	-0.713045912894448	-0.000549641562507475	CID	MS2		27.88694	43.1612070928	39672	NaS1_070418_02.raw	0/0	3.31130456924438			0	1.517E-05
False	High	Sequest HT (A2)	Unambiguous	[R].cESAcPTDFLSVR.[V]	C1(Carbamidomethyl); C5(Carbamidomethyl)	1	1	P0C359	P0C359	0	2	0.596	0	1	1	771.339233398438	1541.67119016688	-0.713045912894448	-0.000549641562507475	HCD	MS2	35.95916	21.235	43.1594845317333	39670	NaS1_070418_02.raw	0/0	3.02056550979614			0	5.799E-05
False	High	Sequest HT (A2)	Unambiguous	[K].SAQDIALADLPTTHPIR.[L]		1	1	Q06967	Q06967	0	3	0.4892	0	1	1	606.995178222656	1818.97098140797	0.0793019689334973	4.80826562731333E-05	CID	MS2		6.425083	43.1567302349333	39667	NaS1_070418_02.raw	0/0	2.7805323600769			0	3.716E-05
False	High	Sequest HT (A2)	Unambiguous	[K].EVGLPSGVLNIVTGLGSEAGAPLSSHPGVDK.[V]		1	1	B3VMC0	B3VMC0	0	3	0.2878	0	1	1	986.523803710938	2957.55685787281	-0.332215713427906	-0.000327515729319809	HCD	MS2	49.91828	41.01	68.8431398373333	66926	NaS1_070418_03.raw	0/0	2.77688646316528			0	0.0001011
False	High	Sequest HT (A2)	Unambiguous	[R].TAISHVQNLITGVTK.[G]		1	1	P49210	P49210	0	3	0.4357	0	1	1	527.970092773438	1581.89572506031	-0.0988495445308201	-5.21232291248452E-05	CID	MS2		12.07734	42.8764091442667	39362	NaS1_070418_02.raw	0/0	3.81384038925171			0	8.799E-06
False	High	Sequest HT (A2)	Unambiguous	[R].VALEAcVQAR.[N]	C6(Carbamidomethyl)	1	1	P0C511	P0C511	0	2	0.5761	0	1	1	558.795104980469	1116.58293333094	-0.0633531605682909	-3.53695311723357E-05	CID	MS2		41.61	68.8457800469333	66929	NaS1_070418_03.raw	0/0	3.67612743377686			0	1.372E-05
False	High	Sequest HT (A2)	Unambiguous	[R].SLLTEEcDVLIPAALGGVINK.[D]	C7(Carbamidomethyl)	1	1	A2XMV1	A2XMV1	0	3	0.5033	0	1	1	738.068786621094	2212.19180660328	1.11237461913733	0.000820261093672059	CID	MS2		33.1	68.8522375213333	66936	NaS1_070418_03.raw	0/0	3.05613040924072			0	0.0001864
False	High	Sequest HT (A2)	Unambiguous	[K].VSDDEVAFLTQGDANDEK.[N]		1	1	Q0J8G4	Q0J8G4	0	2	0.768	0	1	1	976.939392089844	1952.87150754969	-0.236999823472513	-0.000231415156122239	CID	MS2		24.955	43.0721113208	39578	NaS1_070418_02.raw	0/0	5.13093042373657			0	1.768E-06
False	High	Sequest HT (A2)	Unambiguous	[K].VSDDEVAFLTQGDANDEK.[N]		1	1	Q0J8G4	Q0J8G4	0	2	0.5205	0	1	1	976.939392089844	1952.87150754969	-0.236999823472513	-0.000231415156122239	HCD	MS2	70.72542	35.7	43.0704404072	39576	NaS1_070418_02.raw	0/0	4.88306951522827			0	6.709E-08
False	High	Sequest HT (A2)	Unambiguous	[K].GMAGGELVVVPVEK.[T]		1	1	Q69RJ0	Q69RJ0	0	2	0.4763	0	1	1	692.879089355469	1384.75090208094	0.317169735131689	0.000219600468767567	CID	MS2		9.439525	43.0686132197333	39574	NaS1_070418_02.raw	0/0	3.38301277160645			0	7.847E-05
False	High	Sequest HT (A2)	Unambiguous	[K].NQYTFNVESGFTK.[T]		1	1	P0C449	P0C449	0	2	0.5605	0	1	1	767.862670898438	1534.71806516688	0.532193715571318	0.000408383437388693	HCD	MS2	47.141	24.04	43.0678445269333	39573	NaS1_070418_02.raw	0/0	3.13542079925537			0	2.192E-05
False	High	Sequest HT (A2)	Unambiguous	[K].VVSQVPWFGIEQEYTLLQR.[D]		1	1	P14655	P14655	0	2	0.6235	0	1	1	1146.60595703125	2292.2046374325	1.02257226904944	0.0011719712501872	CID	MS2		33.1	68.8961918066667	66981	NaS1_070418_03.raw	0/0	3.23676776885986			0	6.114E-06
False	High	Sequest HT (A2)	Unambiguous	[K].KLDVLSNEVFVK.[A]		1	1	A2WXB2	A2WXB2	1	3	0.4784	0	1	1	464.26904296875	1390.79257564625	-1.05450102989242	-0.000488864583303439	CID	MS2		42.43	43.0626261976	39567	NaS1_070418_02.raw	0/0	3.69816613197327			0	2.602E-05
False	High	Sequest HT (A2)	Unambiguous	[R].TAISHVQNLITGVTK.[G]		1	1	P49210	P49210	0	2	0.5705	0	1	1	791.451110839844	1581.89494504969	-0.591935489173662	-0.000468190156198034	CID	MS2		29.74	43.0495434253333	39551	NaS1_070418_02.raw	0/0	3.11610436439514			0	3.736E-06
False	High	Sequest HT (A2)	Unambiguous	[R].NVAAGMTGGLAYILDEDDTLVPK.[V]		1	1	Q69RJ0	Q69RJ0	0	3	0.4145	0	1	1	788.399780273438	2363.18478756031	2.06696930121413	0.00162820677087439	HCD	MS2	20.71811	33.1	68.8512980594667	66935	NaS1_070418_03.raw	0/0	4.56139469146729	3143714.75	68.7879180908203	0	4.427E-06
False	High	Sequest HT (A2)	Unambiguous	[R].FAQVTNPAIDPLR.[E]		1	1	Q69RJ0	Q69RJ0	0	2	0.6998	0	1	1	721.39404296875	1441.7808093075	0.70756817926268	0.000510078750153298	CID	MS2		14.96353	43.5861408330667	40126	NaS1_070418_02.raw	0/0	4.03386354446411			0	1.113E-05
False	High	Sequest HT (A2)	Unambiguous	[R].AAEDPEFETFYTK.[N]		1	1	P0C436	P0C436	0	2	0.6179	0	1	1	774.347534179688	1547.68779172938	-1.44656913260846	-0.0011194203125342	HCD	MS2	48.71011	37.2	42.2308999464	38681	NaS1_070418_02.raw	0/0	3.35079836845398			0	1.704E-05
False	High	Sequest HT (A2)	Unambiguous	[R].VcENIPIVLcGNK.[V]	C2(Carbamidomethyl); C10(Carbamidomethyl)	1	2	A2Y7R5	A2Y7R5; Q7F7I7	0	2	0.2471	0	1	1	758.387084960938	1515.76689329188	0.723952129043447	0.000548670937554618	HCD	MS2	5.535953	27.175	42.2233520261333	38673	NaS1_070418_02.raw	0/0	2.58545422554016			0	0.0001544
False	High	Sequest HT (A2)	Unambiguous	[K].SQLRPEIQVAAQncWVK.[K]	N13(Deamidated); C14(Carbamidomethyl)	1	1	P48494	P48494	0	3		0.0325	2	2	676.688110351563	2028.04977779469	8.21350722483264	0.00555242156255768	CID	MS2		7.237322	41.1341456464	37497	NaS1_070418_02.raw	0/0	4.17448568344116			0	0.0001359
False	High	Sequest HT (A2)	Unambiguous	[K].SQLRPEIQVAAqNcWVK.[K]	Q12(Deamidated); C14(Carbamidomethyl)	1	1	P48494	P48494	0	3	0.0325	0	1	1	676.688110351563	2028.04977779469	8.21350722483264	0.00555242156255768	CID	MS2		7.237322	41.1341456464	37497	NaS1_070418_02.raw	0/0	4.31134033203125			0	0.0001352
False	High	Sequest HT (A2)	Unambiguous	[K].SQLRPEIQVAAQNcWVK.[K]	C14(Carbamidomethyl)	1	1	P48494	P48494	0	3	0.4844	0	1	1	676.354064941406	2027.04764156422	-0.72172192464932	-0.000487655260360024	HCD	MS2	7.458424	8.711612	41.1321830610667	37495	NaS1_070418_02.raw	0/0	3.84404635429382			0	5.579E-06
False	High	Sequest HT (A2)	Unambiguous	[R].GNPTVEVDVccSDGTFAR.[A]	C10(Carbamidomethyl); C11(Carbamidomethyl)	1	1	Q42971	Q42971	0	2	0.6862	0	1	1	992.431213378906	1983.85515012781	0.831259874670757	0.00082454890631567	CID	MS2		41.055	41.1303544848	37493	NaS1_070418_02.raw	0/0	2.9017345905304			0	2.987E-06
False	High	Sequest HT (A2)	Unambiguous	[R].mEQLLNmDTTPFTDK.[I]	M1(Oxidation); M7(Oxidation)	1	1	P14655	P14655	0	2	0.407	0	1	1	908.407531738281	1815.80778684656	-3.38197837534963	-0.00307052171889133	HCD	MS2	30.5358	25.57	41.1248252146667	37487	NaS1_070418_02.raw	0/0	2.58213329315186	4544112.25	41.0377349853516	0	8.175E-05
False	High	Sequest HT (A2)	Unambiguous	[R].SDSTSVGWGGPGGYVYQK.[A]		1	1	Q75HE6	Q75HE6	0	2	0.6687	0	1	1	922.925598144531	1844.84391965906	-0.568221696541517	-0.000524140468769474	CID	MS2		42.655	41.1195661488	37481	NaS1_070418_02.raw	0/0	3.25826644897461	10809025	41.2793006896973	0	8.211E-06
False	High	Sequest HT (A2)	Unambiguous	[R].SDSTSVGWGGPGGYVYQK.[A]		1	1	Q75HE6	Q75HE6	0	2	0.5881	0	1	1	922.925598144531	1844.84391965906	-0.568221696541517	-0.000524140468769474	HCD	MS2	0	33.1	41.1175858917333	37479	NaS1_070418_02.raw	0/0	4.37392139434814	10809025	41.2793006896973	0	1.105E-07
False	High	Sequest HT (A2)	Unambiguous	[R].ILDIMPTEIHQR.[V]		1	1	O64422	O64422	0	3	0.2522	0	1	1	489.264862060547	1465.78003292164	-2.1333635455404	-0.001042349453049	HCD	MS2	49.62242	38.54752	41.0828334512	37441	NaS1_070418_02.raw	0/0	2.2961368560791	9633821.5	40.951587677002	0	9.72E-05
False	High	Sequest HT (A2)	Unambiguous	[R].FHLPGETEEEFATR.[L]		1	3	Q01K11	Q01K11; Q7XN11; Q6ZH29	0	3	0.5721	0	1	1	554.92919921875	1662.77304439625	-1.67277134214815	-0.000927147916627291	CID	MS2		33.1	41.080810484	37439	NaS1_070418_02.raw	0/0	4.29513359069824			0	6.921E-05
False	High	Sequest HT (A2)	Unambiguous	[R].FHLPGETEEEFATR.[L]		1	3	Q01K11	Q01K11; Q7XN11; Q6ZH29	0	3	0.6144	0	1	1	554.92919921875	1662.77304439625	-1.67277134214815	-0.000927147916627291	HCD	MS2	18.5852	27.06499	41.0791709722667	37437	NaS1_070418_02.raw	0/0	4.01915121078491			0	0.000115
False	High	Sequest HT (A2)	Unambiguous	[K].QVVSGVAYYLK.[V]		1	1	A2XS65	A2XS65	0	2	0.5046	0	1	1	613.841735839844	1226.67619504969	-1.43062024756684	-0.00087745515622828	HCD	MS2	16.50811	17.69092	41.0759145821333	37433	NaS1_070418_02.raw	0/0	3.26847791671753	35854218.5	41.1938667297363	0	0.00012
False	High	Sequest HT (A2)	Unambiguous	[R].VDISAQnHNYAVDPESLPEGVK.[V]	N7(Deamidated)	1	1	Q6YV23	Q6YV23	0	3		0.0207	2	2	795.056884765625	2383.15610103688	6.24864645668417	0.00496380229177751	CID	MS2		22.5192	41.0614634552	37420	NaS1_070418_02.raw	0/0	3.79474902153015			0	5.415E-05
False	High	Sequest HT (A2)	Unambiguous	[R].VDISAqNHNYAVDPESLPEGVK.[V]	Q6(Deamidated)	1	1	Q6YV23	Q6YV23	0	3	0.0207	0	1	1	795.056884765625	2383.15610103688	6.24864645668417	0.00496380229177751	CID	MS2		22.5192	41.0614634552	37420	NaS1_070418_02.raw	0/0	3.8681845664978			0	4.943E-05
False	High	Sequest HT (A2)	Unambiguous	[R].VDISAQNHNYAVDPESLPEGVK.[V]		1	1	Q6YV23	Q6YV23	0	3	0.3688	0	1	1	794.722106933594	2382.15176754078	-2.27780485390599	-0.00180869640613916	HCD	MS2	58.77895	29.93212	41.0597760104	37418	NaS1_070418_02.raw	0/0	3.19596576690674	18051818	41.0295906066895	0	6.694E-05
False	High	Sequest HT (A2)	Unambiguous	[R].NIVVEETANVSELK.[L]		1	1	Q6YXW6	Q6YXW6	0	2	0.572	0	1	1	772.910827636719	1544.81437864344	-1.45607997851134	-0.00112468828126566	CID	MS2		16.165	41.0375205216	37392	NaS1_070418_02.raw	0/0	5.06974029541016			0	8.128E-07
False	High	Sequest HT (A2)	Unambiguous	[R].NIVVEETANVSELK.[L]		1	1	Q6YXW6	Q6YXW6	0	2	0.4082	0	1	1	772.910827636719	1544.81437864344	-1.45607997851134	-0.00112468828126566	HCD	MS2	0	38.17	41.035370596	37390	NaS1_070418_02.raw	0/0	3.64824676513672			0	1.365E-05
False	High	Sequest HT (A2)	Unambiguous	[K].SAIVQVDAAPFK.[Q]		1	1	P49199	P49199	0	2	0.5691	0	1	1	623.344848632813	1245.68242063563	-1.07808611973405	-0.000671477187552227	CID	MS2		11.03059	41.0305146733333	37384	NaS1_070418_02.raw	0/0	3.61855673789978			0	8.19E-05
False	High	Sequest HT (A2)	Unambiguous	[K].MIEYSYVNAPLQK.[E]		2	2	Q6Z0I4; Q6H5J0	Q6Z0I4; Q6H5J0	0	2	0.5648	0	1	1	778.394287109375	1555.78129758875	-0.767228874527629	-0.000596820624878092	HCD	MS2	37.28499	26.035	41.1429055117333	37507	NaS1_070418_02.raw	0/0	3.00536203384399			0	1.138E-05
False	High	Sequest HT (A2)	Unambiguous	[K].AYITALNEDPEQYR.[A]		1	1	Q84PB7	Q84PB7	0	2	0.5166	0	1	1	841.904296875	1682.80131712	-0.429902022082662	-0.000361720000000787	CID	MS2		32.71	41.018890072	37373	NaS1_070418_02.raw	0/0	4.81681394577026			0	1.245E-05
False	High	Sequest HT (A2)	Unambiguous	[K].MIEYSYVNAPLQK.[E]		2	2	Q6Z0I4; Q6H5J0	Q6Z0I4; Q6H5J0	0	2	0.6117	0	1	1	778.394287109375	1555.78129758875	-0.767228874527629	-0.000596820624878092	CID	MS2		31.59565	41.1446889632	37509	NaS1_070418_02.raw	0/0	3.93903923034668			0	7.065E-06
False	High	Sequest HT (A2)	Unambiguous	[R].ILDGYQPAYDATAVR.[R]		1	2	Q25A68	Q7X8Z8; Q25A68	0	2	0.216	0	1	1	826.916687011719	1652.82609739344	-1.06727784770832	-0.000882013281284344	HCD	MS2	38.96214	41.22	41.1537178698667	37518	NaS1_070418_02.raw	0/0	3.24315857887268	8800919.25	41.074649810791	0	2.03E-05
False	High	Sequest HT (A2)	Unambiguous	[R].LKVPPALNQFTR.[T]		1	1	P0DKK7	P0DKK7	1	3	0.7009	0	1	1	461.941284179688	1383.80929927906	-1.00890312668345	-0.000465376979112383	CID	MS2		38.745	41.3622067149333	37741	NaS1_070418_02.raw	0/0	3.51120781898499			0	9.799E-05
False	High	Sequest HT (A2)	Unambiguous	[R].YLAVEPSTPYNTTTMPK.[V]		1	1	P42863	P42863	0	2	0.5894	0	1	1	956.972045898438	1912.93681516688	0.378500294927236	0.000362023437332937	CID	MS2		32.695	41.3345847376	37711	NaS1_070418_02.raw	0/0	2.63066720962524	5951746.5	41.292049407959	0	5.682E-05
False	High	Sequest HT (A2)	Unambiguous	[R].YLAVEPSTPYNTTTMPK.[V]		1	1	P42863	P42863	0	2	0.466	0	1	1	956.972045898438	1912.93681516688	0.378500294927236	0.000362023437332937	HCD	MS2	0	35.67	41.3323680888	37709	NaS1_070418_02.raw	0/0	3.09208250045776	5951746.5	41.292049407959	0	6.599E-05
False	High	Sequest HT (A2)	Unambiguous	[R].VALEAcVQAR.[N]	C6(Carbamidomethyl)	1	1	P0C511	P0C511	0	2	0.5	0	1	1	558.794189453125	1116.58110227625	-1.70322648913027	-0.000950896874922336	CID	MS2		22.66	69.2462264536	67321	NaS1_070418_03.raw	0/0	3.19852995872498			0	2.924E-05
False	High	Sequest HT (A2)	Unambiguous	[K].IYGVEPVESAVLSGGKPGPHK.[I]		1	1	Q9XEA6	Q9XEA6	0	4	0.4132	0	1	1	531.038635253906	2121.13271112563	-0.550881953471125	-0.000292123593794713	HCD	MS2	40.33518	19.74431	41.3163982570667	37692	NaS1_070418_02.raw	0/0	2.42187142372131			0	5.283E-05
False	High	Sequest HT (A2)	Unambiguous	[R].VALEAcVQAR.[N]	C6(Carbamidomethyl)	1	1	P0C511	P0C511	0	2	0.5319	0	1	1	558.794860839844	1116.58244504969	-0.500652714851484	-0.000279510156172336	CID	MS2		15.77375	41.2893180178667	37662	NaS1_070418_02.raw	0/0	3.76297521591187			0	9.676E-05
False	High	Sequest HT (A2)	Unambiguous	[K].SIGnGVQFLNR.[H]	N4(Deamidated)	2	3	P30298; P31924	P30298; P31924; Q43009	0	2	0.0805	0	1	1	603.315734863281	1205.62419309656	-2.58677238545914	-0.00155934171863392	CID	MS2		18.81248	41.2437347186667	37612	NaS1_070418_02.raw	0/0	3.22553181648254			0	0.0002309
False	High	Sequest HT (A2)	Unambiguous	[K].EVGLPSGVLNIVTGLGSEAGAPLSSHPGVDK.[V]		1	1	B3VMC0	B3VMC0	0	3	0.4369	0	1	1	986.522033691406	2957.55154781422	-2.12763574585436	-0.00209753526056981	HCD	MS2	57.59985	42.955	69.2666738858667	67343	NaS1_070418_03.raw	0/0	4.28086948394775			0	7.121E-05
False	High	Sequest HT (A2)	Unambiguous	[K].VVSQVPWFGIEQEYTLLQR.[D]		1	1	P14655	P14655	0	2	0.546	0	1	1	1146.60302734375	2292.1987780575	-1.53364845223725	-0.0017577162498128	HCD	MS2	1.953399	33.1	69.2765625381333	67351	NaS1_070418_03.raw	0/0	3.47601509094238			0	1.837E-06
False	High	Sequest HT (A2)	Unambiguous	[K].SIPPPNSNELSYDLDNR.[A]		1	1	Q0J0N4	Q0J0N4	0	2	0.6046	0	1	1	965.960510253906	1930.91374387781	-0.189631524942431	-0.000183081093609871	HCD	MS2	33.75807	37.5	41.2115943704	37578	NaS1_070418_02.raw	0/0	2.63240432739258			0	1.654E-05
False	High	Sequest HT (A2)	Unambiguous	[R].SPTGEVIFGGETMR.[F]		1	1	P0C367	P0C367	0	2	0.6355	0	1	1	740.858154296875	1480.70903196375	-0.690612079313865	-0.000511298124820314	CID	MS2		24.73947	41.2057486072	37572	NaS1_070418_02.raw	0/0	4.16964149475098	50076032	41.2019958496094	0	4.354E-06
False	High	Sequest HT (A2)	Unambiguous	[R].SPTGEVIFGGETMR.[F]		1	1	P0C367	P0C367	0	2	0.5629	0	1	1	740.857849121094	1480.70842161219	-1.10281402298296	-0.000816473906070314	HCD	MS2	3.387193	22.23777	41.2042865664	37570	NaS1_070418_02.raw	0/0	4.21429109573364	50076032	41.2019958496094	0	1.951E-06
False	High	Sequest HT (A2)	Unambiguous	[R].SLASAVPLAVDGESTSK.[-]		1	1	P30298	P30298	0	2	0.618	0	1	1	816.427368164063	1631.84745969813	-0.733322830001039	-0.000598335937411321	CID	MS2		20.71	41.2024966453333	37568	NaS1_070418_02.raw	0/0	3.56326532363892			0	3.74E-07
False	High	Sequest HT (A2)	Unambiguous	[K].GNAYAQVAIGTEDVYK.[S]		1	1	Q948T6	Q948T6	0	2	0.6103	0	1	1	849.919250488281	1698.83122434656	-1.24575694789662	-0.00105816671873527	CID	MS2		21.88432	41.165843944	37530	NaS1_070418_02.raw	0/0	5.25689125061035			0	5.031E-08
False	High	Sequest HT (A2)	Unambiguous	[K].GNAYAQVAIGTEDVYK.[S]		1	1	Q948T6	Q948T6	0	2	0.5824	0	1	1	849.919250488281	1698.83122434656	-1.24575694789662	-0.00105816671873527	HCD	MS2	0	19.63856	41.1638421397333	37528	NaS1_070418_02.raw	0/0	3.76237177848816			0	2.679E-06
False	High	Sequest HT (A2)	Unambiguous	[R].VAPEEHPVLLTEAPLNPK.[A]		1	1	Q10DV7	Q10DV7	0	3	0.7196	0	1	1	652.025695800781	1954.06253414234	-0.95647188152206	-0.000623002552098721	CID	MS2		8.469756	41.1614070653333	37525	NaS1_070418_02.raw	0/0	3.77733516693115			0	0.0001085
False	High	Sequest HT (A2)	Unambiguous	[R].ILDGYQPAYDATAVR.[R]		1	2	Q25A68	Q7X8Z8; Q25A68	0	2	0.4723	0	1	1	826.916687011719	1652.82609739344	-1.06727784770832	-0.000882013281284344	CID	MS2		28.945	41.1554154162667	37520	NaS1_070418_02.raw	0/0	3.07159519195557	8800919.25	41.074649810791	0	7.877E-05
False	High	Sequest HT (A2)	Unambiguous	[R].DSEIAMGGYQPYHLATR.[Q]		1	1	Q43007	Q43007	0	3	0.4171	0	1	1	636.967651367188	1908.88840084156	-1.29469865095914	-0.000823812812389709	HCD	MS2	72.27625	26.0648	41.1488636301333	37514	NaS1_070418_02.raw	0/0	3.62133288383484	15150343.75	41.0207443237305	0	2.436E-06
False	High	Sequest HT (A2)	Unambiguous	[K].AYITALNEDPEQYR.[A]		1	1	Q84PB7	Q84PB7	0	2	0.3704	0	1	1	841.904296875	1682.80131712	-0.429902022082662	-0.000361720000000787	HCD	MS2	43.83994	27.385	41.0174278509333	37371	NaS1_070418_02.raw	0/0	4.04850912094116			0	2.815E-05
False	High	Sequest HT (A2)	Unambiguous	[R].QLFHPEQLISGK.[E]		2	2	Q53M52; P28752	Q53M52; P28752	0	3	0.5	0	1	1	466.256927490234	1396.7562292107	-1.50079599208059	-0.000698749765585186	HCD	MS2	29.56326	27.75011	40.9718342544	37324	NaS1_070418_02.raw	0/0	2.79649925231934			0	0.0002108
False	High	Sequest HT (A2)	Unambiguous	[K].LGPPPPPSGGLPGTLNSDQAR.[D]		1	1	P83646	P83646	0	2	0.772	0	1	1	1014.52838134766	2028.04948606531	-0.686484102571183	-0.000696112343575805	CID	MS2		12.84669	40.9437961941333	37295	NaS1_070418_02.raw	0/0	3.63885259628296			0	4.86E-08
False	High	Sequest HT (A2)	Unambiguous	[R].VAPEEHPVLLTEAPLNPK.[A]		1	1	Q10DV7	Q10DV7	0	3	0.7071	0	1	1	652.025939941406	1954.06326656422	-0.581652160217421	-0.000378861927098721	CID	MS2		5.318886	40.7485748722667	37089	NaS1_070418_02.raw	0/0	3.78641843795776			0	8.592E-07
False	High	Sequest HT (A2)	Unambiguous	[R].SDSTSVGWGGPGGYVYQK.[A]		1	1	Q75HE6	Q75HE6	0	2	0.5545	0	1	1	922.926086425781	1844.84489622156	-0.038875048464929	-3.5859218769474E-05	CID	MS2		30.385	40.7408212621333	37083	NaS1_070418_02.raw	0/0	3.02651977539063			0	0.0001058
False	High	Sequest HT (A2)	Unambiguous	[K].IENLNQNIGALSVK.[L]		1	2	A2XRZ0	A2XRZ0; Q7XT99	0	2	0.5038	0	1	1	756.922058105469	1512.83683958094	-0.788345505029055	-0.000596319531268819	CID	MS2		26.24606	40.7230550477333	37062	NaS1_070418_02.raw	0/0	2.62065529823303			0	0.0001206
False	High	Sequest HT (A2)	Unambiguous	[K].IENLNQNIGALSVK.[L]		1	2	A2XRZ0	A2XRZ0; Q7XT99	0	2	0.3953	0	1	1	756.922058105469	1512.83683958094	-0.788345505029055	-0.000596319531268819	HCD	MS2	46.96068	41.73038	40.7213763101333	37060	NaS1_070418_02.raw	0/0	2.9583911895752			0	5.434E-05
False	High	Sequest HT (A2)	Unambiguous	[K].LGPPPPPSGGLPGTLNSDQAR.[D]		1	1	P83646	P83646	0	3	0.4245	0	1	1	676.688293457031	2028.05032711109	-0.271777652020653	-0.000183726301960026	CID	MS2		14.556	40.7203804416	37059	NaS1_070418_02.raw	0/0	3.1760106086731	11293951	40.7096252441406	0	4.485E-05
False	High	Sequest HT (A2)	Unambiguous	[K].LGPPPPPSGGLPGTLNSDQAR.[D]		1	1	P83646	P83646	0	3	0.4431	0	1	1	676.688293457031	2028.05032711109	-0.271777652020653	-0.000183726301960026	HCD	MS2	17.17682	21.90011	40.7183719586667	37057	NaS1_070418_02.raw	0/0	4.03570938110352	11293951	40.7096252441406	0	4.276E-06
False	High	Sequest HT (A2)	Unambiguous	[K].AIKFEFEPVDK.[L]		1	1	P0C511	P0C511	1	3	0.5	0	1	1	441.570556640625	1322.69711666188	-1.48379790662844	-0.000654206041645011	CID	MS2		17.455	40.7053914325333	37042	NaS1_070418_02.raw	0/0	3.08237767219543			0	3.833E-05
False	High	Sequest HT (A2)	Unambiguous	[R].GNPTVEVDVccSDGTFAR.[A]	C10(Carbamidomethyl); C11(Carbamidomethyl)	1	1	Q42971	Q42971	0	2	0.6676	0	1	1	992.431213378906	1983.85515012781	0.831259874670757	0.00082454890631567	CID	MS2		27.31	40.6458542306667	36980	NaS1_070418_02.raw	0/0	3.49267768859863			0	7.045E-07
False	High	Sequest HT (A2)	Unambiguous	[R].GNPTVEVDVccSDGTFAR.[A]	C10(Carbamidomethyl); C11(Carbamidomethyl)	1	1	Q42971	Q42971	0	2	0.4013	0	1	1	992.431213378906	1983.85515012781	0.831259874670757	0.00082454890631567	HCD	MS2	0	42.06	40.6440773992	36978	NaS1_070418_02.raw	0/0	3.04287004470825			0	0.0001367
False	High	Sequest HT (A2)	Unambiguous	[K].VVSQVPWFGIEQEYTLLQR.[D]		1	1	P14655	P14655	0	2	0.7724	0	1	1	1146.60388183594	2292.20048704188	-0.788084075195296	-0.000903224062312802	CID	MS2		40.71	69.2785231077333	67353	NaS1_070418_03.raw	0/0	4.13394546508789			0	3.451E-07
False	High	Sequest HT (A2)	Unambiguous	[K].KIPLYQHIANLAGNK.[Q]		1	1	Q42971	Q42971	1	3	0.4784	0	1	1	560.657958984375	1679.95932369313	0.103147225400035	5.77610417167307E-05	HCD	MS2	37.24669	23.635	40.621030248	36951	NaS1_070418_02.raw	0/0	2.55009365081787			0	3.053E-05
False	High	Sequest HT (A2)	Unambiguous	[R].IMNVIGEPIDEK.[G]		1	1	Q01859	Q01859	0	2	0.2582	0	1	1	679.355041503906	1357.70280637781	-0.273956924691429	-0.000185976093689533	HCD	MS2	28.39593	34.58985	40.6202701152	36950	NaS1_070418_02.raw	0/0	3.3679678440094			0	8.648E-05
False	High	Sequest HT (A2)	Unambiguous	[K].VLEQLSGQSPVFSK.[A]		1	1	A2YDY2	A2YDY2	0	2	0.6418	0	1	1	759.912475585938	1518.81767454188	0.94835822950561	0.000720190937386178	CID	MS2		12.04018	40.6194515688	36949	NaS1_070418_02.raw	0/0	3.87800979614258			0	6.657E-06
False	High	Sequest HT (A2)	Unambiguous	[K].SAIVQVDAAPFK.[Q]		1	1	P49199	P49199	0	2	0.6431	0	1	1	623.346130371094	1245.68498411219	0.979800992089725	0.000610261093697773	CID	MS2		15.02079	40.6184764941333	36948	NaS1_070418_02.raw	0/0	3.38822054862976			0	0.0001304
False	High	Sequest HT (A2)	Unambiguous	[K].VLEQLSGQSPVFSK.[A]		1	1	A2YDY2	A2YDY2	0	2	0.5512	0	1	1	759.912475585938	1518.81767454188	0.94835822950561	0.000720190937386178	HCD	MS2	25.22578	12.11458	40.6177889344	36947	NaS1_070418_02.raw	0/0	4.09540510177612			0	5.541E-07
False	High	Sequest HT (A2)	Unambiguous	[R].IEEELGAAAVYAGAK.[F]		1	1	Q42971	Q42971	0	2	0.594	0	1	1	746.389099121094	1491.77092161219	1.32192199594562	0.000986001093679079	CID	MS2		33.1	40.5944751690667	36923	NaS1_070418_02.raw	0/0	3.67243552207947			0	3.574E-05
False	High	Sequest HT (A2)	Unambiguous	[R].IEEELGAAAVYAGAK.[F]		1	1	Q42971	Q42971	0	2	0.4708	0	1	1	746.389099121094	1491.77092161219	1.32192199594562	0.000986001093679079	HCD	MS2	57.42854	18.8162	40.5928317586667	36921	NaS1_070418_02.raw	0/0	3.07841491699219			0	0.0001108
False	High	Sequest HT (A2)	Unambiguous	[K].GNAYAQVAIGTEDVYK.[S]		1	1	Q948T6	Q948T6	0	2	0.4786	0	1	1	849.919494628906	1698.83171262781	-0.958335434374547	-0.000814026093735265	HCD	MS2	14.82539	33.1	40.7585285381333	37100	NaS1_070418_02.raw	0/0	3.51350069046021	6215698	40.7179069519043	0	1.344E-06
False	High	Sequest HT (A2)	Unambiguous	[K].GNAYAQVAIGTEDVYK.[S]		1	1	Q948T6	Q948T6	0	2	0.6364	0	1	1	849.919494628906	1698.83171262781	-0.958335434374547	-0.000814026093735265	CID	MS2		42.57	40.7604704605333	37102	NaS1_070418_02.raw	0/0	4.51481771469116	6215698	40.7179069519043	0	1.852E-07
False	High	Sequest HT (A2)	Unambiguous	[K].DSSVPEGAVAAAAIENR.[A]		1	1	Q84T92	Q84T92	0	2	0.2363	0	1	1	828.912231445313	1656.81718626063	-0.945763905614552	-0.00078347968747039	HCD	MS2	20.01103	37.975	40.772034592	37115	NaS1_070418_02.raw	0/0	1.8174022436142			0	9.593E-05
False	High	Sequest HT (A2)	Unambiguous	[K].DSSVPEGAVAAAAIENR.[A]		1	1	Q84T92	Q84T92	0	2	0.6055	0	1	1	828.912231445313	1656.81718626063	-0.945763905614552	-0.00078347968747039	CID	MS2		26.275	40.7736652688	37117	NaS1_070418_02.raw	0/0	3.26944494247437			0	9.059E-06
False	High	Sequest HT (A2)	Unambiguous	[K].LGPPPPPSGGLPGTLNSDQAR.[D]		1	1	P83646	P83646	0	2	0.7562	0	1	1	1014.52807617188	2028.04887571375	-0.987438861169071	-0.00100128812482581	HCD	MS2	5.389344	16.96043	40.9418434072	37293	NaS1_070418_02.raw	0/0	3.65174746513367			0	1.952E-08
False	High	Sequest HT (A2)	Unambiguous	[R].VALEAcVQAR.[N]	C6(Carbamidomethyl)	1	1	P0C511	P0C511	0	2	0.483	0	1	1	558.794555664063	1116.58183469813	-1.04727715770548	-0.000584685937422336	CID	MS2		16.87911	40.9048359128	37254	NaS1_070418_02.raw	0/0	3.8285436630249			0	0.0001074
False	High	Sequest HT (A2)	Unambiguous	[K].IYGVEPVESAVLSGGKPGPHK.[I]		1	1	Q9XEA6	Q9XEA6	0	4	0.3898	0	1	1	531.038146972656	2121.13075800063	-1.47167484578488	-0.000780404843794713	HCD	MS2	45.87994	8.99299	40.8865813413333	37237	NaS1_070418_02.raw	0/0	3.13255262374878			0	1.031E-05
False	High	Sequest HT (A2)	Unambiguous	[R].VAPEEHPVLLTEAPLNPK.[A]		1	1	Q10DV7	Q10DV7	0	2	0.6862	0	1	1	977.536193847656	1954.06511106531	0.36227839332784	0.000353957656216153	CID	MS2		37.12	40.8812587426667	37231	NaS1_070418_02.raw	0/0	3.7568051815033			0	3.885E-06
False	High	Sequest HT (A2)	Unambiguous	[R].VAPEEHPVLLTEAPLNPK.[A]		1	1	Q10DV7	Q10DV7	0	2	0.5843	0	1	1	977.53369140625	1954.0601061825	-2.19898970225386	-0.00214848375003385	HCD	MS2	9.32326	26.905	40.8793503216	37229	NaS1_070418_02.raw	0/0	3.56050586700439			0	1.073E-05
False	High	Sequest HT (A2)	Unambiguous	[R].EAIDAEDSVAELER.[A]		1	1	Q7XDY9	Q7XDY9	0	2	0.6477	0	1	1	773.863525390625	1546.71977415125	-2.16416804233107	-0.00167368437496407	CID	MS2		18.79	40.8692384517333	37218	NaS1_070418_02.raw	0/0	3.69203805923462			0	1.375E-05
False	High	Sequest HT (A2)	Unambiguous	[R].EAIDAEDSVAELER.[A]		1	1	Q7XDY9	Q7XDY9	0	2	0.4877	0	1	1	773.863525390625	1546.71977415125	-2.16416804233107	-0.00167368437496407	HCD	MS2	10.88252	27.60549	40.8677573096	37216	NaS1_070418_02.raw	0/0	3.64903712272644			0	1.496E-05
False	High	Sequest HT (A2)	Unambiguous	[R].SPTGEVIFGGETMR.[F]		1	1	P0C367	P0C367	0	2	0.7236	0	1	1	740.85693359375	1480.7065905575	-2.33941985399024	-0.00173200124982031	CID	MS2		32.88366	40.8346501248	37181	NaS1_070418_02.raw	0/0	3.98214888572693			0	4.527E-06
False	High	Sequest HT (A2)	Unambiguous	[R].GTLLTALAELGHEATINEAVR.[R]		1	1	Q6Z6L4	Q6Z6L4	0	3	0.3478	0	1	1	727.062255859375	2179.17221431813	0.226103395146224	0.000164239374953468	CID	MS2		33.1	69.2131196485333	67288	NaS1_070418_03.raw	0/0	3.4521861076355	11765747.25	69.1518707275391	0	3.727E-06
False	High	Sequest HT (A2)	Unambiguous	[R].SPTGEVIFGGETMR.[F]		1	1	P0C367	P0C367	0	2	0.6087	0	1	1	740.85693359375	1480.7065905575	-2.33941985399024	-0.00173200124982031	HCD	MS2	0	27.04597	40.831842252	37179	NaS1_070418_02.raw	0/0	4.13697862625122			0	0.000115
False	High	Sequest HT (A2)	Unambiguous	[K].VYPGGAFDPLGLADDPDTFAELK.[V]		1	1	A2XJ35	A2XJ35	0	2	0.6796	0	1	1	1204.58532714844	2408.16337766688	-0.936573088479039	-0.00112771156227609	CID	MS2		33.1	69.2774357749333	67352	NaS1_070418_03.raw	0/0	3.33835625648499	271097314	69.5641479492188	0	1.32E-06
False	High	Sequest HT (A2)	Unambiguous	[K].VLVNIEQQSPDIAQGVHGHFTK.[R]		2	3	A2Y053; P93438	A2Y053; P93438; Q9LGU6	0	4	0.6598	0	1	1	605.069274902344	2417.25526971938	-0.791302075253792	-0.000478195156233596	HCD	MS2	20.56224	13.80042	40.8251964741333	37172	NaS1_070418_02.raw	0/0	4.84971380233765			0	2.273E-06
False	High	Sequest HT (A2)	Unambiguous	[K].SIPPPNSNELSYDLDNR.[A]		1	1	Q0J0N4	Q0J0N4	0	2	0.5703	0	1	1	965.9599609375	1930.912645245	-0.758601841533697	-0.000732397499859871	HCD	MS2	22.10707	31.55544	40.8244153146667	37171	NaS1_070418_02.raw	0/0	2.55524873733521			0	5.009E-05
False	High	Sequest HT (A2)	Unambiguous	[R].SLASAVPLAVDGESTSK.[-]		1	1	P30298	P30298	0	2	0.6779	0	1	1	816.426879882813	1631.84648313563	-1.3317622111213	-0.00108661718741132	CID	MS2		29.76777	40.8235237381333	37170	NaS1_070418_02.raw	0/0	3.26255679130554			0	1.135E-06
False	High	Sequest HT (A2)	Unambiguous	[R].SLASAVPLAVDGESTSK.[-]		1	1	P30298	P30298	0	2	0.5718	0	1	1	816.426879882813	1631.84648313563	-1.3317622111213	-0.00108661718741132	HCD	MS2	7.315404	23.55735	40.8217257490667	37168	NaS1_070418_02.raw	0/0	3.55227494239807			0	1.344E-05
False	High	Sequest HT (A2)	Unambiguous	[K].QEGMSYVGLHVPVGR.[V]		1	1	Q42997	Q42997	0	3	0.3194	0	1	1	543.611572265625	1628.82016353688	-0.720019500485516	-0.000390927708319092	HCD	MS2	33.8311	25.21655	40.8086306301333	37156	NaS1_070418_02.raw	0/0	2.88116073608398			0	6.95E-05
False	High	Sequest HT (A2)	Unambiguous	[K].TPAELSHAANAGLDIAVR.[M]		1	2	Q10N21	Q10N21; A2XFC7	0	2	0.7413	0	1	1	903.47900390625	1805.9507311825	0.163411184550749	0.00014755624999907	CID	MS2		34.555	40.7944586608	37139	NaS1_070418_02.raw	0/0	4.3314528465271			0	1.294E-07
False	High	Sequest HT (A2)	Unambiguous	[K].TPAELSHAANAGLDIAVR.[M]		1	2	Q10N21	Q10N21; A2XFC7	0	2	0.5641	0	1	1	903.47900390625	1805.9507311825	0.163411184550749	0.00014755624999907	HCD	MS2	13.64883	25.195	40.7926142	37137	NaS1_070418_02.raw	0/0	3.51426649093628			0	2.585E-08
False	High	Sequest HT (A2)	Unambiguous	[K].VLVNIEQQSPDIAQGVHGHFTK.[R]		2	3	A2Y053; P93438	A2Y053; P93438; Q9LGU6	0	4	0.5593	0	1	1	605.069396972656	2417.25575800063	-0.589304019964117	-0.000356124843733596	CID	MS2		23.58791	40.8275590549333	37174	NaS1_070418_02.raw	0/0	3.2901566028595			0	0.0001092
False	High	Sequest HT (A2)	Unambiguous	[R].VcENIPIVLcGNK.[V]	C2(Carbamidomethyl); C10(Carbamidomethyl)	1	2	A2Y7R5	A2Y7R5; Q7F7I7	0	2	0.5656	0	1	1	758.387084960938	1515.76689329188	0.723952129043447	0.000548670937554618	CID	MS2		24.98902	42.2252355621333	38675	NaS1_070418_02.raw	0/0	3.66024231910706			0	3.031E-05
False	High	Sequest HT (A2)	Unambiguous	[K].AFAGSPIVGEIR.[G]		1	2	Q01K11	Q01K11; Q7XN11	0	2	0.6261	0	1	1	608.837097167969	1216.66691770594	-1.25769190853823	-0.000765097031148798	CID	MS2		23.70807	41.3957593906667	37776	NaS1_070418_02.raw	0/0	3.28664827346802			0	0.0001297
False	High	Sequest HT (A2)	Unambiguous	[R].LPEFTPEQSAMVK.[G]		1	1	Q0J0N4	Q0J0N4	0	2	0.5151	0	1	1	738.873046875	1476.73881712	-0.998794444547221	-0.000737479999884272	CID	MS2		31.285	41.3989889688	37780	NaS1_070418_02.raw	0/0	3.31524157524109			0	1.218E-05
False	High	Sequest HT (A2)	Unambiguous	[K].VYPGGAFDPLGLADDPDTFAELK.[V]		1	1	A2XJ35	A2XJ35	0	3	0.3947	0	1	1	803.395568847656	2408.17215328297	2.70753509626872	0.00217339765640645	HCD	MS2	36.76104	38.355	69.0867107677333	67163	NaS1_070418_03.raw	0/0	3.04410552978516			0	3.423E-06
False	High	Sequest HT (A2)	Unambiguous	[R].EAYPGDVFYLHSR.[L]		1	1	P0C2Z4	P0C2Z4	0	3	0.5744	0	1	1	518.583740234375	1553.73666744313	-1.06246132657301	-0.000550262291577989	HCD	MS2	38.07957	22.3	42.0564447952	38487	NaS1_070418_02.raw	0/0	2.88646697998047			0	7.276E-05
False	High	Sequest HT (A2)	Unambiguous	[K].VVSIDGFEDVPQnDEK.[S]	N13(Deamidated)	1	1	P25777	P25777	0	2		0.035	2	2	896.426513671875	1791.84575071375	9.73057161899593	0.00871775687499921	CID	MS2		37.545	42.0532932296	38484	NaS1_070418_02.raw	0/0	3.57572293281555			0	0.0001804
False	High	Sequest HT (A2)	Unambiguous	[K].VVSIDGFEDVPqNDEK.[S]	Q12(Deamidated)	1	1	P25777	P25777	0	2	0.035	0	1	1	896.426513671875	1791.84575071375	9.73057161899593	0.00871775687499921	CID	MS2		37.545	42.0532932296	38484	NaS1_070418_02.raw	0/0	3.70727157592773			0	0.0001467
False	High	Sequest HT (A2)	Unambiguous	[K].VVSIDGFEDVPQNDEK.[S]		1	1	P25777	P25777	0	2	0.4723	0	1	1	895.924194335938	1790.84111204188	-1.77969582639057	-0.00159357906250079	HCD	MS2	0	37.215	42.0505141901333	38483	NaS1_070418_02.raw	0/0	3.78991746902466			0	1.481E-06
False	High	Sequest HT (A2)	Unambiguous	[K].AAQDIALAELPPTHPIR.[L]		2	2	Q7XTE8; Q6EUP4	Q7XTE8; Q6EUP4	0	3	0.5072	0	1	1	605.003295898438	1812.99533443531	-0.730053572583993	-0.00044119489575678	CID	MS2		16.00636	42.0287425962667	38458	NaS1_070418_02.raw	0/0	2.75949025154114			0	5.775E-06
False	High	Sequest HT (A2)	Unambiguous	[K].AAQDIALAELPPTHPIR.[L]		2	2	Q7XTE8; Q6EUP4	Q7XTE8; Q6EUP4	0	3	0.4631	0	1	1	605.003295898438	1812.99533443531	-0.730053572583993	-0.00044119489575678	HCD	MS2	38.50132	19.99	42.02700658	38456	NaS1_070418_02.raw	0/0	3.5206732749939			0	3.794E-06
False	High	Sequest HT (A2)	Unambiguous	[K].LIEAYNELVSQGK.[SN]		2	2	Q7Y0F2; Q7Y0E8	Q7Y0F2; Q7Y0E8	0	2	0.5948	0	1	1	732.389831542969	1463.77238645594	-1.12623534991271	-0.000824277031256315	CID	MS2		15.27769	42.0254485861333	38454	NaS1_070418_02.raw	0/0	3.84812498092651			0	5.994E-05
False	High	Sequest HT (A2)	Unambiguous	[K].LIEAYNELVSQGK.[SN]		2	2	Q7Y0F2; Q7Y0E8	Q7Y0F2; Q7Y0E8	0	2	0.4424	0	1	1	732.389831542969	1463.77238645594	-1.12623534991271	-0.000824277031256315	HCD	MS2	55.58126	13.22925	42.0238087205333	38452	NaS1_070418_02.raw	0/0	3.29585671424866			0	9.551E-06
False	High	Sequest HT (A2)	Unambiguous	[K].LGDLSQTQIFAK.[I]		2	2	Q2QXR8; B8BJ39	Q2QXR8; B8BJ39	0	2	0.6479	0	1	1	660.860412597656	1320.71354856531	-1.69860518160978	-0.00112168734381157	CID	MS2		12.12188	41.9993314829333	38427	NaS1_070418_02.raw	0/0	3.38430976867676			0	7.804E-05
False	High	Sequest HT (A2)	Unambiguous	[K].LGDLSQTQIFAK.[I]		2	2	Q2QXR8; B8BJ39	Q2QXR8; B8BJ39	0	2	0.5467	0	1	1	660.860412597656	1320.71354856531	-1.69860518160978	-0.00112168734381157	HCD	MS2	13.04726	8.834746	41.9975017170667	38425	NaS1_070418_02.raw	0/0	3.00251245498657			0	3.039E-05
False	High	Sequest HT (A2)	Unambiguous	[K].VYPGGAFDPLGLADDPDTFAELK.[V]		1	1	A2XJ35	A2XJ35	0	3	0.5833	0	1	1	803.395568847656	2408.17215328297	2.70753509626872	0.00217339765640645	CID	MS2		33.1	69.0884312602667	67165	NaS1_070418_03.raw	0/0	3.24119257926941			0	4.762E-06
False	High	Sequest HT (A2)	Unambiguous	[K].LIFGADSPAIQENR.[V]		1	1	P37833	P37833	0	2	0.5466	0	1	1	765.898132324219	1530.78898801844	-1.36793425767802	-0.00104701078123526	CID	MS2		9.765946	41.9863749525333	38413	NaS1_070418_02.raw	0/0	4.08221769332886	115814503.5	41.8730659484863	0	2.116E-05
False	High	Sequest HT (A2)	Unambiguous	[K].LIFGADSPAIQENR.[V]		1	1	P37833	P37833	0	2	0.0632	0	1	1	765.898132324219	1530.78898801844	-1.36793425767802	-0.00104701078123526	HCD	MS2	49.64829	18.62506	41.9847605709333	38411	NaS1_070418_02.raw	0/0	1.90295207500458	115814503.5	41.8730659484863	0	0.0001578
False	High	Sequest HT (A2)	Selected	[R].AITVFSPDGHLFQVEYALEAVR.[K]		2	2	A2YXU2; A2Z3I9	A2YXU2; A2Z3I9	0	3	0.0398	0	1	1	821.429260253906	2462.27322750172	0.72774743397899	0.000597303906336795	HCD	MS2	50.21732	42.345	69.0905170632	67167	NaS1_070418_03.raw	0/0	2.25821924209595	9585081.5	69.0820236206055	0	0.0001447
False	High	Sequest HT (A2)	Unambiguous	[R].NIGFVSADVGLDADHcK.[V]	C16(Carbamidomethyl)	1	1	A2Y053	A2Y053	0	2	0.3804	0	1	1	909.427795410156	1817.84831419031	-0.197623538560878	-0.000179624843706705	CID	MS2		41.22	41.9475414909333	38369	NaS1_070418_02.raw	0/0	3.68221664428711			0	1.643E-05
False	High	Sequest HT (A2)	Unambiguous	[R].GGVIMDVVTPEQAR.[I]		1	2	Q69LA6	Q69LA6; Q8W3D0	0	2	0.5837	0	1	1	736.382019042969	1471.75676145594	-0.392492734127199	-0.000288827030999528	CID	MS2		30.69399	41.9389022530667	38360	NaS1_070418_02.raw	0/0	4.41973638534546			0	2.594E-05
False	High	Sequest HT (A2)	Unambiguous	[K].AHGLAPEIPEDLYFLIK.[K]		2	2	Q69UI2; Q69UI1	Q69UI2; Q69UI1	0	3	0.412	0	1	1	642.6845703125	1926.0391576775	1.0549368300701	0.00067728250004014	CID	MS2		23.35	69.0770862053333	67153	NaS1_070418_03.raw	0/0	2.16305232048035			0	3.451E-05
False	High	Sequest HT (A2)	Unambiguous	[R].GGVIMDVVTPEQAR.[I]		1	2	Q69LA6	Q69LA6; Q8W3D0	0	2	0.4761	0	1	1	736.382019042969	1471.75676145594	-0.392492734127199	-0.000288827030999528	HCD	MS2	10.59486	32.15748	41.9369832304	38358	NaS1_070418_02.raw	0/0	3.55174851417542			0	5.319E-05
False	High	Sequest HT (A2)	Unambiguous	[R].LKVPPALNQFTR.[T]		1	1	P0DKK7	P0DKK7	1	3	0.7347	0	1	1	461.940765380859	1383.80774288258	-2.13362090024703	-0.000984175807237383	CID	MS2		26.73282	42.0925974562667	38527	NaS1_070418_02.raw	0/0	4.255859375			0	2.615E-05
False	High	Sequest HT (A2)	Unambiguous	[K].VFQGDFSSNLPVDK.[A]		1	1	Q9LI00	Q9LI00	0	2	0.5589	0	1	1	776.885131835938	1552.76298704188	-0.780246045194957	-0.000605769062531181	CID	MS2		26.60693	42.1012181848	38536	NaS1_070418_02.raw	0/0	3.30894613265991			0	7.688E-06
False	High	Sequest HT (A2)	Unambiguous	[K].GIIGYVEEDLVSTDFVGDSR.[S]		1	1	A2YQT7	A2YQT7	0	2	0.743	0	1	1	1086.02453613281	2171.04179563563	-3.90290565637411	-0.00423670218765437	CID	MS2		33.1	69.029031764	67106	NaS1_070418_03.raw	0/0	3.92798495292664			0	3.109E-05
False	High	Sequest HT (A2)	Unambiguous	[K].VNQIGSVTESIEAVK.[M]		1	1	Q42971	Q42971	0	2	0.7184	0	1	1	787.4248046875	1573.842332745	-0.536498815402087	-0.000422182500074086	CID	MS2		2.50434	42.2183486154667	38667	NaS1_070418_02.raw	0/0	4.5073504447937	868585376	42.1754608154297	0	1.28E-06
False	High	Sequest HT (A2)	Unambiguous	[K].GNAYAQVAIGTEDVYK.[S]		1	1	Q948T6	Q948T6	0	2	0.5263	0	1	1	849.920227050781	1698.83317747156	-0.0960708938083366	-8.1604218735265E-05	CID	MS2		16.48	42.2128110328	38662	NaS1_070418_02.raw	0/0	3.79577374458313			0	1.376E-05
False	High	Sequest HT (A2)	Unambiguous	[R].AITVFSPDGHLFQVEYALEAVR.[K]		2	2	A2YXU2; A2Z3I9	A2YXU2; A2Z3I9	0	3	0.3468	0	1	1	821.425170898438	2462.26095943531	-4.25467092531549	-0.0034920515624132	HCD	MS2	55.22484	41.955	69.0391690373333	67116	NaS1_070418_03.raw	0/0	2.9678909778595	9585081.5	69.0820236206055	0	0.0001824
False	High	Sequest HT (A2)	Unambiguous	[K].GNAYAQVAIGTEDVYK.[S]		1	1	Q948T6	Q948T6	0	2	0.5332	0	1	1	849.920227050781	1698.83317747156	-0.0960708938083366	-8.1604218735265E-05	HCD	MS2	22.08469	36.46	42.2111966349333	38660	NaS1_070418_02.raw	0/0	3.91534638404846			0	1.451E-06
False	High	Sequest HT (A2)	Unambiguous	[R].EFQLYHSGVFSGR.[C]		1	1	P25777	P25777	0	3	0.5697	0	1	1	509.583282470703	1526.73529415211	-2.19975297336297	-0.00111948263020167	HCD	MS2	74.95921	17.47	42.2088403648	38657	NaS1_070418_02.raw	0/0	3.22757959365845			0	0.0001076
False	High	Sequest HT (A2)	Unambiguous	[K].VVTIDSYEDVTPNSETSLQK.[A]		1	1	P25776	P25776	0	2	0.6976	0	1	1	1113.04345703125	2225.0796374325	-1.04516936407697	-0.00116279375015438	CID	MS2		26.00616	42.2001513717333	38647	NaS1_070418_02.raw	0/0	4.63390350341797			0	4.288E-08
False	High	Sequest HT (A2)	Unambiguous	[R].SVQMEGLTWGASK.[L]		1	1	P29545	P29545	0	2	0.6154	0	1	1	697.341918945313	1393.67656126063	-1.05113903464526	-0.000732474687538343	CID	MS2		18.42991	42.1990366168	38646	NaS1_070418_02.raw	0/0	4.55049562454224			0	1.455E-05
False	High	Sequest HT (A2)	Unambiguous	[K].VVTIDSYEDVTPNSETSLQK.[A]		1	1	P25776	P25776	0	2	0.6455	0	1	1	1113.04345703125	2225.0796374325	-1.04516936407697	-0.00116279375015438	HCD	MS2	0	24.175	42.1982781957333	38645	NaS1_070418_02.raw	0/0	5.05227708816528			0	1.291E-08
False	High	Sequest HT (A2)	Unambiguous	[K].AAQDIALAELPPTHPIR.[L]		2	2	Q7XTE8; Q6EUP4	Q7XTE8; Q6EUP4	0	2	0.3223	0	1	1	907.001647949219	1812.99601926844	-0.352318113475985	-0.000319375781145936	CID	MS2		25.675	42.1719647546667	38617	NaS1_070418_02.raw	0/0	3.62755084037781	4084673.6875	42.1629219055176	0	1.026E-05
False	High	Sequest HT (A2)	Unambiguous	[K].AAQDIALAELPPTHPIR.[L]		2	2	Q7XTE8; Q6EUP4	Q7XTE8; Q6EUP4	0	2	0.2222	0	1	1	907.001647949219	1812.99601926844	-0.352318113475985	-0.000319375781145936	HCD	MS2	27.60652	36.75	42.1703151837333	38615	NaS1_070418_02.raw	0/0	3.77897930145264	4084673.6875	42.1629219055176	0	4.426E-07
False	High	Sequest HT (A2)	Unambiguous	[K].SLTNDWEEHLAVK.[H]		2	3	Q0J4P2; Q07078	Q0J4P2; Q69QQ6; Q07078	0	3	0.363	0	1	1	514.591003417969	1541.75845699391	-0.642484205339595	-0.000330185364494658	HCD	MS2	21.20704	20.74	42.1580197554667	38600	NaS1_070418_02.raw	0/0	3.02517747879028			0	3.629E-05
False	High	Sequest HT (A2)	Unambiguous	[K].YIIEAANHPTDPEADEILSK.[K]		1	1	A2XMV1	A2XMV1	0	3	0.4452	0	1	1	742.7021484375	2226.0918920525	-0.258811126593129	-0.000192045833197578	CID	MS2		19.465	42.1321500205333	38572	NaS1_070418_02.raw	0/0	3.00892400741577	68334856	42.015998840332	0	9.518E-06
False	High	Sequest HT (A2)	Unambiguous	[K].YIIEAANHPTDPEADEILSK.[K]		1	1	A2XMV1	A2XMV1	0	3	0.3769	0	1	1	742.701477050781	2226.08987789234	-1.16360739405801	-0.000863432551947578	HCD	MS2	5.689742	19.20757	42.1305896253333	38570	NaS1_070418_02.raw	0/0	3.20790076255798	68334856	42.015998840332	0	2.989E-05
False	High	Sequest HT (A2)	Unambiguous	[K].IGPWGGNGGSAqDISVPPK.[K]	Q12(Deamidated)	1	1	Q0JMY8	Q0JMY8	0	2		0.0216	2	2	919.465209960938	1837.92314329188	8.29220650850035	0.00762015593755749	CID	MS2		29.32	42.1243463237333	38564	NaS1_070418_02.raw	0/0	3.62251877784729			0	1.57E-05
False	High	Sequest HT (A2)	Unambiguous	[K].AHGLAPEIPEDLYFLIK.[K]		2	2	Q69UI2; Q69UI1	Q69UI2; Q69UI1	0	3	0.5743	0	1	1	642.684265136719	1926.03824215016	0.579594308645197	0.00037210671879014	HCD	MS2	4.527082	42.49	69.0753072317333	67151	NaS1_070418_03.raw	0/0	2.95837688446045			0	0.0002208
False	High	Sequest HT (A2)	Unambiguous	[R].VALEAcVQAR.[N]	C6(Carbamidomethyl)	1	1	P0C511	P0C511	0	2	0.4843	0	1	1	558.794128417969	1116.58098020594	-1.81255137770106	-0.00101193203117234	CID	MS2		17.93081	42.1177923181333	38556	NaS1_070418_02.raw	0/0	3.1832902431488			0	0.0002346
False	High	Sequest HT (A2)	Unambiguous	[K].VFQGDFSSNLPVDK.[A]		1	1	Q9LI00	Q9LI00	0	2	0.473	0	1	1	776.885131835938	1552.76298704188	-0.780246045194957	-0.000605769062531181	HCD	MS2	22.08624	28.8615	42.0993263296	38534	NaS1_070418_02.raw	0/0	2.95774388313293			0	6.458E-06
False	High	Sequest HT (A2)	Unambiguous	[K].VDGLVSGIGTGGTITGAGR.[Y]		1	1	Q9XEA6	Q9XEA6	0	2	0.7451	0	1	1	844.451782226563	1687.89628782313	-0.622115368881498	-0.000525033437497768	CID	MS2		21.52161	41.9005018394667	38318	NaS1_070418_02.raw	0/0	4.11722230911255			0	9.976E-08
False	High	Sequest HT (A2)	Unambiguous	[K].VDGLVSGIGTGGTITGAGR.[Y]		1	1	Q9XEA6	Q9XEA6	0	2	0.6373	0	1	1	844.451782226563	1687.89628782313	-0.622115368881498	-0.000525033437497768	HCD	MS2	6.767537	21.7825	41.8986662338667	38316	NaS1_070418_02.raw	0/0	3.86074209213257			0	2.589E-09
False	High	Sequest HT (A2)	Unambiguous	[R].ELGVPIVMHDYLTGGFTANTSLAHYcR.[D]	C26(Carbamidomethyl)	1	1	P0C511	P0C511	0	4	0.376	0	1	1	756.369873046875	3022.4576622975	0.889951223214315	0.000672459374962742	HCD	MS2	40.88139	39.56514	69.1222966688	67198	NaS1_070418_03.raw	0/0	2.41949272155762			0	7.083E-07
False	High	Sequest HT (A2)	Unambiguous	[R].ILGSLAScPDPDVVR.[D]	C8(Carbamidomethyl)	1	1	Q6Z6L4	Q6Z6L4	0	2	0.3919	0	1	1	799.913818359375	1598.82036008875	-0.192517682773048	-0.00015390062507592	HCD	MS2	32.25622	33.295	41.5889381978667	37986	NaS1_070418_02.raw	0/0	3.7014753818512			0	6.113E-05
False	High	Sequest HT (A2)	Unambiguous	[R].VPIIVTGNDFSTLYAPLIR.[D]		1	1	P93431	P93431	0	2	0.7147	0	1	1	1045.087890625	2089.16850462	-0.334065809208796	-0.00034896000011031	CID	MS2		29.125	69.1676944213333	67243	NaS1_070418_03.raw	0/0	3.53781747817993			0	1.758E-08
False	High	Sequest HT (A2)	Unambiguous	[K].FVEFYGEGMGK.[L]		1	1	Q6YZX6	Q6YZX6	0	2	0.6612	0	1	1	632.288879394531	1263.57048215906	-0.75486902452673	-0.000476915468652805	CID	MS2		22.94898	41.5581124621333	37953	NaS1_070418_02.raw	0/0	3.03617119789124			0	0.0002138
False	High	Sequest HT (A2)	Unambiguous	[K].MIEYSYVNAPLQK.[E]		2	2	Q6Z0I4; Q6H5J0	Q6Z0I4; Q6H5J0	0	2	0.5878	0	1	1	778.393188476563	1555.77910032313	-2.17955073660415	-0.00169545343737809	CID	MS2		28.42168	41.5518692554667	37946	NaS1_070418_02.raw	0/0	3.75800967216492			0	2.59E-05
False	High	Sequest HT (A2)	Unambiguous	[K].GNAYAQVAIGTEDVYK.[S]		1	1	Q948T6	Q948T6	0	2	0.6079	0	1	1	849.919250488281	1698.83122434656	-1.24575694789662	-0.00105816671873527	CID	MS2		26.605	41.5508793789333	37945	NaS1_070418_02.raw	0/0	4.81916475296021			0	6.225E-07
False	High	Sequest HT (A2)	Unambiguous	[K].MIEYSYVNAPLQK.[E]		2	2	Q6Z0I4; Q6H5J0	Q6Z0I4; Q6H5J0	0	2	0.5559	0	1	1	778.393188476563	1555.77910032313	-2.17955073660415	-0.00169545343737809	HCD	MS2	10.61132	28.765	41.5500754725333	37944	NaS1_070418_02.raw	0/0	2.86085081100464			0	2.622E-05
False	High	Sequest HT (A2)	Unambiguous	[K].VGNGLEESTSQGPLINEAAVQK.[V]		1	1	B9F3B6	B9F3B6	0	2	0.2219	0	1	1	1121.06860351563	2241.12993040125	-2.5877677432238	-0.00289976937506253	HCD	MS2	0	36.225	41.5204120712	37912	NaS1_070418_02.raw	0/0	3.0195689201355	7795461	41.5843696594238	0	1.535E-05
False	High	Sequest HT (A2)	Unambiguous	[K].FPDVIHAFKPNPR.[S]		1	1	Q0E4K1	Q0E4K1	0	4	0.4157	0	1	1	385.211883544922	1537.82570428969	-1.10791386817139	-0.000425945078063705	CID	MS2		37.68	41.516012576	37907	NaS1_070418_02.raw	0/0	1.65794277191162			0	0.0001568
False	High	Sequest HT (A2)	Unambiguous	[K].VDGLVSGIGTGGTITGAGR.[Y]		1	1	Q9XEA6	Q9XEA6	0	2	0.6806	0	1	1	844.452941894531	1687.89860715906	0.751982383058407	0.000634634531252232	CID	MS2		26.365	41.5150518344	37906	NaS1_070418_02.raw	0/0	4.07339668273926			0	2.142E-07
False	High	Sequest HT (A2)	Unambiguous	[K].VDGLVSGIGTGGTITGAGR.[Y]		1	1	Q9XEA6	Q9XEA6	0	2	0.5663	0	1	1	844.452941894531	1687.89860715906	0.751982383058407	0.000634634531252232	HCD	MS2	44.23276	27.05185	41.5133330672	37904	NaS1_070418_02.raw	0/0	3.62291049957275			0	1.417E-06
False	High	Sequest HT (A2)	Unambiguous	[K].SQLRPEIQVAAQNcWVK.[K]	C14(Carbamidomethyl)	1	1	P48494	P48494	0	3	0.6622	0	1	1	676.354553222656	2027.04910640797	0.000926454576621214	6.25989639975918E-07	CID	MS2		5.003016	41.5074545781333	37898	NaS1_070418_02.raw	0/0	4.44382476806641			0	9.126E-08
False	High	Sequest HT (A2)	Unambiguous	[R].FHLPGETEEEFATR.[L]		1	3	Q01K11	Q01K11; Q7XN11; Q6ZH29	0	3	0.5013	0	1	1	554.929260253906	1662.77322750172	-1.56265098442795	-0.000866112760377291	CID	MS2		20.32	41.4975712789333	37889	NaS1_070418_02.raw	0/0	3.75116276741028			0	0.0001131
False	High	Sequest HT (A2)	Unambiguous	[R].ILDIMPTEIHQR.[V]		1	1	O64422	O64422	0	3	0.3071	0	1	1	489.264923095703	1465.78021602711	-2.00844365714862	-0.000981314296799004	HCD	MS2	37.08863	32.635	41.475970048	37863	NaS1_070418_02.raw	0/0	2.40636587142944			0	0.0002024
False	High	Sequest HT (A2)	Unambiguous	[K].VVSQVPWFGIEQEYTLLQR.[D]		1	1	P14655	P14655	0	3	0.6593	0	1	1	764.739501953125	2292.20395259938	0.723805826435086	0.000553036458465309	HCD	MS2	42.70693	33.1	69.2006512562667	67275	NaS1_070418_03.raw	0/0	3.61142086982727	50198252	69.2813949584961	0	2.095E-07
False	High	Sequest HT (A2)	Unambiguous	[K].VVSQVPWFGIEQEYTLLQR.[D]		1	1	P14655	P14655	0	3	0.7291	0	1	1	764.739379882813	2292.20358638844	0.564042031354668	0.00043096614596531	CID	MS2		31.27349	69.2026182877333	67277	NaS1_070418_03.raw	0/0	3.4708559513092	50198252	69.2813949584961	0	8.492E-08
False	High	Sequest HT (A2)	Unambiguous	[K].SLTNDWEEHLAVK.[H]		2	3	Q0J4P2; Q07078	Q0J4P2; Q69QQ6; Q07078	0	3	0.31	0	1	1	514.592041015625	1541.76156978688	1.37650324026777	0.000707412291755342	HCD	MS2	35.31546	28.075	41.4249891381333	37807	NaS1_070418_02.raw	0/0	2.70941734313965			0	4.713E-05
False	High	Sequest HT (A2)	Unambiguous	[R].GTLLTALAELGHEATINEAVR.[R]		1	1	Q6Z6L4	Q6Z6L4	0	3	0.3856	0	1	1	727.062255859375	2179.17221431813	0.226103395146224	0.000164239374953468	HCD	MS2	38.05733	41.925	69.2113425637333	67286	NaS1_070418_03.raw	0/0	3.18981528282166	11765747.25	69.1518707275391	0	1.998E-06
False	High	Sequest HT (A2)	Unambiguous	[K].LGDLSQTQIFAK.[I]		2	2	Q2QXR8; B8BJ39	Q2QXR8; B8BJ39	0	2	0.412	0	1	1	660.860534667969	1320.71379270594	-1.51375040324646	-0.000999617031311573	HCD	MS2	45.9255	16.17187	41.6244367285333	38024	NaS1_070418_02.raw	0/0	3.01417589187622	114979795.5	41.8048095703125	0	0.0001383
False	High	Sequest HT (A2)	Unambiguous	[K].LGDLSQTQIFAK.[I]		2	2	Q2QXR8; B8BJ39	Q2QXR8; B8BJ39	0	2	0.5587	0	1	1	660.860534667969	1320.71379270594	-1.51375040324646	-0.000999617031311573	CID	MS2		11.94483	41.6261035749333	38026	NaS1_070418_02.raw	0/0	3.49063992500305	114979795.5	41.8048095703125	0	7.277E-05
False	High	Sequest HT (A2)	Unambiguous	[R].VALEAcVQAR.[N]	C6(Carbamidomethyl)	1	1	P0C511	P0C511	0	2	0.6277	0	1	1	558.7939453125	1116.580613995	-2.14052604341346	-0.00119503749992234	CID	MS2		16.36	41.6861027312	38090	NaS1_070418_02.raw	0/0	3.75736498832703			0	0.0001429
False	High	Sequest HT (A2)	Unambiguous	[R].ILVATDLVGR.[G]		1	3	Q0JM17	Q0JM17; Q5JK84; Q56XG6	0	2	0.5463	0	1	1	528.82373046875	1056.6401843075	-0.933403436586721	-0.000493136249929194	CID	MS2		17.66021	41.6928670232	38096	NaS1_070418_02.raw	0/0	3.12825798988342			0	0.0001484
False	High	Sequest HT (A2)	Unambiguous	[R].VTPQPGVPPEEAGAAVAAESSTGTWTTVWTDGLTSLDR.[Y]		1	1	P0C511	P0C511	0	3	0.594	0	1	1	1285.63037109375	3854.87656002125	1.20460325276723	0.00154786374984421	HCD	MS2	6.487437	40.77	69.1264543781333	67202	NaS1_070418_03.raw	0/0	3.99473071098328			0	2.832E-06
False	High	Sequest HT (A2)	Unambiguous	[K].SQLRPEIQVAAQNcWVK.[K]	C14(Carbamidomethyl)	1	1	P48494	P48494	0	3	0.628	0	1	1	676.35400390625	2027.04745845875	-0.812052972052563	-0.000548690416610024	CID	MS2		13.76466	41.8806842306667	38297	NaS1_070418_02.raw	0/0	4.22165584564209			0	2.126E-07
False	High	Sequest HT (A2)	Unambiguous	[K].SQLRPEIQVAAQNcWVK.[K]	C14(Carbamidomethyl)	1	1	P48494	P48494	0	3	0.5352	0	1	1	676.353088378906	2027.04471187672	-2.1670186831012	-0.00146421776036002	HCD	MS2	7.339903	10.92817	41.8788109216	38295	NaS1_070418_02.raw	0/0	3.97983169555664			0	1.316E-05
False	High	Sequest HT (A2)	Unambiguous	[R].VTPQPGVPPEEAGAAVAAESSTGTWTTVWTDGLTSLDR.[Y]		1	1	P0C511	P0C511	0	3	0.7179	0	1	1	1285.63012695313	3854.87582759938	1.01460423571083	0.00130372312484421	CID	MS2		33.1	69.128219348	67204	NaS1_070418_03.raw	0/0	3.89987850189209			0	1.336E-07
False	High	Sequest HT (A2)	Unambiguous	[K].VNQIGSVTESIEAVK.[M]		1	1	Q42971	Q42971	0	2	0.5127	0	1	1	787.424743652344	1573.84221067469	-0.614060744236798	-0.000483217656324086	CID	MS2		16.55473	41.8375170256	38250	NaS1_070418_02.raw	0/0	3.54661560058594			0	1.245E-05
False	High	Sequest HT (A2)	Unambiguous	[K].VNQIGSVTESIEAVK.[M]		1	1	Q42971	Q42971	0	2	0.4663	0	1	1	787.424743652344	1573.84221067469	-0.614060744236798	-0.000483217656324086	HCD	MS2	24.22519	22.165	41.8358294602667	38248	NaS1_070418_02.raw	0/0	4.16194343566895			0	4.452E-07
False	High	Sequest HT (A2)	Unambiguous	[R].DLANLVIVcGDHGNQSK.[D]	C9(Carbamidomethyl)	1	1	P30298	P30298	0	2	0.5465	0	1	1	920.452575683594	1839.89787473719	-2.11798416214428	-0.00194844140609618	CID	MS2		25.975	41.8298840554667	38244	NaS1_070418_02.raw	0/0	2.69225096702576	17058469.75	41.8685188293457	0	0.0002173
False	High	Sequest HT (A2)	Unambiguous	[R].DLANLVIVcGDHGNQSK.[D]	C9(Carbamidomethyl)	1	1	P30298	P30298	0	2	0.5932	0	1	1	920.452575683594	1839.89787473719	-2.11798416214428	-0.00194844140609618	HCD	MS2	37.35944	42.225	41.8281345442667	38242	NaS1_070418_02.raw	0/0	3.8069314956665	17058469.75	41.8685188293457	0	5.211E-06
False	High	Sequest HT (A2)	Unambiguous	[R].LPEFTPEQSAMVK.[G]		1	1	Q0J0N4	Q0J0N4	0	2	0.4061	0	1	1	738.873046875	1476.73881712	-0.998794444547221	-0.000737479999884272	HCD	MS2	16.21292	21.26502	41.3972654309333	37778	NaS1_070418_02.raw	0/0	3.62371492385864			0	2.01E-06
False	High	Sequest HT (A2)	Unambiguous	[R].SVQMEGLTWGASK.[L]		1	1	P29545	P29545	0	2	0.6324	0	1	1	697.342529296875	1393.67778196375	-0.175252996375995	-0.000122123125038343	CID	MS2		29.64891	41.8054630608	38217	NaS1_070418_02.raw	0/0	4.081383228302	34685099.75	41.9060096740723	0	2.445E-05
False	High	Sequest HT (A2)	Unambiguous	[K].QILIEPIFAQWIQSAHGK.[T]		1	1	P0C358	P0C358	0	3	0.3323	0	1	1	693.715759277344	2079.13272457203	-2.81202419549106	-0.00194886265596021	HCD	MS2	69.66602	33.1	69.1388313525333	67215	NaS1_070418_03.raw	0/0	3.36562442779541			0	0.0002355
False	High	Sequest HT (A2)	Unambiguous	[R].VcENIPIVLcGNK.[V]	C2(Carbamidomethyl); C10(Carbamidomethyl)	1	2	A2Y7R5	A2Y7R5; Q7F7I7	0	2	0.3758	0	1	1	758.386352539063	1515.76542844813	-0.242452940865071	-0.000183750937445382	HCD	MS2	47.41054	24.685	41.7881670258667	38200	NaS1_070418_02.raw	0/0	3.06072306632996	10721469.25	41.8911323547363	0	2.751E-05
False	High	Sequest HT (A2)	Unambiguous	[K].SLTNDWEEHLAVK.[H]		2	3	Q0J4P2; Q07078	Q0J4P2; Q69QQ6; Q07078	0	2	0.3093	0	1	1	771.383605957031	1541.75993528406	0.316349002121926	0.000243867031372247	HCD	MS2	14.67427	20.14914	41.7845131322667	38196	NaS1_070418_02.raw	0/0	3.33403372764587	16363175	41.8966941833496	0	5.132E-05
False	High	Sequest HT (A2)	Unambiguous	[R].EAYPGDVFYLHSR.[L]		1	1	P0C2Z4	P0C2Z4	0	2	0.4302	0	1	1	777.371765136719	1553.73625364344	-1.32878653891181	-0.00103229328112775	HCD	MS2	24.71223	34.2859	41.7665764856	38175	NaS1_070418_02.raw	0/0	2.65313744544983			0	7.792E-05
False	High	Sequest HT (A2)	Unambiguous	[R].LPEFTPEQSAMVK.[G]		1	1	Q0J0N4	Q0J0N4	0	2	0.4257	0	1	1	738.873474121094	1476.73967161219	-0.420160413849486	-0.000310233906134272	CID	MS2		20.18705	41.7584308970667	38166	NaS1_070418_02.raw	0/0	2.96384525299072			0	0.0001199
False	High	Sequest HT (A2)	Unambiguous	[R].LKVPPALNQFTR.[T]		1	1	P0DKK7	P0DKK7	1	3	0.7973	0	1	1	461.940887451172	1383.80810909352	-1.86898142411442	-0.000862105494737383	CID	MS2		33.94481	41.7284225386667	38133	NaS1_070418_02.raw	0/0	4.3929967880249			0	1.144E-05
False	High	Sequest HT (A2)	Unambiguous	[R].LKVPPALNQFTR.[T]		1	1	P0DKK7	P0DKK7	1	3	0.6707	0	1	1	461.940887451172	1383.80810909352	-1.86898142411442	-0.000862105494737383	HCD	MS2	4.02819	25.27	41.7267032352	38131	NaS1_070418_02.raw	0/0	4.09971332550049			0	0.0001897
False	High	Sequest HT (A2)	Unambiguous	[R].DLANLVIVcGDHGNQSK.[D]	C9(Carbamidomethyl)	1	1	P30298	P30298	0	3	0.3668	0	1	1	613.9716796875	1839.9004858025	-0.698851166678691	-0.000428605833223609	HCD	MS2	54.89283	32.43386	41.7024000498667	38105	NaS1_070418_02.raw	0/0	3.18645143508911	58395051	41.9042282104492	0	6.708E-05
False	High	Sequest HT (A2)	Unambiguous	[R].SVQMEGLTWGASK.[L]		1	1	P29545	P29545	0	2	0.4643	0	1	1	697.342529296875	1393.67778196375	-0.175252996375995	-0.000122123125038343	HCD	MS2	31.00975	22.075	41.8037913485333	38215	NaS1_070418_02.raw	0/0	3.07560729980469	34685099.75	41.9060096740723	0	0.0001152
False	High	Sequest HT (A2)	Unambiguous	[K].VSPEVIAEYTVR.[T]		1	1	P17784	P17784	0	2	0.4133	0	1	1	681.866088867188	1362.72490110438	-1.06807622663675	-0.000727747812447888	CID	MS2		27.47788	43.598100932	40139	NaS1_070418_02.raw	0/0	3.46274971961975			0	6.75E-05
False	High	Sequest HT (A2)	Unambiguous	[K].HPQIDVPNLQVIK.[L]		1	1	P0DKK8	P0DKK8	0	3	0.5412	0	1	1	500.956085205078	1500.85370235523	0.275799931754104	0.000137978411506386	HCD	MS2	21.3065	32.653	43.6233163	40165	NaS1_070418_02.raw	0/0	2.79358196258545			0	0.0001506
False	High	Sequest HT (A2)	Unambiguous	[R].YLAVEPSTPYNTTTLPK.[V]		1	1	P42862	P42862	0	2	0.4393	0	1	1	947.994079589844	1894.98088254969	0.639621472504701	0.000606034843599446	HCD	MS2	20.7896	25.795	43.624172376	40166	NaS1_070418_02.raw	0/0	3.05296540260315			0	8.886E-06
False	High	Sequest HT (A2)	Unambiguous	[K].SVASANPYGSWLQQSTR.[S]		1	1	Q69RJ0	Q69RJ0	0	2	0.5782	0	1	1	926.455078125	1851.90287962	2.41866940377414	0.00223956500008171	CID	MS2		31.66	45.2836605624	41925	NaS1_070418_02.raw	0/0	3.39476156234741			0	3.905E-05
False	High	Sequest HT (A2)	Unambiguous	[K].SVASANPYGSWLQQSTR.[S]		1	1	Q69RJ0	Q69RJ0	0	2	0.5147	0	1	1	926.455078125	1851.90287962	2.41866940377414	0.00223956500008171	HCD	MS2	0	21.835	45.2818876352	41923	NaS1_070418_02.raw	0/0	3.40371966362			0	1.416E-05
False	High	Sequest HT (A2)	Unambiguous	[K].YTIGGDLGGGEGHnGWVScVR.[F]	N14(Deamidated); C19(Carbamidomethyl)	1	1	P49027	P49027	0	2	0.7195	0	1	1	1096.49658203125	2191.9858874325	1.52648227645565	0.00167301124988128	CID	MS2		31.36	45.2732985394667	41913	NaS1_070418_02.raw	0/0	3.27575325965881	7975320.5	45.3119125366211	0	7.903E-05
False	High	Sequest HT (A2)	Unambiguous	[R].VALEAcVQAR.[N]	C6(Carbamidomethyl)	1	1	P0C511	P0C511	0	2	0.5925	0	1	1	558.795593261719	1116.58390989344	0.811245947998096	0.000452911718827664	CID	MS2		19.29958	45.2575907333333	41896	NaS1_070418_02.raw	0/0	3.72970986366272			0	7.04E-05
False	High	Sequest HT (A2)	Unambiguous	[K].TIEVQNPATGETLANVScMGSK.[E]	C18(Carbamidomethyl)	1	1	B9F3B6	B9F3B6	0	2	0.6282	0	1	1	1154.05749511719	2307.10771360438	5.28452084461141	0.00609594718749307	CID	MS2		33.1	45.2332126890667	41871	NaS1_070418_02.raw	0/0	3.54627513885498			0	0.0001151
False	High	Sequest HT (A2)	Unambiguous	[K].TIEVQNPATGETLANVScMGSK.[E]	C18(Carbamidomethyl)	1	1	B9F3B6	B9F3B6	0	2	0.6642	0	1	1	1154.05749511719	2307.10771360438	5.28452084461141	0.00609594718749307	HCD	MS2	54.95555	42.285	45.2313731981333	41869	NaS1_070418_02.raw	0/0	3.99385714530945			0	3.583E-07
False	High	Sequest HT (A2)	Selected	[K].FDLSGIPAAPR.[G]		1	1	Q6Z7B0	Q6Z7B0	0	2	0.0058	0	1	1	572.312255859375	1143.61723508875	1.35622374873619	0.000775499375095023	CID	MS2		22.015	45.2115053805333	41847	NaS1_070418_02.raw	0/0	3.44604110717773			0	4.622E-05
False	High	Sequest HT (A2)	Unambiguous	[K].LPmFGcTDATQVLK.[E]	M3(Oxidation); C6(Carbamidomethyl)	1	2	P18566	P18566; Q0INY7	0	2	0.4691	0	1	1	798.893737792969	1596.78019895594	2.6131566786509	0.00208631296875694	CID	MS2		13.12298	45.207938696	41843	NaS1_070418_02.raw	0/0	3.56143045425415			0	2.275E-05
False	High	Sequest HT (A2)	Unambiguous	[R].SEcINHAFVYDAPLPVSR.[L]	C3(Carbamidomethyl)	1	1	P52428	P52428	0	2	0.568	0	1	1	1038.00524902344	2075.00322141688	0.836532834826004	0.000867903437512751	CID	MS2		33.1	45.2003538024	41838	NaS1_070418_02.raw	0/0	2.50193452835083			0	5.984E-05
False	High	Sequest HT (A2)	Unambiguous	[R].SEcINHAFVYDAPLPVSR.[L]	C3(Carbamidomethyl)	1	1	P52428	P52428	0	2	0.3246	0	1	1	1038.00378417969	2075.00029172938	-0.57536374467873	-0.000596940312487249	HCD	MS2	0	42.495	45.198510152	41836	NaS1_070418_02.raw	0/0	2.27839207649231			0	4.441E-06
False	High	Sequest HT (A2)	Unambiguous	[R].GPTPEPLcQVMLR.[V]	C8(Carbamidomethyl)	1	1	Q948T6	Q948T6	0	2	0.5122	0	1	1	749.380432128906	1497.75358762781	-1.0972101137864	-0.000821676093703871	HCD	MS2	26.39696	18.79449	45.1813402338667	41816	NaS1_070418_02.raw	0/0	2.46382570266724			0	0.0002113
False	High	Sequest HT (A2)	Unambiguous	[K].SDVNIVSNAScTTNcLAPLAK.[V]	C11(Carbamidomethyl); C15(Carbamidomethyl)	1	1	Q6K5G8	Q6K5G8	0	2	0.709	0	1	1	1118.04064941406	2235.07402219813	-0.165767133392506	-0.000185250937498438	CID	MS2		24.865	45.1794128928	41814	NaS1_070418_02.raw	0/0	4.0937671661377	113809936	44.966007232666	0	1.704E-07
False	High	Sequest HT (A2)	Unambiguous	[K].SDVNIVSNAScTTNcLAPLAK.[V]	C11(Carbamidomethyl); C15(Carbamidomethyl)	1	1	Q6K5G8	Q6K5G8	0	2	0.582	0	1	1	1118.041015625	2235.07475462	0.161927496098204	0.000180960000001562	HCD	MS2	0	42.67	45.1776194042667	41812	NaS1_070418_02.raw	0/0	5.12428092956543	113809936	44.966007232666	0	6.74E-09
False	High	Sequest HT (A2)	Unambiguous	[R].ALTTEEIDQHLTAISERD.[-]		1	1	Q9LSU3	Q9LSU3	1	3	0.7014	0	1	1	681.33935546875	2042.00351314625	-0.0686011260507873	-4.66945833371331E-05	CID	MS2		24.60266	45.1767675144	41811	NaS1_070418_02.raw	0/0	3.45009446144104	167112628.25	45.0448989868164	0	5.549E-06
False	High	Sequest HT (A2)	Unambiguous	[R].ALTTEEIDQHLTAISERD.[-]		1	1	Q9LSU3	Q9LSU3	1	3	0.4464	0	1	1	681.33935546875	2042.00351314625	-0.0686011260507873	-4.66945833371331E-05	HCD	MS2	12.7491	10.00009	45.1749193994667	41809	NaS1_070418_02.raw	0/0	3.3556694984436	167112628.25	45.0448989868164	0	4.07E-05
False	High	Sequest HT (A2)	Unambiguous	[R].VSEQFTAMFR.[R]		5	8	Q43594; Q8H7U1; Q40665; P46265; Q76FS3	Q43594; Q76FS2; Q8H7U1; P45960; Q40665; P46265; Q76FS3; P37832	0	2	0.5257	0	1	1	608.295654296875	1215.58403196375	1.12092232348195	0.000681286875078513	CID	MS2		15.26347	45.1429771730667	41776	NaS1_070418_02.raw	0/0	3.31308388710022	44286668	45.0288276672363	0	0.0001267
False	High	Sequest HT (A2)	Unambiguous	[K].ILPWGDEAYAGGSANAPR.[G]		1	1	Q10M12	Q10M12	0	2	0.7966	0	1	1	922.94970703125	1844.8921374325	-0.243606323394877	-0.000224713750071714	CID	MS2		20.17	45.1388666736	41771	NaS1_070418_02.raw	0/0	5.35762214660645			0	1.523E-08
False	High	Sequest HT (A2)	Unambiguous	[K].LYGSTLSWNVTR.[C]		1	1	O82451	O82451	0	2	0.6546	0	1	1	698.863952636719	1396.72062864344	-0.938838665782452	-0.000655648281281174	HCD	MS2	17.24463	7.097342	45.2998348808	41940	NaS1_070418_02.raw	0/0	3.04203319549561			0	6.67E-05
False	High	Sequest HT (A2)	Unambiguous	[K].ILPWGDEAYAGGSANAPR.[G]		1	1	Q10M12	Q10M12	0	2	0.5746	0	1	1	922.949890136719	1844.89250364344	-0.0451064540212952	-4.16082813217145E-05	HCD	MS2	0	36.55	45.1372107488	41769	NaS1_070418_02.raw	0/0	4.01773405075073			0	3.669E-07
False	High	Sequest HT (A2)	Unambiguous	[R].AAELTTLLESR.[M]		1	1	P0C520	P0C520	0	2	0.4109	0	1	1	602.332397460938	1203.65751829188	-0.352623540079256	-0.000212219062404984	CID	MS2		15.51852	45.3005493048	41941	NaS1_070418_02.raw	0/0	3.31110596656799			0	9.066E-05
False	High	Sequest HT (A2)	Unambiguous	[R].ISITGAGGFIGSHIAR.[R]		1	2	A2Z7B3	A3C4S4; A2Z7B3	0	3	0.4721	0	1	1	519.622741699219	1556.85367183766	-0.436252975753258	-0.000226394114482294	HCD	MS2	6.135882	26.65225	45.3022930213333	41943	NaS1_070418_02.raw	0/0	3.58492016792297			0	1.01E-06
False	High	Sequest HT (A2)	Unambiguous	[R].IEVEYYGTPVNLK.[S]		1	1	A3BLC3	A3BLC3	0	2	0.6167	0	1	1	762.901123046875	1524.79496946375	0.349793872150592	0.000266681875018548	CID	MS2		25.96	45.3815854997333	42021	NaS1_070418_02.raw	0/0	3.60363483428955			0	1.26E-05
False	High	Sequest HT (A2)	Unambiguous	[R].IEVEYYGTPVNLK.[S]		1	1	A3BLC3	A3BLC3	0	2	0.4019	0	1	1	762.901123046875	1524.79496946375	0.349793872150592	0.000266681875018548	HCD	MS2	4.676014	23.73999	45.3800480829333	42019	NaS1_070418_02.raw	0/0	3.15617680549622			0	0.0002024
False	High	Sequest HT (A2)	Unambiguous	[R].GGLDFTKDDENVNSQPFMR.[W]		1	1	P0C511	P0C511	1	3	0.2759	0	1	1	724.0009765625	2169.9883764275	0.653965912111354	0.000473032499940018	HCD	MS2	21.76492	23.44992	45.3694733754667	42011	NaS1_070418_02.raw	0/0	3.95197248458862			0	9.189E-05
False	High	Sequest HT (A2)	Unambiguous	[R].GLDQEYEGnVEATGEDYYVEPADER.[R]	N9(Deamidated)	1	1	Q8L4L4	Q8L4L4	0	2		0.0079	2	2	1425.10852050781	2849.20976438563	6.65681485385557	0.00948326781229825	CID	MS2		37.72	45.3665820192	42009	NaS1_070418_02.raw	0/0	3.78388428688049			0	0.0001489
False	High	Sequest HT (A2)	Unambiguous	[R].GLDqEYEGNVEATGEDYYVEPADER.[R]	Q4(Deamidated)	1	1	Q8L4L4	Q8L4L4	0	2	0.0079	0	1	1	1425.10852050781	2849.20976438563	6.65681485385557	0.00948326781229825	CID	MS2		37.72	45.3665820192	42009	NaS1_070418_02.raw	0/0	3.81292176246643			0	0.0001712
False	High	Sequest HT (A2)	Unambiguous	[R].GLDQEYEGnVEATGEDYYVEPADER.[R]	N9(Deamidated)	1	1	Q8L4L4	Q8L4L4	0	2	0.0863	0	1	1	1425.10852050781	2849.20976438563	6.65681485385557	0.00948326781229825	HCD	MS2	50.30282	27.565	45.3646402064	42007	NaS1_070418_02.raw	0/0	3.71163988113403			0	4.71E-06
False	High	Sequest HT (A2)	Unambiguous	[R].GGLDFTKDDENVNSQPFMR.[W]		1	1	P0C511	P0C511	1	2	0.7187	0	1	1	1085.49792480469	2169.98857297938	0.744543357434025	0.000807824687399261	CID	MS2		29.32	45.3630160437333	42005	NaS1_070418_02.raw	0/0	3.2657196521759	6293320.5	45.3272476196289	0	0.0001488
False	High	Sequest HT (A2)	Unambiguous	[R].QVIDLIPPGPELLVSEGESIK.[L]		1	1	P0C388	P0C388	0	3	0.5692	0	1	1	745.081970214844	2233.23135738453	-0.552166162268403	-0.000411038489649703	HCD	MS2	71.37735	33.1	68.5305707232	66616	NaS1_070418_03.raw	0/0	3.25151944160461	11882186.25	68.4600296020508	0	0.0002133
False	High	Sequest HT (A2)	Unambiguous	[K].DADEDDDDLDLFGDETEEDKK.[A]		1	1	P29545	P29545	1	2	0.7529	0	1	1	1214.98889160156	2428.97050657313	2.91613824114224	0.00354159656262709	CID	MS2		41.94	45.3557241445333	41997	NaS1_070418_02.raw	0/0	3.40015172958374			0	3.089E-05
False	High	Sequest HT (A2)	Unambiguous	[K].IGGLTLDELGR.[E]		1	1	Q69RJ0	Q69RJ0	0	2	0.5382	0	1	1	572.323608398438	1143.63994016688	2.73404706660287	0.00156337843748133	CID	MS2		14.8114	45.3417226312	41981	NaS1_070418_02.raw	0/0	3.39950323104858	15074456.75	45.417594909668	0	7.679E-05
False	High	Sequest HT (A2)	Unambiguous	[R].AVLVEHALTSGDAEPEASVFSK.[I]		1	1	P14717	P14717	0	3	0.5299	0	1	1	753.050231933594	2257.13614254078	0.653572337879492	0.000491733593814085	CID	MS2		20.56948	45.3378020010667	41977	NaS1_070418_02.raw	0/0	2.67957234382629			0	2.146E-07
False	High	Sequest HT (A2)	Unambiguous	[R].AVLVEHALTSGDAEPEASVFSK.[I]		1	1	P14717	P14717	0	3	0.5152	0	1	1	753.05078125	2257.13779049	1.38367907125047	0.00104105000006408	HCD	MS2	12.31539	33.1	45.3357643973333	41975	NaS1_070418_02.raw	0/0	4.29082250595093			0	4.386E-08
False	High	Sequest HT (A2)	Unambiguous	[K].YTIGGDLGGGEGHnGWVScVR.[F]	N14(Deamidated); C19(Carbamidomethyl)	1	1	P49027	P49027	0	3	0.1739	0	1	1	731.332946777344	2191.98428707203	0.796385006748821	0.000581887343678034	HCD	MS2	42.38333	25.50134	45.3349377581333	41974	NaS1_070418_02.raw	0/0	2.29884076118469			0	0.0002248
False	High	Sequest HT (A2)	Unambiguous	[K].IGPWGGnGGSAQDISVPPK.[K]	N7(Deamidated)	1	1	Q0JMY8	Q0JMY8	0	2	0.0742	0	1	1	919.459289550781	1837.91130247156	1.84965283467307	0.00169974578130749	CID	MS2		19.0255	45.3341667701333	41973	NaS1_070418_02.raw	0/0	4.58369398117065			0	2.056E-08
False	High	Sequest HT (A2)	Unambiguous	[K].IGPWGGnGGSAQDISVPPK.[K]	N7(Deamidated)	1	1	Q0JMY8	Q0JMY8	0	2	0.0845	0	1	1	919.458984375	1837.91069212	1.51756243911496	0.00139457000005749	HCD	MS2	0	19.225	45.3324686850667	41971	NaS1_070418_02.raw	0/0	4.96883916854858			0	3.116E-09
False	High	Sequest HT (A2)	Unambiguous	[R].AKESAQDIINLKPLIEK.[K]		1	1	P83646	P83646	1	3	0.4709	0	1	1	637.369995117188	1910.09543209156	-0.141971125752233	-9.03928124292482E-05	HCD	MS2	18.48805	13.49503	45.3071199586667	41948	NaS1_070418_02.raw	0/0	3.7793653011322			0	1.095E-06
False	High	Sequest HT (A2)	Unambiguous	[K].GMLEVYNSLTEEGKK.[E]		1	1	Q65XK0	Q65XK0	1	3	0.3538	0	1	1	566.618347167969	1697.84048824391	-0.573838085093902	-0.000324762031217081	HCD	MS2	11.51137	15.38403	45.3062470624	41947	NaS1_070418_02.raw	0/0	2.76674580574036	23969031	45.4272994995117	0	6.623E-05
False	High	Sequest HT (A2)	Unambiguous	[K].LYGSTLSWNVTR.[C]		1	1	O82451	O82451	0	2	0.5559	0	1	1	698.863952636719	1396.72062864344	-0.938838665782452	-0.000655648281281174	CID	MS2		22.92981	45.3014878026667	41942	NaS1_070418_02.raw	0/0	3.3077085018158			0	4.028E-05
False	High	Sequest HT (A2)	Unambiguous	[R].LWDLSTGVTTR.[R]		1	1	P49027	P49027	0	2	0.4242	0	1	1	624.832580566406	1248.65788450281	-0.314415236361105	-0.000196298593664324	CID	MS2		13.43279	45.1330795592	41764	NaS1_070418_02.raw	0/0	2.638512134552			0	8.195E-05
False	High	Sequest HT (A2)	Unambiguous	[K].TTTTNAGAPVWNDNEALTVGPR.[G]		1	1	Q0E4K1	Q0E4K1	0	2	0.6726	0	1	1	1143.06286621094	2285.11845579188	1.22207025227722	0.00139628593751695	CID	MS2		17.98	45.0896168954667	41714	NaS1_070418_02.raw	0/0	3.94303631782532			0	4.45E-07
False	High	Sequest HT (A2)	Unambiguous	[K].TTTTNAGAPVWNDNEALTVGPR.[G]		1	1	Q0E4K1	Q0E4K1	0	2	0.673	0	1	1	1143.06188964844	2285.11650266688	0.36735421692004	0.00041972343751695	HCD	MS2	0	38.155	45.0874105642667	41712	NaS1_070418_02.raw	0/0	4.22139310836792			0	3.528E-08
False	High	Sequest HT (A2)	Unambiguous	[K].TITLEVESSDTIDNVK.[A]		2	6	P51431; Q9ARZ9	P0CH35; P0C030; Q58G87; P51431; P0C031; Q9ARZ9	0	2	0.548	0	1	1	882.450073242188	1763.89286985438	1.10825695529981	0.000977422187474986	HCD	MS2	28.34803	23.29	44.9723637248	41590	NaS1_070418_02.raw	0/0	3.95715689659119			0	5.944E-07
False	High	Sequest HT (A2)	Unambiguous	[K].IGPWGGnGGSAQDISVPPK.[K]	N7(Deamidated)	1	1	Q0JMY8	Q0JMY8	0	2	0.0942	0	1	1	919.457885742188	1837.90849485438	0.322037015105771	0.000295937187557493	CID	MS2		28.5257	44.9705412773333	41588	NaS1_070418_02.raw	0/0	4.13965463638306			0	8.01E-08
False	High	Sequest HT (A2)	Unambiguous	[R].AVLVEHALTSGDAEPEASVFSK.[I]		1	1	P14717	P14717	0	3	0.586	0	1	1	753.049743652344	2257.13467769703	0.0045885748830661	3.45234381408469E-06	CID	MS2		7.385161	44.9694826688	41587	NaS1_070418_02.raw	0/0	2.84875535964966			0	5.549E-08
False	High	Sequest HT (A2)	Unambiguous	[K].IGPWGGnGGSAQDISVPPK.[K]	N7(Deamidated)	1	1	Q0JMY8	Q0JMY8	0	2	0.0507	0	1	1	919.457885742188	1837.90849485438	0.322037015105771	0.000295937187557493	HCD	MS2	3.332794	27.6527	44.9686096365333	41586	NaS1_070418_02.raw	0/0	4.5422215461731			0	1.304E-09
False	High	Sequest HT (A2)	Unambiguous	[R].GGLDFTKDDENVNSqPFMR.[W]	Q15(Deamidated)	1	1	P0C511	P0C511	1	3		0.0304	2	2	724.330810546875	2170.97787838063	3.18062779726095	0.00230168354160668	CID	MS2		5.405016	44.9573100768	41576	NaS1_070418_02.raw	0/0	5.43439435958862			0	2.219E-06
False	High	Sequest HT (A2)	Unambiguous	[R].GGLDFTKDDENVnSQPFMR.[W]	N13(Deamidated)	1	1	P0C511	P0C511	1	3	0.0304	0	1	1	724.330810546875	2170.97787838063	3.18062779726095	0.00230168354160668	CID	MS2		5.405016	44.9573100768	41576	NaS1_070418_02.raw	0/0	5.59587335586548			0	1.738E-06
False	High	Sequest HT (A2)	Unambiguous	[R].GGLDFTKDDEnVNSQPFMR.[W]	N11(Deamidated)	1	1	P0C511	P0C511	1	2		0.0263	2	2	1085.99194335938	2170.97661008875	2.59642289972787	0.00281837937489926	HCD	MS2	0	33.1	44.9563997376	41575	NaS1_070418_02.raw	0/0	4.81466960906982			0	1.155E-07
False	High	Sequest HT (A2)	Unambiguous	[R].GGLDFTKDDENVnSQPFMR.[W]	N13(Deamidated)	1	1	P0C511	P0C511	1	2	0.0263	0	1	1	1085.99194335938	2170.97661008875	2.59642289972787	0.00281837937489926	HCD	MS2	0	33.1	44.9563997376	41575	NaS1_070418_02.raw	0/0	4.94270896911621			0	1.008E-07
False	High	Sequest HT (A2)	Unambiguous	[R].GGLDFTKDDENVNSqPFMR.[W]	Q15(Deamidated)	1	1	P0C511	P0C511	1	3		0.0216	2	2	724.330810546875	2170.97787838063	3.18062779726095	0.00230168354160668	HCD	MS2	18.49825	4.054267	44.9555477504	41574	NaS1_070418_02.raw	0/0	4.98593091964722			0	1.665E-06
False	High	Sequest HT (A2)	Unambiguous	[R].GGLDFTKDDENVnSQPFMR.[W]	N13(Deamidated)	1	1	P0C511	P0C511	1	3	0.0216	0	1	1	724.330810546875	2170.97787838063	3.18062779726095	0.00230168354160668	HCD	MS2	18.49825	4.054267	44.9555477504	41574	NaS1_070418_02.raw	0/0	5.09790420532227			0	1.056E-06
False	High	Sequest HT (A2)	Unambiguous	[K].DADEDDDDLDLFGDETEEDKK.[A]		1	1	P29545	P29545	1	2	0.801	0	1	1	1214.98596191406	2428.96464719813	0.503843785161323	0.000611909062627092	CID	MS2		32.335	44.9508855618667	41569	NaS1_070418_02.raw	0/0	4.1742377281189	43435521	45.0384559631348	0	0.0001151
False	High	Sequest HT (A2)	Unambiguous	[R].ALTTEEIDQHLTAISERD.[-]		1	1	Q9LSU3	Q9LSU3	1	2	0.4571	0	1	1	1021.50653076172	2042.00578489344	1.04390774918314	0.00106583171873353	CID	MS2		36.775	44.944069272	41561	NaS1_070418_02.raw	0/0	3.25660848617554	17878571.75	45.0073280334473	0	6.168E-06
False	High	Sequest HT (A2)	Unambiguous	[R].ALTTEEIDQHLTAISERD.[-]		1	1	Q9LSU3	Q9LSU3	1	2	0.5323	0	1	1	1021.50653076172	2042.00578489344	1.04390774918314	0.00106583171873353	HCD	MS2	26.18772	26.53	44.9421815834667	41559	NaS1_070418_02.raw	0/0	3.10410571098328	17878571.75	45.0073280334473	0	4.531E-05
False	High	Sequest HT (A2)	Unambiguous	[R].NGKPIGPqEFTPIFFNYPPGLR.[E]	Q8(Deamidated)	1	2	Q0J0N4	A3C053; Q0J0N4	0	3	0.0496	0	1	1	830.765869140625	2490.28305416188	0.581196066735368	0.000482447291649072	HCD	MS2	14.36807	39.705	68.5639192144	66648	NaS1_070418_03.raw	0/0	3.8264639377594			0	4.625E-06
False	High	Sequest HT (A2)	Unambiguous	[R].nGKPIGPQEFTPIFFNYPPGLR.[E]	N1(Deamidated)	1	2	Q0J0N4	A3C053; Q0J0N4	0	3		0.0496	2	2	830.765869140625	2490.28305416188	0.581196066735368	0.000482447291649072	HCD	MS2	14.36807	39.705	68.5639192144	66648	NaS1_070418_03.raw	0/0	3.63610148429871			0	3.109E-06
False	High	Sequest HT (A2)	Unambiguous	[R].NGKPIGPqEFTPIFFNYPPGLR.[E]	Q8(Deamidated)	1	2	Q0J0N4	A3C053; Q0J0N4	0	3	0.0141	0	1	1	830.765869140625	2490.28305416188	0.581196066735368	0.000482447291649072	CID	MS2		33.1	68.5656689434667	66650	NaS1_070418_03.raw	0/0	2.83956599235535			0	7.867E-05
False	High	Sequest HT (A2)	Unambiguous	[R].nGKPIGPQEFTPIFFNYPPGLR.[E]	N1(Deamidated)	1	2	Q0J0N4	A3C053; Q0J0N4	0	3		0.0141	2	2	830.765869140625	2490.28305416188	0.581196066735368	0.000482447291649072	CID	MS2		33.1	68.5656689434667	66650	NaS1_070418_03.raw	0/0	2.8039174079895			0	3.886E-05
False	High	Sequest HT (A2)	Unambiguous	[R].YEEMVEFMEK.[V]		4	4	Q84J55; Q7XTE8; Q06967; Q6EUP4	Q84J55; Q7XTE8; Q06967; Q6EUP4	0	2	0.728	0	1	1	667.785949707031	1334.56462278406	0.240635885574968	0.00016057203129094	CID	MS2		20.24026	44.9731157626667	41591	NaS1_070418_02.raw	0/0	3.52858304977417	84278632.5	44.8269882202148	0	0.0001759
False	High	Sequest HT (A2)	Unambiguous	[K].TITLEVESSDTIDNVK.[A]		2	6	P51431; Q9ARZ9	P0CH35; P0C030; Q58G87; P51431; P0C031; Q9ARZ9	0	2	0.6703	0	1	1	882.450073242188	1763.89286985438	1.10825695529981	0.000977422187474986	CID	MS2		32.92	44.9744764333333	41592	NaS1_070418_02.raw	0/0	4.64272356033325			0	1.966E-07
False	High	Sequest HT (A2)	Unambiguous	[R].VPLYIGSVEEVEK.[V]		1	1	O64422	O64422	0	2	0.4352	0	1	1	731.396118164063	1461.78495969813	0.973213946510369	0.00071131406252789	HCD	MS2	51.31104	30.94773	44.9753114896	41593	NaS1_070418_02.raw	0/0	3.46589040756226	70917533.5	45.041919708252	0	1.45E-05
False	High	Sequest HT (A2)	Unambiguous	[K].SDVNIVSNAScTTNcLAPLAK.[V]	C11(Carbamidomethyl); C15(Carbamidomethyl)	1	1	Q6K5G8	Q6K5G8	0	3	0.4156	0	1	1	745.696533203125	2235.07504634938	0.292450836159882	0.000217883125008219	HCD	MS2	31.59123	16.585	44.9796758410667	41598	NaS1_070418_02.raw	0/0	4.08781003952026			0	0.0001179
False	High	Sequest HT (A2)	Unambiguous	[R].AVLVEHALTSGDAEPEASVFSK.[I]		1	1	P14717	P14717	0	2	0.6283	0	1	1	1129.07141113281	2257.13554563563	0.389119726828608	0.000439147812585361	CID	MS2		40.86	45.0671992714667	41692	NaS1_070418_02.raw	0/0	4.51639127731323	21121758.5	45.0263862609863	0	1.67E-06
False	High	Sequest HT (A2)	Unambiguous	[K].YPIEHGIVSNWDDMEK.[I]		2	2	Q10DV7; A3C6D7	Q10DV7; A3C6D7	0	2	0.5692	0	1	1	966.943359375	1932.87944212	-0.101796302105654	-9.83799998266477E-05	CID	MS2		33.1	45.0661178888	41691	NaS1_070418_02.raw	0/0	3.90440535545349	7323424.75	45.0199584960938	0	2.612E-05
False	High	Sequest HT (A2)	Unambiguous	[R].AVLVEHALTSGDAEPEASVFSK.[I]		1	1	P14717	P14717	0	2	0.6761	0	1	1	1129.07141113281	2257.13554563563	0.389119726828608	0.000439147812585361	HCD	MS2	52.78891	32.275	45.065159632	41690	NaS1_070418_02.raw	0/0	4.94036912918091	21121758.5	45.0263862609863	0	3.081E-06
False	High	Sequest HT (A2)	Unambiguous	[K].YPIEHGIVSNWDDMEK.[I]		2	2	Q10DV7; A3C6D7	Q10DV7; A3C6D7	0	2	0.3289	0	1	1	966.943359375	1932.87944212	-0.101796302105654	-9.83799998266477E-05	HCD	MS2	57.90559	33.94	45.0644326173333	41689	NaS1_070418_02.raw	0/0	3.77354431152344	7323424.75	45.0199584960938	0	1.257E-05
False	High	Sequest HT (A2)	Unambiguous	[R].VGLTGLTVAEHFR.[D]		1	1	Q01859	Q01859	0	3	0.3822	0	1	1	467.260894775391	1399.76813106617	-0.781145783814919	-0.000364474609341414	CID	MS2		33.1	45.0556829578667	41679	NaS1_070418_02.raw	0/0	2.25078320503235			0	9.998E-05
False	High	Sequest HT (A2)	Unambiguous	[R].VGLTGLTVAEHFR.[D]		1	1	Q01859	Q01859	0	3	0.231	0	1	1	467.260894775391	1399.76813106617	-0.781145783814919	-0.000364474609341414	HCD	MS2	5.601293	41.03115	45.0540538898667	41677	NaS1_070418_02.raw	0/0	2.89990210533142			0	5.628E-06
False	High	Sequest HT (A2)	Unambiguous	[K].YPIEHGIVSNWDDMEK.[I]		2	2	Q10DV7; A3C6D7	Q10DV7; A3C6D7	0	3	0.5516	0	1	1	644.965026855469	1932.88052730641	0.459638763194294	0.000296142135539412	CID	MS2		16.03572	45.053128908	41676	NaS1_070418_02.raw	0/0	4.26153516769409			0	1.612E-07
False	High	Sequest HT (A2)	Unambiguous	[K].YPIEHGIVSNWDDMEK.[I]		2	2	Q10DV7; A3C6D7	Q10DV7; A3C6D7	0	3	0.4625	0	1	1	644.965148925781	1932.88089351734	0.649102675035282	0.000418212448039412	HCD	MS2	41.7559	18.10885	45.0512101490667	41674	NaS1_070418_02.raw	0/0	3.99568843841553			0	8.31E-08
False	High	Sequest HT (A2)	Unambiguous	[R].YAIIcqENGLVPIVEPEILVDGPHDIDR.[C]	C5(Carbamidomethyl); Q6(Deamidated)	1	1	P17784	P17784	0	3		0.011	2	2	1059.20495605469	3175.60031490406	0.731687092870791	0.00077451468747484	CID	MS2		21.67	68.5199734205333	66605	NaS1_070418_03.raw	0/0	3.57576870918274			0	1.012E-05
False	High	Sequest HT (A2)	Unambiguous	[K].DADEDDDDLDLFGDETEEDKK.[A]		1	1	P29545	P29545	1	3	0.5052	0	1	1	810.326049804688	2428.96359615406	0.0711307799502776	5.75913542585719E-05	CID	MS2		12.88999	45.0479708048	41671	NaS1_070418_02.raw	0/0	1.91671562194824			0	9.22E-06
False	High	Sequest HT (A2)	Unambiguous	[K].ANSEATLGTYQGDAVLGEGASESLHVK.[D]		1	1	Q5N725	Q5N725	0	3	0.5784	0	1	1	902.107116699219	2704.30679683766	0.278943153792191	0.000251449218770479	CID	MS2		20.63341	45.0451920058667	41668	NaS1_070418_02.raw	0/0	3.06191182136536			0	4.901E-06
False	High	Sequest HT (A2)	Unambiguous	[K].ANSEATLGTYQGDAVLGEGASESLHVK.[D]		1	1	Q5N725	Q5N725	0	3	0.4692	0	1	1	902.107238769531	2704.30716304859	0.414360866042987	0.000373519531270479	HCD	MS2	0	22.98847	45.0432208933333	41666	NaS1_070418_02.raw	0/0	5.35195016860962			0	4.568E-09
False	High	Sequest HT (A2)	Unambiguous	[K].APAADDDDDDDVDLFGEETEEEK.[K]		1	1	Q40680	Q40680	0	2	0.995	0	1	1	1270.50231933594	2539.99736204188	0.752092636024063	0.000955155937390373	CID	MS2		40.11	45.021068072	41643	NaS1_070418_02.raw	0/0	4.04433679580688	30732590	44.895679473877	0	3.098E-07
False	High	Sequest HT (A2)	Unambiguous	[K].APAADDDDDDDVDLFGEETEEEK.[K]		1	1	Q40680	Q40680	0	2	0.8772	0	1	1	1270.50231933594	2539.99736204188	0.752092636024063	0.000955155937390373	HCD	MS2	0	33.1	45.0191094573333	41641	NaS1_070418_02.raw	0/0	3.99267244338989	30732590	44.895679473877	0	1.426E-06
False	High	Sequest HT (A2)	Unambiguous	[R].IEVEYYGTPVNLK.[S]		1	1	A3BLC3	A3BLC3	0	2	0.6636	0	1	1	762.900756835938	1524.79423704188	-0.130547515291332	-9.95290624814515E-05	CID	MS2		10.32222	45.0064205952	41626	NaS1_070418_02.raw	0/0	3.20975303649902	163492514	44.9772758483887	0	3.02E-05
False	High	Sequest HT (A2)	Unambiguous	[R].IEVEYYGTPVNLK.[S]		1	1	A3BLC3	A3BLC3	0	2	0.3394	0	1	1	762.900756835938	1524.79423704188	-0.130547515291332	-9.95290624814515E-05	HCD	MS2	37.60009	11.35997	45.0049519237333	41624	NaS1_070418_02.raw	0/0	2.73814272880554	163492514	44.9772758483887	0	4.279E-05
False	High	Sequest HT (A2)	Unambiguous	[R].TVVSIPnGPSELAVK.[E]	N7(Deamidated)	1	1	Q40677	Q40677	0	2	0.6518	0	1	1	756.419250488281	1511.83122434656	-0.215588461167425	-0.000162966718734614	CID	MS2		12.49033	45.0031893688	41622	NaS1_070418_02.raw	0/0	3.12634825706482			0	0.0001692
False	High	Sequest HT (A2)	Unambiguous	[K].SDVNIVSNAScTTNcLAPLAK.[V]	C11(Carbamidomethyl); C15(Carbamidomethyl)	1	1	Q6K5G8	Q6K5G8	0	3	0.1517	0	1	1	745.696533203125	2235.07504634938	0.292450836159882	0.000217883125008219	CID	MS2		27.13	44.9813865968	41600	NaS1_070418_02.raw	0/0	2.1140239238739			0	2.517E-05
False	High	Sequest HT (A2)	Unambiguous	[K].DADEDDDDLDLFGDETEEDKK.[A]		1	1	P29545	P29545	1	3	0.6792	0	1	1	810.326049804688	2428.96359615406	0.0711307799502776	5.75913542585719E-05	HCD	MS2	25.90145	16.76174	45.0461877728	41669	NaS1_070418_02.raw	0/0	4.52440547943115			0	4.761E-08
False	High	Sequest HT (A2)	Unambiguous	[R].AAELTTLLESR.[M]		1	1	P0C520	P0C520	0	2	0.4604	0	1	1	602.333190917969	1203.65910520594	0.965785956642663	0.000581237968845016	CID	MS2		13.30973	44.9266844245333	41541	NaS1_070418_02.raw	0/0	3.28060531616211	102784383	45.089282989502	0	0.0001377
False	High	Sequest HT (A2)	Unambiguous	[R].YAIIcQEnGLVPIVEPEILVDGPHDIDR.[C]	C5(Carbamidomethyl); N8(Deamidated)	1	1	P17784	P17784	0	3	0.011	0	1	1	1059.20495605469	3175.60031490406	0.731687092870791	0.00077451468747484	CID	MS2		21.67	68.5199734205333	66605	NaS1_070418_03.raw	0/0	3.61930775642395			0	3.713E-06
False	High	Sequest HT (A2)	Unambiguous	[K].DADEDDDDLDLFGDETEEDKK.[A]		1	1	P29545	P29545	1	3	0.5014	0	1	1	810.327697753906	2428.96854000172	2.10650422718418	0.00170554057300857	HCD	MS2	36.93696	19.765	45.4056592085333	42043	NaS1_070418_02.raw	0/0	3.63440990447998			0	3.347E-07
False	High	Sequest HT (A2)	Unambiguous	[R].GGLDFTKDDENVnSQPFMR.[W]	N13(Deamidated)	1	1	P0C511	P0C511	1	2	0.0371	0	1	1	1085.9892578125	2170.971238995	0.122371511670201	0.00013283249989926	CID	MS2		25.855	45.7638832666667	42401	NaS1_070418_02.raw	0/0	3.76828265190125	24591209	45.9535484313965	0	1.299E-05
False	High	Sequest HT (A2)	Unambiguous	[K].EISGTHGPVYDLADIVTYLK.[I]		1	2	Q0JMY8	Q0JMY8; A2WPN7	0	3	0.5118	0	1	1	731.048461914063	2191.13083248219	1.23543765239293	0.000902334062478379	HCD	MS2	22.27604	15.68848	68.515233668	66600	NaS1_070418_03.raw	0/0	3.38365364074707			0	1.624E-06
False	High	Sequest HT (A2)	Unambiguous	[R].GGLDFTKDDEnVNSQPFMR.[W]	N11(Deamidated)	1	1	P0C511	P0C511	1	2		0.0327	2	2	1085.9892578125	2170.971238995	0.122371511670201	0.00013283249989926	HCD	MS2	0	33.07	45.762260508	42399	NaS1_070418_02.raw	0/0	3.24574136734009	24591209	45.9535484313965	0	8.938E-06
False	High	Sequest HT (A2)	Unambiguous	[R].GGLDFTKDDENVnSQPFMR.[W]	N13(Deamidated)	1	1	P0C511	P0C511	1	2	0.0327	0	1	1	1085.9892578125	2170.971238995	0.122371511670201	0.00013283249989926	HCD	MS2	0	33.07	45.762260508	42399	NaS1_070418_02.raw	0/0	3.36307072639465	24591209	45.9535484313965	0	4.654E-06
False	High	Sequest HT (A2)	Unambiguous	[R].VEGKPVLGFNSSTTSLLTR.[Y]		1	1	P42862	P42862	0	3	0.4286	0	1	1	669.368713378906	2006.09158687672	-0.046654538347641	-3.11977604117904E-05	CID	MS2		28.225	45.7580919466667	42394	NaS1_070418_02.raw	0/0	2.1721932888031	5865484.75	45.5431327819824	0	3.869E-05
False	High	Sequest HT (A2)	Unambiguous	[R].VEGKPVLGFNSSTTSLLTR.[Y]		1	1	P42862	P42862	0	3	0.3565	0	1	1	669.368713378906	2006.09158687672	-0.046654538347641	-3.11977604117904E-05	HCD	MS2	24.09587	17.86	45.7563503277333	42392	NaS1_070418_02.raw	0/0	2.16359090805054	5865484.75	45.5431327819824	0	0.0001589
False	High	Sequest HT (A2)	Unambiguous	[R].LTVEQNIVIPNVK.[N]		1	1	Q42997	Q42997	0	2	0.412	0	1	1	733.933837890625	1466.86039915125	1.83662753415303	0.00134703562491723	CID	MS2		17.63108	45.7513568101333	42386	NaS1_070418_02.raw	0/0	2.66549181938171	19335878.5	45.6292266845703	0	0.0002164
False	High	Sequest HT (A2)	Unambiguous	[R].LTVEQNIVIPNVK.[N]		1	1	Q42997	Q42997	0	2	0.4599	0	1	1	733.932861328125	1466.85844602625	0.505124830628368	0.000370473124917226	HCD	MS2	52.71256	18.95935	45.749569468	42384	NaS1_070418_02.raw	0/0	3.23597502708435	19335878.5	45.6292266845703	0	4.308E-06
False	High	Sequest HT (A2)	Unambiguous	[K].DITPMGGFPHYGVVK.[G]		1	1	P35684	P35684	0	3	0.2276	0	1	1	539.941772460938	1617.81076412281	0.858835925999431	0.000463144270800816	HCD	MS2	20.44671	14.48136	45.7488652136	42383	NaS1_070418_02.raw	0/0	2.89522075653076			0	0.0001126
False	High	Sequest HT (A2)	Unambiguous	[K].IGGLTLDELGR.[E]		1	1	Q69RJ0	Q69RJ0	0	2	0.5847	0	1	1	572.322265625	1143.63725462	0.385795555712397	0.000220604999981333	CID	MS2		17.36507	45.7405564637333	42374	NaS1_070418_02.raw	0/0	3.65579056739807			0	1.386E-05
False	High	Sequest HT (A2)	Unambiguous	[R].GGLDFTKDDENVnSQPFMR.[W]	N13(Deamidated)	1	1	P0C511	P0C511	1	3	0.0379	0	1	1	724.328857421875	2170.97201900563	0.481662646652579	0.000348558541606684	CID	MS2		10.85001	45.7396739050667	42373	NaS1_070418_02.raw	0/0	3.95827102661133			0	4.008E-05
False	High	Sequest HT (A2)	Unambiguous	[K].IGGLTLDELGR.[E]		1	1	Q69RJ0	Q69RJ0	0	2	0.5	0	1	1	572.322265625	1143.63725462	0.385795555712397	0.000220604999981333	HCD	MS2	64.23037	19.27729	45.7387988274667	42372	NaS1_070418_02.raw	0/0	3.1613757610321			0	9.985E-05
False	High	Sequest HT (A2)	Unambiguous	[K].VLEQGEVMVFPR.[A]		1	1	Q6ESF0	Q6ESF0	0	2	0.5972	0	1	1	702.370971679688	1403.73466672938	-0.342272989208234	-0.000240230312442691	CID	MS2		28.01872	45.7252329485333	42361	NaS1_070418_02.raw	0/0	2.8824737071991			0	4.294E-05
False	High	Sequest HT (A2)	Unambiguous	[K].VLEQGEVMVFPR.[A]		1	1	Q6ESF0	Q6ESF0	0	2	0.4477	0	1	1	702.370971679688	1403.73466672938	-0.342272989208234	-0.000240230312442691	HCD	MS2	46.89731	20.155	45.7235871058667	42359	NaS1_070418_02.raw	0/0	2.76808905601501			0	9.14E-05
False	High	Sequest HT (A2)	Unambiguous	[K].KISEDEYVSAIKEEISK.[V]		1	1	Q2QLY4	Q2QLY4	2	3	0.4985	0	1	1	656.677490234375	1968.01791744313	0.375684284293098	0.000246451041675755	CID	MS2		21.72678	45.7218977106667	42357	NaS1_070418_02.raw	0/0	3.25290274620056			0	6.863E-05
False	High	Sequest HT (A2)	Unambiguous	[K].IVEAADIFVGGR.[V]		1	1	Q42997	Q42997	0	2	0.7439	0	1	1	623.842712402344	1246.67814817469	-0.693350336044098	-0.0004321926561488	CID	MS2		22.30081	45.7208039208	42356	NaS1_070418_02.raw	0/0	3.28395056724548			0	1.255E-05
False	High	Sequest HT (A2)	Unambiguous	[K].KISEDEYVSAIKEEISK.[V]		1	1	Q2QLY4	Q2QLY4	2	3	0.4298	0	1	1	656.677490234375	1968.01791744313	0.375684284293098	0.000246451041675755	HCD	MS2	50.82629	19.56941	45.7200726045333	42355	NaS1_070418_02.raw	0/0	3.55563569068909			0	3.907E-06
False	High	Sequest HT (A2)	Unambiguous	[R].FTQANSEVSALLGR.[I]		1	1	Q01859	Q01859	0	2	0.6147	0	1	1	746.891967773438	1492.77665891688	0.82191657823592	0.000613468437563824	HCD	MS2	8.021917	8.571241	45.7787618293333	42413	NaS1_070418_02.raw	0/0	4.35877561569214			0	5.827E-07
False	High	Sequest HT (A2)	Unambiguous	[K].YTIGGDLGGGEGHnGWVScVR.[F]	N14(Deamidated); C19(Carbamidomethyl)	1	1	P49027	P49027	0	3	0.2566	0	1	1	731.332824707031	2191.98392086109	0.629316642570869	0.000459817031178034	HCD	MS2	57.96585	24.30981	45.7094626298667	42343	NaS1_070418_02.raw	0/0	2.26046657562256			0	4.531E-05
False	High	Sequest HT (A2)	Unambiguous	[R].FTQANSEVSALLGR.[I]		1	1	Q01859	Q01859	0	2	0.6863	0	1	1	746.891967773438	1492.77665891688	0.82191657823592	0.000613468437563824	CID	MS2		11.9619	45.7803160829333	42415	NaS1_070418_02.raw	0/0	4.08150625228882			0	8.694E-07
False	High	Sequest HT (A2)	Unambiguous	[R].EQAVWALGNVAGDSPK.[C]		2	2	Q9SLX0; Q71VM4	Q9SLX0; Q71VM4	0	2	0.602	0	1	1	821.416687011719	1641.82609739344	1.81932110627999	0.0014935017187554	HCD	MS2	0	32.305	45.8284912237333	42467	NaS1_070418_02.raw	0/0	3.91823863983154	32139530.875	45.8035774230957	0	4.275E-06
False	High	Sequest HT (A2)	Unambiguous	[K].TITLEVESSDTIDNVK.[A]		2	6	P51431; Q9ARZ9	P0CH35; P0C030; Q58G87; P51431; P0C031; Q9ARZ9	0	2	0.6553	0	1	1	882.450927734375	1763.89457883875	2.07712887388458	0.00183191437497499	CID	MS2		22.105	45.9305240157333	42572	NaS1_070418_02.raw	0/0	4.6984601020813			0	3.405E-07
False	High	Sequest HT (A2)	Unambiguous	[K].TITLEVESSDTIDNVK.[A]		2	6	P51431; Q9ARZ9	P0CH35; P0C030; Q58G87; P51431; P0C031; Q9ARZ9	0	2	0.5351	0	1	1	882.449768066406	1763.89225950281	0.762231270090956	0.000672246406224986	HCD	MS2	0	34.885	45.9289136338667	42570	NaS1_070418_02.raw	0/0	4.5556001663208			0	1.878E-06
False	High	Sequest HT (A2)	Unambiguous	[R].DDSGVLSPYNFSR.[R]		2	2	Q6ERW7; Q6ERW9	Q6ERW7; Q6ERW9	0	2	0.3939	0	1	1	728.8388671875	1456.670457745	0.109513457003149	7.97625000359403E-05	HCD	MS2	51.00561	13.34182	45.919193044	42559	NaS1_070418_02.raw	0/0	2.3076810836792			0	0.0002289
False	High	Sequest HT (A2)	Unambiguous	[K].GSFETIHVEDALGHqFATR.[L]	Q15(Deamidated)	1	1	P49398	P49398	0	3	0.4909	0	1	1	706.014526367188	2116.02902584156	9.27124496251069	0.00653934718756366	CID	MS2		15.83471	45.9106687501333	42552	NaS1_070418_02.raw	0/0	3.85470843315125			0	9.666E-07
False	High	Sequest HT (A2)	Unambiguous	[K].GSFETIHVEDALGHQFATR.[L]		1	1	P49398	P49398	0	3	0.4652	0	1	1	705.679748535156	2115.02469234547	-0.330707391869062	-0.000233151510353006	HCD	MS2	36.08573	13.68783	45.9088269205333	42550	NaS1_070418_02.raw	0/0	3.73894762992859	48706400	46.0759544372559	0	7.531E-08
False	High	Sequest HT (A2)	Unambiguous	[K].NVRPDYLSNIWK.[V]		1	1	Q43008	Q43008	0	3	0.6042	0	1	1	502.268249511719	1504.79019527516	-0.327557079891346	-0.000164301614555977	CID	MS2		21.07	45.8946421565333	42535	NaS1_070418_02.raw	0/0	3.79160451889038			0	5.075E-07
False	High	Sequest HT (A2)	Unambiguous	[K].NVRPDYLSNIWK.[V]		1	1	Q43008	Q43008	0	3	0.4478	0	1	1	502.268249511719	1504.79019527516	-0.327557079891346	-0.000164301614555977	HCD	MS2	40.83497	27.475	45.8932239074667	42533	NaS1_070418_02.raw	0/0	3.35002541542053			0	0.0001325
False	High	Sequest HT (A2)	Unambiguous	[K].WLAANVSAEVAESTR.[I]		1	1	P48494	P48494	0	2	0.5629	0	1	1	802.407775878906	1603.80827512781	0.50803966968325	0.000407398906190792	CID	MS2		16.45	45.878267912	42520	NaS1_070418_02.raw	0/0	3.33819198608398			0	2.186E-05
False	High	Sequest HT (A2)	Unambiguous	[K].WLAANVSAEVAESTR.[I]		1	1	P48494	P48494	0	2	0.4	0	1	1	802.407775878906	1603.80827512781	0.50803966968325	0.000407398906190792	HCD	MS2	54.78897	40.3608	45.8765784389333	42518	NaS1_070418_02.raw	0/0	3.04918885231018			0	4.99E-05
False	High	Sequest HT (A2)	Unambiguous	[K].DGESFSNIPTNAVnAVTWGVFPGK.[E]	N14(Deamidated)	1	1	Q75HE6	Q75HE6	0	2	0.1313	0	1	1	1254.61706542969	2508.22685422938	9.05428269365836	0.0113549946876772	CID	MS2		42.225	68.5082237474667	66595	NaS1_070418_03.raw	0/0	3.34954166412354			0	9.974E-05
False	High	Sequest HT (A2)	Unambiguous	[K].TTTTNAGAPVWnDNEALTVGPR.[G]	N12(Deamidated)	1	1	Q0E4K1	Q0E4K1	0	2		0.0059	2	2	1143.55358886719	2286.09990110438	0.0970580491527839	0.000110942187516949	CID	MS2		42.24	45.8721933362667	42513	NaS1_070418_02.raw	0/0	3.36610555648804			0	1.492E-06
False	High	Sequest HT (A2)	Unambiguous	[K].TTTTNAGAPVWNDnEALTVGPR.[G]	N14(Deamidated)	1	1	Q0E4K1	Q0E4K1	0	2	0.0059	0	1	1	1143.55358886719	2286.09990110438	0.0970580491527839	0.000110942187516949	CID	MS2		42.24	45.8721933362667	42513	NaS1_070418_02.raw	0/0	3.39220190048218			0	8.417E-05
False	High	Sequest HT (A2)	Unambiguous	[K].TTTTNAGAPVWnDNEALTVGPR.[G]	N12(Deamidated)	1	1	Q0E4K1	Q0E4K1	0	2		0.0048	2	2	1143.55358886719	2286.09990110438	0.0970580491527839	0.000110942187516949	HCD	MS2	0	33.1	45.8701851653333	42511	NaS1_070418_02.raw	0/0	4.12002277374268			0	1.543E-05
False	High	Sequest HT (A2)	Unambiguous	[K].TTTTNAGAPVWNDnEALTVGPR.[G]	N14(Deamidated)	1	1	Q0E4K1	Q0E4K1	0	2	0.0048	0	1	1	1143.55358886719	2286.09990110438	0.0970580491527839	0.000110942187516949	HCD	MS2	0	33.1	45.8701851653333	42511	NaS1_070418_02.raw	0/0	4.14073944091797			0	2.428E-05
False	High	Sequest HT (A2)	Unambiguous	[R].GLDQEYEGNVEATGEDYYVEPADER.[R]		1	1	Q8L4L4	Q8L4L4	0	3	0.7714	0	1	1	950.074340820313	2848.20846920094	0.59242571426715	0.000562450312372675	CID	MS2		33.94	45.8351575898667	42474	NaS1_070418_02.raw	0/0	3.50268983840942			0	4.188E-06
False	High	Sequest HT (A2)	Unambiguous	[R].GLDQEYEGNVEATGEDYYVEPADER.[R]		1	1	Q8L4L4	Q8L4L4	0	3	0.383	0	1	1	950.074340820313	2848.20846920094	0.59242571426715	0.000562450312372675	HCD	MS2	18.05184	23.41	45.8333178826667	42472	NaS1_070418_02.raw	0/0	2.3547728061676			0	0.0001401
False	High	Sequest HT (A2)	Unambiguous	[R].EQAVWALGNVAGDSPK.[C]		2	2	Q9SLX0; Q71VM4	Q9SLX0; Q71VM4	0	2	0.6886	0	1	1	821.416687011719	1641.82609739344	1.81932110627999	0.0014935017187554	CID	MS2		33.1	45.8304346872	42469	NaS1_070418_02.raw	0/0	3.94723343849182	32139530.875	45.8035774230957	0	4.082E-07
False	High	Sequest HT (A2)	Unambiguous	[K].ANSEATLGTYQGDAVLGEGASESLHVK.[D]		1	1	Q5N725	Q5N725	0	3	0.4719	0	1	1	902.107299804688	2704.30734615406	0.482069722168385	0.000434554687520479	HCD	MS2	9.071191	16.63	45.7883967434667	42425	NaS1_070418_02.raw	0/0	4.62434530258179			0	1.996E-06
False	High	Sequest HT (A2)	Unambiguous	[R].AKESAQDIINLKPLIEK.[K]		1	1	P83646	P83646	1	3	0.4692	0	1	1	637.370422363281	1910.09671382984	0.52906241411476	0.000336853281320752	CID	MS2		26.45296	45.7073545066667	42341	NaS1_070418_02.raw	0/0	2.91586089134216			0	3.08E-05
False	High	Sequest HT (A2)	Unambiguous	[R].AKESAQDIINLKPLIEK.[K]		1	1	P83646	P83646	1	3	0.4299	0	1	1	637.370422363281	1910.09671382984	0.52906241411476	0.000336853281320752	HCD	MS2	6.852417	19.225	45.7055713176	42339	NaS1_070418_02.raw	0/0	3.20611214637756			0	1.846E-05
False	High	Sequest HT (A2)	Unambiguous	[K].IGPWGGnGGSAQDISVPPK.[K]	N7(Deamidated)	1	1	Q0JMY8	Q0JMY8	0	2	0.0835	0	1	1	919.457885742188	1837.90849485438	0.322037015105771	0.000295937187557493	CID	MS2		26.36094	45.7039217232	42337	NaS1_070418_02.raw	0/0	5.14605283737183			0	2.717E-08
False	High	Sequest HT (A2)	Unambiguous	[K].YPIEHGIVSNWDDMEK.[I]		2	2	Q10DV7; A3C6D7	Q10DV7; A3C6D7	0	2	0.5214	0	1	1	966.944396972656	1932.88151731531	0.971832531659942	0.000939217656423352	CID	MS2		41.77	45.4962722061333	42137	NaS1_070418_02.raw	0/0	3.73849773406982	7849105.75	45.4174499511719	0	1.46E-06
False	High	Sequest HT (A2)	Unambiguous	[K].YPIEHGIVSNWDDMEK.[I]		2	2	Q10DV7; A3C6D7	Q10DV7; A3C6D7	0	2	0.5086	0	1	1	966.944396972656	1932.88151731531	0.971832531659942	0.000939217656423352	HCD	MS2	50.0096	32.035	45.4942949909333	42135	NaS1_070418_02.raw	0/0	4.06631994247437	7849105.75	45.4174499511719	0	0.0001213
False	High	Sequest HT (A2)	Unambiguous	[K].TTTTNAGAPVWNDNEALTVGPR.[G]		1	1	Q0E4K1	Q0E4K1	0	2	0.459	0	1	1	1143.0615234375	2285.115770245	0.0468357036610957	5.35125000169501E-05	HCD	MS2	100	37.53	45.4896682493333	42130	NaS1_070418_02.raw	0/0	3.28896594047546			0	5.706E-05
False	High	Sequest HT (A2)	Selected	[R].VPGYGVVTNIInGGVEcGHGADSR.[V]	N12(Deamidated); C17(Carbamidomethyl)	1	1	Q42993	Q42993	0	3	0.0327	0	1	1	810.388427734375	2429.15072994313	-0.27481073252103	-0.000222518958317153	CID	MS2		16.08248	45.4816561621333	42121	NaS1_070418_02.raw	0/0	2.74553442001343			0	6.157E-06
False	High	Sequest HT (A2)	Unambiguous	[R].VPGYGVVTNIInGGVEcGHGADSR.[V]	N12(Deamidated); C17(Carbamidomethyl)	1	1	Q42993	Q42993	0	3		0.0223	2	2	810.388427734375	2429.15072994313	-0.27481073252103	-0.000222518958317153	HCD	MS2	58.63326	19.32821	45.4796411242667	42119	NaS1_070418_02.raw	0/0	3.50733423233032			0	0.000123
False	High	Sequest HT (A2)	Unambiguous	[R].GLDQEYEGNVEATGEDYYVEPADER.[R]		1	1	Q8L4L4	Q8L4L4	0	2	0.8778	0	1	1	1424.60803222656	2848.20878782313	0.704293360081655	0.00100298656229825	CID	MS2		38.415	45.4573614496	42098	NaS1_070418_02.raw	0/0	3.60168504714966	38165872	45.4183883666992	0	1.285E-05
False	High	Sequest HT (A2)	Unambiguous	[R].GLDQEYEGNVEATGEDYYVEPADER.[R]		1	1	Q8L4L4	Q8L4L4	0	2	0.6606	0	1	1	1424.60803222656	2848.20878782313	0.704293360081655	0.00100298656229825	HCD	MS2	0	29.44	45.4554259242667	42096	NaS1_070418_02.raw	0/0	3.85973954200745	38165872	45.4183883666992	0	1.983E-07
False	High	Sequest HT (A2)	Unambiguous	[R].EQAVWALGNVAGDSPK.[C]		2	2	Q9SLX0; Q71VM4	Q9SLX0; Q71VM4	0	2	0.5921	0	1	1	821.417419433594	1641.82756223719	2.71152669208883	0.0022259235937554	CID	MS2		33.1	45.4205752256	42060	NaS1_070418_02.raw	0/0	4.29133176803589			0	3.02E-07
False	High	Sequest HT (A2)	Unambiguous	[R].EQAVWALGNVAGDSPK.[C]		2	2	Q9SLX0; Q71VM4	Q9SLX0; Q71VM4	0	2	0.5204	0	1	1	821.416748046875	1641.82621946375	1.89367157176406	0.0015545368750054	HCD	MS2	14.05507	41.76	45.4188819152	42058	NaS1_070418_02.raw	0/0	3.18848371505737			0	3.967E-06
False	High	Sequest HT (A2)	Unambiguous	[R].GLDQEYEGNVEATGEDYYVEPADER.[R]		1	1	Q8L4L4	Q8L4L4	0	3	0.7293	0	1	1	950.07568359375	2848.21249752125	2.00676133700711	0.00190522374987268	CID	MS2		34.69	45.4180235293333	42057	NaS1_070418_02.raw	0/0	3.61809730529785	57195747	45.5207710266113	0	1.602E-07
False	High	Sequest HT (A2)	Unambiguous	[K].EISGTHGPVYDLADIVTYLK.[I]		1	2	Q0JMY8	Q0JMY8; A2WPN7	0	3	0.4031	0	1	1	731.048645019531	2191.13138179859	1.48613791946639	0.00108543953122838	CID	MS2		27.56061	68.5171983232	66602	NaS1_070418_03.raw	0/0	2.58242654800415			0	6.843E-06
False	High	Sequest HT (A2)	Unambiguous	[R].GLDQEYEGNVEATGEDYYVEPADER.[R]		1	1	Q8L4L4	Q8L4L4	0	3	0.5422	0	1	1	950.07568359375	2848.21249752125	2.00676133700711	0.00190522374987268	HCD	MS2	29.00786	24.235	45.4161733288	42055	NaS1_070418_02.raw	0/0	3.66598796844482	57195747	45.5207710266113	0	0.0001839
False	High	Sequest HT (A2)	Unambiguous	[K].ANSEATLGTYQGDAVLGEGASESLHVK.[D]		1	1	Q5N725	Q5N725	0	3	0.3918	0	1	1	902.109069824219	2704.31265621266	2.44562654980493	0.00220457421877048	CID	MS2		24.62202	45.4113362712	42049	NaS1_070418_02.raw	0/0	2.45006847381592			0	5.057E-05
False	High	Sequest HT (A2)	Unambiguous	[R].FTQANSEVSALLGR.[I]		1	1	Q01859	Q01859	0	2	0.5227	0	1	1	746.893188476563	1492.77910032313	2.45739784199289	0.00183417156256382	CID	MS2		13.17806	45.4102444597333	42048	NaS1_070418_02.raw	0/0	4.19352769851685	115017624.375	45.5975608825684	0	1.119E-06
False	High	Sequest HT (A2)	Unambiguous	[K].ANSEATLGTYQGDAVLGEGASESLHVK.[D]		1	1	Q5N725	Q5N725	0	3	0.4869	0	1	1	902.109069824219	2704.31265621266	2.44562654980493	0.00220457421877048	HCD	MS2	5.631938	25.66	45.4094404072	42047	NaS1_070418_02.raw	0/0	4.95374488830566			0	2.399E-09
False	High	Sequest HT (A2)	Unambiguous	[R].FTQANSEVSALLGR.[I]		1	1	Q01859	Q01859	0	2	0.4164	0	1	1	746.893188476563	1492.77910032313	2.45739784199289	0.00183417156256382	HCD	MS2	42.0424	36.53632	45.4082309109333	42046	NaS1_070418_02.raw	0/0	3.76854944229126	115017624.375	45.5975608825684	0	3.153E-06
False	High	Sequest HT (A2)	Unambiguous	[K].DADEDDDDLDLFGDETEEDKK.[A]		1	1	P29545	P29545	1	3	0.457	0	1	1	810.327880859375	2428.96908931813	2.33265683243239	0.00188864604175857	CID	MS2		14.08452	45.40744402	42045	NaS1_070418_02.raw	0/0	2.91068196296692			0	0.0001056
False	High	Sequest HT (A2)	Unambiguous	[K].YPIEHGIVSNWDDMEK.[I]		2	2	Q10DV7; A3C6D7	Q10DV7; A3C6D7	0	3	0.4047	0	1	1	644.964782714844	1932.87979488453	0.0807109395123191	5.20015105394123E-05	HCD	MS2	56.49609	12.79323	45.5208813482667	42160	NaS1_070418_02.raw	0/0	3.82817530632019			0	3.263E-06
False	High	Sequest HT (A2)	Unambiguous	[K].YPIEHGIVSNWDDMEK.[I]		2	2	Q10DV7; A3C6D7	Q10DV7; A3C6D7	0	3	0.6279	0	1	1	644.964782714844	1932.87979488453	0.0807109395123191	5.20015105394123E-05	CID	MS2		9.69429	45.5226875346667	42162	NaS1_070418_02.raw	0/0	3.86837911605835			0	2.087E-06
False	High	Sequest HT (A2)	Unambiguous	[R].DDSGVLSPYNFSR.[R]		2	2	Q6ERW7; Q6ERW9	Q6ERW7; Q6ERW9	0	2	0.428	0	1	1	728.83837890625	1456.6694811825	-0.560893910534532	-0.00040851874996406	HCD	MS2	34.10974	22.30761	45.5282559688	42168	NaS1_070418_02.raw	0/0	2.56856179237366	38881782	45.6639862060547	0	0.0001675
False	High	Sequest HT (A2)	Unambiguous	[K].ILPWGDEAYAGGSANAPR.[G]		1	1	Q10M12	Q10M12	0	2	0.4303	0	1	1	922.949951171875	1844.89262571375	0.0210601691032322	1.94268749282855E-05	HCD	MS2	0	29.215	45.5339975954667	42175	NaS1_070418_02.raw	0/0	3.37114906311035			0	1.888E-05
False	High	Sequest HT (A2)	Unambiguous	[K].IGPWGGnGGSAQDISVPPK.[K]	N7(Deamidated)	1	1	Q0JMY8	Q0JMY8	0	2	0.0613	0	1	1	919.457885742188	1837.90849485438	0.322037015105771	0.000295937187557493	HCD	MS2	6.753438	22.765	45.7021508221333	42335	NaS1_070418_02.raw	0/0	4.73036193847656			0	6.527E-10
False	High	Sequest HT (A2)	Unambiguous	[R].LTVEQNIVIPNVK.[N]		1	1	Q42997	Q42997	0	2	0.4951	0	1	1	733.932983398438	1466.85869016688	0.67156266856895	0.000492543437417226	CID	MS2		21.10115	45.6798370381333	42319	NaS1_070418_02.raw	0/0	3.05387687683105	19335878.5	45.6292266845703	0	8.709E-05
False	High	Sequest HT (A2)	Unambiguous	[R].LTVEQNIVIPNVK.[N]		1	1	Q42997	Q42997	0	2	0.4633	0	1	1	733.932983398438	1466.85869016688	0.67156266856895	0.000492543437417226	HCD	MS2	59.64337	19.85643	45.678283084	42317	NaS1_070418_02.raw	0/0	3.54277992248535	19335878.5	45.6292266845703	0	3.727E-06
False	High	Sequest HT (A2)	Unambiguous	[K].SVASANPYGSWLQQSTR.[S]		1	1	Q69RJ0	Q69RJ0	0	2	0.6969	0	1	1	926.452880859375	1851.89848508875	0.0456821768089645	4.22993750817113E-05	CID	MS2		26.59	45.6763350085333	42315	NaS1_070418_02.raw	0/0	4.85326862335205	43336366	45.6135444641113	0	2.155E-08
False	High	Sequest HT (A2)	Unambiguous	[K].SVASANPYGSWLQQSTR.[S]		1	1	Q69RJ0	Q69RJ0	0	2	0.6573	0	1	1	926.452880859375	1851.89848508875	0.0456821768089645	4.22993750817113E-05	HCD	MS2	0	33.475	45.6747269397333	42313	NaS1_070418_02.raw	0/0	4.25837755203247	43336366	45.6135444641113	0	1.526E-07
False	High	Sequest HT (A2)	Unambiguous	[K].LYGSTLSWNVTR.[C]		1	1	O82451	O82451	0	2	0.5682	0	1	1	698.86474609375	1396.7222155575	0.197331689333592	0.000137808749968826	CID	MS2		16.44471	45.668989768	42307	NaS1_070418_02.raw	0/0	3.51595783233643			0	4.012E-05
False	High	Sequest HT (A2)	Unambiguous	[K].LYGSTLSWNVTR.[C]		1	1	O82451	O82451	0	2	0.5476	0	1	1	698.86474609375	1396.7222155575	0.197331689333592	0.000137808749968826	HCD	MS2	11.6273	20.90241	45.6674021616	42305	NaS1_070418_02.raw	0/0	2.5203104019165			0	9.303E-05
False	High	Sequest HT (A2)	Unambiguous	[R].VALEAcVQAR.[N]	C6(Carbamidomethyl)	1	1	P0C511	P0C511	0	2	0.5955	0	1	1	558.794738769531	1116.58220090906	-0.719302491993081	-0.000401580468672336	CID	MS2		23.38926	45.6453199245333	42285	NaS1_070418_02.raw	0/0	3.56427931785584			0	9.096E-05
False	High	Sequest HT (A2)	Unambiguous	[R].YAIIcQEnGLVPIVEPEILVDGPHDIDR.[C]	C5(Carbamidomethyl); N8(Deamidated)	1	1	P17784	P17784	0	3	0.1121	0	1	1	1059.20495605469	3175.60031490406	0.731687092870791	0.00077451468747484	HCD	MS2	11.26458	42.46	68.5181774690667	66603	NaS1_070418_03.raw	0/0	4.28140258789063			0	3.304E-09
False	High	Sequest HT (A2)	Unambiguous	[K].IVEAADIFVGGR.[V]		1	1	Q42997	Q42997	0	2	0.6075	0	1	1	623.843322753906	1246.67936887781	0.285813596854187	0.0001781589063512	CID	MS2		15.77543	45.6443678176	42284	NaS1_070418_02.raw	0/0	3.71832942962646			0	4.341E-05
False	High	Sequest HT (A2)	Unambiguous	[K].TEEGLDNLFER.[M]		1	1	Q75HE6	Q75HE6	0	2	0.5417	0	1	1	661.815307617188	1322.62333860438	0.796269945547649	0.000526582187603708	HCD	MS2	0	16.01227	45.6352057845333	42274	NaS1_070418_02.raw	0/0	3.59698033332825	39835827.5	45.624137878418	0	0.0001218
False	High	Sequest HT (A2)	Unambiguous	[K].LLDHTSVTHLFPITK.[Y]		1	1	Q9LSU3	Q9LSU3	0	4	0.3875	0	1	1	431.245269775391	1721.95924921156	0.445737554580702	0.000191885390677271	HCD	MS2	62.99858	40.5	45.6032216693333	42243	NaS1_070418_02.raw	0/0	2.89144611358643	12475897.5625	45.7460517883301	0	0.0001883
False	High	Sequest HT (A2)	Unambiguous	[R].AKESAQDIINLKPLIEK.[K]		1	1	P83646	P83646	1	4	0.3692	0	1	1	478.280212402344	1910.09901971938	1.73627393096386	0.000829112343808447	HCD	MS2	34.4068	25.33	45.5885097424	42228	NaS1_070418_02.raw	0/0	4.09029865264893			0	6.786E-05
False	High	Sequest HT (A2)	Unambiguous	[K].LPmFGcTDATQVLK.[E]	M3(Oxidation); C6(Carbamidomethyl)	1	2	P18566	P18566; Q0INY7	0	2	0.5227	0	1	1	798.893188476563	1596.77910032313	1.92512479792115	0.00153699656250694	CID	MS2		2.809945	45.5855931797333	42225	NaS1_070418_02.raw	0/0	3.75276231765747			0	8.576E-06
False	High	Sequest HT (A2)	Unambiguous	[K].SFVSEYPIVSIEDPFDQDDWEHYAK.[M]		1	1	Q42971	Q42971	0	3	0.5495	0	1	1	1006.12347412109	3016.35586910328	1.17531803343518	0.00118172442716968	CID	MS2		15.7015	68.5161066242667	66601	NaS1_070418_03.raw	0/0	2.73008632659912			0	6.88E-08
False	High	Sequest HT (A2)	Unambiguous	[K].GEDFPVQNYIVK.[E]		1	1	Q9SXP2	Q9SXP2	0	2	0.5137	0	1	1	704.85888671875	1408.7104968075	-0.148882591046758	-0.000104866250012492	CID	MS2		26.86125	45.5548258170667	42193	NaS1_070418_02.raw	0/0	2.91965556144714			0	0.000227
False	High	Sequest HT (A2)	Unambiguous	[R].GPTPEPLcQVMLR.[V]	C8(Carbamidomethyl)	1	1	Q948T6	Q948T6	0	2	0.614	0	1	1	749.381042480469	1497.75480833094	-0.282188340034171	-0.000211324531203871	CID	MS2		24.4	45.5538676410667	42192	NaS1_070418_02.raw	0/0	2.27782344818115			0	0.0002192
False	High	Sequest HT (A2)	Unambiguous	[K].ILPWGDEAYAGGSANAPR.[G]		1	1	Q10M12	Q10M12	0	2	0.6235	0	1	1	922.949951171875	1844.89262571375	0.0210601691032322	1.94268749282855E-05	CID	MS2		33.1	45.5355307701333	42177	NaS1_070418_02.raw	0/0	4.17157506942749			0	1.338E-05
False	High	Sequest HT (A2)	Unambiguous	[K].TEEGLDNLFER.[M]		1	1	Q75HE6	Q75HE6	0	2	0.5461	0	1	1	661.815307617188	1322.62333860438	0.796269945547649	0.000526582187603708	CID	MS2		27.73	45.6368516336	42276	NaS1_070418_02.raw	0/0	3.03735065460205	39835827.5	45.624137878418	0	0.0001854
False	High	Sequest HT (A2)	Unambiguous	[R].GISAcAVcDGAAPIFR.[N]	C5(Carbamidomethyl); C8(Carbamidomethyl)	2	2	Q69PS6; Q6ZFU6	Q69PS6; Q6ZFU6	0	2	0.4856	0	1	1	832.897827148438	1664.78837766688	0.0332936471752503	2.77134375110677E-05	CID	MS2		21.325	44.9257597058667	41540	NaS1_070418_02.raw	0/0	3.83006978034973			0	2.786E-06
False	High	Sequest HT (A2)	Unambiguous	[R].GISAcAVcDGAAPIFR.[N]	C5(Carbamidomethyl); C8(Carbamidomethyl)	2	2	Q69PS6; Q6ZFU6	Q69PS6; Q6ZFU6	0	2	0.5337	0	1	1	832.897827148438	1664.78837766688	0.0332936471752503	2.77134375110677E-05	HCD	MS2	0	36.865	44.9241450248	41538	NaS1_070418_02.raw	0/0	3.55541157722473			0	1.602E-06
False	High	Sequest HT (A2)	Unambiguous	[R].ISITGAGGFIGSHIAR.[R]		1	2	A2Z7B3	A3C4S4; A2Z7B3	0	3	0.3058	0	1	1	519.623046875	1556.854587365	0.151809319958718	7.87816667677059E-05	HCD	MS2	21.90702	30.13	44.9213886728	41535	NaS1_070418_02.raw	0/0	3.27454662322998	49383474	44.9802513122559	0	5.52E-06
False	High	Sequest HT (A2)	Unambiguous	[K].AAQDIALADLAPTHPIR.[L]		2	2	Q6ZKC0; Q2R2W2	Q6ZKC0; Q2R2W2	0	3	0.5505	0	1	1	591.66064453125	1772.96738033375	1.1407068623278	0.00067414458347533	HCD	MS2	17.38904	12.64485	44.1169596434667	40685	NaS1_070418_02.raw	0/0	3.27410817146301			0	4.963E-07
False	High	Sequest HT (A2)	Unambiguous	[K].VnQIGSVTESIEAVK.[M]	N2(Deamidated)	1	1	Q42971	Q42971	0	2		0.01	2	2	787.919372558594	1574.83146848719	2.71482306506832	0.00213768859367591	HCD	MS2	35.47312	33.1	44.1105741496	40680	NaS1_070418_02.raw	0/0	2.97213673591614	6480030.5	44.2202377319336	0	0.0001008
False	High	Sequest HT (A2)	Unambiguous	[K].VNqIGSVTESIEAVK.[M]	Q3(Deamidated)	1	1	Q42971	Q42971	0	2	0.01	0	1	1	787.919372558594	1574.83146848719	2.71482306506832	0.00213768859367591	HCD	MS2	35.47312	33.1	44.1105741496	40680	NaS1_070418_02.raw	0/0	2.99622011184692	6480030.5	44.2202377319336	0	1.917E-05
False	High	Sequest HT (A2)	Unambiguous	[R].NGPSLMPGGSFEAYK.[Y]		1	1	Q9LI00	Q9LI00	0	2	0.5	0	1	1	777.867614746094	1554.72795286219	1.44606999218768	0.00112412109376692	HCD	MS2	10.12192	22.645	44.1072492261333	40676	NaS1_070418_02.raw	0/0	3.8398756980896	23794806	44.1482238769531	0	7.796E-06
False	High	Sequest HT (A2)	Unambiguous	[K].GIIGYVEEDLVSTDFVGDSR.[S]		1	1	A2YQT7	A2YQT7	0	3	0.4932	0	1	1	724.355651855469	2171.05240230641	0.982596504735046	0.000711088801987595	HCD	MS2	32.40554	39.04707	68.6626398016	66748	NaS1_070418_03.raw	0/0	3.64666342735291			0	2.71E-06
False	High	Sequest HT (A2)	Unambiguous	[R].IINEPTAAAIAYGLDKK.[G]		1	1	Q6Z7B0	Q6Z7B0	1	2	0.6562	0	1	2	894.499694824219	1787.99211301844	1.08354534844638	0.000968684218946692	CID	MS2		27.895	44.0980892450667	40665	NaS1_070418_02.raw	0/0	2.87580966949463	8488613.625	44.046875	0	3.639E-05
False	High	Sequest HT (A2)	Unambiguous	[R].IINEPTAAAIAYGIDKK.[G]		2	2	Q75HQ0	Q6Z058; Q75HQ0	1	2	0.6562	0	1	1	894.499694824219	1787.99211301844	1.08354534844638	0.000968684218946692	CID	MS2		27.895	44.0980892450667	40665	NaS1_070418_02.raw	0/0	2.87580966949463	8488613.625	44.046875	0	3.639E-05
False	High	Sequest HT (A2)	Selected	[R].VGLTGLTVAEHFR.[D]		1	1	Q01859	Q01859	0	2	0.0299	0	1	1	700.389526367188	1399.77177610438	1.82288217974566	0.00127580718753961	HCD	MS2	13.01597	29.5745	44.0864793957333	40652	NaS1_070418_02.raw	0/0	2.68312811851501	15610394.75	44.0467300415039	0	6.74E-05
False	High	Sequest HT (A2)	Unambiguous	[R].VALEAcVQAR.[N]	C6(Carbamidomethyl)	1	1	P0C511	P0C511	0	2	0.5014	0	1	1	558.795654296875	1116.58403196375	0.920570836568894	0.000513946875077664	CID	MS2		31.36	44.0837797034667	40650	NaS1_070418_02.raw	0/0	3.55063486099243			0	8.976E-05
False	High	Sequest HT (A2)	Unambiguous	[K].AGDTVGVGYFVAScR.[G]	C14(Carbamidomethyl)	1	1	Q6ERW7	Q6ERW7	0	2	0.6493	0	1	1	779.868835449219	1558.73039426844	-0.935800188882066	-0.000729330781194193	CID	MS2		33.1	44.0656845074667	40632	NaS1_070418_02.raw	0/0	3.45176315307617	23558901	44.0135536193848	0	5.013E-05
False	High	Sequest HT (A2)	Unambiguous	[K].AGDTVGVGYFVAScR.[G]	C14(Carbamidomethyl)	1	1	Q6ERW7	Q6ERW7	0	2	0.3969	0	1	1	779.868835449219	1558.73039426844	-0.935800188882066	-0.000729330781194193	HCD	MS2	33.75241	37.405	44.0639868389333	40630	NaS1_070418_02.raw	0/0	2.56742429733276	23558901	44.0135536193848	0	7.891E-05
False	High	Sequest HT (A2)	Unambiguous	[K].AHGLAPEIPEDLYFLIK.[K]		2	2	Q69UI2; Q69UI1	Q69UI2; Q69UI1	0	3	0.5076	0	1	1	642.684326171875	1926.03842525563	0.674662812930177	0.00043314187504014	CID	MS2		33.1	68.6935133573333	66777	NaS1_070418_03.raw	0/0	1.97129845619202			0	8.917E-06
False	High	Sequest HT (A2)	Unambiguous	[K].TGSFYGQGAQQAGNLPVPEGcTDPVAK.[N]	C21(Carbamidomethyl)	1	1	P93431	P93431	0	3	0.4539	0	1	1	917.099853515625	2749.28500728688	-1.31357002707661	-0.00120379437508925	CID	MS2		22.63	44.0440124213333	40611	NaS1_070418_02.raw	0/0	2.71157884597778	32365122.75	44.1322708129883	0	0.0001307
False	High	Sequest HT (A2)	Unambiguous	[K].QDSTYWDNISQGGLQR.[I]		1	1	P30298	P30298	0	2	0.6364	0	1	1	934.431579589844	1867.85588254969	-0.560546311563438	-0.000523510156199336	CID	MS2		41.94	44.0377568154667	40604	NaS1_070418_02.raw	0/0	3.52286124229431			0	4.226E-07
False	High	Sequest HT (A2)	Unambiguous	[K].QDSTYWDNISQGGLQR.[I]		1	1	P30298	P30298	0	2	0.5885	0	1	1	934.431701660156	1867.85612669031	-0.429840034688044	-0.000401439843699336	HCD	MS2	0	33.1	44.0356297013333	40602	NaS1_070418_02.raw	0/0	4.00686550140381			0	3.408E-07
False	High	Sequest HT (A2)	Unambiguous	[K].TIVAANLGVTPSNDGEVIR.[V]		1	1	A3BLC3	A3BLC3	0	2	0.5573	0	1	1	963.518371582031	1926.02946653406	0.20057021277419	0.000193152031215504	CID	MS2		40.345	44.0087265773333	40575	NaS1_070418_02.raw	0/0	3.84269833564758	70435382	44.1978950500488	0	1.61E-06
False	High	Sequest HT (A2)	Unambiguous	[K].TIVAANLGVTPSNDGEVIR.[V]		1	1	A3BLC3	A3BLC3	0	2	0.5268	0	1	1	963.518371582031	1926.02946653406	0.20057021277419	0.000193152031215504	HCD	MS2	30.99014	30.46	44.0067453146667	40573	NaS1_070418_02.raw	0/0	4.2935791015625	70435382	44.1978950500488	0	8.49E-06
False	High	Sequest HT (A2)	Unambiguous	[K].AAQDIALADLAPTHPIR.[L]		2	2	Q6ZKC0; Q2R2W2	Q6ZKC0; Q2R2W2	0	3	0.6192	0	1	1	591.66064453125	1772.96738033375	1.1407068623278	0.00067414458347533	CID	MS2		7.126057	44.1187015026667	40687	NaS1_070418_02.raw	0/0	3.23232412338257			0	4.77E-07
False	High	Sequest HT (A2)	Unambiguous	[R].VFDKDqNGFISAAELR.[H]	Q6(Deamidated)	2	5	Q6F332; Q0JNS6	Q6F332; Q0JNS6; Q0JNL7; A2WNH1; Q40642	1	3		0.0199	2	2	604.304321289063	1810.89841060719	0.776773711790109	0.00046888572914261	HCD	MS2	50.71601	15.35462	44.0060204245333	40572	NaS1_070418_02.raw	0/0	3.94399356842041	17556359.5	44.0208854675293	0	0.0002173
False	High	Sequest HT (A2)	Unambiguous	[K].AFNVEVAPSDFK.[V]		1	1	Q9SDD6	Q9SDD6	0	2	0.3411	0	1	1	662.332824707031	1323.65837278406	0.324898184477847	0.00021502703123133	HCD	MS2	30.09664	24.055	44.1238982402667	40693	NaS1_070418_02.raw	0/0	3.02276921272278			0	8.892E-05
False	High	Sequest HT (A2)	Unambiguous	[K].SDYQNVMVFQSSTYGK.[V]		1	1	Q9SMB1	Q9SMB1	0	2	0.6324	0	1	1	927.426147460938	1853.84501829188	4.08804014443864	0.0037892809374398	CID	MS2		28.645	44.1460621658667	40718	NaS1_070418_02.raw	0/0	3.20829081535339			0	7.385E-05
False	High	Sequest HT (A2)	Unambiguous	[K].AQISIYDPQVTEDQIQR.[D]		1	3	Q9AUV6	Q2QS14; Q9AUV6; Q2QS13	0	2	0.6105	0	1	1	1002.50598144531	2004.00468626063	0.712020112020212	0.000713445312612748	HCD	MS2	0	23.83	44.2167319034667	40792	NaS1_070418_02.raw	0/0	3.79784369468689	92633566.5	44.1419830322266	0	1.858E-07
False	High	Sequest HT (A2)	Unambiguous	[R].VPEGFDYELYNR.[DN]		2	2	Q6Z4G3; Q8H8T0	Q6Z4G3; Q8H8T0	0	2	0.7094	0	1	1	751.352111816406	1501.69694700281	0.773986864954744	0.000581146406261723	CID	MS2		12.30278	44.1938165864	40767	NaS1_070418_02.raw	0/0	3.19714641571045	15461036.25	44.2140884399414	0	0.00023
False	High	Sequest HT (A2)	Unambiguous	[R].VPEGFDYELYNR.[DN]		2	2	Q6Z4G3; Q8H8T0	Q6Z4G3; Q8H8T0	0	2	0.4315	0	1	1	751.352111816406	1501.69694700281	0.773986864954744	0.000581146406261723	HCD	MS2	64.79858	11.55927	44.1920395517333	40765	NaS1_070418_02.raw	0/0	2.91867613792419	15461036.25	44.2140884399414	0	9.822E-05
False	High	Sequest HT (A2)	Unambiguous	[K].GIIGYVEEDLVSTDFVGDSR.[S]		1	1	A2YQT7	A2YQT7	0	2	0.7511	0	1	1	1086.02941894531	2171.05156126063	0.595205299075203	0.000646110312345627	CID	MS2		33.1	68.6448343024	66730	NaS1_070418_03.raw	0/0	4.46406412124634			0	1.213E-06
False	High	Sequest HT (A2)	Unambiguous	[R].IINEPTAAAIAYGLDKK.[G]		1	1	Q6Z7B0	Q6Z7B0	1	3	0.6522	0	1	2	596.668640136719	1787.99136715016	0.666390773781384	0.000397166718888305	HCD	MS2	9.735514	6.478574	44.1838191272	40756	NaS1_070418_02.raw	0/0	4.36951208114624			0	5.102E-08
False	High	Sequest HT (A2)	Unambiguous	[R].IINEPTAAAIAYGIDKK.[G]		2	2	Q75HQ0	Q6Z058; Q75HQ0	1	3	0.6522	0	1	1	596.668640136719	1787.99136715016	0.666390773781384	0.000397166718888305	HCD	MS2	9.735514	6.478574	44.1838191272	40756	NaS1_070418_02.raw	0/0	4.36951208114624			0	5.102E-08
False	High	Sequest HT (A2)	Unambiguous	[R].GGLDFTKDDENVNSQPFMR.[W]		1	1	P0C511	P0C511	1	2	0.7446	0	1	1	1085.49780273438	2169.98832883875	0.632035480750565	0.000685754374899261	CID	MS2		5.82048	44.1828253138667	40755	NaS1_070418_02.raw	0/0	5.0863618850708	696495456	44.1543273925781	0	1.937E-07
False	High	Sequest HT (A2)	Unambiguous	[R].GGLDFTKDDENVNSQPFMR.[W]		1	1	P0C511	P0C511	1	3	0.5	0	1	1	724.001159667969	2169.98892574391	0.907108634649138	0.000656137968690018	CID	MS2		0.664818	44.1817401050667	40754	NaS1_070418_02.raw	0/0	5.37896251678467	4070220701	44.1460304260254	0	1.861E-06
False	High	Sequest HT (A2)	Unambiguous	[R].GGLDFTKDDENVNSQPFMR.[W]		1	1	P0C511	P0C511	1	2	0.7689	0	1	1	1085.49731445313	2169.98735227625	0.182003974016725	0.000197473124899261	HCD	MS2	0	7.984101	44.1808648568	40753	NaS1_070418_02.raw	0/0	5.15164995193481	185297704.5	44.0378112792969	0	3.732E-07
False	High	Sequest HT (A2)	Unambiguous	[R].VPIIVTGNDFSTLYAPLIR.[D]		1	1	P93431	P93431	0	3	0.5043	0	1	1	697.06201171875	2089.17148189625	1.09103477450734	0.000759785416600304	CID	MS2		19.08156	68.6459281976	66731	NaS1_070418_03.raw	0/0	3.45159959793091	108182169.9375	68.5454635620117	0	7.045E-07
False	High	Sequest HT (A2)	Unambiguous	[K].IGDTAGTIDNIIQcK.[L]	C14(Carbamidomethyl)	1	1	Q93VT8	Q93VT8	0	2	0.6299	0	1	1	809.910583496094	1618.81389036219	2.09615158392183	0.00169663609377224	CID	MS2		30.55	44.1704093237333	40742	NaS1_070418_02.raw	0/0	3.5391902923584	23430194.5	44.1366996765137	0	3.913E-06
False	High	Sequest HT (A2)	Unambiguous	[K].IGDTAGTIDNIIQcK.[L]	C14(Carbamidomethyl)	1	1	Q93VT8	Q93VT8	0	2	0.4751	0	1	1	809.910583496094	1618.81389036219	2.09615158392183	0.00169663609377224	HCD	MS2	0	20.545	44.1684153186667	40740	NaS1_070418_02.raw	0/0	3.80607795715332	23430194.5	44.1366996765137	0	4.978E-06
False	High	Sequest HT (A2)	Unambiguous	[K].TITLEVESSDTIDNVK.[A]		2	6	P51431; Q9ARZ9	P0CH35; P0C030; Q58G87; P51431; P0C031; Q9ARZ9	0	2	0.6981	0	1	1	882.449584960938	1763.89189329188	0.554615858965646	0.000489140937474986	CID	MS2		33.61751	44.1666281754667	40738	NaS1_070418_02.raw	0/0	5.30190753936768			0	3.442E-07
False	High	Sequest HT (A2)	Unambiguous	[K].TITLEVESSDTIDNVK.[A]		2	6	P51431; Q9ARZ9	P0CH35; P0C030; Q58G87; P51431; P0C031; Q9ARZ9	0	2	0.6236	0	1	1	882.449584960938	1763.89189329188	0.554615858965646	0.000489140937474986	HCD	MS2	11.76532	33.1	44.1646509882667	40736	NaS1_070418_02.raw	0/0	4.57332181930542			0	1.48E-07
False	High	Sequest HT (A2)	Unambiguous	[R].SLNSVWAQHLSEEVR.[R]		1	1	P35684	P35684	0	3	0.2771	0	1	1	585.632934570313	1754.88425045094	1.26974401094613	0.00074275031253516	CID	MS2		29.26852	44.1544078029333	40727	NaS1_070418_02.raw	0/0	2.48523235321045	24512903.75	44.1405944824219	0	0.0001276
False	High	Sequest HT (A2)	Unambiguous	[R].SLNSVWAQHLSEEVR.[R]		1	1	P35684	P35684	0	3	0.4987	0	1	1	585.632934570313	1754.88425045094	1.26974401094613	0.00074275031253516	HCD	MS2	27.53985	33.1	44.1524493250667	40725	NaS1_070418_02.raw	0/0	3.99038910865784	24512903.75	44.1405944824219	0	8.342E-06
False	High	Sequest HT (A2)	Unambiguous	[R].DNLTLWTSDNAEDGGDEIKEAAKPEGEGH.[-]		1	1	Q06967	Q06967	1	4	0.2716	0	1	1	775.350830078125	3098.3814904225	-0.203295615598766	-0.000157471875127158	HCD	MS2	25.07682	36.445	44.1516807104	40724	NaS1_070418_02.raw	0/0	2.31866526603699	12020732.5	44.1381072998047	0	0.0001067
False	High	Sequest HT (A2)	Unambiguous	[K].SDYQNVMVFQSSTYGK.[V]		1	1	Q9SMB1	Q9SMB1	0	2	0.3993	0	1	1	927.424438476563	1853.84160032313	2.24431389490416	0.0020802965624398	HCD	MS2	0	41.37	44.1443207909333	40716	NaS1_070418_02.raw	0/0	2.87540721893311			0	0.0001279
False	High	Sequest HT (A2)	Unambiguous	[R].VFDKDQnGFISAAELR.[H]	N7(Deamidated)	2	5	Q6F332; Q0JNS6	Q6F332; Q0JNS6; Q0JNL7; A2WNH1; Q40642	1	3	0.0199	0	1	1	604.304321289063	1810.89841060719	0.776773711790109	0.00046888572914261	HCD	MS2	50.71601	15.35462	44.0060204245333	40572	NaS1_070418_02.raw	0/0	4.01774597167969	17556359.5	44.0208854675293	0	2.343E-05
False	High	Sequest HT (A2)	Unambiguous	[R].DNLTLWTSDNAEDGGDEIKEAAKPEGEGH.[-]		1	1	Q06967	Q06967	1	3	0.6713	0	1	1	1033.46728515625	3098.38730220875	1.6724530894696	0.00172729958315661	CID	MS2		24.175	44.0040933370667	40570	NaS1_070418_02.raw	0/0	3.59065079689026	104324616	43.8813781738281	0	1.395E-05
False	High	Sequest HT (A2)	Unambiguous	[R].DNLTLWTSDNAEDGGDEIKEAAKPEGEGH.[-]		1	1	Q06967	Q06967	1	3	0.6727	0	1	1	1033.46728515625	3098.38730220875	1.6724530894696	0.00172729958315661	HCD	MS2	0	41.49	44.0023184826667	40568	NaS1_070418_02.raw	0/0	4.4311146736145	104324616	43.8813781738281	0	1.275E-07
False	High	Sequest HT (A2)	Unambiguous	[K].GNAYAQVAIGTEDVYK.[S]		1	1	Q948T6	Q948T6	0	2	0.4571	0	1	1	849.92138671875	1698.8354968075	1.2691812954215	0.00107806375001474	CID	MS2		33.1	43.7606497008	40310	NaS1_070418_02.raw	0/0	3.60868787765503	15723435.5	43.8293342590332	0	9.726E-05
False	High	Sequest HT (A2)	Unambiguous	[R].VGLTGLTVAEHFR.[D]		1	1	Q01859	Q01859	0	3	0.2862	0	1	1	467.261169433594	1399.76895504078	-0.192495458490606	-8.98164062164142E-05	HCD	MS2	65.96188	30.61	43.7558397338667	40304	NaS1_070418_02.raw	0/0	2.83152866363525			0	0.0002422
False	High	Sequest HT (A2)	Unambiguous	[K].AAQDIALADLAPTHPIR.[L]		2	2	Q6ZKC0; Q2R2W2	Q6ZKC0; Q2R2W2	0	3	0.4839	0	1	1	591.66015625	1772.96591549	0.31449571078277	0.00018586333347533	HCD	MS2	77.60244	15.88	43.7501169178667	40297	NaS1_070418_02.raw	0/0	3.41282320022583			0	0.0001472
False	High	Sequest HT (A2)	Unambiguous	[K].AFNVEVAPSDFK.[V]		1	1	Q9SDD6	Q9SDD6	0	2	0.524	0	1	1	662.33251953125	1323.6577624325	-0.136211549991143	-9.01487500186704E-05	HCD	MS2	17.28422	27.45169	43.7458526192	40292	NaS1_070418_02.raw	0/0	3.12840414047241			0	0.0002083
False	High	Sequest HT (A2)	Unambiguous	[K].TITLEVESSDTIDNVK.[A]		2	6	P51431; Q9ARZ9	P0CH35; P0C030; Q58G87; P51431; P0C031; Q9ARZ9	0	2	0.673	0	1	1	882.449768066406	1763.89225950281	0.762231270090956	0.000672246406224986	CID	MS2		25.80897	43.7432488136	40290	NaS1_070418_02.raw	0/0	5.29301357269287			0	7.566E-08
False	High	Sequest HT (A2)	Unambiguous	[K].TITLEVESSDTIDNVK.[A]		2	6	P51431; Q9ARZ9	P0CH35; P0C030; Q58G87; P51431; P0C031; Q9ARZ9	0	2	0.6329	0	1	1	882.449768066406	1763.89225950281	0.762231270090956	0.000672246406224986	HCD	MS2	11.2606	23.27331	43.7415319730667	40288	NaS1_070418_02.raw	0/0	4.74119997024536			0	1.717E-07
False	High	Sequest HT (A2)	Unambiguous	[K].GVcSNFLcDLKPGSDVK.[I]	C3(Carbamidomethyl); C8(Carbamidomethyl)	1	1	P41344	P41344	0	3	0.4844	0	1	1	632.638000488281	1895.89944820484	0.239176688717871	0.000151151614569282	CID	MS2		6.342653	43.7407091197333	40287	NaS1_070418_02.raw	0/0	2.56338930130005			0	4.837E-05
False	High	Sequest HT (A2)	Unambiguous	[R].DNLTLWTSDNAEDGGDEIKEAAKPEGEGH.[-]		1	1	Q06967	Q06967	1	4	0.244	0	1	1	775.348754882813	3098.37318964125	-2.88236518406422	-0.00223266718762716	HCD	MS2	39.49762	16.66918	43.7271785293333	40274	NaS1_070418_02.raw	0/0	2.90731835365295	18334669	43.7457656860352	0	4.953E-05
False	High	Sequest HT (A2)	Unambiguous	[R].VALEAcVQAR.[N]	C6(Carbamidomethyl)	1	1	P0C511	P0C511	0	2	0.5202	0	1	1	558.795166015625	1116.58305540125	0.0459717280025074	2.56656250776643E-05	CID	MS2		36.84	43.7120666802667	40256	NaS1_070418_02.raw	0/0	3.45683431625366			0	4.908E-05
False	High	Sequest HT (A2)	Unambiguous	[K].AGSGVATLGLPDSPGVPK.[G]		1	1	Q6YZE2	Q6YZE2	0	2	0.5327	0	1	1	811.941467285156	1622.87565794031	0.521506838692723	0.000423170156295782	HCD	MS2	47.39567	25.04848	43.7095418034667	40253	NaS1_070418_02.raw	0/0	3.97840809822083			0	3.671E-05
False	High	Sequest HT (A2)	Unambiguous	[K].WLAANVSAEVAESTR.[I]		1	1	P48494	P48494	0	2	0.4492	0	1	1	802.407836914063	1603.80839719813	0.584152492150656	0.000468434062440792	CID	MS2		40.8	68.7142105048	66798	NaS1_070418_03.raw	0/0	2.35560035705566	6457109.375	68.3459243774414	0	0.0002045
False	High	Sequest HT (A2)	Unambiguous	[R].ELGVPIVMHDYLTGGFTANTSLAHYcR.[D]	C26(Carbamidomethyl)	1	1	P0C511	P0C511	0	4	0.5345	0	1	1	756.369689941406	3022.45692987563	0.647624412170419	0.000489353906212742	HCD	MS2	26.41262	33.055	68.7264557541333	66811	NaS1_070418_03.raw	0/0	3.90592622756958			0	1.735E-08
False	High	Sequest HT (A2)	Unambiguous	[K].LFEIGAGTSEIR.[R]		1	1	Q75IM9	Q75IM9	0	2	0.5567	0	1	1	646.846740722656	1292.68620481531	1.32514571298169	0.000856497656286592	CID	MS2		17.03959	43.6611395898667	40201	NaS1_070418_02.raw	0/0	3.87878441810608			0	5.495E-05
False	High	Sequest HT (A2)	Unambiguous	[K].EAFSLFDKDGDGcITTK.[E]	C13(Carbamidomethyl)	2	4	Q6F332; Q0JNS6	Q6F332; Q0JNS6; Q0JNL7; A2WNH1	1	2	0.6836	0	1	1	952.441772460938	1903.87626829188	1.07615926205984	0.00102443593751289	CID	MS2		33.1	43.6291575101333	40171	NaS1_070418_02.raw	0/0	4.32935667037964			0	6.048E-06
False	High	Sequest HT (A2)	Unambiguous	[K].EAFSLFDKDGDGcITTK.[E]	C13(Carbamidomethyl)	2	4	Q6F332; Q0JNS6	Q6F332; Q0JNS6; Q0JNL7; A2WNH1	1	2	0.6022	0	1	1	952.442016601563	1903.87675657313	1.33262644094141	0.00126857656251289	HCD	MS2	0	40.365	43.6274224264	40169	NaS1_070418_02.raw	0/0	4.5035719871521			0	6.717E-05
False	High	Sequest HT (A2)	Unambiguous	[R].YLAVEPSTPYNTTTLPK.[V]		1	1	P42862	P42862	0	2	0.5588	0	1	1	947.994079589844	1894.98088254969	0.639621472504701	0.000606034843599446	CID	MS2		36.115	43.6260536528	40168	NaS1_070418_02.raw	0/0	3.40130639076233			0	1.358E-05
False	High	Sequest HT (A2)	Unambiguous	[K].HPQIDVPNLQVIK.[L]		1	1	P0DKK8	P0DKK8	0	3	0.5725	0	1	1	500.956085205078	1500.85370235523	0.275799931754104	0.000137978411506386	CID	MS2		31.69	43.6249619794667	40167	NaS1_070418_02.raw	0/0	2.62123489379883			0	8.011E-06
False	High	Sequest HT (A2)	Unambiguous	[K].EAFSLFDKDGDGcITTK.[E]	C13(Carbamidomethyl)	2	4	Q6F332; Q0JNS6	Q6F332; Q0JNS6; Q0JNL7; A2WNH1	1	3	0.5595	0	1	1	635.29638671875	1903.87460689625	0.203519878621685	0.000129158750015771	HCD	MS2	20.22463	14.70919	43.7824758245333	40332	NaS1_070418_02.raw	0/0	3.9548077583313			0	2.109E-05
False	High	Sequest HT (A2)	Unambiguous	[K].EAFSLFDKDGDGcITTK.[E]	C13(Carbamidomethyl)	2	4	Q6F332; Q0JNS6	Q6F332; Q0JNS6; Q0JNL7; A2WNH1	1	3	0.4255	0	1	1	635.296875	1903.87607174	0.972921415266397	0.000617440000015771	CID	MS2		21.55009	43.7843659186667	40334	NaS1_070418_02.raw	0/0	3.29458570480347			0	4.339E-05
False	High	Sequest HT (A2)	Unambiguous	[K].IGDTAGTIDNIIQcK.[L]	C14(Carbamidomethyl)	1	1	Q93VT8	Q93VT8	0	2	0.5833	0	1	1	809.908447265625	1618.80961790125	-0.54310788788185	-0.000439594374977759	HCD	MS2	25.62026	17.695	43.7861653869333	40336	NaS1_070418_02.raw	0/0	4.19972944259644	109904364	43.9091033935547	0	1.005E-07
False	High	Sequest HT (A2)	Unambiguous	[K].IGDTAGTIDNIIQcK.[L]	C14(Carbamidomethyl)	1	1	Q93VT8	Q93VT8	0	2	0.6332	0	1	1	809.908447265625	1618.80961790125	-0.54310788788185	-0.000439594374977759	CID	MS2		28.09	43.7878255608	40338	NaS1_070418_02.raw	0/0	3.68352317810059	109904364	43.9091033935547	0	5.486E-07
False	High	Sequest HT (A2)	Unambiguous	[K].HPQIDVPNLQVIK.[L]		1	1	P0DKK8	P0DKK8	0	3	0.6621	0	1	1	500.955841064453	1500.85296993336	-0.212203713006568	-0.000106162213493614	CID	MS2		33.1	44.0003416045333	40566	NaS1_070418_02.raw	0/0	2.90116786956787			0	9.922E-06
False	High	Sequest HT (A2)	Unambiguous	[K].VSPEVIAEYTVR.[T]		1	1	P17784	P17784	0	2	0.735	0	1	1	681.866882324219	1362.72648801844	0.0964378776177146	6.57092188021124E-05	CID	MS2		8.732065	43.9930917248	40558	NaS1_070418_02.raw	0/0	3.66478514671326			0	0.000175
False	High	Sequest HT (A2)	Unambiguous	[K].AAQDIALADLAPTHPIR.[L]		2	2	Q6ZKC0; Q2R2W2	Q6ZKC0; Q2R2W2	0	2	0.4649	0	1	1	886.986450195313	1772.96562376063	0.149952521192719	0.000132930312702229	CID	MS2		33.76	43.9676056805333	40530	NaS1_070418_02.raw	0/0	2.71306943893433	38400714.125	44.056884765625	0	1.534E-05
False	High	Sequest HT (A2)	Unambiguous	[K].AAQDIALADLAPTHPIR.[L]		2	2	Q6ZKC0; Q2R2W2	Q6ZKC0; Q2R2W2	0	2	0.2838	0	1	1	886.986450195313	1772.96562376063	0.149952521192719	0.000132930312702229	HCD	MS2	57.04451	23.215	43.9657867344	40528	NaS1_070418_02.raw	0/0	2.96119856834412	38400714.125	44.056884765625	0	4.15E-05
False	High	Sequest HT (A2)	Unambiguous	[K].DAPMFVVGVNEK.[E]		2	2	Q7FAH2; Q6K5G8	Q7FAH2; Q6K5G8	0	2	0.5321	0	1	1	653.329040527344	1305.65080442469	0.042534106182002	2.77673437949488E-05	CID	MS2		8.625074	43.9558600842667	40517	NaS1_070418_02.raw	0/0	3.27299618721008	131133378	44.0446128845215	0	0.0001472
False	High	Sequest HT (A2)	Unambiguous	[K].DAPMFVVGVNEK.[E]		2	2	Q7FAH2; Q6K5G8	Q7FAH2; Q6K5G8	0	2	0.3904	0	1	1	653.329040527344	1305.65080442469	0.042534106182002	2.77673437949488E-05	HCD	MS2	10.58464	14.43468	43.9543206410667	40515	NaS1_070418_02.raw	0/0	2.91782975196838	131133378	44.0446128845215	0	0.0001398
False	High	Sequest HT (A2)	Unambiguous	[R].NVAAGMTGGLAYILDEDDTLVPK.[V]		1	1	Q69RJ0	Q69RJ0	0	2	0.476	0	1	1	1182.09118652344	2363.17509641688	-2.0339218012639	-0.00240326156244919	HCD	MS2	25.14815	42.345	68.7114314346667	66795	NaS1_070418_03.raw	0/0	3.34367609024048	5125695.0625	68.5819625854492	0	5.464E-05
False	High	Sequest HT (A2)	Unambiguous	[K].GVcSNFLcDLKPGSDVK.[I]	C3(Carbamidomethyl); C8(Carbamidomethyl)	1	1	P41344	P41344	0	2	0.5723	0	1	1	948.45166015625	1895.8960436825	-1.55655312241612	-0.00147553375003184	HCD	MS2	46.2858	42.535	43.8872131757333	40445	NaS1_070418_02.raw	0/0	3.2476441860199	24140529.5	43.8397331237793	0	6.578E-05
False	High	Sequest HT (A2)	Unambiguous	[K].YANDLSSGVIFGK.[E]		1	1	Q6K669	Q6K669	0	2	0.5139	0	1	1	685.851135253906	1370.69499387781	-0.0456718561366844	-3.13010937134095E-05	CID	MS2		21.93519	44.2174549464	40793	NaS1_070418_02.raw	0/0	2.87845277786255	67640708	44.1308937072754	0	5.549E-05
False	High	Sequest HT (A2)	Unambiguous	[R].VGLTGLTVAEHFR.[D]		1	1	Q01859	Q01859	0	3	0.3869	0	1	1	467.261749267578	1399.77069454273	1.05021078386072	0.000490017578158586	CID	MS2		29.965	43.8797698357333	40436	NaS1_070418_02.raw	0/0	2.74463200569153			0	4.17E-05
False	High	Sequest HT (A2)	Unambiguous	[K].AQISIYDPQVTEDQIQR.[D]		1	3	Q9AUV6	Q2QS14; Q9AUV6; Q2QS13	0	2	0.3257	0	1	1	1002.50970458984	2004.01213254969	4.42772717371476	0.00443658984386275	HCD	MS2	0	40.275	43.8469067330667	40402	NaS1_070418_02.raw	0/0	2.6095597743988	11148095.25	43.987003326416	0	0.0001882
False	High	Sequest HT (A2)	Unambiguous	[K].YANDLSSGVIFGK.[E]		1	1	Q6K669	Q6K669	0	2	0.4279	0	1	1	685.851745605469	1370.69621458094	0.844900499274602	0.000579050468786591	HCD	MS2	37.402	35.73	43.8368841629333	40390	NaS1_070418_02.raw	0/0	2.14846539497375			0	0.000171
False	High	Sequest HT (A2)	Unambiguous	[R].GGLDFTKDDENVNSQPFMR.[W]		1	1	P0C511	P0C511	1	3	0.5045	0	1	1	724.001525878906	2169.99002437672	1.41339407972471	0.00102234890619002	CID	MS2		4.563535	43.8316529893333	40385	NaS1_070418_02.raw	0/0	5.50750112533569			0	2.296E-07
False	High	Sequest HT (A2)	Unambiguous	[R].GGLDFTKDDENVNSQPFMR.[W]		1	1	P0C511	P0C511	1	3	0.5698	0	1	1	724.001342773438	2169.98947506031	1.16025135718692	0.000839243437440018	HCD	MS2	0	12.92357	43.8298009994667	40383	NaS1_070418_02.raw	0/0	5.30007982254028			0	1.518E-07
False	High	Sequest HT (A2)	Unambiguous	[R].IINEPTAAAIAYGIDKK.[G]		2	2	Q75HQ0	Q6Z058; Q75HQ0	1	3	0.5397	0	1	2	596.668762207031	1787.99173336109	0.87120785974041	0.000519237031388305	HCD	MS2	52.82008	18.53944	43.8160578253333	40371	NaS1_070418_02.raw	0/0	3.65366625785828			0	5.695E-05
False	High	Sequest HT (A2)	Unambiguous	[R].IINEPTAAAIAYGLDKK.[G]		1	1	Q6Z7B0	Q6Z7B0	1	3	0.5397	0	1	1	596.668762207031	1787.99173336109	0.87120785974041	0.000519237031388305	HCD	MS2	52.82008	18.53944	43.8160578253333	40371	NaS1_070418_02.raw	0/0	3.65366625785828			0	5.695E-05
False	High	Sequest HT (A2)	Unambiguous	[R].GGLDFTKDDENVNSQPFMR.[W]		1	1	P0C511	P0C511	1	2	0.7601	0	1	1	1085.49768066406	2169.98808469813	0.519527604067105	0.000563684062399261	CID	MS2		33.04	43.7949629312	40346	NaS1_070418_02.raw	0/0	4.71189022064209			0	7.426E-08
False	High	Sequest HT (A2)	Unambiguous	[R].GGLDFTKDDENVNSQPFMR.[W]		1	1	P0C511	P0C511	1	2	0.685	0	1	1	1085.49768066406	2169.98808469813	0.519527604067105	0.000563684062399261	HCD	MS2	28.66352	23.44	43.7931380218667	40344	NaS1_070418_02.raw	0/0	4.72803783416748			0	3.49E-08
False	High	Sequest HT (A2)	Unambiguous	[R].VGLTGLTVAEHFR.[D]		1	1	Q01859	Q01859	0	3	0.432	0	1	1	467.261169433594	1399.76895504078	-0.192495458490606	-8.98164062164142E-05	HCD	MS2	23.83843	19.87	43.8781321893333	40434	NaS1_070418_02.raw	0/0	3.31017422676086			0	7.589E-06
False	High	Sequest HT (A2)	Unambiguous	[K].AQISIYDPQVTEDQIQR.[D]		1	3	Q9AUV6	Q2QS14; Q9AUV6; Q2QS13	0	2	0.6223	0	1	1	1002.50573730469	2004.00419797938	0.468367189941881	0.000469304687612748	CID	MS2		33.385	44.2185447269333	40794	NaS1_070418_02.raw	0/0	4.21450567245483	92633566.5	44.1419830322266	0	1.17E-07
False	High	Sequest HT (A2)	Unambiguous	[R].VGLTGLTVAEHFR.[D]		1	1	Q01859	Q01859	0	3	0.6828	0	1	1	467.261657714844	1399.77041988453	0.853994008752617	0.000398464843783586	HCD	MS2	5.627431	0.1134448	44.2354676450667	40810	NaS1_070418_02.raw	0/0	2.27359962463379			0	0.0002314
False	High	Sequest HT (A2)	Unambiguous	[R].IAQIPVSEAYLGR.[V]		1	1	P0C2Z4	P0C2Z4	0	2	0.5815	0	1	1	708.897216796875	1416.78715696375	1.84698779227735	0.00130839187499987	HCD	MS2	3.618838	16.49867	44.2355415032	40811	NaS1_070418_02.raw	0/0	3.25071287155151			0	6.1E-06
False	High	Sequest HT (A2)	Unambiguous	[R].LWDLSTGVTTR.[R]		1	1	P49027	P49027	0	2	0.6092	0	1	1	624.832397460938	1248.65751829188	-0.607698790569806	-0.000379404062414324	CID	MS2		10.88303	44.727801388	41332	NaS1_070418_02.raw	0/0	3.47507071495056	182992432	44.6682319641113	0	1.632E-05
False	High	Sequest HT (A2)	Unambiguous	[K].ILPWGDEAYAGGSANAPR.[G]		1	1	Q10M12	Q10M12	0	2	0.7724	0	1	1	922.950256347656	1844.89323606531	0.351893284725869	0.000324602656178286	CID	MS2		35.92	44.7213289752	41326	NaS1_070418_02.raw	0/0	5.1426568031311			0	8.733E-09
False	High	Sequest HT (A2)	Unambiguous	[R].LLSSGNVYTQEEILTR.[I]		1	1	Q75KR1	Q75KR1	0	2	0.4696	0	1	1	911.984069824219	1822.96086301844	3.48042607414654	0.0031723292188417	CID	MS2		38.265	44.7069752381333	41310	NaS1_070418_02.raw	0/0	3.13106751441956			0	2.781E-05
False	High	Sequest HT (A2)	Unambiguous	[R].LLSSGNVYTQEEILTR.[I]		1	1	Q75KR1	Q75KR1	0	2	0.2951	0	1	1	911.984069824219	1822.96086301844	3.48042607414654	0.0031723292188417	HCD	MS2	0	29.26	44.7050670032	41308	NaS1_070418_02.raw	0/0	2.87742304801941			0	1.761E-05
False	High	Sequest HT (A2)	Unambiguous	[K].DAPMFVVGVNEK.[E]		2	2	Q7FAH2; Q6K5G8	Q7FAH2; Q6K5G8	0	2	0.4704	0	1	1	653.329345703125	1305.65141477625	0.510003345577676	0.000332943125044949	CID	MS2		15.49084	44.6897221154667	41290	NaS1_070418_02.raw	0/0	3.37866711616516			0	3.826E-05
False	High	Sequest HT (A2)	Unambiguous	[K].TTTTNAGAPVWNDNEALTVGPR.[G]		1	1	Q0E4K1	Q0E4K1	0	2	0.7376	0	1	1	1143.06213378906	2285.11699094813	0.581033225759336	0.00066386406251695	CID	MS2		19.8593	44.6847011893333	41285	NaS1_070418_02.raw	0/0	4.03669595718384	234685184	44.7189979553223	0	1.097E-07
False	High	Sequest HT (A2)	Unambiguous	[K].TTTTNAGAPVWNDNEALTVGPR.[G]		1	1	Q0E4K1	Q0E4K1	0	2	0.5664	0	1	1	1143.06164550781	2285.11601438563	0.153675208080744	0.00017558281251695	HCD	MS2	4.303045	20.95345	44.6831473373333	41283	NaS1_070418_02.raw	0/0	3.69219565391541	234685184	44.7189979553223	0	8.02E-08
False	High	Sequest HT (A2)	Unambiguous	[K].VVDLLAPYQR.[G]		1	1	Q01859	Q01859	0	2	0.5938	0	1	1	587.335021972656	1173.66276731531	0.113359076738162	6.65226563114629E-05	CID	MS2		4.184463	44.6815181930667	41281	NaS1_070418_02.raw	0/0	3.19771122932434			0	9.563E-05
False	High	Sequest HT (A2)	Unambiguous	[R].AVLVEHALTSGDAEPEASVFSK.[I]		1	1	P14717	P14717	0	2	0.567	0	1	1	1129.07263183594	2257.13798704188	1.47075933182265	0.00165985093758536	CID	MS2		33.1	44.6656749557333	41266	NaS1_070418_02.raw	0/0	3.51334452629089	3401350.625	44.6170501708984	0	3.457E-07
False	High	Sequest HT (A2)	Unambiguous	[K].TPGLDDVTGEPLIQR.[K]		1	1	Q08479	Q08479	0	2	0.4286	0	1	1	805.9228515625	1610.838426495	0.000257629909966912	2.07500079341116E-07	CID	MS2		42.33	44.6629626666667	41263	NaS1_070418_02.raw	0/0	3.0145001411438	13134845.5	44.7248497009277	0	2.434E-05
False	High	Sequest HT (A2)	Unambiguous	[K].ANSEATLGTYQGDAVLGEGASESLHVK.[D]		1	1	Q5N725	Q5N725	0	3	0.6101	0	1	1	902.107727050781	2704.30862789234	0.956031715046171	0.000861800781270479	CID	MS2		15.6339	44.6448301530667	41243	NaS1_070418_02.raw	0/0	3.17934489250183			0	3.74E-06
False	High	Sequest HT (A2)	Unambiguous	[R].VGLTGLTVAEHFR.[D]		1	1	Q01859	Q01859	0	3	0.3101	0	1	1	467.261138916016	1399.76886348805	-0.257901050193307	-0.000120333984341414	CID	MS2		24.0983	44.6437321656	41242	NaS1_070418_02.raw	0/0	2.86542153358459			0	2.086E-07
False	High	Sequest HT (A2)	Unambiguous	[K].ANSEATLGTYQGDAVLGEGASESLHVK.[D]		1	1	Q5N725	Q5N725	0	3	0.6	0	1	1	902.107482910156	2704.30789547047	0.685196290544579	0.000617660156270479	HCD	MS2	0	24.28	44.6430030442667	41241	NaS1_070418_02.raw	0/0	6.24588680267334			0	5.565E-11
False	High	Sequest HT (A2)	Unambiguous	[K].APAADDDDDDDVDLFGEETEEEK.[K]		1	1	Q40680	Q40680	0	2	0.9674	0	1	1	1270.50354003906	2539.99980344813	1.71327792016981	0.00217585906239037	CID	MS2		18.19	44.6296306704	41229	NaS1_070418_02.raw	0/0	4.30224323272705	15605251	44.6588745117188	0	1.5E-05
False	High	Sequest HT (A2)	Unambiguous	[K].APAADDDDDDDVDLFGEETEEEK.[K]		1	1	Q40680	Q40680	0	2	0.8744	0	1	1	1270.50183105469	2539.99638547938	0.367618522365765	0.000466874687390373	HCD	MS2	0	40.11	44.6278974912	41227	NaS1_070418_02.raw	0/0	4.3815131187439	15605251	44.6588745117188	0	2.051E-06
False	High	Sequest HT (A2)	Unambiguous	[R].GFSDTQIAFATSSSETDVR.[L]		1	1	B9EXM2	B9EXM2	0	2	0.573	0	1	1	1009.96856689453	2018.92985715906	-0.147009017236953	-0.000148400468901855	CID	MS2		16.39	44.6189915712	41217	NaS1_070418_02.raw	0/0	2.8135027885437	15333091	44.5765609741211	0	3.997E-05
False	High	Sequest HT (A2)	Unambiguous	[R].GFSDTQIAFATSSSETDVR.[L]		1	1	B9EXM2	B9EXM2	0	2	0.3797	0	1	1	1009.96856689453	2018.92985715906	-0.147009017236953	-0.000148400468901855	HCD	MS2	0	42.33	44.6172003653333	41215	NaS1_070418_02.raw	0/0	3.44563293457031	15333091	44.5765609741211	0	8.324E-06
False	High	Sequest HT (A2)	Unambiguous	[K].DFGYSFPcDGPGR.[G]	C8(Carbamidomethyl)	1	1	P0C358	P0C358	0	2	0.7587	0	1	1	737.806274414063	1474.60527219813	-0.215414804562391	-0.000158825937472074	HCD	MS2	50.66037	12.55643	44.7294993296	41334	NaS1_070418_02.raw	0/0	3.43620562553406			0	0.0001351
False	High	Sequest HT (A2)	Unambiguous	[K].DFGYSFPcDGPGR.[G]	C8(Carbamidomethyl)	1	1	P0C358	P0C358	0	2	0.7513	0	1	1	737.806274414063	1474.60527219813	-0.215414804562391	-0.000158825937472074	CID	MS2		12.6875	44.7309701594667	41336	NaS1_070418_02.raw	0/0	3.77619171142578			0	1.933E-05
False	High	Sequest HT (A2)	Unambiguous	[K].TTTTNAGAPVWNDNEALTVGPR.[G]		1	1	Q0E4K1	Q0E4K1	0	3	0.4715	0	1	1	762.376525878906	2285.11502437672	-0.279567153416804	-0.000212947760398189	HCD	MS2	21.68945	17.00957	44.7581209421333	41365	NaS1_070418_02.raw	0/0	3.69398021697998			0	4.742E-06
False	High	Sequest HT (A2)	Unambiguous	[K].TTTTNAGAPVWNDNEALTVGPR.[G]		1	1	Q0E4K1	Q0E4K1	0	3	0.6593	0	1	1	762.377075195313	2285.11667232594	0.44159950141582	0.000336368645851811	CID	MS2		11.70698	44.7601475152	41367	NaS1_070418_02.raw	0/0	3.16616702079773			0	1.058E-06
False	High	Sequest HT (A2)	Unambiguous	[R].ELLcTPVPPSPTVEPTPAAK.[A]	C4(Carbamidomethyl)	1	1	A2XID3	A2XID3	0	2	0.3974	0	1	1	1052.55249023438	2104.09770383875	-0.838563611910699	-0.000882210624961743	HCD	MS2	0	24.655	44.9092829536	41524	NaS1_070418_02.raw	0/0	2.34142971038818	22311223.5	44.884105682373	0	3.64E-05
False	High	Sequest HT (A2)	Unambiguous	[K].LYGSTLSWNVTR.[C]		1	1	O82451	O82451	0	2	0.4907	0	1	1	698.864379882813	1396.72148313563	-0.327054628412274	-0.000228402187531174	CID	MS2		26.62	44.8972001762667	41509	NaS1_070418_02.raw	0/0	3.22051072120667			0	0.000218
False	High	Sequest HT (A2)	Unambiguous	[K].LYGSTLSWNVTR.[C]		1	1	O82451	O82451	0	2	0.4263	0	1	1	698.864379882813	1396.72148313563	-0.327054628412274	-0.000228402187531174	HCD	MS2	0	28.88349	44.8951321218667	41507	NaS1_070418_02.raw	0/0	2.50939869880676			0	0.0002304
False	High	Sequest HT (A2)	Unambiguous	[K].TIVAANLGVTPSNDGEVIR.[V]		1	1	A3BLC3	A3BLC3	0	2	0.4776	0	1	1	963.518310546875	1926.02934446375	0.13719094516447	0.000132116874965504	HCD	MS2	0	42.57	44.8784803469333	41490	NaS1_070418_02.raw	0/0	4.01508045196533			0	7.222E-06
False	High	Sequest HT (A2)	Unambiguous	[R].GGNNILVMcDTYTPAGEPIPTNKR.[N]	C9(Carbamidomethyl)	1	1	P14655	P14655	1	3	0.393	0	1	1	873.430419921875	2618.27670650563	2.51103411559188	0.00219152187504553	HCD	MS2	15.22545	33.13	44.858454216	41469	NaS1_070418_02.raw	0/0	4.02202939987183			0	8.1E-06
False	High	Sequest HT (A2)	Unambiguous	[R].TAEALAEYVNSEAATNVK.[I]		1	1	Q75M08	Q75M08	0	2	0.695	0	1	1	940.968444824219	1880.92961301844	3.19041049768845	0.00300045921869696	CID	MS2		38.55	44.8321304866667	41444	NaS1_070418_02.raw	0/0	5.05035448074341	3482660.25	44.8520278930664	0	1.459E-07
False	High	Sequest HT (A2)	Unambiguous	[R].TAEALAEYVNSEAATNVK.[I]		1	1	Q75M08	Q75M08	0	2	0.566	0	1	1	940.968444824219	1880.92961301844	3.19041049768845	0.00300045921869696	HCD	MS2	0	29.59	44.8302011970667	41442	NaS1_070418_02.raw	0/0	4.23632526397705	3482660.25	44.8520278930664	0	3.009E-06
False	High	Sequest HT (A2)	Unambiguous	[R].VALEAcVQAR.[N]	C6(Carbamidomethyl)	1	1	P0C511	P0C511	0	2	0.5988	0	1	1	558.796020507813	1116.58476438563	1.57652016799368	0.000880157812577664	CID	MS2		17.86684	44.827632	41439	NaS1_070418_02.raw	0/0	3.44284343719482			0	0.0001372
False	High	Sequest HT (A2)	Unambiguous	[K].AQISIYDPQVTEDQIQR.[D]		1	3	Q9AUV6	Q2QS14; Q9AUV6; Q2QS13	0	2	0.5188	0	1	1	1002.50744628906	2004.00761594813	2.1739376444902	0.00217828906261275	CID	MS2		40.335	44.6125399024	41210	NaS1_070418_02.raw	0/0	3.19734358787537			0	5.173E-06
False	High	Sequest HT (A2)	Selected	[K].FDLSGIPAAPR.[G]		1	1	Q6Z7B0	Q6Z7B0	0	2	0.0293	0	1	1	572.312561035156	1143.61784544031	1.88992713440257	0.00108067515634502	CID	MS2		18.6437	44.8239929277333	41435	NaS1_070418_02.raw	0/0	3.06698560714722			0	6.756E-05
False	High	Sequest HT (A2)	Unambiguous	[R].SEcINHAFVYDAPLPVSR.[L]	C3(Carbamidomethyl)	1	1	P52428	P52428	0	3	0.3234	0	1	1	692.339111328125	2075.00278072438	0.624151059181677	0.000431704791682345	CID	MS2		34.915	44.8033336394667	41413	NaS1_070418_02.raw	0/0	2.68523144721985			0	5.723E-05
False	High	Sequest HT (A2)	Unambiguous	[K].SDVNIVSNAScTTNcLAPLAK.[V]	C11(Carbamidomethyl); C15(Carbamidomethyl)	1	1	Q6K5G8	Q6K5G8	0	2	0.7016	0	1	1	1118.04089355469	2235.07451047938	0.0526959529346337	5.88896875015621E-05	CID	MS2		40.83	44.7952120656	41405	NaS1_070418_02.raw	0/0	3.72199130058289	113809936	44.966007232666	0	2.471E-07
False	High	Sequest HT (A2)	Unambiguous	[K].SDVNIVSNAScTTNcLAPLAK.[V]	C11(Carbamidomethyl); C15(Carbamidomethyl)	1	1	Q6K5G8	Q6K5G8	0	2	0.5673	0	1	1	1118.04089355469	2235.07451047938	0.0526959529346337	5.88896875015621E-05	HCD	MS2	0	32.23	44.7932276904	41403	NaS1_070418_02.raw	0/0	3.49416923522949	113809936	44.966007232666	0	2.745E-07
False	High	Sequest HT (A2)	Unambiguous	[R].LPLWPSEDAAR.[A]		1	1	Q0J8G4	Q0J8G4	0	2	0.5861	0	1	1	627.827270507813	1254.64726438563	-0.35711568306077	-0.000224027187414322	CID	MS2		14.11396	44.7909508154667	41400	NaS1_070418_02.raw	0/0	3.01578760147095			0	0.0001162
False	High	Sequest HT (A2)	Unambiguous	[R].ALTTEEIDQHLTAISERD.[-]		1	1	Q9LSU3	Q9LSU3	1	3	0.4028	0	1	1	681.338806152344	2042.00186519703	-0.875626723749061	-0.000596010989587133	HCD	MS2	58.02377	23.93231	44.7803032984	41389	NaS1_070418_02.raw	0/0	2.82637310028076			0	0.0002004
False	High	Sequest HT (A2)	Unambiguous	[R].YHPEVDPDEVNALAQLMTWK.[T]		1	2	Q33E23	Q33E23; Q6H3Y7	0	3	0.3228	0	1	1	786.047485351563	2356.12790279469	0.0402884289569278	3.16415626002708E-05	CID	MS2		40.44	68.5743666826667	66659	NaS1_070418_03.raw	0/0	1.89445567131042			0	0.000161
False	High	Sequest HT (A2)	Unambiguous	[K].cGINYQPPSVVPGGDLAK.[V]	C1(Carbamidomethyl)	2	2	Q53M52; P28752	Q53M52; P28752	0	2	0.568	0	1	1	936.470825195313	1871.93437376063	1.26319792247086	0.00118231031247618	CID	MS2		27.34	44.7712620376	41379	NaS1_070418_02.raw	0/0	3.31132650375366			0	8.821E-06
False	High	Sequest HT (A2)	Unambiguous	[K].cGINYQPPSVVPGGDLAK.[V]	C1(Carbamidomethyl)	2	2	Q53M52; P28752	Q53M52; P28752	0	2	0.3828	0	1	1	936.470825195313	1871.93437376063	1.26319792247086	0.00118231031247618	HCD	MS2	0	37.725	44.7695708368	41377	NaS1_070418_02.raw	0/0	3.03416132926941			0	3.347E-07
False	High	Sequest HT (A2)	Unambiguous	[R].YHPEVDPDEVNALAQLMTWK.[T]		1	2	Q33E23	Q33E23; Q6H3Y7	0	3	0.2435	0	1	1	786.047485351563	2356.12790279469	0.0402884289569278	3.16415626002708E-05	HCD	MS2	37.50657	33.1	68.5723729194667	66657	NaS1_070418_03.raw	0/0	2.29577493667603			0	1.644E-05
False	High	Sequest HT (A2)	Unambiguous	[K].LPmFGcTDATQVLK.[E]	M3(Oxidation); C6(Carbamidomethyl)	1	2	P18566	P18566; Q0INY7	0	2	0.4635	0	1	1	798.892028808594	1596.77678098719	0.472613049713913	0.000377328593756943	CID	MS2		11.60995	45.9543207885333	42595	NaS1_070418_02.raw	0/0	3.84325122833252			0	1.253E-05
False	High	Sequest HT (A2)	Unambiguous	[R].VPEGFDYELYNR.[DN]		2	2	Q6Z4G3; Q8H8T0	Q6Z4G3; Q8H8T0	0	2	0.7165	0	1	1	751.351867675781	1501.69645872156	0.448833624883357	0.000337005781261723	CID	MS2		14.36634	44.5988071962667	41194	NaS1_070418_02.raw	0/0	3.88297247886658			0	2.944E-05
False	High	Sequest HT (A2)	Unambiguous	[K].IGPWGGnGGSAQDISVPPK.[K]	N7(Deamidated)	1	1	Q0JMY8	Q0JMY8	0	2	0.0644	0	1	1	919.457946777344	1837.90861692469	0.388455094217393	0.000356972343807493	CID	MS2		33.1	44.5722040976	41166	NaS1_070418_02.raw	0/0	4.50267791748047			0	3.06E-08
False	High	Sequest HT (A2)	Unambiguous	[R].TAEALAEYVNSEAATNVK.[I]		1	1	Q75M08	Q75M08	0	2	0.7262	0	1	1	940.966369628906	1880.92546262781	0.983839960586096	0.00092526390619696	CID	MS2		37.05	44.4572362106667	41044	NaS1_070418_02.raw	0/0	5.77286338806152	45393883	44.6241340637207	0	5.901E-08
False	High	Sequest HT (A2)	Unambiguous	[R].TAEALAEYVNSEAATNVK.[I]		1	1	Q75M08	Q75M08	0	2	0.5455	0	1	1	940.966369628906	1880.92546262781	0.983839960586096	0.00092526390619696	HCD	MS2	0	27.85	44.4553444997333	41042	NaS1_070418_02.raw	0/0	4.39815759658813	45393883	44.6241340637207	0	1.923E-06
False	High	Sequest HT (A2)	Unambiguous	[R].FLANVDPVDVAR.[S]		2	2	P42862; P42863	P42862; P42863	0	2	0.3123	0	1	1	658.354736328125	1315.70219602625	1.30711836090387	0.00085988812497817	HCD	MS2	0	19.61461	44.4052889413333	40990	NaS1_070418_02.raw	0/0	2.84929466247559	4907004.5	44.5219078063965	0	0.0001738
False	High	Sequest HT (A2)	Unambiguous	[K].TIVAANLGVTPSNDGEVIR.[V]		1	1	A3BLC3	A3BLC3	0	2	0.6771	0	1	1	963.518371582031	1926.02946653406	0.20057021277419	0.000193152031215504	CID	MS2		18.99648	44.3848768858667	40970	NaS1_070418_02.raw	0/0	4.46114253997803			0	6.492E-08
False	High	Sequest HT (A2)	Unambiguous	[K].ESDAWPAEPQDAYGLEK.[L]		2	3	A2Z7B3; Q2R1V8	A3C4S4; A2Z7B3; Q2R1V8	0	2	0.6533	0	1	1	953.428894042969	1905.85051145594	0.209159122809161	0.000199312968902632	CID	MS2		29.25454	44.3837976728	40969	NaS1_070418_02.raw	0/0	2.99586820602417			0	1.033E-05
False	High	Sequest HT (A2)	Unambiguous	[K].TIVAANLGVTPSNDGEVIR.[V]		1	1	A3BLC3	A3BLC3	0	2	0.5696	0	1	1	963.518310546875	1926.02934446375	0.13719094516447	0.000132116874965504	HCD	MS2	0	21.7394	44.3829457322667	40968	NaS1_070418_02.raw	0/0	3.95235061645508			0	7.453E-07
False	High	Sequest HT (A2)	Unambiguous	[K].cGINYQPPSVVPGGDLAK.[V]	C1(Carbamidomethyl)	2	2	Q53M52; P28752	Q53M52; P28752	0	2	0.234	0	1	1	936.469909667969	1871.93254270594	0.285034891677226	0.000266782968726176	HCD	MS2	50.50036	31.285	44.3771854874667	40963	NaS1_070418_02.raw	0/0	2.82387399673462	6308514	44.4109687805176	0	0.0001278
False	High	Sequest HT (A2)	Unambiguous	[K].HPQIDVPNLQVIK.[L]		1	1	P0DKK8	P0DKK8	0	3	0.4444	0	1	1	500.95654296875	1500.85507564625	1.19080676568036	0.000595742083381386	CID	MS2		19.645	44.3643443664	40948	NaS1_070418_02.raw	0/0	2.42838931083679			0	0.000211
False	High	Sequest HT (A2)	Unambiguous	[K].VSPEVIAEYTVR.[T]		1	1	P17784	P17784	0	2	0.7286	0	1	1	681.867309570313	1362.72734251063	0.723483933754734	0.000492955312552112	CID	MS2		17.31736	44.3541738461333	40936	NaS1_070418_02.raw	0/0	3.50325870513916			0	0.0001052
False	High	Sequest HT (A2)	Unambiguous	[K].DAVLDGGIPFNK.[A]		1	1	Q6ZD89	Q6ZD89	0	2	0.4654	0	1	1	623.32763671875	1245.6479968075	0.496719626342975	0.000309368750095018	CID	MS2		15.29364	44.3279334053333	40908	NaS1_070418_02.raw	0/0	3.18498539924622	29664054	44.3871765136719	0	0.0002079
False	High	Sequest HT (A2)	Unambiguous	[R].AVLInAGQANAATGDAGYQDTVDSADAVAK.[L]	N5(Deamidated)	1	1	B8AL33	B8AL33	0	3	0.0594	0	1	1	960.133178710938	2878.38498287281	5.17072242182202	0.0049610842708024	CID	MS2		42.505	44.3132280269333	40893	NaS1_070418_02.raw	0/0	4.03776979446411			0	1.615E-05
False	High	Sequest HT (A2)	Unambiguous	[R].AVLINAGQANAATGDAGYqDTVDSADAVAK.[L]	Q19(Deamidated)	1	1	B8AL33	B8AL33	0	3	0.0686	0	1	1	960.133178710938	2878.38498287281	5.17072242182202	0.0049610842708024	HCD	MS2	67.32645	33.1	44.3112153317333	40891	NaS1_070418_02.raw	0/0	4.2262544631958			0	1.087E-05
False	High	Sequest HT (A2)	Unambiguous	[K].DAPMFVVGVNEK.[E]		2	2	Q7FAH2; Q6K5G8	Q7FAH2; Q6K5G8	0	2	0.6518	0	1	1	653.329040527344	1305.65080442469	0.042534106182002	2.77673437949488E-05	CID	MS2		7.704298	44.2934393	40872	NaS1_070418_02.raw	0/0	3.58590292930603			0	9.604E-05
False	High	Sequest HT (A2)	Unambiguous	[R].VPIIVTGNDFSTLYAPLIR.[D]		1	1	P93431	P93431	0	3	0.727	0	1	1	697.061889648438	2089.17111568531	0.915744550501185	0.000637715104100304	HCD	MS2	22.98037	21.63388	68.6439571186667	66729	NaS1_070418_03.raw	0/0	3.91688370704651	108182169.9375	68.5454635620117	0	2.763E-06
False	High	Sequest HT (A2)	Unambiguous	[K].ANSEATLGTYQGDAVLGEGASESLHVK.[D]		1	1	Q5N725	Q5N725	0	3	0.2017	0	1	1	902.108032226563	2704.30954341969	1.29457599567316	0.00116697656252048	CID	MS2		33.1	44.2512033893333	40828	NaS1_070418_02.raw	0/0	2.33242464065552			0	4.012E-05
False	High	Sequest HT (A2)	Unambiguous	[K].ANSEATLGTYQGDAVLGEGASESLHVK.[D]		1	1	Q5N725	Q5N725	0	3	0.5811	0	1	1	902.108032226563	2704.30954341969	1.29457599567316	0.00116697656252048	HCD	MS2	0	35.745	44.2495246581333	40826	NaS1_070418_02.raw	0/0	4.87481689453125			0	5.639E-08
False	High	Sequest HT (A2)	Unambiguous	[R].VGLTGLTVAEHFR.[D]		1	1	Q01859	Q01859	0	3	0.3077	0	1	1	467.261657714844	1399.77041988453	0.853994008752617	0.000398464843783586	CID	MS2		18.55362	44.2362667106667	40812	NaS1_070418_02.raw	0/0	2.86187863349915			0	7.848E-06
False	High	Sequest HT (A2)	Unambiguous	[R].AVLINAGQANAATGDAGYQDTVDSADAVAK.[L]		1	1	B8AL33	B8AL33	0	3	0.3665	0	1	1	959.801574707031	2877.39017086109	1.42047016801969	0.00136241369788574	HCD	MS2	0	40.17	44.4581384056	41045	NaS1_070418_02.raw	0/0	4.12379503250122	19197297.25	44.4131164550781	0	3.62E-07
False	High	Sequest HT (A2)	Unambiguous	[R].AVLINAGQANAATGDAGYQDTVDSADAVAK.[L]		1	1	B8AL33	B8AL33	0	3	0.5472	0	1	1	959.801574707031	2877.39017086109	1.42047016801969	0.00136241369788574	CID	MS2		30.475	44.4598901704	41047	NaS1_070418_02.raw	0/0	3.60174822807312	19197297.25	44.4131164550781	0	3.134E-05
False	High	Sequest HT (A2)	Unambiguous	[K].VnQIGSVTESIEAVK.[M]	N2(Deamidated)	1	1	Q42971	Q42971	0	2	0.0194	0	1	1	787.917358398438	1574.82744016688	0.15687872036546	0.000123528437425913	HCD	MS2	38.04324	26.83597	44.4896744541333	41078	NaS1_070418_02.raw	0/0	3.0956871509552			0	5.434E-05
False	High	Sequest HT (A2)	Unambiguous	[K].VNqIGSVTESIEAVK.[M]	Q3(Deamidated)	1	1	Q42971	Q42971	0	2		0.0194	2	2	787.917358398438	1574.82744016688	0.15687872036546	0.000123528437425913	HCD	MS2	38.04324	26.83597	44.4896744541333	41078	NaS1_070418_02.raw	0/0	3.04414033889771			0	1.022E-05
False	High	Sequest HT (A2)	Unambiguous	[K].IGPWGGnGGSAQDISVPPK.[K]	N7(Deamidated)	1	1	Q0JMY8	Q0JMY8	0	2	0.0894	0	1	1	919.457946777344	1837.90861692469	0.388455094217393	0.000356972343807493	HCD	MS2	18.12294	34.54081	44.5705126032	41164	NaS1_070418_02.raw	0/0	4.92159414291382			0	7.555E-10
False	High	Sequest HT (A2)	Unambiguous	[K].TITLEVESSDTIDNVK.[A]		2	6	P51431; Q9ARZ9	P0CH35; P0C030; Q58G87; P51431; P0C031; Q9ARZ9	0	2	0.6777	0	1	1	882.449584960938	1763.89189329188	0.554615858965646	0.000489140937474986	CID	MS2		41.25	44.5695357354667	41163	NaS1_070418_02.raw	0/0	5.11931657791138			0	5.11E-08
False	High	Sequest HT (A2)	Unambiguous	[K].TITLEVESSDTIDNVK.[A]		2	6	P51431; Q9ARZ9	P0CH35; P0C030; Q58G87; P51431; P0C031; Q9ARZ9	0	2	0.6362	0	1	1	882.449584960938	1763.89189329188	0.554615858965646	0.000489140937474986	HCD	MS2	0	33.1	44.567572708	41161	NaS1_070418_02.raw	0/0	4.37030076980591			0	3.428E-07
False	High	Sequest HT (A2)	Unambiguous	[R].IINEPTAAAIAYGLDKK.[G]		1	1	Q6Z7B0	Q6Z7B0	1	3	0.6646	0	1	2	596.668273925781	1787.99026851734	0.0519395159043056	3.09557813883051E-05	HCD	MS2	6.267812	5.515566	44.5629440472	41156	NaS1_070418_02.raw	0/0	4.73956966400146			0	7.862E-09
False	High	Sequest HT (A2)	Unambiguous	[R].IINEPTAAAIAYGIDKK.[G]		2	2	Q75HQ0	Q6Z058; Q75HQ0	1	3	0.6646	0	1	1	596.668273925781	1787.99026851734	0.0519395159043056	3.09557813883051E-05	HCD	MS2	6.267812	5.515566	44.5629440472	41156	NaS1_070418_02.raw	0/0	4.73956966400146			0	7.862E-09
False	High	Sequest HT (A2)	Unambiguous	[R].GGLDFTKDDENVNSQPFMR.[W]		1	1	P0C511	P0C511	1	2	0.7013	0	1	1	1085.49743652344	2169.98759641688	0.294511850700185	0.000319543437399261	CID	MS2		26.12558	44.5619509210667	41155	NaS1_070418_02.raw	0/0	5.48968410491943			0	4.288E-08
False	High	Sequest HT (A2)	Unambiguous	[R].GGLDFTKDDENVNSQPFMR.[W]		1	1	P0C511	P0C511	1	3	0.446	0	1	1	724.000427246094	2169.98672847828	-0.105462255502001	-7.62839063099818E-05	CID	MS2		1.536292	44.5608585898667	41154	NaS1_070418_02.raw	0/0	4.99769687652588			0	3.009E-06
False	High	Sequest HT (A2)	Unambiguous	[R].GGLDFTKDDENVNSQPFMR.[W]		1	1	P0C511	P0C511	1	2	0.7179	0	1	1	1085.49719238281	2169.98710813563	0.0694960973332655	7.54028123992612E-05	HCD	MS2	0	20.72985	44.5599839194667	41153	NaS1_070418_02.raw	0/0	5.13958787918091			0	3.777E-08
False	High	Sequest HT (A2)	Unambiguous	[R].VPEGFDYELYNR.[DN]		2	2	Q6Z4G3; Q8H8T0	Q6Z4G3; Q8H8T0	0	2	0.679	0	1	1	751.351867675781	1501.69645872156	0.448833624883357	0.000337005781261723	HCD	MS2	24.53249	10.11343	44.5970155426667	41192	NaS1_070418_02.raw	0/0	3.51596713066101			0	7.365E-06
False	High	Sequest HT (A2)	Unambiguous	[K].APAADDDDDDDVDLFGEETEEEK.[K]		1	1	Q40680	Q40680	0	2	0.8184	0	1	1	1270.50268554688	2539.99809446375	1.04044822126779	0.00132136687489037	CID	MS2		33.1	44.5439240053333	41139	NaS1_070418_02.raw	0/0	4.67918252944946	15605251	44.6588745117188	0	2.524E-06
False	High	Sequest HT (A2)	Unambiguous	[K].AAQDIALADLAPTHPIR.[L]		2	2	Q6ZKC0; Q2R2W2	Q6ZKC0; Q2R2W2	0	3	0.6275	0	1	1	591.660705566406	1772.96756343922	1.24398325627093	0.00073517973972533	CID	MS2		4.174002	44.5168043416	41107	NaS1_070418_02.raw	0/0	3.05974340438843			0	2.854E-05
False	High	Sequest HT (A2)	Unambiguous	[R].IINEPTAAAIAYGIDKK.[G]		2	2	Q75HQ0	Q6Z058; Q75HQ0	1	2	0.6255	0	1	2	894.498779296875	1787.99028196375	0.05945991865125	5.31568751966915E-05	CID	MS2		23.365	44.4987217146667	41088	NaS1_070418_02.raw	0/0	2.58849716186523	28814836	44.407958984375	0	0.0001324
False	High	Sequest HT (A2)	Unambiguous	[R].IINEPTAAAIAYGLDKK.[G]		1	1	Q6Z7B0	Q6Z7B0	1	2	0.6255	0	1	1	894.498779296875	1787.99028196375	0.05945991865125	5.31568751966915E-05	CID	MS2		23.365	44.4987217146667	41088	NaS1_070418_02.raw	0/0	2.58849716186523	28814836	44.407958984375	0	0.0001324
False	High	Sequest HT (A2)	Unambiguous	[R].IINEPTAAAIAYGIDKK.[G]		2	2	Q75HQ0	Q6Z058; Q75HQ0	1	2	0.5078	0	1	2	894.498779296875	1787.99028196375	0.05945991865125	5.31568751966915E-05	HCD	MS2	0	35.955	44.497088916	41086	NaS1_070418_02.raw	0/0	3.19450092315674	28814836	44.407958984375	0	8.3E-06
False	High	Sequest HT (A2)	Unambiguous	[R].IINEPTAAAIAYGLDKK.[G]		1	1	Q6Z7B0	Q6Z7B0	1	2	0.5078	0	1	1	894.498779296875	1787.99028196375	0.05945991865125	5.31568751966915E-05	HCD	MS2	0	35.955	44.497088916	41086	NaS1_070418_02.raw	0/0	3.19450092315674	28814836	44.407958984375	0	8.3E-06
False	High	Sequest HT (A2)	Unambiguous	[R].VGLTGLTVAEHFR.[D]		1	1	Q01859	Q01859	0	2	0.3056	0	1	1	700.387939453125	1399.76860227625	-0.444511665947989	-0.000311106874960387	HCD	MS2	11.31113	27.03512	44.4936425533333	41082	NaS1_070418_02.raw	0/0	2.88141298294067			0	2.818E-05
False	High	Sequest HT (A2)	Unambiguous	[K].VNqIGSVTESIEAVK.[M]	Q3(Deamidated)	1	1	Q42971	Q42971	0	2	0.4774	0	1	2	787.917358398438	1574.82744016688	0.15687872036546	0.000123528437425913	CID	MS2		26.73149	44.491176412	41080	NaS1_070418_02.raw	0/0	3.54319024085999			0	5.887E-06
False	High	Sequest HT (A2)	Unambiguous	[K].VnQIGSVTESIEAVK.[M]	N2(Deamidated)	1	1	Q42971	Q42971	0	2	0.4774	0	1	1	787.917358398438	1574.82744016688	0.15687872036546	0.000123528437425913	CID	MS2		26.73149	44.491176412	41080	NaS1_070418_02.raw	0/0	3.54319024085999			0	5.947E-06
False	High	Sequest HT (A2)	Unambiguous	[K].APAADDDDDDDVDLFGEETEEEK.[K]		1	1	Q40680	Q40680	0	2	0.7705	0	1	1	1270.50268554688	2539.99809446375	1.04044822126779	0.00132136687489037	HCD	MS2	64.02523	40.995	44.5421784434667	41137	NaS1_070418_02.raw	0/0	4.26851844787598	15605251	44.6588745117188	0	3.608E-06
False	High	Sequest HT (A2)	Unambiguous	[R].IITTNLWSAELSK.[L]		1	4	Q9AUV6	Q2QS14; B7F958; Q9AUV6; Q2QS13	0	2	0.5887	0	1	2	738.410278320313	1475.81328001063	1.93756636040062	0.00142974031257381	CID	MS2		35.53124	51.5061704744	48107	NaS1_070418_02.raw	0/0	3.72108817100525	3821171.5625	51.4939460754395	0	2.407E-05
False	High	Sequest HT (A2)	Unambiguous	[R].VPIIVTGNDFSTLYAPLIR.[D]		1	1	P93431	P93431	0	2	0.6198	0	1	1	1045.08935546875	2089.1714343075	1.06825598284046	0.00111588374988969	HCD	MS2	25.75979	31.3	67.9816510362667	66076	NaS1_070418_03.raw	0/0	3.1313910484314			0	1.356E-09
False	High	Sequest HT (A2)	Unambiguous	[K].IDMSATVLGFK.[I]		1	1	Q10CE4	Q10CE4	0	2	0.6992	0	1	1	591.316040039063	1181.62480344813	1.12715950306866	0.000665939062514553	CID	MS2		15.1755	51.5674634837333	48157	NaS1_070418_02.raw	0/0	3.68979930877686			0	9.218E-05
False	High	Sequest HT (A2)	Unambiguous	[K].KGAIPALPTVAVAQELISK.[A]		1	1	Q0J8G4	Q0J8G4	1	3	0.8214	0	1	1	636.050720214844	1906.13760738453	0.227263041515261	0.000144398177250575	CID	MS2		28.03	60.5880979056	56689	NaS1_070418_02.raw	0/0	2.79729223251343			0	9.838E-06
False	High	Sequest HT (A2)	Unambiguous	[R].SPAEAMMILVPEAYK.[N]		1	1	Q69RJ0	Q69RJ0	0	2	0.372	0	1	1	825.418395996094	1649.82951536219	1.08407208726202	0.000894266093723672	HCD	MS2	19.51646	31.885	60.5872040002667	56688	NaS1_070418_02.raw	0/0	3.70760488510132			0	8.906E-06
False	High	Sequest HT (A2)	Unambiguous	[K].KGAIPALPTVAVAQELISK.[A]		1	1	Q0J8G4	Q0J8G4	1	3	0.7402	0	1	1	636.050720214844	1906.13760738453	0.227263041515261	0.000144398177250575	HCD	MS2	28.16495	35.01918	60.5863457157333	56687	NaS1_070418_02.raw	0/0	4.34807300567627			0	8.41E-07
False	High	Sequest HT (A2)	Unambiguous	[K].DTVGQYESHIAFTLPGLYR.[V]		1	1	P30298	P30298	0	3	0.5738	0	1	1	723.032287597656	2167.08230953297	0.214801748361507	0.000155164322980757	CID	MS2		40.815	60.5283857032	56630	NaS1_070418_02.raw	0/0	2.36920475959778			0	4.596E-05
False	High	Sequest HT (A2)	Unambiguous	[K].DTVGQYESHIAFTLPGLYR.[V]		1	1	P30298	P30298	0	3	0.5121	0	1	1	723.032287597656	2167.08230953297	0.214801748361507	0.000155164322980757	HCD	MS2	47.53318	25.95975	60.5263836730667	56628	NaS1_070418_02.raw	0/0	3.70678019523621			0	1.664E-08
False	High	Sequest HT (A2)	Unambiguous	[K].TLATYGInAVcTHLGcVVPWNAAENK.[F]	N8(Deamidated); C11(Carbamidomethyl); C16(Carbamidomethyl)	1	1	Q69S39	Q69S39	0	3	0.0642	0	1	1	954.136474609375	2860.39487056813	6.71599482237064	0.00640342270820327	CID	MS2		42.375	60.5059741784	56606	NaS1_070418_02.raw	0/0	3.58237218856812	5921694.25	60.7277145385742	0	0.0001085
False	High	Sequest HT (A2)	Unambiguous	[R].DSLVADEGGFPAELLR.[Y]		1	1	Q7XDY9	Q7XDY9	0	2	0.1152	0	1	1	844.92822265625	1688.8491686825	0.105363179973071	8.89712500793394E-05	HCD	MS2	47.21349	38.01	60.4994536816	56599	NaS1_070418_02.raw	0/0	2.42832851409912			0	1.273E-06
False	High	Sequest HT (A2)	Unambiguous	[K].VcLLGcGVSTGLGAVWNTAK.[V]	C2(Carbamidomethyl); C6(Carbamidomethyl)	1	2	A2XAZ3	Q0DWH1; A2XAZ3	0	2	0.6023	0	1	1	1032.02502441406	2063.04277219813	0.741593572299046	0.000764969062323928	CID	MS2		33.1	60.4559657522667	56556	NaS1_070418_02.raw	0/0	3.46844244003296	3088387.8125	60.3937721252441	0	2.474E-05
[truncated: 35,947 more rows]
