# Supplementary material for: Sodium lignosulfonate improves shoot growth of Oryza sativa via enhancement of photosynthetic activity and reduced accumulation of reactive oxygen species
Source: Sci Rep. 2021 Jun 24;11:13226. doi: 10.1038/s41598-021-92401-x (PMC8225820; doi:10.1038/s41598-021-92401-x)
Supplement: Supplementary file 2 — Supplementary Information 2. [file 41598_2021_92401_MOESM2_ESM.zip › NaLS-treated/NaLS2_070418_01_PeptideGroups.txt]

Confidence	Annotated Sequence	Modifications	Modifications in Master Proteins	Qvality PEP	Qvality q-value	# Protein Groups	# Proteins	# PSMs	Master Protein Accessions	Positions in Master Proteins	# Missed Cleavages	Theo. MH+ [Da]	Found in Sample: [S17] F17: Sample	Found in Sample: [S18] F18: Sample	Found in Sample: [S19] F19: Sample	Area: F17: Sample	Area: F18: Sample	Area: F19: Sample	XCorr Sequest HT	Confidence Sequest HT	Percolator q-Value Sequest HT	Percolator PEP Sequest HT
High	[K].MLNSDSAVIAETGDSWFNCQK.[L]	1xCarbamidomethyl [C19]		0.00307979	0	1	2	2	A2XFI3	A2XFI3 [420-440]	0	2373.04857153	High	Not Found	Not Found	2.6e6			3.00848293304443	High	0	8.476E-05
High	[R].LEIQAIADDITSK.[Y]			0.000297612	0	1	1	12	P0C315	P0C315 [12-24]	0	1416.75805058	High	High	High	1.1e8	8.9e7	4.9e7	3.39035320281982	High	0	3.972E-06
High	[K].NSWGADWGDNGYFK.[M]	1xDeamidated [N10]		0.000349003	0	1	1	12	P25778	P25778 [329-342]	0	1617.66046222	High	High	High	4.7e7	1.5e7	2.2e7	3.0932936668396	High	0	1.086E-05
High	[R].ITEQAGVVLTLDPKPIQGDWNGAGCHTNYSTK.[S]	1xDeamidated [Q/N]; 1xCarbamidomethyl [C25]		0.000842816	0	1	1	7	P14655	P14655 [280-311]	0	3471.68490872	Not Found	High	High		1.7e7	1.1e7	3.9628689289093	High	4.727E-05	0.000123
High	[R].ITEQAGVVLTLDPKPIQGDWNGAGCHTNYSTK.[S]	2xDeamidated [N21; N28]; 1xCarbamidomethyl [C25]		0.00102259	0	1	1	8	P14655	P14655 [280-311]	0	3472.66892472	High	High	High	5.7e6	1.2e7		3.9065113067627	High	0	2.425E-05
High	[K].IDMSATVLGFK.[I]			0.0028606	0	1	1	11	Q10CE4	Q10CE4 [59-69]	0	1181.62347157	High	High	High	1.6e8	1.7e8	4.0e7	3.51530265808105	High	0	8.488E-05
High	[K].LYQLGIDWTTPEHGPINSAK.[R]			0.00102842	0	1	2	3	B8BKI7	B8BKI7 [236-255]	0	2240.13460785	High	High	Not Found				2.97821760177612	High	0	2.016E-05
High	[K].YIDTNFEGPALLPDDSEK.[Q]			4.20441E-05	0	1	1	8	A1XBB7	A1XBB7 [104-121]	0	2023.94949245	High	High	High	4.5e7	3.8e7	5.0e6	3.12769961357117	High	0	6.679E-05
High	[K].YIDTNFEGPALLPDDSEK.[Q]	1xDeamidated [N5]		0.00241239	0	1	1	2	A1XBB7	A1XBB7 [104-121]	0	2024.93350845	Not Found	Not Found	High			9.7e6	3.55091142654419	High	0	6.154E-05
High	[K].YGQDATNVGDEGGFAPNIQENKEGLELLK.[T]			0.00029931	0	1	1	6	Q42971	Q42971 [206-234]	1	3106.49636227	High	High	High	4.8e7	1.0e7	2.8e7	3.98048615455627	High	0	3.983E-06
High	[K].YGQDATNVGDEGGFAPNIQENKEGLELLK.[T]	1xDeamidated [N/Q]		4.84704E-05	0	1	1	10	Q42971	Q42971 [206-234]	1	3107.48037827	High	High	Not Found	2.1e7	4.9e7		4.99362516403198	High	0	4.069E-07
High	[R].GVLFATEALLAEHGK.[G]			0.000493779	0	1	1	6	A2XMV1	A2XMV1 [188-202]	0	1555.84786865	High	High	High	2.6e7	1.4e7	2.4e7	3.11042952537537	High	0	7.899E-06
High	[K].APGETCHIVIDHGGNVPYWEGQSYGIIPPGENPK.[K]	1xCarbamidomethyl [C6]		0.0010168	0	1	1	4	P41345	P41345 [111-144]	0	3688.7489055	High	High	High	7.2e7	4.1e7	5.5e7	2.84050583839417	High	0	1.994E-05
High	[K].APGETCHIVIDHGGNVPYWEGQSYGIIPPGENPK.[K]	1xDeamidated [N15]; 1xCarbamidomethyl [C6]		0.000877045	0	1	1	5	P41345	P41345 [111-144]	0	3689.7329215	High	High	Not Found	1.7e7	2.8e7		4.07815551757813	High	0	4.495E-05
High	[K].KISEEEYISAIKEEISK.[V]			1.07322E-05	0	1	1	25	Q2QLY5	Q2QLY5 [458-474]	2	1996.04847821	High	High	High	1.6e7	5.8e7		4.62664127349854	High	0	1.822E-07
High	[R].DAVTPLSETEAVDLVK.[D]			5.04397E-05	0	1	1	16	O64464	O64464 [169-184]	0	1686.87962212	High	High	High	1.1e8	7.6e7	1.0e8	3.38665699958801	High	0	3.218E-06
High	[K].ATFDSTVGIHPSAAEEFVTMR.[T]			0.00290976	0	1	1	12	P48642	P48642 [460-480]	0	2266.08085769	High	High	High	3.0e7	3.9e7	3.7e7	2.94968485832214	High	0.0002478	0.001885
High	[K].YTSDIDIVSNASCTTNCLAPLAK.[V]	2xCarbamidomethyl [C13; C17]		0.000188798	0	1	1	7	A2YQT7	A2YQT7 [142-164]	0	2514.18506521	High	High	High	1.1e7		7.6e6	3.64234614372253	High	0	1.281E-05
High	[K].WKPSLSWFK.[N]			0.00241239	0	1	1	9	P0C358	P0C358 [161-169]	0	1178.63569132	High	High	High		2.9e7	4.6e6	3.38926839828491	High	0.0001925	0.001625
High	[K].YTSDIDIVSNASCTTNCLAPLAK.[V]	1xDeamidated [N]; 2xCarbamidomethyl [C13; C17]		8.90956E-05	0	1	1	5	A2YQT7	A2YQT7 [142-164]	0	2515.16908121	Not Found	High	Not Found		1.5e7		3.58436632156372	High	7.998E-05	0.0003904
High	[RK].VVDVGGGTGFTTLGIVK.[RH]			0.000249494	0	1	2	6	Q2QM69	Q2QM69 [125-141]	0	1619.90029809	High	High	High	1.7e7	9.1e6	1.9e7	2.50890851020813	High	0	2.676E-05
High	[R].LYSIASSALGDFGDSK.[T]			3.05223E-06	0	1	1	15	P41344	P41344 [142-157]	0	1630.79589256	High	High	High	4.5e8	3.3e8	3.0e8	4.63182067871094	High	0	9.588E-09
High	[K].GIYPAVDPLDSTSTMLQPR.[I]			8.89506E-06	0	1	1	28	P12085	P12085 [360-378]	0	2061.03211668	High	High	High	3.0e8	1.0e8	2.3e8	3.99797630310059	High	0	3.891E-08
High	[K].GIYPAVDPLDSTSTMLQPR.[I]	1xOxidation [M15]		0.00140598	0	1	1	12	P12085	P12085 [360-378]	0	2077.02703168	High	High	High	5.2e7	3.3e7	4.3e7	2.86254811286926	High	0.0001056	0.0005914
High	[R].AVFASGSPFDPVEYNGK.[I]	1xDeamidated [N15]		3.57934E-06	0	1	1	12	P43279	P43279 [515-531]	0	1785.83300674	High	High	High	3.3e8	2.6e8	2.9e8	4.11542177200317	High	0	1.18E-08
High	[R].QLIDQVVSTALPESK.[S]			0.000667516	0	1	2	6	Q2QYW2	Q2QYW2 [983-997]	0	1627.89012729	High	High	High	3.1e7	2.8e7	2.9e7	3.33129382133484	High	0	1.148E-05
High	[R].GMEVIDTGAPLSVPVGGATLGR.[I]			1.41359E-07	0	1	1	22	P12085	P12085 [88-109]	0	2097.10086492	High	High	High	2.8e8	1.8e8	1.5e8	4.65785312652588	High	0	2.899E-10
High	[R].GMEVIDTGAPLSVPVGGATLGR.[I]	1xOxidation [M2]		3.26789E-06	0	1	1	12	P12085	P12085 [88-109]	0	2113.09577992	High	High	High	7.3e6	3.8e7	3.8e7	3.62019181251526	High	0	2.588E-07
High	[K].SADELAADAAFFR.[D]			0.000148671	0	1	1	6	Q84T92	Q84T92 [70-82]	0	1383.65391993	High	High	High	1.5e7		1.0e8	4.23176431655884	High	0	1.591E-06
High	[K].VIIGPATVGGIQAGAFK.[I]			5.43118E-05	0	1	1	6	Q93VT8	Q93VT8 [132-148]	0	1598.92645332	High	High	High	1.0e8			2.95794415473938	High	0	4.217E-07
High	[K].VLDADVTDSVIGEGCVIR.[H]	1xCarbamidomethyl [C15]		1.66046E-06	0	1	1	6	Q69T99	Q69T99 [372-389]	0	1917.95861772	High	High	Not Found	1.8e7	8.2e6		5.31505298614502	High	0	4.293E-09
High	[K].TQVEAICSQTVSCADILAVAAR.[D]	1xDeamidated [Q]; 2xCarbamidomethyl [C7; C13]		0.00192195	0	1	2	12	A2YPX3	A2YPX3 [103-124]	0	2364.15337166	High	High	High	5.8e6	1.0e7	1.3e7	2.3639178276062	High	7.998E-05	0.0002587
High	[R].ISITGAGGFIASHIAR.[R]			0.000205616	0	1	1	11	Q2R1V8	Q2R1V8 [25-40]	0	1570.87000108	High	High	High		3.5e7	2.1e7	3.18306136131287	High	0	2.077E-05
High	[K].QVTEYASDEPWGWYK.[S]			0.000207969	0	1	1	10	B3VMC0	B3VMC0 [484-498]	0	1858.82825528	High	High	High	8.0e7	4.5e7	6.0e7	3.36352252960205	High	0	7.397E-05
High	[K].QVTEYASDEPWGWYK.[S]	1xDeamidated [Q1]		0.00214107	0	1	1	2	B3VMC0	B3VMC0 [484-498]	0	1859.81227128	High	Not Found	Not Found				3.51667976379395	High	0	5.266E-05
High	[R].VETGVLKPGMVVTFGPSGLTTEVK.[S]			9.12143E-08	0	1	1	65	O64937	O64937 [255-278]	0	2446.32617325	High	High	High	2.0e8	2.2e7	5.4e7	5.35786199569702	High	0	1.444E-09
High	[R].VETGVLKPGMVVTFGPSGLTTEVK.[S]	1xOxidation [M10]		1.78074E-05	0	1	1	2	O64937	O64937 [255-278]	0	2462.32108825	High	Not Found	Not Found				3.69580578804016	High	0	9.715E-08
High	[R].DNLTLWTSDISEDTAEEIR.[E]			1.61389E-06	0	1	1	16	Q7XTE8	Q7XTE8 [233-251]	0	2208.03026181	High	High	High	1.1e8	1.5e7	8.3e7	4.49977970123291	High	0	4.143E-09
High	[R].DNLTLWTSDISEDTAEEIR.[E]	1xDeamidated [N2]		0.00012045	0	1	1	3	Q7XTE8	Q7XTE8 [233-251]	0	2209.01427781	Not Found	Not Found	High				3.45462274551392	High	0	8.155E-06
High	[R].EAVFSYADDPCSANYPLMQK.[L]	1xCarbamidomethyl [C11]		3.54469E-05	0	1	1	10	P14717	P14717 [560-579]	0	2306.01039518	High	High	High	6.9e7	4.2e7	9.6e6	3.82405042648315	High	0	2.495E-06
High	[K].EVEDLEAGGIQVIQIDEAALR.[E]			9.33139E-08	0	2	2	40	Q2QLY5; Q2QLY4	Q2QLY5 [591-611]; Q2QLY4 [591-611]	0	2268.17178109	High	High	High	9.2e7	9.1e7	5.0e7	5.46397352218628	High	0	9.705E-11
High	[K].EVEDLEAGGIQVIQIDEAALR.[E]	1xDeamidated [Q]		1.63507E-05	0	2	2	2	Q2QLY5; Q2QLY4	Q2QLY5 [591-611]; Q2QLY4 [591-611]	0	2269.15579709	High	Not Found	Not Found				4.22354507446289	High	0	8.729E-08
High	[R].VKEYLPITGLADFNK.[L]			0.00107019	0	1	1	18	P37833	P37833 [68-82]	1	1707.93159821	High	High	High	2.7e7	9.1e6	2.7e7	3.52727913856506	High	0	4.977E-05
High	[K].ASDSANLDSTAELLLR.[S]			1.7015E-05	0	1	1	17	Q69RJ0	Q69RJ0 [368-383]	0	1675.84971897	High	High	High	7.7e7	4.4e7	9.3e7	3.52164936065674	High	0	3.369E-07
High	[K].LTSSPWSELDGLQPETK.[I]			0.000318639	0	1	1	8	Q75HE6	Q75HE6 [406-422]	0	1887.93344853	High	High	High	6.5e7	5.5e7		3.21112442016602	High	0	4.347E-06
High	[R].FSPNPMAPTIVSGSWDR.[S]			0.00264193	0	1	1	6	Q6L4F8	Q6L4F8 [174-190]	0	1861.89014405	High	High	High	9.6e6	9.2e6	1.1e7	2.82108950614929	High	0.0005625	0.004782
High	[R].DAILAEGNPAPVVVSEGANTMDVGR.[A]			0.000183503	0	1	1	6	Q0JMH0	Q0JMH0 [393-417]	0	2482.22422729	High	High	High	2.7e7		2.1e7	4.01327276229858	High	0	1.203E-05
High	[R].DAILAEGNPAPVVVSEGANTMDVGR.[A]	1xDeamidated [N]		0.000505144	0	1	1	6	Q0JMH0	Q0JMH0 [393-417]	0	2483.20824329	High	High	Not Found	5.4e6			4.18855667114258	High	0	4.27E-05
High	[R].LGVSAAAFAPAAVVAAPGAGGAGAAADEAPAEK.[T]			2.11718E-07	0	1	1	23	O22386	O22386 [83-115]	0	2806.43699711	High	High	High	3.1e8	2.0e8	3.9e7	4.7448034286499	High	0	1.83E-09
High	[K].YVFTIDDDCFVAK.[D]	1xCarbamidomethyl [C9]		0.000206789	0	1	1	19	Q8H8T0	Q8H8T0 [105-117]	0	1592.73012159	High	High	High	1.6e8	9.1e7		2.9314751625061	High	0	2.129E-05
High	[K].VYPLDAVYDSPEDVPEDVK.[G]			5.07275E-05	0	1	1	17	Q6Z0I4	Q6Z0I4 [151-169]	0	2150.01757195	High	High	High	3.0e6	1.4e7	1.2e7	3.55510950088501	High	0	4.455E-06
High	[R].GGPTSVVIYDIHALQER.[F]			0.00265698	0	1	1	7	Q6ZFT5	Q6ZFT5 [136-152]	0	1854.97083716	High	High	High		6.0e6		2.87712287902832	High	7.998E-05	0.000316
High	[R].LAIVSPLSGDQPLYNADR.[T]			0.0025534	0	1	1	5	Q10MX3	Q10MX3 [51-68]	0	1929.00761654	High	High	High	5.0e6			2.47749161720276	High	0.0001652	0.001176
High	[K].YNAGLSHTTPDLTAALLLNNK.[G]			0.00178508	0	1	1	4	Q6L5I5	Q6L5I5 [164-184]	0	2227.1717216	High	High	Not Found		1.9e7		3.08196973800659	High	0	8.052E-05
High	[R].VPEPTVDETIEILR.[G]			0.00133585	0	1	1	10	Q2QVG9	Q2QVG9 [428-441]	0	1610.8635782	High	High	High	7.6e6	4.4e7	3.9e7	2.54635524749756	High	7.998E-05	0.0002826
High	[K].LAYVALDYEQELETAK.[S]			2.17311E-05	0	1	1	11	A3C6D7	A3C6D7 [218-233]	0	1855.93238593	High	High	High	6.0e6	2.3e7	4.5e7	3.76569294929504	High	0	1.769E-06
High	[K].LAYVALDYEQELETAK.[S]	1xDeamidated [Q10]		0.00020099	0	1	1	1	A3C6D7	A3C6D7 [218-233]	0	1856.91640193	Not Found	Not Found	High			4.3e7	4.17318916320801	High	0	2.366E-06
High	[R].IPSAVGYQPTLATDLGGLQER.[I]			2.38587E-07	0	1	1	34	Q01859	Q01859 [348-368]	0	2186.14517251	High	High	High	3.3e8		1.4e8	4.07687473297119	High	0	4.057E-09
High	[R].IPSAVGYQPTLATDLGGLQER.[I]	1xDeamidated [Q]		3.48471E-05	0	1	1	3	Q01859	Q01859 [348-368]	0	2187.12918851	High	Not Found	Not Found				3.14559531211853	High	7.998E-05	0.0002607
High	[K].LDAQPELFIHIVPDK.[A]			0.000238394	0	2	3	20	Q0J4P2; Q07078	Q0J4P2 [58-72]; Q07078 [58-72]	0	1734.94249724	High	High	High			3.4e7	3.01661801338196	High	0	9.014E-06
High	[K].TQVTVEYLNDAGAMVPVR.[V]			0.000239754	0	1	1	5	P93438	P93438 [172-189]	0	1962.9953373	High	High	High	1.0e7		4.7e6	3.41993999481201	High	0	2.985E-06
High	[K].SFFEANLSLAEQPPR.[F]			0.000239754	0	1	1	10	Q6AVT2	Q6AVT2 [347-361]	0	1705.85441051	High	High	High	2.5e7	4.9e6	7.6e6	2.87535071372986	High	0	2.99E-06
High	[R].VSDGLAENLSLSEAWSK.[I]			3.45921E-06	0	1	2	14	P0C362	P0C362 [288-304]	0	1805.89158375	High	High	High	1.4e8	1.2e8	1.3e8	4.53469705581665	High	0	1.13E-08
High	[K].LVSWYDNEWGYSTR.[V]			0.000718742	0	1	1	4	Q6K5G8	Q6K5G8 [312-325]	0	1775.80237493	High	Not Found	High	1.3e8		5.3e6	2.74245858192444	High	4.727E-05	0.0001163
High	[K].VPEPTVDETIQILR.[G]			0.000800763	0	1	1	11	Q7F9I1	Q7F9I1 [427-440]	0	1609.87956263	High	High	High	5.6e7	1.0e8	1.0e8	3.12540626525879	High	7.998E-05	0.0001966
High	[K].VPEPTVDETIQILR.[G]	1xDeamidated [Q11]		0.00133585	0	1	1	10	Q7F9I1	Q7F9I1 [427-440]	0	1610.86357863	High	High	High	7.6e6	4.4e7	3.9e7	2.54635524749756	High	7.998E-05	0.0002826
High	[R].AFQLYSSGIFTGK.[C]			0.000679003	0	1	1	17	P25776	P25776 [270-282]	0	1418.731442	High	High	High	1.1e8	7.2e6	1.5e8	3.82470035552979	High	7.998E-05	0.0003439
High	[R].DGIKFPDVIHAFKPNPR.[S]			4.01734E-05	0	1	1	51	Q0E4K1	Q0E4K1 [147-163]	1	1951.0548416	High	High	High		1.5e7	8.1e6	3.90780448913574	High	0	4.245E-06
High	[R].DGIKFPDVIHAFKPNPR.[S]	1xDeamidated [N15]		0.00265698	0	1	1	2	Q0E4K1	Q0E4K1 [147-163]	1	1952.0388576	Not Found	High	Not Found				3.68018555641174	High	0	6.988E-05
High	[K].DLTDSIAAGNYPEWK.[L]			0.00045598	0	1	2	4	A2YH64	A2YH64 [254-268]	0	1679.79114153	High	Not Found	High	7.0e7		4.9e7	3.37017130851746	High	0	9.757E-05
High	[R].TSVPNIWAVGDVTNR.[I]			0.000928366	0	1	1	10	P48642	P48642 [325-339]	0	1628.83909482	High	High	High	1.1e8	4.2e7	9.8e7	3.13098978996277	High	4.727E-05	0.0001346
High	[R].VNIVINYDMPDSADSYLHR.[V]			0.000466475	0	1	2	2	Q0JM17	Q0JM17 [362-380]	0	2222.05464297	High	Not Found	High				2.65085196495056	High	0	7.173E-06
High	[R].FKELPPYDPDWYYTR.[A]			0.000393289	0	1	1	16	P40978	P40978 [45-59]	1	1989.93814007	High	High	High	2.2e7	4.6e7	2.2e7	3.10672044754028	High	0	3.693E-05
High	[K].IGPNEPSQLAIDLNAQGLAR.[Y]			3.80419E-07	0	1	1	41	P17784	P17784 [149-168]	0	2077.1036421	High	High	High	6.5e8	3.1e8	3.1e8	4.45892381668091	High	0	1.255E-07
High	[K].ANSDSNVVTTVTVDELTPGLK.[S]			1.18221E-05	0	1	1	13	Q6K548	Q6K548 [70-90]	0	2160.10303285	High	High	High	4.3e7	2.2e7	3.1e7	3.13986134529114	High	0	7.055E-07
High	[K].ANSDSNVVTTVTVDELTPGLK.[S]	1xDeamidated [N]		0.00111364	0	1	1	2	Q6K548	Q6K548 [70-90]	0	2161.08704885	Not Found	Not Found	High				2.62187910079956	High	0	5.679E-05
High	[K].ITGIPSLVAIGPDGK.[T]			0.000726965	0	1	1	20	Q7Y0F2	Q7Y0F2 [444-458]	0	1437.83115599	High	High	High	3.6e7	4.6e7	5.5e7	3.49843907356262	High	0.0001652	0.001408
High	[K].NTLLIMTSNVGSSVIEK.[G]			0.00043818	0	2	2	2	Q7F9I1; Q2QVG9	Q7F9I1 [745-761]; Q2QVG9 [746-762]	0	1805.96772561	High	Not Found	Not Found	1.2e7			2.83492350578308	High	7.998E-05	0.0002104
High	[K].KPWSLSFSFGR.[A]			0.00183653	0	1	2	22	P17784	P17784 [288-298]	0	1311.68443233	High	High	High	1.4e7		7.2e6	3.82127451896667	High	0	0.0001021
High	[R].KITNLTLSPGVIFGYLLK.[S]			0.000726965	0	1	1	27	P0C367	P0C367 [198-215]	1	1977.17831074	High	High	High	5.6e6	5.9e6	3.2e6	3.96875238418579	High	7.998E-05	0.0003355
High	[K].YLLQSGLQEYLNK.[Q]			0.000255237	0	1	1	13	Q6YZX6	Q6YZX6 [485-497]	0	1568.83188422	High	High	High	1.9e8	1.3e8	1.2e8	3.66705060005188	High	0	3.229E-06
High	[K].TVTANTATVSDYVGYLTK.[G]			0.00058566	0	1	1	2	B9FK36	B9FK36 [663-680]	0	1903.96474865	High	Not Found	Not Found				2.45706987380981	High	0	9.676E-06
High	[K].IGPNEPSQLAIDLNAQGLAR.[Y]	1xDeamidated [Q/N]		0.000425892	0	1	1	7	P17784	P17784 [149-168]	0	2078.0876581	Not Found	Not Found	High				3.83096170425415	High	0	6.374E-06
High	[R].LGSNIAVQGNVDPGVLFGSK.[E]			8.22744E-05	0	1	1	4	Q10LR9	Q10LR9 [323-342]	0	1972.04981569	High	High	Not Found	5.8e6	4.0e7		3.30841159820557	High	4.727E-05	0.0001673
High	[K].SGGLGDLKYPLISDVTK.[S]			0.000686771	0	1	1	13	Q6ER94	Q6ER94 [156-172]	1	1762.95854116	High	High	High	5.5e7	1.7e7	3.1e7	2.44236159324646	High	0.001033	0.007862
High	[R].ILTTNLWSAELSK.[L]			0.00010997	0	1	5	30	Q9AUV6	Q9AUV6 [204-216]	0	1475.81042053	High	High	High	1.1e8	1.1e8	1.2e8	3.84384322166443	High	0	1.071E-06
High	[R].TLQALQYVQDNPDEVCPAGWKPGDK.[S]	1xDeamidated [Q/N]; 1xCarbamidomethyl [C16]		0.00186811	0	1	1	23	Q6ER94	Q6ER94 [221-245]	0	2830.33523491	High	High	High		4.2e7	5.6e6	3.13340640068054	High	4.727E-05	0.0001365
High	[K].LLGVTIYSSDAIR.[S]			0.000248079	0	1	2	24	Q0JMY8	Q0JMY8 [26-38]	0	1407.78420581	High	High	High	8.5e7	3.8e7	1.7e7	3.1280837059021	High	0	3.227E-05
High	[R].LGPNYLMLPVNAPK.[C]			0.000119767	0	2	3	18	Q0E4K1; A2YH64	Q0E4K1 [356-369]; A2YH64 [356-369]	0	1526.83994658	High	High	High	1.3e8	2.6e7	3.5e7	4.04865550994873	High	0	1.582E-06
High	[R].LGPNYLMLPVNAPK.[C]	1xOxidation [M7]		0.00038226	0	2	3	4	Q0E4K1; A2YH64	Q0E4K1 [356-369]; A2YH64 [356-369]	0	1542.83486158	High	Not Found	High	3.0e7		2.8e7	3.38911199569702	High	0	7.775E-06
High	[K].NFEGLDLAEMDK.[S]			0.000933661	0	1	1	11	Q10CE4	Q10CE4 [183-194]	0	1381.63040729	High	High	High	1.8e8	1.2e8	3.3e7	3.27874732017517	High	0	3.42E-05
High	[K].LIGSPPGYVGYTEGGQLTEAVR.[R]			6.617E-06	0	2	2	15	Q7F9I1; Q2QVG9	Q7F9I1 [680-701]; Q2QVG9 [681-702]	0	2264.15573717	High	High	High	1.5e8	1.0e8	1.4e8	3.34605717658997	High	0	3.147E-08
High	[K].VKDELVLDGNDIELVSR.[S]			2.36279E-06	0	1	1	11	P49210	P49210 [139-155]	1	1914.01784683	High	High	High	4.2e7	2.9e7		4.23876857757568	High	0	8.099E-06
High	[K].VKDELVLDGNDIELVSR.[S]	1xDeamidated [N10]		0.000543914	0	1	1	3	P49210	P49210 [139-155]	1	1915.00186283	High	Not Found	High	8.7e6		9.5e6	3.58918142318726	High	0	8.787E-06
High	[K].LPFYHSFWNR.[T]			0.00290976	0	1	4	12	Q01K11	Q01K11 [132-141]	0	1366.66911664	High	High	High	1.4e7		1.7e7	3.05018663406372	High	0	7.858E-05
High	[R].GPILLEDYHLIEK.[VL]			0.000245272	0	2	3	34	Q0E4K1; A2YH64	Q0E4K1 [38-50]; A2YH64 [38-50]	0	1539.84172065	High	High	High	2.8e8	4.8e6	1.2e8	3.25249290466309	High	0	2.338E-05
High	[K].ESAQDIINLKPLIEK.[K]			7.2595E-05	0	1	1	35	P83646	P83646 [122-136]	0	1710.96362656	High	High	High	3.5e8	3.2e7	7.5e7	3.74901127815247	High	0	1.495E-05
High	[K].LVQIEHALTAVGSGQTSLGIK.[A]			0.000115091	0	1	1	12	Q10KF0	Q10KF0 [19-39]	0	2122.18664343	High	High	High	3.5e7	1.2e7		2.395583152771	High	0	1.229E-05
High	[R].VEAELSNICAGILR.[L]	1xCarbamidomethyl [C9]		0.000103889	0	1	1	2	Q84J55	Q84J55 [100-113]	0	1544.81010323	High	Not Found	Not Found	9.9e7			3.44522833824158	High	0	9.885E-07
High	[K].INDAVVTVPAYFNDAQR.[Q]			0.000142867	0	1	1	14	Q6Z7B0	Q6Z7B0 [169-185]	0	1892.9501017	High	High	High		1.2e8	4.0e7	3.55978226661682	High	7.998E-05	0.0002179
High	[K].NILSNSEVIAVNQDSLGVQGK.[K]			1.31717E-05	0	1	1	8	Q9FXT4	Q9FXT4 [314-334]	0	2185.14590074	High	High	High	3.4e6	2.4e7		3.2312707901001	High	0	6.564E-08
High	[K].VLVVANPANTNALILK.[E]			1.39428E-05	0	1	1	10	Q7XDC8	Q7XDC8 [127-142]	0	1649.99486719	High	High	High	4.5e8		1.7e8	3.93221139907837	High	0	1.004E-07
High	[K].VLVVANPANTNALILK.[E]	1xDeamidated [N]		0.00105208	0	1	1	7	Q7XDC8	Q7XDC8 [127-142]	0	1650.97888319	High	High	Not Found		2.2e7		2.40816879272461	High	0.0002478	0.001761
High	[R].TLQALQYVQDNPDEVCPAGWKPGDK.[S]	1xCarbamidomethyl [C16]		3.98134E-07	0	1	1	31	Q6ER94	Q6ER94 [221-245]	0	2829.35121891	High	High	High	9.9e8	7.3e8	3.3e8	4.68001937866211	High	0	4.969E-09
High	[K].SSVLLDVKPWDDETDMK.[K]			0.000134966	0	1	1	20	P29545	P29545 [136-152]	0	1977.94738401	High	High	High	1.1e8	6.7e7	4.4e7	3.08766603469849	High	7.998E-05	0.0002394
High	[R].SPPIEEVIQSGVVPR.[F]			9.37764E-05	0	1	1	1	Q71VM4	Q71VM4 [105-119]	0	1606.879897	High	Not Found	Not Found	9.3e6			3.39532041549683	High	0	8.697E-07
High	[R].ALTVPELTQQMWDAK.[N]	1xOxidation [M11]		0.00194392	0	6	8	6	Q43594; Q76FS2; Q8H7U1; Q40665; P46265; Q76FS3	Q43594 [283-297]; Q76FS2 [283-297]; Q8H7U1 [283-297]; Q40665 [283-297]; P46265 [283-297]; Q76FS3 [283-297]	0	1746.87309742	High	High	High	1.9e7		1.2e7	2.60125279426575	High	7.998E-05	0.0001935
High	[R].FEGYNDYTPEQLIK.[D]			0.00256795	0	1	1	4	P52428	P52428 [176-189]	0	1716.81154262	High	High	Not Found	3.4e7	8.3e6		2.93836283683777	High	7.998E-05	0.000361
High	[R].NPVGNPLAGIDPDEIVDTR.[S]			1.39991E-06	0	1	1	18	Q42997	Q42997 [214-232]	0	1992.00325937	High	High	High	1.8e8	2.4e7	6.8e7	4.41104936599731	High	0	2.132E-07
High	[R].NPVGNPLAGIDPDEIVDTR.[S]	1xDeamidated [N]		4.25252E-05	0	1	1	3	Q42997	Q42997 [214-232]	0	1992.98727537	Not Found	High	High		3.1e7		4.00148344039917	High	0	3.057E-07
High	[R].FVFCAEAIYK.[S]	1xCarbamidomethyl [C4]		0.00273352	0	1	1	492	P0C511	P0C511 [218-227]	0	1247.61290722	High	High	High	3.6e8	6.3e6	5.3e8	3.35939574241638	High	0.001392	0.01307
High	[K].SYELPDGQVITIGAER.[F]			5.4843E-06	0	4	4	27	A2XNS1; Q10DV7; P0C542; A3C6D7	A2XNS1 [241-256]; Q10DV7 [241-256]; P0C542 [240-255]; A3C6D7 [241-256]	0	1747.88610449	High	High	High	7.9e8	5.2e8	3.7e8	4.51352262496948	High	0	2.324E-08
High	[R].TLLYGGIYGYPR.[D]			0.0022534	0	1	1	10	O64422	O64422 [329-340]	0	1372.72596274	High	High	High	5.0e7			3.56377267837524	High	4.727E-05	0.0001646
High	[R].NSLGQAVVEGTGDHCCEYMTGGCVVVLGK.[V]	3xCarbamidomethyl [C15; C16; C23]		0.00242613	0	1	1	4	Q69RJ0	Q69RJ0 [1478-1506]	0	3097.38458651	Not Found	High	High		4.0e6	8.8e6	3.84477519989014	High	0.0004061	0.00357
High	[K].EYKPDIDIVSNASCTTNCLAPLAK.[V]	2xCarbamidomethyl [C14; C18]		2.50112E-06	0	1	1	11	Q7FAH2	Q7FAH2 [141-164]	0	2680.29567823	High	High	High	8.1e7	1.4e7	4.4e7	4.09404277801514	High	0	6.006E-08
High	[K].EYKPDIDIVSNASCTTNCLAPLAK.[V]	1xDeamidated [N17]; 2xCarbamidomethyl [C14; C18]		6.89714E-05	0	1	1	7	Q7FAH2	Q7FAH2 [141-164]	0	2681.27969423	High	High	High		3.0e7	8.9e6	4.11842632293701	High	0	5.771E-07
High	[K].EYKPDIDIVSNASCTTNCLAPLAK.[V]	2xDeamidated [N11; N17]; 2xCarbamidomethyl [C14; C18]		0.00343067	0	1	1	2	Q7FAH2	Q7FAH2 [141-164]	0	2682.26371023	Not Found	Not Found	High				2.69994378089905	High	0	9.717E-05
High	[K].SPIVVFDDVDVEK.[A]			0.000261112	0	1	1	10	B3VMC0	B3VMC0 [265-277]	0	1461.74715155	High	High	High	2.1e8	1.7e8	1.7e8	3.55421805381775	High	0	3.328E-06
High	[R].KAEEYLMGIPQDTPYSEFNHR.[F]			7.13665E-05	0	1	1	10	P30298	P30298 [207-227]	1	2525.17654888	High	High	High	5.3e7	9.8e6		3.47858595848084	High	0	6.031E-07
High	[R].KAEEYLMGIPQDTPYSEFNHR.[F]	1xDeamidated [Q/N]		0.00173506	0	1	1	6	P30298	P30298 [207-227]	1	2526.16056488	High	High	High	7.2e6		1.4e7	4.06120824813843	High	7.998E-05	0.0003854
High	[R].VNAMIEDQEPFEGEDLLDAK.[C]			0.000602555	0	1	1	7	Q5Z627	Q5Z627 [394-413]	0	2263.04346906	High	High	High	1.4e7	1.2e7	6.5e6	3.3479323387146	High	0	6.993E-05
High	[R].VNAMIEDQEPFEGEDLLDAK.[C]	1xDeamidated [Q/N]		0.00171545	0	1	1	3	Q5Z627	Q5Z627 [394-413]	0	2264.02748506	Not Found	High	Not Found				3.07495522499084	High	0.0001925	0.001451
High	[R].DNLTLWTSDNAEDGGDEIK.[E]			4.32573E-05	0	1	1	14	Q06967	Q06967 [232-250]	0	2092.93054782	High	High	High	6.1e7	3.9e7	5.9e7	3.40713000297546	High	0	5.959E-06
High	[R].ALTVPELTQQMWDAK.[N]			0.0020811	0	6	8	20	Q43594; Q76FS2; Q8H7U1; Q40665; P46265; Q76FS3	Q43594 [283-297]; Q76FS2 [283-297]; Q8H7U1 [283-297]; Q40665 [283-297]; P46265 [283-297]; Q76FS3 [283-297]	0	1730.87818242	High	High	High	1.1e7	9.6e6	5.6e7	3.54933643341064	High	0	0.0001013
High	[R].SPPIEEVINTGVVPR.[F]			3.50459E-05	0	1	1	9	Q9SLX0	Q9SLX0 [111-125]	0	1606.879897	High	High	High	4.8e7	1.1e7	2.9e7	3.38249850273132	High	0	2.375E-07
High	[R].LTGLHETASIDNFSWGVANR.[G]			4.25252E-05	0	1	1	31	P14655	P14655 [348-367]	0	2188.07815561	High	High	High	2.8e7	2.4e7	6.1e7	4.45537042617798	High	0	5.955E-07
High	[K].IYVLTQFNSASLNR.[H]			0.000131181	0	2	2	7	Q69T99; P15280	Q69T99 [119-132]; P15280 [133-146]	0	1625.86458131	High	High	High	7.4e7	4.1e7	3.2e7	2.99840044975281	High	0	6.386E-06
High	[K].LKEVEAVCNPIISAVYQR.[T]	1xCarbamidomethyl [C8]		0.0019329	0	1	1	5	Q6Z7B0	Q6Z7B0 [626-643]	1	2089.11103603	High	Not Found	High	5.0e7			2.048020362854	High	0	4.638E-05
High	[R].ELDGAELGTVAWAER.[N]			0.000153833	0	1	1	4	Q76BW5	Q76BW5 [251-265]	0	1616.7914759	High	High	Not Found	2.1e7	3.9e7		3.45815348625183	High	0	2.617E-06
High	[K].ASNTLSIIDSGIGMTK.[S]			7.38447E-05	0	1	1	10	Q0J4P2	Q0J4P2 [73-88]	0	1607.83089787	High	High	High	2.8e7	6.4e7	4.0e7	3.63476204872131	High	0	6.315E-07
High	[K].TNNSFILQQFENPANPK.[I]			6.96465E-06	0	1	1	24	Q9XEA6	Q9XEA6 [139-155]	0	1961.97156539	High	High	High	1.2e8	5.8e7	7.2e7	4.08895015716553	High	0	2.832E-08
High	[K].TNNSFILQQFENPANPK.[I]	1xDeamidated [Q/N]		0.000196468	0	1	1	12	Q9XEA6	Q9XEA6 [139-155]	0	1962.95558139	High	High	High	2.7e7			3.46270990371704	High	0.0001056	0.0004872
High	[K].LSPQGMGAEDFGFYAQR.[I]			0.00179525	0	1	1	6	Q851L5	Q851L5 [339-355]	0	1873.85375853	High	High	Not Found	3.4e7	2.3e7		2.6482572555542	High	0.0001652	0.00126
High	[R].VLYSSVVYPHNYGFIPR.[T]			0.000304462	0	1	1	12	A2X8Q3	A2X8Q3 [79-95]	0	2011.0436082	High	High	High		3.9e7	1.4e7	2.84769773483276	High	0	1.801E-05
High	[R].VFEVSLADLQNDEDQAYRK.[I]			3.58526E-05	0	1	1	16	P49397	P49397 [65-83]	1	2240.08296613	High	High	High	1.3e8	5.8e7	8.8e7	3.55396032333374	High	0	3.184E-06
High	[R].VFEVSLADLQNDEDQAYRK.[I]	1xDeamidated [N/Q]		0.00199994	0	1	1	5	P49397	P49397 [65-83]	1	2241.06698213	High	Not Found	High			1.6e7	3.98409748077393	High	0	5.121E-05
High	[K].TEFDVVIEEVPSSAR.[I]			1.7015E-05	0	1	1	21	O22386	O22386 [116-130]	0	1677.83300631	High	High	High	2.2e8	2.0e8	2.0e8	5.16420984268188	High	0	9.136E-08
High	[K].SSVLLDVKPWDDETDMTK.[L]			0.00107629	0	1	1	3	Q40680	Q40680 [141-158]	0	2078.99506242	High	High	High	4.1e7	2.9e7		2.56350803375244	High	0	2.15E-05
High	[K].GDILAIAVTENDLVK.[G]			0.00105808	0	1	1	4	Q6K669	Q6K669 [108-122]	0	1570.8686636	Not Found	High	High		1.1e7	8.0e6	3.13490676879883	High	0	8.233E-05
High	[K].NLTGLVELYGR.[N]			0.000659965	0	1	2	14	P31924	P31924 [589-599]	0	1234.67901256	High	High	High	1.2e8	1.3e8	7.8e7	3.50882601737976	High	0	1.132E-05
High	[K].VVPLITEEFGYTNVHQVPK.[V]			5.58789E-05	0	1	1	8	Q9ZST0	Q9ZST0 [86-104]	0	2170.15428071	High	High	High	1.1e8	2.0e7		2.59136867523193	High	0	9.919E-06
High	[K].VVPLITEEFGYTNVHQVPK.[V]	1xDeamidated [N/Q]		0.000252349	0	1	1	2	Q9ZST0	Q9ZST0 [86-104]	0	2171.13829671	Not Found	Not Found	High				3.355952501297	High	0	3.199E-06
High	[K].AAVAWEANKPMTIEDVQVAPPQAGEVR.[V]			0.00106412	0	1	1	2	A2XAZ3	A2XAZ3 [14-40]	0	2877.45635236	Not Found	Not Found	High			1.5e7	4.34383821487427	High	0	2.117E-05
High	[K].IGPNEPSQLSIDLNAQGLAR.[Y]			4.58989E-07	0	1	1	31	Q5N725	Q5N725 [149-168]	0	2093.0985567	High	High	High	2.6e8	1.3e8	3.2e8	4.36921358108521	High	0	2.806E-09
High	[K].IGPNEPSQLSIDLNAQGLAR.[Y]	1xDeamidated [Q/N]		2.29652E-06	0	1	1	27	Q5N725	Q5N725 [149-168]	0	2094.0825727	High	High	High	1.0e8	4.3e7	9.1e7	4.49654293060303	High	0	2.11E-08
High	[R].VINTWADIINR.[A]			0.00315056	0	1	1	13	P0C433	P0C433 [313-323]	0	1314.71646068	High	High	High	3.8e8	3.0e8	3.3e8	3.19624996185303	High	0	8.705E-05
High	[R].AAVPSGASTGVYEALELR.[D]			6.04125E-06	0	1	1	43	Q42971	Q42971 [36-53]	0	1790.92830364	High	High	High	5.2e8	8.4e7	6.2e8	4.1355881690979	High	0	3.481E-06
High	[K].IPAEITAALEPIKDNEEAVK.[A]			0.000125344	0	1	1	11	Q75HE6	Q75HE6 [241-260]	1	2151.1543402	High	High	High		5.0e7	3.5e7	2.76817607879639	High	7.998E-05	0.0002773
High	[K].LAPILDEAATTLK.[S]			0.000782752	0	1	1	18	Q53LQ0	Q53LQ0 [420-432]	0	1355.77805781	High	High	High	1.6e8	2.1e8	1.3e8	3.07593297958374	High	0	8.136E-05
High	[R].DNLTLWTSDANDDGGDEIK.[E]			3.64698E-05	0	1	1	13	Q2R2W2	Q2R2W2 [236-254]	0	2078.91489776	High	High	High	7.1e7	6.0e7	4.1e7	3.20591115951538	High	0	2.508E-07
High	[R].GGNNILVMCDTYTPAGEPIPTNK.[R]	1xCarbamidomethyl [C9]		0.000146155	0	1	1	9	P14655	P14655 [140-162]	0	2462.16902098	High	High	High	1.7e7	2.4e7	2.8e7	3.97502517700195	High	4.727E-05	0.0001191
High	[R].GGNNILVMCDTYTPAGEPIPTNK.[R]	1xDeamidated [N22]; 1xCarbamidomethyl [C9]		0.00209295	0	1	1	1	P14655	P14655 [140-162]	0	2463.15303698	High	Not Found	Not Found	2.4e7			3.43140769004822	High	0	5.112E-05
High	[K].GSDWLGDQDSIQYMCR.[E]	1xCarbamidomethyl [C15]		0.000223933	0	1	1	5	Q6ZDY8	Q6ZDY8 [113-128]	0	1930.80582231	High	High	High	5.8e7	4.7e7	3.4e7	3.5060670375824	High	0	5.801E-06
High	[K].GSDWLGDQDSIQYMCR.[E]	1xDeamidated [Q]; 1xCarbamidomethyl [C15]		0.00112638	0	1	1	4	Q6ZDY8	Q6ZDY8 [113-128]	0	1931.78983831	Not Found	High	Not Found				3.08708620071411	High	0	2.273E-05
High	[K].ISEDEYVSAIKEEISK.[V]			0.00021397	0	1	1	7	Q2QLY4	Q2QLY4 [459-474]	1	1839.92221513	High	High	High	1.6e8	4.8e7	1.2e8	2.94657135009766	High	0	6.959E-06
High	[K].MGINPIMMSAGELESGNAGEPAK.[L]			1.01796E-06	0	1	1	18	P93431	P93431 [173-195]	0	2304.06686387	High	High	High	1.3e8	6.2e7	8.2e7	4.89002656936646	High	0	8.238E-08
High	[K].MGINPIMMSAGELESGNAGEPAK.[L]	1xDeamidated [N]		0.000250918	0	1	1	5	P93431	P93431 [173-195]	0	2305.05087987	High	Not Found	Not Found	4.8e7			4.14559555053711	High	0	4.364E-06
High	[R].GLYPVETISIVGK.[I]			0.00279634	0	2	2	19	Q2QXR8; B8BJ39	Q2QXR8 [353-365]; B8BJ39 [353-365]	0	1375.78314321	High	High	High	1.6e7	2.8e7	7.0e7	2.3589551448822	High	7.998E-05	0.0002877
High	[K].MGINPIMMSAGELESGNAGEPAK.[L]	1xOxidation [M]		5.98272E-05	0	1	1	16	P93431	P93431 [173-195]	0	2320.06177887	High	High	High	2.4e7	1.2e7	2.1e7	4.16681861877441	High	0	3.574E-06
High	[R].EDQVPLIIIQDGESK.[K]			0.000230394	0	1	1	15	Q53LQ0	Q53LQ0 [331-345]	0	1683.87995649	High	High	High	8.4e7	1.9e7	1.1e8	3.65101265907288	High	0	5.493E-06
High	[K].TLVANNVIPANWSPNSNYR.[S]	1xDeamidated [N]		0.00302777	0	1	1	3	Q7XCA7	Q7XCA7 [251-269]	0	2131.05669235	Not Found	Not Found	High			9.8e6	3.03553867340088	High	0.0001056	0.0006019
High	[R].ITPSWVAFTDSER.[L]			0.000999597	0	1	1	10	Q6Z7B0	Q6Z7B0 [66-78]	0	1508.73798386	High	High	High	2.0e8	1.8e8	1.3e8	3.32626581192017	High	7.998E-05	0.0001944
High	[K].NTVGQYESHTAFTLPGLYR.[I]			0.00256795	0	1	1	1	Q10LP5	Q10LP5 [489-507]	0	2154.06144295	High	Not Found	Not Found	2.5e7			2.84792613983154	High	0	6.719E-05
High	[K].KPEDWDDEEDGEWTAPTIPNPEYK.[G]			6.04125E-06	0	1	1	14	Q9SLY8	Q9SLY8 [260-283]	0	2861.24243914	High	High	High	2.0e8	7.8e7	2.0e8	4.58972215652466	High	0	2.355E-08
High	[K].KPEDWDDEEDGEWTAPTIPNPEYK.[G]	1xDeamidated [N20]		0.000404636	0	1	1	5	Q9SLY8	Q9SLY8 [260-283]	0	2862.22645514	High	High	Not Found	7.4e6			3.46908783912659	High	0	5.94E-06
High	[K].SSAPVELTEAETEYSVNVVK.[H]			3.16345E-05	0	1	1	4	Q6Z382	Q6Z382 [644-663]	0	2152.06558473	High	Not Found	High	1.2e7		1.4e7	3.69033741950989	High	0	1.036E-06
High	[K].MDQASDSGLASYVAGQIDR.[T]	1xOxidation [M1]		9.85429E-06	0	1	1	6	B8B7C5	B8B7C5 [192-210]	0	1999.90255943	High	High	High	1.2e7	8.5e6	6.9e6	3.42841386795044	High	0	9.227E-07
High	[K].MGINPIMMSAGELESGNAGEPAK.[L]	1xDeamidated [N17]; 1xOxidation [M]		0.000589	0	1	1	3	P93431	P93431 [173-195]	0	2321.04579487	Not Found	Not Found	High				3.5595645904541	High	0	9.753E-06
High	[R].VPTVDVSVVDLTVR.[LI]			5.52467E-05	0	3	3	71	Q7FAH2; Q6K5G8; A2YQT7	Q7FAH2 [237-250]; Q6K5G8 [237-250]; A2YQT7 [237-250]	0	1498.84753428	High	High	High	1.5e7	8.7e6	2.2e8	4.1410493850708	High	0	4.323E-07
High	[R].IMNVIGEPIDEKGDITTNHFLPIHR.[E]			0.000359072	0	1	1	9	Q01859	Q01859 [165-189]	1	2859.48217322	High	High	High	6.8e6		1.3e7	3.05446934700012	High	0	7.822E-06
High	[R].VVVGDPFNSDPDDPEVMGPEVR.[E]	1xDeamidated [N8]		0.000134966	0	1	2	6	A2XIK9	A2XIK9 [132-153]	0	2371.07583221	High	High	High	6.8e6	6.3e6		3.05571436882019	High	7.998E-05	0.0001827
High	[K].VGDGAHIPVTAVVFGSPQIGNPEFK.[K]			0.00168645	0	1	2	3	B8A8C9	B8A8C9 [254-278]	0	2536.31944837	High	High	Not Found	8.0e6	1.3e7		4.05221366882324	High	4.727E-05	0.0001655
High	[K].VGDGAHIPVTAVVFGSPQIGNPEFK.[K]	1xDeamidated [Q18]		0.000999597	0	1	2	1	B8A8C9	B8A8C9 [254-278]	0	2537.30346437	Not Found	High	Not Found		5.0e6		3.17894434928894	High	0	1.942E-05
High	[K].SIAQINTPDATSLLIQPYDK.[S]			1.1622E-05	0	1	1	16	A3BLC3	A3BLC3 [134-153]	0	2188.14958917	High	High	High	1.3e8	1.2e8	7.2e7	3.86289525032043	High	0	1.279E-06
High	[K].SIAQINTPDATSLLIQPYDK.[S]	1xDeamidated [N/Q]		0.00118551	0	1	1	2	A3BLC3	A3BLC3 [134-153]	0	2189.13360517	High	Not Found	Not Found				2.31765532493591	High	0	2.441E-05
High	[K].LAGIEGGFFTLNPK.[E]			0.000177345	0	1	1	17	P14717	P14717 [227-240]	0	1463.78929121	High	High	High	1.5e8	6.4e7	5.6e7	3.10253620147705	High	0	2.589E-06
High	[K].DAADATLAAYQAAQDIAMK.[E]			2.2614E-05	0	1	1	9	Q84J55	Q84J55 [154-172]	0	1937.92731729	High	High	High	2.6e7	8.1e6	1.9e7	3.81080961227417	High	0	9.718E-07
High	[K].DAADATLAAYQAAQDIAMK.[E]	1xDeamidated [Q]		0.0022534	0	1	1	2	Q84J55	Q84J55 [154-172]	0	1938.91133329	High	Not Found	Not Found				4.32074213027954	High	0	5.639E-05
High	[R].LTSLHPEIEELLYSEVDNNEHK.[F]			1.24432E-05	0	1	1	22	P31924	P31924 [546-567]	0	2609.27295154	High	High	High		6.5e7		4.2461633682251	High	0	1.848E-06
High	[R].LTSLHPEIEELLYSEVDNNEHK.[F]	1xDeamidated [N]		3.34865E-05	0	1	1	16	P31924	P31924 [546-567]	0	2610.25696754	Not Found	High	High		2.9e7		4.04981899261475	High	0	1.441E-05
High	[K].LDELIQAIETVK.[S]			0.000686771	0	1	1	4	Q8S091	Q8S091 [174-185]	0	1371.77297241	High	High	Not Found	1.5e7			3.38829517364502	High	0	1.191E-05
High	[R].FDFSWGDAEYHQETLENLK.[VL]			6.26131E-05	0	2	2	8	Q2QXR8; B8BJ39	Q2QXR8 [59-77]; B8BJ39 [59-77]	0	2329.04076698	High	High	High	5.3e7		6.3e6	3.19817900657654	High	0	1.834E-05
High	[K].LMDIDSEHLGIPDSEYQAIVR.[M]			0.000977117	0	1	1	5	P17070	P17070 [118-138]	0	2401.17040088	High	High	High	1.6e7		1.2e7	3.09524536132813	High	0.0001925	0.001511
High	[R].SAEYMTHAPLGSLNSVGGVATEINAVNYVSPR.[S]			7.79108E-07	0	1	1	7	P0C367	P0C367 [392-423]	0	3304.62666491	High	High	High			2.4e7	4.70765018463135	High	0	1.409E-06
High	[R].SAEYMTHAPLGSLNSVGGVATEINAVNYVSPR.[S]	1xDeamidated [N]		1.16028E-06	0	1	1	17	P0C367	P0C367 [392-423]	0	3305.61068091	High	High	High	1.1e7	8.7e6	7.6e6	4.20208072662354	High	0	2.053E-06
High	[R].SAEYMTHAPLGSLNSVGGVATEINAVNYVSPR.[S]	2xDeamidated [N14; N24]		2.21052E-05	0	1	1	2	P0C367	P0C367 [392-423]	0	3306.59469691	Not Found	High	Not Found		6.6e6		4.12289476394653	High	0	1.293E-07
High	[R].SAEYMTHAPLGSLNSVGGVATEINAVNYVSPR.[S]	1xDeamidated [N]; 1xOxidation [M5]		6.36909E-05	0	1	1	10	P0C367	P0C367 [392-423]	0	3321.60559591	High	High	High	1.9e7	1.4e7		3.33551645278931	High	0.0004325	0.003874
High	[K].NAIELGLLETLQSAAVAGGGGK.[A]			3.28109E-07	0	1	1	25	Q6ZD89	Q6ZD89 [35-56]	0	2069.12370882	High	High	High	4.1e7	9.2e6	1.9e7	4.98897314071655	High	0	5.081E-10
High	[R].GSDTCELVFENCFVPHENVLGEEGK.[G]	1xDeamidated [N]; 2xCarbamidomethyl [C5; C12]		0.000127502	0	1	1	5	Q75IM9	Q75IM9 [234-258]	0	2867.24985057	Not Found	High	Not Found		3.6e6		4.17509746551514	High	0	1.222E-05
High	[R].FLSEACDLVFDAASQGK.[S]	1xCarbamidomethyl [C6]		3.57934E-06	0	1	1	22	P0C482	P0C482 [53-69]	0	1857.86874016	High	High	High	8.3e7	4.2e7	4.6e7	4.72036600112915	High	0	3.263E-08
High	[R].GSDTCELVFENCFVPHENVLGEEGK.[G]	2xCarbamidomethyl [C5; C12]		6.11038E-06	0	1	1	9	Q75IM9	Q75IM9 [234-258]	0	2866.26583457	High	High	High		7.9e6	4.1e6	4.46122694015503	High	0	5.886E-08
High	[R].VAHWITIDEPNVASIGSYDSGQLAPGR.[C]			0.000105077	0	1	1	9	Q5JK35	Q5JK35 [184-210]	0	2853.41659602	High	High	High	3.8e7	2.0e7	2.5e7	4.43174695968628	High	0	1.008E-06
High	[R].AWMAAQDQPHENLIFPEEVLPR.[G]	1xDeamidated [N/Q]; 1xOxidation [M3]		0.00331576	0	1	1	3	P0C436	P0C436 [328-349]	0	2608.25004898	Not Found	High	High				3.69141030311584	High	4.727E-05	0.0001218
High	[R].ELGVPIVMHDYLTGGFTANTSLAHYCR.[D]	1xCarbamidomethyl [C26]		1.4193E-08	0	1	1	354	P0C511	P0C511 [259-285]	0	3022.45497246	High	High	High	6.7e6	4.9e7	4.5e8	5.18264627456665	High	0	4.225E-10
High	[R].ELGVPIVMHDYLTGGFTANTSLAHYCR.[D]	1xDeamidated [N19]; 1xCarbamidomethyl [C26]		7.61577E-07	0	1	1	101	P0C511	P0C511 [259-285]	0	3023.43898846	High	High	High	1.9e7	1.5e7	2.4e7	5.13709306716919	High	0	1.538E-09
High	[R].ELGVPIVMHDYLTGGFTANTSLAHYCR.[D]	1xCarbamidomethyl [C26]; 1xOxidation [M8]		1.78074E-05	0	1	1	24	P0C511	P0C511 [259-285]	0	3038.44988746	High	High	High	8.2e6	4.7e7	2.6e6	4.44304895401001	High	0	5.574E-07
High	[R].ELGVPIVMHDYLTGGFTANTSLAHYCR.[D]	1xDeamidated [N19]; 1xCarbamidomethyl [C26]; 1xOxidation [M8]		0.00104019	0	1	1	2	P0C511	P0C511 [259-285]	0	3039.43390346	Not Found	Not Found	High			8.6e6	3.59638905525208	High	0	2.053E-05
High	[K].GVNPDEAVAYGAAVQGSILSGEGGDETK.[D]			3.56492E-05	0	1	1	8	Q6Z7B0	Q6Z7B0 [391-418]	0	2691.274408	High	High	High	2.5e7	1.5e7	2.6e7	3.8944845199585	High	7.998E-05	0.0002125
High	[K].LAYIALDYEQELETAK.[S]			0.000960589	0	1	1	4	A2XNS1	A2XNS1 [218-233]	0	1869.94803599	High	Not Found	High	4.0e6			2.90726613998413	High	7.998E-05	0.0002998
High	[K].KLDGQLGGLLSEASAEEDFTGK.[A]			6.18031E-06	0	1	1	24	Q6K669	Q6K669 [135-156]	1	2265.12449654	High	High	High	1.1e7	1.1e7	4.5e7	5.05310153961182	High	0	1.041E-06
High	[K].EAASFTSQVIIMNHPGQIGNGYAPVLDCHTSHIAVK.[F]	1xDeamidated [N]; 1xCarbamidomethyl [C28]		0.000882047	0	1	1	8	O64937	O64937 [324-359]	0	3863.88435346	Not Found	High	High		8.5e6		4.17132234573364	High	0.0002708	0.002584
High	[K].EAASFTSQVIIMNHPGQIGNGYAPVLDCHTSHIAVK.[F]	3xDeamidated [Q8; N20; N/Q]; 1xCarbamidomethyl [C28]		0.000133439	0	1	1	4	O64937	O64937 [324-359]	0	3865.85238546	High	High	Not Found	9.5e6	6.1e6		3.71082258224487	High	0	1.376E-06
High	[K].NSSYFVEWIPNNVK.[S]			0.000108109	0	6	8	14	Q43594; Q76FS2; Q8H7U1; Q40665; P46265; Q76FS3	Q43594 [337-350]; Q76FS2 [337-350]; Q8H7U1 [337-350]; Q40665 [337-350]; P46265 [337-350]; Q76FS3 [337-350]	0	1696.83294682	High	High	High	6.8e7	3.1e7	5.2e7	3.82430839538574	High	0	4.943E-06
High	[K].DLDPETTLVVVVSK.[T]			0.0010168	0	2	2	12	P42862; P42863	P42862 [200-213]; P42863 [200-213]	0	1514.83121548	High	High	High	4.5e7	2.3e7		3.41177034378052	High	0	1.986E-05
High	[R].VAEEVIFGQENVTTGASNDFMQVSR.[V]			0.00101103	0	1	1	4	Q5Z974	Q5Z974 [557-581]	0	2728.28828399	High	High	Not Found	9.1e6	3.8e6		3.59107327461243	High	0	4.786E-05
High	[K].LAVNLIPFPR.[L]			0.00135113	0	6	8	24	Q43594; Q76FS2; Q8H7U1; Q40665; P46265; Q76FS3	Q43594 [253-262]; Q76FS2 [253-262]; Q8H7U1 [253-262]; Q40665 [253-262]; P46265 [253-262]; Q76FS3 [253-262]	0	1139.69354053	High	High	High	2.5e8	1.5e7	5.7e7	3.32321095466614	High	4.727E-05	0.000127
High	[R].FVYAHFPINASITNSNTAIEIR.[N]			2.66707E-05	0	1	1	24	P49210	P49210 [93-114]	0	2478.27758359	High	High	High	1.3e7	3.1e7	2.8e6	4.87470865249634	High	0	3.656E-07
High	[R].FVYAHFPINASITNSNTAIEIR.[N]	1xDeamidated [N]		4.553E-05	0	1	1	30	P49210	P49210 [93-114]	0	2479.26159959	High	High	High	1.4e7	2.2e7	4.6e7	4.85980224609375	High	0	1.11E-05
High	[R].FVYAHFPINASITNSNTAIEIR.[N]	2xDeamidated [N9; N14]		0.000648799	0	1	1	4	P49210	P49210 [93-114]	0	2480.24561559	Not Found	High	High				4.11767911911011	High	0	2.677E-05
High	[R].VAHWITIDEPNVASIGSYDSGQLAPGR.[C]	1xDeamidated [N/Q]		0.00144651	0	1	1	7	Q5JK35	Q5JK35 [184-210]	0	2854.40061202	High	High	High	1.4e7	1.5e7	8.1e6	3.71402812004089	High	0.0001652	0.001059
High	[R].EAPAFVEQATEQQILVTGIK.[V]			4.88633E-07	0	1	1	47	Q01859	Q01859 [190-209]	0	2172.15467457	High	High	High	1.8e8	1.4e8	1.2e8	5.14147424697876	High	0	2.474E-09
High	[R].EAPAFVEQATEQQILVTGIK.[V]	1xDeamidated [Q]		3.2733E-05	0	1	1	7	Q01859	Q01859 [190-209]	0	2173.13869057	High	High	Not Found	5.5e6			4.87691497802734	High	0	2.176E-07
High	[K].DAGAVVPTSYEALETAIK.[E]			2.30033E-05	0	1	1	12	Q93VT8	Q93VT8 [294-311]	0	1834.94328496	High	High	High	8.9e7	1.0e8	7.5e7	2.91111278533936	High	0	1.367E-07
High	[R].LPIYVVQPQDGLDAIAR.[N]			4.41801E-06	0	1	1	19	Q8H8C7	Q8H8C7 [110-126]	0	1868.02762377	High	High	High		2.3e8	1.4e8	3.86325454711914	High	0	2.12E-08
High	[R].AFIAGVADDNGYGWAIAK.[A]	1xDeamidated [N10]		5.1308E-05	0	2	2	12	Q6Z0I4; Q6H5J0	Q6Z0I4 [87-104]; Q6H5J0 [83-100]	0	1839.89119032	High	High	High	2.0e7			4.44057559967041	High	0	2.935E-06
High	[R].GPIQLSFNFNYGPAGR.[A]			3.03994E-05	0	1	1	28	Q7DNA1	Q7DNA1 [202-217]	0	1737.87072931	High	High	High	5.0e7	1.8e7	4.5e7	4.00057792663574	High	0	4.477E-07
High	[R].QVFGAQMGLSDQDIVALSGGHTLGR.[C]			0.000138072	0	1	2	8	Q10N21	Q10N21 [143-167]	0	2557.28274524	High	High	High		1.0e7	2.0e7	3.48701548576355	High	0	1.438E-06
High	[R].QVFGAQMGLSDQDIVALSGGHTLGR.[C]	1xDeamidated [Q]		0.000162839	0	1	2	6	Q10N21	Q10N21 [143-167]	0	2558.26676124	High	High	Not Found	1.7e7	1.0e7		3.43323945999146	High	0	1.786E-06
High	[R].LAYGGAQEYFGITPDVSTLGK.[I]			0.000101551	0	1	1	12	Q6YZE2	Q6YZE2 [298-318]	0	2187.09682536	High	High	High	4.5e7	4.9e7	3.0e7	3.5698676109314	High	0	1.095E-06
High	[R].DNLTLWTSDLTEDGGDEVK.[E]			1.55973E-06	0	1	1	17	Q6ZKC0	Q6ZKC0 [227-245]	0	2107.96659897	High	High	High	1.8e8	1.1e8	1.8e8	4.97794628143311	High	0	7.979E-09
High	[R].DNLTLWTSDLTEDGGDEVK.[E]	1xDeamidated [N2]		0.000146155	0	1	1	1	Q6ZKC0	Q6ZKC0 [227-245]	0	2108.95061497	Not Found	High	Not Found				3.57232427597046	High	0	1.557E-06
High	[K].ISSSVDLPAEVDIFGQK.[I]			0.00307979	0	1	1	2	Q7XBW5	Q7XBW5 [282-298]	0	1804.9327203	High	Not Found	Not Found	3.9e7			2.83746361732483	High	0	0.0001018
High	[K].QLVLPVPAFNVINGGSHAGNK.[L]			0.0010053	0	1	1	1	Q42971	Q42971 [148-168]	0	2132.16109745	Not Found	High	Not Found		2.6e7		3.35869598388672	High	0	1.971E-05
High	[K].QLVLPVPAFNVINGGSHAGNK.[L]	1xDeamidated [N]		4.34324E-06	0	1	1	42	Q42971	Q42971 [148-168]	0	2133.14511345	High	High	High	8.6e7	7.4e7	3.1e7	4.54619121551514	High	0	9.505E-05
High	[K].DLATVDSILLR.[E]			0.00339193	0	1	1	9	Q6K8J4	Q6K8J4 [448-458]	0	1215.69432825	High	High	High	2.7e7	1.6e7	1.4e7	2.61524200439453	High	0	9.596E-05
High	[R].ATQVALQAIQCLGGNGYINEYPTGR.[L]	1xDeamidated [N/Q]; 1xCarbamidomethyl [C11]		0.0028444	0	1	1	7	Q75IM9	Q75IM9 [355-379]	0	2695.31443996	High	High	High	7.9e6	4.6e6		3.65909171104431	High	0	7.619E-05
High	[R].ATQVALQAIQCLGGNGYINEYPTGR.[L]	2xDeamidated [N/Q]; 1xCarbamidomethyl [C11]		0.000605992	0	1	1	6	Q75IM9	Q75IM9 [355-379]	0	2696.29845596	High	High	Not Found	8.8e6	2.1e7		3.58288931846619	High	7.998E-05	0.0002498
High	[R].QVQLISFIAYKPPGCEESGGN.[-]	1xCarbamidomethyl [C15]		1.33004E-06	0	1	2	55	P18566	P18566 [155-175]	0	2294.11215812	High	High	High	4.8e7	2.6e8	9.3e7	4.43854427337646	High	0	1.193E-08
High	[R].QVQLISFIAYKPPGCEESGGN.[-]	1xDeamidated [Q]; 1xCarbamidomethyl [C15]		0.00160235	0	1	2	2	P18566	P18566 [155-175]	0	2295.09617412	Not Found	High	Not Found				3.29864883422852	High	0	3.617E-05
High	[R].SENPVVLFEHVLLYNLK.[E]			0.000543914	0	1	2	6	Q10G39	Q10G39 [240-256]	0	2014.10078867	High	Not Found	High				3.1066882610321	High	0	8.748E-06
High	[K].GGEYADKNPNFVGCVEGALGIR.[E]	1xCarbamidomethyl [C14]		1.27296E-05	0	1	1	12	Q9SXP2	Q9SXP2 [37-58]	1	2323.11355509	High	High	High	4.5e7	7.3e6	8.0e6	4.05592679977417	High	0	6.265E-08
High	[K].YDIGAGFGHFAIATEDVYK.[L]			0.000496596	0	1	1	8	Q948T6	Q948T6 [88-106]	0	2073.99163211	High	High	High	2.9e7	9.9e6	2.2e7	2.98352098464966	High	0	8.773E-06
High	[K].TEDLWAALEEGSGEPVK.[T]			4.01734E-05	0	1	1	12	Q6Z6L4	Q6Z6L4 [436-452]	0	1830.87559932	High	High	High	5.4e7	4.7e7	1.4e7	4.68510150909424	High	0	3.351E-07
High	[R].GSGFVAVEIPFTPR.[A]			0.00135883	0	1	1	9	Q7F9I1	Q7F9I1 [156-169]	0	1476.78454018	High	High	High	4.4e7	1.1e7	5.6e7	3.44184350967407	High	0	2.907E-05
High	[R].ALCEAVLDSIIGEHGVSPAAK.[R]	1xCarbamidomethyl [C3]		0.000445722	0	1	1	3	Q84T92	Q84T92 [184-204]	0	2137.09577983	High	Not Found	High	3.5e7			3.2350378036499	High	0	6.75E-06
High	[K].NDIIVSPSILSANFSK.[L]			0.000176339	0	1	1	14	Q9ZTP5	Q9ZTP5 [49-64]	0	1704.91667638	High	High	High	1.5e8		3.9e7	3.46418190002441	High	0	1.037E-05
High	[R].QISELGIYPAVDPLDSTSR.[M]			1.80839E-06	0	1	1	15	Q01859	Q01859 [411-429]	0	2061.04987518	High	High	High	1.8e8	1.4e8	2.7e7	3.81390690803528	High	0	1.262E-08
High	[R].SQDVHSNGPVLDETILADPDISDAIENEK.[E]	1xDeamidated [Q/N]		0.00185752	0	1	1	7	Q69RJ0	Q69RJ0 [1328-1356]	0	3122.4647877	High	Not Found	High	2.7e7			3.45573544502258	High	0	4.402E-05
High	[K].NHSHATQDLYDSIAAGNFPEWK.[L]			3.83225E-06	0	1	1	55	Q0E4K1	Q0E4K1 [247-268]	0	2501.14802594	High	High	High	5.4e6	6.7e7	2.1e7	4.89094257354736	High	0	1.289E-08
High	[K].NHSHATQDLYDSIAAGNFPEWK.[L]	1xDeamidated [Q/N]		0.000469136	0	1	1	27	Q0E4K1	Q0E4K1 [247-268]	0	2502.13204194	High	High	High	3.2e7		2.4e7	4.66308403015137	High	0	8.287E-06
High	[R].WSPLADVEDGYSPTLPHLK.[G]			2.40347E-06	0	1	1	21	Q69RJ0	Q69RJ0 [1003-1021]	0	2125.06004598	High	High	High		2.7e7		4.58808708190918	High	0	2.847E-08
High	[K].WSPELAAACEIWK.[A]	1xCarbamidomethyl [C9]		1.18895E-05	0	1	1	62	P0C511	P0C511 [451-463]	0	1560.75152579	High	High	High	1.2e10	2.7e9	7.0e9	5.12649440765381	High	0	1.009E-07
High	[R].AWMAAQDQPHENLIFPEEVLPR.[G]	1xOxidation [M3]		6.9365E-05	0	1	1	6	P0C436	P0C436 [328-349]	0	2607.26603298	High	High	High				3.14030432701111	High	7.998E-05	0.0002284
High	[K].EYLPITGLADFNK.[L]			0.00194392	0	1	1	10	P37833	P37833 [70-82]	0	1480.76822138	High	High	High	5.9e7	3.8e7	1.8e7	3.28026366233826	High	4.727E-05	0.0001229
High	[K].SFGVLIPDQGIALR.[G]			0.000221399	0	1	1	30	Q6ER94	Q6ER94 [177-190]	0	1485.84238939	High	High	High	2.3e9	5.5e8	6.6e8	3.39607858657837	High	0	2.694E-06
High	[K].LVPLLTEAGAIASSAK.[T]			0.000231708	0	1	1	32	P55142	P55142 [92-107]	0	1540.89448446	High	High	High	1.1e8	4.8e7	5.0e7	3.20795297622681	High	0	6.619E-06
High	[K].AAVAWEAGKPLSIEEVEVAPPQAMEVR.[V]			0.00217788	0	1	1	5	Q0ITW7	Q0ITW7 [12-38]	0	2877.48150448	High	High	High	1.4e7	1.9e7		3.2494113445282	High	0	9.823E-05
High	[R].KEWGVPADLFGTLPGR.[Q]			0.000264099	0	1	1	28	P0C5D5	P0C5D5 [167-182]	1	1742.92243052	High	High	High	5.6e6	4.3e6	1.0e7	3.44223189353943	High	0	9.309E-05
High	[R].SSISDTSADHNLMLLPDGTYGFTAGNCIR.[C]	1xCarbamidomethyl [C27]		1.28753E-05	0	1	1	11	Q8H8C7	Q8H8C7 [226-254]	0	3113.43027369	High	High	High	3.5e7	8.7e6	8.2e6	3.88563513755798	High	0	6.372E-08
High	[R].SSISDTSADHNLMLLPDGTYGFTAGNCIR.[C]	1xDeamidated [N]; 1xCarbamidomethyl [C27]		8.30802E-06	0	1	1	5	Q8H8C7	Q8H8C7 [226-254]	0	3114.41428969	High	Not Found	High			1.8e7	4.02202701568604	High	0	3.177E-07
High	[R].SSISDTSADHNLMLLPDGTYGFTAGNCIR.[C]	2xDeamidated [N11; N26]; 1xCarbamidomethyl [C27]		0.000331584	0	1	1	4	Q8H8C7	Q8H8C7 [226-254]	0	3115.39830569	Not Found	High	Not Found		1.0e7		4.69313859939575	High	0	4.567E-06
High	[K].GTVEIITPVELIK.[K]			0.00154863	0	1	1	25	P41095	P41095 [153-165]	0	1411.84065805	High	High	High	9.4e7	1.1e8	7.0e7	3.162442445755	High	0.0001652	0.001404
High	[K].ELAITSDEALSLEELPK.[R]			3.92046E-06	0	1	1	16	P48642	P48642 [185-201]	0	1857.96916531	High	High	High	5.2e7	4.6e7	4.0e7	3.99276328086853	High	0	1.779E-05
High	[R].AWMAAQDQPHENLIFPEEVLPR.[G]	1xDeamidated [N/Q]		7.77243E-05	0	1	1	7	P0C436	P0C436 [328-349]	0	2592.25513398	High	High	Not Found	1.6e7	6.9e6		4.88555669784546	High	0	1.069E-06
High	[R].AWMAAQDQPHENLIFPEEVLPR.[G]			2.1207E-06	0	1	1	21	P0C436	P0C436 [328-349]	0	2591.27111798	High	High	High	2.0e7	5.6e7	4.4e7	4.95334529876709	High	0	5.929E-09
High	[K].IPVLETPEGAVFESNAIAR.[Y]	1xDeamidated [N15]		0.0017549	0	1	1	1	Q5Z627	Q5Z627 [54-72]	0	2014.04914738	Not Found	Not Found	High				2.72877407073975	High	0	4.074E-05
High	[K].LQMGQILDVPLPVCR.[S]	1xCarbamidomethyl [C14]; 1xOxidation [M3]		0.00023436	0	1	1	2	Q8H8C7	Q8H8C7 [211-225]	0	1754.92917287	High	Not Found	Not Found	1.1e7			3.23026895523071	High	0	2.893E-06
High	[R].IEELVGIPVHYIGVGPGR.[D]			0.000510923	0	1	1	10	Q851S8	Q851S8 [466-483]	0	1905.05925826	High	High	High		1.4e7	6.5e6	2.78078150749207	High	7.998E-05	0.000259
High	[K].LPDATLSYFDSPDGELK.[T]			2.14852E-05	0	1	1	13	Q69TY4	Q69TY4 [77-93]	0	1867.89600041	High	High	High	8.8e7	4.2e7	4.0e7	4.23935461044312	High	0	5.297E-06
High	[R].IHFMLSSYAPVISAEK.[A]			0.00276475	0	2	2	18	Q53M52; P28752	Q53M52 [265-280]; P28752 [265-280]	0	1792.930218	High	High	High		5.7e6		2.95114469528198	High	7.998E-05	0.0002798
High	[K].VAICELPFHPISSDWQGGHGGTCVIR.[G]	2xCarbamidomethyl [C4; C23]		0.00246784	0	1	1	2	P48642	P48642 [48-73]	0	2893.38722764	High	Not Found	High				1.87845683097839	High	0	6.337E-05
High	[K].VAICELPFHPISSDWQGGHGGTCVIR.[G]	1xDeamidated [Q16]; 2xCarbamidomethyl [C4; C23]		0.000302735	0	1	1	3	P48642	P48642 [48-73]	0	2894.37124364	High	High	High				3.22241401672363	High	0	4.046E-06
High	[R].DQGVFPEIPYEVGGK.[K]			0.000261112	0	1	1	13	Q9ZST0	Q9ZST0 [208-222]	0	1634.80606336	High	High	High	5.5e7	1.0e8	1.1e8	3.52547955513	High	0.0001652	0.00131
High	[R].AAPRPLGNAVSYVNSAFLAR.[S]			0.000877045	0	1	2	1	Q852M2	Q852M2 [434-453]	0	2074.11923267	High	Not Found	Not Found	1.3e7			2.5601921081543	High	0	1.638E-05
High	[K].DAVIGAVPESTLVSSIDK.[Y]			0.000285994	0	1	1	4	Q6H7E4	Q6H7E4 [152-169]	0	1800.95893502	High	High	High	2.5e7	2.9e7	7.4e6	3.04397106170654	High	0	3.753E-06
High	[K].ILAQVAVLNSNNLYTISNK.[I]			0.000139652	0	1	1	13	P12139	P12139 [96-114]	0	2075.14952968	High	High	High	2.5e7	2.2e7	2.5e7	3.2964289188385	High	7.998E-05	0.0002373
High	[K].ILAQVAVLNSNNLYTISNK.[I]	1xDeamidated [N]		0.00043818	0	1	1	12	P12139	P12139 [96-114]	0	2076.13354568	High	Not Found	High	1.4e7			2.58349084854126	High	0.001288	0.01166
High	[K].HIEDMHVLITTPFHPAYVSAER.[I]			0.00132828	0	1	1	4	Q9SXP2	Q9SXP2 [84-105]	0	2563.27620338	High	High	High				3.88325643539429	High	0	2.829E-05
High	[K].NGTFHTEQAIEYGTTMVGGVTPK.[K]	1xDeamidated [Q/N]		0.000579035	0	1	1	11	Q6ZL94	Q6ZL94 [54-76]	0	2439.14966585	High	High	High	4.1e7	3.3e7	2.2e7	3.19176459312439	High	0	9.543E-06
High	[K].QAFDEAISELDTLSEESYKDSTLIMQLLR.[D]	1xDeamidated [Q]		5.81492E-05	0	2	2	7	Q7XTE8; Q6EUP4	Q7XTE8 [204-232]; Q6EUP4 [204-232]	1	3346.62465912	High	High	High		2.2e7	2.4e7	4.65586376190186	High	0	4.621E-07
High	[K].QAFDEAISELDTLSEESYKDSTLIMQLLR.[D]	2xDeamidated [Q1; Q26]		0.000164702	0	2	2	2	Q7XTE8; Q6EUP4	Q7XTE8 [204-232]; Q6EUP4 [204-232]	1	3347.60867512	High	Not Found	Not Found	1.2e7			3.73487234115601	High	0	3.396E-05
High	[R].MIGTDAFQETPIVEVTR.[S]			0.00080533	0	1	1	2	Q6K2E8	Q6K2E8 [174-190]	0	1906.95788918	High	High	Not Found	9.6e6	6.6e6		2.78417372703552	High	0	1.463E-05
High	[K].TVGGGDDAFNTFFSETGAGK.[H]			7.74688E-07	0	1	1	21	Q53M52	Q53M52 [41-60]	0	1977.88247555	High	High	High	3.2e8	1.8e8	1.7e8	4.50347661972046	High	0	1.185E-08
High	[K].LQMGQILDVPLPVCR.[S]	1xCarbamidomethyl [C14]		0.000195353	0	1	1	14	Q8H8C7	Q8H8C7 [211-225]	0	1738.93425787	High	High	High		2.6e7	1.3e7	3.80648422241211	High	0	1.188E-05
High	[K].TLLLGEKPVTVFGIR.[N]			4.89444E-06	0	1	1	64	A2YQT7	A2YQT7 [68-82]	0	1642.98905356	High	High	High	6.9e7	6.0e7	3.9e8	4.51227140426636	High	0	2.292E-08
High	[K].ISPVTEITPPPIPEDLK.[T]			0.00125487	0	1	1	24	Q93VT8	Q93VT8 [323-339]	0	1846.02080703	High	High	High	2.6e7	2.8e7	4.0e7	3.26468133926392	High	7.998E-05	0.0003997
High	[K].GDNPDSVVPGLMAAGEAACASVHGANR.[L]	1xCarbamidomethyl [C19]		7.93835E-06	0	1	1	8	Q6ZDY8	Q6ZDY8 [411-437]	0	2623.19875787	High	High	High		4.1e7		4.71767568588257	High	0	1.846E-07
High	[R].IDSTVPVEITMGELK.[K]			0.000887077	0	1	2	2	A2XRZ6	A2XRZ6 [140-154]	0	1631.85604999	High	Not Found	Not Found	3.4e7			2.32382893562317	High	0	1.67E-05
High	[K].LVPYNPEYQDESVLWTESK.[D]			0.000534711	0	1	1	9	Q6Z4N6	Q6Z4N6 [270-288]	0	2297.09721922	High	High	High	1.9e7	8.5e6	1.5e7	2.61959481239319	High	0.0001056	0.0005299
High	[K].LVPYNPEYQDESVLWTESK.[D]	1xDeamidated [N/Q]		0.00363109	0	1	1	2	Q6Z4N6	Q6Z4N6 [270-288]	0	2298.08123522	High	Not Found	Not Found				2.56601119041443	High	0.0006629	0.005282
High	[R].MEQLLNMDTTPFTDK.[I]			2.12421E-05	0	1	1	19	P14655	P14655 [60-74]	0	1783.82409789	High	High	High	1.6e8	1.2e8	1.3e8	4.70261526107788	High	0	1.226E-07
High	[R].MEQLLNMDTTPFTDK.[I]	1xDeamidated [Q/N]		0.000423476	0	1	1	2	P14655	P14655 [60-74]	0	1784.80811389	High	Not Found	Not Found				3.85887479782104	High	0	6.288E-06
High	[R].TSPQWLGPQIEVIR.[A]			0.00106412	0	1	3	17	P14717	P14717 [342-355]	0	1623.88531677	High	High	High		1.7e7	4.5e7	3.34515047073364	High	0	7.797E-05
High	[K].HLNLDFQLLEGGR.[K]			0.00320469	0	1	1	23	P49210	P49210 [40-52]	0	1511.79650181	High	High	High	6.0e6	9.4e6	1.6e7	3.39926862716675	High	0	8.951E-05
High	[R].VCCLSIIDPGDSDIIK.[T]	2xCarbamidomethyl [C2; C3]		7.30092E-05	0	1	1	15	Q9SDG6	Q9SDG6 [91-106]	0	1804.88194772	High	High	High			2.2e7	3.62210536003113	High	0	1.257E-06
High	[K].AGVNVSVVYGVMPPDAYR.[A]			0.0037145	0	1	1	5	Q7XPL2	Q7XPL2 [139-156]	0	1893.95274429	High	Not Found	High	6.2e6		1.1e7	3.53391146659851	High	7.998E-05	0.0002459
High	[K].SNYNFEKPFLYLAR.[K]			0.000175339	0	1	3	25	A2Y7R5	A2Y7R5 [156-169]	0	1761.89588143	High	High	High	3.2e7	1.2e7	1.6e7	3.69262456893921	High	0	8.63E-06
High	[R].IGDSLSAHPNELVAVFTR.[L]			1.39428E-05	0	1	1	15	P31924	P31924 [20-37]	0	1926.00795091	High	High	High		1.9e7		4.20906591415405	High	0	3.95E-07
High	[R].YQWDQGYFQQEIYR.[R]			1.99535E-05	0	1	2	16	P0C362	P0C362 [273-286]	0	1923.86603777	High	High	High	1.7e8	1.1e8	7.9e7	4.19313859939575	High	0	1.132E-07
High	[R].AILSEFTEIPVENR.[V]			0.000318639	0	1	1	12	Q655S1	Q655S1 [652-665]	0	1617.84826251	High	High	High	4.8e7	3.7e7	1.8e7	3.31081366539001	High	7.998E-05	0.0001836
High	[R].FSPNTFQPTIVSGSWDR.[T]			1.99204E-06	0	1	1	15	P49027	P49027 [173-189]	0	1938.93445164	High	High	High	3.8e8	6.7e7	1.0e8	4.1891884803772	High	0	5.439E-09
High	[R].FSPNTFQPTIVSGSWDR.[T]	1xDeamidated [Q7]		8.80876E-05	0	1	1	2	P49027	P49027 [173-189]	0	1939.91846764	Not Found	High	High				3.82002067565918	High	0	7.959E-07
High	[R].YTIDLPTNVSEIRPGQDITVTTDNGK.[S]	1xDeamidated [N/Q]		6.29703E-05	0	1	1	22	Q6YZX6	Q6YZX6 [840-865]	0	2848.4210726	High	High	High	1.9e6	2.0e7	6.9e7	2.68770790100098	High	0	6.811E-07
High	[R].YTIDLPTNVSEIRPGQDITVTTDNGK.[S]	2xDeamidated [N8; N24]		0.00229214	0	1	1	1	Q6YZX6	Q6YZX6 [840-865]	0	2849.4050886	Not Found	Not Found	High				2.87367987632751	High	0	5.777E-05
High	[K].LQAGYLFPEIAR.[R]			0.00143831	0	1	1	16	Q10MQ2	Q10MQ2 [71-82]	0	1377.75251183	High	High	High	3.9e7		5.8e7	2.95748829841614	High	7.998E-05	0.0002087
High	[K].LVPYNPGYQDESVLWTESR.[D]			2.2614E-05	0	1	1	17	Q10M12	Q10M12 [275-293]	0	2253.0822379	High	High	High	1.2e8		4.5e7	3.80378317832947	High	0	1.366E-06
High	[R].GLDQEYEGNIEATGEDYYVEPADER.[R]	1xDeamidated [N/Q]		0.00331576	0	1	2	3	A2WXX3	A2WXX3 [115-139]	0	2863.20644791	Not Found	Not Found	High			9.1e6	3.03625106811523	High	7.998E-05	0.000209
High	[R].LAPPLSISPEELAEASK.[A]			0.00027327	0	1	1	5	Q10G56	Q10G56 [420-436]	0	1751.94255673	High	Not Found	Not Found	3.6e7			2.70130252838135	High	7.998E-05	0.0001876
High	[R].SQDVHSNGPVLDETILADPDISDAIENEKEVSK.[T]	1xDeamidated [N/Q]		0.000686771	0	1	1	5	Q69RJ0	Q69RJ0 [1328-1360]	1	3565.70278589	High	High	High		6.5e6		3.71735882759094	High	0	1.188E-05
High	[K].VPPQTSAIITNDGVGINPQQSAGNVFLK.[H]			0.00162067	0	1	1	8	Q94DM8	Q94DM8 [55-82]	0	2865.51049638	High	High	High	1.9e7	1.8e7	1.9e7	3.60509204864502	High	0.0001925	0.001707
High	[K].VSPNYHLYTPAEVEAVIAR.[L]			3.32415E-06	0	1	1	24	Q9LSU1	Q9LSU1 [218-236]	0	2129.1025795	High	High	High		3.7e7	5.8e6	4.21833515167236	High	0	2.008E-07
High	[K].VSPNYHLYTPAEVEAVIAR.[L]	1xDeamidated [N4]		0.00018455	0	1	1	1	Q9LSU1	Q9LSU1 [218-236]	0	2130.0865955	High	Not Found	Not Found	2.3e7			3.20903325080872	High	0	2.112E-06
High	[R].TDKTYPAGFMDVISIPK.[T]			0.00101103	0	1	1	14	P49398	P49398 [78-94]	1	1882.96191198	High	High	High	1.2e7	8.9e6		3.50100207328796	High	4.727E-05	0.0001673
High	[K].ANLINATSISLEQLEK.[S]			2.40745E-05	0	1	1	14	P0C2Z0	P0C2Z0 [108-123]	0	1743.94870473	High	High	High	5.8e7			3.82517409324646	High	0	1.451E-07
High	[R].MFVADGGELLMAQSYAK.[N]			0.000482671	0	1	1	5	P37833	P37833 [237-253]	0	1830.87646784	High	High	High		3.9e6	6.5e6	2.8603081703186	High	0	7.495E-06
High	[K].VEGNLPVYGFHDPASFVNSIQKPR.[V]			6.12043E-05	0	1	1	6	Q9LI00	Q9LI00 [48-71]	0	2671.36271012	High	High	High				2.43544220924377	High	0	1.327E-05
High	[K].VEGNLPVYGFHDPASFVNSIQKPR.[V]	1xDeamidated [N/Q]		3.66779E-05	0	1	1	6	Q9LI00	Q9LI00 [48-71]	0	2672.34672612	Not Found	High	High				2.81480407714844	High	0	3.218E-06
High	[K].TAVSHGLWLNIPDYDAPTQMVKPR.[E]			6.74196E-05	0	1	1	20	Q8H8T0	Q8H8T0 [170-193]	0	2709.381731	High	High	High		2.4e7	4.4e7	3.57090830802917	High	7.998E-05	0.0002173
High	[K].DFIFGTGSAAYQYEGAYK.[E]			8.20041E-07	0	2	2	14	Q53NF0; Q0J0N4	Q53NF0 [37-54]; Q0J0N4 [35-52]	0	1987.90723381	High	High	High	4.6e7	1.4e7	1.3e7	4.59761714935303	High	0	1.7E-09
High	[R].VFEVSLADLQNDEDQAYR.[K]			8.0159E-07	0	1	1	20	P49397	P49397 [65-82]	0	2111.98800317	High	High	High	1.5e8	9.6e7	1.1e8	5.18831634521484	High	0	6.537E-09
High	[R].VFEVSLADLQNDEDQAYR.[K]	1xDeamidated [Q/N]		1.4427E-05	0	1	1	16	P49397	P49397 [65-82]	0	2112.97201917	High	High	High	2.1e7	9.6e6		4.35809278488159	High	0	7.807E-08
High	[K].LYRPDMSVEEAVDLVDK.[C]			6.44198E-05	0	1	1	9	Q9LST6	Q9LST6 [145-161]	0	1978.9790185	High	High	High		1.1e7	1.4e7	4.12769460678101	High	0	5.288E-07
High	[K].SELEQYLDESLTPR.[I]			0.000400058	0	1	2	2	Q6AVI0	Q6AVI0 [616-629]	0	1679.81227085	High	Not Found	Not Found				3.04417943954468	High	0	5.841E-06
High	[R].AIWVNYLSQCDESLGVK.[I]	1xCarbamidomethyl [C10]		4.97869E-06	0	1	1	42	Q0E4K1	Q0E4K1 [465-481]	0	1981.96878852	High	High	High	2.6e7	2.3e8	3.3e7	4.34714269638062	High	0	2.826E-08
High	[R].AIWVNYLSQCDESLGVK.[I]	1xDeamidated [N/Q]; 1xCarbamidomethyl [C10]		0.000101551	0	1	1	8	Q0E4K1	Q0E4K1 [465-481]	0	1982.95280452	Not Found	High	High		1.1e7		4.58586072921753	High	0	9.647E-07
High	[K].IPVLETPEGAVFESNAIAR.[Y]			7.24763E-06	0	1	1	12	Q5Z627	Q5Z627 [54-72]	0	2013.06513138	High	High	High	8.9e7	5.0e7	1.3e7	3.63211464881897	High	0	7.714E-07
High	[K].LHGGTPANFLDVGGSASEGQVVEAFK.[I]	1xDeamidated [Q20]		0.000443193	0	1	1	1	Q6K9N6	Q6K9N6 [313-338]	0	2588.26272168	Not Found	Not Found	High				3.79777431488037	High	0	6.691E-06
High	[K].LHGGTPANFLDVGGSASEGQVVEAFK.[I]			7.51712E-08	0	1	1	21	Q6K9N6	Q6K9N6 [313-338]	0	2587.27870568	High	High	High		5.2e6	3.0e7	6.2389235496521	High	0	7.293E-11
High	[K].IYAFNEGNYALWDDK.[L]			0.000295924	0	1	1	11	O64422	O64422 [282-296]	0	1818.83334068	High	High	High	1.4e7	2.7e7	3.1e7	3.94754719734192	High	4.727E-05	0.000137
High	[K].SDCTLLEINPLAETADNK.[L]	1xCarbamidomethyl [C3]		6.14525E-06	0	1	1	16	Q6K9N6	Q6K9N6 [226-243]	0	2003.95901158	High	High	High	6.9e7	4.5e7	3.7e7	5.01229333877563	High	0	2.395E-08
High	[R].SQDVHSNGPVLDETILADPDISDAIENEKEVSK.[T]	2xDeamidated [N27; N/Q]		0.00103429	0	1	1	6	Q69RJ0	Q69RJ0 [1328-1360]	1	3566.68680189	High	Not Found	High			1.0e7	3.93694400787354	High	0	2.035E-05
High	[R].LSDEAYEIALSQIR.[S]			0.00011774	0	1	1	13	Q655S1	Q655S1 [613-626]	0	1607.82752705	High	High	High	3.7e7	1.7e7	1.5e7	3.45121240615845	High	0	1.174E-06
High	[K].AVLFAVPGAFTPTCSQK.[H]	1xCarbamidomethyl [C14]		0.00335363	0	1	1	10	Q7F8S5	Q7F8S5 [98-114]	0	1793.92546728	High	High	High	1.1e7			2.80504035949707	High	4.727E-05	0.0001125
High	[R].LANNLEELILK.[E]			0.0020693	0	1	2	8	Q01K11	Q01K11 [256-266]	0	1269.74127843	High	High	Not Found	1.2e7	3.7e7		3.06168556213379	High	0	5.036E-05
High	[K].DLYINGAVQMDLPGNR.[K]	1xDeamidated [N/Q]		0.000627031	0	1	1	3	Q8LJU5	Q8LJU5 [43-58]	0	1776.85850999	High	Not Found	Not Found	1.3e7			3.04333972930908	High	0	3.049E-05
High	[K].DLYINGAVQMDLPGNR.[K]	2xDeamidated [N5; N15]		0.000682876	0	1	1	2	Q8LJU5	Q8LJU5 [43-58]	0	1777.84252599	Not Found	High	Not Found				3.05759763717651	High	0	1.184E-05
High	[K].IPVLETPDGPVFESNAIAR.[Y]			4.70334E-06	0	1	1	20	Q6YW46	Q6YW46 [54-72]	0	2025.06513138	High	High	High		3.2e7	7.3e7	3.52685809135437	High	0	6.439E-07
High	[K].IPVLETPDGPVFESNAIAR.[Y]	1xDeamidated [N15]		0.00306235	0	1	1	2	Q6YW46	Q6YW46 [54-72]	0	2026.04914738	Not Found	Not Found	High			5.5e7	2.72107744216919	High	0	8.442E-05
High	[K].YRPTMPVLSVVIPR.[L]			0.000350994	0	2	2	35	Q2QXR8; B8BJ39	Q2QXR8 [429-442]; B8BJ39 [429-442]	0	1627.93524391	High	High	High	9.0e6		2.4e7	3.48472476005554	High	0	4.931E-06
High	[K].VPILETPDGPVFESNAIAR.[Y]			3.29198E-05	0	1	1	14	Q9ZRI7	Q9ZRI7 [54-72]	0	2025.06513138	High	High	High		3.2e7	7.3e7	3.42686223983765	High	0	2.53E-06
High	[R].VVDSPCCLVTGEYGWTANMER.[I]	1xDeamidated [N18]; 2xCarbamidomethyl [C6; C7]		0.000223933	0	2	3	4	Q0J4P2; Q07078	Q0J4P2 [565-585]; Q07078 [565-585]	0	2445.05194309	High	High	Not Found		3.3e7		3.71567153930664	High	0	3.149E-06
High	[K].IQVGVFSATMPPEALEITR.[K]			4.27679E-05	0	2	4	15	Q6Z2Z4; P35683	Q6Z2Z4 [215-233]; P35683 [215-233]	0	2059.08923766	High	High	High	1.5e7	4.7e6	7.7e6	3.36743140220642	High	0	1.612E-05
High	[K].GGTSIEDLAEKYPDMIIK.[V]			0.00251026	0	1	1	5	Q6K9N6	Q6K9N6 [164-181]	1	1979.99941959	High	High	Not Found	2.7e7			3.17574286460876	High	0	0.0001086
High	[R].DNLTLWTSDMQDDGGDEMR.[D]			0.000186662	0	1	1	7	Q84J55	Q84J55 [237-255]	0	2198.89648728	High	High	High	1.2e7	8.0e6	5.8e6	2.96635174751282	High	7.998E-05	0.0002087
High	[R].DQETTGFAWWAGNAR.[L]			0.000248079	0	1	1	12	P0C367	P0C367 [27-41]	0	1709.76665815	High	High	High	6.2e7	2.3e7	4.7e7	3.66868233680725	High	0	3.113E-06
High	[K].IAPSMLSSDFANLAAEADR.[M]			3.58526E-05	0	1	1	6	Q9SE42	Q9SE42 [9-27]	0	1978.95386638	High	Not Found	High	2.9e7		1.5e7	3.75694799423218	High	0	2.119E-06
High	[K].ISEEEYISAIKEEISK.[V]			2.32666E-05	0	1	1	15	Q2QLY5	Q2QLY5 [459-474]	1	1867.95351525	High	High	High	7.9e7	2.3e7	5.7e7	3.88407778739929	High	0	6.963E-07
High	[R].TCVLVSEEDEEATFVDPALR.[G]	1xCarbamidomethyl [C2]		0.000152961	0	1	1	13	A2WXB2	A2WXB2 [94-113]	0	2280.07001846	High	High	High	1.2e7	1.2e7	1.0e7	3.36972594261169	High	0	6.952E-06
High	[R].VVDSPCCLVTGEYGWTANMER.[I]	2xCarbamidomethyl [C6; C7]		4.2284E-05	0	2	3	14	Q0J4P2; Q07078	Q0J4P2 [565-585]; Q07078 [565-585]	0	2444.06792709	High	High	High	4.3e7	5.3e7	5.0e7	3.71148872375488	High	0	3.1E-06
High	[R].GLDQEYEGNIEATGEDYYVEPADER.[R]			0.00038444	0	1	2	3	A2WXX3	A2WXX3 [115-139]	0	2862.22243191	High	Not Found	High	2.3e7		5.7e6	2.41218185424805	High	0.0001925	0.001443
High	[K].VVIGMDVAASEFYNDKDK.[T]			0.000671323	0	1	1	10	Q42971	Q42971 [246-263]	1	2000.96336844	High	High	High	3.3e7	8.0e6	1.9e7	3.62902522087097	High	0	1.19E-05
High	[R].LGVQLQTVATDFQR.[V]			5.8481E-05	0	1	1	12	Q9LST7	Q9LST7 [28-41]	0	1575.84893125	High	High	High	1.3e8	1.7e8	1.3e8	3.47597289085388	High	0	2.191E-06
High	[R].VIDLVSSADVVK.[Q]			0.00107629	0	1	1	6	P35686	P35686 [97-108]	0	1244.70964394	High	High	High	1.8e8	2.0e8	1.2e8	3.51713633537292	High	0	2.144E-05
High	[K].EGISAEVINLR.[S]			0.0020693	0	1	2	10	Q0J0H4	Q0J0H4 [269-279]	0	1200.6582771	High	High	High	2.1e8	1.8e8	4.9e7	2.79042363166809	High	4.727E-05	0.0001116
High	[K].DANFYGGHGIVGAQVPLGCGLAFAQK.[Y]	1xCarbamidomethyl [C19]		1.6444E-05	0	1	1	3	Q6Z5N4	Q6Z5N4 [158-183]	0	2647.30856641	High	High	High				4.15235090255737	High	0	8.739E-08
High	[K].DANFYGGHGIVGAQVPLGCGLAFAQK.[Y]	1xDeamidated [Q/N]; 1xCarbamidomethyl [C19]		8.46484E-05	0	1	1	7	Q6Z5N4	Q6Z5N4 [158-183]	0	2648.29258241	High	High	High				4.91188287734985	High	0	3.132E-05
High	[R].VHTVLISTQHDETVTNDEIAADLK.[E]	1xDeamidated [Q/N]		0.000108109	0	2	3	3	A2Y053; P93438	A2Y053 [191-214]; P93438 [190-213]	0	2650.32063038	High	Not Found	Not Found	8.7e6			3.96349716186523	High	0	1.043E-06
High	[R].GQNCWADKPAAIVSAGGGFGGGR.[S]	1xCarbamidomethyl [C4]		7.64089E-05	0	1	1	2	Q941Z0	Q941Z0 [109-131]	0	2233.05670899	High	Not Found	Not Found	1.0e7			4.05858612060547	High	0	6.641E-07
High	[R].GQNCWADKPAAIVSAGGGFGGGR.[S]	1xDeamidated [Q/N]; 1xCarbamidomethyl [C4]		0.000270178	0	1	1	12	Q941Z0	Q941Z0 [109-131]	0	2234.04072499	High	High	High	3.4e7		3.6e7	3.82116389274597	High	0	3.483E-06
High	[K].DKENVTLEDVLQPGK.[N]			7.01587E-05	0	1	1	6	A2WXB2	A2WXB2 [146-160]	1	1684.87520546	High	High	High	3.9e7	4.1e7	3.6e7	3.72968149185181	High	0	5.904E-07
High	[R].TVVSIPNGPSELAVK.[E]			0.000809923	0	1	1	10	Q40677	Q40677 [178-192]	0	1510.84753428	High	High	High	6.7e8		4.2e8	2.06170248985291	High	0	1.483E-05
High	[R].TVVSIPNGPSELAVK.[E]	1xDeamidated [N7]		0.000168493	0	1	1	34	Q40677	Q40677 [178-192]	0	1511.83155028	High	High	High	9.5e8	7.2e8	7.3e8	2.76789617538452	High	0.0001056	0.0008895
High	[R].EAGAATEVVAATVGPSQSADTLR.[T]			0.000778312	0	1	1	3	A2XQV4	A2XQV4 [51-73]	0	2201.10442982	High	High	Not Found	2.8e7	1.7e7		3.17537379264832	High	0	1.407E-05
High	[K].SAQDIALADLPTTHPIR.[L]			5.64255E-06	0	1	1	34	Q06967	Q06967 [160-176]	0	1818.97083716	High	High	High	4.1e8	1.9e8	2.7e8	3.71235775947571	High	0	7.075E-07
High	[K].EALEWLDENQTAEKEEYEEK.[L]			0.000508025	0	1	1	9	Q6Z7B0	Q6Z7B0 [606-625]	1	2483.1096342	High	High	High	2.9e7	8.7e7		3.38376522064209	High	0	1.173E-05
High	[K].NQYTFNVESGFTK.[T]			0.00110105	0	1	1	8	P0C449	P0C449 [20-32]	0	1534.7172484	High	High	High	1.4e8	1.1e8	8.0e7	3.25121259689331	High	0.0003816	0.003009
High	[K].TITLEVESSDTIDNVK.[A]			3.94283E-06	0	1	6	123	P51431	P51431 [12-27]	0	1763.89091501	High	High	High	1.0e8	7.5e7	1.1e8	5.69837760925293	High	0	6.525E-08
High	[K].TITLEVESSDTIDNVK.[A]	1xDeamidated [N14]		0.00104612	0	1	6	1	P51431	P51431 [12-27]	0	1764.87493101	High	Not Found	Not Found	7.0e6			3.38503098487854	High	0	2.07E-05
High	[R].VAPEEHPILLTEAPLNPK.[A]			0.00162067	0	2	2	9	A2XNS1; A3C6D7	A2XNS1 [98-115]; A3C6D7 [98-115]	0	1968.08005321	High	High	High	1.2e7	3.2e7	2.2e7	2.66004920005798	High	0.0001056	0.0005071
High	[R].TTSYEDFTSSLPEGDCR.[F]	1xCarbamidomethyl [C16]		3.4988E-06	0	1	1	17	Q84TB3	Q84TB3 [50-66]	0	1964.81782667	High	High	High	2.2e8	2.1e8	1.7e8	3.9077479839325	High	0	1.822E-08
High	[K].YIIEQNLATESELK.[S]			0.000187727	0	1	1	10	Q7XTJ3	Q7XTJ3 [351-364]	0	1650.8584928	High	High	High		4.9e7	5.0e7	2.50188493728638	High	0	4.446E-06
High	[R].TAISHVQNLITGVTK.[G]			2.68229E-05	0	1	1	36	P49210	P49210 [71-85]	0	1581.89588143	High	High	High	1.3e8	5.2e7	4.6e7	3.45850014686584	High	0	3.931E-06
High	[R].LTGQSTVPNVFIGGK.[H]			0.000102713	0	1	1	12	Q0J3L4	Q0J3L4 [119-133]	0	1517.83221859	High	High	High		6.7e7	5.0e7	3.6639347076416	High	0	6.234E-06
High	[K].VNQIGSVTESIEAVK.[M]	1xDeamidated [N/Q]		1.93938E-05	0	1	1	20	Q42971	Q42971 [355-369]	0	1574.82719311	High	High	High	7.7e7	9.3e7	1.0e8	4.17720985412598	High	0	3.117E-06
High	[K].VVTIDSYEDVTPNSETSLQK.[A]			1.43214E-06	0	1	1	13	P25776	P25776 [234-253]	0	2225.08196302	High	High	High	4.8e8	3.5e8	3.2e8	4.87197113037109	High	0	3.517E-09
High	[K].VVTIDSYEDVTPNSETSLQK.[A]	1xDeamidated [N/Q]		4.78431E-06	0	1	1	15	P25776	P25776 [234-253]	0	2226.06597902	High	High	High	2.9e7	1.8e8	3.5e7	4.49542331695557	High	0	1.732E-08
High	[R].MPSAVGYQPTLSTEMGSLQER.[I]			3.78889E-06	0	1	1	16	P12085	P12085 [292-312]	0	2282.07914311	High	High	High	1.4e8	9.7e7	6.6e7	4.09129476547241	High	0	9.298E-08
High	[R].MPSAVGYQPTLSTEMGSLQER.[I]	1xOxidation [M1]		0.000619938	0	1	1	3	P12085	P12085 [292-312]	0	2298.07405811	High	Not Found	High			9.3e6	2.14780783653259	High	0	9.236E-05
High	[R].MPSAVGYQPTLSTEMGSLQER.[I]	1xDeamidated [Q]; 1xOxidation [M]		0.00171545	0	1	1	4	P12085	P12085 [292-312]	0	2299.05807411	High	High	High		1.1e7	4.6e6	2.99886345863342	High	0.00326	0.03842
High	[K].AAQDIALAELPPTHPIR.[L]			7.24763E-06	0	2	2	30	Q7XTE8; Q6EUP4	Q7XTE8 [161-177]; Q6EUP4 [161-177]	0	1812.99665802	High	High	High	1.9e7	8.4e7	1.9e7	4.04303646087646	High	0	2.992E-08
High	[K].YGLNHVTYLIEQSK.[A]			1.13605E-05	0	1	1	33	P0DKK7	P0DKK7 [130-143]	0	1664.86424694	High	High	High	1.1e8	1.2e8	1.0e8	4.26524543762207	High	0	3.491E-07
High	[R].HETADINTFSWGVANR.[G]			1.47347E-06	0	1	1	21	P14656	P14656 [296-311]	0	1817.85653571	High	High	High	2.1e8	4.2e7	1.3e7	4.65578842163086	High	0	3.661E-09
High	[K].VFQGDFSSNLPVDK.[A]			0.000161915	0	1	1	8	Q9LI00	Q9LI00 [306-319]	0	1552.76419858	High	High	High	5.7e8	3.7e8	4.2e8	3.45232748985291	High	0	1.779E-06
High	[K].VVSIDGFEDVPQNDEK.[S]			1.4427E-05	0	1	1	16	P25777	P25777 [247-262]	0	1790.8442992	High	High	High	1.9e8	1.7e8	1.4e8	3.66452956199646	High	0	9.154E-08
High	[K].VVSIDGFEDVPQNDEK.[S]	1xDeamidated [Q/N]		0.00119907	0	1	1	6	P25777	P25777 [247-262]	0	1791.8283152	High	Not Found	High			1.5e7	3.0739631652832	High	0	2.472E-05
High	[K].IGPWGGNGGSAQDISVPPK.[K]			9.79838E-06	0	1	1	16	Q0JMY8	Q0JMY8 [6-24]	0	1836.92388698	High	High	High	6.4e6		1.1e7	3.38408637046814	High	0	4.425E-08
High	[K].IGPWGGNGGSAQDISVPPK.[K]	1xDeamidated [Q/N]		6.30164E-08	0	1	1	96	Q0JMY8	Q0JMY8 [6-24]	0	1837.90790298	High	High	High	3.0e7	3.7e7	3.8e7	5.0041332244873	High	0	3.778E-10
High	[K].IGPWGGNGGSAQDISVPPK.[K]	2xDeamidated [N7; Q12]		0.000365253	0	1	1	3	Q0JMY8	Q0JMY8 [6-24]	0	1838.89191898	High	Not Found	High				3.80016565322876	High	0	5.206E-06
High	[R].AAEDPEFETFYTK.[N]			0.000289266	0	1	1	15	P0C436	P0C436 [306-318]	0	1547.69003057	High	High	High	4.7e8	4.1e8	3.6e8	3.71714210510254	High	0	9.617E-06
High	[K].VVVVECVLPESSDATAR.[E]	1xCarbamidomethyl [C6]		9.04819E-06	0	1	1	16	Q6ZD89	Q6ZD89 [298-314]	0	1830.92658937	High	High	High	9.0e7	2.1e8	1.5e8	3.91442799568176	High	0	1.219E-06
High	[K].KLDVLSNEVFVK.[A]			0.00104019	0	1	1	21	A2WXB2	A2WXB2 [75-86]	1	1390.79404224	High	High	High	4.5e7	3.5e7	3.0e7	2.57210993766785	High	0.002594	0.02949
High	[K].VSDDEVAFLTQGDANDEK.[N]			9.3624E-06	0	1	1	15	Q0J8G4	Q0J8G4 [209-226]	0	1952.87197038	High	High	High	1.4e8	1.5e8	1.4e8	4.85460567474365	High	0	2.208E-06
High	[K].VSDDEVAFLTQGDANDEK.[N]	1xDeamidated [Q/N]		0.000671323	0	1	1	6	Q0J8G4	Q0J8G4 [209-226]	0	1953.85598638	High	High	High	4.9e6	5.5e6	2.8e7	3.99741172790527	High	0	1.151E-05
High	[K].GMAGGELVVVPVEK.[T]			0.00119907	0	1	1	6	Q69RJ0	Q69RJ0 [1427-1440]	0	1384.75046288	High	High	High	2.9e7	5.8e7	1.9e7	2.8580310344696	High	0.0001056	0.0004729
High	[R].VQLAEQYLSEAALGDANSDAMK.[T]	2xDeamidated [Q2; N17]; 1xOxidation [M21]		0.000562798	0	1	1	2	P93431	P93431 [401-422]	0	2342.07041327	Not Found	Not Found	High			9.7e6	2.72815084457397	High	0	9.154E-06
High	[K].TPLVAHGADAFPFTEEK.[L]			5.16008E-05	0	1	1	10	Q7Y0F2	Q7Y0F2 [466-482]	0	1829.90683995	High	High	High		8.4e7	4.3e7	3.91905641555786	High	0	4.665E-07
High	[R].IAQIPVSEAYLGR.[V]			0.000516769	0	1	1	17	P0C2Z4	P0C2Z4 [95-107]	0	1416.78454018	High	High	High	8.5e8	5.4e8	7.4e8	3.4009804725647	High	7.998E-05	0.000283
High	[K].VSPEVIAEYTVR.[T]			0.000679003	0	1	1	20	P17784	P17784 [238-249]	0	1362.7263566	High	High	High	2.9e8	2.0e8	1.6e8	3.66414070129395	High	0	1.171E-05
High	[R].YAVYDHDFTVSDATATAAAGEGGEAPR.[S]			9.11464E-05	0	1	1	2	Q84TB6	Q84TB6 [67-93]	0	2742.22779219	High	Not Found	Not Found	1.5e7			3.15282249450684	High	0	8.321E-07
High	[K].SDVNIVSNASCTTNCLAPLAK.[V]	2xCarbamidomethyl [C11; C15]		3.18907E-07	0	1	1	23	Q6K5G8	Q6K5G8 [144-164]	0	2235.0743927	High	High	High	1.0e8	1.2e8	1.2e8	4.6456503868103	High	0	3.788E-09
High	[K].SDVNIVSNASCTTNCLAPLAK.[V]	1xDeamidated [N]; 2xCarbamidomethyl [C11; C15]		3.43959E-06	0	1	1	14	Q6K5G8	Q6K5G8 [144-164]	0	2236.0584087	High	High	High	5.2e7	5.3e7		4.70985984802246	High	0	1.114E-08
High	[K].SDVNIVSNASCTTNCLAPLAK.[V]	2xDeamidated [N8; N14]; 2xCarbamidomethyl [C11; C15]		2.10018E-05	0	1	1	1	Q6K5G8	Q6K5G8 [144-164]	0	2237.0424247	Not Found	Not Found	High			7.4e6	4.53619432449341	High	0	1.211E-07
High	[K].ANSEATLGTYQGDAVLGEGASESLHVK.[D]			8.70112E-09	0	1	1	62	Q5N725	Q5N725 [328-354]	0	2704.30604249	High	High	High	4.4e8	5.4e7	2.8e8	5.69912672042847	High	0	1.781E-11
High	[K].ANSEATLGTYQGDAVLGEGASESLHVK.[D]	1xDeamidated [Q/N]		1.47942E-07	0	1	1	63	Q5N725	Q5N725 [328-354]	0	2705.29005849	High	High	High	5.6e7	1.2e7	4.7e7	5.6939377784729	High	0	1.775E-10
High	[K].ANSEATLGTYQGDAVLGEGASESLHVK.[D]	2xDeamidated [N2; Q11]		0.0017649	0	1	1	1	Q5N725	Q5N725 [328-354]	0	2706.27407449	High	Not Found	Not Found				4.43436098098755	High	0	4.105E-05
High	[K].LFEIGAGTSEIR.[R]			0.000796221	0	1	1	8	Q75IM9	Q75IM9 [386-397]	0	1292.68449182	High	High	High			2.5e7	3.36734008789063	High	0	1.445E-05
High	[R].FLANVDPVDVAR.[S]			0.00354956	0	2	2	16	P42862; P42863	P42862 [185-196]; P42863 [185-196]	0	1315.70047625	High	High	High	2.4e8	1.6e8	1.7e8	2.90421557426453	High	0.0008868	0.006653
High	[R].VGLTGLTVAEHFR.[D]			7.72833E-05	0	1	1	45	Q01859	Q01859 [305-317]	0	1399.76922449	High	High	High	1.2e8	5.4e7	2.5e7	3.72092628479004	High	0	8.836E-07
High	[K].AAQDIALADLAPTHPIR.[L]			3.99454E-05	0	2	2	26	Q6ZKC0; Q2R2W2	Q6ZKC0 [155-171]; Q2R2W2 [164-180]	0	1772.9653579	High	High	High	5.8e8	2.8e7	4.0e7	3.73822617530823	High	0	2.81E-07
High	[K].YPIEHGIVNNWDDMEK.[I]			6.81911E-05	0	2	2	4	A2XNS1; P0C542	A2XNS1 [71-86]; P0C542 [70-85]	0	1959.89053791	High	Not Found	Not Found	6.0e7			2.74294829368591	High	7.998E-05	0.0001998
High	[K].QDSTYWDNISQGGLQR.[I]			2.0297E-05	0	1	1	12	P30298	P30298 [728-743]	0	1867.85692957	High	High	High	1.1e8	9.3e7	6.5e7	4.11014223098755	High	0	6.161E-07
High	[R].VQLAEQYLSEAALGDANSDAMK.[T]	1xDeamidated [Q/N]; 1xOxidation [M21]		6.00697E-06	0	1	1	4	P93431	P93431 [401-422]	0	2341.08639727	High	Not Found	High				4.86267042160034	High	0	2.336E-08
High	[R].VQLAEQYLSEAALGDANSDAMK.[T]	1xOxidation [M21]		3.06456E-07	0	1	1	22	P93431	P93431 [401-422]	0	2340.10238127	High	High	High	9.7e7	5.9e7	8.2e7	5.30560255050659	High	0	6.218E-09
High	[R].VQLAEQYLSEAALGDANSDAMK.[T]	2xDeamidated [Q2; N17]		0.000499429	0	1	1	1	P93431	P93431 [401-422]	0	2326.07549827	Not Found	High	Not Found				4.01198816299438	High	0	7.86E-06
High	[R].VQLAEQYLSEAALGDANSDAMK.[T]	1xDeamidated [N/Q]		2.60274E-06	0	1	1	16	P93431	P93431 [401-422]	0	2325.09148227	High	High	High	5.9e6	1.1e7	1.8e7	5.16300058364868	High	0	1.015E-08
High	[R].ATWYGAPTGAGPDDNGGACGFK.[N]	1xDeamidated [N15]; 1xCarbamidomethyl [C19]		3.47895E-06	0	1	1	12	Q7XCA7	Q7XCA7 [49-70]	0	2170.9134588	High	High	High	9.5e7	7.8e7	4.2e7	3.86982774734497	High	0	1.955E-07
High	[R].ATWYGAPTGAGPDDDGGACGFK.[N]	1xCarbamidomethyl [C19]		3.47895E-06	0	1	1	12	Q336T5	Q336T5 [47-68]	0	2170.91345837	High	High	High	9.5e7	7.8e7	4.2e7	3.86982774734497	High	0	1.955E-07
High	[K].ALMADPAFRPLVEK.[Y]			0.0022534	0	1	1	6	Q9FE01	Q9FE01 [211-224]	0	1557.84576021	High	High	High	7.7e7	4.1e7	3.9e7	3.11820197105408	High	0	7.502E-05
High	[K].YTIGGDLGGGEGHNGWVSCVR.[F]	1xCarbamidomethyl [C19]		0.000485424	0	1	1	6	P49027	P49027 [152-172]	0	2190.99852541	High	High	High	8.8e7	3.9e7	2.5e7	3.1359007358551	High	0	7.543E-06
High	[K].YTIGGDLGGGEGHNGWVSCVR.[F]	1xDeamidated [N14]; 1xCarbamidomethyl [C19]		0.000249494	0	1	1	27	P49027	P49027 [152-172]	0	2191.98254141	High	High	High	2.0e8	1.6e8	1.5e8	2.89076471328735	High	0	3.148E-06
High	[R].CESACPTDFLSVR.[V]	2xCarbamidomethyl [C1; C5]		0.000453394	0	1	1	11	P0C359	P0C359 [54-66]	0	1541.67228945	High	High	High	1.5e8	1.6e8	1.3e8	3.29546642303467	High	0	3.498E-05
High	[R].FAQVTNPAIDPLR.[E]			0.000397789	0	1	1	12	Q69RJ0	Q69RJ0 [599-611]	0	1441.77978915	High	High	High	2.2e8	1.8e8	1.7e8	3.75575971603394	High	0	6.877E-06
High	[K].HPQIDVPNLQVIK.[L]			0.00102259	0	1	1	27	P0DKK8	P0DKK8 [32-44]	0	1500.85328842	High	High	High	5.6e7	1.9e7	1.3e7	3.29837393760681	High	0.0001056	0.0006036
High	[K].VNQIGSVTESIEAVK.[M]			3.52458E-05	0	1	1	24	Q42971	Q42971 [355-369]	0	1573.84317711	High	High	High	2.0e9	1.5e9	1.0e9	4.60634422302246	High	0	6.23E-07
High	[R].YWLCAATQDSIK.[I]	1xCarbamidomethyl [C4]		0.00290976	0	1	1	6	P49027	P49027 [263-274]	0	1455.69367658	High	High	High	1.0e8	6.1e7	1.0e8	2.63926076889038	High	0	0.0001106
High	[K].EGLPAFPMGNIDQTR.[M]			0.000337291	0	1	1	8	Q65XK0	Q65XK0 [408-422]	0	1645.80026649	High	High	High	1.1e8	1.9e8	2.5e8	2.64375686645508	High	0	4.687E-06
High	[K].EGLPAFPMGNIDQTR.[M]	1xOxidation [M8]		0.00271804	0	1	1	10	Q65XK0	Q65XK0 [408-422]	0	1661.79518149	High	High	High	6.7e6	2.9e7	3.2e7	3.15481209754944	High	0	7.219E-05
High	[K].EAFSLFDKDGDGCITTK.[E]	1xCarbamidomethyl [C13]		6.05118E-05	0	2	4	24	Q6F332; Q0JNS6	Q6F332 [15-31]; Q0JNS6 [15-31]	1	1903.87421942	High	High	High	3.1e8	2.3e8	1.4e8	4.08083438873291	High	0	3.044E-06
High	[K].AGSGVATLGLPDSPGVPK.[G]			7.4266E-05	0	1	1	12	Q6YZE2	Q6YZE2 [206-223]	0	1622.8748116	High	High	High	1.8e8	1.0e8	1.0e8	3.57004928588867	High	7.998E-05	0.0003259
High	[K].KGGTEHLGLPVFNSVAEAK.[A]			0.000229087	0	1	1	14	Q6ZL94	Q6ZL94 [77-95]	1	1954.03925103	High	High	High	3.6e7		2.1e7	3.54238247871399	High	0	3.788E-05
High	[R].YLAVEPSTPYNTTTLPK.[V]			7.86137E-05	0	1	1	12	P42862	P42862 [550-566]	0	1894.97967048	High	High	High	1.0e8	6.7e7	6.5e7	3.39394640922546	High	0	5.696E-05
High	[K].GVCSNFLCDLKPGSDVK.[I]	2xCarbamidomethyl [C3; C8]		0.000339215	0	1	1	22	P41344	P41344 [178-194]	0	1895.89899475	High	High	High	2.6e8		1.2e8	2.94224309921265	High	0.0001925	0.001577
High	[R].VQLAEQYLSEAALGDANSDAMK.[T]			1.45438E-07	0	1	1	26	P93431	P93431 [401-422]	0	2324.10746627	High	High	High	2.8e8	2.6e8	3.0e8	5.77928352355957	High	0	1.643E-09
High	[K].VVVADNVHDFVFK.[S]			0.000466475	0	1	1	13	Q53LQ0	Q53LQ0 [388-400]	0	1488.78454018	High	High	High	1.2e8	3.7e7	2.4e7	3.5259690284729	High	0	6.369E-05
High	[K].GNADIIQISGHDGGTGASPISSIK.[H]	1xDeamidated [Q/N]		5.70713E-06	0	1	1	7	Q69RJ0	Q69RJ0 [1142-1165]	0	2296.141544	High	High	Not Found	8.7e7	8.4e6		4.57475519180298	High	0	2.799E-08
High	[K].FLNASVGFGGSCFQK.[D]	1xCarbamidomethyl [C12]		0.00204592	0	1	4	3	Q9AUV6	Q9AUV6 [261-275]	0	1618.76823845	High	High	Not Found		1.6e7		2.74293947219849	High	0.0001056	0.0008551
High	[K].YIIEAANHPTDPEADEILSK.[K]	1xDeamidated [N7]		0.00253894	0	1	1	3	A2XMV1	A2XMV1 [306-325]	0	2227.07648419	High	Not Found	High			1.3e8	2.94207620620728	High	0	6.611E-05
High	[K].KIPLYQHIANLAGNK.[Q]			0.00165794	0	1	1	5	Q42971	Q42971 [133-147]	1	1679.95915041	High	Not Found	Not Found	7.9e6			2.70221877098084	High	4.727E-05	0.000115
High	[K].LTVSTVSSSGVGLTSTAVK.[K]			0.000862209	0	1	1	6	Q84P97	Q84P97 [30-48]	0	1793.98548411	High	High	High	3.1e7	1.5e7		2.5162079334259	High	0	1.623E-05
High	[K].ANSEATLGTYKGDAVLGEGASESLHVK.[D]	1xDeamidated [N2]		6.83544E-07	0	1	1	13	P17784	P17784 [328-354]	1	2705.32644401	High	High	High	1.8e7	1.2e7	4.7e7	5.71212339401245	High	0	1.108E-08
High	[R].GDGGGGSGGSSPFYVDSDGLQR.[Q]			0.000245272	0	1	1	6	Q2QMN7	Q2QMN7 [57-78]	0	2071.89516541	High	High	High	1.1e7	1.4e7	8.9e6	3.03623294830322	High	7.998E-05	0.0003899
High	[K].VLEQLSGQSPVFSK.[A]			0.000301018	0	1	1	3	A2YDY2	A2YDY2 [38-51]	0	1518.81623416	High	High	Not Found	5.6e8	4.3e8		3.82566404342651	High	0	6.271E-06
High	[R].SPNAVQSNMELEFK.[R]			0.000333475	0	1	1	5	Q6YZX6	Q6YZX6 [139-152]	0	1593.75773297	High	Not Found	High	4.8e7		1.7e7	2.89315366744995	High	0	4.61E-06
High	[R].LVSQNCLATVGQVGNVGVNQK.[S]	1xCarbamidomethyl [C6]		9.70327E-05	0	1	1	10	P0C495	P0C495 [181-201]	0	2185.13937595	High	High	High	3.3e7	2.5e7	2.8e7	3.33370971679688	High	0	3.426E-05
High	[R].LSTNENTLTVGGLYK.[V]			0.000144502	0	1	1	8	Q84P97	Q84P97 [207-221]	0	1609.84317711	High	High	High	2.9e7	2.6e7	2.6e7	3.16938900947571	High	0	7.98E-05
High	[R].IMNVIGEPIDEK.[G]			0.00124776	0	1	1	9	Q01859	Q01859 [165-176]	0	1357.70317833	High	High	High			1.5e8	3.9809250831604	High	0	2.598E-05
High	[K].GFLTINSQPAVNGER.[S]	1xDeamidated [N12]		0.000256693	0	1	1	12	Q75HE6	Q75HE6 [435-449]	0	1603.80746076	High	High	High	7.6e7	6.6e7		3.28421306610107	High	0	3.272E-06
High	[R].NIVVEETANVSELK.[L]			3.2733E-05	0	1	1	6	Q6YXW6	Q6YXW6 [105-118]	0	1544.81662802	High	High	High	1.0e8	7.2e7	6.8e7	4.79255485534668	High	0	2.177E-07
High	[R].NNIPLSTAATANFTR.[G]			3.46494E-05	0	1	1	6	Q9LST6	Q9LST6 [71-85]	0	1590.82344476	High	High	High	2.0e8	1.1e8	1.1e8	4.07171249389648	High	0	2.335E-07
High	[R].SLLGESNEFVGDK.[V]			0.00302777	0	1	1	15	P48494	P48494 [101-113]	0	1394.67980028	High	High	High	1.2e9	7.4e8	7.3e8	3.56763339042664	High	4.727E-05	0.000139
High	[K].GGYEISIVDASDGR.[Q]			0.00265698	0	1	1	6	P0C388	P0C388 [223-236]	0	1438.68086288	High	High	High	5.2e7	2.2e7	2.5e7	3.15037894248962	High	0	6.987E-05
High	[K].IYGVEPVESAVLSGGKPGPHK.[I]			6.19047E-05	0	1	1	9	Q9XEA6	Q9XEA6 [202-222]	0	2121.13387962	High	High	High		5.3e7		3.5207633972168	High	0	5.009E-07
High	[R].VAPEEHPVLLTEAPLNPK.[A]			7.84854E-06	0	1	1	29	Q10DV7	Q10DV7 [98-115]	0	1954.06440315	High	High	High	9.1e8	2.5e8	2.6e7	3.577232837677	High	0	7.379E-07
High	[K].SIPPPNSNELSYDLDNR.[A]			0.00041631	0	1	1	14	Q0J0N4	Q0J0N4 [345-361]	0	1930.91411004	High	High	High			6.3e7	2.50714445114136	High	0	1.133E-05
High	[K].IIGGGLPVGAYGGR.[K]			0.000510923	0	1	1	6	Q6YZE2	Q6YZE2 [319-332]	0	1286.72154608	High	High	High	1.7e8	8.5e7	1.4e8	2.74072480201721	High	0	8.093E-06
High	[K].SAIVQVDAAPFK.[Q]			0.0016392	0	1	1	16	P49199	P49199 [100-111]	0	1245.68376359	High	High	High	3.9e8	3.7e8	4.1e8	3.60744690895081	High	4.727E-05	0.0001191
High	[K].NTVEGITGIISK.[T]			0.00224064	0	1	1	12	Q65XK0	Q65XK0 [333-344]	0	1231.68924285	High	High	High	8.9e7	1.0e8	1.5e8	2.84585738182068	High	7.998E-05	0.0002431
High	[K].QEQNPPSDYCQPSPEWPCAPGR.[K]	1xDeamidated [Q/N]; 2xCarbamidomethyl [C10; C18]		5.93901E-06	0	1	1	10	Q7DNA1	Q7DNA1 [175-196]	0	2601.07691219	High	Not Found	High				4.77760887145996	High	0	2.294E-08
High	[K].NGVIAMSQSTGFPR.[F]			0.00152244	0	1	2	7	A2Z3C4	A2Z3C4 [199-212]	0	1464.72637336	High	High	High	2.0e7	1.1e7		3.10119080543518	High	0	3.376E-05
High	[K].KVSPQLIAEYTVR.[A]			6.26131E-05	0	1	1	48	Q5N725	Q5N725 [237-249]	1	1503.85295405	High	High	High		8.6e7	3.4e7	4.68041324615479	High	0	1.45E-06
High	[R].VLNTGSPITVPVGR.[A]			0.000329703	0	1	1	21	Q01859	Q01859 [146-159]	0	1409.81108927	High	High	High	5.8e8	5.1e8	5.1e8	3.00130009651184	High	0	4.543E-06
High	[K].LFATIDGLDHAAK.[I]			0.000531678	0	1	1	36	P83646	P83646 [179-191]	0	1371.72669097	High	High	High	7.2e8	5.0e8	4.1e8	3.09267067909241	High	0	2.843E-05
High	[R].LDTGNYSWGSEAVTR.[K]			1.20942E-05	0	1	1	17	P49199	P49199 [61-75]	0	1655.76598941	High	High	High	8.4e8	4.7e8	7.3e8	4.20793390274048	High	0	6.361E-08
High	[R].LDTGNYSWGSEAVTR.[K]	1xDeamidated [N5]		0.00058566	0	1	1	4	P49199	P49199 [61-75]	0	1656.75000541	High	High	Not Found	3.0e7	1.8e7		2.52828574180603	High	0	2.451E-05
High	[K].APAADDDDDDDVDLFGEETEEEKK.[A]			3.32415E-06	0	1	1	6	Q40680	Q40680 [97-120]	1	2668.09041469	High	High	Not Found	4.6e7	4.4e6		5.4789834022522	High	0	2.174E-06
High	[K].EVEAVCNPIISAVYQR.[T]	1xCarbamidomethyl [C6]		0.000197589	0	1	1	4	Q6Z7B0	Q6Z7B0 [628-643]	0	1847.93200914	High	Not Found	High	2.4e7		1.3e7	3.45574164390564	High	0	4.181E-06
High	[K].SIPPPNSNELSYDLDNR.[A]	1xDeamidated [N]		0.00177496	0	1	1	6	Q0J0N4	Q0J0N4 [345-361]	0	1931.89812604	High	High	High		8.6e7	1.4e7	2.02601647377014	High	0.003174	0.03706
High	[K].GATSETLTAPYNDVEAVK.[K]			6.33296E-05	0	1	1	11	Q6YZE2	Q6YZE2 [224-241]	0	1865.91271307	High	High	High	4.7e7	2.4e7	1.7e7	3.19455194473267	High	0	9.553E-06
High	[R].EVAVEEEKKEEEAAPAEPAAAAAEAAAPSTEVVEEK.[K]			1.16496E-07	0	1	1	10	Q0JPA6	Q0JPA6 [150-185]	2	3679.77086496	High	High	High	8.5e7	4.6e7	7.6e7	5.43311023712158	High	0	5.453E-10
High	[R].VVDALGVPIDGK.[G]			0.00373565	0	1	1	13	P0C520	P0C520 [109-120]	0	1182.67286456	High	High	High		9.7e7	2.3e8	3.51608848571777	High	0.0002478	0.002165
High	[K].AIKFEFEPVDK.[L]			0.000694628	0	1	1	21	P0C511	P0C511 [464-474]	1	1322.69907928	High	High	High	4.1e8	2.1e8	1.9e8	3.44378113746643	High	0	1.206E-05
High	[K].LDELLAEEAAAGR.[E]			0.000158272	0	1	1	10	Q9XGP7	Q9XGP7 [146-158]	0	1357.69578471	High	High	High	1.7e8	1.3e8	1.5e8	4.03462028503418	High	0	1.728E-06
High	[K].FLEDHPGGDDVLLSSTGK.[D]			0.00315056	0	1	1	7	P49100	P49100 [37-54]	0	1886.91304744	High	High	High			1.7e7	2.79600644111633	High	0.0001056	0.0006602
High	[K].SDLVNNLGTIAR.[S]			0.000443193	0	2	3	18	Q0J4P2; Q07078	Q0J4P2 [89-100]; Q07078 [89-100]	0	1272.69063982	High	High	High	5.6e8	2.9e8		3.80240774154663	High	0	6.707E-06
High	[K].DPLESIDSGLLVVEK.[F]			0.000406944	0	1	2	4	A2XIK9	A2XIK9 [395-409]	0	1613.86324383	High	High	Not Found		1.0e7		3.56618309020996	High	0	3.357E-05
High	[K].QEQNPPSDYCQPSPEWPCAPGR.[K]	2xCarbamidomethyl [C10; C18]		4.04988E-07	0	1	1	24	Q7DNA1	Q7DNA1 [175-196]	0	2600.09289619	High	High	High	3.2e8	2.4e8	2.5e8	4.59126996994019	High	0	6.696E-10
High	[K].YNDENTVSFVTMNK.[V]			8.22744E-05	0	3	3	10	Q9ZRI7; Q5Z627; Q6YW46	Q9ZRI7 [312-325]; Q5Z627 [310-323]; Q6YW46 [312-325]	0	1661.74756217	High	High	High	8.2e7	9.5e7	9.8e7	4.21033000946045	High	0	7.291E-07
High	[R].DNLTLWTSDNAEDGGDEIKEAAKPEGEGH.[-]			8.18077E-05	0	1	1	26	Q06967	Q06967 [232-260]	1	3098.38212031	High	High	High	1.4e8	1.1e8	1.9e8	4.32378149032593	High	0	8.148E-07
High	[R].SLASAVPLAVDGESTSK.[-]			2.08826E-05	0	1	1	11	P30298	P30298 [792-808]	0	1631.84865637	High	High	High	4.2e8	3.2e8	9.9e7	3.52613615989685	High	0	3.971E-06
High	[K].LGPPPPPSGGLPGTLNSDQAR.[D]			2.57329E-06	0	1	1	17	P83646	P83646 [76-96]	0	2028.05087829	High	High	High		5.9e8	4.4e8	3.83706760406494	High	0	3.768E-08
High	[K].DLVQIADPAAIEAMVDQVLADNPK.[Q]			0.00178508	0	1	2	9	A2ZF53	A2ZF53 [476-499]	0	2536.29632959	High	High	High	1.7e6	1.1e6	2.3e6	3.39389276504517	High	0.0001925	0.001599
High	[K].VLIAVADNVGSNQLQEIR.[K]			3.6143E-07	0	1	1	24	P41095	P41095 [28-45]	0	1939.06071472	High	High	High	2.0e8	1.1e8	3.1e8	5.27647590637207	High	0	7.115E-09
High	[K].ISEAGVSSLEFGPNR.[E]			0.00154863	0	1	1	6	Q69Q02	Q69Q02 [221-235]	0	1562.78091124	High	High	High	3.9e7	2.1e7		3.10720348358154	High	0	3.464E-05
High	[R].ILGLGDLGCQGMGIPVGK.[L]	1xCarbamidomethyl [C9]		5.0071E-06	0	1	1	11	P43279	P43279 [241-258]	0	1784.93973713	High	High	High	4.7e7	2.4e7	2.4e7	3.41707682609558	High	0	1.827E-08
High	[R].GGVIMDVVTPEQAR.[I]			0.00037154	0	1	2	12	Q69LA6	Q69LA6 [44-57]	0	1471.75733911	High	High	High	8.8e7	7.3e7	6.0e7	3.37301564216614	High	0.0001056	0.0005148
High	[K].LGDLSQTQIFAK.[I]			0.000347023	0	2	2	18	Q2QXR8; B8BJ39	Q2QXR8 [245-256]; B8BJ39 [245-256]	0	1320.71579194	High	High	High	2.3e8	1.7e8	1.6e8	3.5059871673584	High	0	4.847E-06
High	[R].EFQLYHSGVFSGR.[C]			0.000907487	0	1	1	15	P25777	P25777 [283-295]	0	1526.7386526	High	High	High	7.7e7	4.2e7	4.9e6	3.62837147712708	High	0	4.833E-05
High	[K].VDGLVSGIGTGGTITGAGR.[Y]			8.77984E-07	0	1	1	16	Q9XEA6	Q9XEA6 [173-191]	0	1687.89733789	High	High	High	2.7e8	2.0e8	2.4e8	4.25064182281494	High	0	1.854E-09
High	[R].EAYPGDVFYLHSR.[L]			0.000637822	0	1	1	12	P0C2Z4	P0C2Z4 [285-297]	0	1553.73831823	High	High	High	2.5e8	2.4e8	1.7e8	3.1117115020752	High	0	1.079E-05
High	[K].LIEAYNELVSQGK.[SN]			0.000243881	0	2	2	16	Q7Y0F2; Q7Y0E8	Q7Y0F2 [63-75]; Q7Y0E8 [56-68]	0	1463.77403501	High	High	High	3.5e8	2.5e8	2.4e8	3.64222097396851	High	0	6.956E-06
High	[R].VCENIPIVLCGNK.[V]	2xCarbamidomethyl [C2; C10]		0.00018455	0	1	2	12	A2Y7R5	A2Y7R5 [114-126]	0	1515.76579595	High	High	High	1.0e8	6.0e7	5.5e7	3.44157671928406	High	0	5.983E-05
High	[R].LKVPPALNQFTR.[T]			0.000525664	0	1	1	16	P0DKK7	P0DKK7 [67-78]	1	1383.81069541	High	High	High	8.2e7	6.2e6	4.9e7	4.15090799331665	High	0	9.767E-06
High	[R].NIGFVSADVGLDADHCK.[V]	1xCarbamidomethyl [C16]		6.55287E-05	0	1	1	6	A2Y053	A2Y053 [78-94]	0	1817.84867344	High	Not Found	High	1.2e7		5.5e6	3.95813655853271	High	0	2.762E-06
High	[R].NIGFVSADVGLDADHCK.[V]	1xDeamidated [N1]; 1xCarbamidomethyl [C16]		0.001955	0	1	1	2	A2Y053	A2Y053 [78-94]	0	1818.83268944	Not Found	High	Not Found				3.93088603019714	High	7.998E-05	0.0004301
High	[R].SVQMEGLTWGASK.[L]			0.000550137	0	1	1	14	P29545	P29545 [160-172]	0	1393.67802621	High	High	High	2.6e8	2.0e8	1.6e8	4.02752017974854	High	0	2.518E-05
High	[R].DLANLVIVCGDHGNQSK.[D]	1xCarbamidomethyl [C9]		0.00108242	0	1	1	19	P30298	P30298 [597-613]	0	1839.90177162	High	High	High	8.2e7	7.4e7	8.6e7	3.09905767440796	High	0	4.282E-05
High	[K].YIIEAANHPTDPEADEILSK.[K]			3.02269E-05	0	1	1	13	A2XMV1	A2XMV1 [306-325]	0	2226.09246819	High	High	High	2.2e8	2.0e8	1.3e8	3.50364065170288	High	0	7.06E-07
High	[R].ILGSLASCPDPDVVR.[D]	1xCarbamidomethyl [C8]		0.000211549	0	1	1	12	Q6Z6L4	Q6Z6L4 [743-757]	0	1598.82066789	High	High	High	7.4e7	7.2e7	6.7e7	2.84082174301147	High	4.727E-05	0.0001208
High	[K].SLTNDWEEHLAVK.[H]	1xDeamidated [N4]		0.000602555	0	2	3	2	Q0J4P2; Q07078	Q0J4P2 [288-300]; Q07078 [288-300]	0	1542.74346355	High	Not Found	High	7.2e7		5.1e7	3.11954545974731	High	0	1.003E-05
High	[K].SLTNDWEEHLAVK.[H]			0.000595739	0	2	3	18	Q0J4P2; Q07078	Q0J4P2 [288-300]; Q07078 [288-300]	0	1541.75944755	High	High	High	4.0e8	2.6e8	2.6e8	3.86036205291748	High	0	2.055E-05
High	[K].MIEYSYVNAPLQK.[E]			0.000131929	0	2	2	10	Q6Z0I4; Q6H5J0	Q6Z0I4 [316-328]; Q6H5J0 [312-324]	0	1555.78249123	High	High	High	1.6e8	1.2e8	1.4e8	3.34504723548889	High	0	2.384E-06
High	[K].LGPPPPPSGGLPGTLNSDQAR.[D]	1xDeamidated [N/Q]		1.24432E-05	0	1	1	16	P83646	P83646 [76-96]	0	2029.03489429	High	High	High	9.2e7	1.0e8	5.3e6	3.15649580955505	High	4.727E-05	0.0001743
High	[K].VLVNIEQQSPDIAQGVHGHFTK.[R]			1.5802E-05	0	2	3	16	A2Y053; P93438	A2Y053 [95-116]; P93438 [94-115]	0	2417.2571825	High	High	High	5.2e7	4.9e7	3.1e7	3.62860321998596	High	0	8.334E-08
High	[R].ESYLEEQDKLQQQISSAR.[S]			0.000659965	0	1	2	8	A2XIK9	A2XIK9 [308-325]	1	2152.05166601	High	High	High	1.8e8	1.1e8	8.7e7	3.34224677085876	High	0	1.126E-05
High	[R].SDSTSVGWGGPGGYVYQK.[A]			9.41581E-06	0	1	1	18	Q75HE6	Q75HE6 [450-467]	0	1844.84496794	High	High	High	1.7e8	1.3e8	1.4e8	3.57424092292786	High	0	2.367E-07
High	[K].VYITVQLADAK.[D]			0.00369347	0	1	2	6	Q6YYB0	Q6YYB0 [16-26]	0	1220.68851462	High	High	High	3.6e7	9.6e6		3.26737070083618	High	4.727E-05	0.0001137
High	[R].ILDIMPTEIHQR.[V]			0.000619938	0	1	1	9	O64422	O64422 [376-387]	0	1465.78315997	High	High	High	7.3e7	3.1e7	6.3e7	2.614581823349	High	0	1.043E-05
High	[K].GNAYAQVAIGTEDVYK.[S]			8.26089E-06	0	1	1	38	Q948T6	Q948T6 [222-237]	0	1698.83334068	High	High	High	1.3e8	2.1e8	1.8e8	4.57007503509521	High	0	8.485E-08
High	[K].AFAGSPIVGEIR.[G]			0.00172523	0	1	2	12	Q01K11	Q01K11 [417-428]	0	1216.6684479	High	High	High	1.4e8	1.2e8	6.5e7	3.19486236572266	High	4.727E-05	0.0001387
High	[R].EAIDAEDSVAELER.[A]			7.46897E-05	0	1	1	12	Q7XDY9	Q7XDY9 [250-263]	0	1546.72312152	High	High	High	1.6e8	9.2e7	9.7e7	3.54129981994629	High	0	2.385E-06
High	[K].SQLRPEIQVAAQNCWVK.[K]	1xCarbamidomethyl [C14]		3.92046E-06	0	1	1	15	P48494	P48494 [54-70]	0	2027.04910453	High	High	High				4.08450269699097	High	0	2.442E-06
High	[R].ETPAIDVCHGLLGDK.[A]	1xCarbamidomethyl [C8]		0.000917868	0	1	3	5	Q9AUV6	Q9AUV6 [343-357]	0	1624.79993243	High	High	High	2.4e7	1.6e7	7.9e6	3.17092180252075	High	0.0001056	0.0005867
High	[R].FHLPGETEEEFATR.[L]			0.00058566	0	1	3	14	Q01K11	Q01K11 [242-255]	0	1662.77582584	High	High	High	1.2e8	3.1e7	4.6e7	3.88400292396545	High	4.727E-05	0.0001115
High	[K].AYITALNEDPEQYR.[A]			0.000147828	0	1	1	12	Q84PB7	Q84PB7 [133-146]	0	1682.80204056	High	High	High	1.1e8	8.2e7	8.4e7	3.99513459205627	High	0	4.908E-06
High	[K].QVVSGVAYYLK.[V]			0.00337273	0	1	1	6	A2XS65	A2XS65 [96-106]	0	1226.67794996	High	High	High		7.8e7	6.1e7	3.24433016777039	High	0	9.499E-05
High	[K].DSSVPEGAVAAAAIENR.[A]			3.79515E-05	0	1	1	8	Q84T92	Q84T92 [167-183]	0	1656.81875322	High	High	High	1.7e8	1.1e8	1.1e8	3.41970992088318	High	0	1.056E-06
High	[R].EVVEDGIYVVER.[E]			0.00301062	0	1	1	4	Q7XDY9	Q7XDY9 [414-425]	0	1406.7161858	High	High	Not Found	9.7e7			2.81819105148315	High	4.727E-05	0.00016
High	[K].DHASVQINIGHVDENGLYDGR.[F]	1xDeamidated [N15]		0.0017649	0	1	1	2	P35687	P35687 [28-48]	0	2310.0745271	Not Found	High	Not Found		7.3e6		3.33330607414246	High	0	4.099E-05
High	[K].FPDVIHAFKPNPR.[S]			0.00162991	0	1	1	22	Q0E4K1	Q0E4K1 [151-163]	0	1537.82740807	High	High	High	2.5e7		1.0e7	2.74043846130371	High	0	3.708E-05
High	[K].SQLRPEIQVAAQNCWVK.[K]	1xDeamidated [Q/N]; 1xCarbamidomethyl [C14]		0.000315034	0	1	1	18	P48494	P48494 [54-70]	0	2028.03312053	High	High	High				3.57048773765564	High	0	9.424E-06
High	[K].LSETPGLINSSPYEDGWMIK.[V]			0.000671323	0	1	1	16	A3C6G9	A3C6G9 [117-136]	0	2237.07946072	High	High	High	4.5e7	2.9e7	2.2e7	3.96602988243103	High	0	1.155E-05
High	[R].DNLTLWTSDNAEDGGDEIKEAAKPEGEGH.[-]	1xDeamidated [N10]		0.000108726	0	1	1	5	Q06967	Q06967 [232-260]	1	3099.36613631	High	High	High		1.0e8		4.30555820465088	High	0	1.054E-06
High	[K].IGDTAGTIDNIIQCK.[L]	1xCarbamidomethyl [C14]		6.21557E-06	0	1	1	12	Q93VT8	Q93VT8 [149-163]	0	1618.81049709	High	High	High	9.6e7	1.0e8	1.2e8	4.01611518859863	High	0	2.429E-08
High	[R].RSQLGEIFELDR.[A]			0.00119907	0	1	2	9	P0C362	P0C362 [423-434]	1	1462.76486732	High	High	High				3.80754542350769	High	7.998E-05	0.0002668
High	[K].EHIPIYITNPMVGR.[K]			0.000562798	0	1	1	14	P12153	P12153 [55-68]	0	1639.86247287	High	High	High	2.6e7		1.6e7	3.71809840202332	High	0	9.173E-06
High	[K].NGTAYGEYTYAELER.[E]	1xDeamidated [N1]		0.000367337	0	1	2	6	A2Z7B3	A2Z7B3 [7-21]	0	1737.7602357	High	High	High	3.7e7	2.7e7	2.7e7	3.40037703514099	High	0	1.536E-05
High	[K].VSVAAVQFACTDVESENVDTAER.[L]	1xCarbamidomethyl [C10]		0.0031685	0	1	1	4	Q93XI4	Q93XI4 [11-33]	0	2497.15112219	High	Not Found	High			6.1e6	3.59141707420349	High	7.998E-05	0.000195
High	[K].QIGVIGWGSQGPAQAQNLR.[D]			3.15299E-07	0	1	1	33	Q65XK0	Q65XK0 [109-127]	0	1980.04098237	High	High	High	2.6e8	1.8e8	2.6e8	4.5865421295166	High	0	1.78E-06
High	[K].MVGYALQAADILSK.[E]			0.000435694	0	1	1	8	Q0J0H4	Q0J0H4 [255-268]	0	1479.78757663	High	High	High		1.8e7	2.2e7	3.54295086860657	High	0	1.998E-05
High	[R].ILDVVYNASNNELVR.[T]			1.61389E-06	0	1	1	25	P49199	P49199 [79-93]	0	1718.90717432	High	High	High	7.8e7	3.9e8	3.7e8	5.03905248641968	High	0	4.124E-09
High	[R].ILDVVYNASNNELVR.[T]	1xDeamidated [N]		1.48433E-05	0	1	1	19	P49199	P49199 [79-93]	0	1719.89119032	High	High	High	7.8e7	6.0e7	5.3e6	4.765052318573	High	0	7.64E-08
High	[K].SPEVVLEWPK.[K]			0.00307979	0	1	1	14	Q948T6	Q948T6 [10-19]	0	1183.63575081	High	High	High		1.1e8		3.70247077941895	High	0.0001056	0.0008923
High	[R].DNLTLWTSDANDDGGDEIKEAAAPK.[E]			1.7909E-05	0	1	1	10	Q2R2W2	Q2R2W2 [236-260]	1	2646.21655879	High	High	High	1.7e8	3.5e7	1.4e8	3.66263604164124	High	0	5.186E-06
High	[K].CGVSVAFPISTSVDCSK.[I]	2xCarbamidomethyl [C1; C15]		8.0292E-06	0	1	1	20	Q2QYL3	Q2QYL3 [103-119]	0	1813.84589657	High	High	High	1.3e8	3.0e8	2.3e8	4.21855545043945	High	0	9.368E-08
High	[K].VVGNENPSTLICFASK.[T]	1xCarbamidomethyl [C12]		0.000194245	0	1	2	12	Q2QYW2	Q2QYW2 [216-231]	0	1735.8683463	High	High	High	3.4e7			3.1299307346344	High	0	3.255E-05
High	[R].IYATEGCVGEAVAEAVR.[R]	1xCarbamidomethyl [C7]		0.00139008	0	1	1	4	Q7G764	Q7G764 [54-70]	0	1794.86907453	High	High	High	6.4e6	1.3e7	2.6e6	2.37565922737122	High	0	3.012E-05
High	[R].GIGFVSDDVGLDADR.[C]			0.000253789	0	1	1	6	P93438	P93438 [77-91]	0	1535.73362669	High	Not Found	High	6.6e7		7.9e7	3.78891086578369	High	0	5.113E-06
High	[R].EADVDGDGQINYEEFVK.[V]			5.70713E-06	0	2	2	14	Q6F332; Q0JNS6	Q6F332 [128-144]; Q0JNS6 [128-144]	0	1927.85559209	High	High	High	6.5e7	6.1e7	6.8e7	4.23149013519287	High	0	7.243E-08
High	[R].EADVDGDGQINYEEFVK.[V]	1xDeamidated [N/Q]		0.000490978	0	2	2	3	Q6F332; Q0JNS6	Q6F332 [128-144]; Q0JNS6 [128-144]	0	1928.83960809	Not Found	High	Not Found		1.6e6		3.57256054878235	High	0	7.639E-06
High	[R].VPLYIGSVEEVEKVEK.[F]			0.00352946	0	1	1	4	O64422	O64422 [388-403]	1	1817.98950691	High	High	Not Found	4.1e7	6.4e6		2.37264370918274	High	7.998E-05	0.0002562
High	[K].CGVSVPYTISASIDCSR.[V]	2xCarbamidomethyl [C1; C15]		3.36776E-05	0	1	1	21	Q0IQK9	Q0IQK9 [98-114]	0	1871.86260923	High	High	High	4.0e8	1.6e8	2.7e8	3.28792643547058	High	0	8.651E-07
High	[K].EVCFACVDAEEFR.[L]	2xCarbamidomethyl [C3; C6]		0.000418685	0	1	2	4	Q2QYW2	Q2QYW2 [1269-1281]	0	1631.68285411	High	High	Not Found	1.6e7	1.0e7		3.09488391876221	High	0	5.148E-05
High	[R].IFVPEGQPLESEPNEPLR.[V]			0.000197589	0	1	2	11	A2XFI3	A2XFI3 [392-409]	0	2051.04439592	High	High	High	5.9e7		1.2e8	2.97122430801392	High	7.998E-05	0.0001958
High	[K].SYPTVSDEYLAAVGK.[A]			0.000146155	0	1	1	7	Q9FE01	Q9FE01 [5-19]	0	1599.79007893	High	High	High	1.3e8	6.8e7	3.8e7	3.13995409011841	High	0	1.556E-06
High	[K].GSFETIHVEDALGHQFATR.[L]	1xDeamidated [Q15]		2.83932E-05	0	1	1	2	P49398	P49398 [203-221]	0	2116.0094078	Not Found	High	High			9.3e6	4.67766571044922	High	0	1.795E-07
High	[R].FYLQPLPPAEAAAR.[A]			0.000307946	0	1	1	25	P83646	P83646 [106-119]	0	1543.82673933	High	High	High	9.1e8	1.0e9	5.5e8	2.84030342102051	High	0	1.095E-05
High	[R].TGYSAQGTGSALIMPVLDNQLK.[S]			0.000195353	0	1	1	12	O64464	O64464 [137-158]	0	2264.15910799	High	High	High	2.2e7	1.2e7	1.1e7	3.55655407905579	High	0	2.278E-06
High	[K].FIIEAANHPTDPEADEILAK.[K]			0.000221399	0	1	1	9	Q33E23	Q33E23 [306-325]	0	2194.10263899	High	High	High	1.5e8	9.2e7	3.1e7	2.87478184700012	High	0	2.676E-06
High	[K].LPDATLSYFDPADGELK.[T]			3.26789E-06	0	1	1	12	Q7F8S5	Q7F8S5 [69-85]	0	1851.90108581	High	High	High	1.3e8	6.0e7	5.5e7	4.16118240356445	High	0	2.452E-06
High	[R].LGEHNIDVLEGNEQFINAAK.[I]			5.76287E-07	0	1	1	32	P00761	P00761 [58-77]	0	2211.10403596	High	High	High	6.3e8	7.1e8	5.5e8	4.75221157073975	High	0	4.081E-07
High	[R].LGEHNIDVLEGNEQFINAAK.[I]	1xDeamidated [Q/N]		0.0001342	0	1	1	5	P00761	P00761 [58-77]	0	2212.08805196	High	Not Found	High	3.6e7			4.27924013137817	High	0	1.392E-06
High	[R].VLSPSESFIHELDEK.[T]			0.00082386	0	1	1	4	Q2QNG7	Q2QNG7 [242-256]	0	1729.86430643	High	High	High	3.8e7	5.0e7	3.8e7	2.86270093917847	High	0	0.00011
High	[K].CDVIVINTPLTEK.[T]	1xCarbamidomethyl [C1]		0.000226495	0	1	1	12	Q9SXP2	Q9SXP2 [246-258]	0	1501.7930562	High	High	High	1.3e8	1.3e8	1.2e8	3.20588326454163	High	0	2.76E-06
High	[R].IPSFTEEQSELIR.[G]			0.00373565	0	1	1	8	Q60DX8	Q60DX8 [327-339]	0	1548.7904133	High	High	High		3.9e7		2.71633434295654	High	0.0001056	0.0006538
High	[R].NKPIAVIGGGDSAMEESNFLTK.[Y]			5.36973E-05	0	1	1	6	Q6ZFU6	Q6ZFU6 [157-178]	0	2278.13837253	High	High	Not Found	2.6e7	1.1e7		3.92030906677246	High	0	4.17E-07
High	[R].TLHGLQPPEVASNTLFNDK.[S]			0.00119907	0	1	1	3	Q7XPY2	Q7XPY2 [881-899]	0	2081.06619398	High	High	Not Found	3.6e7			2.20348715782166	High	0.0004886	0.004025
High	[R].QEALEHLGADEFLVSR.[D]			0.000872071	0	1	1	14	Q6ERW7	Q6ERW7 [294-309]	0	1813.90790255	High	High	High	1.7e7	3.2e7	7.7e7	3.33080458641052	High	4.727E-05	0.0001131
High	[-].MIQPQTLLNVADNSGAR.[K]			6.62786E-05	0	1	1	16	P0C438	P0C438 [1-17]	0	1827.93815683	High	High	High	2.6e7	2.0e7	4.3e7	3.5421679019928	High	0	5.507E-07
High	[K].ALNEHHVLLEGSLLKPNMVTPGSESK.[K]			3.84773E-07	0	1	1	11	Q5N725	Q5N725 [211-236]	0	2800.46618879	High	High	High	4.2e7	7.3e6	2.0e7	4.6139702796936	High	0	1.634E-08
High	[K].ALNEHHVLLEGSLLKPNMVTPGSESK.[K]	1xDeamidated [N]		5.8481E-05	0	1	1	8	Q5N725	Q5N725 [211-236]	0	2801.45020479	High	High	High	1.1e7	1.7e7		4.60697793960571	High	0	5.613E-07
High	[R].ETPSVAGIINPGSDGFQK.[L]			0.000179374	0	1	1	12	Q93VT8	Q93VT8 [36-53]	0	1816.90756818	High	High	High	1.3e8	6.3e7	9.8e7	3.31056308746338	High	0	7.192E-06
High	[R].VRFPCIQIIK.[T]	1xCarbamidomethyl [C5]		0.000369432	0	1	1	16	Q943F3	Q943F3 [118-127]	1	1273.74492444	High	High	High	1.5e7	5.9e6	1.4e7	4.38830280303955	High	0	5.254E-06
High	[K].TAIAIDTILNQK.[Q]			0.00135113	0	1	1	13	P0C520	P0C520 [178-189]	0	1300.74709206	High	High	High	1.5e8	1.6e8	7.2e7	3.1425769329071	High	4.727E-05	0.0001478
High	[R].VLTDVGDVPIQEIR.[D]			0.000443193	0	1	2	12	B8AU84	B8AU84 [111-124]	0	1553.85334791	High	High	High	8.8e7	4.1e7	7.4e7	3.01672172546387	High	0.0001056	0.0004697
High	[R].VLITTDLLAR.[G]			0.0031685	0	2	5	19	Q6Z2Z4; P35683	Q6Z2Z4 [333-342]; P35683 [333-342]	0	1114.68303536	High	High	High	2.7e8	2.8e8	1.6e8	2.9688982963562	High	7.998E-05	0.0003813
High	[K].ASNTLSIIDSGVGMTK.[S]			2.31346E-05	0	1	2	8	Q07078	Q07078 [73-88]	0	1593.81524781	Not Found	High	High				4.40950393676758	High	0	1.371E-07
High	[R].GADISICCLPIDDSR.[A]	2xCarbamidomethyl [C7; C8]		0.0016392	0	1	1	6	Q6AVT2	Q6AVT2 [225-239]	0	1691.77273167	High	High	High	3.9e7	3.4e7	2.4e7	3.74722766876221	High	0	3.729E-05
High	[K].MIPTKPMVVETFSEYPPLGR.[F]			5.04397E-05	0	1	1	26	O64937	O64937 [392-411]	0	2292.17667241	High	High	High	2.7e7	7.5e7	2.4e8	3.66116690635681	High	0	5.981E-06
High	[K].MIPTKPMVVETFSEYPPLGR.[F]	1xOxidation [M1]		4.20441E-05	0	1	1	6	O64937	O64937 [392-411]	0	2308.17158741	High	High	High	6.8e7	7.2e6	3.5e7	3.5516984462738	High	0	3.026E-07
High	[K].MIPTKPMVVETFSEYPPLGR.[F]	2xOxidation [M1; M7]		0.000162839	0	1	1	9	O64937	O64937 [392-411]	0	2324.16650241	High	High	High	2.9e7	2.1e7	1.3e7	2.86236596107483	High	0	1.907E-05
High	[K].AIKFEFEPVDKLDS.[-]			0.00111364	0	1	1	42	P0C511	P0C511 [464-477]	2	1637.84211451	High	High	High	2.1e9	2.8e9	2.4e9	3.64886021614075	High	0	4.018E-05
High	[K].AFEPILLAGR.[S]			0.00221532	0	1	1	24	A2ZB00	A2ZB00 [54-63]	0	1086.63060592	High	High	High	3.6e8	2.7e8	1.6e8	3.19926834106445	High	0	8.246E-05
High	[K].DPTSQAELDNFMVQQLDGTK.[N]			8.98194E-07	0	1	1	23	Q42971	Q42971 [83-102]	0	2237.0390524	High	High	High	3.0e8	1.8e8	1.5e8	5.41018009185791	High	0	5.385E-09
High	[K].DPTSQAELDNFMVQQLDGTK.[N]	1xDeamidated [Q/N]		1.12961E-05	0	1	1	11	Q42971	Q42971 [83-102]	0	2238.0230684	High	Not Found	High				5.17033863067627	High	0	5.532E-08
High	[K].DPTSQAELDNFMVQQLDGTK.[N]	1xOxidation [M12]		0.000765145	0	1	1	3	Q42971	Q42971 [83-102]	0	2253.0339674	High	Not Found	High	1.5e7			3.70336604118347	High	7.998E-05	0.0003092
High	[K].DPTSQAELDNFMVQQLDGTK.[N]	1xDeamidated [Q/N]; 1xOxidation [M12]		0.00038444	0	1	1	4	Q42971	Q42971 [83-102]	0	2254.0179834	Not Found	Not Found	High				3.81859230995178	High	0	5.557E-06
High	[K].AVDNVNSVIAPALIGK.[D]			8.94581E-06	0	1	1	35	Q42971	Q42971 [67-82]	0	1580.90063246	High	High	High	9.7e8	7.0e8	6.9e8	4.49548387527466	High	0	3.924E-08
High	[R].KPAVINVIIDPYAGAESGR.[M]			0.000345054	0	1	1	12	Q0JMH0	Q0JMH0 [554-572]	0	1970.07055115	High	High	High	3.2e7	1.6e7	7.4e6	3.88042974472046	High	0	1.659E-05
High	[R].SWDEGVATNFSTTPLK.[D]			1.6074E-05	0	1	1	9	Q9SDD6	Q9SDD6 [50-65]	0	1752.84390534	High	High	High	1.5e8	8.2e7	1.0e8	4.2178053855896	High	0	1.197E-07
High	[K].VLNLEEGGAFTTSSAEEMLK.[A]			7.51712E-08	0	2	2	16	Q7F8S5; Q69TY4	Q7F8S5 [204-223]; Q69TY4 [211-230]	0	2126.03217617	High	High	High	1.9e8	1.8e7	1.2e8	5.76709175109863	High	0	7.311E-11
High	[K].VLNLEEGGAFTTSSAEEMLK.[A]	1xOxidation [M18]		2.51956E-05	0	2	2	4	Q7F8S5; Q69TY4	Q7F8S5 [204-223]; Q69TY4 [211-230]	0	2142.02709117	Not Found	High	High		1.3e7	1.8e7	4.07692098617554	High	0	1.533E-07
High	[K].VLNLEEGGAFTTSSAEEMLK.[A]	1xDeamidated [N3]; 1xOxidation [M18]		0.000115748	0	2	2	4	Q7F8S5; Q69TY4	Q7F8S5 [204-223]; Q69TY4 [211-230]	0	2143.01110717	High	Not Found	High				3.32025623321533	High	0	1.354E-06
High	[R].KDDGTVEPFEMIDVK.[R]			0.00307979	0	1	1	6	P52428	P52428 [217-231]	1	1722.8254781	High	High	Not Found	3.9e7			3.5942063331604	High	0	8.505E-05
High	[K].GVNPWIEVDGGVGPK.[N]			0.000345054	0	1	1	6	Q9ZTP5	Q9ZTP5 [217-231]	0	1523.78526841	High	High	Not Found				2.94778966903687	High	0	1.241E-05
High	[R].DPDASSGGELVFGGMDPK.[H]			1.71812E-06	0	1	1	4	P42211	P42211 [222-239]	0	1778.79015518	High	High	Not Found	1.5e7	2.3e7		4.45561456680298	High	0	1.027E-05
High	[K].NNAGFPHNVVFDEDAVPSGVDVSK.[I]	1xDeamidated [N]		0.000237042	0	1	1	7	A2Y886	A2Y886 [88-111]	0	2515.17357235	High	High	Not Found	5.8e7			3.87928009033203	High	0.0001652	0.001175
High	[R].AVCMISNSTSVVEVFSR.[I]	1xCarbamidomethyl [C3]		0.000129696	0	1	1	10	Q53M52	Q53M52 [374-390]	0	1885.9146445	High	High	High	8.4e6	5.7e6	6.1e6	3.32962083816528	High	0.0001056	0.0008566
High	[R].AVCMISNSTSVVEVFSR.[I]	1xDeamidated [N7]; 1xCarbamidomethyl [C3]		0.000782752	0	1	1	3	Q53M52	Q53M52 [374-390]	0	1886.8986605	High	Not Found	Not Found				2.45216488838196	High	0	1.412E-05
High	[K].ALNEHHVLLEGTLLKPNMVTPGSDAK.[K]			9.46954E-06	0	1	2	9	P17784	P17784 [211-236]	0	2784.47127419	High	High	High	1.5e7			3.53997015953064	High	0	4.247E-08
High	[K].ALNEHHVLLEGTLLKPNMVTPGSDAK.[K]	1xDeamidated [N]		0.000477211	0	1	2	3	P17784	P17784 [211-236]	0	2785.45529019	High	High	High		2.4e7	3.8e7	4.06597995758057	High	0	7.405E-06
High	[R].KVDMLEGVTILR.[S]			0.00221532	0	1	1	4	P49210	P49210 [124-135]	1	1373.78209737	High	Not Found	Not Found	3.2e7			2.93888354301453	High	0.0001056	0.0008139
High	[K].SNDSGLASYVAGQIDR.[T]			2.75512E-06	0	1	1	13	Q10CE4	Q10CE4 [195-210]	0	1652.7874531	High	High	High	2.0e8		2.3e8	4.62709140777588	High	0	1.073E-08
High	[K].GGIGCSPGDLSISELER.[L]	1xCarbamidomethyl [C5]		0.00010628	0	1	1	12	A2XMV1	A2XMV1 [103-119]	0	1746.83268901	High	High	High	1.0e8	1.0e8	6.8e7	3.44441103935242	High	0	2.52E-05
High	[R].VVFWSSAGTCGFK.[S]	1xCarbamidomethyl [C10]		0.0027805	0	1	1	11	P0C464	P0C464 [58-70]	0	1445.68819732	High	High	High	5.6e7	4.3e7	3.7e7	3.16858053207397	High	7.998E-05	0.0001983
High	[K].GSFETIHVEDALGHQFATR.[L]			4.83104E-07	0	1	1	36	P49398	P49398 [203-221]	0	2115.0253918	High	High	High	1.2e8	5.4e7	3.9e7	3.98533940315247	High	0	1.254E-09
High	[R].LFKPFDELVVDSK.[D]			3.58526E-05	0	1	1	13	Q53LQ0	Q53LQ0 [225-237]	0	1536.83082162	High	High	High	9.9e7	1.2e8	6.7e7	3.86529445648193	High	0	3.74E-07
High	[R].APGYGVITNIVNGGLECGHGPDDR.[V]	1xCarbamidomethyl [C17]		1.03548E-06	0	1	1	10	Q7DNA1	Q7DNA1 [275-298]	0	2468.1622961	High	High	High	1.0e8	4.1e7		4.79065275192261	High	0	2.924E-09
High	[R].APGYGVITNIVNGGLECGHGPDDR.[V]	1xDeamidated [N]; 1xCarbamidomethyl [C17]		2.37797E-09	0	1	1	33	Q7DNA1	Q7DNA1 [275-298]	0	2469.1463121	High	High	High	5.9e8	4.5e8	3.3e8	5.66477918624878	High	0	2.085E-12
High	[R].APGYGVITNIVNGGLECGHGPDDR.[V]	2xDeamidated [N9; N12]; 1xCarbamidomethyl [C17]		2.89987E-06	0	1	1	3	Q7DNA1	Q7DNA1 [275-298]	0	2470.1303281	High	High	High		1.5e7		4.25339031219482	High	0	8.905E-09
High	[K].LAMQEFMILPTGAASFK.[E]			3.46494E-05	0	1	1	23	Q42971	Q42971 [169-185]	0	1854.94923888	High	High	High	3.7e6	1.6e7	1.7e7	4.38406276702881	High	0	2.208E-06
High	[K].DGATDPTFLYFSHGLK.[E]			1.10419E-05	0	1	1	13	P35681	P35681 [149-164]	0	1768.85407614	High	High	High	9.0e7	3.9e7		3.91861200332642	High	0	9.279E-06
High	[K].QWYLTHYGVDIGR.[K]			0.00251026	0	1	1	12	P49199	P49199 [112-124]	0	1607.79650181	High	High	High	6.9e7	1.4e7	4.1e7	2.97245073318481	High	0	6.51E-05
High	[R].EAFPGDVFYLHSR.[L]			0.000365253	0	1	1	17	P0C520	P0C520 [295-307]	0	1537.74340363	High	High	High	4.1e7	4.0e7	5.4e7	3.21247792243958	High	0	5.189E-06
High	[K].NNAGFPHNVVFDEDAVPSGVDVSK.[I]			1.48187E-06	0	1	1	11	A2Y886	A2Y886 [88-111]	0	2514.18955635	High	High	High	2.9e7	2.9e7	2.5e7	4.81095600128174	High	0	3.237E-08
High	[R].LIDIPVSNCLNSNISK.[I]	1xCarbamidomethyl [C9]		0.000999597	0	1	1	9	P15280	P15280 [117-132]	0	1786.93676017	High	High	High	2.7e7	4.3e7	4.3e7	2.27684092521667	High	0	7.924E-05
High	[K].YNGGLDTEEAYPYTGVNGICHYKPENVGVK.[V]	3xDeamidated [N2; N17; N26]; 1xCarbamidomethyl [C20]		0.00217788	0	1	1	5	P25778	P25778 [223-252]	0	3347.50487958	High	High	Not Found	1.2e7			3.45509052276611	High	0	5.388E-05
High	[K].KISEDEYVSAIKEEISK.[V]			8.36907E-05	0	1	1	22	Q2QLY4	Q2QLY4 [458-474]	2	1968.01717809	High	High	High	5.5e7			3.70144248008728	High	0	1.862E-06
High	[R].GELQCIGATTIDEYR.[K]	1xCarbamidomethyl [C5]		0.00170573	0	2	3	8	Q7F9I1; Q2QVG9	Q7F9I1 [395-409]; Q2QVG9 [396-410]	0	1725.81122532	High	Not Found	High	1.3e7		1.7e7	2.56769275665283	High	0	3.937E-05
High	[K].YLFAGVVDGR.[N]			0.00145476	0	2	2	8	Q2QLY5; Q2QLY4	Q2QLY5 [288-297]; Q2QLY4 [288-297]	0	1096.57857034	High	High	High	3.0e8	3.1e8	2.5e8	3.82110524177551	High	0	0.0001045
High	[K].WLTPNEDGVSMAALALMNQDK.[V]	1xDeamidated [N]		0.00130582	0	1	1	2	Q6ZD89	Q6ZD89 [118-138]	0	2305.08389457	High	Not Found	Not Found	1.3e7			2.73536229133606	High	0	2.777E-05
High	[R].GFSDTQIAFATSSSETDVR.[L]			5.1308E-05	0	1	1	6	B9EXM2	B9EXM2 [566-584]	0	2018.93015396	High	High	High	2.2e7	1.1e7		3.42402052879334	High	0	4.164E-06
High	[K].ILPWGDEAYAGGSANAPR.[G]			8.48518E-07	0	1	1	10	Q10M12	Q10M12 [176-193]	0	1844.89258686	High	High	High		1.3e8	1.6e8	4.90951538085938	High	0	9.736E-09
High	[K].ILPWGDEAYAGGSANAPR.[G]	1xDeamidated [N15]		1.42638E-05	0	1	1	3	Q10M12	Q10M12 [176-193]	0	1845.87660286	Not Found	Not Found	High			2.7e6	4.03885889053345	High	0	7.278E-08
High	[R].LLSSGNVYTQEEILTR.[I]			0.000388839	0	1	1	4	Q75KR1	Q75KR1 [653-668]	0	1822.95451836	High	High	Not Found		1.1e7		2.84126162528992	High	0	5.64E-06
High	[R].VSEQFTAMFR.[R]			0.002943	0	6	8	6	Q43594; Q76FS2; Q8H7U1; Q40665; P46265; Q76FS3	Q43594 [381-390]; Q76FS2 [381-390]; Q8H7U1 [381-390]; Q40665 [381-390]; P46265 [381-390]; Q76FS3 [381-390]	0	1215.58266939	High	High	High	6.1e7	2.5e7	4.9e7	3.41166758537292	High	0	9.836E-05
High	[K].DFGYSFPCDGPGR.[G]	1xCarbamidomethyl [C8]		0.00119907	0	1	1	12	P0C358	P0C358 [552-564]	0	1474.60558985	High	High	High	1.6e8	1.3e8	2.1e8	3.38974237442017	High	0	7.6E-05
High	[R].AAELTTLLESR.[M]			0.00105808	0	1	1	11	P0C520	P0C520 [7-17]	0	1203.65794273	High	High	High	3.2e8	1.6e8	2.8e8	3.50002503395081	High	0	3.299E-05
High	[K].GMLEVYNSLTEEGKK.[E]			0.00105208	0	1	1	17	Q65XK0	Q65XK0 [350-364]	1	1697.84146253	High	High	High	9.5e7	9.3e6	8.1e7	3.38618803024292	High	0	2.796E-05
High	[R].ISITGAGGFIGSHIAR.[R]			9.87031E-05	0	1	2	13	A2Z7B3	A2Z7B3 [32-47]	0	1556.85435102	High	High	High	3.7e7		2.9e7	3.34069418907166	High	0	4.87E-06
High	[R].ALTTEEIDQHLTAISERD.[-]			0.000359072	0	1	1	17	Q9LSU3	Q9LSU3 [229-246]	1	2042.00365323	High	High	High	2.5e8	1.4e8	1.1e8	3.79869031906128	High	0	5.075E-06
High	[K].LYGSTLSWNVTR.[C]			0.000892136	0	1	1	18	O82451	O82451 [6-17]	0	1396.72193994	High	High	High	5.0e8	3.7e8	4.1e8	3.09294724464417	High	0	2.104E-05
High	[R].AVLVEHALTSGDAEPEASVFSK.[I]			5.03567E-06	0	1	1	29	P14717	P14717 [582-603]	0	2257.13466734	High	High	High	2.1e7	1.2e8	1.2e8	4.36026906967163	High	0	3.681E-06
High	[K].FDLSGIPAAPR.[G]			0.000791706	0	1	1	12	Q6Z7B0	Q6Z7B0 [488-498]	0	1143.61568409	High	High	High	1.4e8	1.2e8	1.2e8	3.74054408073425	High	0	1.438E-05
High	[R].FDLSGIAPAPR.[G]			0.000887077	0	0	1	6			0	1143.61568409	High	High	High	1.4e8	1.2e8	1.2e8	3.62423276901245	High	0	1.666E-05
High	[R].GGNNILVMCDTYTPAGEPIPTNKR.[N]	1xCarbamidomethyl [C9]		0.000159175	0	1	1	5	P14655	P14655 [140-163]	1	2618.27013194	High	High	High	6.9e7	3.6e7		4.04524660110474	High	0	1.742E-06
High	[R].TAEALAEYVNSEAATNVK.[I]			2.10866E-06	0	1	1	12	Q75M08	Q75M08 [125-142]	0	1880.9236121	High	High	High	8.2e7	5.4e7	3.9e7	5.6214804649353	High	0	1.225E-08
High	[K].CGINYQPPSVVPGGDLAK.[V]	1xCarbamidomethyl [C1]		9.37764E-05	0	2	2	16	Q53M52; P28752	Q53M52 [353-370]; P28752 [353-370]	0	1871.93200914	High	High	High	3.7e7	5.8e7	3.3e7	3.7596263885498	High	0	1.414E-06
High	[K].VSPQLIAEYTVR.[A]			0.00251026	0	1	1	9	Q5N725	Q5N725 [238-249]	0	1375.75799109	High	High	High	3.9e8	2.5e8		2.99614858627319	High	0	6.503E-05
High	[R].AVLINAGQANAATGDAGYQDTVDSADAVAK.[L]	1xDeamidated [Q/N]		0.000143682	0	1	1	9	B8AL33	B8AL33 [125-154]	0	2878.37009962	High	Not Found	High			2.4e7	3.20468401908875	High	0	1.818E-06
High	[K].YANDLSSGVIFGK.[E]			0.000373659	0	1	1	12	Q6K669	Q6K669 [273-285]	0	1370.69505648	High	High	High	1.2e8	1.1e8	1.2e8	3.51146864891052	High	0	5.35E-06
High	[R].TVSSGISGASYYTGTFNTVNR.[S]			9.11464E-05	0	1	1	8	Q5Z5A8	Q5Z5A8 [225-245]	0	2182.04110135	High	High	High	2.9e7	2.7e7	8.7e6	3.67237567901611	High	0	8.358E-07
High	[R].IINEPTAAAIAYGIDKK.[G]			1.23726E-05	0	2	3	36	Q6Z7B0; Q75HQ0	Q6Z7B0 [202-218]; Q75HQ0 [226-242]	1	1787.99017565	High	High	High	2.5e8	1.7e8	1.5e8	4.05445861816406	High	0	6.034E-08
High	[K].GRPVVVYFYPADETPGCTK.[Q]	1xCarbamidomethyl [C17]		7.34258E-05	0	1	1	4	P0C5D5	P0C5D5 [96-114]	0	2156.04810142	High	High	Not Found	4.6e7	1.5e7		3.5188205242157	High	0	6.305E-07
High	[R].VFDKDQNGFISAAELR.[H]	1xDeamidated [Q/N]		0.00111999	0	2	5	8	Q6F332; Q0JNS6	Q6F332 [92-107]; Q0JNS6 [92-107]	1	1810.89700395	High	Not Found	High	6.0e7		1.7e7	3.22575664520264	High	0	6.478E-05
High	[R].NGPSLMPGGSFEAYK.[Y]	1xDeamidated [N1]		6.9365E-05	0	1	1	11	Q9LI00	Q9LI00 [139-153]	0	1555.70972062	High	High	High	5.5e7	5.2e7	4.0e7	3.17737126350403	High	0	2.686E-05
High	[K].TIVAANLGVTPSNDGEVIR.[V]			5.38255E-07	0	1	1	16	A3BLC3	A3BLC3 [162-180]	0	1926.02908023	High	High	High	2.4e8	1.9e8	9.6e7	4.07963562011719	High	0	8.812E-08
High	[K].TIVAANLGVTPSNDGEVIR.[V]	1xDeamidated [N]		0.00292633	0	1	1	4	A3BLC3	A3BLC3 [162-180]	0	1927.01309623	Not Found	High	High				2.54347491264343	High	0.003504	0.04191
High	[R].GGNNILVMCDTYTPAGEPIPTNKR.[N]	1xDeamidated [N]; 1xCarbamidomethyl [C9]		0.000488193	0	1	1	14	P14655	P14655 [140-163]	1	2619.25414794	High	High	High	9.2e6	1.3e7	4.0e7	4.0121169090271	High	0	7.575E-06
High	[K].AQISIYDPQVTEDQIQR.[D]			2.24857E-05	0	1	3	14	Q9AUV6	Q9AUV6 [358-374]	0	2004.00325937	High	High	High	1.1e8	8.5e7	1.1e8	3.46911954879761	High	0	1.829E-07
High	[K].ESDAWPAEPQDAYGLEK.[L]			0.000175339	0	2	3	4	A2Z7B3; Q2R1V8	A2Z7B3 [163-179]; Q2R1V8 [156-172]	0	1905.85011283	High	High	High	1.5e7	1.9e8	2.5e8	2.79725646972656	High	0.0002478	0.002154
High	[R].VPEGFDYELYNR.[DN]			0.000318639	0	2	2	12	Q6Z4G3; Q8H8T0	Q6Z4G3 [59-70]; Q8H8T0 [61-72]	0	1501.69578471	High	High	High	3.0e8	2.2e8	3.5e8	3.39729714393616	High	0	2.446E-05
High	[K].TGSFYGQGAQQAGNLPVPEGCTDPVAK.[N]	1xCarbamidomethyl [C21]		0.00135113	0	1	1	9	P93431	P93431 [423-449]	0	2749.28861867	High	High	High	1.9e7	2.0e7	1.5e7	3.58810377120972	High	4.727E-05	0.0001444
High	[R].LWDLSTGVTTR.[R]			0.00124776	0	1	1	14	P49027	P49027 [101-111]	0	1248.6582771	High	High	High	5.9e8	3.9e8	3.4e8	3.34471702575684	High	4.727E-05	0.0001338
High	[K].TTTTNAGAPVWNDNEALTVGPR.[G]			7.5421E-06	0	1	1	24	Q0E4K1	Q0E4K1 [16-37]	0	2285.11566322	High	High	High	4.3e8	4.1e8	3.8e8	3.90531587600708	High	0	3.143E-08
High	[K].TTTTNAGAPVWNDNEALTVGPR.[G]	1xDeamidated [N]		8.89506E-06	0	1	1	56	Q0E4K1	Q0E4K1 [16-37]	0	2286.09967922	High	High	High	4.7e7	2.8e7	2.9e7	3.92479181289673	High	0	1.362E-05
High	[K].TTTTNAGAPVWNDNEALTVGPR.[G]	2xDeamidated [N12; N]		5.46216E-05	0	1	1	2	Q0E4K1	Q0E4K1 [16-37]	0	2287.08369522	Not Found	Not Found	High				3.32075142860413	High	0	5.215E-07
High	[R].AVLINAGQANAATGDAGYQDTVDSADAVAK.[L]			6.07572E-06	0	1	1	4	B8AL33	B8AL33 [125-154]	0	2877.38608362	High	Not Found	High	8.1e6		5.8e6	4.63034343719482	High	0	2.365E-08
High	[K].AVAHQPVSVAIEAGGR.[E]			0.000397789	0	1	1	12	P25777	P25777 [267-282]	0	1561.84451459	Not Found	High	High		1.7e7	2.6e7	3.71639084815979	High	4.727E-05	0.0001433
High	[K].AFNVEVAPSDFK.[V]			0.00146305	0	1	1	2	Q9SDD6	Q9SDD6 [176-187]	0	1323.65794273	High	Not Found	Not Found	1.7e8			3.18280577659607	High	0.0006629	0.005275
High	[R].NSDLANLLVDPEFAQEIMDR.[Q]			5.61054E-06	0	1	1	22	Q9LI00	Q9LI00 [386-405]	0	2290.10198701	High	High	High	1.4e7	1.5e7	2.8e7	4.60176706314087	High	0	2.17E-06
High	[K].TIEVQNPATGETLANVSCMGSK.[E]	1xDeamidated [N15]; 1xCarbamidomethyl [C18]		0.00212894	0	1	1	2	B9F3B6	B9F3B6 [70-91]	0	2308.07953771	Not Found	Not Found	High			6.8e6	3.83920645713806	High	0	5.227E-05
High	[R].LTVEQNIVIPNVK.[N]			0.000131181	0	1	1	12	Q42997	Q42997 [432-444]	0	1466.85770508	High	High	High	1.1e8		5.6e7	3.77903032302856	High	0	1.639E-06
High	[K].ALLSDPAFRPLVEK.[Y]			0.000814542	0	1	1	6	Q10N21	Q10N21 [210-223]	0	1555.88425417	High	High	High	1.5e8		3.8e7	2.79267573356628	High	0	5.268E-05
High	[K].TEEGLDNLFER.[M]			0.00198861	0	1	1	11	Q75HE6	Q75HE6 [27-37]	0	1322.62228544	High	High	High	1.2e8	1.0e8	9.9e7	3.67956638336182	High	0	4.785E-05
High	[R].LIDIPVSNCLNSNVSK.[I]	1xCarbamidomethyl [C9]		0.000609449	0	1	1	5	Q69T99	Q69T99 [103-118]	0	1772.92111011	High	High	High	3.3e7		7.2e6	3.54426622390747	High	7.998E-05	0.0002607
High	[K].IVEAADIFVGGR.[V]			0.000309703	0	1	1	6	Q42997	Q42997 [541-552]	0	1246.67901256	High	High	High	5.0e7		5.8e7	3.60045289993286	High	0	4.165E-06
High	[R].SMAEEEPEKFQAHFSEYLK.[K]			0.00043818	0	2	3	3	Q8L4L4; A2WXX3	Q8L4L4 [210-228]; A2WXX3 [210-228]	1	2300.05397423	High	Not Found	Not Found	2.0e7			2.72162795066834	High	7.998E-05	0.0003932
High	[K].NVRPDYLSNIWK.[V]			0.000181427	0	1	1	10	Q43008	Q43008 [204-215]	0	1504.79068818	High	High	High	5.6e7	2.5e7	3.1e7	4.01534986495972	High	0	1.102E-05
High	[R].DDSGVLSPYNFSR.[R]			0.000966067	0	2	2	16	Q6ERW7; Q6ERW9	Q6ERW7 [90-102]; Q6ERW9 [90-102]	0	1456.67029822	High	High	High	2.0e8	1.6e8	2.0e8	3.44559621810913	High	0.0001652	0.001286
High	[K].VKPSSPSELDALLDPAK.[Y]			5.03567E-06	0	1	1	23	A3C6G9	A3C6G9 [137-153]	0	1766.95345576	High	High	High	5.2e7	1.4e7	1.1e8	3.41216135025024	High	0	6.771E-08
High	[R].GLDQEYEGNVEATGEDYYVEPADER.[R]			1.27296E-05	0	1	1	13	Q8L4L4	Q8L4L4 [115-139]	0	2848.20678185	High	High	High	1.2e8	1.1e8	8.6e7	4.0424017906189	High	0	7.445E-07
High	[R].GLDQEYEGNVEATGEDYYVEPADER.[R]	1xDeamidated [Q/N]		0.000361121	0	1	1	2	Q8L4L4	Q8L4L4 [115-139]	0	2849.19079785	Not Found	High	Not Found				2.96710896492004	High	0	5.098E-06
High	[K].DITPMGGFPHYGVVK.[G]			0.000791706	0	1	1	7	P35684	P35684 [308-322]	0	1617.80937469	High	High	High	8.8e7	8.7e7	4.4e7	3.29977583885193	High	0.0001925	0.001489
High	[R].VEGKPVLGFNSSTTSLLTR.[Y]			0.00131326	0	1	1	4	P42862	P42862 [531-549]	0	2006.09168047	High	High	Not Found	1.8e7	1.3e7		2.05755019187927	High	4.727E-05	0.0001117
High	[K].WLAANVSAEVAESTR.[I]			1.21632E-05	0	1	1	196	P48494	P48494 [192-206]	0	1603.80746033	High	High	High	4.0e7	1.7e7	2.0e7	3.98717212677002	High	0	5.798E-07
High	[K].WLAANVSAEVAESTR.[I]	1xDeamidated [N5]		0.00064146	0	1	1	4	P48494	P48494 [192-206]	0	1604.79147633	Not Found	High	High		7.6e6	8.3e6	3.23484683036804	High	0	1.092E-05
High	[R].IAVLGASGYTGAEIVR.[L]			0.0037145	0	1	1	2	Q6AV34	Q6AV34 [75-90]	0	1576.86933234	High	Not Found	Not Found				2.40377497673035	High	0	0.000108
High	[K].VDILVSGIGTGGTVTGTGK.[Y]			1.15561E-05	0	1	1	10	Q9XEA8	Q9XEA8 [176-194]	0	1731.94870473	High	High	High	5.2e7	3.1e7	5.7e7	4.0505108833313	High	0	3.511E-07
High	[R].EQAVWALGNVAGDSPK.[C]			2.27431E-05	0	2	2	10	Q9SLX0; Q71VM4	Q9SLX0 [182-197]; Q71VM4 [176-191]	0	1641.82311039	High	High	High	8.5e7	6.5e7		3.87054014205933	High	0	2.514E-06
High	[K].LLLVTLGDQGCK.[Y]	1xCarbamidomethyl [C11]		0.00282829	0	1	2	10	A2WXV8	A2WXV8 [227-238]	0	1316.72424847	High	High	High	4.1e7	3.5e7	1.3e7	2.98557329177856	High	4.727E-05	0.0001302
High	[K].IGGLTLDELGR.[E]			0.000949726	0	1	1	14	Q69RJ0	Q69RJ0 [854-864]	0	1143.63681341	High	High	High	1.9e8		1.2e8	3.77887606620789	High	0	1.823E-05
High	[R].FTQANSEVSALLGR.[I]			3.1455E-05	0	1	1	18	Q01859	Q01859 [334-347]	0	1492.77543198	High	High	High	5.4e8	2.8e8	3.7e8	4.3677659034729	High	0	2.052E-07
High	[R].VPLYIGSVEEVEK.[V]			0.000508025	0	1	1	5	O64422	O64422 [388-400]	0	1461.78353707	High	High	High		1.3e8		3.18885326385498	High	0	2.995E-05
High	[R].GISACAVCDGAAPIFR.[N]	2xCarbamidomethyl [C5; C8]		4.7922E-05	0	1	2	8	Q6ZFU6	Q6ZFU6 [141-156]	0	1664.78832224	High	High	High	7.9e7	3.7e7	6.0e7	3.45034217834473	High	0	3.573E-07
High	[K].APAADDDDDDDVDLFGEETEEEK.[K]			2.95468E-05	0	1	1	16	Q40680	Q40680 [97-119]	0	2539.99545173	High	High	High	5.0e7	4.6e7	4.9e7	4.04431009292603	High	0	4.881E-07
High	[R].ILDGYQPAYDATAVR.[R]			0.00209295	0	1	2	4	Q25A68	Q25A68 [139-153]	0	1652.82786142	Not Found	High	High		1.1e7	1.4e7	2.84553170204163	High	7.998E-05	0.0003235
High	[K].TPGLDDVTGEPLIQR.[K]			6.05118E-05	0	1	1	8	Q08479	Q08479 [174-188]	0	1610.83842608	High	High	High	6.7e7	3.6e7	5.4e7	2.69105553627014	High	0	7.892E-05
High	[K].MCCLFINDLDAGAGR.[M]	2xCarbamidomethyl [C2; C3]		2.69759E-05	0	1	1	13	P93431	P93431 [213-227]	0	1712.75530754	High	High	High	5.6e6	1.4e8	1.7e8	4.1031699180603	High	0	1.679E-07
High	[K].MCCLFINDLDAGAGR.[M]	1xDeamidated [N7]; 2xCarbamidomethyl [C2; C3]		0.000129696	0	1	1	5	P93431	P93431 [213-227]	0	1713.73932354	High	High	High	3.5e6		1.5e7	4.04238176345825	High	0	1.329E-06
High	[K].MCCLFINDLDAGAGR.[M]	2xCarbamidomethyl [C2; C3]; 1xOxidation [M1]		0.000100975	0	1	1	14	P93431	P93431 [213-227]	0	1728.75022254	High	High	High	4.2e7	2.3e7	2.5e7	3.19780874252319	High	0	1.303E-06
High	[K].TIEVQNPATGETLANVSCMGSK.[E]	1xCarbamidomethyl [C18]		0.000100402	0	1	1	9	B9F3B6	B9F3B6 [70-91]	0	2307.09552171	High	High	High	8.9e6	1.5e7	8.8e6	4.02069711685181	High	0	1.833E-06
High	[R].IEVEYYGTPVNLK.[S]			0.000547017	0	1	1	12	A3BLC3	A3BLC3 [121-133]	0	1524.7944361	High	High	High	1.6e8	1.8e8	1.7e8	3.41267824172974	High	0	0.0001002
High	[K].YPIEHGIVSNWDDMEK.[I]	1xDeamidated [N10]		7.51159E-05	0	2	2	2	Q10DV7; A3C6D7	Q10DV7 [71-86]; A3C6D7 [71-86]	0	1933.86365488	Not Found	Not Found	High				3.58143997192383	High	0	6.479E-07
High	[K].GEDFPVQNYIVK.[E]			0.00329698	0	1	1	11	Q9SXP2	Q9SXP2 [356-367]	0	1408.71070654	High	High	High	1.9e8		1.7e8	2.83576679229736	High	4.727E-05	0.000148
High	[K].DADEDDDDLDLFGDETEEDKK.[A]			2.30033E-05	0	1	1	22	P29545	P29545 [96-116]	1	2428.96342338	High	High	High	3.6e8	3.3e8	2.3e8	4.79150390625	High	0	1.361E-07
High	[R].SECINHAFVYDAPLPVSR.[L]	1xCarbamidomethyl [C3]		0.000682876	0	1	1	15	P52428	P52428 [90-107]	0	2075.00148561	High	High	High	6.9e7	2.6e7	3.0e7	3.31715941429138	High	0	1.75E-05
High	[R].AKESAQDIINLKPLIEK.[K]			1.96158E-05	0	1	1	36	P83646	P83646 [120-136]	1	1910.09570327	High	High	High		4.1e7	5.9e7	4.11761999130249	High	0	1.12E-06
High	[K].LPMFGCTDATQVLK.[E]	1xCarbamidomethyl [C6]		2.87181E-05	0	1	2	34	P18566	P18566 [118-131]	0	1580.78111133	High	High	High	1.3e10	8.7e9	5.8e9	4.30726194381714	High	0	1.461E-06
High	[K].LPMFGCTDATQVLK.[E]	1xCarbamidomethyl [C6]; 1xOxidation [M3]		1.55345E-05	0	1	2	15	P18566	P18566 [118-131]	0	1596.77602633	High	High	High	2.0e9	1.3e9	1.5e9	4.12895107269287	High	0	9.103E-08
High	[K].SVASANPYGSWLQQSTR.[S]			3.94283E-06	0	1	1	19	Q69RJ0	Q69RJ0 [509-525]	0	1851.89840049	High	High	High	1.8e8	1.3e8	1.4e8	4.43784713745117	High	0	4.368E-08
High	[K].YPIEHGIVSNWDDMEK.[I]			1.86058E-06	0	2	2	22	Q10DV7; A3C6D7	Q10DV7 [71-86]; A3C6D7 [71-86]	0	1932.87963888	High	High	High	1.8e8	1.3e7	1.4e8	3.77852916717529	High	0	1.92E-07
High	[R].GGLDFTKDDENVNSQPFMR.[W]	2xDeamidated [N11; N13]; 1xOxidation [M18]		0.00259729	0	1	1	4	P0C511	P0C511 [195-213]	1	2187.94990433	High	High	Not Found		1.8e7		3.96572875976563	High	0	6.771E-05
High	[R].MAEYKEELWELLK.[K]			0.00130582	0	1	1	19	P41344	P41344 [299-311]	1	1681.85057073	High	High	High	1.6e7	1.4e7		3.85202407836914	High	0.0001056	0.0004708
High	[K].LLNVSTNDILIQSTGVIGQR.[I]	1xDeamidated [N]		0.00059236	0	1	1	3	B8AL33	B8AL33 [155-174]	0	2142.17647306	High	Not Found	Not Found	4.1e6			3.31654238700867	High	0	9.82E-06
High	[K].ILNEGQIASTDVVEVVVSPPYVFLPVVK.[S]	1xDeamidated [N/Q]		0.000482671	0	1	1	108	P48494	P48494 [26-53]	0	3012.65436704	High	High	High	1.8e6	2.4e6	3.5e6	5.13314199447632	High	0	7.504E-06
High	[R].MPTFFETFPVVLVDEEGIVR.[A]			7.2595E-05	0	1	2	29	P0C362	P0C362 [359-378]	0	2325.18353188	High	High	High	8.4e6	1.8e6	7.1e6	3.92539739608765	High	7.998E-05	0.000313
High	[R].RMPTFFETFPVVLVDEEGIVR.[A]			0.00145476	0	1	2	4	P0C362	P0C362 [358-378]	1	2481.28464284	High	Not Found	High			1.7e6	3.79981589317322	High	0	3.178E-05
High	[R].IVNNEIIILGNDAELGSDIDPEEAQQALEIAEANVSR.[A]			4.6051E-05	0	1	1	13	P0C2Z1	P0C2Z1 [70-106]	0	3962.98292331	High	High	High	6.6e6	5.2e6		4.73093223571777	High	0	6.586E-07
High	[R].IVNNEIIILGNDAELGSDIDPEEAQQALEIAEANVSR.[A]	1xDeamidated [Q/N]		1.33762E-06	0	1	1	42	P0C2Z1	P0C2Z1 [70-106]	0	3963.96693931	High	High	High	9.6e6	2.4e6	1.0e7	5.41320896148682	High	0	9.47E-05
High	[R].IVNNEIIILGNDAELGSDIDPEEAQQALEIAEANVSR.[A]	2xDeamidated [N/Q]		6.07572E-06	0	1	1	14	P0C2Z1	P0C2Z1 [70-106]	0	3964.95095531	High	Not Found	High	2.8e6		9.3e6	5.22044897079468	High	0	3.43E-07
High	[K].DINWPLGWPVGGFPGPQGPYYCGIGADK.[S]	1xCarbamidomethyl [C22]		7.19457E-07	0	1	1	19	P14656	P14656 [138-165]	0	3018.42432432	High	High	High	1.8e7	6.6e6	1.5e8	5.09434652328491	High	0	1.428E-09
High	[K].DINWPLGWPVGGFPGPQGPYYCGIGADK.[S]	1xDeamidated [N/Q]; 1xCarbamidomethyl [C22]		4.7111E-05	0	1	1	10	P14656	P14656 [138-165]	0	3019.40834032	High	High	High	7.3e7		6.1e6	3.79754972457886	High	0	4.453E-05
High	[R].DVPCAVFSIPPLSVVGLSEQQALEEAK.[S]	1xCarbamidomethyl [C4]		1.32469E-05	0	1	1	18	P48642	P48642 [369-395]	0	2883.48083605	High	High	High		2.3e7	2.3e7	4.27952241897583	High	0	7.344E-07
High	[R].SEALEPTRPAIPILLAVGAIHQHLIQNGLR.[M]			7.49931E-06	0	1	1	51	Q69RJ0	Q69RJ0 [707-736]	0	3227.83752492	High	High	High	2.7e6	4.6e6	5.5e6	3.69118475914001	High	0	6.009E-06
High	[R].SEALEPTRPAIPILLAVGAIHQHLIQNGLR.[M]	1xDeamidated [Q/N]		0.000315034	0	1	1	46	Q69RJ0	Q69RJ0 [707-736]	0	3228.82154092	High	High	High	3.9e6		2.5e6	3.9483003616333	High	0.0001652	0.001271
High	[R].SEALEPTRPAIPILLAVGAIHQHLIQNGLR.[M]	2xDeamidated [Q22; Q/N]		0.000778312	0	1	1	10	Q69RJ0	Q69RJ0 [707-736]	0	3229.80555692	High	High	High	3.2e6	3.9e6	2.5e6	3.87239027023315	High	0	8.783E-05
High	[K].WTVQQAAELAIAAPTIAASLDGR.[Y]			7.12497E-06	0	1	1	28	Q2R480	Q2R480 [289-311]	0	2353.2510345	High	High	High	7.8e6	5.5e6	7.4e6	4.3664927482605	High	0	9.145E-06
High	[K].WTVQQAAELAIAAPTIAASLDGR.[Y]	1xDeamidated [Q]		0.000187727	0	1	1	7	Q2R480	Q2R480 [289-311]	0	2354.2350505	Not Found	High	High			7.1e6	4.14096832275391	High	0.0001386	0.0009775
High	[K].DPEGLFPCILGHEAAGIVESVGEGVTEVQPGDHVIPCYQAECR.[E]	1xDeamidated [Q]; 3xCarbamidomethyl [C8; C37; C42]		0.000238394	0	1	2	7	A2XAZ3	A2XAZ3 [60-102]	0	4693.16435279	High	High	Not Found	6.6e6			4.10580110549927	High	0	8.831E-05
High	[K].DPEGLFPCILGHEAAGIVESVGEGVTEVQPGDHVIPCYQAECR.[E]	2xDeamidated [Q29; Q39]; 3xCarbamidomethyl [C8; C37; C42]		0.000988293	0	1	2	5	A2XAZ3	A2XAZ3 [60-102]	0	4694.14836879	Not Found	High	High		3.6e6		3.92320728302002	High	0	1.927E-05
High	[R].EVAAFAQFGSDLDAATQALLNR.[G]			1.88187E-06	0	1	1	45	P0C520	P0C520 [402-423]	0	2308.15679977	High	High	High	1.7e7	8.6e6	2.0e7	5.11654186248779	High	0	1.858E-08
High	[K].ILNEGQIASTDVVEVVVSPPYVFLPVVK.[S]			1.57758E-06	0	1	1	163	P48494	P48494 [26-53]	0	3011.67035104	High	High	High		3.7e6	2.2e6	4.55618524551392	High	0.0001056	0.0004852
High	[R].EVAAFAQFGSDLDAATQALLNR.[G]	1xDeamidated [Q/N]		8.16742E-06	0	1	1	13	P0C520	P0C520 [402-423]	0	2309.14081577	High	High	High				4.11306667327881	High	0	3.496E-08
High	[R].NMIIVPEMIGSIVGVYNGK.[T]			0.00184699	0	1	1	6	P31674	P31674 [91-109]	0	2034.07623019	High	High	Not Found		2.7e6		4.17178916931152	High	0	5.235E-05
High	[R].SLAALSTLQTLDLSYNR.[L]			0.00289328	0	1	1	2	Q8GT95	Q8GT95 [280-296]	0	1865.99671751	Not Found	Not Found	High				2.3316605091095	High	0	7.838E-05
High	[K].FETLSYLPPLTVEDLLK.[Q]			4.57897E-05	0	1	2	55	P18566	P18566 [59-75]	0	1978.07832187	High	High	High	1.4e8	1.4e7	1.0e7	3.45089530944824	High	0	1.471E-06
High	[R].IDFSSIFGTVNPIVEDVR.[M]			0.000553276	0	1	1	10	Q5NAY4	Q5NAY4 [61-78]	0	2008.03858229	High	High	High	1.8e6	9.8e6		2.5840859413147	High	0.0001056	0.0007338
High	[R].WAMLGALGCVFPELLAR.[N]	1xCarbamidomethyl [C9]		2.86706E-06	0	2	2	28	P12330; P12331	P12330 [104-120]; P12331 [100-116]	0	1903.99210708	High	High	High	7.2e6	5.5e6	6.0e6	4.71580505371094	High	0	1.503E-08
High	[R].WAMLGALGCVFPELLAR.[N]	1xCarbamidomethyl [C9]; 1xOxidation [M3]		2.93306E-06	0	2	2	16	P12330; P12331	P12330 [104-120]; P12331 [100-116]	0	1919.98702208	High	High	High	5.0e6	3.9e6	1.0e7	3.79574060440063	High	0	9.012E-08
High	[R].NPDEIPWAEAGAEYVVESTGVFTDK.[E]			1.0636E-07	0	1	1	65	A2YQT7	A2YQT7 [83-107]	0	2724.26753177	High	High	High	9.9e7	2.0e7	1.4e7	5.73076581954956	High	0	3.726E-10
High	[R].NPDEIPWAEAGAEYVVESTGVFTDK.[E]	1xDeamidated [N1]		6.12043E-05	0	1	1	4	A2YQT7	A2YQT7 [83-107]	0	2725.25154777	High	High	High	2.4e6			3.69834852218628	High	0	5.116E-07
High	[K].MKDDPQFSYEETVQIAISALQSVLQEDFK.[A]			0.000337291	0	1	1	3	Q9LSU3	Q9LSU3 [183-211]	1	3359.63516386	High	Not Found	High	2.6e7			4.07511186599731	High	0	4.672E-06
High	[K].MKDDPQFSYEETVQIAISALQSVLQEDFK.[A]	1xDeamidated [Q]		0.00262697	0	1	1	9	Q9LSU3	Q9LSU3 [183-211]	1	3360.61917986	Not Found	High	High		1.4e7	1.5e7	4.41544628143311	High	4.727E-05	0.000162
High	[R].IAGGPLGEVVDPLYPGGSFDPLGLADDPEAFAELK.[V]			1.83952E-06	0	1	1	16	P12331	P12331 [172-206]	0	3526.76280715	High	High	High		1.1e7	1.8e8	3.95924925804138	High	0	1.408E-08
High	[K].LITPDGEVELQVPDDVYILDQAEEEGIDLPYSCR.[A]	1xCarbamidomethyl [C33]		1.31717E-05	0	1	1	14	A2YQD9	A2YQD9 [50-83]	0	3890.85282076	High	High	High	1.6e8	8.6e7	2.6e8	5.52666854858398	High	0	6.563E-08
High	[K].LITPDGEVELQVPDDVYILDQAEEEGIDLPYSCR.[A]	1xDeamidated [Q]; 1xCarbamidomethyl [C33]		3.66779E-05	0	1	1	7	A2YQD9	A2YQD9 [50-83]	0	3891.83683676	High	High	High		8.1e5	7.7e7	4.14210939407349	High	0	4.397E-07
High	[K].LITPDGEVELQVPDDVYILDQAEEEGIDLPYSCR.[A]	2xDeamidated [Q11; Q21]; 1xCarbamidomethyl [C33]		1.30227E-05	0	1	1	7	A2YQD9	A2YQD9 [50-83]	0	3892.82085276	High	High	High		1.6e8	2.5e6	5.07650804519653	High	0	1.725E-06
High	[R].LVLASPETATDGDYAAILGVVGHEYFHNWTGNR.[V]	1xDeamidated [N]		0.000572485	0	1	1	7	B7EA73	B7EA73 [278-310]	0	3574.72373674	High	High	Not Found	1.8e6			3.89814615249634	High	0	2.817E-05
High	[R].AGKDLVSSLVSGLLTIGPR.[F]			6.15535E-05	0	1	1	23	Q93VT8	Q93VT8 [429-447]	1	1883.09603764	High	High	High	4.1e6	3.7e6	1.0e6	4.34509515762329	High	0	4.987E-07
High	[R].GPIQLSYNYNYGPAGEAIGEDLLNNPELVASDPVVSFK.[T]			9.98326E-05	0	1	1	6	Q688M5	Q688M5 [199-236]	0	4050.99711691	Not Found	High	High		5.0e6	4.9e6	4.19232559204102	High	0	9.392E-07
High	[R].GPIQLSYNYNYGPAGEAIGEDLLNNPELVASDPVVSFK.[T]	1xDeamidated [N/Q]		1.14253E-05	0	1	1	30	Q688M5	Q688M5 [199-236]	0	4051.98113291	High	High	High	3.3e6	1.9e6	1.5e6	4.81556940078735	High	0	1.769E-06
High	[K].DYTDPPPAPLIDAAELGSWSLYR.[A]			0.000482671	0	1	1	14	Q8H5N9	Q8H5N9 [20-42]	0	2547.24019496	High	High	High	1.2e7	2.3e6	8.0e6	3.67340517044067	High	0	1.52E-05
High	[R].VTKEENDLFDIMDDWLR.[R]			0.000852457	0	1	1	14	P0C436	P0C436 [8-24]	1	2139.00629582	High	High	High	5.2e6	5.0e6	3.5e6	3.70913982391357	High	0.0003816	0.003416
High	[K].VSDDEVAFLTQGDANDEKNVLSLWFDGLK.[L]			0.00020099	0	1	1	6	Q0J8G4	Q0J8G4 [209-237]	1	3225.55862814	High	High	High			5.3e6	4.49245309829712	High	0	2.36E-06
High	[K].VSDDEVAFLTQGDANDEKNVLSLWFDGLK.[L]	1xDeamidated [N/Q]		1.34749E-05	0	1	1	19	Q0J8G4	Q0J8G4 [209-237]	1	3226.54264414	High	High	High	9.1e6	3.5e6	6.8e6	5.43923234939575	High	0	1.245E-07
High	[K].VSDDEVAFLTQGDANDEKNVLSLWFDGLK.[L]	2xDeamidated [N19; N/Q]		6.89714E-05	0	1	1	4	Q0J8G4	Q0J8G4 [209-237]	1	3227.52666014	High	High	Not Found				5.84417295455933	High	0	5.775E-07
High	[R].IDQIIGPVLDVTFPPGKLPYIYNALVVK.[S]	1xDeamidated [N23]		0.000867126	0	1	1	7	P12085	P12085 [23-50]	1	3083.74312251	High	High	High			1.9e6	3.67877459526062	High	0.001931	0.0187
High	[K].VFAAVPSKPGAEFPNAARWYDTVAAALASRFPGK.[A]			0.00178508	0	1	1	13	P29545	P29545 [39-72]	2	3562.85938247	High	High	High		8.7e6	2.0e7	3.00698280334473	High	4.727E-05	0.0001241
High	[K].VFAAVPSKPGAEFPNAARWYDTVAAALASRFPGK.[A]	1xDeamidated [N15]		0.00107629	0	1	1	7	P29545	P29545 [39-72]	2	3563.84339847	High	High	High				3.42334032058716	High	0	6.844E-05
High	[R].EGNWDLLGNNFPVFFIR.[D]			1.93938E-05	0	1	1	36	Q0E4K1	Q0E4K1 [130-146]	0	2038.01812171	High	High	High	1.6e6	1.9e7	4.0e7	4.37606239318848	High	0	1.088E-07
High	[R].EGNWDLLGNNFPVFFIR.[D]	1xDeamidated [N]		0.000117072	0	1	1	13	Q0E4K1	Q0E4K1 [130-146]	0	2039.00213771	High	High	High	6.5e6	4.1e6	1.4e7	4.21649789810181	High	0	1.995E-06
High	[R].SGFEGAWTSNPLIFDNSYFTELVSGEK.[E]			6.46811E-06	0	1	1	13	Q9FE01	Q9FE01 [174-200]	0	2995.39960848	High	High	High	3.5e6	2.2e6	2.1e6	4.61235332489014	High	0	1.628E-07
High	[R].SGFEGAWTSNPLIFDNSYFTELVSGEK.[E]	1xDeamidated [N]		0.000152961	0	1	1	6	Q9FE01	Q9FE01 [174-200]	0	2996.38362448	High	Not Found	High			4.3e6	4.53341770172119	High	0	2.58E-06
High	[R].SVYEPLQTGLIAIDSMIPIGR.[G]			1.37851E-05	0	1	1	37	P0C2Z4	P0C2Z4 [142-162]	0	2273.22098	High	High	High	3.1e6	2.1e6	4.4e6	3.84419512748718	High	0	5.395E-06
High	[R].SVYEPLQTGLIAIDSMIPIGR.[G]	1xDeamidated [Q7]		0.000220143	0	1	1	2	P0C2Z4	P0C2Z4 [142-162]	0	2274.204996	High	Not Found	High				3.26180863380432	High	0	2.668E-06
High	[K].ITNLTLSPGVIFGYLLK.[S]			0.00242613	0	1	1	15	P0C367	P0C367 [199-215]	0	1849.08334778	High	High	High	1.9e6	8.8e6		2.46596026420593	High	0.0001652	0.001277
High	[R].AASAAGTIMTLSSWATSSVEEVASTGPGIR.[F]			3.15822E-06	0	2	2	48	Q10CE4; B8B7C5	Q10CE4 [96-125]; B8B7C5 [96-125]	0	2908.43567639	High	High	High	3.6e6	1.6e6	3.2e7	5.13050937652588	High	0	9.78E-08
High	[R].ELLFTTPGALQHLSGVILFEETLYQK.[T]			7.49931E-06	0	1	1	31	Q5N725	Q5N725 [57-82]	0	2947.58153608	High	High	High	5.3e6		4.2e6	4.27469158172607	High	0	1.701E-07
High	[R].ELLFTTPGALQHLSGVILFEETLYQK.[T]	1xDeamidated [Q]		0.000128961	0	1	1	14	Q5N725	Q5N725 [57-82]	0	2948.56555208	High	High	High	2.7e6			4.1427526473999	High	0	5.672E-06
High	[R].LNHHLSGLFGVSSLAWTGHLVHVAIPASR.[G]			0.000605992	0	1	1	9	P0C358	P0C358 [175-203]	0	3076.65916677	High	High	High	1.7e6	1.8e6	4.7e6	3.32428503036499	High	0	1.014E-05
High	[K].LNTEILGVSIDSVFSHLAWVQTDR.[K]			0.000181427	0	1	1	14	Q6ER94	Q6ER94 [131-154]	0	2700.39915513	High	High	High	3.5e6	2.5e6		4.28329372406006	High	0	6.756E-06
High	[K].LNTEILGVSIDSVFSHLAWVQTDR.[K]	1xDeamidated [N/Q]		0.00224064	0	1	1	7	Q6ER94	Q6ER94 [131-154]	0	2701.38317113	High	High	High	4.5e6	5.2e6	5.5e6	3.82743835449219	High	0	5.588E-05
High	[K].LQNGVTATDLVLTVTQMLR.[K]			0.00341125	0	1	1	5	Q6YZX6	Q6YZX6 [255-273]	0	2073.13725044	High	High	High	4.2e6			2.82866382598877	High	0.0002708	0.002291
High	[K].DKGLEPTEFEDTVAQAFFDLENGNQELK.[S]	2xDeamidated [Q/N]		0.00038226	0	1	1	15	Q8LJU5	Q8LJU5 [11-38]	1	3186.46372553	High	High	High		3.9e6	8.1e6	4.53892803192139	High	0	3.601E-05
High	[K].DKGLEPTEFEDTVAQAFFDLENGNQELK.[S]	1xDeamidated [N/Q]		0.000103299	0	1	1	28	Q8LJU5	Q8LJU5 [11-38]	1	3185.47970953	High	High	High	6.7e6	3.8e6	6.9e6	5.51301527023315	High	0	6.351E-05
High	[K].TFNQVEIKPEMIGHYLAEFSISYKPVK.[H]			0.00217788	0	1	1	3	P31674	P31674 [110-136]	0	3168.64381871	Not Found	Not Found	High			6.6e6	3.64452600479126	High	0	5.394E-05
High	[K].AETESGEVGPLVTEADIQHIVSSWTGIPVEK.[V]	1xDeamidated [Q18]		0.000190958	0	1	1	8	Q7F9I1	Q7F9I1 [554-584]	0	3279.62670807	High	Not Found	High				3.61041450500488	High	0	6.45E-06
High	[K].GPIENLFDHVADPVANNAWAYATNFVPGK.[-]			0.00102259	0	1	1	7	A2XJ35	A2XJ35 [235-263]	0	3127.52720904	High	High	Not Found	8.1e6	9.4e6		3.08823442459106	High	0	2.004E-05
High	[K].GPIENLFDHVADPVANNAWAYATNFVPGK.[-]	2xDeamidated [N]		0.00186811	0	1	1	4	A2XJ35	A2XJ35 [235-263]	0	3129.49524104	High	Not Found	Not Found	2.8e6			3.63442373275757	High	0	6.66E-05
High	[R].IIAAERPDALLPTMGGQTALNLAVSLADSGALDR.[L]			0.000327832	0	1	1	11	B9EXM2	B9EXM2 [147-180]	0	3420.81552823	High	High	High	2.3e6	4.9e6	5.2e6	3.24024605751038	High	0.0002478	0.001943
High	[R].IIAAERPDALLPTMGGQTALNLAVSLADSGALDR.[L]	1xDeamidated [N/Q]		1.98403E-05	0	1	1	10	B9EXM2	B9EXM2 [147-180]	0	3421.79954423	High	High	High	6.7e6	7.2e6	1.4e6	4.1150336265564	High	0	1.121E-07
High	[R].EALLETAADEAEGADILLVKPGLPYLDVIR.[L]			0.000714666	0	1	1	13	Q5Z8V9	Q5Z8V9 [327-356]	0	3194.71948591	High	High	High	3.8e6	3.5e6	9.4e6	3.65604615211487	High	0.0001925	0.001736
High	[K].LTTPSFGDLNHLISATMSGVTCCLR.[F]	2xCarbamidomethyl [C22; C23]		0.00373565	0	3	4	5	Q43594; Q8H7U1; Q76FS3	Q43594 [217-241]; Q8H7U1 [217-241]; Q76FS3 [217-241]	0	2751.32626688	High	High	High	9.8e6	6.1e6		2.9013888835907	High	4.727E-05	0.0001749
High	[K].LTTPSFGDLNHLISATMSGVTCCLR.[F]	1xDeamidated [N10]; 2xCarbamidomethyl [C22; C23]		0.0025534	0	3	4	3	Q43594; Q8H7U1; Q76FS3	Q43594 [217-241]; Q8H7U1 [217-241]; Q76FS3 [217-241]	0	2752.31028288	Not Found	High	High				3.92209219932556	High	0	6.628E-05
High	[R].FSNYEAWLSDPTHIGPSAQVVWPIVGQEILNGDVGGGFR.[G]	2xDeamidated [N/Q]		0.00252456	0	1	1	24	P0C355	P0C355 [95-133]	0	4215.04579929	High	High	High	5.1e6	6.4e6	2.8e6	4.09406280517578	High	7.998E-05	0.0003282
High	[K].YLGPFSEQTPSYLTGEFPGDYGWDTAGLSADPETFAR.[N]	1xDeamidated [Q8]		6.80794E-06	0	1	1	6	A2XJ35	A2XJ35 [55-91]	0	4043.81339891	High	High	High	6.9e5			5.20194435119629	High	0	2.738E-08
High	[R].SGETEDTFIADLAVGLATGQIK.[T]			6.0556E-08	0	1	1	88	Q42971	Q42971 [384-405]	0	2236.13433297	High	High	High	1.3e7	4.3e6	8.9e7	6.00012540817261	High	0	3.35E-10
High	[K].GHSYSEIINESVIESVDSLNPFMHAR.[G]			9.68752E-06	0	1	1	12	Q65XK0	Q65XK0 [465-490]	0	2931.39414598	High	High	High	7.4e6	4.6e6	8.0e6	4.21320772171021	High	0	4.364E-08
High	[R].VLYLGPLSGEPPSYLTGEFPGDYGWDTAGLSADPETFAK.[N]			3.4988E-06	0	2	2	17	P12330; P12331	P12330 [55-93]; P12331 [51-89]	0	4117.95933442	High	High	High	3.0e7	1.3e7	1.0e8	5.07097768783569	High	0	1.262E-08
High	[K].NLQDIIAILGMDELSEDDKLTVAR.[A]			6.10026E-07	0	1	1	17	Q01859	Q01859 [456-479]	1	2672.38112175	High	High	High				4.21900844573975	High	0	1.143E-09
High	[K].LATPTFGDLNHLISATMSGVTCCLR.[F]	2xCarbamidomethyl [C22; C23]		0.000264099	0	2	3	21	Q40665; P46265	Q40665 [217-241]; P46265 [217-241]	0	2735.33135228	High	High	High	6.4e6	4.7e6	7.3e6	4.36613607406616	High	0	3.729E-05
High	[K].LATPTFGDLNHLISATMSGVTCCLR.[F]	1xDeamidated [N10]; 2xCarbamidomethyl [C22; C23]		0.000791706	0	2	3	6	Q40665; P46265	Q40665 [217-241]; P46265 [217-241]	0	2736.31536828	High	High	High			4.8e6	4.05740356445313	High	0.0001056	0.0008649
High	[R].VGLVAPVDVVVPPGNTGLDPSQTSFFQVLNIPTK.[I]			1.16883E-05	0	1	1	23	P41095	P41095 [116-149]	0	3505.89409614	High	High	High	4.2e7	2.1e7	7.9e7	3.7092912197113	High	0	5.596E-08
High	[R].VGLVAPVDVVVPPGNTGLDPSQTSFFQVLNIPTK.[I]	1xDeamidated [N/Q]		0.00343067	0	1	1	10	P41095	P41095 [116-149]	0	3506.87811214	Not Found	High	Not Found		3.1e6		4.24369335174561	High	7.998E-05	0.0002071
High	[K].AETESGEVGPLVTEADIQHIVSSWTGIPVEK.[V]			1.34749E-05	0	1	1	14	Q7F9I1	Q7F9I1 [554-584]	0	3278.64269207	High	High	High				3.75102853775024	High	0	6.728E-08
High	[R].SGETEDTFIADLAVGLATGQIK.[T]	1xDeamidated [Q20]		0.000117072	0	1	1	7	Q42971	Q42971 [384-405]	0	2237.11834897	High	High	High	4.9e6			4.09267425537109	High	7.998E-05	0.0004271
High	[K].LQNGVTATDLVLTVTQMLR.[K]	1xDeamidated [Q/N]		0.00025963	0	1	1	49	Q6YZX6	Q6YZX6 [255-273]	0	2074.12126644	High	High	High	4.7e6	5.2e6	1.9e6	3.91159224510193	High	0	4.701E-05
High	[K].YLGPFSEQTPSYLTGEFPGDYGWDTAGLSADPETFAR.[N]			4.54549E-06	0	1	1	11	A2XJ35	A2XJ35 [55-91]	0	4042.82938291	High	High	High	1.3e8	8.9e7	8.7e7	5.51442766189575	High	0	2.284E-07
High	[K].IQGIGAGFVPGVLDVNLLDEVVQVSSDEAISMAK.[Q]			0.00043818	0	1	1	12	Q9XEA8	Q9XEA8 [226-259]	0	3470.80871149	High	High	High	1.1e6		3.2e6	3.64939880371094	High	7.998E-05	0.0003301
High	[R].YALSYQEPIPVEQLVQSLCDTK.[Q]	1xCarbamidomethyl [C19]		5.16008E-05	0	1	2	11	P0C8Y9	P0C8Y9 [97-118]	0	2581.28543087	High	High	High		8.8e6	6.4e6	4.96112775802612	High	0	3.945E-07
High	[R].YALSYQEPIPVEQLVQSLCDTK.[Q]	1xDeamidated [Q]; 1xCarbamidomethyl [C19]		0.000474504	0	1	2	16	P0C8Y9	P0C8Y9 [97-118]	0	2582.26944687	Not Found	High	High		7.1e6	1.6e7	4.54436445236206	High	0	7.312E-06
High	[R].GGDLVSAFAELMGR.[Q]			4.6578E-05	0	1	1	18	Q6Z5N4	Q6Z5N4 [127-140]	0	1422.7045753	High	High	High	4.5e6	5.9e6	1.0e7	4.5191478729248	High	0	2.044E-06
High	[K].ITDEFTGAGAVGQVCQVIGAVVDVR.[F]	1xCarbamidomethyl [C15]		2.79127E-05	0	1	1	11	Q01859	Q01859 [71-95]	0	2561.30281227	High	High	High	9.2e6			3.5666823387146	High	0	8.473E-07
High	[K].ITDEFTGAGAVGQVCQVIGAVVDVR.[F]	1xDeamidated [Q]; 1xCarbamidomethyl [C15]		1.68225E-05	0	1	1	15	Q01859	Q01859 [71-95]	0	2562.28682827	High	High	High				4.85768795013428	High	0	1.192E-06
High	[K].SLLVWDLTNPVQNVGEGAGASEYGVPFR.[R]			0.000490978	0	1	1	3	P49027	P49027 [42-69]	0	2975.48976092	High	Not Found	High			1.3e7	3.26718211174011	High	0	7.63E-06
High	[K].SLLVWDLTNPVQNVGEGAGASEYGVPFR.[R]	1xDeamidated [N/Q]		0.000531678	0	1	1	28	P49027	P49027 [42-69]	0	2976.47377692	High	High	High	6.8e6	5.2e6	7.3e6	3.3328902721405	High	7.998E-05	0.0002175
High	[K].SVPCDELAPIVADILVER.[F]	1xCarbamidomethyl [C4]		3.75221E-05	0	1	1	24	Q42997	Q42997 [566-583]	0	1996.04195342	High	High	High	1.7e7	1.1e7	1.8e7	3.33277535438538	High	0	2.588E-07
High	[K].YIPSNTFSYYDQVLDTTAMLGAVPER.[Y]			9.11464E-05	0	1	1	27	Q2QLY4	Q2QLY4 [56-81]	0	2951.4131501	High	High	High	2.5e7	1.4e7	2.1e7	4.19342422485352	High	7.998E-05	0.0002148
High	[K].YIPSNTFSYYDQVLDTTAMLGAVPER.[Y]	1xDeamidated [N/Q]		0.00350948	0	1	1	8	Q2QLY4	Q2QLY4 [56-81]	0	2952.3971661	Not Found	High	High		7.6e6		3.12093114852905	High	7.998E-05	0.0003171
High	[K].AETESGETGPLVNEADIQHIVSSWTGIPVEK.[V]	1xDeamidated [Q/N]		0.000787216	0	1	1	17	Q2QVG9	Q2QVG9 [555-585]	0	3294.60122158	High	High	Not Found	1.3e7	1.3e7		4.24895334243774	High	0	1.424E-05
High	[R].VLLQDFTGVPAVVDLAAMR.[D]			7.41446E-06	0	1	1	17	Q6YZX6	Q6YZX6 [87-105]	0	2015.09940846	High	High	High	2.6e7		1.4e6	3.80184388160706	High	0	3.066E-08
High	[K].GVSIDGVQLPFESGEIDFGEPGTNGQHSFYQLIHQGR.[V]	1xDeamidated [Q/N]		0.0037145	0	1	1	5	P42862	P42862 [365-401]	0	4016.90494832	Not Found	High	High		4.3e6	1.4e7	3.58337998390198	High	0.001136	0.009252
High	[K].GVSIDGVQLPFESGEIDFGEPGTNGQHSFYQLIHQGR.[V]	2xDeamidated [Q/N]		0.00124068	0	1	1	11	P42862	P42862 [365-401]	0	4017.88896432	High	High	High	1.2e7	7.6e6	7.9e6	3.59238028526306	High	0.00148	0.01471
High	[K].NAPEGTYDAVIVDSSDPIGPAQELFEKPFFQSVAR.[A]	1xDeamidated [Q/N]		0.00020099	0	1	1	17	Q9SMB1	Q9SMB1 [176-210]	0	3795.83882591	High	High	High	1.7e7	1.2e7		3.85561871528625	High	7.998E-05	0.0001971
High	[K].NAPEGTYDAVIVDSSDPIGPAQELFEKPFFQSVAR.[A]	2xDeamidated [Q22; Q/N]		0.00281227	0	1	1	6	Q9SMB1	Q9SMB1 [176-210]	0	3796.82284191	Not Found	High	High		1.1e6	3.5e6	3.05264520645142	High	7.998E-05	0.000184
High	[R].VDEVGTFEEYSRPLLDAVAAAAAPGER.[L]			0.00110105	0	1	1	9	Q0JG99	Q0JG99 [53-79]	0	2833.40027722	High	High	High	4.2e6	5.9e6		3.4945228099823	High	0	2.215E-05
High	[K].HAGVTYADLFQLASATAIEEAGGPK.[I]			5.61054E-06	0	1	1	6	P0C0L1	P0C0L1 [119-143]	0	2517.26199302	High	High	High		6.6e6	9.2e6	5.17697191238403	High	0	8.696E-08
High	[K].SVYFDLEDIGNTTGQWDLYGSDAPSPYNPLQSK.[F]			0.00134347	0	1	1	7	Q0DG05	Q0DG05 [53-85]	0	3677.69182694	High	High	High		4.4e6	2.0e7	3.21567606925964	High	4.727E-05	0.0001594
High	[R].WAMLGALGCVFPEILSK.[N]	1xCarbamidomethyl [C9]; 1xOxidation [M3]		3.73093E-05	0	1	1	16	A2XJ35	A2XJ35 [102-118]	0	1907.97578868	High	High	High	1.6e7	3.2e6	9.7e6	3.35631561279297	High	0	8.131E-06
High	[K].DGVTLLWDLAEGK.[R]			0.000262601	0	1	1	13	P49027	P49027 [230-242]	0	1416.73692126	High	High	High	7.2e7	8.8e6	6.4e7	4.14288997650146	High	0	3.129E-05
High	[K].LFQDKESLYPLLNFLK.[A]			0.002943	0	1	1	23	P30298	P30298 [165-180]	1	1968.08407601	High	High	High	1.1e7	4.7e6	4.2e6	2.77521896362305	High	0	8.956E-05
High	[K].SSTGQVLLQLLEMR.[L]			0.000791706	0	1	1	13	P0C487	P0C487 [77-90]	0	1574.8570531	High	High	High		5.1e6	6.2e6	2.70604705810547	High	0	2.906E-05
High	[K].IAAVPSSVVVLTPETFDSVVLDETK.[D]			0.00043818	0	1	1	2	Q75M08	Q75M08 [143-167]	0	2616.40184045	High	Not Found	Not Found	9.1e6			3.94838809967041	High	0	6.601E-06
High	[K].MLAVLDTNILWVNPDCGLK.[T]	1xCarbamidomethyl [C16]		0.0024819	0	2	2	3	Q2QLY5; Q2QLY4	Q2QLY5 [719-737]; Q2QLY4 [719-737]	0	2172.11915788	Not Found	High	High				3.28855180740356	High	0	6.426E-05
High	[R].FAIYDFDFLTAEDVPK.[S]			0.000100402	0	1	1	14	Q84TB3	Q84TB3 [67-82]	0	1890.91600764	High	High	High	1.1e7	1.8e7	1.5e7	3.40052771568298	High	0	4.018E-06
High	[K].GVDDILLVSVNDPFVMK.[A]			0.00117211	0	1	1	8	Q9FR35	Q9FR35 [70-86]	0	1860.97756204	High	High	High	1.4e7	3.7e6	3.6e6	3.2696168422699	High	0	2.41E-05
High	[R].NPFGQVPALQDGDLFLWESR.[A]			2.5587E-06	0	1	1	22	O82451	O82451 [50-69]	0	2289.12985682	High	High	High	6.2e7	3.2e7	3.8e7	4.80407810211182	High	0	6.308E-08
High	[R].NPFGQVPALQDGDLFLWESR.[A]	1xDeamidated [Q/N]		8.04232E-05	0	1	1	9	O82451	O82451 [50-69]	0	2290.11387282	High	High	High	1.2e6		2.7e7	4.74626636505127	High	0	7.058E-07
High	[R].GFKDQIYDIFQLLPSK.[IV]			0.000616422	0	1	2	31	P35683	P35683 [199-214]	1	1912.02147577	High	High	High	7.1e6	3.7e6	1.1e7	3.98865985870361	High	0	1.984E-05
High	[K].ELAAKPDVDGFLVGGASLKPEFIDIINSATVK.[S]			1.42401E-06	0	1	1	47	P48494	P48494 [220-251]	0	3314.78823415	High	High	High	2.1e7	1.3e7	3.7e6	5.20205116271973	High	0	3.496E-09
High	[K].ELAAKPDVDGFLVGGASLKPEFIDIINSATVK.[S]	1xDeamidated [N27]		0.000510923	0	1	1	13	P48494	P48494 [220-251]	0	3315.77225015	High	High	High		6.0e6	2.3e6	4.63465404510498	High	0	8.087E-06
High	[K].GFVDSLFQAPTGDGTHEAVLSSYEYLSQGLR.[T]			1.85002E-06	0	1	1	31	P93431	P93431 [81-111]	0	3344.60697529	High	High	High	5.2e7	1.0e7	9.1e6	4.57798957824707	High	0	1.178E-08
High	[K].GFVDSLFQAPTGDGTHEAVLSSYEYLSQGLR.[T]	1xDeamidated [Q]		3.51293E-07	0	1	1	12	P93431	P93431 [81-111]	0	3345.59099129	High	High	High			3.2e6	5.6254563331604	High	0	5.547E-10
High	[K].ALLPFFDSAYQGFASGSLDQDAQSVR.[M]			1.38637E-05	0	1	1	14	P37833	P37833 [211-236]	0	2790.33694875	High	High	High	4.6e7	3.4e6		4.03378200531006	High	0	1.807E-06
High	[K].ALLPFFDSAYQGFASGSLDQDAQSVR.[M]	1xDeamidated [Q]		4.68437E-05	0	1	1	12	P37833	P37833 [211-236]	0	2791.32096475	High	Not Found	High			3.0e7	4.07321310043335	High	0	3.47E-07
High	[R].AGLPLQDLEFVQFHPTGIYGAGCLITEGSR.[G]	1xCarbamidomethyl [C23]		0.000756491	0	1	1	4	Q6ZDY8	Q6ZDY8 [268-297]	0	3246.62520876	Not Found	High	High		8.0e6		3.59646248817444	High	0	1.356E-05
High	[R].AGLPLQDLEFVQFHPTGIYGAGCLITEGSR.[G]	1xDeamidated [Q]; 1xCarbamidomethyl [C23]		0.000892136	0	1	1	8	Q6ZDY8	Q6ZDY8 [268-297]	0	3247.60922476	High	High	High	3.1e6		1.6e7	4.13062286376953	High	0	2.77E-05
High	[K].AFGAELILTDPLLGMK.[G]			3.21791E-05	0	1	1	11	Q9XEA6	Q9XEA6 [111-126]	0	1688.9291554	High	High	High	2.6e7		8.5e6	3.70561838150024	High	0	2.121E-07
High	[K].SVYFDLEDIGNTTGQWDLYGSDAPSPYNPLQSK.[F]	1xDeamidated [N/Q]		6.35865E-06	0	1	1	21	Q0DG05	Q0DG05 [53-85]	0	3678.67584294	High	High	High	1.3e7	1.7e7	6.6e6	4.36176538467407	High	0	1.859E-05
High	[K].AGAPVDQTIATLAAHLEQGDCIIDGGNEWYENTER.[R]	1xCarbamidomethyl [C21]		2.92125E-05	0	1	1	19	Q9LI00	Q9LI00 [79-113]	0	3814.76132048	High	High	High		9.8e6	1.7e7	4.46577596664429	High	0	2.115E-06
High	[K].AGAPVDQTIATLAAHLEQGDCIIDGGNEWYENTER.[R]	1xDeamidated [N/Q]; 1xCarbamidomethyl [C21]		6.11038E-06	0	1	1	36	Q9LI00	Q9LI00 [79-113]	0	3815.74533648	High	High	High	7.0e6	6.1e6	8.5e6	5.16257572174072	High	0	9.718E-08
High	[R].NVDNFFNENEQLAFGPGLVVPGIYYSDDK.[M]	1xDeamidated [N/Q]		5.88147E-05	0	1	1	29	Q0E4K1	Q0E4K1 [311-339]	0	3262.52151482	High	High	High		7.6e5		4.97941446304321	High	0	2.48E-06
High	[R].VALQSEDVELVAVNDPFITTDYMTYMFK.[Y]	1xDeamidated [N/Q]		0.00162991	0	1	1	6	A2YQT7	A2YQT7 [21-48]	0	3240.53669592	High	High	High		6.2e5	5.2e6	3.82898235321045	High	0.0001056	0.0007784
High	[R].GVMLGADQPVILHMLDIPPATESLNGLK.[M]	1xDeamidated [N/Q]		6.18031E-06	0	1	1	16	Q7XDC8	Q7XDC8 [28-55]	0	2930.53657694	High	High	High				4.87031078338623	High	0	5.364E-08
High	[R].GVMLGADQPVILHMLDIPPATESLNGLK.[M]	2xDeamidated [Q8; N25]		0.000406944	0	1	1	3	Q7XDC8	Q7XDC8 [28-55]	0	2931.52059294	Not Found	High	High				3.80982208251953	High	0	2.321E-05
High	[R].IGLAGLAVMGQNLALNIAEK.[G]			2.29652E-06	0	1	1	49	Q9LI00	Q9LI00 [6-25]	0	1996.12595755	High	High	High	7.3e6	3.3e6	9.4e6	4.64812040328979	High	0	1.469E-08
High	[R].IGLAGLAVMGQNLALNIAEK.[G]	1xOxidation [M9]		0.00262697	0	1	1	3	Q9LI00	Q9LI00 [6-25]	0	2012.12087255	Not Found	High	Not Found		1.2e7		3.54936528205872	High	0	6.918E-05
High	[R].NPLQFDNSYFTELLSGDKEGLLQLPSDK.[A]			2.56903E-07	0	1	2	28	Q10N21	Q10N21 [182-209]	1	3168.57354997	High	High	High	4.6e6	1.0e7	7.2e6	5.05310392379761	High	0	1.291E-07
High	[R].VPAGLPLDSAAPLLCAGVTVYSPMVIHGLNAPGK.[H]	1xCarbamidomethyl [C15]		0.00029931	0	1	1	4	Q6ERW7	Q6ERW7 [225-258]	0	3385.80106461	High	Not Found	Not Found	1.4e7			3.59453868865967	High	0	3.979E-06
High	[R].VPAGLPLDSAAPLLCAGVTVYSPMVIHGLNAPGK.[H]	1xDeamidated [N30]; 1xCarbamidomethyl [C15]		0.00145476	0	1	1	6	Q6ERW7	Q6ERW7 [225-258]	0	3386.78508061	Not Found	High	High		3.2e6	8.0e6	3.3997745513916	High	0.0001056	0.0007884
High	[K].LLIDNVEELLPVVYTPTVGEACQK.[Y]	1xCarbamidomethyl [C22]		7.79108E-07	0	1	1	32	P43279	P43279 [174-197]	0	2700.41644498	High	High	High	2.1e7	1.1e7	2.0e7	4.91816473007202	High	0	1.196E-07
High	[K].LLIDNVEELLPVVYTPTVGEACQK.[Y]	1xDeamidated [Q/N]; 1xCarbamidomethyl [C22]		0.000359072	0	1	1	7	P43279	P43279 [174-197]	0	2701.40046098	High	High	High		7.7e6	2.4e7	3.91388416290283	High	0	5.09E-06
High	[R].NILEVGPENADQVTLSSPVLNEGELESLLNDSK.[L]			1.97277E-05	0	1	1	8	Q69RJ0	Q69RJ0 [627-659]	0	3523.76499184	High	High	High	9.3e6	9.0e6		5.09520769119263	High	0	2.154E-06
High	[R].NILEVGPENADQVTLSSPVLNEGELESLLNDSK.[L]	1xDeamidated [N/Q]		5.86208E-07	0	1	1	14	Q69RJ0	Q69RJ0 [627-659]	0	3524.74900784	High	High	High	3.3e6		2.4e6	5.73332262039185	High	0	7.717E-09
High	[R].NILEVGPENADQVTLSSPVLNEGELESLLNDSK.[L]	2xDeamidated [N/Q]		7.95133E-05	0	1	1	4	Q69RJ0	Q69RJ0 [627-659]	0	3525.73302384	Not Found	High	Not Found		1.1e7		5.56951761245728	High	0	6.991E-07
High	[K].NLLSPSTPFFFNTLYDPYR.[E]			1.14253E-05	0	1	1	25	Q8H8T0	Q8H8T0 [133-151]	0	2292.13354525	High	High	High	2.6e6	1.0e7	3.2e6	4.14667987823486	High	0	5.414E-08
High	[K].DKYPNISYADLFQLASATAIEEAGGPK.[I]			0.000279559	0	1	1	5	Q7XJ02	Q7XJ02 [166-192]	1	2869.42542934	High	High	High	4.2e6		7.3e6	4.5668420791626	High	7.998E-05	0.0003844
High	[K].DKYPNISYADLFQLASATAIEEAGGPK.[I]	1xDeamidated [Q/N]		0.00037154	0	1	1	20	Q7XJ02	Q7XJ02 [166-192]	1	2870.40944534	High	High	High	5.7e6	7.5e6		3.79894089698792	High	0.0008868	0.006843
High	[R].NVDNFFNENEQLAFGPGLVVPGIYYSDDK.[M]			4.80363E-07	0	1	1	24	Q0E4K1	Q0E4K1 [311-339]	0	3261.53749882	High	High	High	5.9e7	1.9e7	1.0e8	5.35020685195923	High	0	3.894E-09
High	[K].LGWAIDEDFGSFEALVK.[K]			1.61657E-05	0	1	1	25	Q43008	Q43008 [125-141]	0	1896.9378057	High	High	High			1.2e7	4.27105569839478	High	0	5.944E-07
High	[R].VDHVDISGLPLLNTDLETADGGFPPAVEAFR.[D]	1xDeamidated [N13]		0.000128961	0	1	1	6	Q941Z0	Q941Z0 [45-75]	0	3266.62156318	Not Found	High	High			3.6e6	4.07805681228638	High	0	2.232E-06
High	[R].VDHVDISGLPLLNTDLETADGGFPPAVEAFR.[D]			1.10681E-07	0	1	1	14	Q941Z0	Q941Z0 [45-75]	0	3265.63754718	High	High	High	7.4e6	8.0e6		4.88982820510864	High	0	1.21E-10
High	[K].EIALWFPEGLAEWR.[S]			9.01151E-05	0	1	2	49	A6N0M9	A6N0M9 [126-139]	0	1716.87441774	High	High	High	4.6e7		4.0e6	4.14245223999023	High	4.727E-05	0.0001281
High	[K].GSVPGFSVNTVDTTGAGDAFVGSLLVNVAK.[D]			7.93835E-06	0	1	1	15	Q0J8G4	Q0J8G4 [257-286]	0	2879.47852752	High	High	High	3.7e6	6.9e6	8.4e6	4.33706569671631	High	0	5.832E-06
High	[K].GSVPGFSVNTVDTTGAGDAFVGSLLVNVAK.[D]	1xDeamidated [N]		0.000197589	0	1	1	9	Q0J8G4	Q0J8G4 [257-286]	0	2880.46254352	High	High	High	5.1e6		3.9e6	4.54668998718262	High	0	3.08E-06
High	[K].KIPLYQHIANLAGNKQLVLPVPAFNVINGGSHAGNK.[L]			5.36973E-05	0	1	1	17	Q42971	Q42971 [133-168]	2	3793.10240657	High	High	High		4.7e6	4.5e6	4.82017850875854	High	0	2.588E-05
High	[K].KIPLYQHIANLAGNKQLVLPVPAFNVINGGSHAGNK.[L]	1xDeamidated [N/Q]		5.27885E-05	0	1	1	41	Q42971	Q42971 [133-168]	2	3794.08642257	High	High	High	1.4e7	9.4e6		5.4832239151001	High	0	4.083E-07
High	[K].KIPLYQHIANLAGNKQLVLPVPAFNVINGGSHAGNK.[L]	2xDeamidated [N/Q]		0.000139652	0	1	1	20	Q42971	Q42971 [133-168]	2	3795.07043857	High	High	High	1.0e7			5.0765528678894	High	0	4.186E-05
High	[K].ALGVDTVPVLVGPVSYLLLSKPAK.[G]			1.41594E-06	0	2	2	38	Q2QLY5; Q2QLY4	Q2QLY5 [146-169]; Q2QLY4 [146-169]	0	2436.44760905	High	High	High	2.7e7	5.5e6	1.1e7	4.78824758529663	High	0	3.476E-09
High	[R].DQDLLVLPTDAALFEDPSFK.[V]	1xDeamidated [Q2]		0.000245272	0	1	1	4	Q69SV0	Q69SV0 [298-317]	0	2235.10672171	High	High	High	7.5e6	4.4e6		3.22221183776855	High	0	3.072E-06
High	[K].IQGIGAGFVPGVLDVNLLDEVVQVSSDEAISMAK.[Q]	1xDeamidated [N/Q]		0.000887077	0	1	1	12	Q9XEA8	Q9XEA8 [226-259]	0	3471.79272749	High	High	High		9.2e5		3.62184619903564	High	7.998E-05	0.0002224
High	[K].GMLTGPVTILNWSFVR.[N]			3.52458E-05	0	2	2	33	Q2QLY5; Q2QLY4	Q2QLY5 [557-572]; Q2QLY4 [557-572]	0	1790.96218686	High	High	High	1.1e7	1.3e7		3.80927872657776	High	0	9.42E-07
High	[R].DVTTTPAELLTFFR.[D]			0.00080533	0	1	1	28	Q6Z5N4	Q6Z5N4 [52-65]	0	1610.84244888	High	High	High	1.8e7	4.1e6	2.1e7	3.09158849716187	High	7.998E-05	0.0004198
High	[K].LPQAPGELPTLNDWENHLTTIFPEVR.[L]	1xDeamidated [N]		0.000988293	0	1	4	10	A2YL07	A2YL07 [336-361]	0	2988.51016244	High	High	High	5.9e6	1.4e7	1.3e7	3.33808588981628	High	0	1.923E-05
High	[-].MLVYQDLLTGDELLSDSFPYR.[E]			9.70327E-05	0	1	1	19	P35681	P35681 [1-21]	0	2475.21120306	High	High	High	1.4e7	4.4e6	8.6e6	4.20505046844482	High	0	1.534E-06
High	[-].MLVYQDLLTGDELLSDSFPYR.[E]	1xDeamidated [Q5]		2.72846E-05	0	1	1	8	P35681	P35681 [1-21]	0	2476.19521906	High	High	High	7.9e6		4.0e6	4.29227018356323	High	0	1.71E-07
High	[-].MLVYQDLLTGDELLSDSFPYR.[E]	1xDeamidated [Q5]; 1xOxidation [M1]		0.00306235	0	1	1	1	P35681	P35681 [1-21]	0	2492.19013406	High	Not Found	Not Found	5.1e6			2.97947692871094	High	0	8.397E-05
High	[R].DQDLLVLPTDAALFEDPTFK.[V]			4.73798E-05	0	1	1	23	Q7XJ02	Q7XJ02 [299-318]	0	2248.13835577	High	High	High	2.6e7	5.6e6	5.8e7	3.7602961063385	High	0	3.522E-07
High	[K].TLNDDIADIIDEHGPDAWEGFPFSAEK.[L]			7.67194E-06	0	1	1	20	Q7Y0F2	Q7Y0F2 [296-322]	0	3002.36903659	High	High	High	1.8e7	3.4e6	6.8e6	3.47857332229614	High	0	1.274E-06
High	[K].TLNDDIADIIDEHGPDAWEGFPFSAEK.[L]	1xDeamidated [N3]		0.00019985	0	1	1	8	Q7Y0F2	Q7Y0F2 [296-322]	0	3003.35305259	High	High	High	3.9e6	4.4e6		3.46550226211548	High	4.727E-05	0.0001472
High	[R].FFPYYAFNVLGGLDSEGK.[G]			2.14852E-05	0	1	1	12	O64464	O64464 [105-122]	0	2023.98000485	High	High	High			4.3e6	3.77099895477295	High	0	1.724E-07
High	[R].FVIQGFGNVGSWAAQLISEAGGK.[V]			6.46811E-06	0	1	1	56	A2XMV1	A2XMV1 [209-231]	0	2336.20335609	High	High	High	4.1e6	4.3e6	6.0e6	5.08684730529785	High	0	2.561E-08
High	[R].FVIQGFGNVGSWAAQLISEAGGK.[V]	1xDeamidated [Q/N]		1.12961E-05	0	1	1	10	A2XMV1	A2XMV1 [209-231]	0	2337.18737209	High	High	High	3.1e6			3.92007064819336	High	0	5.345E-08
High	[K].LADAMVTWIEAWDELNPSTAAVENGK.[A]	1xDeamidated [N24]		0.00142205	0	1	1	13	Q8H8T0	Q8H8T0 [337-362]	0	2832.33965126	High	High	High	2.5e6	5.7e6	3.5e6	2.70443320274353	High	0.0001652	0.001272
High	[K].DADEDDDDLDLFGDETEEDKKAADER.[A]			0.000800763	0	1	1	6	P29545	P29545 [96-121]	2	2971.2082978	Not Found	High	High		1.4e7	1.1e7	4.71621322631836	High	0	1.456E-05
High	[R].SLNSVWAQHLSEEVR.[R]			0.000513838	0	1	1	6	P35684	P35684 [101-115]	0	1754.8820222	Not Found	High	High		8.6e6		3.55240178108215	High	0	2.238E-05
High	[K].EAFVSSSEEPFTVDGK.[E]			0.000226495	0	1	1	4	P52712	P52712 [357-372]	0	1728.79628642	Not Found	High	High		4.5e7	6.6e7	3.96483135223389	High	0	4.865E-06
High	[K].TPLTAHGADAFPFTEER.[L]			0.00058566	0	1	1	5	Q7Y0E8	Q7Y0E8 [459-475]	0	1859.89225249	Not Found	High	High		4.6e7	3.4e7	3.52199244499207	High	0	1.08E-05
High	[K].SGDELTSLKDYVTR.[M]			0.00173506	0	2	3	6	Q0J4P2; Q07078	Q0J4P2 [443-456]; Q07078 [443-456]	1	1583.79114153	Not Found	High	High		1.3e8	9.6e7	3.5646390914917	High	0	4.012E-05
High	[K].TYAFADDGTTTINATCIK.[W]	1xCarbamidomethyl [C16]		3.52458E-05	0	1	1	3	B8AEC1	B8AEC1 [144-161]	0	1962.91133317	Not Found	High	High		2.0e7		3.97421646118164	High	0	2.384E-07
High	[K].TYAFADDGTTTINATCIK.[W]	1xDeamidated [N13]; 1xCarbamidomethyl [C16]		0.00172523	0	1	1	1	B8AEC1	B8AEC1 [144-161]	0	1963.89534917	Not Found	Not Found	High			8.3e6	4.26038408279419	High	0	3.998E-05
High	[K].APAADEEDDDDVDLFGEETEEEK.[K]			0.00136658	0	1	1	2	Q40682	Q40682 [94-116]	0	2568.02675185	Not Found	High	Not Found				3.04265117645264	High	0	2.936E-05
High	[K].VLEQGEVMVFPR.[A]			0.00181577	0	1	1	4	Q6ESF0	Q6ESF0 [146-157]	0	1403.73514719	Not Found	High	High			5.4e7	2.66959023475647	High	0	4.25E-05
High	[R].EALEHLGADEFLVSR.[D]			0.000872071	0	1	1	5	Q6ERW9	Q6ERW9 [292-306]	0	1685.84932511	Not Found	High	High		4.2e7	1.8e7	3.26174402236938	High	0	5.482E-05
High	[K].IGIVEDSYSLSVAR.[K]			0.000809923	0	1	1	5	Q0J5V5	Q0J5V5 [568-581]	0	1508.7954987	Not Found	High	High			2.8e7	3.00577425956726	High	0	2.537E-05
High	[R].LQELVNLVVVCGDHGNPSK.[D]	1xCarbamidomethyl [C11]		0.000413949	0	1	1	4	P31924	P31924 [603-621]	0	2078.06989948	Not Found	High	High		1.8e7	2.9e7	3.30587577819824	High	0	2.603E-05
High	[R].YDVYNDLGSPDSGNPRPILGGSPDTPYPR.[R]			0.00153112	0	1	1	3	Q7G794	Q7G794 [203-231]	0	3119.47048192	Not Found	High	High			1.7e7	2.63153338432312	High	0	3.41E-05
High	[R].YDVYNDLGSPDSGNPRPILGGSPDTPYPR.[R]	1xDeamidated [N14]		0.00231833	0	1	1	2	Q7G794	Q7G794 [203-231]	0	3120.45449792	Not Found	Not Found	High				3.72612047195435	High	0	5.861E-05
High	[K].MFVLDEADEMLSR.[G]			0.000778312	0	2	5	3	Q6Z2Z4; P35683	Q6Z2Z4 [186-198]; P35683 [186-198]	0	1555.71309101	Not Found	Not Found	High			8.1e7	3.06634855270386	High	0	2.643E-05
High	[K].MFVLDEADEMLSR.[G]	1xOxidation [M10]		0.00365177	0	2	5	2	Q6Z2Z4; P35683	Q6Z2Z4 [186-198]; P35683 [186-198]	0	1571.70800601	Not Found	High	Not Found				2.78100371360779	High	0	0.0001055
High	[K].ADAFEYADQVLEK.[W]			0.00156633	0	1	1	5	Q6ATY4	Q6ATY4 [156-168]	0	1498.706015	Not Found	High	High		4.9e7	6.3e7	2.82385396957397	High	0	6.625E-05
High	[R].VDISAQNHNYAVDPESLPEGVK.[V]	1xDeamidated [N/Q]		0.00113926	0	1	1	9	Q6YV23	Q6YV23 [372-393]	0	2383.14120963	Not Found	High	High			2.8e7	3.33912110328674	High	7.998E-05	0.0001996
High	[R].QGGSITAALFLK.[Q]			0.00279634	0	1	1	2	Q6K669	Q6K669 [544-555]	0	1205.68884899	Not Found	High	Not Found				3.095059633255	High	0	7.492E-05
High	[R].VDISAQNHNYAVDPESLPEGVK.[V]			0.00243996	0	1	1	2	Q6YV23	Q6YV23 [372-393]	0	2382.15719363	Not Found	High	High			2.3e7	2.20761036872864	High	0	6.259E-05
High	[R].KAEEHLSGLSADTPYSEFHHR.[F]			0.000189875	0	1	1	3	P31924	P31924 [215-235]	1	2411.13746128	Not Found	High	High				3.84824180603027	High	0	2.195E-06
High	[R].VSSEQEAAPAVR.[A]			0.0017649	0	1	1	4	Q5Z8V9	Q5Z8V9 [46-57]	0	1243.62770521	Not Found	High	High		3.4e7		2.79220461845398	High	0	4.102E-05
High	[K].VVDGCEAQIAAK.[L]	1xCarbamidomethyl [C5]		0.00129841	0	1	1	2	Q9XEA8	Q9XEA8 [27-38]	0	1260.62526271	Not Found	High	Not Found		5.7e7		2.93804311752319	High	0	2.744E-05
High	[R].IVSDEEEEVTTDR.[N]			0.000602555	0	1	1	4	Q53JI9	Q53JI9 [103-115]	0	1521.69148703	Not Found	High	High		1.4e7	1.5e7	3.44570279121399	High	0	1.002E-05
High	[R].YGGGANELSDGYSK.[G]			5.78194E-05	0	1	2	2	Q7XUA6	Q7XUA6 [159-172]	0	1417.62301367	Not Found	High	Not Found		3.1e7		4.05013465881348	High	0	4.574E-07
High	[R].LPAAGPPSPAEHLR.[E]			0.00025963	0	1	1	3	P0C0L1	P0C0L1 [165-178]	0	1412.76447346	Not Found	High	High		4.7e7	3.5e7	2.75124168395996	High	0	3.303E-06
High	[K].HLYAQVIDDTK.[S]			0.000388839	0	1	1	6	Q8SAY0	Q8SAY0 [85-95]	0	1302.66884176	Not Found	High	High		1.0e8	9.7e7	3.05127930641174	High	0	5.637E-06
High	[R].INVYYNEASGGR.[YF]			0.000971576	0	2	3	2	Q40665; P46265	Q40665 [47-58]; P46265 [47-58]	0	1342.63860424	Not Found	Not Found	High			7.5e7	3.55484747886658	High	0	1.882E-05
High	[K].DATDDFEDVGHSTTAR.[A]			0.000463829	0	1	1	4	P49100	P49100 [55-70]	0	1736.73581138	Not Found	High	High		8.4e7	7.3e7	2.92853617668152	High	0	7.116E-06
High	[K].VLNDMIQDDSEQPK.[K]			0.000791706	0	1	1	4	Q6ESI7	Q6ESI7 [1308-1321]	0	1631.75812683	Not Found	High	High		1.4e7	4.9e6	3.03524374961853	High	0.0001056	0.0007909
High	[K].EIDGLESNGISCEGR.[I]	1xDeamidated [N8]; 1xCarbamidomethyl [C12]		0.000413949	0	1	1	2	Q851S8	Q851S8 [147-161]	0	1636.71190562	Not Found	High	Not Found		1.5e7		2.93470621109009	High	0	6.122E-06
High	[K].ELQGVVFDDVPEALK.[H]			0.000316831	0	1	2	6	B8BKI7	B8BKI7 [390-404]	0	1658.8635782	Not Found	High	High		8.9e6	4.9e7	3.24101400375366	High	0	7.892E-05
High	[R].LAVENGAAGIIVSNHGAR.[Q]	1xDeamidated [N]		0.00181577	0	1	1	4	B8B7C5	B8B7C5 [241-258]	0	1749.92422178	Not Found	High	High		5.1e6	1.1e8	3.14463138580322	High	0.0001056	0.000496
High	[R].HSSVEQIDICEIDK.[M]	1xCarbamidomethyl [C10]		0.002943	0	1	1	3	Q9SMB1	Q9SMB1 [128-141]	0	1672.78467623	Not Found	High	High		8.3e6		2.99086976051331	High	0.000329	0.002961
High	[R].LSELSDAEVGGLK.[A]			0.00216554	0	1	1	4	Q5NAY4	Q5NAY4 [44-56]	0	1317.68963671	Not Found	High	High		1.3e7	1.7e7	2.55175423622131	High	0	5.347E-05
High	[R].VQAADMFELAR.[L]			0.00157526	0	1	1	6	Q42997	Q42997 [410-420]	0	1250.61978314	Not Found	High	High		6.4e7	6.2e7	2.87096858024597	High	0	3.547E-05
High	[K].LVDVTECLAGR.[I]	1xCarbamidomethyl [C7]		0.00161148	0	1	1	6	Q6F2U9	Q6F2U9 [127-137]	0	1232.63034811	Not Found	High	High		2.9e7	9.4e7	3.1450343132019	High	0	3.655E-05
High	[R].VAPEEHPVLLTEAPMNPK.[A]			0.00119907	0	1	1	4	P0C542	P0C542 [97-114]	0	1972.02082379	Not Found	High	High		2.2e7	2.3e7	3.86922550201416	High	0	5.278E-05
High	[R].VGALSIVCGSADVAVR.[V]	1xCarbamidomethyl [C8]		0.000667516	0	1	1	4	P37833	P37833 [262-277]	0	1573.83665232	Not Found	High	High		2.0e7	3.3e6	3.69338536262512	High	0.0001056	0.000724
High	[K].SYANAVLSSFEDPEK.[I]			0.00301062	0	1	1	6	Q8S0J7	Q8S0J7 [70-84]	0	1656.7751571	Not Found	High	High			1.3e8	2.45302319526672	High	7.998E-05	0.0002409
High	[R].AVCMISNNTAVAEVFSR.[I]	1xCarbamidomethyl [C3]		0.000479933	0	1	1	2	P28752	P28752 [374-390]	0	1868.89932881	Not Found	High	Not Found		9.6e6		3.5150842666626	High	0	7.411E-06
High	[K].SKLDAQPELFIHIVPDK.[A]			0.000135736	0	2	3	4	Q0J4P2; Q07078	Q0J4P2 [56-72]; Q07078 [56-72]	1	1950.06948855	Not Found	High	High				3.4394645690918	High	0	1.407E-06
High	[R].NILDVVPGFEQAIQSYAIHVLSLTYQK.[V]			0.00066373	0	1	1	2	Q94HF1	Q94HF1 [126-152]	0	3046.62479783	Not Found	High	High		2.3e7	1.7e7	3.84551405906677	High	0	1.137E-05
High	[R].FNNFGMASALIQHEFRPK.[S]			0.00168645	0	1	1	2	Q6L5I5	Q6L5I5 [235-252]	0	2107.05418962	Not Found	Not Found	High			4.9e6	3.1677143573761	High	0	3.867E-05
High	[R].TAVYNTATVTAASSPAK.[M]			0.000413949	0	1	1	2	Q5Z7L0	Q5Z7L0 [404-420]	0	1652.84899074	Not Found	Not Found	High				3.39814448356628	High	0	1.671E-05
High	[R].ASDFDSLGSDGGPGPVR.[S]			1.30227E-05	0	1	1	2	B7FAL5	B7FAL5 [80-96]	0	1633.74525395	Not Found	Not Found	High			1.2e7	3.75004291534424	High	0	6.445E-08
High	[R].VNNVFIDGANDVR.[G]			0.000923102	0	1	1	2	Q8GT95	Q8GT95 [72-84]	0	1432.71791714	Not Found	Not Found	High			1.6e7	3.12289953231812	High	0	1.761E-05
High	[R].NQYDTDVTTWSPAGR.[L]			0.00041631	0	1	1	1	P52428	P52428 [4-18]	0	1710.77180304	Not Found	Not Found	High			3.9e7	3.11836838722229	High	0	6.163E-06
High	[K].ILDVIDCTGSGDVDTSK.[V]	1xCarbamidomethyl [C7]		4.7111E-05	0	1	1	2	Q6ESI7	Q6ESI7 [146-162]	0	1794.84258493	Not Found	Not Found	High			2.0e7	3.51778793334961	High	0	3.498E-07
High	[K].VLVIGGGDGGVLR.[E]			0.00239872	0	1	1	2	Q9SMB1	Q9SMB1 [111-123]	0	1211.71064705	Not Found	Not Found	High			3.1e7	2.66024994850159	High	0.0002708	0.00251
High	[K].FHGYSPAVVTGKPVDLGGSLGR.[D]			0.000237042	0	1	1	2	A2XMV1	A2XMV1 [160-181]	0	2214.16657671	Not Found	Not Found	High			2.6e7	2.91696929931641	High	0	2.939E-06
High	[R].HVVIVDDLVQSGGTLR.[E]			0.000425892	0	1	1	2	Q6ZFT5	Q6ZFT5 [230-245]	0	1707.93880881	Not Found	Not Found	High			9.3e6	2.28695940971375	High	0	6.342E-06
High	[K].GGLLIAEATGISDTAQGYK.[D]			0.00144651	0	1	1	2	B9FSC8	B9FSC8 [52-70]	0	1864.96508302	Not Found	Not Found	High			8.3e6	3.18448281288147	High	0	3.158E-05
High	[R].YFWTMVNQPNFK.[K]			0.00059236	0	3	3	2	Q9ZRI7; Q5Z627; Q6YW46	Q9ZRI7 [189-200]; Q5Z627 [189-200]; Q6YW46 [189-200]	0	1574.74604622	Not Found	Not Found	High				3.42722821235657	High	0	9.814E-06
High	[R].AAALLDVSPVTDVTSISEPR.[V]			0.000902341	0	1	1	2	A2XNR6	A2XNR6 [140-159]	0	2041.0811753	Not Found	Not Found	High				2.66707539558411	High	0	1.709E-05
High	[K].MFDLIEQYNLNGHIR.[W]	1xDeamidated [N]		0.00147139	0	1	1	3	P31924	P31924 [632-646]	0	1863.90579454	Not Found	Not Found	High				2.9788339138031	High	0	3.227E-05
High	[K].SSLSPDLYKPTFAGFVDTDISSGK.[I]			0.00103429	0	1	2	2	A2X5P7	A2X5P7 [487-510]	0	2532.25042525	Not Found	Not Found	High				3.98688578605652	High	0	2.036E-05
High	[R].DFAVVAADTSAVQSILVHK.[T]			0.000513838	0	1	1	1	Q9LST6	Q9LST6 [11-29]	0	1971.05456672	Not Found	Not Found	High			9.4e6	2.54883193969727	High	0	8.156E-06
High	[K].AFGAELVLTDPLLGMK.[G]			0.000559606	0	1	1	2	Q9XEA8	Q9XEA8 [114-129]	0	1674.91350534	Not Found	Not Found	High			4.9e6	3.03673934936523	High	0	9.105E-06
High	[K].DITAQIVYATIAGDIVMAAAYSHELPR.[Y]	1xDeamidated [Q5]		7.2595E-05	0	2	3	1	Q8L4L4; A2WXX3	Q8L4L4 [60-86]; A2WXX3 [60-86]	0	2890.46552048	Not Found	High	Not Found				4.21567726135254	High	0	6.208E-07
High	[K].DITAQIVYATIAGDIVMAAAYSHELPR.[Y]			0.000276397	0	2	3	7	Q8L4L4; A2WXX3	Q8L4L4 [60-86]; A2WXX3 [60-86]	0	2889.48150448	Not Found	High	High				4.03604173660278	High	0	3.583E-06
High	[K].IFSHMKPNSILGLSHGFLLGHLQSAGLDFPK.[N]	1xDeamidated [Q23]		0.00315056	0	1	1	2	Q65XK0	Q65XK0 [194-224]	0	3362.77181356	Not Found	High	Not Found		4.0e6		3.30610084533691	High	0	8.748E-05
High	[K].IIWNPQNIIFQVDDVPVR.[T]	1xDeamidated [Q/N]		0.00103429	0	1	1	5	Q76BW5	Q76BW5 [153-170]	0	2167.15461551	Not Found	Not Found	High				3.00332760810852	High	4.727E-05	0.0001321
High	[R].YGVLDDTYALCMAGK.[Q]	1xCarbamidomethyl [C11]		0.00281227	0	1	1	2	Q6Z6L4	Q6Z6L4 [573-587]	0	1676.76585513	Not Found	High	Not Found		5.4e6		2.7819676399231	High	0	7.561E-05
High	[R].FVIDVAGSSLGGSGDDKI.[-]			4.08649E-05	0	1	1	2	Q6ERW9	Q6ERW9 [419-436]	1	1736.87012006	Not Found	High	Not Found		8.8e7		3.35093593597412	High	0	2.909E-07
High	[K].KPWALSFSFGR.[A]			0.00234483	0	1	1	4	Q5N725	Q5N725 [288-298]	0	1295.68951773	Not Found	High	High		9.0e6	3.0e6	2.75714421272278	High	0.0001056	0.0005646
High	[R].DNLTLWTSDLTEDGGDEVKEASK.[G]			3.05728E-05	0	1	1	3	Q6ZKC0	Q6ZKC0 [227-249]	1	2523.17329704	Not Found	High	High			5.3e7	3.16544508934021	High	0	1.979E-07
High	[K].YAADEDAFFADYAEAHLK.[L]			8.51314E-05	0	1	1	10	Q9FE01	Q9FE01 [225-242]	0	2046.90796204	Not Found	High	High		4.3e6	5.0e7	3.50883793830872	High	0	7.611E-07
High	[K].CSPENGFFPDLSSVPR.[T]	1xDeamidated [N5]; 1xCarbamidomethyl [C1]		0.00190023	0	1	1	2	Q10MQ2	Q10MQ2 [221-236]	0	1809.81122575	Not Found	High	Not Found		3.9e6		2.56823515892029	High	0.0001056	0.0004523
High	[K].FTAPAGDDPVAIDFTGMGK.[G]			0.000400058	0	1	1	1	Q10NX8	Q10NX8 [643-661]	0	1909.90003997	Not Found	High	Not Found		5.8e6		3.13451838493347	High	0	5.869E-06
High	[K].GIFSSIENAASSVAR.[T]			0.000496596	0	1	1	2	Q6K439	Q6K439 [253-267]	0	1508.77034658	Not Found	High	Not Found		9.2e6		3.61179065704346	High	0	7.752E-06
High	[K].DSSQDEAGTAAIK.[T]			0.00306235	0	1	1	5	Q10L71	Q10L71 [73-85]	0	1292.59646458	Not Found	High	High		3.2e6	1.0e7	2.62961959838867	High	0.0005105	0.004075
High	[R].AAAEEVDRDYLSYDEPTTVFPEEACDDLGGEFCK.[A]	2xCarbamidomethyl [C25; C33]		0.000787216	0	1	1	7	Q03200	Q03200 [93-126]	1	3898.65822037	Not Found	High	High		2.4e6	7.4e6	4.23788452148438	High	7.998E-05	0.0003856
High	[K].FDLPAPFVLHTDCPHYWR.[F]	1xCarbamidomethyl [C13]		0.000339215	0	1	5	2	Q01K11	Q01K11 [224-241]	0	2271.08040465	Not Found	High	High		7.1e6		3.69029307365417	High	0	4.722E-06
High	[K].ELVDVEQFLISR.[G]			0.00209295	0	1	1	4	B9EXM2	B9EXM2 [538-549]	0	1447.77912041	Not Found	High	High		3.0e7	8.4e6	2.59439420700073	High	0	5.136E-05
High	[R].EVAAFLGQTSHETTGGWATAPDGPYSWGYCFK.[E]	1xCarbamidomethyl [C30]		0.00375691	0	1	1	4	Q688M5	Q688M5 [140-171]	0	3491.56373061	Not Found	High	Not Found		8.1e6		3.69628071784973	High	0	0.0001094
High	[R].KAEHAFYLDWAVHSFR.[I]			0.00148822	0	2	2	11	Q2QLY5; Q2QLY4	Q2QLY5 [618-633]; Q2QLY4 [618-633]	1	1976.9765913	Not Found	High	High		2.6e6	5.3e6	3.74039578437805	High	0	3.279E-05
High	[R].VGGLSNSEIADVFAEWNR.[G]			0.000218895	0	1	1	6	Q2R480	Q2R480 [227-244]	0	1963.95082993	Not Found	High	High		1.4e7		3.74524784088135	High	0	2.65E-06
High	[K].ILLDVADALEANEDLIR.[S]			0.00264193	0	1	1	3	O04226	O04226 [320-336]	0	1883.0120332	Not Found	High	High		1.0e7	9.3e6	2.49301648139954	High	0	6.971E-05
High	[K].FGDDEFGHMLVDILK.[K]			0.000559606	0	1	1	6	Q0J8G4	Q0J8G4 [72-86]	0	1735.83598327	Not Found	High	High			2.5e6	3.16838312149048	High	0	9.105E-06
High	[K].IIWNPQNIIFQVDDVPVR.[T]			0.000463829	0	1	1	4	Q76BW5	Q76BW5 [153-170]	0	2166.17059951	Not Found	High	High		4.1e6	9.7e6	3.11766886711121	High	0	7.083E-06
High	[R].TTGIVLDSGDGVSHTVPIYEGFTLPHAILR.[L]			3.00554E-05	0	1	1	6	P0C542	P0C542 [149-178]	0	3165.65788878	Not Found	High	High		1.3e7	1.2e7	3.22439932823181	High	0.001094	0.008955
High	[K].SGQESHAACTEFDRTEK.[D]	1xCarbamidomethyl [C9]		0.00304501	0	1	1	3	P35684	P35684 [291-307]	1	1952.84029347	Not Found	High	High		2.0e7	5.0e6	3.45440626144409	High	0	8.363E-05
High	[R].CTSPFLDNDAAAVR.[E]	1xCarbamidomethyl [C1]		0.00173506	0	1	2	2	Q7XR61	Q7XR61 [206-219]	0	1536.71111747	Not Found	Not Found	High			1.3e7	3.04812574386597	High	0	4.008E-05
High	[K].AAATAAASGEPPK.[E]			0.0027805	0	1	1	2	Q6F2U9	Q6F2U9 [56-68]	0	1141.58477783	Not Found	High	Not Found		2.3e6		2.99377989768982	High	0.0001056	0.0005317
High	[R].GVTLPDVPAILDGLNAVGLTSLQSGMDNVR.[N]			1.5185E-05	0	1	1	17	Q42997	Q42997 [184-213]	0	3022.58776033	High	High	High	3.0e6	7.5e6	1.7e6	4.37767267227173	High	0	9.258E-05
High	[R].GVTLPDVPAILDGLNAVGLTSLQSGMDNVR.[N]	1xDeamidated [N/Q]		5.30897E-05	0	1	1	12	Q42997	Q42997 [184-213]	0	3023.57177633	High	High	High				5.43369245529175	High	0	4.095E-07
High	[R].FDEGLPPILTALEVLDHNIR.[L]			9.68752E-06	0	1	1	34	Q01859	Q01859 [96-115]	0	2262.21285815	High	High	High			4.2e6	3.99859118461609	High	0	6.985E-08
High	[R].FEGALPANQLIQQIESALEVAK.[-]			0.000119088	0	1	1	10	Q5JMR9	Q5JMR9 [147-168]	0	2369.27110122	High	High	High			3.4e6	4.44303226470947	High	0	1.192E-06
High	[K].VTVANIEEGGQFTISGAEEILK.[A]			0.000128229	0	1	1	8	Q9FR35	Q9FR35 [139-160]	0	2305.19218218	High	High	High	1.4e6	1.3e7	4.1e6	4.08468675613403	High	0	3.305E-06
High	[R].IGLAGLAVMGQNLALNIAEKGFPISVYNR.[T]			1.86058E-06	0	1	1	52	Q9LI00	Q9LI00 [6-34]	1	3029.66047188	High	High	High		8.6e5	4.0e6	4.83025169372559	High	0	2.301E-07
High	[R].IGLAGLAVMGQNLALNIAEKGFPISVYNR.[T]	1xDeamidated [N/Q]		0.000377935	0	1	1	35	Q9LI00	Q9LI00 [6-34]	1	3030.64448788	High	High	High	1.3e6	2.9e6	3.9e6	4.68541717529297	High	7.998E-05	0.0003962
High	[R].IGLAGLATMGQNLALNIAEKGFPISVYNR.[T]			0.00184699	0	1	1	9	Q2R480	Q2R480 [24-52]	1	3031.63973642	High	High	High			3.9e6	4.12763452529907	High	0	4.372E-05
High	[R].DAEGQDVLLFIDNIFR.[F]			1.73079E-05	0	1	1	32	Q01859	Q01859 [318-333]	0	1864.9439537	High	High	High	1.4e7	1.5e6	7.4e6	4.27101230621338	High	0	8.411E-07
High	[R].DAEGQDVLLFIDNIFR.[F]	1xDeamidated [Q5]		0.00152244	0	1	1	1	Q01859	Q01859 [318-333]	0	1865.9279697	Not Found	High	Not Found		5.3e5		3.90319609642029	High	0	3.376E-05
High	[K].AAFVDDDFELAAELYTQAIEASPATAELYADR.[A]	1xDeamidated [Q17]		0.000814542	0	1	1	8	Q0JL44	Q0JL44 [15-46]	0	3477.62201653	High	High	High	2.8e6	1.4e6		4.18760585784912	High	0	1.485E-05
High	[K].DLVSSLVSGLLTIGPR.[F]			0.00151381	0	1	1	12	Q93VT8	Q93VT8 [432-447]	0	1626.94249724	High	High	High	1.5e6	1.2e6	2.0e6	3.56251978874207	High	4.727E-05	0.0001634
High	[R].WAVVPGWGPVAEVAGEAVVIELADGR.[T]			0.00231833	0	1	1	9	Q7XDY9	Q7XDY9 [367-392]	0	2647.38786224	Not Found	High	High		1.5e6	2.9e6	3.17537045478821	High	0.0007926	0.006066
High	[R].NSKPGVPLISPPPHHDIYSIEDLAQLIYDLHQINPK.[A]			0.00251026	0	1	1	6	Q69RJ0	Q69RJ0 [1084-1119]	0	4059.13382567	High	High	High	2.2e6	2.5e6	1.2e6	3.37494444847107	High	0.0001925	0.00165
High	[R].NSKPGVPLISPPPHHDIYSIEDLAQLIYDLHQINPK.[A]	1xDeamidated [Q/N]		0.000537761	0	1	1	26	Q69RJ0	Q69RJ0 [1084-1119]	0	4060.11784167	High	High	High	1.6e6	1.1e6		5.03443431854248	High	0.001073	0.008406
High	[R].SLGQNPTEAELQDMINEVDADGNGTIDFPEFLNLMAK.[K]	2xDeamidated [N/Q]		0.000223933	0	1	1	12	Q6F332	Q6F332 [39-75]	0	4038.84708393	High	High	High	1.6e6	1.0e6		3.90612840652466	High	0	2.733E-06
High	[K].KFETLSYLPPLTVEDLLKQIEYLLR.[S]			5.46216E-05	0	1	2	11	P18566	P18566 [58-82]	2	3021.6910865	High	High	High		6.0e6	2.3e7	3.6928539276123	High	0.0002708	0.002273
High	[R].FYNVVIEELPANVADLL.[-]			1.41024E-05	0	1	1	15	P35683	P35683 [398-414]	0	1919.016056	High	High	High		7.4e6	3.3e7	4.08690214157104	High	0	7.151E-08
High	[R].IAGGPLGEVVDPLYPGGAFDPLGLADDPEAFAELK.[V]			1.53079E-07	0	1	1	28	P12330	P12330 [176-210]	0	3510.76789255	High	High	High	7.9e6	5.3e6	5.1e8	4.37986421585083	High	0	4.907E-08
High	[R].QLDYVPATISALEEVVTAAAGR.[I]	1xDeamidated [Q1]		0.000287625	0	1	1	5	Q10CE4	Q10CE4 [259-280]	0	2275.18161795	High	Not Found	High	2.4e6		6.5e5	3.6309118270874	High	0	7.051E-06
High	[R].QLDYVPATISALEEVVTAAAGR.[I]			1.922E-07	0	1	1	70	Q10CE4	Q10CE4 [259-280]	0	2274.19760195	High	High	High	8.1e6	1.5e6	5.6e6	5.35083723068237	High	0	2.047E-09
High	[K].LADAMVTWIEAWDELNPSTAAVENGK.[A]	2xDeamidated [N16; N24]		0.00299357	0	1	1	5	Q8H8T0	Q8H8T0 [337-362]	0	2833.32366726	High	High	Not Found		2.1e6		2.62276101112366	High	0	8.155E-05
High	[R].AAQEAIVLPPWVALAIRPRPGVWDYIR.[V]			0.00121279	0	1	1	15	P30298	P30298 [70-96]	0	3057.71489078	High	High	High	3.6e6	1.3e6	7.7e6	2.52064657211304	High	0	2.52E-05
High	[K].NGVVQYIYNNQFQPEK.[H]	1xDeamidated [N/Q]		0.00320469	0	1	1	5	P0C5D5	P0C5D5 [190-205]	0	1941.9341177	Not Found	High	Not Found		6.6e7		2.72349762916565	High	0.0002478	0.001871
High	[K].NFMTLPNIKVPLILGIWGGK.[G]			0.000245272	0	1	1	24	P93431	P93431 [139-158]	1	2211.27222786	High	High	High		2.9e6		4.26389217376709	High	0	3.068E-06
High	[K].AHPDVFNMMLQILEDGR.[L]			0.00245386	0	2	2	23	Q7F9I1; Q2QVG9	Q7F9I1 [716-732]; Q2QVG9 [717-733]	0	1985.95717771	High	High	High	5.1e6	1.6e6	1.7e6	4.49832534790039	High	0	8.251E-05
High	[K].APGETCHIVIDHGGNVPYWEGQSYGVIPPGENPK.[K]	1xDeamidated [N/Q]; 1xCarbamidomethyl [C6]		0.00352946	0	1	1	6	O23877	O23877 [111-144]	0	3675.71727144	Not Found	High	High		2.9e7	3.9e7	2.87288451194763	High	0.001008	0.007672
High	[K].EENDLFDIMDDWLR.[R]			0.000262601	0	1	1	4	P0C436	P0C436 [11-24]	0	1810.79524058	High	High	Not Found	6.6e6	6.0e6		3.60510540008545	High	0	3.365E-06
High	[R].GFYTYEAFLAAAAAFPAFGGTGNTETR.[K]	1xDeamidated [N23]		6.47873E-05	0	1	1	15	Q7DNA1	Q7DNA1 [114-140]	0	2802.30458646	High	High	High	7.2e6	3.9e6	4.4e6	3.14811277389526	High	0	5.335E-07
High	[K].KFETLSYLPPLTVEDLLKQIEYLLR.[S]	1xDeamidated [Q19]		0.000627031	0	1	2	2	P18566	P18566 [58-82]	2	3022.6751025	Not Found	High	Not Found				3.37069392204285	High	0	1.057E-05
High	[R].TPGFSGADLANLLNEAAILAGR.[R]			0.00110105	0	1	1	13	Q655S1	Q655S1 [415-436]	0	2171.14550688	High	High	High	3.5e6	3.5e6	5.2e6	3.43854856491089	High	0.0001056	0.0007423
High	[K].TVVSQYGQQILDLLLAETQPSK.[I]	1xDeamidated [Q]		0.000477211	0	1	1	10	Q42456	Q42456 [322-343]	0	2432.2918966	High	High	High			1.3e6	4.5878734588623	High	0	7.379E-06
High	[K].STGRIDQIIGPVLDVTFPPGKLPYIYNALVVK.[S]			0.000335378	0	1	1	12	P12085	P12085 [19-50]	2	3483.96138792	High	High	High				4.01988649368286	High	7.998E-05	0.0003354
High	[R].TLSWKDVKWLQSITSLPILVK.[G]			0.00273352	0	1	1	29	Q10CE4	Q10CE4 [211-231]	2	2455.43229336	High	High	High	4.6e6	1.8e6	3.7e6	3.85533285140991	High	0	8.027E-05
High	[K].IENVEGLNHFDEILQEADGIILSR.[G]			1.50132E-05	0	1	1	6	B8BJ39	B8BJ39 [257-280]	0	2724.38389893	Not Found	High	High			1.6e7	4.68227291107178	High	0	3.378E-05
High	[K].IENVEGLNHFDEILQEADGIILSR.[G]	1xDeamidated [N/Q]		0.00307979	0	1	1	2	B8BJ39	B8BJ39 [257-280]	0	2725.36791493	Not Found	High	Not Found				2.85639071464539	High	7.998E-05	0.0002049
High	[R].GVDLDALLDMSTDDLVQLFPAR.[A]			2.08826E-05	0	1	1	45	P31674	P31674 [28-49]	0	2404.20645203	High	High	High	4.7e6	2.3e6	8.8e6	5.08826971054077	High	0	2.742E-07
High	[R].GVDLDALLDMSTDDLVQLFPAR.[A]	1xDeamidated [Q17]		0.00171545	0	1	1	15	P31674	P31674 [28-49]	0	2405.19046803	High	High	High	5.3e6	8.8e5	5.2e6	3.93392252922058	High	0	8.638E-05
High	[K].LTAAAAIASGTVLGLHEDSR.[Y]			4.90251E-05	0	1	1	83	Q6K669	Q6K669 [224-243]	0	1953.03997926	High	High	High	2.7e6	1.6e6	2.4e6	3.83050298690796	High	0.001008	0.007739
High	[K].TVVSQYGQQILDLLLAETQPSK.[I]			2.00673E-05	0	1	1	13	Q42456	Q42456 [322-343]	0	2431.3078806	High	High	High	3.5e6	4.8e6	1.2e6	5.09708213806152	High	0	9.305E-06
High	[K].GPLENLADHLADPVNNNAWAYATNFVPGK.[-]	1xDeamidated [N15]		5.94877E-05	0	2	2	1	P12330; P12331	P12330 [237-265]; P12331 [233-261]	0	3109.50138861	High	Not Found	Not Found				3.75415420532227	High	0	4.764E-07
High	[R].SLGQNPTEAELQDMINEVDADGNGTIDFPEFLNLMAR.[K]	2xDeamidated [N/Q]		0.0020693	0	1	3	15	Q0JNS6	Q0JNS6 [39-75]	0	4066.85323193	High	High	Not Found	3.3e6	1.4e6		3.85015296936035	High	0	5.809E-05
High	[R].VNVSELAVELLTVPEYLQFK.[E]	1xDeamidated [N/Q]		0.00337273	0	1	1	7	P31924	P31924 [105-124]	0	2292.23734196	High	High	High	2.8e6	1.1e7	2.4e6	3.35547065734863	High	4.727E-05	0.0001437
High	[R].RPASNMDPYVVTALLAETTILWEPTLEAEVLAAK.[K]			2.71298E-05	0	1	1	2	P14655	P14655 [389-422]	0	3712.95062463	High	Not Found	High	7.5e7		1.0e8	5.00653553009033	High	0	3.283E-07
High	[R].RPASNMDPYVVTALLAETTILWEPTLEAEVLAAK.[K]	1xDeamidated [N5]		0.000128961	0	1	1	5	P14655	P14655 [389-422]	0	3713.93464063	High	High	High		7.8e7	7.3e6	4.16081142425537	High	0	1.592E-06
High	[K].YIKPTPILLPINILEDFTKPLSLSFR.[L]			0.00158424	0	1	1	2	P0C2Y5	P0C2Y5 [164-189]	0	3028.74854185	Not Found	High	High		3.3e7	3.8e7	3.1060163974762	High	0	3.574E-05
High	[K].YIKPTPILLPINILEDFTKPLSLSFR.[L]	1xDeamidated [N12]		0.000261112	0	1	1	3	P0C2Y5	P0C2Y5 [164-189]	0	3029.73255785	High	Not Found	High	3.1e7			3.9526801109314	High	0	7.235E-05
High	[K].LIGAGAATIALAGAAVGIGNVFSSLIHSVAR.[N]			2.46624E-11	0	1	1	23	P0C519	P0C519 [7-37]	0	2877.63088634	High	High	High	2.8e8	2.9e8	3.3e8	6.72799062728882	High	0	1.574E-12
High	[K].LIGAGAATIALAGAAVGIGNVFSSLIHSVAR.[N]	1xDeamidated [N20]		6.3121E-07	0	1	1	3	P0C519	P0C519 [7-37]	0	2878.61490234	High	High	Not Found				4.30618953704834	High	0	1.204E-09
High	[R].AGEAVLIIEDLVTSGASVLETAAPLR.[D]			1.38967E-07	0	1	1	8	Q9LDN2	Q9LDN2 [111-136]	0	2595.42397288	High	High	High	5.5e7	3.5e7	3.8e7	5.17418146133423	High	0	1.632E-10
High	[R].AAGFTEESGTLGDIWETVSGSDLVLLLISDAAQADNYEK.[I]			0.00143016	0	1	1	2	Q65XK0	Q65XK0 [155-193]	0	4085.97135554	Not Found	Not Found	High				4.25678825378418	High	7.998E-05	0.0001919
High	[K].ELVNSPANVLTPAVLAEEASNIASTYSDVFTATILDVEK.[C]			1.56863E-06	0	1	1	10	Q6K669	Q6K669 [286-324]	0	4092.09107676	High	High	High	1.1e8	8.4e7	1.0e8	6.08243846893311	High	0	1.037E-08
High	[R].VGATAAVYSAAILEYLTAEVLELAGNASK.[D]			1.2402E-07	0	1	2	21	Q8H7Y8	Q8H7Y8 [60-88]	0	2895.53497976	High	High	High	1.2e8	1.1e8	1.2e8	5.48848056793213	High	0	5.513E-10
High	[K].ELLADEVGNTAAFLVSPLASAITGSTVYVDNGLNTMGLAVDSPTISS.[-]	1xDeamidated [N]		0.000690689	0	1	1	5	Q6Z0I4	Q6Z0I4 [329-375]	0	4682.32808903	High	High	Not Found	2.1e7	6.0e7		4.51448392868042	High	0	1.199E-05
High	[R].LTLADALVYACNQGVDKIIDLATLTGACVVALGPSIAGIFTPSDELAK.[E]	1xDeamidated [N/Q]; 2xCarbamidomethyl [C11; C28]		0.00038444	0	1	1	6	Q6K669	Q6K669 [457-504]	1	4946.57811351	Not Found	High	Not Found		3.0e7		4.95171976089478	High	0	5.568E-06
High	[R].IGTGAPVYLAAVLEYLAAEVLELAGNAAR.[D]			0.000479933	0	1	2	8	A2Y5G8	A2Y5G8 [55-83]	0	2915.58768408	High	High	High	1.8e7	3.3e6		3.29764628410339	High	0	7.444E-06
High	[R].IGTGAPVYLAAVLEYLAAEVLELAGNAAR.[D]	1xDeamidated [N26]		0.000133439	0	1	2	5	A2Y5G8	A2Y5G8 [55-83]	0	2916.57170008	High	Not Found	High				2.99097990989685	High	0	1.377E-06
High	[R].VGAGAPVYLAAVLEYLAAEVLELAGNAAR.[D]			0.00147139	0	1	5	2	Q6ZL42	Q6ZL42 [45-73]	0	2871.56146936	High	Not Found	Not Found	5.0e6			2.46705985069275	High	0	3.239E-05
High	[K].INPLVPVDLVIDHSVQVDVAR.[S]			4.81954E-05	0	1	1	3	Q6YZX6	Q6YZX6 [118-138]	0	2298.28160639	Not Found	High	High				3.22306609153748	High	0	3.617E-07
High	[K].GEGEKEAGEDEGAAPAR.[Y]			0.000828559	0	1	1	4	Q6Z7V2	Q6Z7V2 [157-173]	1	1672.74089678	Not Found	High	High		7.6e6	8.5e6	3.6319580078125	High	0	1.524E-05
High	[R].LLDPIKDQLPILSYADFYQLAGVVAVEVTGGPEVPFHPGR.[Q]	2xDeamidated [Q8; Q19]		0.000277973	0	1	1	3	Q9FE01	Q9FE01 [81-120]	1	4323.25875213	Not Found	High	High		1.7e7		4.13629913330078	High	0	3.628E-06
High	[R].LLDPIKDQLPILSYADFYQLAGVVAVEVTGGPEVPFHPGR.[Q]			0.000543914	0	1	1	1	Q9FE01	Q9FE01 [81-120]	1	4321.29072013	Not Found	Not Found	High			5.6e7	4.3149356842041	High	0	8.777E-06
High	[R].FQSHAVLALQEAAEAYLVGLFEDTNLCAIHAK.[R]	1xDeamidated [N/Q]; 1xCarbamidomethyl [C27]		0.000698591	0	1	1	9	Q0JCT1	Q0JCT1 [85-116]	0	3530.76243079	High	High	High		9.2e6	1.5e8	4.06961154937744	High	0	5.185E-05
High	[R].FQSHAVLALQEAAEAYLVGLFEDTNLCAIHAK.[R]	1xCarbamidomethyl [C27]		6.88585E-06	0	1	1	9	Q0JCT1	Q0JCT1 [85-116]	0	3529.77841479	High	High	High	5.3e7	1.1e8		4.41920328140259	High	0	2.782E-08
High	[K].FVDDPQTEGIVLIGEIGGTAEEDAAAFIQESK.[T]			2.42695E-07	0	1	1	35	Q6ZL94	Q6ZL94 [230-261]	0	3349.6321869	High	High	High		2.1e6	5.7e6	5.73002958297729	High	0	2.925E-09
High	[K].FVDDPQTEGIVLIGEIGGTAEEDAAAFIQESK.[T]	1xDeamidated [Q]		3.21259E-06	0	1	1	26	Q6ZL94	Q6ZL94 [230-261]	0	3350.6162029	High	High	High	4.5e6	4.6e6	1.8e6	5.02152347564697	High	0	1.35E-08
High	[K].VHADNTGNKEFLELMPLLVGNVGLIFTK.[G]			0.000800763	0	1	1	22	P41095	P41095 [68-95]	1	3069.64415308	High	High	High		3.9e6	1.9e6	4.37489461898804	High	0.0001056	0.0006568
High	[K].VHADNTGNKEFLELMPLLVGNVGLIFTK.[G]	1xDeamidated [N]		0.00322294	0	1	1	16	P41095	P41095 [68-95]	1	3070.62816908	High	High	High				4.33962535858154	High	0.000535	0.004645
High	[R].DIWPSTEEIAEVVQSSVLPDMFK.[S]			8.46484E-05	0	1	1	25	Q6YZX6	Q6YZX6 [592-614]	0	2620.28509619	High	High	High	6.9e6	2.1e6	9.3e6	3.45953893661499	High	0	7.563E-07
High	[R].DIWPSTEEIAEVVQSSVLPDMFK.[S]	1xDeamidated [Q14]		5.21913E-05	0	1	1	4	Q6YZX6	Q6YZX6 [592-614]	0	2621.26911219	High	High	High				3.70823979377747	High	0	4.016E-07
High	[R].TLLVTAPGLGQYISGAILFEETLYQSTVDGKK.[I]			0.00198861	0	1	1	13	Q40677	Q40677 [90-121]	1	3412.82501353	High	High	High			9.4e5	3.24718976020813	High	0	4.797E-05
High	[R].HVLLAIRNDEELGKLLAGVTIAHGGVLPNINPVLLPK.[K]			0.000510923	0	1	3	10	A2Y5G8	A2Y5G8 [94-130]	2	3894.26913746	High	High	High	7.2e5			3.86040019989014	High	0.0001056	0.0005429
High	[R].VNVSELAVELLTVPEYLQFK.[E]			1.45921E-05	0	1	1	44	P31924	P31924 [105-124]	0	2291.25332596	High	High	High	5.3e6	1.5e7	4.0e6	3.79583787918091	High	0	2.255E-06
High	[R].HVLLAIRNDEELGKLLAGVTIAHGGVLPNINPVLLPK.[K]	1xDeamidated [N]		0.0028606	0	1	3	9	A2Y5G8	A2Y5G8 [94-130]	2	3895.25315346	High	High	High				3.93153309822083	High	0.00272	0.03064
High	[R].TLLVTAPGLGQYISGAILFEETLYQSTVDGK.[K]			4.07975E-06	0	1	1	37	Q40677	Q40677 [90-120]	0	3284.73005057	High	High	High	5.5e7	7.3e7	5.5e7	4.31665229797363	High	0	1.184E-07
High	[R].TLLVTAPGLGQYISGAILFEETLYQSTVDGK.[K]	1xDeamidated [Q]		2.17311E-05	0	1	1	21	Q40677	Q40677 [90-120]	0	3285.71406657	High	High	High	3.6e5	1.4e6	4.2e5	4.0221791267395	High	0	2.79E-06
High	[R].NIWADDLAASLTTLESLEAIVGK.[D]			1.57871E-09	0	2	2	43	Q2QLY5; Q2QLY4	Q2QLY5 [298-320]; Q2QLY4 [298-320]	0	2430.27624611	High	High	High	2.8e8	3.1e8	3.0e8	5.83748435974121	High	0	2.001E-09
High	[R].NIWADDLAASLTTLESLEAIVGK.[D]	1xDeamidated [N1]		0.00010997	0	2	2	9	Q2QLY5; Q2QLY4	Q2QLY5 [298-320]; Q2QLY4 [298-320]	0	2431.26026211	High	High	High	1.4e6	4.5e5	9.2e5	4.66382074356079	High	0	2.492E-05
High	[K].IQGIGAGFVPGVLDVDLINETVQVSSDEAIEMAK.[A]	1xDeamidated [N/Q]		0.000747935	0	1	1	8	Q9XEA6	Q9XEA6 [223-256]	0	3515.78255669	Not Found	High	High				4.54378700256348	High	0	1.332E-05
High	[R].FQSSAVAALQEAAEAYLVGLFEDTNLCAIHAK.[R]	1xCarbamidomethyl [C27]		1.28327E-07	0	1	1	10	Q2RAD9	Q2RAD9 [85-116]	0	3437.70458115	High	High	High	2.0e8	2.3e8	2.5e8	5.53511667251587	High	0	7.614E-09
High	[R].FQSSAVAALQEAAEAYLVGLFEDTNLCAIHAK.[R]	1xDeamidated [N/Q]; 1xCarbamidomethyl [C27]		8.90141E-09	0	1	1	12	Q2RAD9	Q2RAD9 [85-116]	0	3438.68859715	High	High	High	6.1e5	5.9e7		6.35570764541626	High	0	4.391E-12
High	[R].FQSSAVAALQEAAEAYLVGLFEDTNLCAIHAK.[R]	2xDeamidated [Q2; N/Q]; 1xCarbamidomethyl [C27]		0.00229214	0	1	1	3	Q2RAD9	Q2RAD9 [85-116]	0	3439.67261315	High	Not Found	Not Found				3.68841314315796	High	0	5.762E-05
High	[K].GGHAAAPHHAVDPIVAVSSAVLSLQQIVAR.[E]			0.00120591	0	1	1	4	Q851L5	Q851L5 [206-235]	0	2971.62244688	Not Found	High	High		8.9e5	4.9e5	2.40594840049744	High	0.008177	0.09485
High	[K].GPLENLADHLADPVNNNAWAYATNFVPGK.[-]			2.79127E-05	0	2	2	10	P12330; P12331	P12330 [237-265]; P12331 [233-261]	0	3108.51737261	High	High	High	9.1e6			4.33166790008545	High	0	3.748E-06
High	[K].GIFWQEDIIPFFQNATIPK.[E]			2.93792E-05	0	1	1	27	Q8H8T0	Q8H8T0 [289-307]	0	2264.17501617	High	High	High		2.7e6	6.5e6	3.64931464195251	High	0	2.339E-06
High	[R].TVPAAVPAIVFLSGGQSEEEATLNLNAMNK.[L]	1xDeamidated [Q/N]		0.000347023	0	1	1	28	P17784	P17784 [254-283]	0	3072.5557919	High	High	High	6.4e6	3.6e6	8.1e6	4.06283950805664	High	0	4.868E-06
High	[R].LIAPVVDWAAEEYEGR.[L]			0.000609449	0	1	1	4	Q7XKD0	Q7XKD0 [102-117]	0	1817.90683995	High	Not Found	High			2.1e7	2.6793532371521	High	0	1.015E-05
High	[K].YIPSNTFSYYDQVLDTAAMLGAVPER.[Y]	1xOxidation [M19]		2.92125E-05	0	1	1	21	Q2QLY5	Q2QLY5 [56-81]	0	2937.39750044	High	High	High	6.4e7	7.0e6	3.3e7	4.63475847244263	High	0	7.13E-06
High	[K].YIPSNTFSYYDQVLDTAAMLGAVPER.[Y]	1xDeamidated [Q/N]; 1xOxidation [M19]		0.00274909	0	1	1	17	Q2QLY5	Q2QLY5 [56-81]	0	2938.38151644	High	High	High		4.2e7	4.4e6	4.31989097595215	High	0	0.0001022
High	[R].GPLQISWNYNYGPAGQNIGFDGLRDPDR.[V]	1xDeamidated [Q16]		0.00325975	0	1	1	1	Q7Y1Z0	Q7Y1Z0 [188-215]	1	3121.47623649	High	Not Found	Not Found				3.50979709625244	High	0	9.136E-05
High	[K].AAVTPAFVGQFPGVNGLGISAAR.[L]			2.57756E-05	0	1	1	8	Q6ZBZ2	Q6ZBZ2 [70-92]	0	2200.18731217	High	High	High	4.6e6		4.1e6	4.23099040985107	High	0	5.512E-07
High	[K].AAVTPAFVGQFPGVNGLGISAAR.[L]	1xDeamidated [N/Q]		6.37375E-08	0	1	1	53	Q6ZBZ2	Q6ZBZ2 [70-92]	0	2201.17132817	High	High	High	7.3e7		1.7e8	5.14446973800659	High	0	1.325E-09
High	[K].AAVTPAFVGQFPGVNGLGISAAR.[L]	2xDeamidated [Q10; N15]		3.45348E-07	0	1	1	2	Q6ZBZ2	Q6ZBZ2 [70-92]	0	2202.15534417	Not Found	High	High				4.33243322372437	High	0	5.432E-10
High	[K].LVFPPELTYLDLSHNR.[I]			0.000765145	0	1	1	4	Q8GT95	Q8GT95 [257-272]	0	1914.01197371	Not Found	High	High		1.0e7	4.5e6	2.42232608795166	High	4.727E-05	0.000133
High	[K].VVSGEIDQSDQSFLDDDQVAAGWVLTCHAYPK.[S]	1xCarbamidomethyl [C27]		7.2821E-10	0	1	1	28	A2YQD9	A2YQD9 [94-125]	0	3550.643103	High	High	High	8.4e6	4.8e6	1.4e7	5.70100545883179	High	0	1.217E-11
High	[K].VVSGEIDQSDQSFLDDDQVAAGWVLTCHAYPK.[S]	1xDeamidated [Q]; 1xCarbamidomethyl [C27]		1.87564E-08	0	1	1	22	A2YQD9	A2YQD9 [94-125]	0	3551.627119	High	High	High	7.5e6			5.74192142486572	High	0	1.17E-11
High	[R].AIFVDLEPTVIDEVR.[T]			7.34258E-05	0	1	1	23	P28752	P28752 [65-79]	0	1715.92142741	High	High	High	7.4e7	4.7e6	9.2e6	3.98046088218689	High	0	2.157E-06
High	[K].ATSSIFPLQNVFVR.[K]			0.000256693	0	1	1	24	P49397	P49397 [200-213]	0	1578.86385308	High	High	High	4.6e7			3.57442426681519	High	0	3.267E-06
High	[R].LLTLLGMPFAEHIK.[S]			0.000256693	0	1	1	28	Q9ZST0	Q9ZST0 [243-256]	0	1582.90254682	High	High	High	6.2e6		7.5e6	3.42699670791626	High	0	5.255E-05
High	[K].MTAEIGEQVQIVGDDLLVTNPTR.[V]			1.1622E-05	0	1	1	94	Q42971	Q42971 [316-338]	0	2499.2759285	High	High	High	4.9e6	7.7e6	6.5e6	4.42311859130859	High	0	5.551E-08
High	[K].MTAEIGEQVQIVGDDLLVTNPTR.[V]	1xDeamidated [Q/N]		5.18952E-05	0	1	1	86	Q42971	Q42971 [316-338]	0	2500.2599445	High	High	High	1.7e7	2.3e6	7.8e6	4.49668025970459	High	0.0001056	0.0007589
High	[K].AAVAWEAAKPLVIEEVEVAPPQAMEVR.[V]			0.000150372	0	1	1	15	Q2R8Z5	Q2R8Z5 [12-38]	0	2903.53354006	High	High	High		5.0e6	1.8e7	3.69782662391663	High	0	1.541E-05
High	[K].FITHSVPFSEINTAFDLMHK.[G]			7.01587E-05	0	1	1	28	Q2R8Z5	Q2R8Z5 [348-367]	0	2334.15871413	High	High	High		5.2e6	1.1e7	4.59449291229248	High	0	1.201E-06
High	[R].LLYECAPMSFIVEQAGGK.[G]	1xDeamidated [Q14]; 1xCarbamidomethyl [C5]		0.000482671	0	1	1	3	O64422	O64422 [351-368]	0	2013.96601177	High	High	Not Found		9.2e6		3.00154590606689	High	0	7.49E-06
High	[K].FITHSVPFSEINTAFDLMHK.[G]	1xDeamidated [N12]		0.0028444	0	1	1	4	Q2R8Z5	Q2R8Z5 [348-367]	0	2335.14273013	Not Found	High	High		9.3e6	1.2e7	3.79089069366455	High	0	7.632E-05
High	[R].LLYECAPMSFIVEQAGGK.[G]	1xCarbamidomethyl [C5]		0.000453394	0	1	1	5	O64422	O64422 [351-368]	0	2012.98199577	High	High	Not Found	1.1e7	7.5e6		3.0207257270813	High	0	9.501E-06
High	[K].VFTDEGLEVLGWR.[T]			0.00120591	0	1	1	6	Q69RJ0	Q69RJ0 [192-204]	0	1520.77436938	High	High	High	7.1e7			3.04533219337463	High	0	2.495E-05
High	[K].IAVQDPSYPAYVDSSVIMGQTGLYQEDVQK.[Y]			0.000391058	0	1	1	6	Q10MQ2	Q10MQ2 [183-212]	0	3301.59329908	High	High	High	1.9e7		3.3e7	3.71004343032837	High	0	5.686E-06
High	[K].IAVQDPSYPAYVDSSVIMGQTGLYQEDVQK.[Y]	1xDeamidated [Q4]		0.000216418	0	1	1	2	Q10MQ2	Q10MQ2 [183-212]	0	3302.57731508	Not Found	High	Not Found				3.98747825622559	High	0	4.54E-05
High	[K].VYPLDAVFDSPEDVPDDVK.[A]			4.553E-05	0	1	1	7	Q6H5J0	Q6H5J0 [147-165]	0	2120.00700729	High	High	High		2.7e7	5.0e6	4.15724611282349	High	0	3.342E-07
High	[R].FTTFALSGFIR.[A]			0.00339193	0	1	1	12	P35687	P35687 [49-59]	0	1259.67828433	High	High	High				3.28509187698364	High	0.0001056	0.0004523
High	[K].TLATYGINAVCTHLGCVVPWNAAENK.[F]	2xCarbamidomethyl [C11; C16]		0.000619938	0	1	1	1	Q69S39	Q69S39 [144-169]	0	2859.3916443	Not Found	High	Not Found		1.1e7		2.49219465255737	High	0	1.04E-05
High	[K].TLATYGINAVCTHLGCVVPWNAAENK.[F]	1xDeamidated [N]; 2xCarbamidomethyl [C11; C16]		0.000175339	0	1	1	8	Q69S39	Q69S39 [144-169]	0	2860.3756603	High	High	High	1.3e7	1.1e7	1.3e7	4.45358276367188	High	0	1.98E-06
High	[R].SPIFLGSFEDVEEIK.[G]			8.04232E-05	0	1	1	20	A2WXB2	A2WXB2 [317-331]	0	1709.86324383	High	High	High	4.5e7	1.1e7	2.8e7	3.79713344573975	High	0	1.315E-06
High	[K].LAPFNPEYPDESVLWTESGDVGK.[S]			0.000202137	0	1	1	25	Q10M12	Q10M12 [106-128]	0	2550.20347507	High	High	High	8.6e7	3.9e7	4.3e7	4.49314975738525	High	0	6.926E-06
High	[K].LAPFNPEYPDESVLWTESGDVGK.[S]	1xDeamidated [N5]		0.000659965	0	1	1	2	Q10M12	Q10M12 [106-128]	0	2551.18749107	Not Found	High	High		1.2e7	3.5e7	4.25989580154419	High	0	1.126E-05
High	[K].VCLLGCGVSTGLGAVWNTAK.[V]	2xCarbamidomethyl [C2; C6]		0.00216554	0	1	2	8	A2XAZ3	A2XAZ3 [174-193]	0	2063.04124226	High	High	High		1.0e7	1.4e7	3.18738198280334	High	0.002113	0.02238
High	[K].QSQANPLPVEEQIATIYIGTR.[G]			9.96706E-06	0	1	1	21	P0C2Z4	P0C2Z4 [423-443]	0	2328.21940001	High	High	High	1.0e7	1.6e7	8.2e6	3.7306604385376	High	0	2.552E-07
High	[K].WFDTNYHFIVPELGPNTK.[F]			1.83212E-05	0	2	2	24	Q2QLY5; Q2QLY4	Q2QLY5 [112-129]; Q2QLY4 [112-129]	0	2178.06546575	High	High	High	3.5e7		1.7e7	3.60866594314575	High	0	2.114E-07
High	[K].WFDTNYHFIVPELGPNTK.[F]	1xDeamidated [N]		0.00121279	0	2	2	11	Q2QLY5; Q2QLY4	Q2QLY5 [112-129]; Q2QLY4 [112-129]	0	2179.04948175	High	High	High		7.9e6		3.50096988677979	High	7.998E-05	0.0002282
High	[R].LGATFSSHPNELIALFSR.[Y]			5.51559E-06	0	1	1	19	P30298	P30298 [15-32]	0	1960.02868637	High	High	High				4.74331521987915	High	0	4.801E-08
High	[K].DAPMFVCGVNEDKYTSDIDIVSNASCTTNCLAPLAK.[V]	3xCarbamidomethyl [C7; C26; C30]		8.16742E-06	0	1	1	12	A2YQT7	A2YQT7 [129-164]	1	3976.80715034	High	High	High		6.9e6	1.7e7	4.30067014694214	High	0	3.5E-08
High	[K].DAPMFVCGVNEDKYTSDIDIVSNASCTTNCLAPLAK.[V]	1xDeamidated [N]; 3xCarbamidomethyl [C7; C26; C30]		1.14905E-05	0	1	1	18	A2YQT7	A2YQT7 [129-164]	1	3977.79116634	High	High	High	4.6e7	1.5e7	1.1e7	5.17859029769897	High	0	2.592E-07
High	[K].DAPMFVCGVNEDKYTSDIDIVSNASCTTNCLAPLAK.[V]	2xDeamidated [N23; N]; 3xCarbamidomethyl [C7; C26; C30]		4.34324E-06	0	1	1	9	A2YQT7	A2YQT7 [129-164]	1	3978.77518234	High	Not Found	High	4.6e6		3.0e7	5.72644758224487	High	0	1.516E-08
High	[R].ETVETEHGESTITFFGNSFIAGPTGEIVK.[L]	1xDeamidated [N17]		0.00124068	0	1	1	15	Q93XI4	Q93XI4 [225-253]	0	3098.4840667	High	High	High	1.4e7	1.0e7	1.1e7	4.307776927948	High	7.998E-05	0.0003032
High	[R].LYSLDAGSIIHSLCFSPNR.[Y]	1xCarbamidomethyl [C14]		9.01151E-05	0	1	1	20	P49027	P49027 [244-262]	0	2150.06989948	High	High	High	1.9e7		1.2e7	3.91941928863525	High	0	1.623E-05
High	[K].KVVLFGVPGAFTPTCSNQHVPGFINQAEQLK.[A]	1xCarbamidomethyl [C15]		0.00168645	0	1	1	4	Q9FR35	Q9FR35 [37-67]	1	3383.75689161	High	Not Found	High	8.3e6		5.9e6	3.49570894241333	High	7.998E-05	0.0001801
High	[K].KVVLFGVPGAFTPTCSNQHVPGFINQAEQLK.[A]	1xDeamidated [Q/N]; 1xCarbamidomethyl [C15]		0.00107629	0	1	1	7	Q9FR35	Q9FR35 [37-67]	1	3384.74090761	High	High	High				3.58002042770386	High	7.998E-05	0.0004106
High	[R].LEPFIADTVHVLNESIQQK.[K]			0.000787216	0	1	1	3	A2XD35	A2XD35 [259-277]	0	2181.15500894	High	High	High	6.6e6			2.5155827999115	High	0	1.42E-05
High	[R].IDAWNSEQLPIYEPGLDEVVK.[E]			0.000582338	0	1	2	12	Q9AUV6	Q9AUV6 [39-59]	0	2415.20783224	High	High	High	5.4e7	1.4e7	2.1e7	3.69163060188293	High	0	9.559E-06
High	[K].KLNLPVLPTTTIGSFPQTVELR.[R]			8.49927E-06	0	2	2	42	Q2QLY5; Q2QLY4	Q2QLY5 [427-448]; Q2QLY4 [427-448]	1	2424.38607141	High	High	High	2.3e7	1.0e7	2.8e8	5.29494476318359	High	0	7.397E-08
High	[K].QLVASQVIPANWAPMAVYR.[S]			0.0025534	0	1	1	5	Q336T5	Q336T5 [243-261]	0	2114.12154089	High	High	High	1.1e7	9.7e6	6.5e6	3.48251628875732	High	0	6.643E-05
High	[K].MELPEWVDIVK.[T]			0.00191106	0	1	1	17	P40978	P40978 [31-41]	0	1358.7024501	High	High	High	1.0e7		4.1e7	3.27275705337524	High	0	7.305E-05
High	[K].VIIDQDSDPDATIVEITLGDR.[L]			3.46494E-05	0	1	1	11	Q0J709	Q0J709 [79-99]	0	2285.15071126	High	High	High	4.0e7		2.3e7	3.0058000087738	High	0	2.335E-07
High	[K].VIIDQDSDPDATIVEITLGDR.[L]	1xDeamidated [Q5]		0.000119767	0	1	1	1	Q0J709	Q0J709 [79-99]	0	2286.13472726	Not Found	Not Found	High			1.5e7	3.13651943206787	High	0	1.193E-06
High	[K].DVTELIGNTPLVYLNR.[V]			1.45093E-05	0	1	1	28	Q9XEA6	Q9XEA6 [8-23]	0	1816.98033922	High	High	High	1.0e8	1.2e8	1.3e8	4.00040197372437	High	0	3.888E-07
High	[K].FDGILGLGYPEISVGK.[A]			2.23582E-05	0	1	1	15	P42211	P42211 [181-196]	0	1664.88939906	High	High	High	6.7e7	2.9e7	7.9e7	4.29358625411987	High	0	4.118E-06
High	[K].LLAGVTIAHGGVLPNINPVLLPK.[K]			3.75492E-08	0	1	3	25	A2Y5G8	A2Y5G8 [108-130]	0	2306.39584835	High	High	High	5.5e6		1.5e8	4.89043712615967	High	0	6.672E-10
High	[R].FDGALNVDVNEFQTNLVPYPR.[I]			4.93048E-05	0	1	1	9	Q53M52	Q53M52 [244-264]	0	2408.18809989	High	High	High	3.1e7	2.0e7	1.0e7	3.66897249221802	High	0	3.718E-07
High	[R].FDGALNVDVNEFQTNLVPYPR.[I]	1xDeamidated [N10]		0.000395532	0	1	1	1	Q53M52	Q53M52 [244-264]	0	2409.17211589	Not Found	Not Found	High			1.3e7	2.77852082252502	High	0	5.773E-06
High	[K].EISGTHGPVYDLADIVTYLK.[I]			2.36279E-06	0	1	2	64	Q0JMY8	Q0JMY8 [77-96]	0	2191.12812548	High	High	High	3.2e7	4.6e7	6.2e7	4.4939398765564	High	0	1.402E-07
High	[R].LMTLTGVYGFWK.[Y]			0.0010053	0	2	2	16	P30298; P31924	P30298 [757-768]; P31924 [765-776]	0	1415.73916999	High	High	High	2.6e7	1.2e7	1.2e7	3.44138669967651	High	7.998E-05	0.0002525
High	[K].QAFDEAISELDTLGEESYK.[D]			2.3058E-07	0	2	2	17	Q6ZKC0; Q84J55	Q6ZKC0 [198-216]; Q84J55 [208-226]	0	2144.98700006	High	High	High	1.7e8	1.2e8	1.6e8	4.985924243927	High	0	1.494E-09
High	[K].QAFDEAISELDSLGEESYK.[D]			5.99702E-07	0	1	1	22	Q2R2W2	Q2R2W2 [207-225]	0	2130.97135	High	High	High	1.0e8	4.2e7	5.8e7	4.83678674697876	High	0	3.764E-09
High	[K].LQSFPGDLDILEQVQVK.[Y]			0.00179525	0	1	1	6	A2XD35	A2XD35 [417-433]	0	1929.03276866	High	High	High	1.6e7			2.43633127212524	High	7.998E-05	0.0003141
High	[K].APMIDNPDFKDDPYIYAFDSLK.[Y]	1xDeamidated [N6]		0.00297662	0	1	1	4	Q9SLY8	Q9SLY8 [302-323]	1	2576.19013366	High	Not Found	High	1.7e7			3.81789350509644	High	0	8.136E-05
High	[K].APMIDNPDFKDDPYIYAFDSLK.[Y]			1.42638E-05	0	1	1	11	Q9SLY8	Q9SLY8 [302-323]	1	2575.20611766	High	High	High		4.6e7	2.4e7	4.50718212127686	High	0	7.758E-06
High	[R].SESDALSIASEVGYPVVVRPSYVLGGR.[A]			0.000842816	0	1	1	6	B9EXM2	B9EXM2 [779-805]	0	2807.4573982	High	High	High		2.4e7		3.32248902320862	High	0	1.559E-05
High	[R].IDQIIGPVLDVTFPPGK.[L]			8.56171E-05	0	1	1	38	P12085	P12085 [23-39]	0	1809.01566214	High	High	High	1.4e7	1.0e7	2.7e7	4.29681205749512	High	0	9.008E-07
High	[K].KVVLFGVPGAFTPTCSNQHVPGFINQAEQLK.[A]	2xDeamidated [Q/N]; 1xCarbamidomethyl [C15]		0.00256795	0	1	1	5	Q9FR35	Q9FR35 [37-67]	1	3385.72492361	High	Not Found	Not Found				3.78950667381287	High	0	6.711E-05
High	[R].AVSASAPAAATIAVGDKLPDATLSYFDSPDGELK.[T]			0.00226624	0	1	1	3	Q69TY4	Q69TY4 [60-93]	1	3348.68455685	High	Not Found	High	1.9e7		7.6e6	3.88385701179504	High	0	5.675E-05
High	[K].EVAVNEFLPAEDAINAIK.[Y]			0.000268645	0	1	1	14	A2X8Q3	A2X8Q3 [181-198]	0	1943.0120332	High	High	High	1.9e7	1.1e7	2.0e7	3.27856874465942	High	0	6.217E-05
High	[R].EFVPEEWVPYVGQALNILR.[E]			0.000735281	0	1	1	22	Q10LR9	Q10LR9 [157-175]	0	2259.1808298	High	High	High		2.7e6	1.6e6	3.02759957313538	High	0.001594	0.01588
High	[K].SAQASSAAIVFASVGGIQEDFK.[L]			0.000388839	0	1	1	10	Q6K669	Q6K669 [202-223]	0	2183.09788796	High	High	High	4.4e6	8.0e6	5.4e6	3.43723273277283	High	0	7.756E-05
High	[R].QLGHNYIGSEHLLLGLLR.[E]			0.00346985	0	2	2	10	Q7F9I1; Q2QVG9	Q7F9I1 [183-200]; Q2QVG9 [184-201]	0	2033.1290691	High	High	High	5.4e6	4.2e6	9.8e6	3.72652268409729	High	0	9.88E-05
High	[K].SVLIEPTSGNTGIGLAFMAAAK.[G]			5.27017E-06	0	2	2	17	Q9XEA8; Q9XEA6	Q9XEA8 [71-92]; Q9XEA6 [68-89]	0	2148.13691607	High	High	High	9.4e6		1.1e7	3.99619770050049	High	0	6.687E-08
High	[K].TLYPVLLSNGNLIEQGDLEGGK.[H]			0.00105208	0	1	1	2	B7EA73	B7EA73 [153-174]	0	2330.22381667	Not Found	High	Not Found		3.0e6		3.25358891487122	High	0	2.091E-05
High	[K].DTVGQYESHIAFTLPGLYR.[V]	1xDeamidated [Q5]		0.00301062	0	1	1	6	P30298	P30298 [486-504]	0	2168.06586004	High	High	High	1.5e7			3.21430349349976	High	0.0001925	0.00151
High	[K].TLYPVLLSNGNLIEQGDLEGGK.[H]	1xDeamidated [N/Q]		0.000463829	0	1	1	12	B7EA73	B7EA73 [153-174]	0	2331.20783267	High	High	High			1.5e7	4.30827474594116	High	0	7.103E-06
High	[R].TEEELIEAIATATGAK.[K]			0.000182462	0	1	2	7	A2Y5L9	A2Y5L9 [552-567]	0	1646.848322	High	High	High	2.2e7	7.4e6	5.6e6	3.68029475212097	High	0	4.22E-06
High	[R].QADCFLFGSPEYNYSIATPLK.[N]	1xDeamidated [Q/N]; 1xCarbamidomethyl [C4]		0.00227915	0	1	1	5	Q941Z0	Q941Z0 [80-100]	0	2422.12713987	High	High	Not Found		1.3e7		3.93489718437195	High	0	5.738E-05
High	[R].QLEEAEIDEYVAEIEAEK.[A]			4.4002E-05	0	1	1	2	A2Z3I9	A2Z3I9 [218-235]	0	2107.99175109	High	Not Found	Not Found				3.75858545303345	High	0	2.062E-05
High	[R].QLEEAEIDEYVAEIEAEK.[A]	1xDeamidated [Q1]		2.10866E-06	0	1	1	12	A2Z3I9	A2Z3I9 [218-235]	0	2108.97576709	High	High	High	4.9e7	3.8e7	4.9e7	4.75062322616577	High	0	5.867E-09
High	[R].ELEEAEIDEYVAEIEAEK.[A]			2.10866E-06	0	1	1	12	A2YXU2	A2YXU2 [218-235]	0	2108.97576666	High	High	High	4.9e7	3.8e7	4.9e7	4.75062322616577	High	0	5.866E-09
High	[R].IFNVLGEPVDNLGPVDTSATFPIHR.[S]			3.72476E-06	0	1	1	21	P12085	P12085 [110-134]	0	2708.40424053	High	High	High	3.9e8		1.8e7	3.83432245254517	High	0	1.6E-07
High	[R].IFNVLGEPVDNLGPVDTSATFPIHR.[S]	1xDeamidated [N11]		0.00115886	0	1	1	1	P12085	P12085 [110-134]	0	2709.38825653	Not Found	High	Not Found				2.83417963981628	High	0	2.37E-05
High	[R].TSDDFVYVASEVGVIPMDESK.[V]			0.000143682	0	1	1	4	Q69RJ0	Q69RJ0 [458-478]	0	2288.06387015	High	High	Not Found	8.5e6	1.8e7		3.36936926841736	High	0	4.658E-05
High	[K].LYIGLSGLATDAQTLYQR.[L]			4.6578E-05	0	1	1	6	Q9LST7	Q9LST7 [49-66]	0	1983.05456672	High	High	High			4.5e6	3.46939086914063	High	0	1.3E-06
High	[K].DTVGQYESHIAFTLPGLYR.[V]			1.94722E-06	0	1	1	27	P30298	P30298 [486-504]	0	2167.08184404	High	High	High	2.1e7	8.6e6	2.8e7	4.6019721031189	High	0	9.963E-08
High	[R].DSLVADEGGFPAELLR.[Y]			0.000126778	0	1	1	23	Q7XDY9	Q7XDY9 [155-170]	0	1688.84899074	High	High	High	5.6e6	3.9e6	2.4e7	3.24881529808044	High	7.998E-05	0.0004182
High	[R].RLPVVNPATESPIGEIPAGTAEDVDAAVAAAR.[E]	1xDeamidated [N6]		8.23354E-08	0	1	1	9	B3VMC0	B3VMC0 [24-55]	1	3158.63279658	High	High	High	6.6e6		7.0e6	4.85055828094482	High	0	7.493E-10
High	[K].DFDEPGSLAPTGLFLGGTK.[Y]			1.65378E-05	0	1	1	18	P83647	P83647 [53-71]	0	1921.95418399	High	High	High	3.2e6			3.44175267219543	High	0	1.725E-07
High	[R].DVGVNSFVLFPK.[V]			0.00143831	0	1	1	16	Q5Z8V9	Q5Z8V9 [165-176]	0	1321.71506371	High	High	High	3.7e7	4.3e7	2.0e6	3.57369160652161	High	0	3.145E-05
High	[K].AVIELENYGLPFSR.[T]			0.00019985	0	1	1	11	Q6ZDY8	Q6ZDY8 [133-146]	0	1607.84278325	High	High	High	1.7e7	9.9e7	6.6e7	3.11418008804321	High	0	3.278E-06
High	[K].EDPLNWGAAAAEMAGSHLDEVKR.[M]			0.00216554	0	1	1	7	P14717	P14717 [10-32]	1	2467.16704682	High	High	High	2.5e7	1.1e7		3.26900100708008	High	0.0001056	0.0004872
High	[R].AYLPVQELLNGEEIDR.[W]	1xDeamidated [N10]		0.000185603	0	1	1	14	Q43007	Q43007 [113-128]	0	1859.93853436	High	High	High	2.7e7	1.3e7	1.9e7	3.19877600669861	High	0	6.592E-06
High	[K].NDWGNAMYPVVPGHEIVGVVTGVGAGVTK.[F]	1xDeamidated [N5]		0.00289328	0	2	2	1	Q6ERW7; Q6ERW9	Q6ERW7 [129-157]; Q6ERW9 [129-157]	0	2924.46110382	High	Not Found	Not Found	1.1e7			3.13463664054871	High	0	7.796E-05
High	[K].LTPDEMSELESYASADVVQGDR.[Y]			3.66779E-05	0	1	2	8	A2XRZ6	A2XRZ6 [310-331]	0	2412.08712467	High	High	High		1.6e7	1.1e7	3.9428653717041	High	0	6.929E-07
High	[K].LTPDEMSELESYASADVVQGDR.[Y]	1xDeamidated [Q19]		0.0020693	0	1	2	2	A2XRZ6	A2XRZ6 [310-331]	0	2413.07114067	Not Found	Not Found	High				3.29338359832764	High	0.0002708	0.002411
High	[K].SGEIYTEDGVELVHEYGTEAYPFTTER.[I]			8.0292E-06	0	1	1	12	Q7Y0F2	Q7Y0F2 [133-159]	0	3092.40073057	High	High	High	1.9e7	6.0e7	2.4e6	4.60437536239624	High	0	9.383E-07
High	[K].IVDSFPGQSIDFFGALR.[A]			2.54418E-06	0	1	1	38	P93431	P93431 [324-340]	0	1868.9541245	High	High	High	1.6e7	1.6e7	4.5e8	4.47035694122314	High	0	1.482E-07
High	[K].IVDSFPGQSIDFFGALR.[A]	1xDeamidated [Q8]		0.000113789	0	1	1	3	P93431	P93431 [324-340]	0	1869.9381405	High	High	Not Found		1.3e7		3.41769313812256	High	0	2.895E-06
High	[R].AVFVDLEPTVIDEVR.[T]			2.71298E-05	0	1	1	28	Q53M52	Q53M52 [65-79]	0	1701.90577735	High	High	High	1.5e8	1.6e8	2.3e8	4.17166090011597	High	0	1.696E-07
High	[K].SRECLPLILIIR.[N]	1xCarbamidomethyl [C4]		0.00038444	0	1	1	10	P49398	P49398 [38-49]	1	1482.88248041	High	High	High	1.9e6	3.2e6	7.2e6	4.08484315872192	High	0	5.189E-05
High	[R].HQLLAEFDALIEADKEK.[Y]			2.61759E-06	0	1	1	46	P30298	P30298 [44-60]	1	1970.02293223	High	High	High	1.4e7		1.2e7	4.5754566192627	High	0	7.239E-08
High	[R].HQLLAEFDALIEADKEK.[Y]	1xDeamidated [Q2]		0.00023436	0	1	1	3	P30298	P30298 [44-60]	1	1971.00694823	Not Found	High	High		6.1e6	1.8e7	3.74053072929382	High	0	2.893E-06
High	[R].SYISGYQASNDDLAVYSAFSTAPSSSYTNVAR.[W]			0.000496596	0	1	1	5	Q40680	Q40680 [25-56]	0	3392.55533357	Not Found	High	High		2.4e7	2.5e7	4.86278820037842	High	0	2.104E-05
High	[R].SYISGYQASNDDLAVYSAFSTAPSSSYTNVAR.[W]	1xDeamidated [Q/N]		0.00010628	0	1	1	19	Q40680	Q40680 [25-56]	0	3393.53934957	High	High	High	8.4e6	3.2e7	3.5e7	5.16456127166748	High	0	1.022E-06
High	[K].AQLAQAYAQEFLETVGNK.[C]			0.00111999	0	1	1	3	Q9XGY5	Q9XGY5 [23-40]	0	1981.00253114	High	Not Found	High				2.81378626823425	High	0.0001056	0.0004345
High	[R].VLVTGAAGQIGYALVPMIAR.[G]	1xOxidation [M17]		0.00143016	0	1	1	10	Q7XDC8	Q7XDC8 [8-27]	0	2016.13104335	High	High	High	1.1e7	9.2e6	5.1e6	2.91307234764099	High	0	6.014E-05
High	[R].VLVTGAAGQIGYALVPMIAR.[G]			3.32415E-06	0	1	1	22	Q7XDC8	Q7XDC8 [8-27]	0	2000.13612835	High	High	High	1.3e7	1.2e7	5.0e6	3.73014974594116	High	0	1.067E-08
High	[K].GLVPLAGSNNESWCQGLDGLASR.[E]	1xDeamidated [Q/N]; 1xCarbamidomethyl [C14]		2.36671E-05	0	1	1	47	Q40677	Q40677 [140-162]	0	2402.14049847	High	High	High	3.6e7	1.9e8	6.9e6	3.71413159370422	High	0	8.87E-07
High	[K].MVHNGIEYGDMQLISEAYDVLK.[S]	1xDeamidated [N/Q]		0.00226624	0	1	1	5	Q9LI00	Q9LI00 [187-208]	0	2526.18908782	High	High	Not Found	3.1e6			3.66809606552124	High	0	5.706E-05
High	[R].TIQFVDWCPTGFK.[C]	1xCarbamidomethyl [C8]		0.00341125	0	1	1	8	Q53M52	Q53M52 [340-352]	0	1598.76717585	High	High	High		5.5e7	4.3e7	3.45221972465515	High	0	9.699E-05
High	[R].LHFFMVGFAPLTSR.[G]			0.000731111	0	6	8	26	Q43594; Q76FS2; Q8H7U1; Q40665; P46265; Q76FS3	Q43594 [263-276]; Q76FS2 [263-276]; Q8H7U1 [263-276]; Q40665 [263-276]; P46265 [263-276]; Q76FS3 [263-276]	0	1622.85117998	High	High	High	5.2e6	1.1e7	9.6e6	3.68736505508423	High	0	4.256E-05
High	[R].VDIGQVLLSVR.[C]			0.000882047	0	2	2	10	A2ZCQ7; A2Y0T4	A2ZCQ7 [129-139]; A2Y0T4 [129-139]	0	1198.71539808	High	High	High	2.7e8	2.0e8	2.3e8	3.16727423667908	High	0	1.653E-05
High	[K].MELVDAAFPLLK.[G]			0.000274829	0	1	1	15	Q7XDC8	Q7XDC8 [56-67]	0	1346.73883562	High	High	High			1.9e8	3.9056408405304	High	0	3.952E-06
High	[R].DNSALPIAAYQVSGEYSMIK.[A]			0.00011774	0	1	1	12	Q5Z8V9	Q5Z8V9 [360-379]	0	2157.053246	High	High	High	3.3e7	1.1e7	2.3e7	2.99619936943054	High	7.998E-05	0.0002002
High	[R].SGPYGQIFRPDNFVFGQSGAGNNWAK.[G]			1.62579E-05	0	1	1	5	Q40665	Q40665 [78-103]	0	2814.33828623	High	Not Found	High	8.7e6			4.1755576133728	High	0	8.653E-08
High	[R].SGPYGQIFRPDNFVFGQSGAGNNWAK.[G]	1xDeamidated [Q/N]		4.54549E-06	0	1	1	7	Q40665	Q40665 [78-103]	0	2815.32230223	High	High	High	5.9e6	7.1e6		5.05276346206665	High	0	1.604E-07
High	[K].QINVTCEVQQLLGNNR.[V]	1xCarbamidomethyl [C6]		3.17624E-06	0	1	1	20	P12085	P12085 [58-73]	0	1885.9548698	High	High	High	2.1e7	1.5e7	6.0e7	4.63538503646851	High	0	1.003E-08
High	[R].SGPYGQIFRPDNFVFGQSGAGNNWAK.[G]	2xDeamidated [N/Q]		5.68409E-05	0	1	1	3	Q40665	Q40665 [78-103]	0	2816.30631823	Not Found	High	Not Found				4.99610567092896	High	0	4.48E-07
High	[R].GPLQISWNFNYGPAGK.[N]			0.000126059	0	1	1	11	O04138	O04138 [185-200]	0	1748.87548034	High	High	High		2.6e7		3.62827467918396	High	0	2.042E-06
High	[R].TGPYGQIFRPDNFVFGQSGAGNNWAK.[G]			2.18551E-05	0	2	3	8	Q43594; Q76FS3	Q43594 [78-103]; Q76FS3 [78-103]	0	2828.35393629	High	High	High	2.3e7		1.1e7	4.09528970718384	High	0	7.494E-05
High	[R].TGPYGQIFRPDNFVFGQSGAGNNWAK.[G]	1xDeamidated [Q/N]		5.46216E-05	0	2	3	9	Q43594; Q76FS3	Q43594 [78-103]; Q76FS3 [78-103]	0	2829.33795229	High	Not Found	Not Found	3.9e6			3.4430980682373	High	0	2.728E-06
High	[K].YGVSGYPTIQWFPK.[G]			0.000209156	0	1	2	10	Q75M08	Q75M08 [99-112]	0	1642.82640496	High	High	High				3.79037523269653	High	0.0001056	0.0006168
High	[K].HSEFISYPISLWTEK.[T]			0.000433223	0	2	3	34	Q0J4P2; Q07078	Q0J4P2 [199-213]; Q07078 [199-213]	0	1836.91667638	High	High	High	2.0e7	5.7e7	1.3e7	3.40643739700317	High	0.0001056	0.0005822
High	[R].IESILVSLPLTAR.[W]			0.000847623	0	1	1	10	Q7XPL2	Q7XPL2 [358-370]	0	1411.85189145	High	High	High	3.5e7	6.3e7	5.2e7	3.40224528312683	High	0	1.575E-05
High	[R].IDVCQLAIADGITICR.[R]	2xCarbamidomethyl [C4; C15]		0.000756491	0	1	1	10	Q9XGP7	Q9XGP7 [234-249]	0	1817.92481561	High	High	High	3.9e7	2.4e7	2.0e7	3.46151447296143	High	0.0001056	0.0007258
High	[K].GLVPLAGSNNESWCQGLDGLASR.[E]	1xCarbamidomethyl [C14]		1.02961E-06	0	1	1	29	Q40677	Q40677 [140-162]	0	2401.15648247	High	High	High	1.6e8	2.4e8	1.4e8	3.61180710792542	High	0	3.097E-06
High	[K].GGEAFNVIPESVTLGGTLR.[S]			0.0017649	0	1	2	13	Q851L5	Q851L5 [252-270]	0	1917.00761654	High	High	High	9.8e6	1.8e7	7.2e6	3.38208889961243	High	7.998E-05	0.0002118
High	[K].SAWSEAYDHLVAAIK.[Q]			4.10981E-05	0	1	1	20	O04986	O04986 [145-159]	0	1660.83294682	High	High	High	9.0e6		1.3e7	4.03819370269775	High	0	7.867E-07
High	[K].QINVTCEVQQLLGNNR.[V]	1xDeamidated [N/Q]; 1xCarbamidomethyl [C6]		6.89714E-05	0	1	1	21	P12085	P12085 [58-73]	0	1886.9388858	High	High	High	4.8e6	1.3e7	1.2e7	3.28746747970581	High	0	2.621E-06
High	[R].SFDDGFPNLFINNAHDIR.[G]			0.00022521	0	1	1	11	Q6ZFT5	Q6ZFT5 [46-63]	0	2091.98827805	High	High	High	1.2e7	1.2e7	1.3e7	3.51869010925293	High	0	4.395E-06
High	[R].VYGLNEIQAGEMVEFASGVK.[G]			2.16951E-06	0	1	1	16	P0C520	P0C520 [43-62]	0	2141.0583314	High	High	High	6.2e6	9.4e6	4.2e6	4.74825000762939	High	0	6.072E-09
High	[R].VYGLNEIQAGEMVEFASGVK.[G]	1xDeamidated [N/Q]		1.68225E-05	0	1	1	3	P0C520	P0C520 [43-62]	0	2142.0423474	Not Found	Not Found	High			1.0e7	4.16331911087036	High	0	9.062E-08
High	[K].ESLGVGDEVLLLSDGNGELAR.[A]			0.00268734	0	1	1	7	Q69TY4	Q69TY4 [158-178]	0	2143.08771716	High	High	High	1.2e7	7.1e6	3.0e6	3.34243535995483	High	7.998E-05	0.0003425
High	[K].ESLGVGDEVLLLSDGNGELAR.[A]	1xDeamidated [N16]		9.3624E-06	0	1	1	15	Q69TY4	Q69TY4 [158-178]	0	2144.07173316	High	High	High	9.9e6	1.1e7	4.1e7	4.49227857589722	High	0	2.391E-07
High	[R].VAAAGVLEAEGMPSGLLETINVDKK.[M]	1xDeamidated [N21]		0.00220277	0	1	1	1	Q2R480	Q2R480 [321-345]	1	2513.31673111	High	Not Found	Not Found	8.0e6			4.18637275695801	High	0	5.477E-05
High	[K].LVVVVFPSFGER.[Y]			0.00169606	0	1	1	19	Q9XEA8	Q9XEA8 [293-304]	0	1348.76234826	High	High	High	7.6e6	2.0e7	3.5e7	2.81085729598999	High	0.0003816	0.003318
High	[K].KGAIPALPTVAVAQELISK.[A]			1.14905E-05	0	1	1	36	Q0J8G4	Q0J8G4 [315-333]	1	1906.13717419	High	High	High	2.1e7	5.6e6		4.74005126953125	High	0	7.603E-08
High	[K].VLNFAIDDAILEER.[I]			0.000238394	0	1	1	3	Q08479	Q08479 [138-151]	0	1617.84826251	High	Not Found	High	1.8e7		2.0e7	3.02325463294983	High	0	2.964E-06
High	[K].YPEVIDFYDYYK.[G]			0.000760806	0	1	1	10	Q69RJ0	Q69RJ0 [410-421]	0	1614.73625252	High	High	High	3.0e6	1.4e7	2.1e7	3.43037509918213	High	0	1.363E-05
High	[K].YWTTFNEPFTYSAYGYGK.[G]			3.03994E-05	0	1	1	9	Q0J0N4	Q0J0N4 [189-206]	0	2194.97564768	High	High	High	1.2e7	2.3e7	1.9e7	2.97028827667236	High	0	1.965E-07
High	[K].YWTTFNEPFTYSAYGYGK.[G]	1xDeamidated [N6]		0.00224064	0	1	1	2	Q0J0N4	Q0J0N4 [189-206]	0	2195.95966368	High	Not Found	High			7.6e6	3.16870260238647	High	0	5.59E-05
High	[R].TLTAVHDGILEDVVYPAEIVGK.[R]			2.77084E-06	0	1	1	40	Q8LJU5	Q8LJU5 [118-139]	0	2339.24930316	High	High	High	1.5e7	6.6e7	4.3e6	4.11807250976563	High	0	3.876E-06
High	[R].SPAEAMMILVPEAYK.[N]			3.32965E-05	0	1	1	17	Q69RJ0	Q69RJ0 [387-401]	0	1649.82772683	High	High	High	5.1e7	8.1e6	1.4e7	3.85040307044983	High	0	7.991E-06
High	[K].IDSHLACAVAGIMSDANILLNTAR.[L]	1xCarbamidomethyl [C7]		0.000375791	0	1	2	11	P0C8Y9	P0C8Y9 [68-91]	0	2526.28030274	High	High	High	8.6e5	1.9e6	4.1e6	3.50394487380981	High	4.727E-05	0.000146
High	[K].IDSHLACAVAGIMSDANILLNTAR.[L]	1xDeamidated [N17]; 1xCarbamidomethyl [C7]		0.000656222	0	1	2	3	P0C8Y9	P0C8Y9 [68-91]	0	2527.26431874	High	High	Not Found		4.0e6		3.84913158416748	High	0	1.123E-05
High	[K].FTLTTYAANGAAITVAGTK.[K]	1xDeamidated [N9]		0.000877045	0	1	1	2	Q6L5I5	Q6L5I5 [34-52]	0	1871.97491988	Not Found	High	Not Found				3.01428246498108	High	0	1.646E-05
High	[R].RLPVVNPATESPIGEIPAGTAEDVDAAVAAAR.[E]			2.28892E-08	0	1	1	22	B3VMC0	B3VMC0 [24-55]	1	3157.64878058	High	High	High	1.5e7	2.1e7	1.1e7	5.48124599456787	High	0	1.808E-10
High	[R].ELGIGIVAYSPLGR.[G]			0.00231833	0	2	4	2	A2XRZ0; A2XRZ6	A2XRZ0 [204-217]; A2XRZ6 [208-221]	0	1444.8158403	Not Found	High	Not Found		1.1e7		2.64583015441895	High	0	5.841E-05
High	[K].ITADDAPGETWHMVFSTEGEIPYR.[E]			0.00011774	0	1	1	10	P41344	P41344 [96-119]	0	2722.24535661	High	High	High	3.1e7	2.2e7	4.8e6	3.04601168632507	High	0.0001386	0.00101
High	[R].FGIVEGLMTTVHAITATQK.[T]	1xOxidation [M8]		5.91503E-05	0	2	2	19	Q7FAH2; Q6K5G8	Q7FAH2 [170-188]; Q6K5G8 [170-188]	0	2033.073588	High	High	High	1.5e7	1.8e6	4.4e6	3.48412251472473	High	0	7.621E-07
High	[R].FGIVEGLMTTVHAITATQK.[T]	1xDeamidated [Q18]		0.00238513	0	2	2	2	Q7FAH2; Q6K5G8	Q7FAH2 [170-188]; Q6K5G8 [170-188]	0	2018.062689	Not Found	High	High		5.8e6		2.62874460220337	High	0	6.061E-05
High	[R].GAIMDTQAVADACSSGQVAGYGGDVWFPQPAPK.[D]	1xCarbamidomethyl [C13]		5.27885E-05	0	1	1	6	Q9SXP2	Q9SXP2 [283-315]	0	3351.54088671	High	High	High	2.4e7	7.3e6	3.6e6	3.77232503890991	High	7.998E-05	0.0001903
High	[R].GAIMDTQAVADACSSGQVAGYGGDVWFPQPAPK.[D]	1xDeamidated [Q]; 1xCarbamidomethyl [C13]		2.97154E-05	0	1	1	10	Q9SXP2	Q9SXP2 [283-315]	0	3352.52490271	High	High	High	2.2e7			4.69898557662964	High	0	1.912E-07
High	[R].NYLNLPSEIVPATLK.[K]			0.000397789	0	1	1	17	P0DKK8	P0DKK8 [78-92]	0	1671.93159821	High	High	High	1.3e7	5.7e7		3.94271564483643	High	0	2.683E-05
High	[K].AMSIMNSFINDIFEK.[L]			6.89714E-05	0	1	14	33	Q6F362	Q6F362 [86-100]	0	1759.83935409	High	High	High	2.5e7	6.3e6	4.0e6	4.112060546875	High	0	2.561E-05
High	[K].AMSIMNSFINDIFEK.[L]	1xDeamidated [N]		0.00209295	0	1	14	8	Q6F362	Q6F362 [86-100]	0	1760.82337009	Not Found	High	High		1.6e7	1.2e7	3.49946713447571	High	0.0001056	0.00076
High	[K].AMSIMNSFINDIFEK.[L]	2xOxidation [M2; M5]		0.000747935	0	1	14	3	Q6F362	Q6F362 [86-100]	0	1791.82918409	High	Not Found	High			1.7e7	2.44281649589539	High	0	1.335E-05
High	[K].VLNFAIDDSILEER.[I]			0.000428322	0	1	1	4	Q08480	Q08480 [140-153]	0	1633.84317711	High	High	Not Found	4.8e7	1.4e7		3.10390043258667	High	0	5.673E-05
High	[K].GFFECTHDVTDITCADFLR.[S]	2xCarbamidomethyl [C5; C14]		2.37627E-06	0	1	1	10	Q0E4K1	Q0E4K1 [73-91]	0	2304.00597883	High	High	High		1.1e8	1.6e8	4.84573793411255	High	0	6.863E-09
High	[K].QINVTCEVQQLLGNNR.[V]	2xDeamidated [Q/N]; 1xCarbamidomethyl [C6]		9.01151E-05	0	1	1	5	P12085	P12085 [58-73]	0	1887.9229018	High	High	Not Found		6.9e6		3.67142963409424	High	0	8.21E-07
High	[K].FHWKPTCGVSCLMDDEATLVGGK.[N]	2xCarbamidomethyl [C7; C11]		3.81681E-05	0	1	1	16	Q0E4K1	Q0E4K1 [224-246]	0	2608.19927557	High	High	High	1.4e7	7.2e6	8.0e6	4.19163370132446	High	0	1.673E-05
High	[K].EITQLLTLENFR.[EQ]			0.00211688	0	1	3	7	Q5NBT9	Q5NBT9 [114-125]	0	1476.8056695	High	High	High	1.1e7	9.5e6	6.6e6	3.21943378448486	High	7.998E-05	0.0002289
High	[K].EIILSTNSGQIGVLPNHAPINTAVDMGPLR.[I]			0.000433223	0	1	1	8	P0C2Z1	P0C2Z1 [21-50]	0	3127.65684294	High	Not Found	High	2.1e7		1.5e7	3.37715768814087	High	0	6.497E-06
High	[K].EIILSTNSGQIGVLPNHAPINTAVDMGPLR.[I]	1xDeamidated [Q/N]		0.00126922	0	1	1	14	P0C2Z1	P0C2Z1 [21-50]	0	3128.64085894	High	High	High		1.8e7		4.12571954727173	High	7.998E-05	0.0002346
High	[R].YALQALEPTWITAR.[Q]			0.000231708	0	1	2	12	P0C441	P0C441 [32-45]	0	1632.87441774	High	High	High	3.9e7	4.2e7	4.7e7	3.59367489814758	High	0	4.013E-05
High	[R].QAITAAGSGCMAALDAEHYLQEVGAQEGK.[A]	1xDeamidated [Q]; 1xCarbamidomethyl [C10]		0.00197734	0	1	1	9	Q6ZFU6	Q6ZFU6 [301-329]	0	2977.36661128	High	High	High	4.1e6	1.0e7	7.6e6	4.06083011627197	High	0	4.771E-05
High	[R].LTLADALVYACNQGVDK.[I]	1xCarbamidomethyl [C11]		0.00158424	0	1	1	5	Q6K669	Q6K669 [457-473]	0	1850.93167477	High	High	High			3.4e6	2.49482083320618	High	0.001152	0.0101
High	[K].LDGQLGGLLSEASAEEDFTGK.[A]			1.4928E-05	0	1	1	10	Q6K669	Q6K669 [136-156]	0	2137.02953358	High	High	High	2.3e7	1.4e7	2.1e7	3.47701740264893	High	0	5.241E-06
High	[R].FGIVEGLMTTVHAITATQK.[T]			1.46511E-06	0	2	2	41	Q7FAH2; Q6K5G8	Q7FAH2 [170-188]; Q6K5G8 [170-188]	0	2017.078673	High	High	High	1.2e8	1.0e8	2.9e7	4.43173837661743	High	0	3.627E-09
High	[R].TTGIVLDSGDGVSHTVPIYEGYALPHAILR.[L]			4.01357E-09	0	2	2	39	Q10DV7; A3C6D7	Q10DV7 [150-179]; A3C6D7 [150-179]	0	3151.64223872	High	High	High	4.5e6	2.1e7	5.4e7	5.35021305084229	High	0	1.538E-12
High	[K].LLNVSTNDILIQSTGVIGQR.[I]			0.000118412	0	1	1	6	B8AL33	B8AL33 [155-174]	0	2141.19245706	High	High	High	1.0e7	1.5e7	9.7e6	3.46456384658813	High	0	3.86E-05
High	[K].DGVTLLWDLAEGKR.[L]			8.90956E-05	0	1	1	16	P49027	P49027 [230-243]	1	1572.83803222	High	High	High	2.3e7	4.2e6	3.4e7	4.14005422592163	High	0	8.133E-07
High	[R].SGPFGQIFRPDNFVFGQSGAGNNWAK.[G]	1xDeamidated [N/Q]		2.73495E-07	0	1	2	6	P46265	P46265 [78-103]	0	2799.32738763	High	High	High			3.0e7	5.06940317153931	High	0	7.006E-06
High	[R].AEATDVANAVLDGSDAILLGAETLR.[G]			5.85237E-08	0	2	2	38	Q2QXR8; B8BJ39	Q2QXR8 [328-352]; B8BJ39 [328-352]	0	2485.27803694	High	High	High	1.2e7	2.6e7	6.4e7	6.04113960266113	High	0	7.489E-11
High	[R].AEATDVANAVLDGSDAILLGAETLR.[G]	1xDeamidated [N8]		5.92917E-07	0	2	2	10	Q2QXR8; B8BJ39	Q2QXR8 [328-352]; B8BJ39 [328-352]	0	2486.26205294	High	High	High			4.1e6	4.74442148208618	High	0	4.299E-09
High	[K].SFVSEYPIVSIEDPFDQDDWEHYAK.[M]			1.16883E-05	0	1	1	30	Q42971	Q42971 [291-315]	0	3016.35232393	High	High	High	6.8e7		2.1e8	4.05087804794312	High	0	9.158E-08
High	[R].TVPAAVPAIVFLSGGQSEEEATVNLNAMNK.[L]			0.00021519	0	1	1	28	Q5N725	Q5N725 [254-283]	0	3057.55612584	High	High	High	3.9e6	2.8e6	2.5e7	3.59063529968262	High	0	2.581E-06
High	[R].TVPAAVPAIVFLSGGQSEEEATVNLNAMNK.[L]	1xDeamidated [Q/N]		0.000105077	0	1	1	49	Q5N725	Q5N725 [254-283]	0	3058.54014184	High	High	High	1.7e7	3.9e6	6.0e6	3.82199144363403	High	0	2.108E-05
High	[K].VLFVPWVETDFR.[T]			0.00168645	0	1	1	6	Q69S39	Q69S39 [206-217]	0	1507.79437661	High	High	High	2.3e7	1.4e7		2.4777467250824	High	0	3.882E-05
High	[R].DSVVALGGPSWTVLLGR.[R]			0.000167537	0	1	2	16	A2YPX3	A2YPX3 [125-141]	0	1726.94864524	High	High	High	5.5e7	1.5e7	4.1e7	3.49754214286804	High	0.0001056	0.0007508
High	[R].DVFAGIDPDLDAQVEFGTFQK.[V]			1.69185E-05	0	1	2	17	P0C362	P0C362 [477-497]	0	2312.10811825	High	High	High	3.3e7	1.4e7	9.7e6	5.07524967193604	High	0	1.986E-06
High	[RK].SSQTCLDPDASTSVLGIILGGGAGTR.[L]	1xCarbamidomethyl [C5]		0.0012197	0	2	2	13	Q69T99; P15280	Q69T99 [57-82]; P15280 [71-96]	0	2533.25625595	High	High	High	1.5e7	4.0e6	2.2e7	3.27202439308167	High	7.998E-05	0.000253
High	[RK].SSQTCLDPDASTSVLGIILGGGAGTR.[L]	1xDeamidated [Q3]; 1xCarbamidomethyl [C5]		0.000324124	0	2	2	3	Q69T99; P15280	Q69T99 [57-82]; P15280 [71-96]	0	2534.24027195	High	Not Found	High			7.0e6	3.02305150032043	High	0	4.428E-06
High	[K].VAILGASGGIGQPLALLMK.[M]			0.00094434	0	1	1	24	Q42972	Q42972 [47-65]	0	1809.06665188	High	High	High	2.7e7	8.7e6	1.1e7	3.1441388130188	High	0.001331	0.01243
High	[K].DLYGNIVLSGGTTMFPGIADR.[M]			1.1622E-05	0	2	2	10	A2XNS1; Q10DV7	A2XNS1 [294-314]; Q10DV7 [294-314]	0	2197.09577952	High	High	High	3.6e7	2.1e7	1.2e7	4.37871122360229	High	0	1.669E-06
High	[K].GIIGYVEEDLVSTDFVGDSR.[S]			8.98194E-07	0	1	1	41	A2YQT7	A2YQT7 [274-293]	0	2171.05026904	High	High	High	4.4e8	3.0e8	4.1e8	5.0241060256958	High	0	4.133E-07
High	[R].VPIIVTGNDFSTLYAPLIR.[D]			7.2769E-07	0	1	1	49	P93431	P93431 [269-287]	0	2089.16920254	High	High	High	3.4e7	1.4e8	5.3e7	4.26372623443604	High	0	5.809E-07
High	[R].VPIIVTGNDFSTLYAPLIR.[D]	1xDeamidated [N8]		8.2472E-07	0	1	1	25	P93431	P93431 [269-287]	0	2090.15321854	High	High	High	5.0e7	1.8e7	3.5e7	4.04611539840698	High	0	3.488E-09
High	[R].EMTLGFVDLLRDDFIEK.[D]			2.40745E-05	0	1	1	43	P0C511	P0C511 [340-356]	1	2041.03105408	High	High	High		1.4e7	2.1e6	3.86442613601685	High	0	9.438E-06
High	[R].EMTLGFVDLLRDDFIEK.[D]	1xOxidation [M2]		0.000505144	0	1	1	27	P0C511	P0C511 [340-356]	1	2057.02596908	High	High	High	4.3e6		4.5e6	3.88788819313049	High	0	2.058E-05
High	[R].VFQQAVQGALGTLNSCLNTELHFR.[T]	1xCarbamidomethyl [C16]		9.3624E-06	0	1	1	3	P0C2Z0	P0C2Z0 [144-167]	0	2703.36714385	High	High	Not Found	4.8e6	1.2e7		3.41851925849915	High	0	4.165E-08
High	[R].GTLLTALAELGHEATINEAVR.[R]			0.000702575	0	1	1	17	Q6Z6L4	Q6Z6L4 [666-686]	0	2179.1717216	High	High	High	1.2e7	9.1e6	5.7e6	3.90521454811096	High	0	8.314E-05
High	[K].EVVSEYGEMILNLLIAQTDPQK.[V]	1xOxidation [M9]		0.000892136	0	1	1	10	P42211	P42211 [314-335]	0	2506.27453193	High	Not Found	High	2.8e6		2.0e6	3.97925758361816	High	7.998E-05	0.0002952
High	[K].NMITGTSQADCAVLIIDSTTGGFEAGISK.[D]	1xDeamidated [N/Q]; 1xCarbamidomethyl [C11]		0.000482671	0	1	1	9	O64937	O64937 [101-129]	0	2958.40707909	Not Found	High	High		1.9e6	4.0e6	5.26933288574219	High	0	7.884E-06
High	[R].LGLWHEYAPLISALSR.[E]			0.00139008	0	1	1	11	Q7XDY9	Q7XDY9 [110-125]	0	1825.99592979	High	High	High	3.3e6	4.1e6	3.0e6	3.49827790260315	High	0	3.01E-05
High	[R].CVAVLEEAGAEYEIVPLDFSK.[G]	1xCarbamidomethyl [C1]		3.2733E-05	0	1	1	12	O82451	O82451 [18-38]	0	2339.14754053	High	High	High	1.3e7	1.7e7		4.01181030273438	High	0	2.27E-07
High	[R].VTPQPGVPPEEAGAAVAAESSTGTWTTVWTDGLTSLDR.[Y]			3.86968E-07	0	1	1	422	P0C511	P0C511 [42-79]	0	3854.87191643	High	High	High	4.4e9	1.1e9	3.6e9	5.03882455825806	High	0	3.354E-08
High	[R].VTPQPGVPPEEAGAAVAAESSTGTWTTVWTDGLTSLDR.[Y]	1xDeamidated [Q4]		6.27629E-07	0	1	1	157	P0C511	P0C511 [42-79]	0	3855.85593243	High	High	High	1.6e7	4.1e8	1.7e7	5.20591974258423	High	0	1.81E-08
High	[RK].EGVAFYNSLINDVIAK.[G]	1xDeamidated [N11]		2.83932E-05	0	2	2	15	Q53NF0; Q0J0N4	Q53NF0 [126-141]; Q0J0N4 [124-139]	0	1753.90069238	High	High	High	8.3e7	1.2e8	1.8e7	4.02211332321167	High	0	1.352E-06
High	[R].FSYGEPMTVESTTQAICDLALR.[F]	1xCarbamidomethyl [C17]		0.000189875	0	1	1	13	Q9LSU1	Q9LSU1 [101-122]	0	2489.16868661	High	High	High	2.3e7	5.3e6	6.2e6	3.36917018890381	High	0	2.077E-05
High	[R].GINYDLPHVISEAPPFPGVEHVGGDMFASVPR.[G]			4.27679E-05	0	1	1	8	Q6ZD89	Q6ZD89 [231-262]	0	3404.67322123	High	High	High			1.7e7	3.8331618309021	High	0	9.282E-06
High	[K].TVLIMELINNIAK.[A]			0.00144651	0	1	1	8	P12085	P12085 [179-191]	0	1471.85526227	High	High	High		3.2e6	3.9e6	3.08954882621765	High	0	4.019E-05
High	[R].LLGTVTIASGGVMPNIHNLLLPK.[K]			0.00256795	0	1	1	8	Q6ZL42	Q6ZL42 [98-120]	0	2358.35774825	High	High	High			8.2e6	3.00353169441223	High	4.727E-05	0.0001129
High	[K].VIHDNFGIIEGLMTTVHAITATQK.[T]			5.2652E-10	0	1	1	102	A2YQT7	A2YQT7 [165-188]	0	2609.375583	High	High	High	8.0e6	1.7e6	7.9e6	6.56175470352173	High	0	1.34E-13
High	[K].VIHDNFGIIEGLMTTVHAITATQK.[T]	1xDeamidated [N/Q]		1.14525E-07	0	1	1	13	A2YQT7	A2YQT7 [165-188]	0	2610.359599	High	High	High		1.1e6	2.1e6	5.90794897079468	High	0	1.266E-10
High	[K].VIHDNFGIIEGLMTTVHAITATQK.[T]	1xOxidation [M13]		0.000230394	0	1	1	10	A2YQT7	A2YQT7 [165-188]	0	2625.370498	High	High	High	3.4e6			2.58295917510986	High	0	3.282E-06
High	[R].MIITLQPGYSIPLLDR.[E]			0.000267121	0	1	1	10	P0C449	P0C449 [75-90]	0	1830.01936733	High	High	High		2.6e7	1.8e7	2.84317684173584	High	7.998E-05	0.0004219
High	[K].AIELDGESDGSELQSALAEWTGQR.[T]			5.52467E-05	0	1	1	27	P55142	P55142 [42-65]	0	2562.19542947	High	High	High	4.7e7	4.1e7	2.4e7	4.61884355545044	High	0	6.726E-07
High	[K].AIELDGESDGSELQSALAEWTGQR.[T]	1xDeamidated [Q23]		0.000295924	0	1	1	1	P55142	P55142 [42-65]	0	2563.17944547	High	Not Found	Not Found	2.9e7			4.01986646652222	High	0	3.922E-06
High	[R].NPEEIPWGETGAEFVVESTGVFTDKDK.[A]			4.01071E-06	0	1	1	25	Q7FAH2	Q7FAH2 [83-109]	1	2981.40508774	High	High	High		3.7e6	2.2e7	4.46543073654175	High	0	1.861E-08
High	[K].NMITGTSQADCAVLIIDSTTGGFEAGISK.[D]	1xCarbamidomethyl [C11]		2.79127E-05	0	1	1	21	O64937	O64937 [101-129]	0	2957.42306309	High	High	High	3.1e7	9.4e6	2.1e7	4.3864049911499	High	0	3.615E-06
High	[K].EVVSEYGEMILNLLIAQTDPQK.[V]			0.000211549	0	1	1	10	P42211	P42211 [314-335]	0	2490.27961693	High	High	High	2.8e6	3.9e6	1.3e6	4.12238550186157	High	0	5.971E-06
High	[R].TYDFDNTMGGFYIAPAFMDK.[L]			0.000235697	0	1	1	8	P93431	P93431 [112-131]	0	2303.99876761	High	High	High	1.9e7		8.9e6	2.87031769752502	High	0	5.254E-05
High	[R].YAIICQENGLVPIVEPEILVDGPHDIDR.[C]	1xDeamidated [N/Q]; 1xCarbamidomethyl [C5]		2.71943E-07	0	1	1	17	P17784	P17784 [169-196]	0	3175.59799136	High	High	High		6.5e6	2.0e7	4.76655101776123	High	0	1.023E-09
High	[R].YAIICQENGLVPIVEPEILVDGPHDIDR.[C]	2xDeamidated [Q6; N8]; 1xCarbamidomethyl [C5]		8.49927E-06	0	1	1	6	P17784	P17784 [169-196]	0	3176.58200736	High	High	High	4.1e6			4.16469430923462	High	0	1.953E-06
High	[K].KFETLSYLPPLTVEDLLK.[Q]			9.96706E-06	0	1	2	95	P18566	P18566 [58-75]	1	2106.17328483	High	High	High	6.5e6	1.2e7	8.6e7	4.147216796875	High	0	5.145E-07
High	[K].YLDSLAGLWCTALGGSEPR.[L]	1xCarbamidomethyl [C10]		0.0020228	0	1	2	5	Q01K11	Q01K11 [102-120]	0	2066.00115124	High	High	High				2.48538899421692	High	0.0001056	0.0007773
High	[R].DVNWPLGWPVGGYPGPQGPYYCAVGSDK.[S]	1xCarbamidomethyl [C22]		3.72476E-06	0	1	1	17	P14655	P14655 [194-221]	0	3036.39850346	High	High	High	1.1e8	1.4e6	9.2e7	4.29501152038574	High	0	1.377E-07
High	[R].YLAVEPSTPYNTTTMPK.[V]			0.00041631	0	1	1	6	P42863	P42863 [550-566]	0	1912.93609112	Not Found	High	High		3.2e7	8.9e6	2.37276816368103	High	0.0002708	0.002533
High	[K].GLEYYNSLIDELVER.[G]			0.00246784	0	1	1	4	Q60DX8	Q60DX8 [137-151]	0	1812.90142018	High	High	Not Found	1.4e7	4.2e6		3.15673160552979	High	0	6.342E-05
High	[K].IFSSPEVASEEPWYGIEQEYTLLQK.[D]			3.40067E-06	0	1	1	25	P14656	P14656 [113-137]	0	2943.429846	High	High	High	5.1e7	5.2e6	9.3e7	5.03547716140747	High	0	8.531E-08
High	[K].IFSSPEVASEEPWYGIEQEYTLLQK.[D]	1xDeamidated [Q]		1.12961E-05	0	1	1	23	P14656	P14656 [113-137]	0	2944.413862	High	High	High		9.3e6		5.79920959472656	High	0	3.667E-07
High	[K].NAVGLVRPVSVAFQVINGFR.[M]			9.79838E-06	0	1	1	48	P25778	P25778 [269-288]	0	2143.2134674	High	High	High	4.2e6	4.6e6		3.93536424636841	High	0	2.307E-06
High	[K].NAVGLVRPVSVAFQVINGFR.[M]	1xDeamidated [N/Q]		0.00151381	0	1	1	9	P25778	P25778 [269-288]	0	2144.1974834	High	High	High				3.78725838661194	High	0	9.322E-05
High	[R].TMLELLNQLDGFSSDER.[I]			0.000130436	0	1	1	10	P46465	P46465 [299-315]	0	1967.93788195	High	High	High	9.7e6	1.5e7	1.2e7	3.61272859573364	High	0	8.34E-05
High	[K].VPISMGNALPLTDMPLGTAIHNIEITR.[G]			0.00013651	0	1	1	4	P0C495	P0C495 [120-146]	0	2874.52159519	High	High	High	1.9e7	6.0e6		3.13943982124329	High	0	8.154E-06
High	[K].VPISMGNALPLTDMPLGTAIHNIEITR.[G]	1xDeamidated [N]		0.000142867	0	1	1	10	P0C495	P0C495 [120-146]	0	2875.50561119	High	High	High	3.7e6		8.9e6	4.3219952583313	High	0	9.043E-05
High	[K].FLIGDIEASQGAFQYFGLR.[E]			0.00270265	0	1	1	6	Q53LQ0	Q53LQ0 [312-330]	0	2132.08111581	High	High	High		7.4e6	5.2e6	3.50796270370483	High	0	7.18E-05
High	[K].TVLIMELINNVAK.[A]			0.000679003	0	1	1	13	Q01859	Q01859 [234-246]	0	1457.83961221	High	High	High	1.5e7		8.8e6	3.2881338596344	High	0	3.281E-05
High	[R].NPDEIPWAEAGAEYVVESTGVFTDKEK.[A]			6.15984E-08	0	1	1	48	A2YQT7	A2YQT7 [83-109]	1	2981.40508774	High	High	High	2.3e7		5.8e7	4.67937707901001	High	0	7.429E-06
High	[R].NPDEIPWAEAGAEYVVESTGVFTDKEK.[A]	1xDeamidated [N1]		0.00023436	0	1	1	11	A2YQT7	A2YQT7 [83-109]	1	2982.38910374	High	High	High			6.8e6	3.72516560554504	High	7.998E-05	0.0003295
High	[R].TVPAAVPAIVFLSGGQSEEEATLNLNAMNK.[L]			6.89714E-05	0	1	1	23	P17784	P17784 [254-283]	0	3071.5717759	High	High	High		9.7e6	2.8e7	4.27585744857788	High	0	2.222E-06
High	[K].QILIEPIFAQWIQSAHGK.[T]			2.23212E-06	0	1	1	26	P0C358	P0C358 [452-469]	0	2079.13857116	High	High	High	6.0e6		4.1e6	4.72319936752319	High	0	2.719E-08
High	[R].NPEEIPWAAAGAEYVVESTGVFTDKDK.[A]	1xDeamidated [N1]		0.00203433	0	1	1	1	Q6K5G8	Q6K5G8 [83-109]	1	2924.38362448	Not Found	Not Found	High				2.33822584152222	High	0	4.929E-05
High	[R].NPEEIPWAAAGAEYVVESTGVFTDKDK.[A]			3.52127E-09	0	1	1	21	Q6K5G8	Q6K5G8 [83-109]	1	2923.39960848	High	High	High	1.1e7	2.3e6		4.89695596694946	High	0	1.811E-11
High	[R].QLDYVPATISALEEVVK.[A]			7.09616E-05	0	1	1	6	B8B7C5	B8B7C5 [259-275]	0	1875.0109706	High	High	High	6.8e6	7.2e6	1.1e7	3.49473929405212	High	0	7.304E-06
High	[R].AITVFSPDGHLFQVEYALEAVR.[K]			2.93792E-05	0	2	2	25	A2YXU2; A2Z3I9	A2YXU2 [7-28]; A2Z3I9 [7-28]	0	2462.27143559	High	High	High	7.6e6	1.2e7	5.0e6	4.13489198684692	High	0	1.875E-05
High	[R].AITVFSPDGHLFQVEYALEAVR.[K]	1xDeamidated [Q13]		0.00201134	0	2	2	5	A2YXU2; A2Z3I9	A2YXU2 [7-28]; A2Z3I9 [7-28]	0	2463.25545159	Not Found	High	High			3.2e6	3.70064830780029	High	0	0.0001012
High	[K].AHGLAPEIPEDLYFLIK.[K]			0.000164702	0	1	2	33	Q69UI1	Q69UI1 [77-93]	0	1926.03712583	High	High	High		4.5e6	5.1e6	3.2685284614563	High	0	5.089E-05
High	[K].DGESFSNIPTNAVNAVTWGVFPGK.[E]			0.00129105	0	1	1	18	Q75HE6	Q75HE6 [500-523]	0	2507.22012824	High	High	High	3.1e7	1.3e7	1.5e7	4.00297927856445	High	0	0.0001085
High	[K].DGESFSNIPTNAVNAVTWGVFPGK.[E]	1xDeamidated [N]		0.00018455	0	1	1	18	Q75HE6	Q75HE6 [500-523]	0	2508.20414424	High	High	High	7.4e6			3.82683658599854	High	0	8.807E-05
High	[R].EMQAKPDLIIGNYSDGNLVATLLAHK.[L]			0.000149519	0	1	1	5	P30298	P30298 [398-423]	0	2811.47093982	Not Found	High	High			7.7e6	3.18113875389099	High	0	1.596E-06
High	[R].YHPEVDPDEVNALAQLMTWK.[T]			0.000485424	0	1	2	11	Q33E23	Q33E23 [71-90]	0	2356.12780787	High	High	High	1.3e7	7.2e6	4.9e6	3.12307929992676	High	0	3.53E-05
High	[K].GHYTEGAELIDSVLDVVR.[K]			4.34324E-06	0	5	7	27	Q43594; Q76FS2; Q40665; P46265; Q76FS3	Q43594 [104-121]; Q76FS2 [104-121]; Q40665 [104-121]; P46265 [104-121]; Q76FS3 [104-121]	0	1972.99744574	High	High	High	7.5e6			4.61613607406616	High	0	1.508E-07
High	[K].GSITSIQAVYVPADDLTDPAPATTFAHLDATTVLSR.[G]			0.000329703	0	1	1	10	P12085	P12085 [319-354]	0	3714.88611003	High	High	High	1.1e7	6.0e7	5.6e6	4.57244205474854	High	0	4.54E-06
High	[K].ESLGLGDADVLLLSDGNLELTR.[A]			3.4988E-06	0	1	1	11	Q7F8S5	Q7F8S5 [150-171]	0	2300.19799581	High	High	High		1.5e7	8.8e6	4.07885885238647	High	0	1.409E-05
High	[K].NVLSLWFDGLK.[L]			0.00290976	0	1	1	27	Q0J8G4	Q0J8G4 [227-237]	0	1291.70449905	High	High	High	1.9e7	9.9e6	7.9e6	3.07320356369019	High	0.0001056	0.0008396
High	[K].VVSQVPWFGIEQEYTLLQR.[D]			1.75767E-06	0	1	1	34	P14655	P14655 [175-193]	0	2292.20229349	High	High	High	1.5e8	5.3e7	5.5e7	4.23671960830688	High	0	2.431E-08
High	[K].VVSQVPWFGIEQEYTLLQR.[D]	1xDeamidated [Q12]		1.95833E-06	0	1	1	1	P14655	P14655 [175-193]	0	2293.18630949	Not Found	Not Found	High				5.01532936096191	High	0	5.332E-09
High	[R].NVAAGMTGGLAYILDEDDTLVPK.[V]			1.86366E-05	0	1	1	18	Q69RJ0	Q69RJ0 [1510-1532]	0	2363.17990294	High	High	High	2.4e7	1.2e7	1.0e7	4.11092281341553	High	0	1.035E-07
High	[R].GPIQISYNYNYGPAGQAIGSNLLSNPDLVASDATVSFK.[T]	1xDeamidated [N/Q]		0.000857319	0	1	1	12	Q42993	Q42993 [194-231]	0	3942.9396025	High	High	Not Found	1.1e7			4.79553031921387	High	0	3.528E-05
High	[R].GPIQISYNYNYGPAGQAIGSNLLSNPDLVASDATVSFK.[T]	2xDeamidated [N/Q]		0.000114438	0	1	1	13	Q42993	Q42993 [194-231]	0	3943.9236185	Not Found	High	High		6.1e6	5.6e6	4.30223274230957	High	0	1.771E-06
High	[K].VYPGGAFDPLGLADDPDTFAELK.[V]			1.61389E-06	0	1	1	34	A2XJ35	A2XJ35 [186-208]	0	2408.16563309	High	High	High	4.1e6	1.2e8	9.8e7	4.97099685668945	High	0	1.684E-08
High	[K].EVGLPSGVLNIVTGLGSEAGAPLSSHPGVDK.[V]			3.29198E-05	0	1	1	7	B3VMC0	B3VMC0 [203-233]	0	2957.55784042	High	High	High		4.2e6	2.7e7	3.28052043914795	High	7.998E-05	0.0001996
High	[K].ESLGLGDADVLLLSDGNLELTR.[A]	1xDeamidated [N17]		3.81681E-05	0	1	1	2	Q7F8S5	Q7F8S5 [150-171]	0	2301.18201181	High	High	Not Found	6.8e6			3.45414996147156	High	0	2.654E-07
High	[K].GSITSVQAIYVPADDLTDPAPATTFAHLDATTVLSR.[Q]			0.000111863	0	1	1	12	Q01859	Q01859 [375-410]	0	3714.88611003	High	High	High	1.1e7	6.0e7	5.3e6	4.68489170074463	High	0	1.431E-06
High	[R].VASDSTTVLADAVVVATGAVAR.[R]			1.19574E-05	0	1	1	6	Q6ZFU6	Q6ZFU6 [106-127]	0	2073.11862342	High	High	High		3.2e7		3.79169464111328	High	0	3.502E-06
High	[R].ICDGILALLDSHLVPSAGAAESK.[V]	1xCarbamidomethyl [C2]		4.01071E-06	0	1	1	20	Q2R2W2	Q2R2W2 [106-128]	0	2337.21187211	High	High	High	1.6e7	8.1e6	3.7e6	4.13183975219727	High	0	1.371E-08
High	[K].WLQSITSLPILVK.[G]			0.000276397	0	1	1	13	Q10CE4	Q10CE4 [219-231]	0	1497.90392703	High	High	High	4.3e6		1.3e8	4.01620674133301	High	0	5.947E-05
High	[K].WTVQQAAELSVAAPTIEASLDSR.[F]			3.98795E-06	0	1	1	21	Q9LI00	Q9LI00 [269-291]	0	2443.24634296	High	High	High	1.7e7	7.5e6	2.7e7	3.7734649181366	High	0	7.066E-06
High	[K].TLTSLNSVTAYGFDLIR.[G]			5.64255E-06	0	2	2	41	Q2QLY5; Q2QLY4	Q2QLY5 [254-270]; Q2QLY4 [254-270]	0	1870.99090388	High	High	High	2.6e7	3.2e7	6.5e7	4.26125478744507	High	0	2.152E-08
High	[K].TLTSLNSVTAYGFDLIR.[G]	1xDeamidated [N6]		0.000103889	0	2	2	9	Q2QLY5; Q2QLY4	Q2QLY5 [254-270]; Q2QLY4 [254-270]	0	1871.97491988	High	High	High	5.5e7	2.9e7	3.0e7	2.98135447502136	High	0	2.668E-06
High	[R].INLTPVALMEATCFSK.[T]	1xCarbamidomethyl [C13]		0.00241239	0	1	1	10	P48642	P48642 [340-355]	0	1794.91285367	High	High	High			2.7e7	3.29704618453979	High	7.998E-05	0.0002067
High	[K].VAPALAAGCTAVLKPSELASVTCLELADVCK.[E]	3xCarbamidomethyl [C9; C23; C30]		5.3609E-06	0	1	1	2	B3VMC0	B3VMC0 [172-202]	0	3214.65201774	High	Not Found	Not Found				3.83952951431274	High	0	2.01E-08
High	[K].ESSYWIEDFLK.[R]			0.00153985	0	1	1	20	Q0J0N4	Q0J0N4 [488-498]	0	1416.66817302	High	High	High	2.6e7	1.1e7	9.1e7	3.19685173034668	High	0.0001056	0.0006373
High	[R].IKDWTNVVVAYEPVWAIGTGK.[V]			3.68871E-05	0	1	1	36	P48494	P48494 [155-175]	1	2346.24924367	High	High	High	1.2e7	1.2e8	3.5e7	3.850741147995	High	0	4.831E-07
High	[R].IKDWTNVVVAYEPVWAIGTGK.[V]	1xDeamidated [N6]		0.000307946	0	1	1	11	P48494	P48494 [155-175]	1	2347.23325967	High	High	High		6.9e6	5.7e6	3.37556600570679	High	0.001073	0.008439
High	[K].TLNNNVADIIDEHGQDAWEGFPFTAEK.[M]			0.00130582	0	1	1	2	Q7Y0E8	Q7Y0E8 [289-315]	0	3031.40681908	High	Not Found	Not Found				2.56669545173645	High	0	2.76E-05
High	[K].APDFDAEAVFDQEFINVK.[L]			3.67652E-07	0	1	1	41	Q6ER94	Q6ER94 [74-91]	0	2054.97056228	High	High	High	3.8e7	2.0e8	3.7e8	4.84862565994263	High	0	2.393E-09
High	[K].APDFDAEAVFDQEFINVK.[L]	1xDeamidated [Q/N]		9.11464E-05	0	1	1	16	Q6ER94	Q6ER94 [74-91]	0	2055.95457828	High	High	High		9.0e6		3.51492285728455	High	0	2.58E-05
High	[K].KGSITSVQAIYVPADDLTDPAPATTFAHLDATTVLSR.[Q]			6.73091E-06	0	1	1	11	Q01859	Q01859 [374-410]	1	3842.98107299	High	High	High		2.5e6		4.03232622146606	High	0	9.658E-07
High	[K].KGSITSVQAIYVPADDLTDPAPATTFAHLDATTVLSR.[Q]	1xDeamidated [Q8]		0.0022534	0	1	1	8	Q01859	Q01859 [374-410]	1	3843.96508899	High	High	High	8.5e6			2.90187335014343	High	0	0.0001059
High	[R].NGKPIGPQEFTPIFFNYPPGLR.[E]	1xDeamidated [N/Q]		1.86058E-06	0	1	2	38	Q0J0N4	Q0J0N4 [369-390]	0	2490.28160682	High	High	High			1.5e7	4.58748483657837	High	0	4.768E-06
High	[K].WLQTITTLPILVK.[G]			0.000393289	0	1	1	14	B8B7C5	B8B7C5 [219-231]	0	1525.93522715	High	High	High	7.8e6		5.4e7	3.48928499221802	High	0	5.731E-06
High	[R].AIGVDLLSNPDLVATDATVSFK.[T]			1.04733E-06	0	1	1	40	Q7DNA1	Q7DNA1 [218-239]	0	2246.19145395	High	High	High	1.9e8	1.6e8	9.5e7	4.86573457717896	High	0	2.989E-08
High	[K].VLELGDAIAGLTLEEAR.[G]			2.02298E-07	0	1	1	57	O22386	O22386 [57-73]	0	1769.96435479	High	High	High	3.3e8	1.0e8	3.7e8	5.38209676742554	High	0	2.685E-10
High	[R].VPGYGVITNIINGGLECGFGPDDR.[V]	2xDeamidated [N9; N12]; 1xCarbamidomethyl [C17]		2.01818E-05	0	1	1	6	Q688M5	Q688M5 [272-295]	0	2522.18678034	High	High	High	2.2e7	3.2e7		4.16817808151245	High	0	1.151E-07
High	[R].VPGYGVITNIINGGLECGFGPDDR.[V]	1xDeamidated [N]; 1xCarbamidomethyl [C17]		1.58921E-05	0	1	1	26	Q688M5	Q688M5 [272-295]	0	2521.20276434	High	High	High	7.2e7	2.7e7	3.9e7	4.16107273101807	High	0	8.59E-07
High	[R].ACPTDVLEMIPWDGCK.[A]	2xCarbamidomethyl [C2; C15]		0.000121138	0	1	1	20	P0C359	P0C359 [20-35]	0	1891.83870273	High	High	High	3.9e6		6.2e7	4.11629247665405	High	0	1.409E-05
High	[R].DLAEEILQLSK.[N]			0.00279634	0	1	4	17	A2YL07	A2YL07 [434-444]	0	1258.68890848	High	High	High	5.0e7	9.6e6	3.1e7	3.35991811752319	High	7.998E-05	0.0002064
High	[R].DNLTLWTSDISEDAAEEIKEAPK.[G]			2.27054E-06	0	1	1	11	Q6EUP4	Q6EUP4 [233-255]	1	2575.24098268	High	High	High	1.3e8		5.0e7	4.55957794189453	High	0	6.457E-09
High	[K].TSPQAILDLITVGK.[M]			0.00191106	0	1	1	6	Q8W1L6	Q8W1L6 [465-478]	0	1455.84172065	High	High	High	2.8e7		6.7e6	3.13759088516235	High	0	4.543E-05
High	[K].EFSTEEEAIELANDTHYGLAGAVLSGDR.[E]			0.000867126	0	1	1	11	B3VMC0	B3VMC0 [403-430]	0	2994.39631391	High	High	High	1.7e8		1.7e8	3.58730983734131	High	0	2.429E-05
High	[K].EFSTEEEAIELANDTHYGLAGAVLSGDR.[E]	1xDeamidated [N13]		0.00111999	0	1	1	4	B3VMC0	B3VMC0 [403-430]	0	2995.38032991	High	High	High				3.8887050151825	High	0	2.265E-05
High	[K].AGPVPFFAAGISSVLHPK.[N]			1.96158E-05	0	1	1	8	Q7XPL2	Q7XPL2 [174-191]	0	1794.99011616	High	High	High	7.8e6	8.8e6	1.0e7	3.02073431015015	High	0	1.628E-05
High	[R].GIDVQQVSLVINYDLPTQPENYLHR.[I]			0.00307979	0	2	2	7	Q6Z2Z4; P35683	Q6Z2Z4 [343-367]; P35683 [343-367]	0	2911.49484632	High	High	High			8.5e6	3.67609047889709	High	4.727E-05	0.0001635
High	[R].GIDVQQVSLVINYDLPTQPENYLHR.[I]	1xDeamidated [N/Q]		0.00019985	0	2	2	13	Q6Z2Z4; P35683	Q6Z2Z4 [343-367]; P35683 [343-367]	0	2912.47886232	High	High	High	8.9e6			3.93031525611877	High	7.998E-05	0.0003866
High	[R].AIGVDLLSNPDLVATDATVSFK.[T]	1xDeamidated [N9]		4.78431E-06	0	1	1	1	Q7DNA1	Q7DNA1 [218-239]	0	2247.17546995	High	Not Found	Not Found				4.17539548873901	High	0	1.727E-08
High	[R].LPVVNPATESPIGEIPAGTAEDVDAAVAAAR.[E]			1.67271E-05	0	1	1	5	B3VMC0	B3VMC0 [25-55]	0	3001.54766962	High	Not Found	High	1.8e7		4.9e6	3.88416409492493	High	0	8.958E-08
High	[K].DLVVDMTNFYNQYK.[S]			0.000505144	0	1	1	12	Q9S827	Q9S827 [146-159]	0	1749.81524781	High	High	High	8.1e7	5.8e7	6.6e7	4.16338109970093	High	0	7.949E-06
High	[K].WNYDGSSTGQAPGEDSEVILYPQAIFK.[D]			6.97607E-05	0	3	3	35	P14655; P14654; P14656	P14655 [109-135]; P14654 [53-79]; P14656 [53-79]	0	2972.39485745	High	High	High	4.0e8	2.4e8	3.0e8	3.92452096939087	High	0	8.358E-07
High	[K].WNYDGSSTGQAPGEDSEVILYPQAIFK.[D]	1xDeamidated [N/Q]		0.00104019	0	3	3	10	P14655; P14654; P14656	P14655 [109-135]; P14654 [53-79]; P14656 [53-79]	0	2973.37887345	High	High	High	4.6e6	1.2e6		3.6920063495636	High	0.0001056	0.0005637
High	[R].GHGPLVGGWSPITDVGDPHIQELGGWAVER.[H]			0.000270178	0	1	1	2	Q10J94	Q10J94 [27-56]	0	3136.55990613	High	Not Found	Not Found				3.31529211997986	High	0	3.478E-06
High	[K].YGDYFGITVAGYPEAHPDAIQSTEGATPEAYSNDLAYLK.[Q]	2xDeamidated [Q21; N33]		0.00262697	0	1	1	5	Q75HE6	Q75HE6 [142-180]	0	4196.91350719	High	High	High			2.7e6	3.3797721862793	High	0	6.965E-05
High	[K].KGSITSIQAVYVPADDLTDPAPATTFAHLDATTVLSR.[G]			6.07572E-06	0	1	1	7	P12085	P12085 [318-354]	1	3842.98107299	High	High	High		2.5e6	5.8e7	3.89196825027466	High	0	1.508E-06
High	[K].KGSITSIQAVYVPADDLTDPAPATTFAHLDATTVLSR.[G]	1xDeamidated [Q8]		4.50148E-05	0	1	1	11	P12085	P12085 [318-354]	1	3843.96508899	High	High	High				3.97248864173889	High	0	3.296E-07
High	[R].DNLTLWTSDISEDAAEEIK.[E]			4.7922E-05	0	1	1	8	Q6EUP4	Q6EUP4 [233-251]	0	2150.01354915	High	High	High	8.0e6	1.5e7	3.4e7	4.15824031829834	High	0	3.582E-07
High	[R].LPVVNPATESPIGEIPAGTAEDVDAAVAAAR.[E]	1xDeamidated [N5]		0.000130436	0	1	1	3	B3VMC0	B3VMC0 [25-55]	0	3002.53168562	High	High	Not Found	1.8e7			3.21354651451111	High	0	1.343E-06
High	[R].SGPFGQIFRPDNFVFGQSGAGNNWAK.[G]			1.24432E-05	0	1	2	8	P46265	P46265 [78-103]	0	2798.34337163	High	High	High			2.8e7	4.61085271835327	High	0	3.274E-06
High	[K].MPWLAVPFSDSEALAK.[L]			0.001955	0	1	1	11	Q7Y0F2	Q7Y0F2 [98-113]	0	1761.88801885	High	High	High	1.7e7		2.9e7	3.2627375125885	High	0	4.685E-05
High	[K].QAFDEAISELDTLSEESYK.[D]	1xDeamidated [Q1]		9.27154E-05	0	2	2	1	Q7XTE8; Q6EUP4	Q7XTE8 [204-222]; Q6EUP4 [204-222]	0	2175.98158072	Not Found	High	Not Found		1.8e7		3.77576851844788	High	0	8.542E-07
High	[R].AAEEIIFGEPEVTTGAAGDLQQITGLAK.[Q]			6.80794E-06	0	1	1	5	Q655S1	Q655S1 [535-562]	0	2829.45164406	High	High	High	2.5e7	1.1e7	1.2e7	3.94956874847412	High	0	1.845E-07
High	[R].AAEEIIFGEPEVTTGAAGDLQQITGLAK.[Q]	1xDeamidated [Q]		9.74279E-06	0	1	1	6	Q655S1	Q655S1 [535-562]	0	2830.43566006	High	Not Found	High	1.8e7		1.3e7	4.61371278762817	High	0	4.417E-08
High	[R].YAIICQENGLVPIVEPEILVDGSHDIER.[C]	1xCarbamidomethyl [C5]		3.89176E-07	0	1	1	10	Q5N725	Q5N725 [169-196]	0	3178.60888996	High	High	High			3.5e6	4.81329011917114	High	0	1.899E-08
High	[R].YAIICQENGLVPIVEPEILVDGSHDIER.[C]	1xDeamidated [Q/N]; 1xCarbamidomethyl [C5]		2.19955E-08	0	1	1	24	Q5N725	Q5N725 [169-196]	0	3179.59290596	High	High	High				5.49685430526733	High	0	1.876E-10
High	[R].YAIICQENGLVPIVEPEILVDGSHDIER.[C]	2xDeamidated [Q6; N8]; 1xCarbamidomethyl [C5]		4.46116E-07	0	1	1	11	Q5N725	Q5N725 [169-196]	0	3180.57692196	High	High	High				5.65539884567261	High	0	9.686E-10
High	[K].LFVQVIDPEEEERFDFDPLDDTK.[T]			6.62786E-05	0	1	1	14	Q0E4K1	Q0E4K1 [269-291]	1	2796.32504661	High	High	High		9.7e8	5.6e8	3.42643046379089	High	0	1.929E-06
High	[K].LFVQVIDPEEEERFDFDPLDDTK.[T]	1xDeamidated [Q4]		0.000752201	0	1	1	5	Q0E4K1	Q0E4K1 [269-291]	1	2797.30906261	Not Found	High	High		4.9e6		3.44863533973694	High	0	1.346E-05
High	[K].SGTTPLSPAIAFILEK.[V]			0.00013886	0	1	1	36	Q0JPA6	Q0JPA6 [109-124]	0	1644.92069918	High	High	High	7.7e6	8.1e7	1.2e7	3.76971697807312	High	0	4.237E-06
High	[R].IFGHEAGGIVESVGEGVTDLAPGDHVLPVFTGECK.[E]	1xCarbamidomethyl [C34]		3.31076E-05	0	1	1	6	Q2R8Z5	Q2R8Z5 [66-100]	0	3593.75807319	High	High	High	1.6e7	2.6e7	2.6e7	3.69313192367554	High	0	2.209E-07
High	[K].KEIALWFPEGLAEWR.[S]			0.00142205	0	1	2	10	A6N0M9	A6N0M9 [125-139]	1	1844.9693807	High	High	High		7.6e6	1.1e7	4.25775051116943	High	0	3.952E-05
High	[K].SGTLFDNFLITDDPELAK.[T]			1.00239E-05	0	1	1	19	Q9SLY8	Q9SLY8 [334-351]	0	1995.99096337	High	High	High	1.8e8	1.8e8	7.2e7	4.22363424301147	High	0	5.84E-06
High	[K].LGEIVTTIPTIGFNVETVEYK.[N]			5.68409E-05	0	1	2	31	P51823	P51823 [39-59]	0	2323.24315516	High	High	High	5.6e6	6.0e7	6.0e7	3.47840070724487	High	0	1.365E-05
High	[R].EVAAFLGQTSHETTGGWPTAPDGPFSWGYCFK.[Q]	1xCarbamidomethyl [C30]		8.59653E-06	0	1	1	16	Q7DNA1	Q7DNA1 [143-174]	0	3501.58446607	High	High	High	9.8e6	8.7e6	3.7e6	4.23590898513794	High	0	1.081E-06
High	[R].EVAAFLGQTSHETTGGWPTAPDGPFSWGYCFK.[Q]	1xDeamidated [Q8]; 1xCarbamidomethyl [C30]		0.000318639	0	1	1	13	Q7DNA1	Q7DNA1 [143-174]	0	3502.56848207	High	High	High	1.3e7	5.9e6	5.1e6	3.86014008522034	High	0	1.529E-05
High	[R].IIGLGEIMSGELVEFAEGTR.[G]			8.29426E-07	0	1	1	35	P0C2Z4	P0C2Z4 [42-61]	0	2121.08963152	High	High	High	1.7e6		4.6e6	4.84634923934937	High	0	7.584E-09
High	[R].IIGLGEIMSGELVEFAEGTR.[G]	1xOxidation [M8]		0.00153985	0	1	1	2	P0C2Z4	P0C2Z4 [42-61]	0	2137.08454652	Not Found	High	Not Found		1.5e7		3.20766282081604	High	4.727E-05	0.0001464
High	[R].LGIAPYVAVSEEAAIAALKR.[S]			3.36776E-05	0	1	1	15	Q6YW46	Q6YW46 [117-136]	1	2042.16445151	High	High	High	7.1e6	1.6e7	1.1e7	3.33282589912415	High	0	2.257E-07
High	[K].GILGYVEEDLVSTDFQGDSR.[S]			1.09611E-06	0	1	1	34	Q6K5G8	Q6K5G8 [274-293]	0	2200.04043261	High	High	High	2.8e8	3.4e7	6.9e7	5.65321731567383	High	0	6.243E-09
High	[R].LGVSAAAFAPAAVVAAPGAGGAGAAADEAPAEKTEFDVVIEEVPSSAR.[I]			0.00234483	0	1	1	7	O22386	O22386 [83-130]	1	4465.25216213	High	High	High			1.5e7	3.60257768630981	High	0	5.948E-05
High	[K].GSTVAIFGLGAVGLAAAEGAR.[I]			0.00134347	0	1	1	2	Q2R8Z5	Q2R8Z5 [195-215]	0	1888.02868637	High	Not Found	Not Found	8.2e6			2.71985411643982	High	0.0001652	0.001348
High	[R].YAAISQDNGLVPIVEPEILLDGEHGIDR.[T]	2xDeamidated [Q6; N8]		1.88187E-06	0	1	1	14	Q40677	Q40677 [201-228]	0	3035.52078702	High	High	High		3.1e6	2.7e8	4.35749912261963	High	0	3.573E-08
High	[R].TAGGPLQITSYDYDAPIDEYGILR.[Q]			0.00178508	0	1	1	4	Q0INM3	Q0INM3 [339-362]	0	2628.28278797	High	High	High	1.3e7		4.9e6	2.95329785346985	High	0.0001652	0.001155
High	[R].SGTLIDAIGIYVHP.[-]			0.000100402	0	1	2	35	Q0JMY8	Q0JMY8 [132-145]	0	1455.78420581	High	High	High	2.9e7		1.4e8	3.71620941162109	High	0	5.001E-06
High	[K].GAIPALPTVAVAQELISK.[A]			9.27154E-05	0	1	1	29	Q0J8G4	Q0J8G4 [316-333]	0	1778.04221123	High	High	High	2.5e7	2.1e7	2.6e7	2.99532842636108	High	0	7.053E-05
High	[R].SIAFNYIGVDGQEYAIGPWGGGEGTSTEIK.[L]			6.42076E-07	0	1	2	19	Q0JMY8	Q0JMY8 [39-68]	0	3116.48473501	High	High	High	7.6e7		4.7e7	5.18381595611572	High	0	7.437E-09
High	[R].SIAFNYIGVDGQEYAIGPWGGGEGTSTEIK.[L]	1xDeamidated [Q/N]		9.63256E-06	0	1	2	12	Q0JMY8	Q0JMY8 [39-68]	0	3117.46875101	Not Found	High	High		1.4e7	3.2e8	5.08137464523315	High	0	4.323E-08
High	[R].SIAFNYIGVDGQEYAIGPWGGGEGTSTEIK.[L]	2xDeamidated [N5; Q12]		2.16951E-06	0	1	2	2	Q0JMY8	Q0JMY8 [39-68]	0	3118.45276701	High	High	Not Found		9.6e7		4.71235752105713	High	0	6.081E-09
High	[K].VDTESNISTTLTVFDVLPSTK.[L]	1xDeamidated [N6]		0.001955	0	1	1	8	Q84P97	Q84P97 [72-92]	0	2268.14931472	High	High	High		9.5e6	1.6e7	2.76924633979797	High	7.998E-05	0.0002609
High	[R].WGEQEAAILVPGDIISIK.[L]			0.000463829	0	1	1	6	Q7XPY2	Q7XPY2 [140-157]	0	1939.05350412	High	High	Not Found	8.5e6	1.2e7		3.62933087348938	High	0	6.532E-05
High	[K].QAFDEAISELDTLSEESYK.[D]			4.21443E-07	0	2	2	26	Q7XTE8; Q6EUP4	Q7XTE8 [204-222]; Q6EUP4 [204-222]	0	2174.99756472	High	High	High	8.3e7	9.7e7	1.3e8	4.95298337936401	High	0	2.881E-06
High	[R].VSAMIEDLEPFEGESLLDAK.[C]			0.000292576	0	1	1	9	Q6YW46	Q6YW46 [396-415]	0	2193.06314192	High	High	High	3.0e7	9.7e6		3.4830162525177	High	7.998E-05	0.0004326
High	[R].QGIPLITDRFDSLEQLDEFSR.[S]			0.000226495	0	1	1	22	P0C368	P0C368 [61-81]	1	2479.24634296	High	High	High		3.1e7	1.3e7	3.10040712356567	High	0	7.712E-06
High	[K].FNIVSPGADMSIYFPYSESR.[K]			4.65012E-06	0	1	1	17	P31924	P31924 [524-543]	0	2280.06414503	High	High	High	1.0e8	8.3e6	1.3e7	4.46314668655396	High	0	5.504E-08
High	[K].FNIVSPGADMSIYFPYSESR.[K]	1xDeamidated [N2]		0.00015123	0	1	1	1	P31924	P31924 [524-543]	0	2281.04816103	Not Found	Not Found	High				3.60164833068848	High	0	1.625E-06
High	[K].QIQELVEAIVLPMTHK.[D]			0.00135883	0	1	1	2	P46465	P46465 [184-199]	0	1849.02518096	High	Not Found	Not Found	7.1e6			3.47125577926636	High	0	2.913E-05
High	[K].YNVEAMPTFLFIK.[D]			0.00166739	0	1	1	12	Q0D840	Q0D840 [77-89]	0	1572.81306312	High	High	High				3.16496300697327	High	0	3.817E-05
High	[K].QAFDDAIAELDTLGEESYK.[D]			7.74688E-07	0	1	1	5	Q06967	Q06967 [203-221]	0	2114.9764354	High	High	High	1.1e8	9.9e7	9.9e7	4.87158155441284	High	0	1.569E-09
High	[R].YAAISQDNGLVPIVEPEILLDGEHGIDR.[T]			1.24935E-06	0	1	1	15	Q40677	Q40677 [201-228]	0	3033.55275502	High	High	High	3.7e7	1.6e8	1.3e6	4.20001649856567	High	0	5.527E-08
High	[R].YAAISQDNGLVPIVEPEILLDGEHGIDR.[T]	1xDeamidated [N/Q]		4.27988E-08	0	1	1	25	Q40677	Q40677 [201-228]	0	3034.53677102	High	High	High	5.7e6	6.2e6	3.7e6	4.51772499084473	High	0	2.222E-10
High	[KR].LITELIGSPDDSSLGFLR.[S]			0.00187875	0	1	2	8	Q5J4W4	Q5J4W4 [273-290]	0	1933.02768326	High	High	High	2.1e7	6.1e6	9.9e6	2.75030016899109	High	0.0001652	0.001123
High	[R].GGLDFTKDDENVNSQPFMR.[W]	1xDeamidated [N/Q]; 1xOxidation [M18]		8.70909E-05	0	1	1	24	P0C511	P0C511 [195-213]	1	2186.96588833	High	High	High	2.5e8		1.5e8	5.18993711471558	High	0	5.63E-05
High	[R].HMDGFGVNTYTFVTR.[D]			0.00041631	0	1	1	9	Q0E4K1	Q0E4K1 [201-215]	0	1744.81116552	High	High	High	5.2e7		4.0e7	3.13762474060059	High	7.998E-05	0.0002289
High	[R].DSHVPVLAPLPIGFAVFMVHLATIPITGTGINPAR.[S]			0.00147139	0	3	4	1	Q7XUA6; Q7XLR1; Q8H5N9	Q7XUA6 [202-236]; Q7XLR1 [192-226]; Q8H5N9 [202-236]	0	3621.9977902	Not Found	Not Found	High				2.4393937587738	High	0	3.239E-05
High	[K].GDAVLGEGASESLHVK.[D]			8.54776E-06	0	1	1	25	P17784	P17784 [339-354]	0	1568.7914759	High	High	High	3.1e8	2.6e8	2.0e8	4.70810174942017	High	0	3.702E-08
High	[R].DNGLLLHIHR.[A]	1xDeamidated [N2]		0.000902341	0	1	1	68	P0C511	P0C511 [286-295]	0	1188.64838161	High	High	High	1.5e9	1.2e9	4.4e8	3.3222348690033	High	0.0001056	0.0007954
High	[R].DNGLLLHIHR.[A]			0.0027805	0	1	1	45	P0C511	P0C511 [286-295]	0	1187.66436561	High	High	High	2.1e9	8.6e8	1.3e9	3.42640066146851	High	7.998E-05	0.0003856
High	[K].KLSVETTANQDPLVTK.[G]			1.22326E-05	0	1	1	18	Q43008	Q43008 [166-181]	1	1743.94870473	High	High	High	8.0e7	1.0e8	1.1e8	2.90736603736877	High	0	5.921E-08
High	[K].LAFYDYIGNNPAK.[G]			0.00038226	0	1	2	8	P0C362	P0C362 [309-321]	0	1485.73725563	High	High	High	2.9e8	3.3e8	3.7e8	3.64209628105164	High	0	2.174E-05
High	[R].IGYSMITDAEEK.[G]			0.000406944	0	2	2	16	Q9XEA8; Q9XEA6	Q9XEA8 [52-63]; Q9XEA6 [49-60]	0	1356.63515832	High	High	High	3.1e8	1.8e8	2.6e8	3.97886061668396	High	0	1.033E-05
High	[K].EHISAYGEGNER.[R]			0.00115886	0	1	1	18	P14656	P14656 [279-290]	0	1361.60803235	High	High	High	1.4e8	1.1e8	1.0e7	3.46840953826904	High	0	7.695E-05
High	[R].ATNTILATGGYGR.[A]			0.000502278	0	1	1	12	Q6ZDY8	Q6ZDY8 [234-246]	0	1294.67498976	High	High	High	2.0e8	1.5e8	1.6e8	3.43118739128113	High	0	7.916E-06
High	[R].VEEDAVWSQVAK.[A]			0.00174495	0	1	2	2	Q2QYW2	Q2QYW2 [1116-1127]	0	1360.67432102	Not Found	High	Not Found		3.5e7		3.30347633361816	High	0	4.057E-05
High	[K].SVYYGAAEEFKDK.[E]			0.00128373	0	1	1	15	Q53LQ0	Q53LQ0 [296-308]	1	1506.7111004	High	High	High	7.0e7	3.7e7	3.9e7	3.03414535522461	High	0	6.732E-05
High	[R].AYFSATSAHTCTGDGNAMVAR.[A]	1xCarbamidomethyl [C11]		0.000142056	0	1	1	4	Q6ZDY8	Q6ZDY8 [247-267]	0	2187.95461168	Not Found	High	High		9.3e7	7.5e7	3.01116847991943	High	0	1.493E-06
High	[K].KMDATAQELSEEK.[T]			2.50527E-05	0	1	1	19	Q7XDC8	Q7XDC8 [312-324]	1	1479.69954939	High	High	High	8.9e7	8.0e7	5.8e7	4.40310049057007	High	0	1.848E-07
High	[R].ETALLYDELLSSASNK.[Q]			0.000510923	0	1	1	2	Q0J5V5	Q0J5V5 [281-296]	0	1753.88543575	High	Not Found	Not Found	3.1e7			2.47803926467896	High	0	8.05E-06
High	[K].IQDKEGIPPDQQR.[L]			0.000352996	0	1	6	39	P51431	P51431 [30-42]	1	1523.78124561	High	High	High	1.8e6	1.5e6		4.00826597213745	High	0	9.58E-06
High	[K].TVPVEDGAPSTSPETTETAAAAEPEKAPATEEKPR.[E]			0.0014967	0	1	1	1	Q9FVZ7	Q9FVZ7 [172-206]	1	3564.71876989	High	Not Found	Not Found	2.4e7			2.18319153785706	High	0	3.31E-05
High	[R].KWVSDTGVENIGK.[R]			0.000238394	0	1	1	14	P93431	P93431 [350-362]	1	1432.74306926	High	High	High	9.9e7	2.9e7	3.7e7	3.70084261894226	High	0.0001652	0.001373
High	[K].AQIWDTAGQER.[Y]			0.00350948	0	1	3	10	P40393	P40393 [65-75]	0	1274.61238952	High	High	High	1.2e8	9.4e7	9.2e7	3.08820271492004	High	4.727E-05	0.0001479
High	[K].DGAEADKVVGAR.[K]			0.0017549	0	1	1	20	Q0D840	Q0D840 [90-101]	1	1187.60149049	High	High	High	1.3e8	1.4e8	1.1e8	3.05751967430115	High	4.727E-05	0.0001574
High	[R].KDAAENTMVAYK.[A]			0.000828559	0	2	2	14	Q7XTE8; Q6EUP4	Q7XTE8 [149-160]; Q6EUP4 [149-160]	1	1340.65147712	High	High	High	4.9e7	1.3e7	2.3e7	4.1084303855896	High	0	1.524E-05
High	[R].SLPLSAPNATQQASSR.[S]			0.00035501	0	1	1	8	Q8W1L6	Q8W1L6 [708-723]	0	1627.83982305	High	High	High	6.1e7	3.7e7	1.8e7	2.73802089691162	High	0	8.768E-05
High	[R].LNALQQQSGR.[L]			0.00268734	0	1	1	12	Q6Z965	Q6Z965 [267-276]	0	1114.5963456	High	High	High	4.7e6	4.2e7	3.4e7	2.93006563186646	High	0	7.475E-05
High	[K].SDVLVYTSSFNPMK.[N]			0.0013822	0	1	1	2	P48642	P48642 [396-409]	0	1587.77232043	Not Found	Not Found	High				3.53195428848267	High	0	2.977E-05
High	[K].QAESVPPVQK.[K]			0.00343067	0	2	2	28	Q5Z627; Q6YW46	Q5Z627 [208-217]; Q6YW46 [208-217]	0	1082.5840496	High	High	High		5.2e7	4.4e7	3.08255791664124	High	0.0003816	0.003013
High	[K].GLDVIQQAQSGTGK.[T]			0.000162839	0	2	5	15	Q6Z2Z4; P35683	Q6Z2Z4 [78-91]; P35683 [78-91]	0	1401.73323283	High	High	High	4.4e8	3.5e8	3.9e8	4.10163402557373	High	0	1.792E-06
High	[R].IVGNEHYETAQR.[V]			4.25252E-05	0	1	1	24	P12085	P12085 [379-390]	0	1416.68661702	High	High	High	1.3e9	1.1e9	4.8e8	4.23718786239624	High	0	1.23E-05
High	[K].DAYVGDEAQSK.[R]			0.00373565	0	4	4	11	A2XNS1; Q10DV7; P0C542; A3C6D7	A2XNS1 [53-63]; Q10DV7 [53-63]; P0C542 [52-62]; A3C6D7 [53-63]	0	1182.52732248	High	High	High	5.1e8	6.5e8	3.5e8	3.3927435874939	High	0	0.0001084
High	[K].LLDSHLVPSSTAAESK.[V]			4.73798E-05	0	1	1	22	Q6ZKC0	Q6ZKC0 [104-119]	0	1654.8646408	High	High	High	4.6e8	3.5e8	1.8e8	3.79860806465149	High	0	5.642E-06
High	[K].VSLAGHEEYIVR.[G]			0.000443193	0	1	1	2	Q65XK0	Q65XK0 [80-91]	0	1372.72193994	High	Not Found	Not Found	1.4e8			3.49987244606018	High	0	6.699E-06
High	[R].IVQDPSSLQDQK.[K]			0.000773898	0	1	2	12	A2WXV8	A2WXV8 [273-284]	0	1357.69578471	High	High	High	1.1e8	9.0e7	6.3e7	3.03882503509521	High	0	6.709E-05
High	[R].VTSGEQQVVSGMNYR.[L]			3.23627E-05	0	1	1	5	Q10J94	Q10J94 [70-84]	0	1654.78534466	High	Not Found	High	7.8e7		6.2e7	3.65694093704224	High	0	1.101E-06
High	[K].ADEGFSVTVR.[G]			0.00322294	0	1	1	8	Q10M12	Q10M12 [206-215]	0	1080.53201402	High	High	High	4.3e7			3.44653582572937	High	0	9.006E-05
High	[K].IYDTCIGCTQCVR.[A]	3xCarbamidomethyl [C5; C8; C11]		5.81492E-05	0	1	1	12	P0C359	P0C359 [7-19]	0	1645.7131087	High	High	High	9.1e7	1.2e8	1.2e8	3.72057890892029	High	0	7.67E-07
High	[K].SAATTQEAEAWEAAK.[K]			0.00324129	0	1	1	2	Q6K9C1	Q6K9C1 [344-358]	0	1563.72854129	High	Not Found	Not Found	6.9e6			2.85066437721252	High	0	9.046E-05
High	[R].ENINNFEENDFQILR.[V]			0.00346985	0	1	1	2	Q84ZC0	Q84ZC0 [359-373]	0	1894.89298072	Not Found	High	Not Found		1.2e7		1.99612390995026	High	0	9.91E-05
High	[K].IENLNQNIGALSVK.[L]			0.000331584	0	1	2	2	A2XRZ0	A2XRZ0 [292-305]	0	1512.83803222	High	Not Found	Not Found	5.8e7			3.50310444831848	High	0	4.569E-06
High	[R].EIQSQHDDLEAK.[F]			0.000279559	0	1	2	6	B8AW64	B8AW64 [66-77]	0	1412.66521282	High	High	High	8.4e6	1.2e7	7.5e6	3.08595371246338	High	0	3.664E-06
High	[K].GNKPWVSLPK.[G]			0.00302777	0	1	1	11	P49398	P49398 [231-240]	0	1125.64150495	High	High	High	2.7e7	3.3e7	3.7e7	2.84764552116394	High	0	9.456E-05
High	[R].WTPSAADTAAGR.[V]			0.000463829	0	1	1	10	Q7XCK6	Q7XCK6 [193-204]	0	1203.57527577	High	High	High	9.9e7	8.8e7	1.2e8	3.54712080955505	High	0	7.095E-06
High	[K].KEEEKPAEAAAPAAEPEKQ.[-]			1.77484E-07	0	1	1	25	Q0JPA6	Q0JPA6 [186-204]	2	2022.9978396	High	High	High	2.6e8	1.4e8	1.2e8	5.02774381637573	High	0	1.276E-08
High	[K].ASQVEGHSTTSLGR.[W]			0.00117879	0	1	2	4	A2WNF5	A2WNF5 [517-530]	0	1429.70299531	High	Not Found	Not Found	1.4e7			2.29003357887268	High	0.002198	0.02306
High	[R].AQGDADSALDR.[L]			0.00126202	0	1	1	6	P35687	P35687 [60-70]	0	1118.50725576	High	High	High	1.4e8	1.6e8	1.4e8	4.10968685150146	High	0.0001056	0.0008332
High	[K].SNSGEGGEDPIR.[W]			0.00119907	0	1	1	11	Q69RJ0	Q69RJ0 [991-1002]	0	1217.53928411	High	High	High	1.9e8	6.4e7	1.4e8	3.56011366844177	High	0	2.698E-05
High	[K].AEEAESLAAK.[M]			0.00201134	0	1	1	6	Q6K9N6	Q6K9N6 [101-110]	0	1018.50513056	High	High	High	1.9e8	2.0e8	1.6e8	3.47949934005737	High	0	4.871E-05
High	[K].VFFTNSGSEANDSQVK.[LI]			1.67271E-05	0	1	4	12	Q01K11	Q01K11 [165-180]	0	1729.80276879	High	High	High	1.1e8	1.2e8	7.2e7	4.34809350967407	High	0	1.373E-07
High	[K].LVSSIGEQEIDSQQK.[D]	1xDeamidated [Q]		0.00339193	0	1	1	4	B9G2A8	B9G2A8 [3422-3436]	0	1661.82283594	High	Not Found	High			1.2e7	3.81015014648438	High	0	9.598E-05
High	[R].EAAYYQQGAR.[F]			0.00150523	0	1	1	22	Q40677	Q40677 [163-172]	0	1156.53816202	High	High	High	1.5e9	1.6e9	1.4e9	3.55121541023254	High	0	5.816E-05
High	[K].VESTACSVSPTADQK.[A]	1xCarbamidomethyl [C6]		0.000347023	0	1	1	9	Q40682	Q40682 [79-93]	0	1579.72682702	High	High	High		1.6e7	6.7e6	3.00595736503601	High	4.727E-05	0.0001208
High	[K].SQSGDEAYNDNGLVPR.[T]	1xDeamidated [N/Q]		3.83858E-05	0	1	1	28	Q5Z8V9	Q5Z8V9 [183-198]	0	1722.75654727	High	High	High	3.6e7	4.2e7	3.2e7	3.99230790138245	High	0	7.01E-07
High	[K].SQSGDEAYNDNGLVPR.[T]			0.000179374	0	1	1	6	Q5Z8V9	Q5Z8V9 [183-198]	0	1721.77253127	High	High	High	4.5e7	1.4e7	3.0e7	3.59702634811401	High	0	2.04E-06
High	[K].SGQESHAACTEFDR.[T]	1xCarbamidomethyl [C9]		3.83858E-05	0	1	1	18	P35684	P35684 [291-304]	0	1594.65505909	High	High	High	4.1e8	5.7e7	4.8e7	4.38091087341309	High	0	4.273E-06
High	[K].ENVTSEALEAAR.[I]			0.000833284	0	1	1	16	A2Y0T4	A2Y0T4 [58-69]	0	1289.63318447	High	High	High	5.4e8	3.8e8	2.2e8	3.72580480575562	High	0	6.376E-05
High	[R].EVNSVNDNPVIDVHR.[G]			3.75221E-05	0	1	1	25	P14717	P14717 [364-378]	0	1706.84563668	High	High	High	3.0e8	1.0e8	1.3e8	3.37210655212402	High	0	2.14E-06
High	[R].VYAGFVDSGGR.[L]			0.00363109	0	1	1	8	Q6ESF0	Q6ESF0 [131-141]	0	1127.54799845	High	High	High	5.4e7	5.2e7	6.1e7	2.90571212768555	High	0.0001056	0.000512
High	[R].LGPVVSEGQYEK.[I]			0.00276475	0	1	1	9	B3VMC0	B3VMC0 [333-344]	0	1305.66850739	High	High	High	1.6e8	1.8e8	9.8e7	2.96999883651733	High	0	0.0001053
High	[R].TGGAPGGGADGEGGVDDEHDEL.[-]			6.21557E-06	0	1	1	10	Q6Z7B0	Q6Z7B0 [644-665]	0	2011.81116097	High	High	High	1.3e8	1.6e8	1.4e8	4.39241695404053	High	0	2.565E-07
High	[R].VSNNTFQPNGQAPISSTNK.[S]	1xDeamidated [Q/N]		0.00329698	0	1	1	5	B9FSC8	B9FSC8 [108-126]	0	2004.96212325	High	Not Found	Not Found				2.75781083106995	High	0	9.274E-05
High	[R].TIAMDGTEGLVR.[G]			0.00235819	0	1	1	16	Q01859	Q01859 [131-142]	0	1262.64091246	High	High	High	2.2e8	2.0e8	2.1e8	3.0504846572876	High	0	5.999E-05
High	[K].LADQIDQNAGITR.[L]			0.000907487	0	1	1	4	Q8S2G0	Q8S2G0 [75-87]	0	1414.7284818	High	High	Not Found	4.7e7	2.0e7		2.77137732505798	High	0	4.001E-05
High	[R].AHALSTVDGYSGYGAEQGEK.[K]	1xDeamidated [Q17]		5.57871E-06	0	1	1	2	Q10MQ2	Q10MQ2 [120-139]	0	2040.91450433	Not Found	High	Not Found				3.63681983947754	High	0	1.1E-06
High	[R].AHALSTVDGYSGYGAEQGEK.[K]			9.76593E-08	0	1	1	12	Q10MQ2	Q10MQ2 [120-139]	0	2039.93048833	High	High	High	1.1e8	1.2e8	5.4e7	5.10567235946655	High	0	4.155E-07
High	[K].AAAVGANSQAAQSMLK.[Q]	1xDeamidated [N/Q]		0.00203433	0	1	2	5	P0C8Y9	P0C8Y9 [161-176]	0	1518.75806777	High	Not Found	Not Found	6.7e6			3.17544436454773	High	0	4.946E-05
High	[K].AAAVGANSQAAQSMLK.[Q]			1.85309E-05	0	1	2	10	P0C8Y9	P0C8Y9 [161-176]	0	1517.77405177	High	High	High	7.2e7	1.1e8	7.4e7	4.15057754516602	High	0	1.392E-07
High	[K].LVAWYDNEWGYSNR.[V]	1xDeamidated [N]		0.000397789	0	1	1	8	A2YQT7	A2YQT7 [312-325]	0	1773.7867253	High	High	High	2.0e7	2.2e7		4.08501100540161	High	0	8.863E-06
High	[R].ESGSTMDVVAAQTK.[A]	1xOxidation [M6]		0.000210349	0	1	1	17	P48494	P48494 [136-149]	0	1439.66824967	High	High	High		4.7e7	4.3e7	3.11817145347595	High	0	3.84E-06
High	[K].LVAWYDNEWGYSNR.[V]			0.000258157	0	1	1	19	A2YQT7	A2YQT7 [312-325]	0	1772.8027093	High	High	High		1.2e7	2.9e7	3.41205787658691	High	0	6.12E-06
High	[K].QAGEYQPEEQPEADTDYSR.[A]	1xDeamidated [Q]		0.000496596	0	1	1	4	Q43007	Q43007 [633-651]	0	2213.91054102	Not Found	High	Not Found		1.6e7		3.55091595649719	High	0	7.784E-06
High	[K].QAGEYQPEEQPEADTDYSR.[A]			7.77243E-05	0	1	1	8	Q43007	Q43007 [633-651]	0	2212.92652502	High	High	High	2.5e7	1.6e7	1.5e7	3.49495792388916	High	4.727E-05	0.0001183
High	[K].LTSSNCTVAIVGR.[K]	1xCarbamidomethyl [C6]		0.000634205	0	1	1	12	P52428	P52428 [204-216]	0	1377.71547464	High	High	High	1.6e8	9.5e7	1.1e8	2.9218487739563	High	4.727E-05	0.000123
High	[R].ICHTNNCPVGVASQR.[E]	2xCarbamidomethyl [C2; C7]		0.00018455	0	1	1	17	Q69RJ0	Q69RJ0 [1233-1247]	0	1712.79553284	High	High	High	1.9e8	1.1e8	1.7e8	3.56048178672791	High	0.0001056	0.00049
High	[R].VGQVAAVAQAK.[D]			0.0010053	0	1	1	10	P14717	P14717 [51-61]	0	1041.60511943	High	High	High	1.4e8	1.8e8		3.62971353530884	High	0	7.95E-05
High	[K].LGNYTEAVADANK.[A]			0.00125487	0	1	1	6	Q0JL44	Q0JL44 [53-65]	0	1365.66448459	High	High	High	1.4e7	1.5e7	7.0e6	3.22341203689575	High	0	2.632E-05
High	[R].VGGGPLGEGLDK.[V]			0.000579035	0	1	1	17	A2XJ35	A2XJ35 [174-185]	0	1098.5789642	High	High	High	1.1e9	3.0e8	5.5e8	4.26607275009155	High	0	1.315E-05
High	[R].IQNGGTEVVEAK.[A]	1xDeamidated [N/Q]		0.000769509	0	1	1	27	Q42972	Q42972 [250-261]	0	1245.6321223	High	High	High	7.4e7	1.1e8	8.1e7	3.10394334793091	High	0	3.326E-05
High	[R].ELISNSSDALDK.[I]			0.00259729	0	2	3	8	Q0J4P2; Q07078	Q0J4P2 [35-46]; Q07078 [35-46]	0	1291.63760113	High	High	High	3.9e8	3.2e8	2.9e8	3.50961589813232	High	4.727E-05	0.000146
High	[R].SIGAAVIFNNEK.[A]			0.00279634	0	1	1	10	Q8H5N9	Q8H5N9 [237-248]	0	1262.67392716	High	High	High	3.8e7	3.2e7		3.58322405815125	High	0	7.458E-05
High	[K].APGGAPANVACAISK.[L]	1xCarbamidomethyl [C11]		1.82173E-05	0	1	1	13	Q0J8G4	Q0J8G4 [47-61]	0	1383.70490998	High	High	High	1.8e8	3.6e8	2.3e8	3.96315217018127	High	0	1.007E-07
High	[R].ESGSTMDVVAAQTK.[A]			7.67194E-06	0	1	1	16	P48494	P48494 [136-149]	0	1423.67333467	High	High	High	9.5e8	8.2e8	7.5e8	3.83656716346741	High	0	1.755E-06
High	[K].TKDGKPFVDVLK.[E]			0.00188946	0	2	3	11	P17784; Q5N725	P17784 [83-94]; Q5N725 [83-94]	1	1346.76782752	High	High	High		1.4e7		3.1221878528595	High	0	4.492E-05
High	[K].AEDAVAAEGEADGK.[A]			0.000318639	0	1	2	6	A2YQ56	A2YQ56 [71-84]	0	1332.59137918	High	High	Not Found	6.5e6	5.4e6		3.3686785697937	High	0	4.327E-06
High	[K].VSGAEVILDQI.[-]			0.00229214	0	1	1	13	Q9SDD6	Q9SDD6 [188-198]	0	1143.62558001	High	High	High	3.6e7	2.9e7	5.1e7	3.79627919197083	High	0.0001056	0.0006583
High	[R].AASFNIIPSSTGAAK.[A]			0.000281154	0	3	3	20	Q7FAH2; Q6K5G8; A2YQT7	Q7FAH2 [203-217]; Q6K5G8 [203-217]; A2YQT7 [203-217]	0	1434.75871932	High	High	High	3.1e9	1.8e9	1.4e9	3.2879524230957	High	0	2.082E-05
High	[R].MIGETTEAVGAGVGGGSSGNK.[M]			2.95468E-05	0	1	1	6	Q2QVG9	Q2QVG9 [228-248]	0	1878.88618074	High	High	High	1.3e7	7.9e6	6.0e6	3.57137799263	High	0	3.048E-06
High	[K].NGGIDTEDDYPYK.[A]	1xDeamidated [N1]		0.00057575	0	1	1	14	P25777	P25777 [220-232]	0	1487.61725996	High	High	High	6.9e7	4.9e7	3.0e7	3.19806575775146	High	0	1.409E-05
High	[K].NGGIDTEDDYPYK.[A]			0.000513838	0	1	1	10	P25777	P25777 [220-232]	0	1486.63324396	High	High	High	3.3e7	4.8e7	2.6e7	3.39789986610413	High	0	4.054E-05
High	[K].NFGVTEFVNPK.[D]			0.00220277	0	1	2	10	A2XAZ3	A2XAZ3 [239-249]	0	1251.63681341	High	High	High	1.4e8	1.1e8	1.1e8	3.50585603713989	High	0	5.477E-05
High	[R].LVYTNDQGEIVK.[G]			0.000966067	0	1	1	12	P41344	P41344 [166-177]	0	1378.7212712	High	High	High	3.5e8	2.9e8	2.4e8	2.99896335601807	High	0	1.86E-05
High	[K].VVQTQAPVQLGSLR.[A]			0.000171394	0	1	1	12	Q2R1V8	Q2R1V8 [352-365]	0	1495.85910205	High	High	High	1.0e8	7.7e7	6.4e7	2.98304724693298	High	4.727E-05	0.0001428
High	[K].TGSVLQQASEQVK.[S]			0.00035501	0	1	2	2	A2Y720	A2Y720 [143-155]	0	1374.7223338	High	Not Found	Not Found	1.2e8			3.147127866745	High	4.727E-05	0.0001605
High	[R].STSESTENVQEVGK.[S]			0.00166739	0	1	1	6	B9FXV5	B9FXV5 [712-725]	0	1494.6918214	High	High	Not Found	1.2e7	1.1e7		2.74855422973633	High	0.0001056	0.0009146
High	[K].DKTGSVLQQASEQVK.[S]			0.00057575	0	1	2	16	A2Y720	A2Y720 [141-155]	1	1617.84423971	High	High	High	2.1e7	4.7e7	2.1e7	3.57341861724854	High	0	4.99E-05
High	[R].KSPCGEGTNTWDR.[F]	1xCarbamidomethyl [C4]		0.00201134	0	1	1	13	P35686	P35686 [76-88]	1	1507.65941626	High	High	High	5.4e7	3.5e7	9.1e6	2.66370534896851	High	0.0008868	0.006954
High	[R].VEDAMGAAER.[T]			0.00274909	0	1	1	12	Q6ZG77	Q6ZG77 [87-96]	0	1048.4727846	High	High	High	2.1e7	3.7e7	2.9e7	3.225501537323	High	0	7.76E-05
High	[K].GALDGGLDIPHSDKR.[F]			0.000220143	0	2	3	10	Q8L4L4; A2WXX3	Q8L4L4 [165-179]; A2WXX3 [165-179]	1	1550.79214464	High	Not Found	High	1.8e8		1.1e7	4.06125926971436	High	0	2.669E-06
High	[K].NPGEQSHAANAGLDIAVR.[L]	1xDeamidated [Q/N]		0.000819188	0	1	1	2	Q9FE01	Q9FE01 [63-80]	0	1820.88856449	High	High	Not Found	5.4e6	2.9e6		2.95688533782959	High	0	1.496E-05
High	[K].NPGEQSHAANAGLDIAVR.[L]			1.09792E-05	0	1	1	22	Q9FE01	Q9FE01 [63-80]	0	1819.90454849	High	High	High	8.2e7	2.9e7	4.0e6	4.27715730667114	High	0	6.899E-07
High	[K].IINVDNIQEASR.[E]			0.000671323	0	1	1	4	Q69T99	Q69T99 [463-474]	0	1371.72266817	High	Not Found	High	1.5e8		8.6e7	3.19099426269531	High	0	1.159E-05
High	[K].TAVATDTILNQK.[G]			0.000347023	0	1	1	16	P0C2Z4	P0C2Z4 [177-188]	0	1274.69505648	High	High	High	5.4e8	6.4e8	3.9e8	3.48159670829773	High	0	4.863E-06
High	[R].LLPDAVGTTCGQR.[V]	1xCarbamidomethyl [C10]		0.00210488	0	1	1	13	P30298	P30298 [335-347]	0	1387.69982458	High	High	High	2.4e8	2.4e8	2.8e8	3.34379577636719	High	0	5.165E-05
High	[R].WAGPASGDGTGAVGGPR.[Q]			0.00217788	0	1	1	6	Q75HJ0	Q75HJ0 [84-100]	0	1512.71897974	High	High	High	1.3e7	8.8e6	1.2e7	2.80932235717773	High	7.998E-05	0.0003515
High	[K].IADAEENLGESEVR.[E]			2.16078E-05	0	1	1	6	Q8W425	Q8W425 [88-101]	0	1531.72345589	High	High	High	1.4e8	8.9e7	5.6e7	4.80680799484253	High	0	1.529E-07
High	[K].VESTAVPSASTPDVADAK.[A]			1.1622E-05	0	1	1	17	Q40680	Q40680 [79-96]	0	1744.85994926	High	High	High	3.9e8	3.1e8	2.9e8	4.06813526153564	High	0	8.93E-08
High	[R].VSTNEYQPDGQAPISSTDR.[Q]			1.41024E-05	0	1	1	11	Q69TH8	Q69TH8 [118-136]	0	2064.94686662	High	High	High	7.8e7	1.0e8	8.3e7	4.11895608901978	High	0	7.165E-08
High	[K].DAEGQDAEATTEEAK.[K]			2.17311E-05	0	1	1	12	P49199	P49199 [134-148]	0	1564.66091514	High	High	High	6.2e7	6.2e7	4.8e7	4.76125431060791	High	0	2.661E-07
High	[R].SSGVTAEGEGVKVESTACSVSPTADQK.[A]	1xCarbamidomethyl [C18]		0.00135113	0	1	1	7	Q40682	Q40682 [67-93]	1	2681.25704367	High	High	High	1.7e7	9.5e6	8.7e6	3.10596179962158	High	0.0001652	0.001087
High	[K].STGNFCTQCEAEGFR.[K]	2xCarbamidomethyl [C6; C9]		0.00064146	0	1	1	4	B7EA73	B7EA73 [115-129]	0	1763.71119403	High	Not Found	High			3.3e7	3.51742458343506	High	0	1.46E-05
High	[R].GGAGPSAACCSGVR.[S]	2xCarbamidomethyl [C9; C10]		0.00015123	0	1	1	21	Q0IQK9	Q0IQK9 [44-57]	0	1306.56267954	High	High	High	8.5e8	8.7e8	6.6e8	4.19752264022827	High	0	1.623E-06
High	[K].LTYYTPEYETK.[D]			0.00132075	0	1	1	48	P0C511	P0C511 [22-32]	0	1407.66783865	High	High	High	1.4e10	2.0e10	1.4e10	3.11295318603516	High	7.998E-05	0.0002527
High	[R].ILASGVHVVVGTPGR.[V]			0.000391058	0	2	2	4	Q6Z2Z4; P35683	Q6Z2Z4 [155-169]; P35683 [155-169]	0	1461.85362279	High	High	Not Found	1.2e8	1.5e8		3.07529091835022	High	0	5.691E-06
High	[R].EVDAVISSGVTPAER.[L]			4.37523E-05	0	1	4	8	A2YL07	A2YL07 [460-474]	0	1529.78057687	High	High	High	9.5e7	1.0e8	5.4e7	4.06914806365967	High	0	4.116E-07
High	[K].LLDSHLVPSATAAESK.[V]			0.000172371	0	1	1	20	Q06967	Q06967 [109-124]	0	1638.8697262	High	High	High	4.1e8	4.2e8	2.9e8	3.61214160919189	High	0	1.936E-06
High	[K].LALTPAVGTDNDGEGTVERPSK.[R]			0.00117211	0	1	1	6	Q6AVI0	Q6AVI0 [129-150]	0	2227.12007988	High	High	High	3.9e7	1.9e7		3.35042428970337	High	0	0.0001064
High	[R].GKDSVCVVTQK.[K]	1xCarbamidomethyl [C6]		0.00249604	0	1	1	11	Q9LSU3	Q9LSU3 [44-54]	1	1220.63034811	High	High	High	3.5e7	2.7e7	4.3e7	3.64780449867249	High	0	6.582E-05
High	[R].GGSGPSAACCSGVR.[S]	2xCarbamidomethyl [C9; C10]		6.01685E-05	0	1	2	16	Q7XJ39	Q7XJ39 [46-59]	0	1322.55759414	High	High	High	8.6e8	7.8e8	6.0e8	4.17407941818237	High	0	4.82E-07
High	[K].AVAESMLGEANVK.[L]			0.00135883	0	1	1	8	Q851L5	Q851L5 [326-338]	0	1318.66712718	High	High	High	3.8e7	4.9e7	3.3e7	3.41460943222046	High	0	2.925E-05
High	[R].DYNPEQNEDNVLAR.[M]			0.000397789	0	1	1	12	P0C358	P0C358 [397-410]	0	1676.75106758	High	High	High	1.7e8	1.4e8	1.5e8	2.9058837890625	High	0	5.817E-06
High	[K].VDKGTVEVAGTNK.[E]			6.5157E-05	0	1	1	32	Q5N725	Q5N725 [104-116]	1	1317.70087011	High	High	High	4.6e8	3.6e8	1.5e8	3.9225594997406	High	0	5.353E-07
High	[K].SDYQNVMVFQSSTYGK.[V]	1xDeamidated [N/Q]		0.000290917	0	1	1	8	Q9SMB1	Q9SMB1 [60-75]	0	1854.82145573	Not Found	High	High			1.0e7	3.77364802360535	High	0	3.836E-06
High	[R].FVIGGPHGDAGLTGR.[K]			0.000307946	0	2	3	12	A2Y053; P93438	A2Y053 [241-255]; P93438 [240-254]	0	1453.75463703	High	High	High	6.0e7	1.5e7	1.9e7	3.44080185890198	High	0.0002478	0.001798
High	[K].ALEQLDAAVAK.[G]			0.00322294	0	1	1	9	Q43008	Q43008 [70-80]	0	1128.62591438	High	High	High	2.5e8			3.26754808425903	High	4.727E-05	0.0001631
High	[K].QMMQEEQPLQVAR.[C]			0.000490978	0	1	1	2	P0DKK0	P0DKK0 [78-90]	0	1587.76177253	High	Not Found	Not Found	1.5e7			3.08372020721436	High	0	7.674E-06
High	[R].LLFGNTAYGDLR.[Q]			0.0037145	0	1	2	4	B8BKI7	B8BKI7 [426-437]	0	1339.70047625	High	High	Not Found	3.2e7	3.0e7		2.81403565406799	High	0	0.0001079
High	[K].LLQAVETGQGAIR.[E]			0.000510923	0	1	1	6	Q69LE7	Q69LE7 [286-298]	0	1355.76413909	High	High	High	2.7e7	2.3e7	1.4e7	2.80449080467224	High	0	8.088E-06
High	[R].MGHAGAIVSGGK.[G]			0.00120591	0	1	1	13	Q6ZL94	Q6ZL94 [281-292]	0	1084.55678904	High	High	High	1.1e8	7.2e7	6.6e7	2.73967504501343	High	0	2.501E-05
High	[K].VIACVGETLEQR.[E]	1xCarbamidomethyl [C4]		0.000325973	0	1	1	14	P48494	P48494 [124-135]	0	1374.70457561	High	High	High	1.4e9	1.2e9	9.5e8	3.8945198059082	High	0	5.541E-05
High	[R].ELCSETGAAQDDVLAR.[V]	1xCarbamidomethyl [C3]		1.83212E-05	0	1	1	6	Q6AVA8	Q6AVA8 [713-728]	0	1734.79630349	High	High	High	3.8e7	3.2e7	2.5e7	4.09349918365479	High	0	3.132E-07
High	[R].VSAANSRPPNPQ.[-]			0.000386634	0	2	6	19	A2XFI3; A2Y5L9	A2XFI3 [595-606]; A2Y5L9 [594-605]	0	1237.62837395	High	High	High	1.1e8	2.1e7	2.6e7	3.7027268409729	High	0	6.002E-06
High	[K].AGIALSDTFVK.[L]			0.00302777	0	1	1	9	Q6K5G8	Q6K5G8 [301-311]	0	1121.62010075	High	High	High	6.7e8	3.5e8	4.1e8	3.23572754859924	High	0	8.284E-05
High	[K].DAEGQDAEATTEEAKK.[S]			0.000118412	0	1	1	12	P49199	P49199 [134-149]	1	1692.7558781	High	High	High	1.0e8	6.2e7	3.9e7	3.92748498916626	High	0	1.181E-06
High	[K].DLAMITGQWPVK.[T]			0.00144651	0	1	1	8	Q9ZST0	Q9ZST0 [130-141]	0	1358.7136835	High	High	High		1.1e7	3.6e7	3.76867961883545	High	0	3.161E-05
High	[R].FVNSGTEACMGALR.[L]	1xCarbamidomethyl [C9]		0.00021397	0	1	1	7	Q6YZE2	Q6YZE2 [164-177]	0	1512.69335897	High	High	High	7.1e7	5.6e7	3.1e7	3.57568407058716	High	0	2.573E-06
High	[K].SDYQNVMVFQSSTYGK.[V]			0.000140449	0	1	1	2	Q9SMB1	Q9SMB1 [60-75]	0	1853.83743973	High	Not Found	Not Found				3.71662735939026	High	0	1.471E-06
High	[R].TLDAHIEEQFGSGR.[L]			1.96158E-05	0	1	1	27	P49199	P49199 [165-178]	0	1559.74486009	High	High	High	2.9e8	6.5e7	1.2e8	3.04631161689758	High	0	1.827E-06
High	[R].TEEGKPLVLNVVR.[R]			0.000265606	0	1	1	16	P37833	P37833 [43-55]	0	1453.83730399	High	High	High	1.3e7			3.80351424217224	High	0	1.58E-05
High	[R].DHTVSATHGDMDQNTR.[D]			2.56294E-05	0	2	5	7	Q6Z2Z4; P35683	Q6Z2Z4 [304-319]; P35683 [304-319]	0	1784.761649	High	High	High	1.7e8	1.2e8	6.2e7	3.90625023841858	High	0	8.399E-05
High	[K].SEGHYIIASDWK.[K]			0.00181577	0	2	3	8	A2Z7B3; Q2R1V8	A2Z7B3 [51-62]; Q2R1V8 [44-55]	0	1405.67465539	High	High	High		8.3e6	2.1e7	2.90919256210327	High	7.998E-05	0.0003864
High	[K].TVTVAELTAGR.[K]			0.00177496	0	1	1	5	Q7F8S5	Q7F8S5 [86-96]	0	1117.62116335	High	High	High	2.1e8	1.7e8	9.4e7	2.99891376495361	High	0	4.124E-05
High	[K].ELQEFKPVDASANA.[-]			0.00110105	0	1	1	11	P09229	P09229 [127-140]	0	1518.74346312	High	High	High	2.2e8	2.1e8	1.5e8	3.14878296852112	High	7.998E-05	0.000373
High	[K].TCGGQGQVVSSTR.[T]	1xCarbamidomethyl [C2]		0.00356977	0	1	1	2	P0DO03	P0DO03 [249-261]	0	1336.62738791	Not Found	Not Found	High			3.6e6	2.0517737865448	High	7.998E-05	0.0003244
High	[K].GATSETLTAPYNDVEAVKK.[L]			0.00192195	0	1	1	6	Q6YZE2	Q6YZE2 [224-242]	1	1994.00767603	High	High	High	6.8e7	7.1e7	2.6e7	2.77114129066467	High	0	4.585E-05
High	[R].KPEEITKEEYAAFYK.[S]			2.31346E-05	0	2	3	22	Q0J4P2; Q07078	Q0J4P2 [273-287]; Q07078 [273-287]	1	1845.92690667	High	High	High		3.2e7	7.3e6	3.93984508514404	High	0	1.883E-05
High	[R].SLNSAASTTADRR.[T]			0.00356977	0	1	1	15	Q7XJ39	Q7XJ39 [60-72]	1	1349.67678059	High	High	High	1.5e9	1.2e9	9.2e8	3.01893901824951	High	0.004904	0.05586
High	[K].FPTLVTHQESLESK.[V]			1.7909E-05	0	1	1	31	B7F845	B7F845 [133-146]	0	1615.83261245	High	High	High	3.4e8	1.9e8	2.4e8	3.41965818405151	High	0	1.523E-06
High	[K].IDNPIGATNIGR.[A]			0.00116547	0	1	1	10	Q43007	Q43007 [101-112]	0	1240.6644251	High	High	High	7.0e7	7.3e7	7.3e7	2.91583800315857	High	0	2.382E-05
High	[R].SYHPDIVHEPAIYR.[L]			0.00157526	0	1	1	5	Q9FWK4	Q9FWK4 [81-94]	0	1696.84418022	High	High	High	1.8e7		8.4e6	2.98440098762512	High	0	3.549E-05
High	[K].WVSDTGVENIGK.[R]			0.000508025	0	1	1	17	P93431	P93431 [351-362]	0	1304.6481063	High	High	High	9.3e8	1.3e9	9.8e8	3.37457513809204	High	0	5.285E-05
High	[K].VGGIHDAPAGR.[E]			0.00160235	0	1	1	8	P20907	P20907 [56-66]	0	1049.54866719	High	High	High	1.9e7	1.8e7	7.8e7	3.17833256721497	High	7.998E-05	0.0002909
High	[K].LIGLAGETNVQGEEQK.[K]	1xDeamidated [N/Q]		0.000656222	0	1	1	3	A2WXB2	A2WXB2 [59-74]	0	1686.85447043	High	High	Not Found		5.7e6		3.15454268455505	High	0	1.122E-05
High	[K].LIGLAGETNVQGEEQK.[K]			4.95045E-06	0	1	1	17	A2WXB2	A2WXB2 [59-74]	0	1685.87045443	High	High	High	1.0e8	6.8e7	7.1e7	4.38972330093384	High	0	1.81E-08
High	[K].DAPAGEKPEPVR.[T]			0.00124068	0	1	1	29	P31674	P31674 [75-86]	0	1265.64844067	High	High	High	4.1e7	1.2e8	1.5e8	2.84795999526978	High	0.0001652	0.001131
High	[K].AVEKPEEEEEAPKPKPK.[N]			0.000292576	0	1	1	10	Q6YW46	Q6YW46 [243-259]	0	1935.0069478	High	High	High		9.1e6		3.11259722709656	High	0	3.884E-06
High	[R].GAFGKPQGTCAR.[V]	1xCarbamidomethyl [C10]		0.00361054	0	2	2	14	A2ZCQ7; A2Y0T4	A2ZCQ7 [117-128]; A2Y0T4 [117-128]	0	1249.61061576	High	High	High	2.4e8	2.5e8	1.8e8	2.34289288520813	High	0	0.0001041
High	[K].AVANQPVSVAIEAGGR.[A]			1.58921E-05	0	1	1	17	P25776	P25776 [254-269]	0	1538.82853016	High	High	High	4.2e8	3.2e8	2.6e8	3.60182690620422	High	0	4.742E-07
High	[K].IATGAHGGTAATTADAGGEK.[K]			0.000828559	0	1	1	10	Q2R4Z8	Q2R4Z8 [117-136]	0	1756.84603054	High	High	High	2.1e7	1.2e7	6.5e6	3.5029149055481	High	0	2.426E-05
High	[K].HIEKDPALER.[R]			0.0031685	0	2	3	6	Q7F9I1; Q2QVG9	Q7F9I1 [411-420]; Q2QVG9 [412-421]	1	1207.64296141	High	High	High	2.1e8	7.1e7	3.9e7	3.11174201965332	High	7.998E-05	0.0002936
High	[K].IAVSPGTEGTSSPLTLHGR.[D]			3.21259E-06	0	1	1	4	B7EA73	B7EA73 [39-57]	0	1879.98721545	High	High	Not Found	7.5e7	1.8e8		3.23830270767212	High	0	7.694E-07
High	[R].YDDNAAVIIDQK.[G]			0.00038444	0	1	1	10	P0C438	P0C438 [80-91]	0	1364.66923562	High	High	High	1.8e8	1.7e8	1.3e8	4.09409999847412	High	0	1.125E-05
High	[K].DEAYFAANAAAQASR.[R]	1xDeamidated [N/Q]		0.000173355	0	1	1	5	Q2QLY5	Q2QLY5 [374-388]	0	1556.69757597	High	Not Found	High	2.0e7		8.7e6	3.5876841545105	High	7.998E-05	0.0003181
High	[K].DEAYFAANAAAQASR.[R]			2.63689E-05	0	1	1	26	Q2QLY5	Q2QLY5 [374-388]	0	1555.71355997	High	High	High	2.0e7	1.4e7	1.4e7	4.3879566192627	High	0	2.008E-07
High	[R].SEGSYVYDINGK.[K]	1xDeamidated [N10]		0.00313271	0	0	2	9			0	1332.59540241	High	High	High	5.4e8		4.7e8	3.08661127090454	High	7.998E-05	0.0002088
High	[K].GHHYIVTDDKEGLNSELEK.[H]			0.00117879	0	1	1	18	Q9SXP2	Q9SXP2 [65-83]	1	2184.05675141	High	High	High		1.6e7		3.46485829353333	High	0	8.641E-05
High	[K].AIETVQNNFNTVR.[T]			0.000131181	0	1	1	16	A3BLC3	A3BLC3 [97-109]	0	1505.77068095	High	High	High	2.0e8	1.5e8	1.9e8	3.3752772808075	High	0	9.095E-05
High	[R].AVSASAPAAATIAVGDK.[L]			0.00191106	0	1	1	4	Q69TY4	Q69TY4 [60-76]	0	1499.80639773	High	Not Found	High				2.53963136672974	High	0	4.571E-05
High	[K].WGNIQFPLPFGR.[V]			0.00327832	0	1	1	16	Q2QNG7	Q2QNG7 [230-241]	0	1431.75318057	High	High	High	2.0e7	1.9e7	7.8e6	3.06153059005737	High	0.0001056	0.0006868
High	[K].IGGIGTVPVGR.[V]			0.00191106	0	1	1	21	O64937	O64937 [244-254]	0	1025.61020483	High	High	High	2.4e9	2.3e9	9.6e8	3.02989196777344	High	4.727E-05	0.0001506
High	[R].FYAISAEYPEFSNK.[D]			2.63689E-05	0	1	1	16	Q9SLY8	Q9SLY8 [84-97]	0	1665.77951427	High	High	High	1.5e8		1.0e8	3.993901014328	High	0	6.555E-06
High	[R].GQESENTQEAIR.[V]			0.00243996	0	1	1	8	Q9SDG8	Q9SDG8 [193-204]	0	1361.62916167	High	High	High	1.8e7	1.2e7	1.1e7	3.30455923080444	High	4.727E-05	0.0001715
High	[R].AEQSPDDSSQPSASSEAR.[S]			4.13326E-05	0	1	1	12	Q2QMG2	Q2QMG2 [642-659]	0	1848.78421802	High	High	High	7.5e6	4.2e6	3.8e6	3.44541430473328	High	0	3.364E-07
High	[R].NTGDATTFTNADLGAK.[K]	1xDeamidated [N10]		0.00128373	0	1	1	1	Q0JNR2	Q0JNR2 [135-150]	0	1597.73402098	Not Found	Not Found	High			1.9e7	3.33563017845154	High	0	2.705E-05
High	[R].NTGDATTFTNADLGAK.[K]			6.59026E-05	0	1	1	10	Q0JNR2	Q0JNR2 [135-150]	0	1596.75000498	High	High	High	8.6e7	7.8e7	2.7e7	3.63486433029175	High	0	7.573E-07
High	[R].ASAAPAVDEEAPASPPPSDLGK.[G]			0.000265606	0	1	1	6	Q70G58	Q70G58 [46-67]	0	2077.00840426	High	High	High	1.4e7	1.9e7	1.9e7	3.38510274887085	High	0	3.402E-06
High	[R].STADVAADGYHK.[Y]			0.00341125	0	1	1	2	Q5JK35	Q5JK35 [74-85]	0	1234.569856	High	High	Not Found	6.0e7	4.9e7		2.7484827041626	High	0	9.647E-05
High	[K].GILAADESTGTIGK.[R]			0.000149519	0	2	3	14	P17784; Q5N725	P17784 [25-38]; Q5N725 [25-38]	0	1332.70053574	High	High	High	3.1e9	2.4e9	2.3e9	4.66501760482788	High	0	1.597E-06
High	[R].NPSADMLLTEAELNLDLIR.[R]	1xOxidation [M6]		0.00115886	0	1	1	9	Q0J8G4	Q0J8G4 [123-141]	0	2144.09036015	High	High	High	3.2e6	3.2e6	2.6e6	2.92701411247253	High	0	2.366E-05
High	[R].NPSADMLLTEAELNLDLIR.[R]			5.80537E-06	0	1	1	26	Q0J8G4	Q0J8G4 [123-141]	0	2128.09544515	High	High	High	1.3e7	5.2e6	4.6e6	4.61713838577271	High	0	2.367E-08
High	[R].GAAAGSVEEVK.[N]			0.00324129	0	1	1	5	Q6K9N6	Q6K9N6 [49-59]	0	1017.52111499	High	High	High	2.5e8	2.1e8	2.0e8	3.5809531211853	High	0	9.029E-05
High	[R].TMASTVPLAVEGEPSNK.[-]	1xDeamidated [N16]; 1xOxidation [M2]		0.0037145	0	1	1	1	P31924	P31924 [800-816]	0	1747.84185722	Not Found	High	Not Found		2.8e7		3.65752220153809	High	0	0.0001083
High	[R].TMASTVPLAVEGEPSNK.[-]	1xOxidation [M2]		0.00117211	0	1	1	5	P31924	P31924 [800-816]	0	1746.85784122	High	High	Not Found	2.4e7	1.6e7		3.1597273349762	High	0	2.403E-05
High	[R].TMASTVPLAVEGEPSNK.[-]			5.87181E-06	0	1	1	18	P31924	P31924 [800-816]	0	1730.86292622	High	High	High	2.1e8	1.7e8	2.1e8	3.93996238708496	High	0	1.956E-07
High	[K].SPEDATNLIDDK.[K]			0.00297662	0	1	1	2	Q53LQ0	Q53LQ0 [159-170]	0	1317.61686567	High	Not Found	Not Found				3.14775824546814	High	4.727E-05	0.0001428
High	[K].VALVYGQMNEPPGAR.[M]	2xDeamidated [Q7; N9]; 1xOxidation [M8]		0.00241239	0	1	1	5	P12085	P12085 [232-246]	0	1619.77338429	High	High	High	8.8e7	2.9e7	5.7e7	2.49079561233521	High	0	6.158E-05
High	[K].VALVYGQMNEPPGAR.[M]	1xOxidation [M8]		0.000852457	0	1	1	14	P12085	P12085 [232-246]	0	1617.80535229	High	High	High	1.8e7			2.88278126716614	High	0	5.32E-05
High	[K].VALVYGQMNEPPGAR.[M]			8.59653E-06	0	1	1	27	P12085	P12085 [232-246]	0	1601.81043729	High	High	High	2.1e8	9.5e6	1.6e8	3.76900887489319	High	0	3.031E-07
High	[K].GNNQQQQQEHTTTTTGGAYGPQGHDTK.[I]	1xDeamidated [Q]		0.0017649	0	1	1	7	Q2R4Z8	Q2R4Z8 [90-116]	0	2885.26809417	High	Not Found	Not Found	1.0e7			3.67235684394836	High	0	6.725E-05
High	[K].TYDLNFKEENNDGSQK.[I]	1xDeamidated [N/Q]		9.64822E-05	0	1	1	71	Q42971	Q42971 [264-279]	1	1902.83519143	High	High	High	9.4e7	1.7e7	6.8e7	3.92209720611572	High	0	2.806E-05
High	[K].ALAGQKDEAYFAANAAAQASR.[R]			1.51598E-06	0	1	1	32	Q2QLY5	Q2QLY5 [368-388]	1	2124.04685549	High	High	High	3.5e8	3.8e7	1.2e8	4.88890361785889	High	0	2.935E-07
High	[K].VVTAAAAGGGGELTVEER.[N]			3.16345E-05	0	1	1	21	Q84J55	Q84J55 [36-53]	0	1686.8657034	High	High	High	8.3e6	1.7e7	4.2e6	3.4492199420929	High	0	1.24E-06
High	[R].SEGSYVYDIDGK.[K]			0.00313271	0	1	2	9	Q01K11	Q01K11 [89-100]	0	1332.59540198	High	High	High	5.4e8		4.7e8	3.08661127090454	High	7.998E-05	0.0002088
High	[R].SSGVTAEGEGVK.[V]			0.000619938	0	1	1	5	Q40682	Q40682 [67-78]	0	1120.54805794	High	High	High	5.4e7	3.7e7	3.5e7	3.35922479629517	High	0	1.037E-05
High	[K].MFVDYNEPQTER.[V]			0.00147978	0	1	1	11	Q6YZX6	Q6YZX6 [346-357]	0	1528.67366904	High	High	High	4.5e7	9.1e7	4.6e7	3.19674873352051	High	0	3.909E-05
High	[K].HIVQDLKPEIPVSK.[N]			0.00258258	0	1	1	9	P49027	P49027 [282-295]	0	1602.92136792	High	High	High	7.8e6	1.0e7	2.3e7	2.76446533203125	High	0.0001652	0.001073
High	[R].SLNSAASTTADR.[R]			9.70327E-05	0	1	1	8	Q7XJ39	Q7XJ39 [60-71]	0	1193.57566963	High	High	High	4.0e8	3.4e8	2.7e8	4.72497606277466	High	0	9.512E-07
High	[R].SLNSAASTTADR.[R]	1xDeamidated [N3]		0.00139008	0	1	1	3	Q7XJ39	Q7XJ39 [60-71]	0	1194.55968563	High	High	Not Found	3.5e7	2.4e7		3.53079700469971	High	0	3.002E-05
High	[R].DVQEACVHDGYVLPK.[L]	1xCarbamidomethyl [C6]		5.77244E-06	0	1	1	23	P49216	P49216 [52-66]	0	1729.82139612	High	High	High	3.4e8	2.3e8	1.7e8	4.13825941085815	High	0	2.217E-08
High	[R].MSGGDHIHAGTVVGK.[L]			9.57791E-06	0	1	1	79	P0C511	P0C511 [320-334]	0	1465.72162233	High	High	High	2.4e9	2.8e9	3.0e9	4.04930639266968	High	0	6.45E-08
High	[K].AESTGDVAAAEPAPVSA.[-]			0.000887077	0	1	1	8	Q84T92	Q84T92 [217-233]	0	1542.72820692	High	High	High	1.7e7	3.6e7	3.1e7	3.96315217018127	High	0	8.655E-05
High	[R].MSGGDHIHAGTVVGK.[L]	1xOxidation [M1]		5.64255E-06	0	1	1	74	P0C511	P0C511 [320-334]	0	1481.71653733	High	High	High	6.0e8	4.3e8	1.4e7	3.69442200660706	High	4.727E-05	0.0001676
High	[K].VACIGAWHPAR.[V]	1xCarbamidomethyl [C3]		0.00251026	0	1	1	8	P35684	P35684 [252-262]	0	1237.62587196	High	High	High	2.7e8	2.1e8	3.8e7	2.93696093559265	High	0	6.5E-05
High	[R].ETTENESANEGYR.[F]			2.95468E-05	0	1	1	20	P0C433	P0C433 [226-238]	0	1499.62447013	High	High	High	3.9e8	2.9e8	2.2e8	3.92189526557922	High	0	4.503E-07
High	[R].INPDVDPQVHPYVATGNK.[T]			6.01685E-05	0	1	1	3	Q6ZG77	Q6ZG77 [219-236]	0	1963.98721545	High	High	High	7.5e7	5.0e7	3.5e7	2.73621129989624	High	0.0001056	0.0005504
High	[R].WSNEVQEAVQSR.[FA]			0.000752201	0	2	2	7	Q8H852; Q6Z382	Q8H852 [178-189]; Q6Z382 [180-191]	0	1432.68153162	High	High	High	4.4e7	4.5e7	3.3e7	3.42215967178345	High	0	1.341E-05
High	[R].ETTENESANEGYR.[F]	1xDeamidated [N]		0.000377935	0	1	1	17	P0C433	P0C433 [226-238]	0	1500.60848613	High	High	High	1.1e7	2.0e7	1.3e7	3.17634320259094	High	0	4.643E-05
High	[R].AVGDLAAAAGVSR.[E]			0.00356977	0	1	3	5	A2XYW4	A2XYW4 [21-33]	0	1157.62731135	High	High	High				2.99567174911499	High	0	0.0001023
High	[K].AGGAYTMNTASAVTVR.[S]			5.12236E-06	0	1	1	19	P0DKK2	P0DKK2 [65-80]	0	1569.76896637	High	High	High	1.9e8	1.7e8	1.4e8	3.794278383255	High	0	2.874E-06
High	[K].CALVYGQMNEPPGAR.[A]	1xCarbamidomethyl [C1]		0.000106886	0	1	1	3	Q01859	Q01859 [288-302]	0	1662.77267187	High	High	Not Found	5.7e7	4.1e7		2.96159338951111	High	0	1.034E-06
High	[R].DLIGPAMYFGLMGDGQPIGR.[Y]	1xDeamidated [Q16]		0.00183653	0	2	2	2	Q6Z4G3; Q8H8T0	Q6Z4G3 [222-241]; Q8H8T0 [224-243]	0	2109.01435861	Not Found	High	High			1.4e7	2.67762875556946	High	0	4.337E-05
High	[R].DLIGPAMYFGLMGDGQPIGR.[Y]			0.000318639	0	2	2	9	Q6Z4G3; Q8H8T0	Q6Z4G3 [222-241]; Q8H8T0 [224-243]	0	2108.03034261	High	High	Not Found	1.4e7			3.39679431915283	High	4.727E-05	0.0001292
High	[R].YTGYANAAFDQDR.[S]			0.000999597	0	1	1	6	Q6AVI0	Q6AVI0 [155-167]	0	1491.64989713	High	High	High	3.1e7		2.5e7	2.99937510490417	High	0	1.953E-05
High	[K].LLDSHLVPSSTAPESK.[V]			0.00335363	0	1	1	13	Q6EUP4	Q6EUP4 [110-125]	0	1680.88029086	High	High	High	2.5e8	2.9e7	1.2e8	2.9325954914093	High	0.0001925	0.001491
High	[K].SAPQSIWYGPDRPK.[Y]			0.000404636	0	1	1	24	A2XJ35	A2XJ35 [41-54]	0	1601.80706647	High	High	High	1.9e8	2.7e7	2.1e8	3.56369781494141	High	0	5.447E-05
High	[K].ALAGQKDEAYFAANAAAQASR.[R]	1xDeamidated [N/Q]		1.57123E-05	0	1	1	18	Q2QLY5	Q2QLY5 [368-388]	1	2125.03087149	High	High	High	2.3e7	4.8e6	3.3e7	4.889817237854	High	0	6.055E-06
High	[K].CDVIASGIVNAAK.[Q]	1xCarbamidomethyl [C1]		0.00031147	0	1	1	8	Q6K9N6	Q6K9N6 [360-372]	0	1317.68311192	High	High	High	8.3e7	6.3e7	2.9e7	3.1814980506897	High	0	4.22E-06
High	[R].HPAESTSATNESVLK.[V]			4.46857E-06	0	1	1	18	B8BJ39	B8BJ39 [476-490]	0	1570.77074044	High	High	High	5.6e7	5.6e7	3.5e7	3.42588806152344	High	0	1.577E-08
High	[R].ALEVVDTEPAR.[A]			0.00168645	0	1	1	6	Q7XDY9	Q7XDY9 [264-274]	0	1199.62664261	High	High	High	1.1e8	5.8e7	1.3e8	3.43125534057617	High	0	3.862E-05
High	[K].NVTISNSEGVQEADR.[T]			2.69759E-05	0	1	1	12	Q6AVT2	Q6AVT2 [471-485]	0	1618.76671764	High	High	High	1.1e8	4.9e7	8.3e7	3.8628294467926	High	0	5.67E-07
High	[K].EVAAASEISGEK.[F]			0.00187875	0	1	1	9	Q6K669	Q6K669 [505-516]	0	1190.58992272	High	High	High	2.7e8	1.5e8	1.4e8	3.16143894195557	High	7.998E-05	0.0002499
High	[K].LLNQADCVVSTYR.[D]	1xCarbamidomethyl [C7]		0.0020693	0	1	1	2	Q7XTJ3	Q7XTJ3 [124-136]	0	1538.76315305	Not Found	High	Not Found		5.0e7		2.73181176185608	High	0	6.824E-05
High	[R].LLPDATGTTCGQR.[L]	1xCarbamidomethyl [C10]		0.000887077	0	1	1	14	P31924	P31924 [343-355]	0	1389.67908912	High	High	High	4.2e8	3.4e8	3.1e8	3.54356098175049	High	0	3.241E-05
High	[R].AAGGASGGEELTVEER.[N]			2.37627E-06	0	1	1	20	Q2R2W2	Q2R2W2 [37-52]	0	1532.71870486	High	High	High	1.9e8	1.3e8	1.1e8	3.96635866165161	High	0	1.278E-08
High	[K].VATPDQAQEVHDGLR.[K]			3.97188E-05	0	1	1	20	P48494	P48494 [176-190]	0	1635.80852293	High	High	High	1.5e9	1.4e9	1.4e9	4.37719058990479	High	0	1.984E-06
High	[K].DAGVIAGLNVAR.[I]			0.0010886	0	1	1	10	Q6Z7B0	Q6Z7B0 [190-201]	0	1155.64804681	High	High	High	8.7e7	8.1e7	3.4e7	3.49193739891052	High	0	2.177E-05
High	[K].LADMYTSLQSSR.[S]			0.000765145	0	1	1	10	Q75IM9	Q75IM9 [313-324]	0	1371.65729075	High	High	High	1.1e8	9.9e6	5.0e7	3.16856217384338	High	0	1.373E-05
High	[R].QAQLKPETAPALR.[A]			0.00274909	0	1	1	1	Q9FWK4	Q9FWK4 [48-60]	0	1422.80633824	High	Not Found	Not Found	9.8e7			2.00473928451538	High	0	7.34E-05
High	[K].QVHPDIGISSK.[A]			0.00365177	0	1	14	15	Q6F362	Q6F362 [75-85]	0	1180.63206238	High	High	High	9.3e8	5.6e8	5.2e8	2.95662426948547	High	0.0001652	0.001129
High	[R].LPDATQGSDHLR.[Q]			0.000675152	0	1	1	14	Q9FE01	Q9FE01 [132-143]	0	1309.64950327	High	High	High	5.1e8	1.8e8	1.3e8	3.32385802268982	High	0	1.425E-05
High	[R].MTNFYTNFQVDEIGR.[V]	1xDeamidated [Q/N]		0.00324129	0	1	1	3	P0C520	P0C520 [18-32]	0	1835.8268755	High	Not Found	Not Found	5.0e7			3.19576001167297	High	0	9.033E-05
High	[R].GISACAICDGASPLFK.[G]	2xCarbamidomethyl [C5; C8]		0.000735281	0	1	1	1	Q70G58	Q70G58 [199-214]	0	1666.7927389	High	Not Found	Not Found	5.0e6			3.27835321426392	High	0	1.304E-05
High	[K].SQGATILTGGVRPK.[H]			0.00157526	0	1	1	15	B3VMC0	B3VMC0 [354-367]	0	1384.79068818	High	High	High	2.5e7	8.3e7	3.7e7	3.24135708808899	High	0.0001056	0.0005149
High	[R].SLGGNPTQAQLR.[D]			0.00279634	0	1	1	4	Q84VG0	Q84VG0 [40-51]	0	1241.65967407	High	High	Not Found	6.8e7	6.7e7		3.00534796714783	High	7.998E-05	0.0003102
High	[R].FLEGTTTGGGPSR.[E]			0.00139008	0	1	1	8	Q67UX7	Q67UX7 [328-340]	0	1279.62770521	High	High	High	1.7e7		9.0e6	3.04153847694397	High	0	5.963E-05
High	[K].EEPKPEPEAEAAAETTSR.[E]			1.79813E-06	0	1	1	12	Q0JPA6	Q0JPA6 [132-149]	0	1941.90360487	High	High	High	9.0e7	3.8e8	2.2e8	4.92593240737915	High	0	4.776E-09
High	[R].FGGAIDDAAR.[Y]			0.00337273	0	1	1	6	Q93VT8	Q93VT8 [448-457]	0	992.47958458	High	High	High	1.3e8	1.3e8	1.1e8	3.17067384719849	High	0	9.532E-05
High	[R].LASIGLENTEANR.[Q]			9.43114E-05	0	1	1	14	Q40677	Q40677 [73-85]	0	1387.71758277	High	High	High	2.4e9	2.0e9	2.1e9	4.09336709976196	High	0	3.347E-06
High	[K].IGATGVVSQECK.[T]	1xCarbamidomethyl [C11]		0.000659965	0	1	1	10	Q42456	Q42456 [310-321]	0	1248.62526271	High	High	High	9.3e7	8.7e7	3.8e7	3.91980981826782	High	0	1.134E-05
High	[K].GLNAGNAASIPSK.[C]			0.00188946	0	1	1	10	Q0IQK9	Q0IQK9 [85-97]	0	1199.63787601	High	High	High	1.2e9	9.2e8	8.4e8	3.29900670051575	High	4.727E-05	0.0001207
High	[R].TNPTTSRPGVSTIEEK.[S]			0.000318639	0	1	1	22	P12085	P12085 [3-18]	0	1716.87626806	High	High	High	1.7e9	1.6e9	9.7e8	3.48030424118042	High	0	4.329E-06
High	[R].MTNFYTNFQVDEIGR.[V]			6.47873E-05	0	1	1	13	P0C520	P0C520 [18-32]	0	1834.8428595	High	High	High			3.9e7	4.07531213760376	High	0	1.982E-05
High	[R].GILAMDESNATCGK.[R]	1xCarbamidomethyl [C12]		0.000220143	0	1	1	14	Q40677	Q40677 [58-71]	0	1466.66139011	High	High	High	6.1e8	3.9e8	3.8e8	4.09524917602539	High	0	3.286E-05
High	[R].GILAMDESNATCGK.[R]	1xCarbamidomethyl [C12]; 1xOxidation [M5]		0.00020099	0	1	1	11	Q40677	Q40677 [58-71]	0	1482.65630511	High	High	High	1.2e8	1.0e8	9.0e7	2.8636736869812	High	0	7.232E-05
High	[K].VLSNGLLVDPHDAAAITAALLSLLADK.[S]	1xDeamidated [N4]		0.000510923	0	1	1	2	Q53JI9	Q53JI9 [581-607]	0	2702.49747258	Not Found	High	Not Found		3.3e6		3.03558254241943	High	7.998E-05	0.0002059
High	[K].HLGGSDDTVEAYESGK.[L]			1.4427E-05	0	1	1	6	Q0DAE4	Q0DAE4 [108-123]	0	1664.73983418	High	High	High	1.9e7	1.7e7	1.3e7	3.75077962875366	High	0	1.626E-07
High	[R].SPGAQTPVIVR.[F]			0.00126202	0	1	1	11	Q0E4K1	Q0E4K1 [92-102]	0	1124.64223318	High	High	High	9.5e8	1.4e9	1.1e9	3.30032968521118	High	0.0001386	0.001034
High	[K].TIEVDNTDAEGR.[L]			0.00153985	0	0	1	12			0	1319.60736361	High	High	High	2.7e7	1.3e7	1.7e7	3.46370840072632	High	0	3.432E-05
High	[R].VDVTAAEQCPPEGR.[L]	1xCarbamidomethyl [C9]		0.000115748	0	1	1	5	Q69SV0	Q69SV0 [199-212]	0	1528.70603207	High	High	High	9.4e7	5.3e7	1.2e7	3.80908107757568	High	0	9.301E-06
High	[K].FANACGAITATK.[K]	1xCarbamidomethyl [C5]		0.00145476	0	1	2	8	A2WXV8	A2WXV8 [292-303]	0	1224.60413339	High	High	High	7.4e7	6.0e7	4.7e7	3.11483073234558	High	0	3.18E-05
High	[R].FSQGLAQDPTTR.[R]			0.00105808	0	1	1	14	P0C358	P0C358 [8-19]	0	1320.6542543	High	High	High	7.4e8	6.7e8	5.2e8	3.45080041885376	High	0	2.099E-05
High	[R].AASSAAVEDGSSSNTDTVPTPK.[V]			6.39493E-06	0	1	1	11	Q0J709	Q0J709 [57-78]	0	2091.96766157	High	High	High	2.6e7	2.0e7	1.3e7	4.70090293884277	High	0	1.76E-06
High	[R].ELGEGGIDNYLSVK.[Q]			0.000211549	0	1	1	10	B3VMC0	B3VMC0 [470-483]	0	1493.74821415	High	High	High	1.1e8	1.6e8	4.8e7	4.09818840026855	High	0	2.164E-05
High	[K].VLCDEADAAVR.[N]	1xCarbamidomethyl [C3]		0.000450822	0	1	1	12	Q69RJ0	Q69RJ0 [685-695]	0	1218.57831253	High	High	High	2.5e8	1.6e8	2.1e8	3.95788931846619	High	0	6.843E-06
High	[K].TYVSGNAISKDDIK.[V]			0.00139008	0	1	1	6	P29545	P29545 [25-38]	1	1510.77476324	High	High	High	3.6e7	2.1e7	1.1e7	3.29770469665527	High	0	8.67E-05
High	[K].AGEDADSLGLTGHER.[Y]			5.88147E-05	0	1	1	10	Q6YZX6	Q6YZX6 [825-839]	0	1527.70338917	High	High	High	3.1e8	2.8e8	2.0e8	4.01631593704224	High	0	1.154E-06
High	[K].MPTLEEYGTNLTK.[L]	1xOxidation [M1]		0.00139801	0	2	2	2	Q7F9I1; Q2QVG9	Q7F9I1 [248-260]; Q2QVG9 [249-261]	0	1512.72503628	High	Not Found	Not Found	2.8e7			2.8632664680481	High	0	3.022E-05
High	[K].MPTLEEYGTNLTK.[L]			0.00262697	0	2	2	2	Q7F9I1; Q2QVG9	Q7F9I1 [248-260]; Q2QVG9 [249-261]	0	1496.73012128	Not Found	Not Found	High			4.8e7	3.03713798522949	High	0	7.966E-05
High	[K].GMLQAHQIIAEYNNAISEADR.[E]			0.000187727	0	1	1	6	P31924	P31924 [44-64]	0	2344.13501847	High	High	High	2.9e7	1.6e7		3.55887508392334	High	0	7.286E-06
High	[K].GMLQAHQIIAEYNNAISEADR.[E]	1xDeamidated [Q/N]		0.000458581	0	1	1	11	P31924	P31924 [44-64]	0	2345.11903447	Not Found	High	High		2.3e7	6.2e6	3.89713144302368	High	0	7.02E-06
High	[R].EGQSIGVIADGVDKNGKPHK.[L]	1xDeamidated [N15]		0.00215327	0	1	1	8	P41344	P41344 [120-139]	1	2050.05635798	High	High	High	7.5e6	1.3e7	6.0e6	3.56352782249451	High	0.0001056	0.0005243
High	[K].VCMLGDAQHVEEAEK.[I]	1xCarbamidomethyl [C2]		8.90956E-05	0	1	1	20	B7F845	B7F845 [64-78]	0	1715.77273136	High	High	High	4.1e8	1.7e8	1.9e8	3.99050211906433	High	0	1.017E-06
High	[R].AINGALECNGKNPGAVNAR.[V]	2xDeamidated [N]; 1xCarbamidomethyl [C8]		9.98326E-05	0	2	2	26	O04138; Q7Y1Z0	O04138 [246-264]; Q7Y1Z0 [249-267]	1	1927.9290498	High	High	High	2.2e8	1.7e8	1.7e8	3.79601454734802	High	0	5.586E-06
High	[R].AINGALECNGKNPGAVNAR.[V]	1xDeamidated [N]; 1xCarbamidomethyl [C8]		0.000192048	0	2	2	11	O04138; Q7Y1Z0	O04138 [246-264]; Q7Y1Z0 [249-267]	1	1926.9450338	High	High	High	7.1e7	6.7e7	4.1e7	3.68446922302246	High	4.727E-05	0.0001395
High	[R].FDDGVGGDNEVQR.[T]			0.000103889	0	1	1	6	P0DKK0	P0DKK0 [278-290]	0	1407.61351161	High	High	High	1.0e8	8.2e7	8.2e7	3.85070514678955	High	0	9.918E-07
High	[R].LVQNSIASSDPGK.[L]			0.00125487	0	1	1	6	P0C487	P0C487 [147-159]	0	1315.68522005	High	High	High		3.2e7	2.7e7	3.33586859703064	High	0	2.627E-05
High	[K].AEYDESGPSIVHR.[K]			0.00299357	0	1	1	15	Q10DV7	Q10DV7 [362-374]	0	1459.68119725	High	High	High	3.7e8	2.9e8	3.6e7	2.73943996429443	High	0.0001652	0.001185
High	[R].AGLAASHTQQVLVEK.[S]			0.00080533	0	1	1	2	B9EXM2	B9EXM2 [265-279]	0	1551.84893125	High	Not Found	Not Found	4.6e7			2.1415069103241	High	0	1.466E-05
High	[K].GTIEVAGTEKETTTQGHDDLGK.[R]	1xDeamidated [Q15]		0.000488193	0	1	1	3	P17784	P17784 [107-128]	1	2288.08883968	High	High	Not Found	4.3e7	2.1e7		3.60330009460449	High	0	7.575E-06
High	[K].DDENVNSQPFMR.[W]			0.000369432	0	1	1	25	P0C511	P0C511 [202-213]	0	1451.62196783	High	High	High	2.6e9	2.4e9	2.4e9	4.17034006118774	High	0	4.211E-05
High	[K].GTIEVAGTEKETTTQGHDDLGK.[R]			0.0012197	0	1	1	1	P17784	P17784 [107-128]	1	2287.10482368	Not Found	High	Not Found		4.7e7		2.56827473640442	High	0	2.532E-05
High	[R].TSTSSATSNPAADQIQR.[-]			9.98326E-05	0	1	1	6	Q5NBT9	Q5NBT9 [1113-1129]	0	1734.82529508	High	High	High	2.8e6	5.2e6	3.9e6	3.22730422019959	High	0	9.394E-07
High	[K].ESGMTLITAEDLDDAAEK.[A]			3.8105E-06	0	1	1	14	Q6K9N6	Q6K9N6 [398-415]	0	1908.8742786	High	High	High	9.8e7	1.5e8	5.9e7	4.61114263534546	High	0	1.501E-07
High	[R].VEIIANDQGNR.[I]			0.000304462	0	1	1	20	Q75HQ0	Q75HQ0 [78-88]	0	1228.62803958	High	High	High	8.9e8	7.4e8	1.9e7	3.69034910202026	High	0	4.63E-06
High	[R].MVGESTEAVGAGVGGGSSGQK.[M]	1xOxidation [M1]		1.18895E-05	0	1	1	4	Q7F9I1	Q7F9I1 [227-247]	0	1880.86544568	High	High	Not Found	1.2e7	5.6e6		3.08249664306641	High	0	4.969E-06
High	[R].MVGESTEAVGAGVGGGSSGQK.[M]	1xDeamidated [Q20]		2.75969E-05	0	1	1	2	Q7F9I1	Q7F9I1 [227-247]	0	1865.85454668	Not Found	High	Not Found				4.39645433425903	High	0	2.825E-05
High	[R].MVGESTEAVGAGVGGGSSGQK.[M]			5.30024E-06	0	1	1	6	Q7F9I1	Q7F9I1 [227-247]	0	1864.87053068	High	Not Found	High	4.0e7		2.9e7	4.37292671203613	High	0	2.51E-07
High	[R].VEIIANDQGNR.[I]	1xDeamidated [N/Q]		0.000938985	0	1	1	13	Q75HQ0	Q75HQ0 [78-88]	0	1229.61205558	High	High	High				3.12025666236877	High	0	4.831E-05
High	[K].AAAAAEAASSSSSNEPAVDAQAK.[Q]			2.69313E-06	0	1	1	9	Q10RI7	Q10RI7 [28-50]	0	2103.97889497	High	High	High	1.3e7	9.5e6	8.4e6	4.440260887146	High	0	1.528E-07
High	[K].FSNACGAICTTK.[K]	2xCarbamidomethyl [C5; C9]		0.000270178	0	1	1	15	Q0J8G4	Q0J8G4 [303-314]	0	1329.59258269	High	High	High	2.2e8	2.0e8	1.6e8	3.92067098617554	High	0	5.506E-06
High	[K].AAAAAEAASSSSSNEPAVDAQAK.[Q]	1xDeamidated [Q/N]		0.000887077	0	1	1	7	Q10RI7	Q10RI7 [28-50]	0	2104.96291097	Not Found	High	Not Found		8.1e6		4.2780590057373	High	7.998E-05	0.0004096
High	[K].VMANADTPEDATTAR.[Q]			1.89575E-05	0	1	1	8	Q6AVA8	Q6AVA8 [610-624]	0	1562.71151102	High	High	High	4.1e7	4.2e7	3.0e7	4.32894611358643	High	0	6.886E-07
High	[K].GTIEVAGTEKETTTQGHDDLGKR.[C]			0.0020693	0	1	1	6	P17784	P17784 [107-129]	2	2443.20593464	High	High	High		2.7e7	1.7e7	2.85069513320923	High	4.727E-05	0.0001656
High	[K].KGDDEAEAEADPACEGGVCR.[K]	2xCarbamidomethyl [C14; C19]		6.50502E-06	0	1	1	8	Q7Y0E8	Q7Y0E8 [548-567]	1	2135.86043675	High	High	High	5.8e7	6.2e7	3.2e7	4.31695556640625	High	0	1.314E-06
High	[R].EIENGILWEVDGK.[W]	1xDeamidated [N4]		0.000595739	0	1	1	25	P35681	P35681 [22-34]	0	1502.73731555	High	High	High	1.6e8	9.6e7	1.6e8	3.66147947311401	High	0	2.083E-05
High	[K].AANGVVIATEK.[K]	1xDeamidated [N3]		0.00348961	0	1	1	19	Q10KF0	Q10KF0 [40-50]	0	1073.58371566	High	High	High	5.2e7	1.0e8	2.8e6	3.52556490898132	High	0	9.976E-05
High	[K].GGDDDEAYGEVDR.[I]			0.00320469	0	1	1	4	Q8LSQ2	Q8LSQ2 [60-72]	0	1397.54515723	High	High	Not Found	1.0e7	6.8e6		1.92078709602356	High	0.0001056	0.0009422
High	[R].LEKPASYDQIK.[A]			0.000413949	0	2	2	28	Q7FAH2; Q6K5G8	Q7FAH2 [251-261]; Q6K5G8 [251-261]	0	1291.68924285	High	High	High	2.5e9	2.5e9	1.9e9	3.71116065979004	High	0	6.109E-06
High	[R].CNDELEPSQCTAACK.[S]	3xCarbamidomethyl [C1; C10; C14]		1.39428E-05	0	1	2	11	A2WK50	A2WK50 [143-157]	0	1782.70914539	High	High	High	1.5e8	1.1e8	9.5e7	3.83416438102722	High	0	7.031E-08
High	[K].DLYGNIVLSGGSTMFPGIADR.[M]			5.49333E-05	0	1	1	11	A3C6D7	A3C6D7 [294-314]	0	2183.08012946	High	High	High	1.7e7	1.1e7	1.1e7	4.10320806503296	High	0	4.273E-07
High	[R].ETEQNGKGYFEDR.[R]	1xDeamidated [N5]		0.00241239	0	1	1	5	P14656	P14656 [320-332]	1	1573.67650614	High	High	High	2.3e7	3.7e7	6.9e7	3.16033267974854	High	0.0001652	0.001201
High	[K].KAGAEVIGISGDDAASHK.[E]			0.000329703	0	1	1	4	P0C5D5	P0C5D5 [128-145]	1	1725.87660243	High	High	Not Found	6.3e7	2.0e7		3.59041094779968	High	0	4.542E-06
High	[K].DAPMFVVGVNEK.[E]	1xDeamidated [N10]		0.00356977	0	2	2	6	Q7FAH2; Q6K5G8	Q7FAH2 [129-140]; Q6K5G8 [129-140]	0	1306.63476489	High	High	High	5.3e7	3.9e7	4.3e7	3.29221701622009	High	4.727E-05	0.000145
High	[K].DAPMFVVGVNEK.[E]			0.00221532	0	2	2	19	Q7FAH2; Q6K5G8	Q7FAH2 [129-140]; Q6K5G8 [129-140]	0	1305.65074889	High	High	High	5.6e8	3.3e8	5.2e8	3.59836769104004	High	0	5.535E-05
High	[R].EIENGILWEVDGK.[W]			0.00094434	0	1	1	4	P35681	P35681 [22-34]	0	1501.75329955	High	Not Found	Not Found	4.6e7			2.9291250705719	High	0	3.966E-05
High	[K].EVDEQMLNVQNK.[N]	1xOxidation [M6]		0.000241122	0	6	8	38	Q43594; Q76FS2; Q8H7U1; Q40665; P46265; Q76FS3	Q43594 [325-336]; Q76FS2 [325-336]; Q8H7U1 [325-336]; Q40665 [325-336]; P46265 [325-336]; Q76FS3 [325-336]	0	1462.6842341	High	High	High	4.1e7	2.5e7	2.2e7	3.62706065177917	High	0	3.016E-06
High	[R].EDGVIMNDETVYQLCK.[Q]	1xCarbamidomethyl [C15]		0.00369347	0	1	1	2	Q5Z8V9	Q5Z8V9 [232-247]	0	1913.86194018	Not Found	High	Not Found				2.10111832618713	High	0	0.000107
High	[K].EVDEQMLNVQNK.[N]	1xDeamidated [N/Q]		0.00215327	0	6	8	8	Q43594; Q76FS2; Q8H7U1; Q40665; P46265; Q76FS3	Q43594 [325-336]; Q76FS2 [325-336]; Q8H7U1 [325-336]; Q40665 [325-336]; P46265 [325-336]; Q76FS3 [325-336]	0	1447.6733351	Not Found	High	Not Found				3.69857811927795	High	0	9.753E-05
High	[R].NLNMGNAASIPSK.[C]			0.000276397	0	1	1	17	Q2QYL3	Q2QYL3 [90-102]	0	1316.66271052	High	High	High	5.0e8	3.7e8	3.9e8	4.11181020736694	High	0	8.451E-06
High	[R].NLNMGNAASIPSK.[C]	1xOxidation [M4]		0.000172371	0	1	1	11	Q2QYL3	Q2QYL3 [90-102]	0	1332.65762552	High	High	High	1.8e8	1.7e8	9.8e7	4.01147365570068	High	0	1.937E-06
High	[R].GGSVCLAPTNPR.[D]	1xCarbamidomethyl [C5]		0.000928366	0	1	1	10	Q10M12	Q10M12 [216-227]	0	1228.61028139	High	High	High	2.2e8	1.9e8	1.1e8	3.308265209198	High	0	0.0001095
High	[R].DTTLNGAVEQMYTEMASR.[H]	1xDeamidated [N5]		1.11049E-05	0	1	1	13	Q943F3	Q943F3 [98-115]	0	2017.88413222	High	High	High	6.2e7	5.9e7	4.4e7	3.96994090080261	High	0	5.227E-08
High	[R].EAGVTVVESPAK.[I]			0.000747935	0	1	1	7	Q6ZL94	Q6ZL94 [304-315]	0	1186.63139364	High	High	High	3.8e8	3.1e8	2.3e8	3.06189799308777	High	0	2.713E-05
High	[R].KQSSALSAASSACDHIR.[D]	1xDeamidated [Q2]; 1xCarbamidomethyl [C13]		2.12421E-05	0	1	1	1	Q7XDC8	Q7XDC8 [240-256]	1	1789.84973647	Not Found	High	Not Found				4.40053796768188	High	0	1.232E-07
High	[R].KQSSALSAASSACDHIR.[D]	1xCarbamidomethyl [C13]		9.17347E-08	0	1	1	17	Q7XDC8	Q7XDC8 [240-256]	1	1788.86572047	High	High	High		2.0e8	1.6e8	5.72911643981934	High	0	5.575E-10
High	[K].SPCGEGTNTWDR.[F]	1xCarbamidomethyl [C3]		0.00318654	0	1	1	10	P35686	P35686 [77-88]	0	1379.5644533	High	High	High	6.2e7	4.7e7	2.7e7	2.89347410202026	High	4.727E-05	0.0001312
High	[K].VGTPEENVAHFFEVAK.[G]			0.000210349	0	1	1	7	Q10LR9	Q10LR9 [371-386]	0	1773.88062523	High	High	High	3.1e7	2.0e7	1.7e7	3.92999386787415	High	0	2.509E-06
High	[R].YVPDNPAGDYHR.[L]			0.00246784	0	1	2	5	A2X5P7	A2X5P7 [293-304]	0	1403.63385321	High	High	High	7.8e7	7.0e7	4.7e7	2.73988842964172	High	0	6.347E-05
High	[R].HDLHISAYGEGNER.[R]			7.68449E-05	0	1	1	20	P14655	P14655 [333-346]	0	1597.73535803	High	High	High	1.3e7	1.1e7		4.79683303833008	High	0	7.754E-07
High	[K].GHYLNATAGTCEEMIKR.[A]	1xDeamidated [N5]; 1xCarbamidomethyl [C11]; 1xOxidation [M14]		1.77064E-05	0	1	1	21	P0C511	P0C511 [237-253]	1	1967.89497247	High	High	High	1.3e8	8.1e7	2.8e7	4.02886867523193	High	0	5.764E-07
High	[K].LSSSAAVAVSR.[A]			0.00306235	0	1	1	4	Q03200	Q03200 [82-92]	0	1047.57929857	Not Found	High	High		1.8e7	3.8e7	3.08765983581543	High	0	8.417E-05
High	[K].GHYLNATAGTCEEMIKR.[A]	1xCarbamidomethyl [C11]; 1xOxidation [M14]		6.87444E-07	0	1	1	35	P0C511	P0C511 [237-253]	1	1966.91095647	High	High	High	6.2e8	4.5e8	5.6e7	4.8717212677002	High	0	2.224E-08
High	[K].GHYLNATAGTCEEMIKR.[A]	1xDeamidated [N5]; 1xCarbamidomethyl [C11]		1.10236E-06	0	1	1	31	P0C511	P0C511 [237-253]	1	1951.90005747	High	High	High	3.7e8	1.8e8		4.91017627716064	High	0	2.651E-08
High	[K].GHYLNATAGTCEEMIKR.[A]	1xCarbamidomethyl [C11]		1.33762E-06	0	1	1	37	P0C511	P0C511 [237-253]	1	1950.91604147	High	High	High	5.6e8	1.2e9	2.7e7	5.50921058654785	High	0	1.033E-08
High	[R].IKQQGLDITPK.[I]			0.00327832	0	1	1	5	P30298	P30298 [318-328]	1	1240.72596274	High	High	High	1.1e8		5.9e7	2.11410069465637	High	0	9.175E-05
High	[K].VLGTEHTHILR.[V]			0.0022534	0	1	2	10	P31924	P31924 [359-369]	0	1275.71679505	High	High	High	2.8e7	5.5e7	2.2e7	3.04041314125061	High	7.998E-05	0.0002716
High	[K].FSGATESGGGVVR.[V]			0.000988293	0	1	1	2	Q653V7	Q653V7 [787-799]	0	1223.60149049	High	Not Found	Not Found	7.3e6			2.37242531776428	High	0.0001652	0.001385
High	[K].AGEDDDDLDDEDAEDEDKADEK.[A]			4.20745E-08	0	1	1	8	Q9SLY8	Q9SLY8 [384-405]	1	2453.90703063	High	High	High	9.3e7	5.8e7	5.8e7	5.52410650253296	High	0	3.79E-11
High	[K].GLQNGDTATSAIK.[Q]	1xDeamidated [N/Q]		0.00144651	0	1	1	17	Q69RJ0	Q69RJ0 [1022-1034]	0	1276.63793593	High	High	High	1.6e8	6.4e7	1.5e8	3.26926755905151	High	0	3.971E-05
High	[R].KEAAENTLVAYK.[S]			0.000897224	0	1	1	3	Q06967	Q06967 [148-159]	1	1336.71070654	High	Not Found	Not Found	1.0e8			3.4236752986908	High	0	1.695E-05
High	[K].EVDEQMINVQNK.[N]			9.92662E-05	0	6	8	36	Q43594; Q76FS2; Q8H7U1; Q40665; P46265; Q76FS3	Q43594 [325-336]; Q76FS2 [325-336]; Q8H7U1 [325-336]; Q40665 [325-336]; P46265 [325-336]; Q76FS3 [325-336]	0	1446.6893191	High	High	High	1.8e8	1.1e8	8.6e7	3.74134421348572	High	0	9.261E-06
High	[K].AAGVYTDAEGAAADK.[F]			2.50527E-05	0	1	1	10	Q84T92	Q84T92 [120-134]	0	1409.65431379	High	High	High	1.1e8	1.1e8	8.7e7	4.22483062744141	High	0	7.451E-06
High	[K].DDENVNSQPFMR.[W]	1xDeamidated [N/Q]		0.00167689	0	1	1	32	P0C511	P0C511 [202-213]	0	1452.60598383	High	High	High	1.4e8	1.1e8	1.6e8	3.11083388328552	High	4.727E-05	0.0001127
High	[K].DDENVNSQPFMR.[W]	1xOxidation [M11]		0.000718742	0	1	1	16	P0C511	P0C511 [202-213]	0	1467.61688283	High	High	High	4.2e8	4.4e8	3.8e8	3.92301797866821	High	0	8.362E-05
High	[R].TASNEAVQVNIGK.[K]			0.00135113	0	1	1	10	P48600	P48600 [161-173]	0	1330.69611908	High	High	High	2.1e7	2.7e7	2.0e7	3.25167107582092	High	0	4.989E-05
High	[R].IVEPEAGSPAIR.[C]			0.0014967	0	1	1	2	Q9LGQ6	Q9LGQ6 [78-89]	0	1238.67392716	High	Not Found	Not Found	1.4e8			2.60390996932983	High	0.0007172	0.00563
High	[K].VDKGTIEVAGTEK.[E]			0.000474504	0	1	1	16	P17784	P17784 [104-116]	1	1346.7161858	High	High	High	2.6e8	1.6e8	1.5e8	3.73342895507813	High	0	1.416E-05
High	[R].VINALAKPIDGR.[G]			0.00367256	0	1	1	8	P0C2Z4	P0C2Z4 [108-119]	0	1266.7528462	High	High	High	1.6e7	1.3e8	7.3e7	2.1848030090332	High	0.0008868	0.006981
High	[R].RAEEAQQSGPNAAAQSNGTGYQASR.[L]	1xDeamidated [Q/N]		0.00324129	0	1	2	9	B8AM21	B8AM21 [120-144]	1	2550.15635906	High	Not Found	Not Found				3.5617995262146	High	0	9.038E-05
High	[K].AGTDDGANKDTSATAAATETTAR.[D]			1.12961E-05	0	1	1	9	A2Y720	A2Y720 [176-198]	1	2196.00108689	High	High	Not Found	2.6e8	2.0e8		4.39681434631348	High	0	5.355E-08
High	[R].VVLDCATADPDGR.[K]	1xCarbamidomethyl [C5]		0.000206789	0	1	3	8	Q2QNG7	Q2QNG7 [319-331]	0	1388.64745463	High	High	High		9.8e7	7.1e7	3.91425800323486	High	0	2.453E-06
High	[K].GILAADESTGTIGKR.[F]			0.00227915	0	2	3	17	P17784; Q5N725	P17784 [25-39]; Q5N725 [25-39]	1	1488.8016467	High	High	High	2.4e8	3.1e8	3.0e8	3.73981404304504	High	4.727E-05	0.0001573
High	[K].AGTDDGANKDTSATAAATETTAR.[D]	1xDeamidated [N8]		4.25252E-05	0	1	1	3	A2Y720	A2Y720 [176-198]	1	2196.98510289	Not Found	Not Found	High			6.7e6	3.62006258964539	High	0	1.068E-05
High	[K].SNNTVYNATSTGVVR.[K]			0.000239754	0	1	1	6	P0C388	P0C388 [201-215]	0	1582.78197384	High	High	Not Found	8.3e7	9.8e7		3.44139409065247	High	0	7.942E-05
High	[K].NAAYIGTPGK.[G]			0.00276475	0	2	3	20	P17784; Q5N725	P17784 [15-24]; Q5N725 [15-24]	0	991.52072113	High	High	High	1.2e9	1.8e8		3.03349852561951	High	0	8.317E-05
High	[K].DSTLIMQLLR.[D]			0.00245386	0	6	7	17	Q6ZKC0; Q84J55; Q2R2W2; Q7XTE8; Q06967; Q6EUP4	Q6ZKC0 [217-226]; Q84J55 [227-236]; Q2R2W2 [226-235]; Q7XTE8 [223-232]; Q06967 [222-231]; Q6EUP4 [223-232]	0	1189.66091969	High	High	High	7.3e7	1.1e8		3.13854622840881	High	0	6.301E-05
High	[K].TIEVNNTDAEGR.[L]			0.000461198	0	1	1	18	Q6K669	Q6K669 [445-456]	0	1318.62334804	High	High	High	2.0e8	1.6e8	1.1e8	3.64724707603455	High	0	4.105E-05
High	[K].AIGSGSEGADSSLQEQYNK.[E]			9.34688E-07	0	1	1	11	Q9LSU1	Q9LSU1 [167-185]	0	1940.88320378	High	High	High	3.0e8	2.3e8	1.6e8	4.6327862739563	High	0	2.005E-09
High	[K].SQASALEAHAAPNCK.[V]	1xCarbamidomethyl [C14]		7.13665E-05	0	1	1	15	Q7XDC8	Q7XDC8 [112-126]	0	1554.73291553	High	High	High		5.0e8	4.8e7	4.19874715805054	High	0	3.964E-06
High	[K].IVTSANNTYEAGVPNGK.[E]	2xDeamidated [N7; N15]		2.98355E-06	0	1	2	28	Q0JMY8	Q0JMY8 [97-113]	0	1736.8337354	High	High	High	2.3e8	2.2e8	2.6e8	4.44850206375122	High	0	4.897E-08
High	[K].SQASALEAHAAPNCK.[V]	1xDeamidated [N13]; 1xCarbamidomethyl [C14]		4.15684E-05	0	1	1	14	Q7XDC8	Q7XDC8 [112-126]	0	1555.71693153	High	High	High	8.6e7	4.3e7	2.2e7	3.42466497421265	High	0	1.427E-05
High	[K].IVTSANNTYEAGVPNGK.[E]	1xDeamidated [N15]		7.97042E-07	0	1	2	21	Q0JMY8	Q0JMY8 [97-113]	0	1735.8497194	High	High	High	2.0e9	1.4e9	2.7e9	5.52594041824341	High	0	1.636E-09
High	[K].IVTSANNTYEAGVPNGK.[E]			1.81871E-06	0	1	2	15	Q0JMY8	Q0JMY8 [97-113]	0	1734.8657034	High	High	High	3.1e8	2.6e8	2.5e8	4.65762281417847	High	0	2.931E-08
High	[R].IINEPTAAAIAYGIDK.[K]			4.81161E-06	0	2	3	40	Q6Z7B0; Q75HQ0	Q6Z7B0 [202-217]; Q75HQ0 [226-241]	0	1659.89521269	High	High	High	3.6e8	5.3e8	4.5e8	4.10151243209839	High	0	6.058E-08
High	[K].VIGTEHTDILR.[V]			0.000667516	0	1	1	27	P30298	P30298 [351-361]	0	1253.68482619	High	High	High	2.2e8	1.6e8	2.0e8	3.05331301689148	High	0	3.53E-05
High	[RK].NGHVEIIANDQGNR.[I]			0.00104612	0	1	3	4	Q6Z7B0	Q6Z7B0 [52-65]	0	1536.75134246	High	Not Found	High	1.1e7		5.1e6	3.18996357917786	High	0	2.071E-05
High	[K].QSSALSAASSACDHIR.[D]	1xCarbamidomethyl [C12]		2.28728E-05	0	1	1	7	Q7XDC8	Q7XDC8 [241-256]	0	1660.77075751	High	High	High		2.5e8	1.9e8	4.23049211502075	High	0	1.354E-07
High	[K].TIEVNNTDAEGR.[L]	1xDeamidated [N]		0.00153985	0	1	1	24	Q6K669	Q6K669 [445-456]	0	1319.60736404	High	High	High	2.7e7	1.3e7	1.7e7	3.46370840072632	High	0	3.431E-05
High	[R].GELQCIGATTINEYR.[K]	1xDeamidated [N12]; 1xCarbamidomethyl [C5]		0.00170573	0	0	1	4			0	1725.81122575	High	Not Found	High	1.3e7		1.7e7	2.56769275665283	High	0	3.937E-05
High	[K].KYGQDATNVGDEGGFAPNIQENK.[E]	1xDeamidated [Q/N]		1.92519E-06	0	1	1	16	Q42971	Q42971 [205-227]	1	2453.12153677	High	High	High	1.1e6			5.50783634185791	High	0	5.203E-09
High	[K].KYGQDATNVGDEGGFAPNIQENK.[E]			2.10517E-07	0	1	1	11	Q42971	Q42971 [205-227]	1	2452.13752077	High	High	High	2.8e8	3.0e8	1.2e8	4.92861270904541	High	0	5.799E-08
High	[R].GSASVGQSTLTR.[F]			0.00221532	0	1	1	6	P0C315	P0C315 [171-182]	0	1163.60149049	High	High	High	6.9e7	8.0e7	4.5e7	3.35008502006531	High	0	5.517E-05
High	[K].TVDSEELTVEER.[N]			0.000679003	0	2	2	20	Q7XTE8; Q6EUP4	Q7XTE8 [38-49]; Q6EUP4 [38-49]	0	1406.66454408	High	High	High	7.3e8	5.3e8	9.0e8	3.21083807945251	High	0	1.978E-05
High	[R].HPAESTNATNESVLK.[V]			0.000316831	0	1	1	9	Q2QXR8	Q2QXR8 [476-490]	0	1597.78163947	High	High	High	3.6e6	9.2e6	1.2e7	2.93943285942078	High	0.0001652	0.001345
High	[R].YTAYGQTESGQHGSAEEESR.[L]			3.52458E-05	0	1	1	5	Q6Z965	Q6Z965 [287-306]	0	2186.92210836	High	High	High	7.4e6	6.5e7	5.7e7	3.21097588539124	High	0	2.399E-07
High	[R].YTAYGQTESGQHGSAEEESR.[L]	1xDeamidated [Q6]		0.0031685	0	1	1	1	Q6Z965	Q6Z965 [287-306]	0	2187.90612436	High	Not Found	Not Found	5.1e7			3.26153564453125	High	0	8.82E-05
High	[K].ENVSSEALEAAR.[I]			0.000516769	0	1	1	6	A2ZCQ7	A2ZCQ7 [58-69]	0	1275.61753441	High	High	High	1.2e8	7.9e7	9.9e7	4.21023368835449	High	0	2.55E-05
High	[R].ELVADDEWLNTEFISTVQQR.[G]	1xDeamidated [N/Q]		1.5802E-05	0	1	1	8	Q7XDC8	Q7XDC8 [212-231]	0	2394.14596066	High	Not Found	High				4.00629091262817	High	0	3.211E-06
High	[R].ELVADDEWLNTEFISTVQQR.[G]			1.58395E-07	0	1	1	35	Q7XDC8	Q7XDC8 [212-231]	0	2393.16194466	High	High	High	1.7e8	1.1e8	1.9e8	4.80872297286987	High	0	1.842E-08
High	[R].LGANVGSAQGPTGLGK.[Y]			9.3624E-06	0	1	1	16	P0C367	P0C367 [324-339]	0	1426.76486732	High	High	High	9.3e8	8.7e8	7.4e8	4.07979774475098	High	0	4.174E-08
High	[K].DTSATAAATETTAR.[D]			0.000787216	0	1	2	4	A2Y720	A2Y720 [185-198]	0	1366.64447736	High	Not Found	Not Found	1.5e7			3.69671773910522	High	0	1.429E-05
High	[K].RLASIGLENTEANR.[Q]			0.00014125	0	1	1	4	Q40677	Q40677 [72-85]	1	1543.81869373	High	High	Not Found	3.0e7	7.5e7		3.60895252227783	High	0	1.485E-06
High	[K].EETINDPTNPK.[H]			0.00216554	0	1	1	6	Q69Q02	Q69Q02 [878-888]	0	1257.59573635	High	High	High		1.2e7	1.1e7	3.14370465278625	High	0	5.343E-05
High	[K].IVVNCGLGAEAGNSK.[G]	1xDeamidated [N13]; 1xCarbamidomethyl [C5]		0.00124068	0	1	1	3	Q9ZST0	Q9ZST0 [108-122]	0	1489.73151899	Not Found	High	High			7.6e6	3.19010281562805	High	0	2.583E-05
High	[R].GVAFMVDNCSTTAR.[L]	1xCarbamidomethyl [C9]		0.000128961	0	1	1	13	Q65XK0	Q65XK0 [491-504]	0	1528.68827357	High	High	High	8.9e7	3.9e7	3.6e7	3.61158657073975	High	0	1.891E-06
High	[K].IVVNCGLGAEAGNSK.[G]	1xCarbamidomethyl [C5]		1.28753E-05	0	1	1	10	Q9ZST0	Q9ZST0 [108-122]	0	1488.74750299	High	High	High		1.1e8	2.9e7	4.39317417144775	High	0	6.354E-08
High	[K].GVVPDTHPLSATAAR.[S]			0.00281227	0	1	1	3	Q0JMH0	Q0JMH0 [260-274]	0	1491.79141641	High	High	High	2.5e8	2.0e8	3.4e7	2.51933455467224	High	7.998E-05	0.000418
High	[K].IVVVDHELPNQGSQQR.[R]			0.000499429	0	1	1	8	Q43007	Q43007 [338-353]	0	1818.94568504	High	High	High	1.1e7	1.8e8	1.1e8	2.49467396736145	High	0	7.82E-06
High	[K].EGDSAIVDVDSEGK.[V]			3.44528E-05	0	2	2	12	Q7F9I1; Q2QVG9	Q7F9I1 [885-898]; Q2QVG9 [886-899]	0	1420.64380862	High	High	High	4.5e8	2.9e8	3.3e8	4.02681493759155	High	0	2.318E-07
High	[K].TFQGPPHGIQVER.[D]			0.000365253	0	1	1	65	P0C511	P0C511 [147-159]	0	1465.75463703	High	High	High	2.1e10	2.7e10	2.1e10	3.35282206535339	High	4.727E-05	0.0001263
High	[R].SGSWVGATGK.[A]			0.00267212	0	2	2	11	P42862; P42863	P42862 [135-144]; P42863 [135-144]	0	949.47377095	High	High	High	1.2e8	4.3e7	7.3e7	3.44108772277832	High	0	7.068E-05
High	[K].YYCTVIDAPGHR.[D]	1xCarbamidomethyl [C3]		2.32666E-05	0	1	1	21	O64937	O64937 [85-96]	0	1451.67360986	High	High	High	2.9e9	1.1e9	2.1e9	3.66088628768921	High	0	1.383E-07
High	[R].EGDGGEALAHAPR.[R]			0.000155594	0	1	1	14	Q7XDY9	Q7XDY9 [335-347]	0	1279.60255309	High	High	High	1.1e8	5.4e7	5.1e7	3.74898934364319	High	0	7.808E-06
High	[R].LPANLVQAQR.[D]			0.00304501	0	1	1	10	Q9LI00	Q9LI00 [441-450]	0	1109.64256755	High	High	High	1.9e8	9.8e7	6.3e7	3.08881425857544	High	0	8.327E-05
High	[K].AKETVASAPVVVYSK.[S]			0.000769509	0	1	1	4	P55142	P55142 [6-20]	1	1548.86318434	High	Not Found	High			1.9e6	2.79779458045959	High	7.998E-05	0.0001882
High	[K].GWSLNLGELAR.[I]			0.000928366	0	1	1	8	Q9LI00	Q9LI00 [353-363]	0	1215.64804681	High	High	High			4.5e7	3.22437953948975	High	0	1.765E-05
High	[K].GTVEVAGTNKETTTQGHDDLGK.[R]			0.00268734	0	1	1	4	Q5N725	Q5N725 [107-128]	1	2258.08950799	High	Not Found	High	3.8e6		7.9e6	2.23497939109802	High	7.998E-05	0.0001838
High	[R].TDEYGGSLSNR.[C]			0.0011328	0	1	1	5	Q6Z965	Q6Z965 [208-218]	0	1198.53347048	High	Not Found	High	2.9e7		1.6e7	2.57977223396301	High	0	2.294E-05
High	[R].NCDNFQVNQNDVEK.[I]	1xDeamidated [N/Q]; 1xCarbamidomethyl [C2]		4.90251E-05	0	1	1	12	Q6YZX6	Q6YZX6 [53-66]	0	1724.71805362	High	High	High	1.4e7	1.0e7	6.6e6	4.11904573440552	High	0	5.38E-06
High	[R].NCDNFQVNQNDVEK.[I]	1xCarbamidomethyl [C2]		0.000128961	0	1	1	12	Q6YZX6	Q6YZX6 [53-66]	0	1723.73403762	High	High	High	1.2e8	1.0e8	1.0e8	3.85491251945496	High	0	3.505E-06
High	[R].VDVAAPEQCPPEGR.[L]	1xCarbamidomethyl [C9]		0.00196614	0	1	1	4	P0C0L1	P0C0L1 [151-164]	0	1524.71111747	Not Found	High	High		6.1e7	6.5e7	3.44923162460327	High	0	4.719E-05
High	[R].VGSGPFPTELLGK.[T]			0.00265698	0	1	1	2	Q851S8	Q851S8 [337-349]	0	1301.70997831	High	Not Found	Not Found	3.3e7			2.05621886253357	High	0	6.979E-05
High	[R].GGLDFTKDDENVNSQPFMR.[W]	1xOxidation [M18]		1.11049E-05	0	1	1	33	P0C511	P0C511 [195-213]	1	2185.98187233	High	High	High	1.2e9	1.6e9	1.3e9	5.03315401077271	High	0	9.942E-08
High	[R].AVAMSATDGLMR.[G]	2xOxidation [M4; M11]		0.00164854	0	1	1	6	P12085	P12085 [76-87]	0	1254.58168384	High	High	High	7.4e6	1.2e7	1.6e7	2.67915225028992	High	0.0001056	0.0004974
High	[R].SSSGDAQVSESANTDLTER.[K]			0.00041631	0	1	2	2	B8B0E2	B8B0E2 [1024-1042]	0	1953.86319655	High	Not Found	Not Found	7.0e6			2.26282238960266	High	0	6.171E-06
High	[K].LGIYSDAGSQTCSNK.[M]	1xCarbamidomethyl [C12]		1.57123E-05	0	1	1	12	Q9FXT4	Q9FXT4 [145-159]	0	1600.72716139	High	High	High	8.5e7	6.8e7	6.6e7	3.99391174316406	High	0	1.399E-06
High	[K].GHYLNATAGTCEEMIK.[R]	1xDeamidated [N5]; 1xCarbamidomethyl [C11]; 1xOxidation [M14]		0.00273352	0	1	1	5	P0C511	P0C511 [237-252]	0	1811.79386151	High	High	High	3.8e6			3.31513595581055	High	4.727E-05	0.0001546
High	[K].GHYLNATAGTCEEMIK.[R]	1xCarbamidomethyl [C11]; 1xOxidation [M14]		2.16078E-05	0	1	1	23	P0C511	P0C511 [237-252]	0	1810.80984551	High	High	High	3.8e8	2.2e8	3.0e8	4.17350387573242	High	0	7.538E-06
High	[K].GHYLNATAGTCEEMIK.[R]	1xDeamidated [N5]; 1xCarbamidomethyl [C11]		1.11049E-05	0	1	1	32	P0C511	P0C511 [237-252]	0	1795.79894651	High	High	High	5.2e8	4.0e8	3.6e8	4.5501594543457	High	0	5.986E-07
High	[K].GHYLNATAGTCEEMIK.[R]	1xCarbamidomethyl [C11]		1.17355E-06	0	1	1	65	P0C511	P0C511 [237-252]	0	1794.81493051	High	High	High	1.6e9	1.8e9	9.4e8	4.96128845214844	High	0	2.135E-08
High	[R].TIGHTVTSPDDTAEQCR.[S]	1xCarbamidomethyl [C16]		0.000267121	0	1	1	7	Q259G4	Q259G4 [226-242]	0	1887.8501299	High	High	High	6.9e7	6.7e7	2.5e7	2.82101774215698	High	0	3.44E-06
High	[R].LPSPNGESTVSCHQISK.[M]	1xDeamidated [N/Q]; 1xCarbamidomethyl [C12]		0.000206789	0	1	1	6	P42211	P42211 [404-420]	0	1841.86980319	High	High	High	9.3e7	8.2e7		4.32342672348022	High	0	2.464E-06
High	[K].FRPSSSFDTK.[T]			0.0011328	0	1	1	13	Q0E4K1	Q0E4K1 [6-15]	0	1171.57421317	High	High	High	5.2e6		1.6e8	3.16411328315735	High	0.0001386	0.001043
High	[K].ASDASQEVDSQENHETVQEDESK.[V]			1.98403E-05	0	1	2	5	A2WNF5	A2WNF5 [221-243]	0	2562.07101671	High	High	High	1.4e7	2.9e7	5.6e6	3.73036575317383	High	0	1.118E-07
High	[K].ASDASQEVDSQENHETVQEDESK.[V]	1xDeamidated [Q/N]		0.00273352	0	1	2	3	A2WNF5	A2WNF5 [221-243]	0	2563.05503271	Not Found	Not Found	High			8.9e6	3.74690318107605	High	0	0.0001101
High	[K].LQQVSVHGLAAGK.[K]			0.00214107	0	1	1	7	Q9FR35	Q9FR35 [24-36]	0	1307.74300977	High	High	High	2.0e8	7.1e7	8.7e6	2.61993432044983	High	0	0.0001101
High	[R].IPSTEEIADR.[VI]			0.00290976	0	2	2	14	Q2QLY5; Q2QLY4	Q2QLY5 [706-715]; Q2QLY4 [706-715]	0	1130.5687934	High	High	High	1.5e9	1.5e9	1.3e9	3.56966209411621	High	0	7.889E-05
High	[R].QSGTTPGYSYSTANK.[N]			9.06293E-05	0	1	1	10	A2Y4S9	A2Y4S9 [48-62]	0	1561.71289123	High	High	High	4.5e7	2.3e7	2.3e7	3.223717212677	High	0	2.871E-05
High	[R].IIYGGSVTGANCK.[E]	1xDeamidated [N11]; 1xCarbamidomethyl [C12]		0.000223933	0	1	1	4	P48494	P48494 [207-219]	0	1340.65147786	High	High	Not Found	1.3e8			3.64590096473694	High	0	3.987E-06
High	[R].IIYGGSVTGANCK.[E]	1xCarbamidomethyl [C12]		0.000108109	0	1	1	16	P48494	P48494 [207-219]	0	1339.66746186	High	High	High	1.1e9	9.2e8	9.2e8	4.31798076629639	High	0	1.048E-06
High	[R].TCYAQASQIR.[Q]	1xCarbamidomethyl [C2]		0.00102259	0	1	1	15	P49397	P49397 [153-162]	0	1197.56808224	High	High	High	4.9e8	3.9e8	3.2e8	3.62385082244873	High	0	2.004E-05
High	[R].YGGGANTLAAGYSK.[G]			3.19965E-05	0	1	1	9	Q8H5N9	Q8H5N9 [159-172]	0	1329.64335527	High	High	High	1.4e8	1.4e8	7.7e7	4.04068851470947	High	0	2.109E-07
High	[K].TYDLNFKEENNDGSQK.[I]			1.1622E-05	0	1	1	25	Q42971	Q42971 [264-279]	1	1901.85117543	High	High	High	1.1e9	1.2e9	1.1e9	3.59954524040222	High	0	5.548E-08
High	[K].SPEDATNLIDDKK.[I]			0.000123926	0	1	1	23	Q53LQ0	Q53LQ0 [159-171]	1	1445.71182863	High	High	High	3.5e8	3.5e8	2.9e8	4.37970924377441	High	0	6.121E-06
High	[R].AVAMSATDGLMR.[G]			0.000760806	0	1	1	14	P12085	P12085 [76-87]	0	1222.59185384	High	High	High	2.1e8	2.2e8	1.5e8	3.74298334121704	High	0	1.688E-05
High	[R].TISKPVEDPSELPK.[W]			0.000743693	0	1	1	19	P14655	P14655 [95-108]	0	1539.82646445	High	High	High	1.2e9	1.3e9	1.3e9	3.03092098236084	High	4.727E-05	0.0001336
High	[K].GIGESVASVAK.[S]			0.00346985	0	1	1	6	Q6K669	Q6K669 [191-201]	0	1017.55750051	High	Not Found	High	1.4e8		1.0e8	3.27495312690735	High	0	9.89E-05
High	[R].VAVANGTAPVANR.[I]			0.00325975	0	1	1	12	P14717	P14717 [624-636]	0	1239.68040953	High	High	High	1.7e7	1.3e7	7.6e6	2.95558881759644	High	0	9.128E-05
High	[R].VAVANGTAPVANR.[I]	1xDeamidated [N]		0.000160083	0	1	1	23	P14717	P14717 [624-636]	0	1240.66442553	High	High	High	3.0e8	2.9e8	2.1e8	3.1804780960083	High	0	6.494E-06
High	[K].NVAGSISGLNAGNAASIPSK.[C]	1xDeamidated [N]		5.019E-08	0	1	2	38	Q7XJ39	Q7XJ39 [80-99]	0	1828.93993133	High	High	High	1.1e7	1.4e8	2.2e8	4.59487533569336	High	0	2.663E-08
High	[K].NVAGSISGLNAGNAASIPSK.[C]			5.16382E-08	0	1	2	17	Q7XJ39	Q7XJ39 [80-99]	0	1827.95591533	High	High	High	1.0e9	3.9e8	8.0e8	5.6317081451416	High	0	1.337E-10
High	[K].HLTSTYSSDETKEDIK.[L]			4.4253E-05	0	1	2	12	B8BKI7	B8BKI7 [308-323]	1	1853.87632755	High	High	High	1.1e8	5.5e7	4.0e7	3.63832521438599	High	0	2.789E-06
High	[R].EGNVVLAPTNPR.[D]			0.00302777	0	1	1	12	Q10M12	Q10M12 [47-58]	0	1266.68007516	High	High	High	2.5e8	1.7e8	1.7e8	3.37726426124573	High	7.998E-05	0.0002936
High	[K].YGRPLLGCTIKPK.[L]	1xCarbamidomethyl [C8]		2.79127E-05	0	1	1	93	P0C511	P0C511 [165-177]	0	1502.85118029	High	High	High	2.1e9	6.6e8	5.4e8	3.45020937919617	High	0	2.288E-06
High	[K].MDATAQELSEEK.[T]			0.000448264	0	1	1	14	Q7XDC8	Q7XDC8 [313-324]	0	1351.60458643	High	High	High	5.0e8	4.2e8	3.9e8	3.73712229728699	High	0	2.84E-05
High	[K].MDATAQELSEEK.[T]	1xOxidation [M1]		0.000474504	0	1	1	10	Q7XDC8	Q7XDC8 [313-324]	0	1367.59950143	High	High	High	2.1e7	8.7e6	1.0e7	3.29732346534729	High	0	7.347E-06
High	[K].HIGGCDDTLALNNEGK.[L]	1xCarbamidomethyl [C5]		0.000100402	0	1	1	6	P55142	P55142 [76-91]	0	1713.7860732	High	High	High	4.3e7	1.7e7	8.4e6	3.55060887336731	High	0	9.499E-07
High	[K].NPGDEVFSGSTCK.[Q]	1xCarbamidomethyl [C12]		0.00119907	0	1	1	4	Q7XPY2	Q7XPY2 [191-203]	0	1397.60017008	High	High	Not Found	2.9e7	6.8e6		3.67517733573914	High	0	4.636E-05
High	[R].VNVYYNEASCGR.[F]	1xCarbamidomethyl [C10]		0.000443193	0	3	4	12	Q43594; Q8H7U1; Q76FS3	Q43594 [47-58]; Q8H7U1 [47-58]; Q76FS3 [47-58]	0	1431.63213894	High	High	High	1.2e8	8.5e7	1.2e8	3.79429030418396	High	0	6.717E-06
High	[R].EMTLGFVDLLR.[D]			0.000528662	0	1	1	52	P0C511	P0C511 [340-350]	0	1293.68713441	High	High	High	4.3e8	2.8e8	6.7e8	3.54034900665283	High	7.998E-05	0.0003574
High	[K].AGAEVIGISGDDAASHK.[E]			2.63689E-05	0	1	1	13	P0C5D5	P0C5D5 [129-145]	0	1597.78163947	High	High	High	3.5e8	4.2e7	4.2e7	4.81079959869385	High	0	1.627E-07
High	[K].VLSASPSAYSANPK.[S]			0.000977117	0	1	1	8	Q6ZLK0	Q6ZLK0 [203-216]	0	1391.71652017	High	High	High	2.4e7	3.5e6	1.4e7	3.03480458259583	High	0.001969	0.01978
High	[R].IDVTGPEQCPPEGK.[L]	1xCarbamidomethyl [C9]		8.08821E-05	0	1	1	7	Q7XJ02	Q7XJ02 [200-213]	0	1526.71553413	High	High	High	1.2e8	1.9e7	3.1e7	4.13336658477783	High	0	2.64E-05
High	[R].SYPTYACSPATTGSTK.[A]	1xCarbamidomethyl [C7]		0.000111229	0	1	1	8	Q6H5X0	Q6H5X0 [63-78]	0	1691.75812714	High	High	High	3.5e7	2.4e7	2.1e7	3.06082153320313	High	0	1.087E-06
High	[R].TKGEAGTGNVVEAVR.[H]			0.000301018	0	1	2	24	Q69LA6	Q69LA6 [173-187]	1	1487.78124561	High	High	High	1.0e8	1.2e8	4.5e7	3.85353589057922	High	0	7.323E-06
High	[K].APQAAGTIHTDFER.[G]			0.000448264	0	1	2	5	B8BBN7	B8BBN7 [326-339]	0	1513.73938083	High	High	High	1.0e8	1.7e7		3.32112789154053	High	0	6.803E-06
High	[K].LPDAGPSAPADHLR.[K]			0.000113143	0	1	1	14	Q7XJ02	Q7XJ02 [214-227]	0	1416.72300254	High	High	High	2.5e8	1.4e8	1.6e8	3.15864872932434	High	0	1.106E-06
High	[R].AGGVDDAPLVGNK.[A]			0.000142056	0	1	1	17	Q6ER94	Q6ER94 [61-73]	0	1212.62189158	High	High	High	1.9e9	9.0e8	1.6e9	4.03215551376343	High	0	6.507E-06
High	[R].AVAMSATDGLMR.[G]	1xOxidation [M11]		0.00325975	0	1	1	6	P12085	P12085 [76-87]	0	1238.58676884	High	High	High	3.0e7	1.2e7	3.6e7	3.18018817901611	High	0	9.111E-05
High	[R].NMAVTQFEAADAR.[R]			0.00157526	0	1	1	7	Q0J5V5	Q0J5V5 [129-141]	0	1423.66343875	High	High	High	3.4e7	1.5e7	2.8e7	2.86383509635925	High	0	0.0001036
High	[R].TTGDIADNWGSMTSR.[A]			0.00043818	0	1	1	10	Q9FXT4	Q9FXT4 [237-251]	0	1611.70675999	High	High	High	5.0e7	2.6e7	3.0e7	2.80768156051636	High	0	1.775E-05
High	[R].SPTGEVIFGGETMR.[F]	1xOxidation [M13]		0.000453394	0	1	1	2	P0C367	P0C367 [344-357]	0	1496.70496956	Not Found	High	Not Found		3.2e7		3.08485555648804	High	0	6.899E-06
High	[K].IDQSALTGESLPVTK.[N]			0.000349003	0	1	1	12	Q7XPY2	Q7XPY2 [176-190]	0	1558.83227808	High	High	High	7.1e7	4.7e7	2.7e7	2.72559213638306	High	0	0.0001101
High	[K].DAAGVAVELDEEARPR.[V]			0.00155745	0	1	1	15	P14717	P14717 [62-77]	0	1697.84530231	High	High	High	1.1e8	6.4e7	8.2e7	3.49568605422974	High	4.727E-05	0.0001356
High	[R].LTAFHPEIEELLYSEVENDEHK.[F]			5.97289E-06	0	1	1	23	P30298	P30298 [538-559]	0	2642.26205251	High	High	High			8.6e6	4.98373413085938	High	0	2.943E-08
High	[K].DAPMFVCGVNEDK.[Y]	1xCarbamidomethyl [C7]		0.000955142	0	1	1	10	A2YQT7	A2YQT7 [129-141]	0	1481.63992642	High	High	High	9.8e7	6.9e7	9.3e7	3.51721024513245	High	7.998E-05	0.0002766
High	[K].ELTLQEAETIALSILK.[Q]			6.88585E-06	0	1	1	57	Q9LSU1	Q9LSU1 [186-201]	0	1772.00515697	High	High	High	1.9e6	1.8e6	2.6e6	4.70431900024414	High	0	1.08E-07
High	[K].NAIIWGNHSSTQYPDVNHATVK.[T]			1.34303E-07	0	1	1	36	Q7XDC8	Q7XDC8 [181-202]	0	2452.20039589	High	High	High	2.8e8		1.0e8	4.67142391204834	High	0	1.78E-09
High	[K].SDVVIETHKEDDLI.[-]			0.00274909	0	1	1	31	A2YQD9	A2YQD9 [126-139]	1	1612.80645722	High	High	High	1.2e9	6.4e8	5.5e8	3.70664191246033	High	7.998E-05	0.0003049
High	[K].IYGDQVAKPGAIIIR.[Q]			0.000892136	0	1	1	10	O65037	O65037 [84-98]	0	1613.93735235	High	High	High		3.7e7	5.4e7	2.97822237014771	High	0	1.681E-05
High	[R].LVQNSIASSDPGKLPK.[H]			0.00214107	0	1	1	7	P0C487	P0C487 [147-162]	1	1653.91701075	High	High	High	1.3e8	9.2e7	4.5e7	2.94102835655212	High	0	5.265E-05
High	[R].LTAFHPEIEELLYSEVENDEHK.[F]	1xDeamidated [N18]		0.00229214	0	1	1	4	P30298	P30298 [538-559]	0	2643.24606851	High	Not Found	High	7.2e6		1.1e7	3.37205767631531	High	0	5.757E-05
High	[R].SPTGEVIFGGETMR.[F]			4.73798E-05	0	1	1	11	P0C367	P0C367 [344-357]	0	1480.71005456	High	High	High	2.3e8	1.9e8	6.7e7	4.28149223327637	High	0	7.639E-07
High	[K].FSTAGDIGTANIVCR.[Q]	1xCarbamidomethyl [C14]		0.00144651	0	1	1	2	P17070	P17070 [169-183]	0	1581.76896668	High	Not Found	High	8.7e7		2.7e7	2.03754663467407	High	0	3.159E-05
High	[K].NAIIWGNHSSTQYPDVNHATVK.[T]	1xDeamidated [N/Q]		1.1755E-05	0	1	1	37	Q7XDC8	Q7XDC8 [181-202]	0	2453.18441189	High	High	High	2.3e7	4.7e7	3.9e7	4.7047438621521	High	0	5.649E-08
High	[K].NAIIWGNHSSTQYPDVNHATVK.[T]	2xDeamidated [Q/N]		0.00178508	0	1	1	7	Q7XDC8	Q7XDC8 [181-202]	0	2454.16842789	High	High	High	9.6e6	9.0e6	3.3e6	4.02987098693848	High	7.998E-05	0.0003693
High	[R].NVIHGSDSVDNGKK.[E]	1xDeamidated [N11]		5.52467E-05	0	1	2	11	A6N0M9	A6N0M9 [112-125]	1	1470.71831143	High	High	High	4.8e7	6.6e7	7.3e7	4.16741752624512	High	0	3.086E-06
High	[K].VVSTQAPVQLGSLR.[A]			0.000556432	0	1	2	13	A2Z7B3	A2Z7B3 [359-372]	0	1454.83255296	High	High	High	1.7e8	8.3e7	1.8e8	3.56722640991211	High	0	9.06E-06
High	[K].ILDQAVLEMNDDLTK.[M]	1xDeamidated [N10]		0.00204592	0	1	1	2	Q8S0J7	Q8S0J7 [85-99]	0	1718.85169325	Not Found	Not Found	High			2.3e7	2.86407709121704	High	0.0003816	0.003398
High	[R].SHVVHDSYAPSR.[T]			0.000435694	0	1	1	8	Q653V7	Q653V7 [802-813]	0	1354.64983764	High	High	High	2.1e7	1.4e7	5.1e6	3.3191077709198	High	0	6.525E-06
High	[R].TSSPQQTEVCQAIFQK.[L]	1xCarbamidomethyl [C10]		0.00190023	0	1	1	4	Q9ZTS1	Q9ZTS1 [109-124]	0	1851.89053822	High	High	Not Found	7.9e6	8.5e6		2.5416202545166	High	0.0005884	0.004931
High	[K].AIDLIDEAGSR.[VA]			0.00178508	0	2	4	10	Q7F9I1; Q2QVG9	Q7F9I1 [479-489]; Q2QVG9 [480-490]	0	1159.59534249	High	High	High	2.0e8	2.0e8		3.70653367042542	High	0	4.219E-05
High	[K].VEASEEEEAPKPKPK.[N]			0.00350948	0	1	1	5	Q5Z627	Q5Z627 [243-257]	0	1667.84865637	High	High	High	3.1e7	1.9e7	1.6e7	2.89153027534485	High	0.0001056	0.0007299
High	[K].TGLPYIWHSK.[A]			0.00224064	0	2	2	23	Q6Z4G3; Q8H8T0	Q6Z4G3 [264-273]; Q8H8T0 [266-275]	0	1201.63641955	High	High	High	7.3e7	2.3e7	7.1e7	3.11024379730225	High	0	5.595E-05
High	[R].TANLANNQIINYR.[C]			0.00126922	0	1	2	8	Q2QYW2	Q2QYW2 [151-163]	0	1504.78666538	High	High	High	1.9e7	7.4e6	3.8e7	3.12188315391541	High	0	2.662E-05
High	[R].GLLYLGMGVSGGEEGAR.[N]			0.000142056	0	2	2	4	Q2R480; Q9LI00	Q2R480 [140-156]; Q9LI00 [122-138]	0	1665.82648121	Not Found	High	Not Found		1.8e7		3.43744134902954	High	0	1.496E-06
High	[K].DLEYSAGPTVEVAQK.[I]			1.0855E-05	0	1	1	11	Q8SAY0	Q8SAY0 [112-126]	0	1606.79589256	High	High	High	2.8e8	2.0e8	2.2e8	5.13699150085449	High	0	5.057E-08
High	[R].LNLEAAGVEVDNIGAIK.[V]			2.48693E-06	0	1	1	18	P48642	P48642 [302-318]	0	1725.93814007	High	High	High	8.4e7	3.7e7	5.5e7	4.76923036575317	High	0	1.034E-08
High	[K].FSTAGDIGTANIVCR.[Q]	1xDeamidated [N11]; 1xCarbamidomethyl [C14]		0.0037783	0	1	1	6	P17070	P17070 [169-183]	0	1582.75298268	High	High	High	1.1e8	5.5e7	5.2e7	2.87671327590942	High	0	0.0001107
High	[K].NYPVVSAEYQEAVEK.[A]			0.000172371	0	1	2	18	Q10N21	Q10N21 [4-18]	0	1725.83300631	High	High	High	1.2e7	5.9e7	2.6e6	3.34687852859497	High	0	1.926E-06
High	[K].APLESYADIGGLDAQIQEIK.[E]			4.54549E-06	0	1	1	2	P46466	P46466 [187-206]	0	2131.09173996	High	Not Found	Not Found	2.3e7			3.64722347259521	High	0	1.613E-08
High	[R].LNADDWENDENLK.[K]			0.000341151	0	1	1	4	A2XCT8	A2XCT8 [52-64]	0	1575.69215577	High	High	Not Found	8.1e6	9.2e6		3.08872008323669	High	0	4.735E-06
High	[K].DNQTVQSVLGTPTR.[D]			0.000773898	0	1	1	8	Q7Y0E8	Q7Y0E8 [165-178]	0	1515.77616021	High	High	High	7.0e7	3.9e7	4.7e7	3.14521789550781	High	0	4.553E-05
High	[R].VCIIGSGPSAHTAAIYAAR.[A]	1xCarbamidomethyl [C2]		4.6051E-05	0	1	1	8	Q6ZFU6	Q6ZFU6 [13-31]	0	1914.98544169	High	High	High	5.6e7	3.8e7		3.44104290008545	High	0	3.412E-07
High	[K].MVEIMANQASSCDLK.[E]	1xCarbamidomethyl [C12]		8.30802E-06	0	1	1	14	P49397	P49397 [168-182]	0	1696.77028855	High	High	High	8.3e7	3.3e7	3.2e7	4.15825605392456	High	0	3.56E-08
High	[K].KDAPAGEKPEPVR.[T]			0.000425892	0	1	1	10	P31674	P31674 [74-86]	1	1393.74340363	High	High	High	2.3e8	3.1e8	2.6e8	3.41951036453247	High	0.0001056	0.0004928
High	[K].LGVSYNQPDGQK.[L]			0.00306235	0	1	2	10	A2XD35	A2XD35 [405-416]	0	1305.64335527	High	High	High	8.1e7	6.6e7	4.9e7	3.31255173683167	High	0.0001056	0.0004737
High	[K].DGPALQVELLR.[H]			0.00258258	0	1	1	10	P14717	P14717 [112-122]	0	1210.67901256	High	High	High	2.8e7	5.9e7		2.99643278121948	High	0	7.918E-05
High	[K].GGIGCAPGELSTSELER.[L]	1xCarbamidomethyl [C5]		1.31717E-05	0	1	1	12	Q33E23	Q33E23 [103-119]	0	1732.81703895	High	High	High	1.0e8	4.1e7	5.7e7	4.14549016952515	High	0	6.539E-08
High	[R].VGNLLKPLNSEYGK.[V]			0.000245272	0	1	1	17	P0C422	P0C422 [19-32]	0	1531.84786865	High	High	High	2.5e8	8.4e7	6.1e7	3.74961972236633	High	0	3.075E-06
High	[K].GGAPAEFQPSFR.[S]			0.00212894	0	1	1	13	P0DKK8	P0DKK8 [146-157]	0	1263.61166129	High	High	High	3.5e8	3.4e8	1.8e8	3.49247145652771	High	0.0006629	0.005392
High	[K].VSSSYDASSQTFSLK.[F]			7.51159E-05	0	1	1	10	B7EA73	B7EA73 [453-467]	0	1606.75950704	High	High	High	8.6e7	6.7e7		3.77443623542786	High	0.0001056	0.0006667
High	[K].EGQNDIYYITGESK.[K]			0.000778312	0	1	1	4	Q0J4P2	Q0J4P2 [459-472]	0	1616.74385698	High	High	Not Found	4.8e7	4.0e7		3.28925538063049	High	7.998E-05	0.0002214
High	[K].EGVIQHSTINNLAIGR.[S]			5.64255E-06	0	1	1	43	Q6ER94	Q6ER94 [198-213]	0	1721.92930675	High	High	High	8.7e8	1.1e9	5.7e8	3.79937815666199	High	0	2.148E-08
High	[K].EGVIQHSTINNLAIGR.[S]	1xDeamidated [N/Q]		0.00018455	0	1	1	10	Q6ER94	Q6ER94 [198-213]	0	1722.91332275	High	Not Found	High	9.6e6		6.4e7	3.57835245132446	High	0	2.109E-06
High	[K].AAEKPEEEEEAPKPKPK.[N]			9.32444E-05	0	1	1	8	Q9ZRI7	Q9ZRI7 [243-259]	0	1906.97564768	High	High	High	1.2e8	8.9e7	5.9e7	3.44825911521912	High	0	8.579E-07
High	[R].SRDHTVSATHGDMDQNTR.[D]			1.1622E-05	0	1	4	8	Q6Z2Z4	Q6Z2Z4 [302-319]	1	2027.89478831	High	High	High	3.6e7	1.4e7	1.0e7	3.58263683319092	High	0	5.561E-08
High	[R].FPAPPPLVRPK.[A]			0.0014967	0	1	1	15	Q5Z8V9	Q5Z8V9 [76-86]	0	1218.73573968	High	High	High		1.7e7	3.8e7	3.52383470535278	High	7.998E-05	0.0003766
High	[K].TPAELSHAANAGLDIAVR.[M]			3.19436E-06	0	1	2	14	Q10N21	Q10N21 [62-79]	0	1805.95043607	High	High	High	2.0e7	1.6e7	1.1e8	3.666743516922	High	0	1.013E-08
High	[R].TPALAAWEER.[F]			0.00258258	0	1	1	7	Q06398	Q06398 [193-202]	0	1143.57929857	High	High	High			1.8e8	3.75606060028076	High	0	7.075E-05
High	[R].LVGCCNELNAGYAADGYAR.[A]	2xCarbamidomethyl [C4; C5]		3.46494E-05	0	1	2	6	A2XFI3	A2XFI3 [85-103]	0	2073.91168461	High	High	High	4.0e7	2.4e7	2.0e7	3.64897513389587	High	0	5.38E-07
High	[K].HVGVVGLGGLGHVAVK.[F]			0.000123223	0	2	3	2	Q6ERW7; Q6ERW9	Q6ERW7 [259-274]; Q6ERW9 [256-271]	0	1498.88525728	High	Not Found	Not Found				2.7674880027771	High	0	1.239E-06
High	[K].EPYTATIVSVER.[LI]			0.00168645	0	2	2	6	O23877; P41345	O23877 [94-105]; P41345 [94-105]	0	1364.70562114	High	High	High	2.8e8	1.5e8		3.03996539115906	High	4.727E-05	0.0001677
High	[K].IHYETTGPEIWK.[AG]			0.00146305	0	2	2	23	Q9XEA8; Q9XEA6	Q9XEA8 [159-170]; Q9XEA6 [156-167]	0	1473.73725563	High	High	High	4.8e7	1.6e7	1.2e8	3.46788191795349	High	7.998E-05	0.000266
High	[K].VAAQVPDSGPCVTYIGK.[G]	1xCarbamidomethyl [C11]		8.99685E-06	0	1	1	14	Q9LI00	Q9LI00 [162-178]	0	1761.88399636	High	High	High	3.5e8	3.4e8	3.5e8	3.46927523612976	High	0	1.284E-05
High	[R].VTSPLLEPSSVEK.[I]			0.000833284	0	1	1	16	Q9LSU1	Q9LSU1 [54-66]	0	1385.75223695	High	High	High	1.4e8		9.3e7	2.89754462242126	High	0.0001056	0.0004879
High	[K].LSVETTANQDPLVTK.[G]			5.01536E-05	0	1	1	12	Q43008	Q43008 [167-181]	0	1615.85374177	High	High	High	1.5e8	1.1e8	6.8e7	3.12791752815247	High	0	1.841E-05
High	[K].LDRPAEDEAMAGQEVAAAE.[-]			0.000197589	0	1	1	12	P49397	P49397 [244-262]	0	1972.89166	High	High	High	4.0e8	2.7e8	2.8e8	3.66543698310852	High	0	1.457E-05
High	[R].ESSPSSSCCSGVR.[T]	2xCarbamidomethyl [C8; C9]		0.00125487	0	1	1	12	Q2QYL3	Q2QYL3 [50-62]	0	1399.55765363	High	High	High	1.4e7	1.1e7	1.0e7	2.68846035003662	High	4.727E-05	0.0001722
High	[R].VALEACVQAR.[N]	1xCarbamidomethyl [C6]		0.000287625	0	1	1	738	P0C511	P0C511 [422-431]	0	1116.58300407	High	High	High	2.1e8	3.5e7	1.1e8	4.09744358062744	High	0	1.693E-05
High	[K].LVAEAGIGTVASGVSK.[G]			3.00057E-06	0	1	1	17	Q69RJ0	Q69RJ0 [1126-1141]	0	1458.81623416	High	High	High	2.2e8	1.9e8	9.2e7	4.17712211608887	High	0	9.369E-09
High	[K].YGQDATNVGDEGGFAPNIQENK.[E]	1xDeamidated [N/Q]		2.8882E-05	0	1	1	7	Q42971	Q42971 [206-227]	0	2325.02657381	Not Found	High	High		2.9e6		3.73524260520935	High	0	1.838E-07
High	[K].DTDILAAFR.[V]			0.00325975	0	1	1	199	P0C511	P0C511 [33-41]	0	1021.53128579	High	High	High	1.8e10	1.2e10	1.0e10	3.9344162940979	High	0.0001925	0.001674
High	[K].GLAITFVSSASDSDVLNQVQER.[F]			0.00159327	0	1	2	6	Q0JM17	Q0JM17 [391-412]	0	2336.17284369	High	High	High			5.6e6	3.74069380760193	High	0	4.192E-05
High	[K].ILNNDNGDVANDFYHR.[Y]	1xDeamidated [N]		1.54464E-05	0	1	1	21	Q0J0N4	Q0J0N4 [71-86]	0	1877.84127994	High	High	High	2.5e8	1.8e8	9.8e6	4.30483865737915	High	0	8.092E-08
High	[R].FGVTPTFLVNAEQIEIK.[I]			1.47591E-05	0	1	1	23	Q69RJ0	Q69RJ0 [1041-1057]	0	1906.03204043	High	High	High	4.3e7	5.5e6	3.6e7	3.36773228645325	High	0	8.825E-07
High	[K].ALHGGNFQGTPIGVSMDNAR.[L]			5.07275E-05	0	1	1	12	P14717	P14717 [381-400]	0	2041.98723221	High	High	High	1.1e8		6.7e7	3.60121297836304	High	0	4.885E-06
High	[R].GPTPEPLCQVMLR.[V]	1xCarbamidomethyl [C8]		0.000710613	0	1	1	17	Q948T6	Q948T6 [150-162]	0	1497.75523098	High	High	High	3.2e8	8.2e7	2.8e8	2.56214690208435	High	0	4.488E-05
High	[K].GDAPAIVHLQSAIK.[F]			4.10981E-05	0	1	1	11	Q43008	Q43008 [81-94]	0	1419.79543921	High	High	High	6.3e7		2.6e7	3.70990347862244	High	0	2.931E-07
High	[K].IDFPGAKPVSDAVAK.[S]			0.00131326	0	1	1	4	Q0JPA6	Q0JPA6 [94-108]	0	1514.82131956	Not Found	High	High		1.3e7	1.5e8	2.44024205207825	High	0	2.782E-05
High	[K].AVGVNLPGGGAASSAAAAAPAAK.[D]			4.4285E-08	0	1	1	29	P29545	P29545 [73-95]	0	1879.00319988	High	High	High	5.9e8	3.7e8	3.6e8	5.25498867034912	High	0	6.169E-11
High	[R].FYCWDTAGQEK.[F]	1xCarbamidomethyl [C3]		0.00245386	0	1	2	12	A2Y7R5	A2Y7R5 [64-74]	0	1404.58887719	High	High	High	2.8e8	2.5e8	1.4e8	3.09958720207214	High	7.998E-05	0.0002711
High	[K].AAGEEVDDEDGAANAAAAASRPAVPVVR.[L]	1xDeamidated [N14]		7.58513E-06	0	1	1	2	Q7XDY9	Q7XDY9 [288-315]	0	2680.2808908	Not Found	Not Found	High				3.8140664100647	High	0	5.209E-06
High	[K].AAGEEVDDEDGAANAAAAASRPAVPVVR.[L]			1.89575E-05	0	1	1	4	Q7XDY9	Q7XDY9 [288-315]	0	2679.2968748	High	High	Not Found	1.9e7	1.9e7		3.29550313949585	High	0	1.21E-06
High	[K].KVSPEVIAEYTVR.[T]			0.000490978	0	1	1	20	P17784	P17784 [237-249]	1	1490.82131956	High	High	High	1.9e7	3.2e7		3.88196849822998	High	0	1.218E-05
High	[R].AFNPTQAEETYSMVTANR.[F]			3.26789E-06	0	1	1	10	P0C436	P0C436 [235-252]	0	2029.92837989	High	High	High	2.9e7	3.2e7	3.2e7	4.07916736602783	High	0	1.046E-08
High	[R].IIGATRPWEAAPGTIR.[A]			8.18077E-05	0	1	2	24	A6N0M9	A6N0M9 [87-102]	0	1708.94931398	High	High	High	7.5e8	2.5e8	3.2e8	2.53431558609009	High	7.998E-05	0.0001834
High	[K].YIGLSEASASTIR.[R]			0.00066373	0	2	4	7	A2XRZ0; A2XRZ6	A2XRZ0 [160-172]; A2XRZ6 [164-176]	0	1367.71652017	High	High	High		1.7e8	1.5e8	3.19179320335388	High	0	1.14E-05
High	[K].VDVDELKEVAEK.[Y]			0.00365177	0	1	1	7	Q0D840	Q0D840 [65-76]	1	1373.71585143	High	High	High		1.3e8	1.2e8	3.75593757629395	High	0	0.0001054
High	[R].GYVASNSKDDPAK.[E]	1xDeamidated [N6]		0.00311497	0	1	1	21	O64937	O64937 [311-323]	1	1352.63285053	High	High	High	8.4e7	3.7e7	7.8e7	3.5831458568573	High	0.0001652	0.001129
High	[K].RGYVASNSKDDPAK.[E]	1xDeamidated [N7]		0.000413949	0	1	1	6	O64937	O64937 [310-323]	2	1508.73396149	High	High	High	6.0e7	3.8e7	4.0e7	4.25663328170776	High	0	1.725E-05
High	[R].VQGEVCAALEEADGSGAR.[F]	1xCarbamidomethyl [C6]		2.46287E-05	0	1	1	4	Q7XPL2	Q7XPL2 [94-111]	0	1818.82866621	High	Not Found	High	1.7e7		7.1e6	3.13970327377319	High	0	3.694E-05
High	[K].IKDEEGNPAFALVNK.[A]			0.000391058	0	1	1	21	Q10M12	Q10M12 [74-88]	1	1644.85916154	High	High	High	1.3e8	3.0e7	8.5e7	3.85923862457275	High	0	4.724E-05
High	[R].GIYAYGFEKPSAIQQR.[GA]			4.52717E-05	0	3	7	14	Q6Z2Z4; Q10I26; P35683	Q6Z2Z4 [55-70]; Q10I26 [45-60]; P35683 [55-70]	0	1827.93880881	High	High	High	1.9e8	1.3e8	1.2e8	4.13798904418945	High	0	7.009E-07
High	[K].YGQDATNVGDEGGFAPNIQENK.[E]			8.96706E-08	0	1	1	33	Q42971	Q42971 [206-227]	0	2324.04255781	High	High	High	1.1e9	6.8e8	8.8e8	4.42148637771606	High	0	3.438E-09
High	[R].NAGESSGTQQATGAPGR.[G]			9.81431E-05	0	1	1	6	Q6EU14	Q6EU14 [27-43]	0	1588.73100086	High	High	High	3.2e6	3.9e6	3.5e6	3.06505060195923	High	0	1.223E-06
High	[K].EGQSEIYYITGESK.[K]			0.000270178	0	1	2	6	Q07078	Q07078 [459-472]	0	1603.74860801	High	High	High	1.2e8	9.3e7	1.2e8	2.83300065994263	High	0	3.489E-06
High	[R].FASINVENVEENR.[R]			6.81911E-05	0	2	2	11	P17784; Q5N725	P17784 [40-52]; Q5N725 [40-52]	0	1520.73396106	High	High	High	1.9e8	1.7e8	1.5e8	3.97024965286255	High	0	5.685E-07
High	[K].AATAGVSSAPVASGQAPPSYVVR.[A]			1.03132E-05	0	1	1	13	Q6F4N5	Q6F4N5 [60-82]	0	2143.11420676	High	High	High	4.1e7	9.8e6	1.1e7	3.84369349479675	High	0	5.644E-08
High	[R].VPGYGVITNIINGGIECGVGQNDANVDR.[I]	2xDeamidated [N9; N12]; 1xCarbamidomethyl [C17]		0.00156633	0	1	1	1	Q7XCK6	Q7XCK6 [205-232]	0	2903.38397635	Not Found	High	Not Found		2.0e7		3.809326171875	High	0	3.522E-05
High	[K].DGKPFVDVLK.[E]			0.000395532	0	2	3	25	P17784; Q5N725	P17784 [85-94]; Q5N725 [85-94]	0	1117.62518615	High	High	High	1.8e8	1.1e8	8.5e7	4.07681512832642	High	0	2.242E-05
High	[R].CNLEGHGGYVNAVAVSPDGSLCASGGK.[D]	1xDeamidated [N]; 2xCarbamidomethyl [C1; C22]		1.35518E-05	0	1	1	2	P49027	P49027 [203-229]	0	2677.19808987	Not Found	Not Found	High			1.0e7	5.11709308624268	High	0	6.786E-08
High	[K].MGNISPLTGTQGQIR.[L]			3.62629E-05	0	1	2	12	A2YPX3	A2YPX3 [293-307]	0	1572.81625092	High	High	High	2.8e8	5.6e7	1.7e8	3.75551652908325	High	0	1.086E-06
High	[R].GRDHTVSATHGDMDQNTR.[D]			0.000800763	0	1	1	15	P35683	P35683 [302-319]	1	1997.88422365	High	High	High	9.7e7	3.3e7		4.18719244003296	High	0	1.456E-05
High	[R].CNLEGHGGYVNAVAVSPDGSLCASGGK.[D]	2xCarbamidomethyl [C1; C22]		8.37528E-08	0	1	1	10	P49027	P49027 [203-229]	0	2676.21407387	High	High	High	5.5e7	5.1e7	6.7e7	4.98917627334595	High	0	8.384E-11
High	[K].SAGILCSYDPNVR.[L]	1xCarbamidomethyl [C6]		0.000391058	0	1	1	9	Q0J8G4	Q0J8G4 [171-183]	0	1451.69473918	High	High	High	2.9e8	2.2e8	2.4e8	3.8558177947998	High	0	6.064E-05
High	[R].DSEIAMGGYQPYHLATR.[Q]			0.00124776	0	1	1	2	Q43007	Q43007 [691-707]	0	1908.89087228	High	Not Found	Not Found	3.0e7			2.79006433486938	High	7.998E-05	0.0002681
High	[R].GLLASPDGSTVYETSR.[T]			0.000183503	0	1	1	7	Q6H6D2	Q6H6D2 [310-325]	0	1652.81260522	High	High	High	6.4e7	5.0e7	7.5e7	2.87556552886963	High	0	7.636E-06
High	[K].SIGNGVQFLNR.[H]	1xDeamidated [N/Q]		0.00239872	0	2	3	14	P30298; P31924	P30298 [149-159]; P31924 [157-167]	0	1205.62731178	High	High	High	2.4e8	1.0e7	2.3e8	3.1462345123291	High	0.0001056	0.0004388
High	[K].AAPAAAAHSAVTR.[E]			0.000249494	0	1	1	7	Q7XTJ3	Q7XTJ3 [63-75]	0	1193.63854475	High	High	High	5.4e7	9.6e6	2.5e7	3.36340141296387	High	0	1.773E-05
High	[K].AHVVTTPGSGFGPGGEGFVR.[V]			4.63137E-05	0	1	1	12	Q10MQ2	Q10MQ2 [423-442]	0	1928.9613351	High	High	High	7.3e6	3.4e7	2.4e7	3.54369139671326	High	0	3.429E-07
High	[K].NGVNAEGCLFDEHAR.[T]	1xDeamidated [N]; 1xCarbamidomethyl [C8]		0.000335378	0	1	1	22	Q0J8G4	Q0J8G4 [88-102]	0	1689.72855879	High	High	High	1.3e8	1.2e8	5.5e7	3.88759183883667	High	0	4.919E-06
High	[K].QVDLIGFGSGPEVDQK.[L]			4.26973E-06	0	1	1	12	Q6K669	Q6K669 [255-270]	0	1688.84899074	High	High	High	1.7e8	1.9e8	1.8e8	4.3508677482605	High	0	2.412E-08
High	[R].LIESPAPGIISR.[R]			0.00165794	0	1	1	18	P0C2Z4	P0C2Z4 [129-140]	0	1252.72596274	High	High	High	7.9e8	5.5e8	7.4e8	3.1347827911377	High	7.998E-05	0.0003325
High	[R].LPEFTPEQSAMVK.[G]			0.000313247	0	1	1	11	Q0J0N4	Q0J0N4 [315-327]	0	1476.74029208	High	High	High	1.2e8	1.5e8	1.4e8	3.5661096572876	High	0	5.481E-06
High	[R].ALLEVVESGGK.[N]			0.00276475	0	2	2	12	A2YXU2; A2Z3I9	A2YXU2 [193-203]; A2Z3I9 [193-203]	0	1101.61501535	High	High	High	1.6e8	1.5e8	1.9e8	3.49918365478516	High	7.998E-05	0.0002639
High	[R].CQGGANAGHTIYNSEGKK.[F]	1xCarbamidomethyl [C1]		0.000735281	0	2	3	7	A2XD35; Q851S8	A2XD35 [95-112]; Q851S8 [97-114]	1	1891.8715341	High	High	High	1.3e7	7.2e6	3.4e6	3.22906064987183	High	0	1.3E-05
High	[K].KDAEGQDAEATTEEAK.[K]			2.30963E-06	0	1	1	21	P49199	P49199 [133-148]	1	1692.7558781	High	High	High	2.1e8	1.3e8	1.1e8	5.45211315155029	High	0	1.433E-05
High	[K].ILNNDNGDVANDFYHR.[Y]			0.000103299	0	1	1	8	Q0J0N4	Q0J0N4 [71-86]	0	1876.85726394	High	High	High	9.3e7	5.5e7	2.9e7	3.55158019065857	High	0	4.187E-06
High	[K].SHAMVLAASNEDHTK.[V]	1xOxidation [M4]		0.000553276	0	1	1	4	Q9ZTS1	Q9ZTS1 [711-725]	0	1626.75404494	High	High	Not Found	4.2e6	2.1e6		3.92663955688477	High	0	8.936E-06
High	[R].SIGLIGHTFDQK.[R]			0.00112638	0	1	1	10	Q93VT8	Q93VT8 [579-590]	0	1315.70047625	High	High	High	7.3e7	2.4e7	2.5e7	2.44754266738892	High	0.0002478	0.002202
High	[K].MVEIMANQASSCDLK.[E]	1xDeamidated [N/Q]; 1xCarbamidomethyl [C12]		0.000102713	0	1	1	2	P49397	P49397 [168-182]	0	1697.75430455	Not Found	High	Not Found				4.84787321090698	High	0	9.776E-07
High	[K].TNEVLSEEIQER.[D]			0.000897224	0	1	2	6	Q5VND6	Q5VND6 [144-155]	0	1446.7070776	High	High	High	1.1e7	2.2e7	2.7e7	3.606112241745	High	0	1.74E-05
High	[R].GEVEAVQQLCQNEVEK.[F]	1xCarbamidomethyl [C10]		0.00345021	0	1	1	2	Q6ZBF6	Q6ZBF6 [330-345]	0	1859.88036742	High	Not Found	Not Found	1.7e7			3.2268545627594	High	0	9.798E-05
High	[K].GILGYVEEDLVSTDFQGDNR.[S]			1.04733E-06	0	1	1	44	Q7FAH2	Q7FAH2 [274-293]	0	2227.05133164	High	High	High	3.4e8	2.3e8	2.8e8	5.67741203308105	High	0	3.557E-08
High	[K].EINGAGINSSFAVHQDVDGR.[A]	1xDeamidated [N]		0.000125344	0	1	1	8	Q65XK0	Q65XK0 [249-268]	0	2086.97883591	High	High	High	4.3e7	5.2e7	3.2e7	3.51575803756714	High	0	1.267E-06
High	[R].HLNAGIFGTGSDGHTLPSETVR.[A]	1xDeamidated [N3]		0.000193143	0	1	1	6	P14717	P14717 [123-144]	0	2267.10509899	High	High	High	4.2e7		6.8e6	3.58883380889893	High	0	3.842E-06
High	[K].KPAEEEPAAEKAPAAGK.[K]			4.26266E-07	0	1	1	6	Q6F362	Q6F362 [13-29]	1	1693.87553983	High	High	High	2.9e7	2.2e7	1.8e7	5.06225442886353	High	0	7.18E-10
High	[K].KLPSILVDETSVQK.[I]			0.000365253	0	1	1	16	Q10KF0	Q10KF0 [51-64]	1	1556.88939906	High	High	High	2.8e7		4.3e7	4.10929679870605	High	0	5.203E-06
High	[K].GIVDSEDLPLNISR.[E]			4.52717E-05	0	2	3	17	Q0J4P2; Q07078	Q0J4P2 [360-373]; Q07078 [360-373]	0	1527.80131233	High	High	High	5.8e8	4.4e8	2.2e8	4.35820722579956	High	0	9.429E-07
High	[K].VLTMNPTGDLSSAR.[F]			0.000325973	0	1	1	14	P14717	P14717 [534-547]	0	1461.73660365	High	High	High	1.4e8	1.0e8	1.1e8	3.42527651786804	High	0	1.391E-05
High	[K].VAKEDNADDIER.[E]			0.000656222	0	1	1	10	Q69RJ0	Q69RJ0 [231-242]	1	1374.64956276	High	High	High	1.7e8	1.3e8	1.1e8	3.86978507041931	High	0	3.196E-05
High	[R].QDKPEPPPEGR.[L]			0.00131326	0	1	1	12	Q9FE01	Q9FE01 [121-131]	0	1249.61714055	High	High	High	1.5e8	1.8e8	2.0e8	3.58804655075073	High	0	4.317E-05
High	[K].KGQMPSQIGVVLR.[D]			0.000104481	0	1	2	16	Q69UI1	Q69UI1 [43-55]	1	1412.8042298	High	High	High	2.3e7	4.9e7	3.5e7	4.10454320907593	High	0	8.509E-06
High	[K].YGAGIGPGVYDIHSPR.[I]			1.91744E-05	0	2	2	43	Q2QLY5; Q2QLY4	Q2QLY5 [690-705]; Q2QLY4 [690-705]	0	1658.82853016	High	High	High	1.5e9	3.5e8	4.3e8	3.97878885269165	High	0	1.34E-07
High	[R].APISNLTGVQGAVNVQGEDQK.[K]			3.22556E-07	0	1	1	13	O64422	O64422 [111-131]	0	2125.0883859	High	High	High	1.4e8	1.1e8	9.6e7	4.51771783828735	High	0	9.445E-10
High	[K].YGVTESTLLTR.[N]			0.000912663	0	1	1	11	Q8H8C7	Q8H8C7 [192-202]	0	1239.65794273	High	High	High	4.0e8	2.5e8	1.7e8	3.03605365753174	High	0	2.239E-05
High	[K].TVDVEELTVEER.[N]			0.000773898	0	1	1	12	Q6ZKC0	Q6ZKC0 [32-43]	0	1418.7009296	High	High	High	4.4e8	3.7e8	3.1e8	3.08244204521179	High	0	1.398E-05
High	[R].VGLIGLGQNAPSTTTACK.[G]	1xCarbamidomethyl [C17]		3.12249E-06	0	1	1	18	Q6K669	Q6K669 [173-190]	0	1787.93200914	High	High	High	1.2e8	2.0e8	1.5e8	3.90613746643066	High	0	9.818E-09
High	[R].LNALNSSAGADDDDEEEDDE.[-]	1xDeamidated [N]		2.78665E-06	0	2	3	6	Q8L4L4; A2WXX3	Q8L4L4 [285-304]; A2WXX3 [285-304]	0	2124.78473129	High	High	Not Found		3.6e7		4.53051614761353	High	0	8.454E-09
High	[K].VLTMNPTGDLSSAR.[F]	1xOxidation [M4]		0.0013822	0	1	1	2	P14717	P14717 [534-547]	0	1477.73151865	Not Found	High	Not Found				3.05838847160339	High	0	2.976E-05
High	[K].IWHHTFYNELR.[V]			0.00107019	0	4	4	23	A2XNS1; Q10DV7; P0C542; A3C6D7	A2XNS1 [87-97]; Q10DV7 [87-97]; P0C542 [86-96]; A3C6D7 [87-97]	0	1515.74915777	High	High	High			1.9e7	3.1347382068634	High	7.998E-05	0.0002635
High	[R].HLNAGIFGTGSDGHTLPSETVR.[A]			1.78793E-06	0	1	1	17	P14717	P14717 [123-144]	0	2266.12108299	High	High	High		4.9e7	3.4e7	3.97758364677429	High	0	9.977E-09
High	[K].GILGYVEEDLVSTDFQGDNR.[S]	1xDeamidated [N/Q]		5.07275E-05	0	1	1	2	Q7FAH2	Q7FAH2 [274-293]	0	2228.03534764	Not Found	Not Found	High				4.45715999603271	High	0	8.581E-07
High	[R].AGADVVSPSDMMDGR.[V]			0.00367256	0	1	1	4	Q5Z8V9	Q5Z8V9 [255-269]	0	1507.65155337	High	High	Not Found	3.8e7	2.1e7		2.98364996910095	High	0	0.0001063
High	[K].MAHPDGEYATAR.[A]	1xOxidation [M1]		0.00329698	0	2	2	16	Q10CE4; B8B7C5	Q10CE4 [84-95]; B8B7C5 [84-95]	0	1334.57937522	High	High	High	1.1e8	7.1e7	6.2e7	2.80038952827454	High	4.727E-05	0.0001237
High	[R].VVAIIAEGVPESDTK.[Q]			2.31346E-05	0	1	1	9	Q93VT8	Q93VT8 [106-120]	0	1527.82646445	High	High	High	1.6e8	8.9e7		4.53214406967163	High	0	2.335E-07
High	[K].KFPGAVFLK.[V]			0.00301062	0	1	1	10	Q0D840	Q0D840 [56-64]	1	1006.608414	High	High	High	1.0e7	9.7e6	7.3e6	2.73026394844055	High	0.0001056	0.0008068
High	[K].IATGAHGGTAATTADAGGEKK.[G]			0.000479933	0	1	1	5	Q2R4Z8	Q2R4Z8 [117-137]	1	1884.9409935	High	Not Found	High	4.0e7		3.6e7	3.24488139152527	High	7.998E-05	0.0003505
High	[K].SILGDSGVVQDEDR.[V]			0.00162067	0	1	2	2	B8B7X6	B8B7X6 [106-119]	0	1489.71289123	High	Not Found	Not Found	1.7e7			2.70169377326965	High	0.0001652	0.001118
High	[K].MAHPDGEYATAR.[A]			0.00147978	0	2	2	11	Q10CE4; B8B7C5	Q10CE4 [84-95]; B8B7C5 [84-95]	0	1318.58446022	High	High	High	3.5e8	5.3e7	2.3e7	3.24960613250732	High	4.727E-05	0.0001113
High	[R].HTLIIYDDLSK.[Q]			0.000694628	0	1	1	13	P0C2Z4	P0C2Z4 [256-266]	0	1317.70489291	High	High	High			1.9e7	3.31873083114624	High	4.727E-05	0.0001209
High	[K].WFALQATSDIPGNVANVQK.[L]			2.75969E-05	0	1	1	6	B7EA73	B7EA73 [766-784]	0	2059.06071472	High	High	High	2.6e7		4.9e7	3.34763288497925	High	0	7.31E-05
High	[K].NILTTLPKPGGGEYGK.[F]			0.00253894	0	1	1	8	Q6YZX6	Q6YZX6 [9-24]	0	1644.89554706	High	High	High	5.8e7	2.1e7	1.1e7	2.34059309959412	High	0.0002993	0.002928
High	[R].LNALNSSAGADDDDEEEDDE.[-]			3.30529E-06	0	2	3	12	Q8L4L4; A2WXX3	Q8L4L4 [285-304]; A2WXX3 [285-304]	0	2123.80071529	High	High	High	5.5e7	2.8e7	5.2e7	4.77938222885132	High	0	8.355E-08
High	[K].LKDGAFEDVLR.[S]			0.000877045	0	1	1	25	P31924	P31924 [67-77]	1	1262.67392716	High	High	High	9.4e7	2.8e7	7.6e7	3.96318197250366	High	0	3.087E-05
High	[K].LNLPVLPTTTIGSFPQTVELR.[R]			1.19574E-05	0	2	2	32	Q2QLY5; Q2QLY4	Q2QLY5 [428-448]; Q2QLY4 [428-448]	0	2296.29110845	High	High	High	1.2e8	5.9e6	1.9e7	3.13292860984802	High	0	2.716E-05
High	[R].SFSGVSEHPKPK.[G]			0.0010886	0	1	2	16	P0C454	P0C454 [39-50]	0	1299.66917613	High	High	High	1.3e8	3.8e7	1.9e7	2.85310006141663	High	0	2.179E-05
High	[R].IGAQTSVFTVESGSPSR.[S]			0.000474504	0	1	1	10	Q0INM3	Q0INM3 [467-483]	0	1722.8657034	High	High	High	2.9e7	2.5e7	2.5e7	3.98942995071411	High	0	7.298E-06
High	[K].ICSYAQGMNIIK.[A]	1xCarbamidomethyl [C2]		0.00101103	0	1	1	6	Q9LI00	Q9LI00 [335-346]	0	1397.69156814	High	High	High	1.3e8	1.2e8		3.16658878326416	High	0	1.974E-05
High	[R].APISNLTGVQGAVNVQGEDQK.[K]	1xDeamidated [Q/N]		8.48518E-07	0	1	1	7	O64422	O64422 [111-131]	0	2126.0724019	Not Found	High	Not Found		7.8e7		4.30780553817749	High	0	3.308E-08
High	[R].GEGAAATESEAYLEGEAVR.[E]			3.17624E-06	0	1	2	12	B8BKI7	B8BKI7 [9-27]	0	1909.87739015	High	High	High	8.8e7	4.2e7	6.2e7	4.06437158584595	High	0	2.736E-08
High	[R].IEEELGAAAVYAGAK.[F]			4.13326E-05	0	1	1	23	Q42971	Q42971 [424-438]	0	1491.76894961	High	High	High	1.8e8	8.0e8	1.2e9	4.34497594833374	High	0	5.887E-07
High	[R].GNPTVEVDVCCSDGTFAR.[A]	2xCarbamidomethyl [C10; C11]		2.20686E-06	0	1	1	37	Q42971	Q42971 [18-35]	0	1983.85350103	High	High	High	1.2e8	2.9e8	3.2e8	4.46909666061401	High	0	2.301E-08
High	[K].VFAAVPSKPGAEFPNAAR.[W]			0.000547017	0	1	1	16	P29545	P29545 [39-56]	0	1828.9704433	High	High	High	5.4e7	9.9e7	4.1e7	3.11741352081299	High	0	1.309E-05
High	[K].LCDQVSDAVLDACLAQDPDSK.[V]	2xCarbamidomethyl [C2; C13]		0.000159175	0	1	1	4	P93438	P93438 [21-41]	0	2320.04315207	Not Found	High	High				3.64903855323792	High	0	1.734E-06
High	[R].AAAGVCEESIPGLR.[V]	1xCarbamidomethyl [C6]		0.000572485	0	1	1	15	Q941Z0	Q941Z0 [31-44]	0	1429.71038924	High	High	High		9.1e7	8.6e7	3.6711413860321	High	0	3.489E-05
High	[K].GDPTYLVVEADK.[T]			0.0024819	0	1	1	12	Q69S39	Q69S39 [132-143]	0	1306.65252296	High	High	High	8.4e7	3.1e7	7.1e7	2.75788140296936	High	0	6.401E-05
High	[K].QLKGELEASAATPYELQR.[R]			0.000637822	0	1	1	3	P56724	P56724 [19-36]	1	2004.03964489	High	High	High	3.4e7		7.7e6	2.91243529319763	High	0	1.08E-05
High	[K].NFTSEFPHVER.[Y]			0.00261209	0	1	1	3	Q9ZRI7	Q9ZRI7 [178-188]	0	1362.64368964	High	High	Not Found	3.2e7	4.2e6		2.87120294570923	High	0	6.827E-05
High	[R].VADHAGVALAGLTADGR.[V]			0.000550137	0	1	1	11	P52428	P52428 [66-82]	0	1593.83434379	High	High	High	1.6e8	1.3e8	1.5e8	3.18002915382385	High	0	8.886E-06
High	[R].GGLDFTKDDENVNSQPFMR.[W]			4.92236E-06	0	1	1	40	P0C511	P0C511 [195-213]	1	2169.98695733	High	High	High	7.9e9	6.9e9	8.0e9	5.17916488647461	High	0	1.276E-07
High	[K].HHATYVANYNK.[A]			0.000391058	0	1	1	18	Q43008	Q43008 [59-69]	0	1317.63345935	High	High	High	9.9e7	4.6e6	3.9e7	3.55158281326294	High	0	2.737E-05
High	[R].GNLGIDLPPEK.[V]			0.00365177	0	2	2	12	Q2QXR8; B8BJ39	Q2QXR8 [281-291]; B8BJ39 [281-291]	0	1152.62591438	High	High	High		8.5e6	6.2e6	3.02449083328247	High	0.0004325	0.003857
High	[K].LGVTQCTIAHALEK.[T]	1xCarbamidomethyl [C6]		0.000170421	0	1	1	11	P30298	P30298 [424-437]	0	1540.81518863	High	High	High	1.5e8	1.8e7	3.3e7	3.5343382358551	High	0	1.9E-06
High	[K].GLAYDISDDQQDITR.[G]			9.79838E-06	0	1	1	32	P93431	P93431 [64-78]	0	1709.79768339	High	High	High	7.5e8	8.2e8	1.0e9	4.32589197158813	High	0	1.745E-07
High	[R].VVSTNITENIVK.[I]			0.000933661	0	1	1	18	P0C493	P0C493 [26-37]	0	1316.74200666	High	High	High	1.8e8	8.6e7	1.2e8	3.11234998703003	High	0	2.326E-05
High	[R].YEEEYTHGSNAGLK.[I]			0.000292576	0	1	1	6	Q6ZJJ1	Q6ZJJ1 [60-73]	0	1597.71289123	High	High	High	1.2e7	6.0e6	5.3e6	3.63709259033203	High	0	4.417E-05
High	[R].KKMDATAQELSEEK.[T]	1xOxidation [M3]		0.00302777	0	1	1	14	Q7XDC8	Q7XDC8 [311-324]	2	1623.78942735	High	High	High	6.1e7	2.7e7	1.2e7	4.45061540603638	High	7.998E-05	0.0003808
High	[K].VNTDDSPNIATNYGIR.[S]			7.89332E-06	0	1	1	10	Q9ZP20	Q9ZP20 [121-136]	0	1749.84021691	High	High	High	3.3e8	1.7e8	2.1e8	4.33575868606567	High	0	2.043E-07
High	[R].GGLDFTKDDENVNSQPFMR.[W]	1xDeamidated [Q/N]		7.41446E-06	0	1	1	70	P0C511	P0C511 [195-213]	1	2170.97097333	High	High	High	4.9e7	1.6e7	4.1e7	5.56763935089111	High	0	3.067E-08
High	[R].ALHLPAACGADASAFSK.[C]	1xCarbamidomethyl [C8]		7.12497E-06	0	1	1	35	Q6ASY2	Q6ASY2 [103-119]	0	1686.82681589	High	High	High	6.4e8	8.4e7	3.4e7	5.569580078125	High	0	4.984E-08
High	[K].KDAEGQDAEATTEEAKK.[S]			2.03452E-07	0	1	1	14	P49199	P49199 [133-149]	2	1820.85084106	High	High	High	2.5e8	2.6e8	1.9e8	5.72003126144409	High	0	2.699E-10
High	[K].QDLPNAMNAAEITDK.[L]			9.37764E-05	0	1	2	10	P51823	P51823 [128-142]	0	1630.77411126	High	High	High	9.9e7	1.1e8	6.8e7	3.52061128616333	High	0	2.475E-06
High	[K].VPGVDDVTGEPLIQR.[K]			2.97154E-05	0	1	1	10	Q08480	Q08480 [176-190]	0	1594.84351148	High	High	High	1.3e8	1.0e8	8.6e7	3.16330337524414	High	0	1.342E-05
High	[K].IGPWGGNGGSAQDISVPPKK.[L]	1xDeamidated [Q/N]		3.19965E-05	0	1	1	35	Q0JMY8	Q0JMY8 [6-25]	1	1966.00286594	High	High	High		1.8e7		3.99237680435181	High	0	9.613E-07
High	[K].LVYSAAANATHYR.[D]			0.00183653	0	1	1	10	P0C445	P0C445 [85-97]	0	1436.72808794	High	High	High	1.4e8	9.2e7	1.9e7	3.00114989280701	High	4.727E-05	0.0001513
High	[K].AAATAAASGEPPKESAADDEEMDPTQYYENR.[L]	1xDeamidated [Q26]		0.000505144	0	1	1	5	Q6F2U9	Q6F2U9 [56-86]	1	3286.39645008	High	High	High	1.8e7	1.0e7	1.3e7	4.87457656860352	High	0	7.971E-06
High	[R].YIGSLVGDFHR.[T]			0.00119907	0	1	1	14	O64422	O64422 [318-328]	0	1263.64804681	High	High	High	8.6e7	3.8e7	2.5e7	3.03459787368774	High	0	2.475E-05
High	[K].GELEASAATPYELQR.[R]			0.0010948	0	1	1	1	P56724	P56724 [22-36]	0	1634.80204056	High	Not Found	Not Found	4.3e8			3.82735013961792	High	0	2.201E-05
High	[R].FNAILEELGIEQPK.[G]			5.71652E-05	0	1	1	7	B9EXM2	B9EXM2 [760-773]	0	1600.85809894	High	High	High	2.1e7		1.1e7	3.69810271263123	High	0	2.316E-06
High	[R].TGIEAAEYGAELQR.[L]			0.00261209	0	1	2	4	A2ZF53	A2ZF53 [226-239]	0	1507.73871209	High	Not Found	High	2.0e7		9.2e6	2.67601227760315	High	4.727E-05	0.0001158
High	[R].EDAFFEAVTNLACEK.[K]	1xCarbamidomethyl [C13]		0.00111999	0	1	1	4	B9FK36	B9FK36 [1691-1705]	0	1743.78942726	Not Found	High	High		4.9e6		3.0058319568634	High	0	2.271E-05
High	[K].GLYETTGGGANVVAPGYTK.[G]			6.35865E-06	0	1	1	10	Q7XSQ9	Q7XSQ9 [158-176]	0	1854.92321824	High	High	High	9.7e7	6.9e7	3.4e7	3.49989914894104	High	0	2.501E-08
High	[K].AAATAAASGEPPKESAADDEEMDPTQYYENR.[L]			0.00259729	0	1	1	2	Q6F2U9	Q6F2U9 [56-86]	1	3285.41243408	High	Not Found	Not Found				4.22302293777466	High	0	6.817E-05
High	[R].DFHVGWFLDPLINGQYPK.[N]	1xDeamidated [Q/N]		0.00447972	0.000413647	1	1	6	Q75I94	Q75I94 [300-317]	0	2147.05965255	High	Not Found	High	3.1e6		2.5e6	3.67620992660522	High	4.727E-05	0.0001372
High	[K].TFTTAETMLNAR.[T]			0.00447972	0.000413647	2	2	6	P42862; P42863	P42862 [214-225]; P42863 [214-225]	0	1355.66237615	High	High	High	1.4e8	6.5e7	5.5e7	3.32939863204956	High	4.727E-05	0.0001373
High	[R].VVDSPCCLVTGEYGWTANMER.[I]	2xCarbamidomethyl [C6; C7]; 1xOxidation [M19]		0.00430524	0.000413647	2	3	2	Q0J4P2; Q07078	Q0J4P2 [565-585]; Q07078 [565-585]	0	2460.06284209	Not Found	Not Found	High			5.0e6	2.73951649665833	High	4.727E-05	0.0001304
High	[K].SNYMSAGQISVPIVFR.[G]	1xDeamidated [Q/N]		0.00406768	0.000413647	1	1	5	Q0J0H4	Q0J0H4 [140-155]	0	1769.88908188	High	Not Found	High			1.9e8	2.17225003242493	High	4.727E-05	0.0001209
High	[K].TAADSHTFLLK.[W]			0.00442916	0.000413647	1	1	1	P37890	P37890 [165-175]	0	1203.63681341	High	Not Found	Not Found	3.4e7			2.44464993476868	High	4.727E-05	0.0001352
High	[K].DDGTLASYVGFR.[V]			0.00487775	0.000413647	1	1	10	A2XMV1	A2XMV1 [44-55]	0	1300.61680618	High	High	High	8.8e7	2.6e7	3.4e7	3.06860399246216	High	7.998E-05	0.000219
High	[R].ELAAFFGQTSHETTGGTR.[G]			0.00428087	0.000413647	1	1	4	Q7XCK6	Q7XCK6 [87-104]	0	1909.90387975	High	High	Not Found	6.6e6			3.03220081329346	High	4.727E-05	0.0001293
High	[R].TLKEWIVSSLGPDAVAK.[H]			0.00531106	0.000413647	2	2	14	P42862; P42863	P42862 [226-242]; P42863 [226-242]	1	1814.00582571	High	High	High	1.2e7	1.5e7		2.66624736785889	High	0.0001652	0.001188
High	[K].TPATPFFFNTLYDPFR.[K]			0.00507538	0.000413647	1	1	5	Q7FAY6	Q7FAY6 [123-138]	0	1933.94831087	High	High	High			6.3e6	2.30435919761658	High	0.003018	0.03405
High	[K].LGNDVLAEEWLK.[T]			0.00510426	0.000413647	1	1	4	Q69S39	Q69S39 [106-117]	0	1386.7263566	High	High	Not Found	1.9e7			2.31482362747192	High	4.727E-05	0.0001723
High	[K].STGRIDQIIGPVLDVTFPPGKLPYIYNALVVK.[S]	2xDeamidated [Q7; N27]		0.00453086	0.000413647	1	1	2	P12085	P12085 [19-50]	2	3485.92941992	Not Found	Not Found	High				3.7201783657074	High	4.727E-05	0.0001393
High	[R].ATPEQVSDYTLK.[L]			0.00386508	0.000413647	1	1	19	Q40677	Q40677 [271-282]	0	1351.67398665	High	High	High	2.8e9	2.3e9	1.7e9	3.05772113800049	High	7.998E-05	0.0002648
High	[R].SGIYYYTAEQEK.[A]			0.00404466	0.000413647	1	1	4	Q7XUP7	Q7XUP7 [119-130]	0	1451.66890125	High	High	Not Found	4.2e7			3.20356726646423	High	0.0001386	0.0009506
High	[K].QSGSIYEHWDILPPK.[Q]			0.00510426	0.000413647	1	1	9	Q9SLY8	Q9SLY8 [202-216]	0	1769.88571063	High	High	Not Found	1.8e7	3.7e7		2.74654674530029	High	0.0004325	0.00389
High	[K].LLIQNQDEMIK.[A]			0.00418478	0.000413647	1	1	9	P31691	P31691 [108-118]	0	1344.71916276	High	High	High	1.7e8	2.5e7	2.1e7	2.95752167701721	High	4.727E-05	0.0001259
High	[K].ITYGSGAISGFFSK.[D]			0.003999	0.000413647	1	1	6	P42211	P42211 [137-150]	0	1434.7263566	High	High	High	8.4e7	5.5e7	7.0e7	2.64866590499878	High	7.998E-05	0.0001918
High	[R].DMKPQTFASLVSALLYEKR.[F]			0.00458258	0.000413647	1	1	2	Q9LST7	Q9LST7 [81-99]	1	2197.16855056	Not Found	High	Not Found		1.6e6		3.30956077575684	High	4.727E-05	0.0001412
High	[K].LITTFTVHDLGTPGLK.[G]			0.00466127	0.000413647	1	1	3	Q6L5I5	Q6L5I5 [82-97]	0	1712.9581473	Not Found	High	High		4.6e7	3.1e7	2.60557746887207	High	7.998E-05	0.0004114
High	[K].GNADIIQISGHDGGTGASPISSIK.[H]			0.003999	0.000413647	1	1	4	Q69RJ0	Q69RJ0 [1142-1165]	0	2295.157528	High	Not Found	High	3.1e7			3.27834320068359	High	4.727E-05	0.0001509
High	[R].LGDLLDTMNALK.[N]			0.00386508	0.000413647	1	1	8	Q0J709	Q0J709 [100-111]	0	1303.69261367	Not Found	High	High		2.5e7	1.6e7	2.33450508117676	High	7.998E-05	0.0003634
High	[R].LGIAPYVAVSEEAAIAALK.[R]			0.00496149	0.000413647	1	1	7	Q6YW46	Q6YW46 [117-135]	0	1886.06334055	High	High	High	5.9e6	4.0e6	4.9e6	3.04213094711304	High	0.0002708	0.002444
High	[R].IINEPTAAAIAYGLDKK.[G]	1xDeamidated [N3]		0.00510426	0.000413647	2	3	4	Q6Z7B0; Q75HQ0	Q6Z7B0 [202-218]; Q75HQ0 [226-242]	1	1788.97419165	Not Found	High	Not Found		1.1e7		2.85452938079834	High	4.727E-05	0.0001625
High	[K].LQIWDTAGQER.[F]			0.00393147	0.000413647	1	1	14	P40392	P40392 [59-69]	0	1316.6593397	High	High	High	1.5e8	6.9e7	1.6e8	3.3034143447876	High	0.0003816	0.003207
[truncated: 1,710 more rows]
