# Supplementary material for: Sodium lignosulfonate improves shoot growth of Oryza sativa via enhancement of photosynthetic activity and reduced accumulation of reactive oxygen species
Source: Sci Rep. 2021 Jun 24;11:13226. doi: 10.1038/s41598-021-92401-x (PMC8225820; doi:10.1038/s41598-021-92401-x)
Supplement: Supplementary file 2 — Supplementary Information 2. [file 41598_2021_92401_MOESM2_ESM.zip › NaLS-treated/NaLS2_070418_01_ProteinGroups.txt]

Protein FDR Confidence	Master	Accession	Description	Exp. q-value	Sum PEP Score	Coverage	# Peptides	# PSMs	# Unique Peptides	# Protein Groups	# AAs	MW [kDa]	calc. pI	Found in Sample: [S17] F17: Sample	Found in Sample: [S18] F18: Sample	Found in Sample: [S19] F19: Sample	Area: F17: Sample	Area: F18: Sample	Area: F19: Sample	emPAI	Score Sequest HT	# Peptides Sequest HT
High	IsMasterProtein	P0C511	Ribulose bisphosphate carboxylase large chain OS=Oryza sativa subsp. indica GN=rbcL PE=1 SV=1	0	455.284030524712	54.9266247379455	27	3909	27	1	477	52.847	6.68	High	High	High	2.1e10	2.3e10	1.7e10	2029.918	10056.4955734015	27
High	IsMasterProtein	Q42971	Enolase OS=Oryza sativa subsp. japonica GN=ENO1 PE=1 SV=2	0	315.085911890826	71.0762331838565	22	923	22	1	446	47.942	5.57	High	High	High	1.6e9	1.4e9	1.1e9	67.978	2414.41805505753	22
High	IsMasterProtein	Q69RJ0	Ferredoxin-dependent glutamate synthase, chloroplastic OS=Oryza sativa subsp. japonica GN=GLU PE=2 SV=2	0	291.549087155297	37.8947368421053	39	573	39	1	1615	174.934	6.84	High	High	High	2.4e8	2.2e8	1.9e8	3.906	1224.14383780956	39
High	IsMasterProtein	Q0E4K1	Catalase isozyme A OS=Oryza sativa subsp. japonica GN=CATA PE=2 SV=1	0	276.962576547381	65.2439024390244	25	667	22	1	492	56.662	7.01	High	High	High	1.0e9	1.2e9	9.4e8	125.896	1540.70904040337	25
High	IsMasterProtein	P93431	Ribulose bisphosphate carboxylase/oxygenase activase, chloroplastic OS=Oryza sativa subsp. japonica GN=RCA PE=1 SV=2	0	270.829953252507	66.0944206008584	21	503	21	1	466	51.421	5.62	High	High	High	2.0e9	1.8e9	1.4e9	47.939	1502.71442103386	21
High	IsMasterProtein	Q2QLY5	5-methyltetrahydropteroyltriglutamate--homocysteine methyltransferase 1 OS=Oryza sativa subsp. japonica GN=Os12g0623900 PE=2 SV=1	0	267.64648983119	45.0391644908616	24	628	5	1	766	84.531	6.3	High	High	High	2.2e8	5.0e7	8.8e7	10.029	1780.5540766716	24
High	IsMasterProtein	P12085	ATP synthase subunit beta, chloroplastic OS=Oryza sativa subsp. japonica GN=atpB PE=1 SV=2	0	253.814193369785	64.859437751004	23	540	22	1	498	53.921	5.5	High	High	High	1.5e9	1.4e9	7.2e8	61.102	1335.96811783314	23
High	IsMasterProtein	A2YQT7	Glyceraldehyde-3-phosphate dehydrogenase, cytosolic OS=Oryza sativa subsp. indica GN=GAPC PE=2 SV=1	0	235.555083154244	72.4035608308605	19	736	11	1	337	36.39	7.11	High	High	High	2.7e8	2.9e8	4.0e8	99	2008.43466043472	19
High	IsMasterProtein	Q01859	ATP synthase subunit beta, mitochondrial OS=Oryza sativa subsp. japonica GN=ATPB PE=1 SV=2	0	229.264870289977	64.8550724637681	24	466	23	1	552	58.898	6.37	High	High	High	5.6e8	4.6e8	4.4e8	22.101	1161.13727927208	24
High	IsMasterProtein	Q5N725	Fructose-bisphosphate aldolase 3, cytoplasmic OS=Oryza sativa subsp. japonica GN=FBA3 PE=2 SV=1	0	225.745988840832	76.2569832402235	20	605	12	1	358	38.799	8.16	High	High	High	4.5e8	3.0e8	3.0e8	110.588	1624.51355743408	20
High	IsMasterProtein	Q2QLY4	5-methyltetrahydropteroyltriglutamate--homocysteine methyltransferase 2 OS=Oryza sativa subsp. japonica GN=Os12g0624000 PE=2 SV=1	0	218.263567275402	42.2976501305483	22	532	3	1	766	84.612	6.3	High	High	High	1.1e8	3.1e7	6.9e7	6.827	1459.88170659542	22
High	IsMasterProtein	P30298	Sucrose synthase 2 OS=Oryza sativa subsp. japonica GN=SUS2 PE=1 SV=2	0	206.477195287474	50.2475247524753	29	421	24	1	808	92.071	6.39	High	High	High	3.3e8	2.8e8	2.8e8	11.915	964.702008366585	29
High	IsMasterProtein	Q7XDC8	Malate dehydrogenase, cytoplasmic OS=Oryza sativa subsp. japonica GN=Os10g0478200 PE=1 SV=3	0	201.477149200912	65.0602409638554	16	364	16	1	332	35.546	6.09	High	High	High	8.4e8	6.4e8	5.2e8	99	1037.44867229462	16
High	IsMasterProtein	Q9LI00	6-phosphogluconate dehydrogenase, decarboxylating 1 OS=Oryza sativa subsp. japonica GN=G6PGH1 PE=2 SV=1	0	199.074153938287	61.0416666666667	21	402	19	1	480	52.688	6.18	High	High	High	4.6e8	3.6e8	3.9e8	27.072	1055.8376698494	21
High	IsMasterProtein	P17784	Fructose-bisphosphate aldolase 1, cytoplasmic OS=Oryza sativa subsp. japonica GN=FBA1 PE=1 SV=2	0	189.176393538844	75.4189944134078	23	419	15	1	358	38.839	7.33	High	High	High	5.0e8	2.9e8	2.9e8	58.255	1136.64105916023	23
High	IsMasterProtein	P14655	Glutamine synthetase, chloroplastic OS=Oryza sativa subsp. japonica GN=GLN2 PE=1 SV=1	0	181.531128276643	60.0467289719626	15	297	14	1	428	46.613	6.34	High	High	High	1.0e9	7.6e8	9.2e8	56.797	833.477748632431	15
High	IsMasterProtein	P31924	Sucrose synthase 1 OS=Oryza sativa subsp. japonica GN=SUS1 PE=1 SV=1	0	180.685309351373	46.6911764705882	28	364	23	1	816	92.849	6.38	High	High	High	3.3e8	2.8e8	2.6e8	8.501	826.33988058567	28
High	IsMasterProtein	Q6K5G8	Glyceraldehyde-3-phosphate dehydrogenase 3, cytosolic OS=Oryza sativa subsp. japonica GN=GAPC3 PE=2 SV=1	0	170.892782816598	60.5341246290801	17	484	7	1	337	36.545	7.88	High	High	High	4.8e8	2.4e8	2.7e8	30.623	1239.1155192852	17
High	IsMasterProtein	Q40677	Fructose-bisphosphate aldolase, chloroplastic OS=Oryza sativa subsp. japonica GN=ALDP PE=1 SV=2	0	166.724745832182	65.2061855670103	19	465	19	1	388	41.98	6.8	High	High	High	2.6e9	2.2e9	1.9e9	21.19	1042.25944077969	19
High	IsMasterProtein	Q7FAH2	Glyceraldehyde-3-phosphate dehydrogenase 2, cytosolic OS=Oryza sativa subsp. japonica GN=GAPC2 PE=1 SV=1	0	162.011508725005	67.9525222551929	16	503	6	1	337	36.75	6.81	High	High	High	2.1e8	1.3e8	2.0e8	37.312	1268.99525892735	16
High	IsMasterProtein	Q6YZX6	Putative aconitate hydratase, cytoplasmic OS=Oryza sativa subsp. japonica GN=Os08g0191100 PE=3 SV=1	0	155.25064955945	39.7550111358575	25	308	25	1	898	98.021	6.01	High	High	High	3.0e8	2.5e8	2.0e8	4.817	634.52947640419	25
High	IsMasterProtein	P48494	Triosephosphate isomerase, cytosolic OS=Oryza sativa subsp. japonica GN=TPI PE=1 SV=3	0	152.807120096634	90.5138339920949	15	754	15	1	253	27.046	5.49	High	High	High	1.5e9	1.3e9	1.2e9	192.07	1897.10895514488	15
High	IsMasterProtein	Q07078	Heat shock protein 81-3 OS=Oryza sativa subsp. japonica GN=HSP81-3 PE=1 SV=2	0	147.569337322376	40.6294706723891	27	284	5	1	699	80.134	5.06	High	High	High	7.5e7	7.2e7	1.2e8	5.641	746.129917621613	27
High	IsMasterProtein	P14717	Phenylalanine ammonia-lyase OS=Oryza sativa subsp. japonica GN=PAL PE=1 SV=2	0	142.936285214191	45.7917261055635	21	279	21	1	701	75.451	6.49	High	High	High	3.0e8	2.3e8	1.7e8	4.471	718.383496165276	21
High	IsMasterProtein	Q0J4P2	Heat shock protein 81-1 OS=Oryza sativa subsp. japonica GN=HSP81-1 PE=3 SV=2	0	141.23793572865	39.3419170243205	25	266	3	1	699	80.144	5.07	High	High	High	5.5e7	6.6e7	3.9e7	4.995	727.882673501968	25
High	IsMasterProtein	Q6K669	Leucine aminopeptidase 2, chloroplastic OS=Oryza sativa subsp. japonica GN=Os02g0794700 PE=2 SV=1	0	137.350323606293	55.685618729097	21	288	21	1	598	61.78	8.1	High	High	High	2.4e8	1.9e8	1.6e8	7.697	725.082858204842	21
High	IsMasterProtein	Q0J8G4	Fructokinase-2 OS=Oryza sativa subsp. japonica GN=FRK2 PE=1 SV=1	0	137.209138703457	66.6666666666667	18	346	18	1	336	35.494	5.17	High	High	High	3.8e8	3.4e8	2.3e8	20.544	926.905593395233	18
High	IsMasterProtein	O64937	Elongation factor 1-alpha OS=Oryza sativa subsp. japonica GN=REFA1 PE=2 SV=2	0	134.083398682529	42.2818791946309	13	317	13	1	447	49.262	9.06	High	High	High	2.8e9	2.1e9	1.9e9	10.721	818.040871024132	13
High	IsMasterProtein	Q40665	Tubulin beta-3 chain OS=Oryza sativa subsp. japonica GN=TUBB3 PE=2 SV=2	0	134.008125838325	57.1748878923767	17	265	1	1	446	50.089	4.83	High	High	High	8.7e6	7.1e6		18.573	717.486283540726	17
High	IsMasterProtein	P46265	Tubulin beta-5 chain OS=Oryza sativa subsp. japonica GN=TUBB5 PE=1 SV=1	0	129.419885010226	57.0469798657718	17	264	1	1	447	50.073	4.83	High	High	High			3.0e7	16.783	717.600714683533	17
High	IsMasterProtein	Q7F9I1	Chaperone protein ClpC1, chloroplastic OS=Oryza sativa subsp. japonica GN=CLPC1 PE=2 SV=2	0	128.250689194566	36.1655773420479	22	197	9	1	918	101.739	6.51	High	High	High	9.6e7	9.3e7	9.4e7	2.099	504.648756146431	22
High	IsMasterProtein	Q6Z7B0	Heat shock 70 kDa protein BIP1 OS=Oryza sativa subsp. japonica GN=BIP1 PE=1 SV=1	0	125.874674951753	40	21	189	18	1	665	73.345	5.19	High	High	High	3.1e8	3.5e8	3.0e8	4.309	496.696393847466	21
High	IsMasterProtein	Q6EUP4	14-3-3-like protein GF14-E OS=Oryza sativa subsp. japonica GN=GF14E PE=2 SV=1	0	123.06642113218	59.5419847328244	16	251	4	1	262	29.674	4.77	High	High	High	1.9e8	8.0e7	8.5e7	24.119	660.197847008705	16
High	IsMasterProtein	Q43594	Tubulin beta-1 chain OS=Oryza sativa subsp. japonica GN=TUBB1 PE=2 SV=2	0	121.750557028646	56.8232662192394	17	275	1	1	447	50.253	4.83	High	High	High	1.8e8	1.6e8	1.4e8	15.156	703.784656643867	17
High	IsMasterProtein	Q76FS3	Tubulin beta-6 chain OS=Oryza sativa subsp. japonica GN=TUBB6 PE=2 SV=1	0	121.621715639058	57.2072072072072	17	267	1	1	444	49.854	4.91	Not Found	Not Found	High			3.4e7	15.156	691.328478097916	17
High	IsMasterProtein	Q0JMY8	Salt stress-induced protein OS=Oryza sativa subsp. japonica GN=SALT PE=2 SV=1	0	121.201920951595	78.6206896551724	8	381	8	1	145	15.163	5.15	High	High	High	1.1e9	7.6e8	1.5e9	176.828	1112.64465224743	8
High	IsMasterProtein	Q7XTE8	14-3-3-like protein GF14-B OS=Oryza sativa subsp. japonica GN=GF14B PE=1 SV=2	0	117.778318729394	54.5801526717557	14	241	2	1	262	29.845	4.81	High	High	High	6.5e7	1.5e7	5.0e7	18.953	656.995041966438	14
High	IsMasterProtein	Q10DV7	Actin-1 OS=Oryza sativa subsp. japonica GN=ACT1 PE=2 SV=1	0	115.778689200562	52.5198938992042	15	238	3	1	377	41.786	5.49	High	High	High	6.4e8	2.7e8	3.1e7	8.085	653.370054483414	15
High	IsMasterProtein	A3C6D7	Actin-2 OS=Oryza sativa subsp. japonica GN=ACT2 PE=2 SV=1	0	115.746127510803	56.763925729443	16	210	5	1	377	41.653	5.49	High	High	High	1.7e8	1.6e8	1.5e8	8.085	573.920944452286	16
High	IsMasterProtein	Q7DNA1	Chitinase 2 OS=Oryza sativa subsp. japonica GN=Cht2 PE=1 SV=1	0	114.229475238981	46.4705882352941	8	206	7	1	340	35.564	7.4	High	High	High	4.6e8	3.5e8	2.9e8	12.335	591.325564742088	8
High	IsMasterProtein	B8BJ39	Pyruvate kinase 1, cytosolic OS=Oryza sativa subsp. indica GN=OsI_35105 PE=3 SV=1	0	111.922413242169	47.438330170778	15	195	4	1	527	57.284	6.76	High	High	High	3.8e7	5.6e7	2.6e7	3.354	521.438801884651	15
High	IsMasterProtein	Q9XEA6	Cysteine synthase OS=Oryza sativa subsp. japonica GN=RCS1 PE=2 SV=2	0	110.795521472837	73.208722741433	15	224	12	1	321	33.817	5.43	High	High	High	2.0e8	1.6e8	1.9e8	12.895	604.527411460876	15
High	IsMasterProtein	Q6ER94	2-Cys peroxiredoxin BAS1, chloroplastic OS=Oryza sativa subsp. japonica GN=BAS1 PE=1 SV=1	0	109.707906393706	51.7241379310345	11	274	11	1	261	28.079	6	High	High	High	2.1e9	1.0e9	1.1e9	11.743	674.326039195061	11
High	IsMasterProtein	Q10CE4	Peroxisomal (S)-2-hydroxy-acid oxidase GLO1 OS=Oryza sativa subsp. japonica GN=GLO1 PE=1 SV=1	0	109.408326356371	57.7235772357724	16	301	11	1	369	40.358	8.47	High	High	High	4.2e8	3.0e8	3.7e8	10.007	830.577724814415	16
High	IsMasterProtein	P14656	Glutamine synthetase cytosolic isozyme 1-1 OS=Oryza sativa subsp. japonica GN=GLN1-1 PE=1 SV=1	0	108.316452964857	40.4494382022472	9	187	8	1	356	39.176	5.73	High	High	High	3.2e8	1.2e8	1.6e8	22.714	511.044580459595	9
High	IsMasterProtein	P49199	40S ribosomal protein S8 OS=Oryza sativa subsp. japonica GN=RPS8 PE=2 SV=2	0	108.04014904142	49.5454545454545	11	191	11	1	220	24.814	10.4	High	High	High	6.2e8	4.3e8	5.7e8	25.102	548.45221054554	11
High	IsMasterProtein	Q06967	14-3-3-like protein GF14-F OS=Oryza sativa subsp. japonica GN=GF14F PE=1 SV=2	0	107.479087871116	58.0769230769231	15	235	9	1	260	29.16	4.88	High	High	High	4.9e8	3.4e8	3.0e8	14.505	568.231398582459	15
High	IsMasterProtein	P0C2Z4	ATP synthase subunit alpha, chloroplastic OS=Oryza sativa GN=atpA PE=3 SV=1	0	105.224879205257	40.2366863905325	15	259	15	1	507	55.63	6.25	High	High	High	8.6e8	7.8e8	7.4e8	5.21	672.802471041679	15
High	IsMasterProtein	Q8H7U1	Tubulin beta-2 chain OS=Oryza sativa subsp. japonica GN=TUBB2 PE=2 SV=1	0	103.276946177629	51.2304250559284	16	213	2	1	447	50.15	4.83	High	High	High	4.9e7		4.2e7	12.335	537.237795114517	16
High	IsMasterProtein	B3VMC0	Betaine aldehyde dehydrogenase 2 OS=Oryza sativa subsp. indica GN=BADH2 PE=2 SV=1	0	102.721387667965	46.5208747514911	13	138	13	1	503	54.648	5.45	High	High	High	1.9e8	1.7e8	1.7e8	4.754	410.095196723938	13
High	IsMasterProtein	P49027	Guanine nucleotide-binding protein subunit beta-like protein A OS=Oryza sativa subsp. japonica GN=RACK1A PE=1 SV=1	0	102.052878790446	57.7844311377245	11	186	10	1	334	36.209	6.44	High	High	High	4.8e8	2.8e8	2.5e8	9	438.052471637726	11
High	IsMasterProtein	P0C520	ATP synthase subunit alpha, mitochondrial OS=Oryza sativa GN=ATPA PE=3 SV=1	0	101.598215080573	34.9705304518664	15	216	15	1	509	55.339	6.1	High	High	High	3.8e8	3.3e8	2.6e8	3.642	618.212485074997	15
High	IsMasterProtein	Q2QXR8	Pyruvate kinase 2, cytosolic OS=Oryza sativa subsp. japonica GN=Os12g0145700 PE=2 SV=1	0	97.8903078219789	45.9203036053131	15	183	4	1	527	57.406	6.76	High	High	High	3.8e6	1.7e7	1.2e7	2.831	477.675673484802	15
High	IsMasterProtein	Q0J0N4	Beta-glucosidase 30 OS=Oryza sativa subsp. japonica GN=BGLU30 PE=2 SV=1	0	97.7405532622755	35	12	222	8	1	500	57.351	8.02	High	High	High	1.8e8	1.7e8	1.2e8	3.146	487.171298384666	12
High	IsMasterProtein	Q6ZKC0	14-3-3-like protein GF14-C OS=Oryza sativa subsp. japonica GN=GF14C PE=1 SV=1	0	97.6185929934042	56.640625	14	212	6	1	256	28.808	4.84	High	High	High	4.5e8	3.6e8	2.5e8	11.589	548.820179581642	14
High	IsMasterProtein	Q53M52	Tubulin alpha-2 chain OS=Oryza sativa subsp. japonica GN=TUBA PE=2 SV=1	0	97.5637390582534	55.4323725055432	18	164	10	1	451	49.705	4.96	High	High	High	2.4e8	1.7e8	2.0e8	9	402.831088423729	18
High	IsMasterProtein	P35683	Eukaryotic initiation factor 4A-1 OS=Oryza sativa subsp. japonica GN=Os06g0701100 PE=2 SV=2	0	97.4266976155109	46.1352657004831	15	211	3	1	414	47.058	5.57	High	High	High	5.2e7	2.0e7	2.2e7	6.667	530.739645600319	15
High	IsMasterProtein	Q8H8T0	UDP-arabinopyranose mutase 1 OS=Oryza sativa subsp. japonica GN=UAM1 PE=1 SV=1	0	95.70045478728	56.043956043956	14	237	9	1	364	41.322	6.19	High	High	High	2.1e8	1.3e8	1.1e8	9	549.076377630234	14
High	IsMasterProtein	Q2QVG9	Chaperone protein ClpC2, chloroplastic OS=Oryza sativa subsp. japonica GN=CLPC2 PE=2 SV=2	0	95.2828054346856	33.7323177366703	21	157	8	1	919	101.954	7.06	High	High	High	7.8e7	5.1e7	3.7e7	1.454	401.889958381653	21
High	IsMasterProtein	Q76FS2	Tubulin beta-8 chain OS=Oryza sativa subsp. japonica GN=TUBB8 PE=2 SV=1	0	94.636018650236	43.2735426008969	14	217	1	1	446	49.602	4.89	Not Found	Not Found	High			2.3e7	11.328	564.638068914413	14
High	IsMasterProtein	Q9FE01	L-ascorbate peroxidase 2, cytosolic OS=Oryza sativa subsp. japonica GN=APX2 PE=1 SV=1	0	94.0414935718247	69.3227091633466	10	123	8	1	251	27.101	5.36	High	High	High	3.3e8	1.8e8	1.6e8	16.191	302.59660923481	10
High	IsMasterProtein	P18566	Ribulose bisphosphate carboxylase small chain A, chloroplastic OS=Oryza sativa subsp. japonica GN=RBCS-A PE=2 SV=2	0	90.0281999780193	50.2857142857143	10	412	10	1	175	19.618	8.85	High	High	High	2.1e10	1.9e10	1.2e10	14.849	918.042839884758	10
High	IsMasterProtein	Q65XK0	Ketol-acid reductoisomerase, chloroplastic OS=Oryza sativa subsp. japonica GN=Os05g0573700 PE=1 SV=1	0	86.6307178233076	37.0242214532872	11	152	11	1	578	62.338	6.43	High	High	High	2.0e8	1.9e8	2.5e8	3.175	364.685489296913	11
High	IsMasterProtein	Q53LQ0	Protein disulfide isomerase-like 1-1 OS=Oryza sativa subsp. japonica GN=PDIL1-1 PE=2 SV=1	0	85.9815008920872	36.71875	17	191	17	1	512	56.819	5.12	High	High	High	3.0e8	3.0e8	2.1e8	2.793	484.323826789856	17
High	IsMasterProtein	Q75HE6	Probable methylenetetrahydrofolate reductase OS=Oryza sativa subsp. japonica GN=Os03g0815200 PE=2 SV=1	0	85.9549078613438	45.959595959596	17	154	17	1	594	66.388	5.57	High	High	High	1.7e8	1.2e8	1.3e8	2.888	342.909358263016	17
High	IsMasterProtein	Q42997	Ferredoxin--nitrite reductase, chloroplastic OS=Oryza sativa subsp. japonica GN=Os01g0357100 PE=2 SV=1	0	85.3303082561411	35.5704697986577	14	129	14	1	596	66.101	7.23	High	High	High	1.5e8	1.4e8	7.6e7	2.262	338.917920708656	14
High	IsMasterProtein	Q84J55	14-3-3-like protein GF14-A OS=Oryza sativa subsp. japonica GN=GF14A PE=2 SV=1	0	85.2128700255688	53.030303030303	12	167	5	1	264	28.982	4.94	High	High	High	1.9e8	1.2e8	9.6e7	9	427.601105570793	12
High	IsMasterProtein	B8B7C5	Peroxisomal (S)-2-hydroxy-acid oxidase GLO5 OS=Oryza sativa subsp. indica GN=GLO5 PE=3 SV=1	0	84.5946383718666	52.0325203252033	14	196	9	1	369	40.219	8.48	High	High	High	1.3e8	1.5e8	1.1e8	5.31	484.962455153465	14
High	IsMasterProtein	Q6Z2Z4	Eukaryotic initiation factor 4A-3 OS=Oryza sativa subsp. japonica GN=Os02g0146600 PE=1 SV=1	0	82.5825169942572	46.1352657004831	15	160	3	1	414	47.108	5.67	High	High	High	3.6e7	1.4e7	1.5e7	4.38	378.031722903252	15
High	IsMasterProtein	P49210	60S ribosomal protein L9 OS=Oryza sativa subsp. japonica GN=RPL9 PE=2 SV=3	0	82.3610355788994	66.3157894736842	11	174	11	1	190	21.335	9.61	High	High	High	2.8e8	2.1e8	1.9e8	33.551	457.598377943039	11
High	IsMasterProtein	P37833	Aspartate aminotransferase, cytoplasmic OS=Oryza sativa subsp. japonica GN=Os01g0760600 PE=2 SV=1	0	80.4936127884184	57.002457002457	16	124	16	1	407	44.479	7.94	High	High	High	1.6e8	1.3e8	1.1e8	6.017	278.524261474609	16
High	IsMasterProtein	P29545	Elongation factor 1-beta OS=Oryza sativa subsp. japonica GN=Os07g0662500 PE=1 SV=3	0	79.1347533645231	56.6964285714286	9	142	9	1	224	23.785	4.77	High	High	High	4.7e8	3.5e8	3.0e8	20.544	337.365851163864	9
High	IsMasterProtein	Q6ZL94	Succinate--CoA ligase [ADP-forming] subunit alpha, mitochondrial OS=Oryza sativa subsp. japonica GN=Os07g0577700 PE=1 SV=1	0	79.0848414428892	47.1299093655589	10	141	10	1	331	34.225	8.22	High	High	High	2.4e8	1.9e8	1.5e8	12.111	361.740587949753	10
High	IsMasterProtein	P0C367	Photosystem II CP43 reaction center protein OS=Oryza sativa subsp. japonica GN=psbC PE=3 SV=1	0	78.5175227873436	27.906976744186	11	160	11	1	473	52.043	7.21	High	High	High	6.2e8	5.3e8	4.9e8	9	403.197140693665	11
High	IsMasterProtein	P49397	40S ribosomal protein S3a OS=Oryza sativa subsp. japonica GN=RPS3A PE=2 SV=2	0	77.833931865114	42.3664122137405	10	155	10	1	262	29.709	9.8	High	High	High	4.4e8	3.3e8	3.0e8	6.743	395.310428380966	10
High	IsMasterProtein	Q8L4L4	60S ribosomal protein L5-2 OS=Oryza sativa subsp. japonica GN=RPL5B PE=2 SV=2	0	76.6622524241731	44.4078947368421	9	88	2	1	304	34.716	9.1	High	High	High	1.5e8	1.1e8	1.0e8	4.179	231.947991251946	9
High	IsMasterProtein	A2XJ35	Chlorophyll a-b binding protein, chloroplastic OS=Oryza sativa subsp. indica GN=OsI_012078 PE=2 SV=1	0	76.4362710751781	57.0342205323194	9	175	6	1	263	28.477	5.91	High	High	High	6.4e8	2.1e8	3.8e8	16.783	490.952667236328	9
High	IsMasterProtein	P0C362	Photosystem II CP47 reaction center protein OS=Oryza sativa GN=psbB PE=3 SV=1	0	75.7006714751889	38.9763779527559	13	139	13	1	508	56.154	6.54	High	High	High	2.3e8	2.2e8	2.5e8	6.943	409.231824398041	13
High	IsMasterProtein	Q10M12	Ricin B-like lectin R40C1 OS=Oryza sativa subsp. japonica GN=R40C1 PE=1 SV=1	0	75.5521781408983	39.6551724137931	9	124	9	1	348	38.798	6.8	High	High	High	2.3e8	1.8e8	1.6e8	2.914	369.255025863647	9
High	IsMasterProtein	Q9SLY8	Calreticulin OS=Oryza sativa subsp. japonica GN=Os07g0246200 PE=1 SV=2	0	74.8708173702699	44.1037735849057	13	131	13	1	424	48.279	4.63	High	High	High	3.0e8	2.4e8	2.1e8	2.857	390.915044665337	13
High	IsMasterProtein	Q2R2W2	14-3-3-like protein GF14-D OS=Oryza sativa subsp. japonica GN=GF14D PE=1 SV=1	0	74.3928193309138	53.2075471698113	11	183	7	1	265	29.244	4.91	High	High	High	1.8e8	9.5e7	1.2e8	3.467	489.347432494164	11
High	IsMasterProtein	Q93VT8	ATP-citrate synthase beta chain protein 1 OS=Oryza sativa subsp. japonica GN=ACLB-1 PE=2 SV=1	0	74.0363058271012	30.2631578947368	14	147	14	1	608	66.028	7.68	High	High	High	1.5e8	1.2e8	1.1e8	1.707	394.7288159132	14
High	IsMasterProtein	P12330	Chlorophyll a-b binding protein 1, chloroplastic OS=Oryza sativa subsp. japonica GN=CAB1R PE=2 SV=2	0	73.7972711731968	52.0754716981132	7	155	1	1	265	27.996	5.26	High	High	High	7.9e6	5.3e6	5.1e8	22.101	428.804211974144	7
High	IsMasterProtein	A2XNS1	Actin-3 OS=Oryza sativa subsp. indica GN=ACT3 PE=3 SV=2	0	72.4416758247109	51.1936339522546	14	143	2	1	377	41.679	5.49	High	High	High	4.0e6	1.3e7	1.1e7	4.623	360.468623161316	14
High	IsMasterProtein	P83646	Oxygen-evolving enhancer protein 3, chloroplastic OS=Oryza sativa subsp. indica GN=OsI_025465 PE=1 SV=2	0	70.5892111177724	37.3271889400922	7	186	7	1	217	22.967	9.8	High	High	High	8.2e8	8.2e8	5.6e8	10.938	413.653376817703	7
High	IsMasterProtein	A2XMV1	Glutamate dehydrogenase 1, mitochondrial OS=Oryza sativa subsp. indica GN=GDH1 PE=3 SV=2	0	67.7092109114307	40.8759124087591	11	152	9	1	411	44.314	6.61	High	High	High	1.9e8	1.8e8	1.1e8	2.455	402.532456636429	11
High	IsMasterProtein	Q9XEA8	Cysteine synthase OS=Oryza sativa subsp. japonica GN=RCS3 PE=2 SV=1	0	67.7063179711529	56.6153846153846	11	128	8	1	325	34.285	5.41	High	High	High	4.2e7	4.4e7	4.6e7	4.623	336.109253406525	11
High	IsMasterProtein	P12331	Chlorophyll a-b binding protein 2, chloroplastic OS=Oryza sativa subsp. japonica GN=CAB2R PE=2 SV=2	0	66.9833229876244	52.8735632183908	7	143	1	1	261	27.535	5.43	High	High	High		1.1e7	1.8e8	17.738	395.330484986305	7
High	IsMasterProtein	Q5Z8V9	Delta-aminolevulinic acid dehydratase, chloroplastic OS=Oryza sativa subsp. japonica GN=HEMB PE=2 SV=1	0	66.6865876197084	54.4600938967136	14	123	14	1	426	46.256	6.15	High	High	High	4.5e7	4.4e7	1.9e8	2.631	297.202798724175	14
High	IsMasterProtein	Q10N21	L-ascorbate peroxidase 1, cytosolic OS=Oryza sativa subsp. japonica GN=APX1 PE=1 SV=1	0	66.22801538251	54.4	10	122	8	1	250	27.139	5.66	High	High	High	1.3e8	6.6e7	9.1e7	4.456	317.798077821732	10
High	IsMasterProtein	P48642	Glutathione reductase, cytosolic OS=Oryza sativa subsp. japonica GN=GRC2 PE=2 SV=2	0	66.1720749712374	37.5	12	109	12	1	496	53.473	6.67	High	High	High	1.1e8	4.4e7	1.9e8	2.047	279.152734398842	12
High	IsMasterProtein	Q0JPA6	Salt stress root protein RS1 OS=Oryza sativa subsp. japonica GN=Os01g0233000 PE=2 SV=1	0	66.1716721404281	57.3529411764706	6	97	6	1	204	21.788	4.92	High	High	High	1.7e8	3.2e8	1.8e8	7.483	246.79180252552	6
High	IsMasterProtein	O64422	Fructose-1,6-bisphosphatase, chloroplastic OS=Oryza sativa subsp. japonica GN=Os03g0267300 PE=2 SV=1	0	66.0793898891026	29.3103448275862	10	84	10	1	406	43.577	5.12	High	High	High	1.1e8	1.2e8	8.0e7	4.275	200.147188663483	10
High	IsMasterProtein	P49398	40S ribosomal protein S4 OS=Oryza sativa subsp. japonica GN=RPS4 PE=2 SV=3	0	65.6677617343681	50.188679245283	12	161	12	1	265	29.846	10.13	High	High	High	3.3e8	2.9e8	3.1e8	4.78	379.165021777153	12
High	IsMasterProtein	Q10MQ2	Probable LL-diaminopimelate aminotransferase, chloroplastic OS=Oryza sativa subsp. japonica GN=AGD2 PE=2 SV=1	0	64.8032494721272	32.3275862068966	10	85	10	1	464	49.826	8.41	High	High	High	7.5e7	9.6e7	6.6e7	2.039	229.570427179337	10
High	IsMasterProtein	Q6YW46	Elongation factor 1-gamma 2 OS=Oryza sativa subsp. japonica GN=Os02g0220500 PE=2 SV=2	0	64.5332868154938	40.6698564593301	14	144	5	1	418	47.325	6.73	High	High	High	1.9e7	2.4e7	4.2e7	2.594	348.172854542732	14
High	IsMasterProtein	Q2R480	6-phosphogluconate dehydrogenase, decarboxylating 2, chloroplastic OS=Oryza sativa subsp. japonica GN=G6PGH2 PE=2 SV=1	0	63.9843729721235	42.1259842519685	12	91	10	1	508	54.266	6.47	High	High	High	8.5e6	3.4e7	1.7e7	2.728	230.471871137619	12
High	IsMasterProtein	Q9SXP2	Formate dehydrogenase 1, mitochondrial OS=Oryza sativa subsp. japonica GN=Os06g0486800 PE=1 SV=2	0	63.2114025548069	42.8191489361702	11	111	11	1	376	41.315	7.17	High	High	High	2.3e8	1.3e8	1.4e8	3.217	264.433264493942	11
High	IsMasterProtein	A2WXX3	60S ribosomal protein L5-1 OS=Oryza sativa subsp. indica GN=RPL5A PE=3 SV=2	0	62.6624425730584	40.4605263157895	8	71	1	1	304	34.734	9.16	High	Not Found	High	2.3e7		9.1e6	3.16	173.370208621025	8
High	IsMasterProtein	B7EA73	Puromycin-sensitive aminopeptidase OS=Oryza sativa subsp. japonica GN=Os08g0562700 PE=2 SV=1	0	62.2640423302552	26.8320180383315	14	73	14	1	887	99.461	5.59	High	High	High	8.1e7	1.2e8	4.6e7	0.896	160.489949464798	14
High	IsMasterProtein	P0C542	Actin-7 OS=Oryza sativa subsp. indica GN=ACT7 PE=3 SV=1	0	60.3466541020468	38.563829787234	11	113	2	1	376	41.588	5.39	Not Found	High	High		1.7e7	1.7e7	3.217	286.13573718071	11
High	IsMasterProtein	Q6ZD89	Flavone 3'-O-methyltransferase 1 OS=Oryza sativa subsp. japonica GN=COMT PE=1 SV=1	0	60.1695960823198	39.6739130434783	9	93	9	1	368	39.724	5.66	High	High	High	1.9e8	1.8e8	1.8e8	3.329	238.73876452446	9
High	IsMasterProtein	Q688M5	Chitinase 9 OS=Oryza sativa subsp. japonica GN=Cht9 PE=2 SV=1	0	59.5871352404011	32.9341317365269	5	107	4	1	334	34.379	4.64	High	High	High	5.7e7	2.6e7	2.6e7	14.849	224.069569945335	5
High	IsMasterProtein	Q9LSU1	Proteasome subunit alpha type-5 OS=Oryza sativa subsp. japonica GN=PAE1 PE=2 SV=1	0	59.1565961192977	46.4135021097046	7	136	7	1	237	25.977	4.75	High	High	High	2.2e8	1.6e8	1.3e8	4.412	431.604945421219	7
High	IsMasterProtein	Q7F8S5	Peroxiredoxin-2E-2, chloroplastic OS=Oryza sativa subsp. japonica GN=PRXIIE-2 PE=1 SV=1	0	58.8748297658852	46.6666666666667	6	65	5	1	225	23.165	6.58	High	High	High	1.7e8	1.1e8	7.5e7	4.878	215.55075097084	6
High	IsMasterProtein	Q6ZDY8	Succinate dehydrogenase [ubiquinone] flavoprotein subunit, mitochondrial OS=Oryza sativa subsp. japonica GN=SDH1 PE=1 SV=1	0	58.8144520521463	22.3809523809524	8	67	8	1	630	68.81	7.08	High	High	High	1.3e8	1.3e8	1.2e8	1.297	186.78258061409	8
High	IsMasterProtein	P42862	Glucose-6-phosphate isomerase, cytosolic A OS=Oryza sativa subsp. japonica GN=Os03g0776000 PE=2 SV=2	0	58.700930641839	35.626102292769	12	132	4	1	567	62.484	7.28	High	High	High	5.9e7	4.1e7	3.9e7	1.88	305.0063341856	12
High	IsMasterProtein	Q7XJ39	Non-specific lipid-transfer protein 2A OS=Oryza sativa subsp. japonica GN=LTP2-A PE=3 SV=2	0	56.7218398389123	55.9322033898305	5	104	5	1	118	11.494	8.53	High	High	High	1.3e9	9.7e8	8.6e8	67.129	272.467040777206	5
High	IsMasterProtein	P35684	60S ribosomal protein L3 OS=Oryza sativa subsp. japonica GN=RPL3 PE=2 SV=2	0	56.6453955158901	34.9614395886889	14	104	14	1	389	44.436	10.08	High	High	High	3.5e8	2.5e8	2.8e8	3.365	243.690558314323	14
High	IsMasterProtein	Q6K9N6	Succinate--CoA ligase [ADP-forming] subunit beta, mitochondrial OS=Oryza sativa subsp. japonica GN=Os02g0621700 PE=1 SV=1	0	55.5890896483109	32.2274881516588	9	87	9	1	422	45.063	6.32	High	High	High	2.5e8	2.1e8	1.9e8	0.896	300.059047698975	9
High	IsMasterProtein	Q69TY4	Peroxiredoxin-2E-1, chloroplastic OS=Oryza sativa subsp. japonica GN=PRXIIE-1 PE=2 SV=1	0	55.5837862033452	44.8275862068966	7	77	6	1	232	23.674	8.79	High	High	High	7.2e7	5.2e7	5.1e7	3.642	247.148891687393	7
High	IsMasterProtein	Q7Y0F2	Probable nucleoredoxin 1-2 OS=Oryza sativa subsp. japonica GN=Os03g0405900 PE=2 SV=1	0	55.412865676052	34.7676419965577	11	114	10	1	581	64.381	4.93	High	High	High	3.8e7	7.2e7	4.9e7	1.438	292.500723361969	11
High	IsMasterProtein	Q43008	Superoxide dismutase [Mn], mitochondrial OS=Oryza sativa subsp. japonica GN=SODA PE=2 SV=2	0	55.1633095618988	44.5887445887446	8	105	8	1	231	24.982	7.02	High	High	High	2.0e8	1.1e8	8.7e7	7.254	287.089025616646	8
High	IsMasterProtein	P0C436	Photosystem II D2 protein OS=Oryza sativa subsp. indica GN=psbD PE=3 SV=1	0	55.1207090264518	22.6628895184136	6	88	6	1	353	39.548	5.55	High	High	High	3.3e8	2.7e8	2.7e8	7.111	261.887000560761	6
High	IsMasterProtein	Q9ZRI7	Elongation factor 1-gamma 1 OS=Oryza sativa subsp. japonica GN=Os02g0220600 PE=2 SV=1	0	54.9943190810194	35.8851674641148	12	89	5	1	418	47.448	6.47	High	High	High	8.6e7	6.1e7	6.6e7	2.3	208.287514686584	12
High	IsMasterProtein	P31674	40S ribosomal protein S15 OS=Oryza sativa subsp. japonica GN=RPS15 PE=2 SV=2	0	54.8778987335496	61.038961038961	6	119	6	1	154	17.404	10.2	High	High	High	1.4e8	2.1e8	2.1e8	50.795	284.382119417191	6
High	IsMasterProtein	Q7XDY9	Rubisco accumulation factor 1, chloroplastic OS=Oryza sativa subsp. japonica GN=RAF1 PE=2 SV=1	0	54.6885130285765	28.997867803838	8	85	8	1	469	51.528	5.62	High	High	High	1.3e8	7.5e7	1.1e8	1.61	218.050759315491	8
High	IsMasterProtein	Q5Z627	Elongation factor 1-gamma 3 OS=Oryza sativa subsp. japonica GN=Os06g0571400 PE=2 SV=1	0	54.6234214363979	33.4134615384615	11	107	4	1	416	47.36	6.47	High	High	High	8.5e7	6.1e7	4.9e7	2.03	272.747738480568	11
High	IsMasterProtein	B9EXM2	Carbamoyl-phosphate synthase large chain, chloroplastic OS=Oryza sativa subsp. japonica GN=CARB PE=2 SV=1	0	54.3054034606956	14.6757679180887	9	61	9	1	1172	127.687	6.01	High	High	High	3.4e7	2.8e7	2.3e7	0.534	142.341615557671	9
High	IsMasterProtein	P28752	Tubulin alpha-1 chain OS=Oryza sativa subsp. japonica GN=TUBA1 PE=1 SV=1	0	52.7210586684197	34.6666666666667	12	103	4	1	450	49.622	5.06	High	High	High	5.5e7	7.1e6	3.4e7	3.806	226.42559504509	12
High	IsMasterProtein	Q7XJ02	Probable L-ascorbate peroxidase 7, chloroplastic OS=Oryza sativa subsp. japonica GN=APX7 PE=2 SV=1	0	52.2989962655062	33.4261838440111	8	92	7	1	359	38.302	8.65	High	High	High	1.8e8	7.8e7	1.1e8	1.894	232.274007558823	8
High	IsMasterProtein	A2YQD9	Ferredoxin-1, chloroplastic OS=Oryza sativa subsp. indica GN=ADI1 PE=1 SV=1	0	52.1747892947036	57.5539568345324	3	109	3	1	139	14.941	4.56	High	High	High	6.5e8	4.0e8	4.1e8	4.995	372.690665960312	3
High	IsMasterProtein	P41095	60S acidic ribosomal protein P0 OS=Oryza sativa subsp. japonica GN=Os08g0130500 PE=1 SV=3	0	52.0474963231239	35.7366771159875	6	142	6	1	319	34.356	5.49	High	High	High	4.4e8	2.8e8	3.9e8	5.105	371.291408538818	6
High	IsMasterProtein	P93438	S-adenosylmethionine synthase 2 OS=Oryza sativa subsp. japonica GN=SAM2 PE=2 SV=1	0	51.9670150074895	41.6243654822335	11	69	3	1	394	42.874	6.05	High	High	High	3.8e7		4.2e7	2.728	159.669872999191	11
High	IsMasterProtein	Q6ZBZ2	Germin-like protein 8-14 OS=Oryza sativa subsp. japonica GN=GER5 PE=1 SV=1	0	51.4482424756119	36.150234741784	4	80	4	1	213	21.847	6.51	High	High	High	7.5e8	1.3e8	5.0e8	30.623	272.681953430176	4
High	IsMasterProtein	O22386	50S ribosomal protein L12, chloroplastic OS=Oryza sativa subsp. japonica GN=RPL12-2 PE=2 SV=2	0	51.3196514925961	48.6486486486487	7	137	7	1	185	18.579	5.43	High	High	High	3.7e8	3.0e8	3.7e8	7.111	439.328630924225	7
High	IsMasterProtein	Q40680	Elongation factor 1-delta 1 OS=Oryza sativa subsp. japonica GN=Os07g0614500 PE=2 SV=3	0	51.1919320779421	55.4585152838428	9	122	8	1	229	24.847	4.53	High	High	High	2.5e8	2.1e8	2.0e8	7.254	292.423946142197	9
High	IsMasterProtein	Q69T99	Glucose-1-phosphate adenylyltransferase small subunit 1, chloroplastic/amyloplastic OS=Oryza sativa subsp. japonica GN=AGPS1 PE=1 SV=1	0	51.1263546872414	24.2	8	55	5	1	500	54.81	6.67	High	High	High	1.1e8	1.9e7	6.0e7	1.106	135.682751178741	8
High	IsMasterProtein	P42211	Aspartic proteinase OS=Oryza sativa subsp. japonica GN=RAP PE=2 SV=2	0	50.9938202209048	21.7741935483871	7	88	7	1	496	54.055	6.15	High	High	High	8.8e7	6.8e7	7.5e7	1.754	250.309315681458	7
High	IsMasterProtein	Q2RAD9	Histone H3.2 OS=Oryza sativa subsp. japonica GN=Os01g0866200 PE=3 SV=1	0	50.5286082659377	35.2941176470588	3	63	2	1	136	15.259	11.3	High	High	High	2.1e8	2.3e8	1.7e8	12.895	155.566422343254	3
High	IsMasterProtein	Q6H5J0	Enoyl-[acyl-carrier-protein] reductase [NADH] 2, chloroplastic OS=Oryza sativa subsp. japonica GN=Os09g0277800 PE=2 SV=1	0	50.4979225996184	46.6307277628032	9	78	4	1	371	38.996	9.01	High	High	High	6.7e7	6.4e7	2.4e7	3.642	190.006021857262	9
High	IsMasterProtein	A6N0M9	Nucleoside diphosphate kinase 1 OS=Oryza sativa subsp. indica GN=NDKR PE=1 SV=1	0	50.4221719877403	72.4832214765101	9	135	9	1	149	16.835	6.8	High	High	High	7.5e8	4.4e8	4.9e8	18.953	333.584635853767	9
High	IsMasterProtein	P0C358	Photosystem I P700 chlorophyll a apoprotein A2 OS=Oryza sativa subsp. japonica GN=psaB PE=3 SV=1	0	50.3663846345652	17.0299727520436	9	117	9	1	734	82.508	7.15	High	High	High	4.6e8	4.0e8	3.6e8	2.981	263.640215039253	9
High	IsMasterProtein	A2Y053	S-adenosylmethionine synthase 1 OS=Oryza sativa subsp. indica GN=SAM1 PE=2 SV=2	0	49.8497289787566	38.1313131313131	11	75	3	1	396	43.193	6.14	High	High	High	1.2e7	7.7e7	2.2e7	2.675	171.694380879402	11
High	IsMasterProtein	P41344	Ferredoxin--NADP reductase, leaf isozyme, chloroplastic OS=Oryza sativa subsp. japonica GN=Os06g0107700 PE=2 SV=1	0	49.5368193993116	32.8729281767956	10	110	10	1	362	39.982	8.51	High	High	High	4.0e8	3.1e8	2.7e8	1.894	287.320574402809	10
High	IsMasterProtein	Q6YZE2	Glutamate-1-semialdehyde 2,1-aminomutase, chloroplastic OS=Oryza sativa subsp. japonica GN=GSA PE=2 SV=1	0	49.4838373283701	29.0794979079498	9	70	9	1	478	50.206	6.95	High	High	High	1.8e8	9.5e7	1.2e8	2.02	174.317741274834	9
High	IsMasterProtein	P35681	Translationally-controlled tumor protein homolog OS=Oryza sativa subsp. japonica GN=TCTP PE=1 SV=1	0	49.3007535167045	41.6666666666667	5	79	5	1	168	18.934	4.68	High	High	High	2.4e8	1.9e8	2.5e8	15.681	234.578356981277	5
High	IsMasterProtein	Q2R8Z5	Alcohol dehydrogenase 1 OS=Oryza sativa subsp. japonica GN=ADH1 PE=2 SV=2	0	49.2518006749827	40.6332453825858	8	94	7	1	379	40.958	6.65	High	High	High	1.3e8	1.1e8	7.3e7	2.511	193.00602543354	8
High	IsMasterProtein	Q6Z6L4	Aminopeptidase M1-A OS=Oryza sativa subsp. japonica GN=Os02g0218200 PE=2 SV=1	0	48.8295217657399	17.995444191344	10	85	10	1	878	98.391	5.2	High	High	High	7.5e7	7.2e7	6.1e7	0.743	217.911183595657	10
High	IsMasterProtein	A2WXB2	Fructose-1,6-bisphosphatase, cytosolic OS=Oryza sativa subsp. indica GN=OsI_04558 PE=2 SV=2	0	48.662515584256	30.6784660766962	8	107	8	1	339	37.012	5.77	High	High	High	1.1e8	9.9e7	8.9e7	2.34	265.83578813076	8
High	IsMasterProtein	P0DKK7	60S ribosomal protein L7a-2 OS=Oryza sativa subsp. japonica GN=RPL7A-2 PE=2 SV=1	0	47.9333898786181	37.984496124031	11	122	11	1	258	29.285	10.35	High	High	High	3.8e8	2.7e8	2.3e8	7.66	294.46975171566	11
High	IsMasterProtein	Q43007	Phospholipase D alpha 1 OS=Oryza sativa subsp. japonica GN=PLD1 PE=1 SV=2	0	47.6618154217743	18.3497536945813	10	58	10	1	812	92.161	5.96	High	High	High	7.1e7	1.3e8	9.2e7	0.738	126.615408420563	10
High	IsMasterProtein	Q6ERW9	Probable cinnamyl alcohol dehydrogenase 8B OS=Oryza sativa subsp. japonica GN=CAD8B PE=3 SV=2	0	47.1020908925807	39.4495412844037	10	56	4	1	436	45.546	7.9	High	High	High	7.7e6	6.5e7	1.3e7	2.511	141.618192791939	10
High	IsMasterProtein	Q6Z0I4	Enoyl-[acyl-carrier-protein] reductase [NADH] 1, chloroplastic OS=Oryza sativa subsp. japonica GN=Os08g0327400 PE=2 SV=1	0	47.0656351303879	41.8666666666667	8	72	3	1	375	39.106	8.68	High	High	High	1.2e7	3.7e7	3.5e7	3.467	182.330924630165	8
High	IsMasterProtein	A2YH64	Catalase isozyme B OS=Oryza sativa subsp. indica GN=CATB PE=2 SV=2	0	46.3375086864384	23.9837398373984	9	110	6	1	492	56.551	7.05	High	High	High	1.6e8	8.1e7	8.9e7	1.438	244.33403301239	9
High	IsMasterProtein	Q6ERW7	Probable cinnamyl alcohol dehydrogenase 8C OS=Oryza sativa subsp. japonica GN=CAD8C PE=2 SV=2	0	46.2228982961233	31.6628701594533	8	70	2	1	439	45.823	7.52	High	High	High	1.5e7	1.8e7	4.3e7	2.728	175.565861582756	8
High	IsMasterProtein	Q9FR35	Peroxiredoxin-2C OS=Oryza sativa subsp. japonica GN=PRXIIC PE=1 SV=1	0	46.1285110716464	63.5802469135803	7	68	7	1	162	17.28	5.88	High	High	High	1.9e8	1.2e8	2.0e8	20.544	144.876668214798	7
High	IsMasterProtein	P0C2Z1	ATP synthase epsilon chain, chloroplastic OS=Oryza sativa GN=atpE PE=3 SV=1	0	45.9229816829373	48.9051094890511	2	92	2	1	137	15.208	5.1	High	High	High	1.5e7	1.2e7	1.2e7	18.307	208.234714031219	2
High	IsMasterProtein	P55142	Glutaredoxin-C6 OS=Oryza sativa subsp. japonica GN=GRXC6 PE=1 SV=2	0	44.8128255207235	72.3214285714286	6	76	6	1	112	11.767	6.04	High	High	High	8.0e7	4.4e7	3.9e7	18.307	211.847789287567	6
High	IsMasterProtein	P42863	Glucose-6-phosphate isomerase, cytosolic B OS=Oryza sativa subsp. japonica GN=Os06g0256500 PE=2 SV=2	0	44.5187249559742	28.7477954144621	11	95	3	1	567	62.329	6.93	High	High	High	9.1e6	4.4e7	3.5e7	1.198	223.002960681915	11
High	IsMasterProtein	Q01K11	Gamma-aminobutyrate transaminase 1, mitochondrial OS=Oryza sativa subsp. indica GN=OsI_17385 PE=3 SV=1	0	44.301138672607	27.1317829457364	9	81	9	1	516	56.335	6.8	High	High	High	3.4e8	1.2e8	2.7e8	1.276	214.360855937004	9
High	IsMasterProtein	Q8H8C7	Chitin elicitor-binding protein OS=Oryza sativa subsp. japonica GN=CEBIP PE=1 SV=1	0	43.7332284294124	20.2247191011236	4	66	4	1	356	37.176	7.36	High	High	High	2.2e8	2.4e8	1.5e8	1.581	187.01737678051	4
High	IsMasterProtein	A2Z7B3	GDP-mannose 3,5-epimerase 1 OS=Oryza sativa subsp. indica GN=OsI_032456 PE=2 SV=1	0	43.6703233819008	33.8624338624339	10	84	6	1	378	42.781	6.09	High	High	High	1.7e8	8.7e7	1.2e8	1.754	192.722660779953	10
High	IsMasterProtein	O64464	Proteasome subunit beta type-1 OS=Oryza sativa subsp. japonica GN=PBF1 PE=2 SV=1	0	43.3610117058783	44.3438914027149	7	74	7	1	221	24.266	6.89	High	High	High	1.4e8	8.0e7	8.1e7	3.642	182.592180252075	7
High	IsMasterProtein	Q9AUV6	UDP-glucose 6-dehydrogenase 3 OS=Oryza sativa subsp. japonica GN=UGD3 PE=2 SV=1	0	43.3106943218883	31.6666666666667	10	64	10	1	480	52.865	6.13	High	High	High	1.2e8	9.6e7	1.3e8	1.021	177.317739486694	10
High	IsMasterProtein	Q75HQ0	Heat shock 70 kDa protein BIP4 OS=Oryza sativa subsp. japonica GN=BIP4 PE=2 SV=1	0	43.0943710204127	5.24017467248908	4	83	1	1	687	74.267	5.22	High	High	High	8.9e8	7.4e8	1.9e7	0.535	221.666170954704	4
High	IsMasterProtein	Q941Z0	Probable NADPH:quinone oxidoreductase 1 OS=Oryza sativa subsp. japonica GN=Os01g0953600 PE=2 SV=1	0	42.9614799352661	49.746192893401	5	62	5	1	197	21.311	7.81	High	High	High	6.5e7	5.2e7	7.2e7	3.125	183.828063130379	5
High	IsMasterProtein	P52428	Proteasome subunit alpha type-1 OS=Oryza sativa subsp. japonica GN=PAF1 PE=2 SV=1	0	42.640642773482	34.0740740740741	6	52	6	1	270	29.612	5.54	High	High	High	1.6e8	1.1e8	1.3e8	2.652	124.646300792694	6
High	IsMasterProtein	O82451	Probable glutathione S-transferase GSTF2 OS=Oryza sativa subsp. japonica GN=GSTF2 PE=1 SV=3	0	42.5075211081886	32.5581395348837	6	81	6	1	215	23.961	6.13	High	High	High	6.3e8	7.0e8	5.4e8	5.579	248.600676298141	6
High	IsMasterProtein	Q0JNS6	Calmodulin-1 OS=Oryza sativa subsp. japonica GN=CAM1-1 PE=1 SV=2	0	42.3295893495768	67.1140939597315	5	76	1	1	149	16.821	4.27	High	High	High	3.3e6	1.4e6	1.9e6	6.943	197.312958240509	5
High	IsMasterProtein	B8BKI7	Probable bifunctional methylthioribulose-1-phosphate dehydratase/enolase-phosphatase E1 OS=Oryza sativa subsp. indica GN=OsI_36120 PE=2 SV=1	0	42.0972120963109	33.3976833976834	9	55	9	1	518	57.006	6	High	High	High	9.9e7	4.8e7	5.5e7	0.995	153.000111818314	9
High	IsMasterProtein	Q9LSU3	Proteasome subunit alpha type-6 OS=Oryza sativa subsp. japonica GN=PAA1 PE=2 SV=1	0	42.0968091697214	39.8373983739837	7	75	7	1	246	27.556	6.65	High	High	High	2.3e8	1.4e8	1.2e8	2.594	178.117930412292	7
High	IsMasterProtein	Q9ZST0	50S ribosomal protein L5, chloroplastic OS=Oryza sativa subsp. japonica GN=RPL5 PE=2 SV=2	0	41.8664250501816	29.7491039426523	6	86	6	1	279	30.2	10.35	High	High	High	8.4e7	1.1e8	8.3e7	1.783	208.230738639832	6
High	IsMasterProtein	Q7XPL2	Oxygen-dependent coproporphyrinogen-III oxidase, chloroplastic OS=Oryza sativa subsp. japonica GN=CPX PE=2 SV=2	0	41.8007407441407	34.0852130325815	9	54	9	1	399	43.844	6.67	High	High	High	4.8e7	5.5e7	4.4e7	1.212	124.536574602127	9
High	IsMasterProtein	Q75IM9	Isovaleryl-CoA dehydrogenase, mitochondrial OS=Oryza sativa subsp. japonica GN=Os05g0125500 PE=2 SV=2	0	41.7946231856109	26.4058679706601	7	53	7	1	409	44.502	6.96	High	High	High	8.4e7	4.0e7	4.7e7	1.512	133.286687254906	7
High	IsMasterProtein	Q948T6	Lactoylglutathione lyase OS=Oryza sativa subsp. japonica GN=GLYI-11 PE=1 SV=2	0	41.7581857095023	39.1752577319588	9	150	9	1	291	32.533	5.67	High	High	High	6.0e8	4.6e8	4.8e8	1.994	389.247012138367	9
High	IsMasterProtein	Q6Z5N4	Pyruvate dehydrogenase E1 component subunit alpha-1, mitochondrial OS=Oryza sativa subsp. japonica GN=Os02g0739600 PE=2 SV=1	0	41.6813876946844	27.1794871794872	7	78	7	1	390	42.675	7.77	High	High	High	1.7e8	1.0e8	8.3e7	1.512	204.692403912544	7
High	IsMasterProtein	Q2QYW2	Clathrin heavy chain 2 OS=Oryza sativa subsp. japonica GN=Os12g0104800 PE=3 SV=1	0	41.5172272656344	8.60655737704918	11	51	11	1	1708	193.225	5.39	High	High	High	6.8e7	5.3e7	4.0e7	0.285	116.622874259949	11
High	IsMasterProtein	A2Y720	Late embryogenesis abundant protein, group 3 OS=Oryza sativa subsp. indica GN=LEA3 PE=1 SV=1	0	41.2390762460508	24	5	37	5	1	200	20.455	6.96	High	High	High	1.9e8	1.2e8	2.4e7	2.415	106.462396502495	5
High	IsMasterProtein	Q6F332	Calmodulin-2 OS=Oryza sativa subsp. japonica GN=CAM2 PE=2 SV=3	0	40.8352217952532	67.1140939597315	5	82	1	1	149	16.807	4.27	High	High	High	1.6e6	1.0e6	4.9e6	5.31	192.840412378311	5
High	IsMasterProtein	Q8LJU5	40S ribosomal protein S7 OS=Oryza sativa subsp. japonica GN=RPS7 PE=2 SV=2	0	40.7095840913981	39.0625	5	94	5	1	192	22.293	9.76	High	High	High	8.0e7	6.3e7	6.2e6	3.642	226.599624633789	5
High	IsMasterProtein	A3BLC3	Ribosome-recycling factor, chloroplastic OS=Oryza sativa subsp. japonica GN=Os07g0570700 PE=2 SV=2	0	40.2218833010651	24.4360902255639	4	66	4	1	266	29.634	9.33	High	High	High	2.2e8	1.8e8	1.8e8	1.448	193.844418406487	4
High	IsMasterProtein	Q0JMH0	2-hydroxyacyl-CoA lyase OS=Oryza sativa subsp. japonica GN=Os01g0505400 PE=3 SV=3	0	39.800984705534	23.3968804159445	10	95	10	1	577	60.787	6.35	High	High	High	1.7e8	1.2e8	6.4e7	1.062	221.380538702011	10
High	IsMasterProtein	Q84T92	Chalcone--flavonone isomerase OS=Oryza sativa subsp. japonica GN=CHI PE=2 SV=1	0	39.749081754198	54.5064377682403	9	45	9	1	233	23.878	5.27	High	High	High	1.4e8	1.1e8	1.1e8	3.924	131.407184481621	9
High	IsMasterProtein	A2Y5G8	Probable histone H2A.4 OS=Oryza sativa subsp. indica GN=OsI_019561 PE=3 SV=1	0	39.7173252415933	46.0122699386503	4	77	3	1	163	16.961	10.68	High	High	High	1.2e7	3.3e6	1.5e8	9	205.664350152016	4
High	IsMasterProtein	P43279	NADP-dependent malic enzyme, chloroplastic OS=Oryza sativa subsp. japonica GN=ME6 PE=2 SV=2	0	39.3539634427617	11.1111111111111	4	66	4	1	639	69.822	7.14	High	High	High	1.9e8	1.4e8	1.6e8	0.565	204.011582612991	4
High	IsMasterProtein	Q7Y0E8	Probable nucleoredoxin 1-1 OS=Oryza sativa subsp. japonica GN=Os03g0405500 PE=2 SV=1	0	39.2883057044418	18.2776801405975	6	45	5	1	569	63.249	5.06	High	High	High	6.4e7	5.4e7	5.1e7	0.812	124.339660048485	6
High	IsMasterProtein	Q6L5I5	Mitochondrial outer membrane protein porin 2 OS=Oryza sativa subsp. japonica GN=VDAC2 PE=2 SV=1	0	39.0211245329784	58.2142857142857	10	41	10	1	280	29.584	8.65	High	High	High	3.3e7	5.5e7	4.2e7	6.197	98.2120270729065	10
High	IsMasterProtein	Q10LR9	Uroporphyrinogen decarboxylase 2, chloroplastic OS=Oryza sativa subsp. japonica GN=Os03g0337600 PE=3 SV=1	0	38.9895401925927	24.1025641025641	6	55	6	1	390	42.817	6.57	High	High	High	1.9e7	3.0e7	1.1e7	2.34	121.327997803688	6
High	IsMasterProtein	A2XFI3	Pyruvate decarboxylase 2 OS=Oryza sativa subsp. indica GN=PDC2 PE=2 SV=2	0	38.9066286638651	18.976897689769	9	78	6	1	606	64.805	5.91	High	High	High	5.0e7	1.9e7	8.2e7	1.649	178.390724301338	9
High	IsMasterProtein	P0C8Y9	Proteasome subunit alpha type-4-2 OS=Oryza sativa subsp. indica GN=OsI_021067 PE=1 SV=1	0	38.875819333348	32.8	5	62	5	1	250	27.009	6.92	High	High	High	8.6e7	6.1e7	5.2e7	3.642	165.994485735893	5
High	IsMasterProtein	P51431	Ubiquitin-40S ribosomal protein S27a-2 OS=Oryza sativa subsp. japonica GN=RPS27AB PE=2 SV=3	0	38.7652386560814	41.9354838709677	7	250	7	1	155	17.671	9.8	High	High	High	9.4e8	1.2e9	6.9e8	5.813	676.721755385399	7
High	IsMasterProtein	Q9SMB1	Spermidine synthase 1 OS=Oryza sativa subsp. japonica GN=SPDSYN1 PE=2 SV=1	0	38.5809667623878	32.5077399380805	6	54	6	1	323	35.124	5.4	High	High	High	1.7e7	9.9e6	2.1e7	3.394	103.328784346581	6
High	IsMasterProtein	Q7Y1Z0	Chitinase 5 OS=Oryza sativa subsp. japonica GN=Cht5 PE=2 SV=1	0	38.3476240111506	38.8888888888889	6	63	3	1	288	30.467	7.97	High	High	High	1.5e7	1.5e7	3.7e7	3.642	139.597984433174	6
High	IsMasterProtein	P25777	Oryzain beta chain OS=Oryza sativa subsp. japonica GN=Os04g0670200 PE=1 SV=2	0	38.2461303372465	14.1630901287554	5	78	5	1	466	49.767	5.36	High	High	High	1.9e8	1.5e8	1.4e8	1.154	204.920602679253	5
High	IsMasterProtein	P0C5D5	Peroxiredoxin Q, chloroplastic OS=Oryza sativa subsp. japonica GN=Os06g0196300 PE=2 SV=1	0	37.8284451670045	39.63133640553	7	65	7	1	217	23.722	9.91	High	High	High	3.1e8	1.8e8	1.0e8	3.394	154.515555500984	7
High	IsMasterProtein	A2XIK9	Magnesium-chelatase subunit ChlI, chloroplastic OS=Oryza sativa subsp. indica GN=CHLI PE=3 SV=1	0	37.4672510861663	27.2289156626506	7	57	7	1	415	44.823	5.72	High	High	High	1.2e8	6.3e7	6.1e7	1.424	125.038848757744	7
High	IsMasterProtein	A2XRZ6	Probable aldo-keto reductase 3 OS=Oryza sativa subsp. indica GN=H0813E03.4 PE=3 SV=1	0	37.0915060746525	34.3661971830986	9	43	7	1	355	38.207	5.97	High	High	High	1.0e8	3.8e7	3.6e7	1.512	102.789467096329	9
High	IsMasterProtein	Q6ZFU6	Thioredoxin reductase NTRB OS=Oryza sativa subsp. japonica GN=NTRB PE=2 SV=1	0	37.0660730018339	36.2537764350453	6	45	6	1	331	34.655	6.64	High	High	High	6.7e7	3.8e7	3.5e7	1.738	126.795443296433	6
High	IsMasterProtein	P15280	Glucose-1-phosphate adenylyltransferase small subunit 2, chloroplastic/amyloplastic/cytosolic OS=Oryza sativa subsp. japonica GN=AGPS2 PE=1 SV=4	0	36.8899398161347	18.8715953307393	7	61	4	1	514	56.069	7.03	High	High	High	7.4e7	7.3e7	9.7e7	0.808	104.655337929726	7
High	IsMasterProtein	P0C519	ATP synthase subunit 9, mitochondrial OS=Oryza sativa subsp. japonica GN=ATP9 PE=2 SV=1	0	36.8828649007721	41.8918918918919	1	26	1	1	74	7.552	8.75	High	High	High	2.8e8	2.9e8	3.3e8	4.623	97.6561448574066	1
High	IsMasterProtein	Q6F362	Histone H2B.9 OS=Oryza sativa subsp. japonica GN=H2B.9 PE=3 SV=1	0	36.2536742286808	34.2105263157895	4	81	4	1	152	16.246	10.05	High	High	High	8.1e8	4.3e8	8.3e8	4.337	195.760162591934	4
High	IsMasterProtein	Q0D840	Thioredoxin H1 OS=Oryza sativa subsp. japonica GN=TRXH PE=1 SV=1	0	36.1469073531309	54.9180327868852	6	78	6	1	122	13.148	5.3	High	High	High	3.1e8	1.9e8	1.6e8	9	195.475225448608	6
High	IsMasterProtein	Q6AVA8	Pyruvate, phosphate dikinase 1, chloroplastic OS=Oryza sativa subsp. japonica GN=PPDK1 PE=1 SV=1	0	35.7594125700053	13.9387539598733	7	34	7	1	947	102.722	6.37	High	High	High	3.9e7	3.7e7	3.8e7	0.397	88.1344059705734	7
High	IsMasterProtein	A2XAZ3	Alcohol dehydrogenase class-3 OS=Oryza sativa subsp. indica GN=ADHIII PE=3 SV=1	0	35.1706797688463	34.3832020997375	7	54	7	1	381	40.769	7.17	High	High	High	1.0e8	6.1e7	8.7e7	1.994	126.407854914665	7
High	IsMasterProtein	P40978	40S ribosomal protein S19 OS=Oryza sativa subsp. japonica GN=RPS19A PE=2 SV=1	0	34.6987913831639	55.4794520547945	9	110	9	1	146	16.377	10.04	High	High	High	4.2e8	3.8e8	3.3e8	5.105	241.686361312866	9
High	IsMasterProtein	Q2R1V8	GDP-mannose 3,5-epimerase 2 OS=Oryza sativa subsp. japonica GN=GME-2 PE=2 SV=2	0	34.5634225183659	29.9191374663073	8	72	4	1	371	42.105	6.09	High	High	High	5.9e7	5.6e7	4.2e7	1.371	159.672805428505	8
High	IsMasterProtein	A2Y5L9	Pyruvate decarboxylase 1 OS=Oryza sativa subsp. indica GN=PDC1 PE=2 SV=1	0	34.3927316057491	18.1818181818182	8	71	5	1	605	65.103	6.3	High	High	High	3.1e7	1.4e7	2.5e7	1.276	155.506516575813	8
High	IsMasterProtein	A2Z3I9	Proteasome subunit alpha type-7-B OS=Oryza sativa subsp. indica GN=PAD1 PE=2 SV=1	0	34.2464515570842	28.1124497991968	5	63	2	1	249	27.197	7.93	High	High	High	5.2e7	5.0e7	4.9e7	2.162	185.925139904022	5
High	IsMasterProtein	P00761	Trypsin OS=Sus scrofa PE=1 SV=1	0	33.9454295723859	25.1082251082251	4	72	4	1	231	24.394	7.18	High	High	High	1.1e9	6.7e8	7.9e8	3.125	168.832802057266	4
High	IsMasterProtein	B7F845	60S ribosomal protein L10a OS=Oryza sativa subsp. japonica GN=RPL10A PE=1 SV=1	0	33.8838472724537	33.7962962962963	5	65	5	1	216	24.467	9.82	High	High	High	3.8e8	3.1e8	2.7e8	1.929	176.364610433578	5
High	IsMasterProtein	P0C495	50S ribosomal protein L2, chloroplastic OS=Oryza sativa GN=rpl2-A PE=3 SV=1	0	33.6239993140941	30.4029304029304	5	46	5	1	273	29.923	11.31	High	High	High	1.1e8	3.3e7	8.1e7	2.415	96.2363463640213	5
High	IsMasterProtein	Q40682	Elongation factor 1-delta 2 OS=Oryza sativa subsp. japonica GN=Os03g0406200 PE=2 SV=3	0	33.2671055657196	31.4159292035398	7	42	6	1	226	24.639	4.53	High	High	High	3.5e7	2.6e7	3.2e7	3.924	99.2812192440033	7
High	IsMasterProtein	Q33E23	Glutamate dehydrogenase 2, mitochondrial OS=Oryza sativa subsp. japonica GN=GDH2 PE=2 SV=1	0	32.9804666818859	20.1946472019465	6	59	4	1	411	44.523	6.68	High	High	High	1.2e8	6.6e7	5.4e7	1.089	128.800912022591	6
High	IsMasterProtein	Q655S1	ATP-dependent zinc metalloprotease FTSH 2, chloroplastic OS=Oryza sativa subsp. japonica GN=FTSH2 PE=3 SV=1	0	32.8306235234015	11.5384615384615	4	50	4	1	676	72.493	5.72	High	High	High	4.3e7	2.7e7	1.7e7	0.425	131.304173946381	4
High	IsMasterProtein	Q10KF0	Proteasome subunit alpha type-2 OS=Oryza sativa subsp. japonica GN=PAB1 PE=2 SV=1	0	32.480685380456	46.3829787234043	7	77	7	1	235	25.828	5.48	High	High	High	4.4e7	7.0e7	7.4e7	4.878	151.962810754776	7
High	IsMasterProtein	A2WXV8	Fructokinase-1 OS=Oryza sativa subsp. indica GN=FRK1 PE=1 SV=1	0	32.4613259007725	31.8885448916409	8	59	8	1	323	34.707	5.27	High	High	High	1.4e8	7.5e7	5.5e7	1.462	137.0067101717	8
High	IsMasterProtein	Q7XPY2	Plasma membrane ATPase OS=Oryza sativa subsp. japonica GN=Os04g0656100 PE=2 SV=1	0	32.3342303377909	11.882229232387	7	44	7	1	951	104.752	6.79	High	High	High	5.3e7	3.7e7	2.7e7	0.425	109.530897140503	7
High	IsMasterProtein	Q69TH8	Putative 12-oxophytodienoate reductase 4 OS=Oryza sativa subsp. japonica GN=OPR4 PE=2 SV=1	0	32.1341071463653	32.8947368421053	7	45	7	1	380	42.405	6.34	High	High	High	6.3e7	7.6e7	5.4e7	1.721	110.834792017937	7
High	IsMasterProtein	O04138	Chitinase 4 OS=Oryza sativa subsp. japonica GN=Cht4 PE=2 SV=2	0	32.0258872430587	18.2456140350877	5	72	2	1	285	30.431	8.09	High	High	High	1.5e8	6.6e7	9.8e7	2.728	172.44412612915	5
High	IsMasterProtein	A2YL07	Glutamate--cysteine ligase B, chloroplastic OS=Oryza sativa subsp. indica GN=GSH1-2 PE=3 SV=2	0	31.66941391226	21.7741935483871	7	51	7	1	496	56.118	7.02	High	High	High	7.3e7	5.8e7	4.2e7	0.995	118.416930675507	7
High	IsMasterProtein	P41345	Ferredoxin--NADP reductase, root isozyme, chloroplastic OS=Oryza sativa subsp. japonica GN=Os03g0784700 PE=1 SV=1	0	31.5902015027457	37.3015873015873	9	39	5	1	378	41.852	8.6	High	High	High	9.7e7	7.8e7	7.6e7	1.61	87.7600671052933	9
High	IsMasterProtein	Q6Z4G3	UDP-arabinopyranose mutase 3 OS=Oryza sativa subsp. japonica GN=UAM3 PE=1 SV=1	0	31.3691638287451	19.672131147541	6	79	1	1	366	41.253	6.43	High	Not Found	Not Found	1.2e7			1.291	175.7176861763	6
High	IsMasterProtein	Q69SV0	Probable L-ascorbate peroxidase 8, chloroplastic OS=Oryza sativa subsp. japonica GN=APX8 PE=1 SV=2	0	30.8714660036814	25.7322175732218	7	33	6	1	478	51.156	5.53	High	High	High	6.0e7	2.9e7	1.3e7	1.096	88.9360430240631	7
High	IsMasterProtein	P25778	Oryzain gamma chain OS=Oryza sativa subsp. japonica GN=Os09g0442300 PE=2 SV=2	0	30.6648950829117	21.8232044198895	4	85	4	1	362	39.089	7.15	High	High	High	5.2e7	1.4e7	2.4e7	2.162	234.015822649002	4
High	IsMasterProtein	Q9LST6	Proteasome subunit beta type-2 OS=Oryza sativa subsp. japonica GN=PBD1 PE=2 SV=2	0	30.4783264299186	51.4150943396226	8	41	8	1	212	23.463	5.64	High	High	High	1.8e8	1.3e8	1.2e8	3.125	92.9691758155823	8
High	IsMasterProtein	P25776	Oryzain alpha chain OS=Oryza sativa subsp. japonica GN=Os04g0650000 PE=1 SV=2	0	30.3209432716181	10.6986899563319	3	64	3	1	458	50.099	5.27	High	High	High	4.5e8	3.3e8	2.9e8	0.778	199.93736743927	3
High	IsMasterProtein	Q8H7Y8	Probable histone H2A variant 1 OS=Oryza sativa subsp. japonica GN=Os03g0162200 PE=2 SV=1	0	29.8489021721502	44.9275362318841	4	42	3	1	138	14.547	10.32	High	High	High	8.3e7	1.0e8	1.4e8	6.197	124.207242369652	4
High	IsMasterProtein	Q6ZFT5	Ribose-phosphate pyrophosphokinase 4 OS=Oryza sativa subsp. japonica GN=Os02g0714600 PE=2 SV=1	0	29.8085248250479	32.9230769230769	6	36	6	1	325	36.126	6.79	High	High	High	8.2e6	8.8e6	1.1e7	1.976	66.5406066179276	6
High	IsMasterProtein	B8AL33	Arginine biosynthesis bifunctional protein ArgJ, chloroplastic OS=Oryza sativa subsp. indica GN=OsI_11009 PE=3 SV=1	0	28.2619289504901	13.8228941684665	3	25	3	1	463	47.823	6.92	High	High	High	2.3e7	1.5e7	3.1e7	0.585	57.7351355552673	3
High	IsMasterProtein	P0DKK8	40S ribosomal protein S10-1 OS=Oryza sativa subsp. japonica GN=RPS10-1 PE=2 SV=1	0	28.1447402658788	44.2622950819672	7	73	7	1	183	20.25	9.76	High	High	High	2.9e8	2.3e8	1.7e8	3.642	181.016448378563	7
High	IsMasterProtein	A2YXU2	Proteasome subunit alpha type-7-A OS=Oryza sativa subsp. indica GN=OsI_029135 PE=2 SV=2	0	27.3506690518818	40.1606425702811	5	58	2	1	249	27.279	7.43	High	High	High	4.9e7	2.0e7	4.9e7	1.683	174.831827402115	5
High	IsMasterProtein	Q0JCT1	Histone H3.3 OS=Oryza sativa subsp. japonica GN=H3 PE=1 SV=2	0	27.1838873802755	35.2941176470588	3	46	2	1	136	15.397	11.15	High	High	High	8.0e7	1.2e8	1.6e8	12.895	84.8041822910309	3
High	IsMasterProtein	B9F3B6	Succinate-semialdehyde dehydrogenase, mitochondrial OS=Oryza sativa subsp. japonica GN=ALDH5F1 PE=3 SV=1	0	27.1236460953721	16.3187855787476	5	25	5	1	527	56.058	8.1	High	High	High	2.3e7	2.3e7	9.0e6	0.719	61.1208174228668	5
High	IsMasterProtein	P0C0L1	Probable L-ascorbate peroxidase 6, chloroplastic/mitochondrial OS=Oryza sativa subsp. japonica GN=APX6 PE=2 SV=1	0	27.0486414858204	27.831715210356	5	18	5	1	309	33.481	7.23	High	High	High	1.3e7	5.4e7	5.0e7	0.874	56.8935108184814	5
High	IsMasterProtein	Q0INM3	Beta-galactosidase 15 OS=Oryza sativa subsp. japonica GN=Os12g0429200 PE=2 SV=1	0	26.7993884881995	12.5136017410229	5	35	5	1	919	100.942	5.99	High	High	High	2.5e7	1.5e7	1.5e7	0.445	70.6823976039886	5
High	IsMasterProtein	Q0J5V5	Aminopeptidase M1-B OS=Oryza sativa subsp. japonica GN=Os08g0398700 PE=2 SV=1	0	26.7057933682378	11.0857142857143	6	27	6	1	875	97.842	5.39	High	High	High	3.3e7	1.1e7	2.8e7	0.32	60.9388056993485	6
High	IsMasterProtein	Q93XI4	N-carbamoylputrescine amidase OS=Oryza sativa subsp. japonica GN=CPA PE=2 SV=1	0	26.3688710267636	31.8936877076412	5	38	5	1	301	33.442	5.44	High	High	High	7.3e7	4.2e7	2.4e7	2.162	92.8243936300278	5
High	IsMasterProtein	Q69S39	Cytochrome b6-f complex iron-sulfur subunit, chloroplastic OS=Oryza sativa subsp. japonica GN=petC PE=1 SV=1	0	26.2394682070865	34.2222222222222	5	33	5	1	225	23.869	8.25	High	High	High	6.4e7	2.3e7	4.2e7	1.512	74.1944288015366	5
High	IsMasterProtein	Q0J709	ACT domain-containing protein DS12, chloroplastic OS=Oryza sativa subsp. japonica GN=Os08g0242700 PE=4 SV=2	0	25.9991411818337	22.2614840989399	4	36	4	1	283	30.304	6.09	High	High	High	5.5e7	2.8e7	2.4e7	1.054	92.0052365064621	4
High	IsMasterProtein	Q42993	Chitinase 1 OS=Oryza sativa subsp. japonica GN=Cht1 PE=2 SV=1	0	25.5539503734617	29.7213622291022	4	46	4	1	323	33.743	7.37	High	High	High	1.6e7	1.3e7	1.1e7	4.012	61.808988571167	4
High	IsMasterProtein	Q8H5N9	Probable aquaporin PIP2-1 OS=Oryza sativa subsp. japonica GN=PIP2-1 PE=2 SV=1	0	25.4833421956004	28.9655172413793	4	34	3	1	290	30.266	8.43	High	High	High	8.8e7	8.6e7	4.2e7	1.848	99.4855303764343	4
High	IsMasterProtein	Q6Z965	12-oxophytodienoate reductase 7 OS=Oryza sativa subsp. japonica GN=OPR7 PE=2 SV=1	0	25.2770130005741	20.8121827411168	5	32	5	1	394	43.65	8.56	High	High	High	4.0e7	5.3e7	4.5e7	0.738	75.381257891655	5
High	IsMasterProtein	A2Y0T4	60S ribosomal protein L10-2 OS=Oryza sativa subsp. indica GN=SG12 PE=2 SV=2	0	25.1742429216912	30.1369863013699	6	61	2	1	219	24.656	10.36	High	High	High	2.8e8	1.9e8	2.2e8	1.929	108.762729883194	6
High	IsMasterProtein	Q943F3	60S ribosomal protein L18a OS=Oryza sativa subsp. japonica GN=RPL18A PE=1 SV=1	0	25.0879957025866	29.2134831460674	6	77	6	1	178	21.386	10.45	High	High	High	2.9e8	2.0e8	2.5e8	2.728	170.46708381176	6
High	IsMasterProtein	Q6AVT2	Glucose-1-phosphate adenylyltransferase large subunit 1, chloroplastic/amyloplastic OS=Oryza sativa subsp. japonica GN=AGPL1 PE=1 SV=1	0	25.0696617344693	15.4598825831703	6	38	6	1	511	55.392	7.37	High	High	High	7.5e7	4.1e7	5.4e7	0.438	92.9001284837723	6
High	IsMasterProtein	Q9FXT4	Alpha-galactosidase OS=Oryza sativa subsp. japonica GN=Os10g0493600 PE=1 SV=1	0	24.8059955121678	14.6282973621103	4	32	4	1	417	45.792	7.94	High	High	High	9.1e7	4.7e7	4.8e7	0.509	88.937709569931	4
High	IsMasterProtein	Q851L5	IAA-amino acid hydrolase ILR1-like 3 OS=Oryza sativa subsp. japonica GN=ILL3 PE=2 SV=1	0	24.3253580186296	21.1031175059952	5	43	5	1	417	43.962	5.72	High	High	High	3.6e7	3.6e7	2.6e7	0.823	82.4774839878082	5
High	IsMasterProtein	A2Y7R5	GTP-binding nuclear protein Ran-2 OS=Oryza sativa subsp. indica GN=RAN2 PE=2 SV=1	0	24.3060643008381	36.1990950226244	6	69	6	1	221	25.023	7.12	High	High	High	2.9e8	2.4e8	2.2e8	2.511	167.631649374962	6
High	IsMasterProtein	Q75M08	Protein disulfide isomerase-like 2-1 OS=Oryza sativa subsp. japonica GN=PDIL2-1 PE=2 SV=2	0	24.116911790476	22.9508196721311	5	35	5	1	366	39.888	6.99	High	High	High	4.6e7	3.1e7	2.9e7	0.487	108.02146923542	5
High	IsMasterProtein	P51823	ADP-ribosylation factor 2 OS=Oryza sativa subsp. japonica GN=ARF PE=2 SV=2	0	23.8123422933215	35.9116022099448	4	49	4	1	181	20.695	6.95	High	High	High	8.9e7	8.4e7	6.4e7	1.61	129.117185354233	4
High	IsMasterProtein	Q69LA6	Probable pyridoxal 5'-phosphate synthase subunit PDX1.1 OS=Oryza sativa subsp. japonica GN=PDX11 PE=2 SV=1	0	23.7323507815551	15.4088050314465	5	56	5	1	318	33.715	6.89	High	High	High	9.5e7	9.5e7	5.7e7	0.931	137.032078385353	5
High	IsMasterProtein	A2XD35	Adenylosuccinate synthetase, chloroplastic OS=Oryza sativa subsp. indica GN=PURA PE=3 SV=2	0	23.3858976682509	15.8110882956879	5	32	4	1	487	51.976	6.84	High	High	High	6.5e7	6.6e7	3.7e7	0.61	75.8030072450638	5
High	IsMasterProtein	P0C482	30S ribosomal protein S2, chloroplastic OS=Oryza sativa subsp. japonica GN=rps2 PE=3 SV=1	0	23.2447988874412	15.2542372881356	3	38	3	1	236	26.975	9.91	High	High	High	7.2e7	5.1e7	5.2e7	0.968	114.826707482338	3
High	IsMasterProtein	Q2QYL3	Non-specific lipid-transfer protein 3 OS=Oryza sativa subsp. japonica GN=LTP110-A PE=2 SV=1	0	23.2034854434462	35.5371900826446	3	60	3	1	121	12.137	8.91	High	High	High	3.1e8	3.3e8	3.1e8	2.162	189.665459036827	3
High	IsMasterProtein	Q9SLX0	Importin subunit alpha-1b OS=Oryza sativa subsp. japonica GN=Os05g0155601 PE=1 SV=2	0	23.197976743688	12.3595505617978	5	36	4	1	534	58.53	5.31	High	High	High	7.2e7	3.9e7	4.7e7	0.61	90.6673914194107	5
High	IsMasterProtein	Q7XCK6	Chitinase 8 OS=Oryza sativa subsp. japonica GN=Cht8 PE=2 SV=1	0	23.1800433308874	30.6513409961686	5	35	5	1	261	27.534	6.52	High	High	High	6.4e7	5.9e7	6.9e7	2.162	83.520738363266	5
High	IsMasterProtein	Q10RI7	DEAD-box ATP-dependent RNA helicase 38 OS=Oryza sativa subsp. japonica GN=Os03g0158200 PE=3 SV=1	0	23.0761121128577	4.55445544554455	1	16	1	1	505	55.819	5.74	High	High	High	1.3e7	9.5e6	8.4e6	0.359	49.0925376415253	1
High	IsMasterProtein	Q6F2U9	Lysine--tRNA ligase OS=Oryza sativa subsp. japonica GN=Os03g0586800 PE=2 SV=1	0	23.019158293703	10.4651162790698	5	18	5	1	602	68.344	6.2	High	High	High	1.3e7	2.0e7	5.4e7	0.438	52.1426719427109	5
High	IsMasterProtein	Q9XGP7	Tricin synthase 1 OS=Oryza sativa subsp. japonica GN=ROMT-15 PE=1 SV=1	0	22.9761810479109	26.5873015873016	5	46	5	1	252	27.754	5.31	High	High	High	1.6e8	1.2e8	1.2e8	1.254	117.176188588142	5
High	IsMasterProtein	Q7G794	Putative linoleate 9S-lipoxygenase 3 OS=Oryza sativa subsp. japonica GN=Os03g0700400 PE=3 SV=1	0	22.9626120969629	9.93071593533487	5	30	5	1	866	96.191	5.57	High	High	High	3.0e7	1.6e7	2.0e7	0.341	59.6494339704514	5
High	IsMasterProtein	Q42456	Aspartic proteinase oryzasin-1 OS=Oryza sativa subsp. japonica GN=Os05g0567100 PE=2 SV=2	0	22.8958027835639	10.8055009823183	3	34	3	1	509	54.039	5.33	High	High	High	4.8e7	4.6e7	2.0e7	0.668	98.9891889095306	3
High	IsMasterProtein	Q851S8	Adenylosuccinate synthetase 2, chloroplastic OS=Oryza sativa subsp. japonica GN=PURA2 PE=2 SV=1	0	22.858012232805	17.9959100204499	6	25	5	1	489	52.641	6.92	High	High	High	2.0e7	1.4e7	1.7e7	0.562	40.1514353752136	6
High	IsMasterProtein	Q7XTJ3	Pyruvate dehydrogenase E1 component subunit alpha-3, chloroplastic OS=Oryza sativa subsp. japonica GN=Os04g0119400 PE=2 SV=2	0	22.8457905912808	12.2352941176471	4	25	4	1	425	46.115	6.61	High	High	High	6.8e7	6.9e7	4.4e7	0.557	61.9379862546921	4
High	IsMasterProtein	P14654	Glutamine synthetase cytosolic isozyme 1-2 OS=Oryza sativa subsp. japonica GN=GLN1-2 PE=1 SV=1	0	22.8070899544194	10.6442577030812	2	49	1	1	357	39.234	6.07	Not Found	High	High		3.8e7		1.054	114.574671030045	2
High	IsMasterProtein	A2YPX3	Peroxidase 2 OS=Oryza sativa subsp. indica GN=PRX112 PE=3 SV=2	0	22.6620659272167	23.5668789808917	4	43	4	1	314	32.614	5.86	High	High	High	1.7e8	3.6e7	1.1e8	1.276	101.628301143646	4
High	IsMasterProtein	Q0J0H4	Pyruvate dehydrogenase E1 component subunit beta-2, mitochondrial OS=Oryza sativa subsp. japonica GN=Os09g0509200 PE=2 SV=1	0	22.6548321786498	31.9148936170213	6	38	6	1	376	40.226	5.49	High	High	High	1.1e8	1.4e8	1.3e8	1.154	85.7074677944183	6
High	IsMasterProtein	Q53NF0	Putative beta-glucosidase 35 OS=Oryza sativa subsp. japonica GN=BGLU35 PE=3 SV=2	0	22.4588871940005	12.1149897330595	5	57	1	1	487	55.572	9.06	High	High	Not Found				0.433	161.006256818771	5
High	IsMasterProtein	A2ZB00	40S ribosomal protein S16 OS=Oryza sativa subsp. indica GN=RPS16A PE=2 SV=1	0	22.2755183737651	44.2953020134228	5	80	5	1	149	16.808	10.56	High	High	High	2.8e8	2.9e8	2.4e8	6.499	150.304340004921	5
High	IsMasterProtein	P0DKK0	26S proteasome regulatory subunit 7B OS=Oryza sativa subsp. japonica GN=RPT1B PE=2 SV=1	0	22.2246174274473	14.5539906103286	5	18	5	1	426	47.651	6.29	High	High	High	1.1e8	8.2e7	4.5e7	0.585	41.9723080396652	5
High	IsMasterProtein	A3C6G9	Glycine cleavage system H protein, mitochondrial OS=Oryza sativa subsp. japonica GN=GDCSH PE=1 SV=1	0	22.2170281133943	28.0487804878049	3	61	3	1	164	17.357	5.03	High	High	High	1.1e8	7.5e7	9.1e7	1.848	143.31266272068	3
High	IsMasterProtein	P0C355	Photosystem I P700 chlorophyll a apoprotein A1 OS=Oryza sativa subsp. japonica GN=psaA PE=3 SV=1	0	22.0501403040018	12.1333333333333	5	52	5	1	750	83.115	7.11	High	High	High	3.0e7	1.6e7	6.5e6	0.817	90.9457446336746	5
High	IsMasterProtein	A2WK50	Bowman-Birk type bran trypsin inhibitor OS=Oryza sativa subsp. indica GN=RBBI3.3 PE=2 SV=2	0	21.9845820560445	18.8976377952756	5	33	5	1	254	27.737	5.57	High	High	High	1.2e8	1.3e8	9.5e7	1.154	64.8810905218124	5
High	IsMasterProtein	Q84P97	Mitochondrial outer membrane protein porin 5 OS=Oryza sativa subsp. japonica GN=VDAC5 PE=2 SV=1	0	21.905474039803	26.3537906137184	5	28	5	1	277	29.456	9.17	High	High	High	3.0e7	2.0e7	2.1e7	1.069	60.4849989414215	5
High	IsMasterProtein	Q6YXW6	Sucrose-phosphatase 2 OS=Oryza sativa subsp. japonica GN=SPP2 PE=1 SV=1	0	21.9005793471808	13.9479905437352	5	23	5	1	423	47.225	5.82	High	High	High	1.0e8	7.4e7	7.2e7	0.874	54.262542963028	5
High	IsMasterProtein	B8AEC1	NAP1-related protein 2 OS=Oryza sativa subsp. indica GN=OsI_07785 PE=2 SV=1	0	21.8305464039438	19.8412698412698	3	12	3	1	252	28.601	4.32	High	High	High	4.3e7	5.0e7	2.2e7	1.154	34.5736482143402	3
High	IsMasterProtein	A2ZCQ7	60S ribosomal protein L10-1 OS=Oryza sativa subsp. indica GN=SC34 PE=2 SV=2	0	21.7871339301733	23.2142857142857	5	46	1	1	224	25.33	10.24	High	High	High	1.2e8	7.9e7	9.9e7	1.683	79.1345746517181	5
High	IsMasterProtein	P0C2Z0	ATP synthase subunit b, chloroplastic OS=Oryza sativa subsp. japonica GN=atpF PE=3 SV=1	0	21.6230485583999	26.775956284153	3	36	3	1	183	20.943	9.42	High	High	High	7.7e7	6.4e7	6.4e7	1.154	99.8345372676849	3
High	IsMasterProtein	Q10LP5	Sucrose synthase 4 OS=Oryza sativa subsp. japonica GN=SUS4 PE=2 SV=1	0	21.5725205843523	11.7428924598269	8	26	8	1	809	92.159	6.54	High	High	High	3.8e7	3.0e7	2.0e7	0.48	52.112973690033	8
High	IsMasterProtein	Q2QNG7	ATP-citrate synthase alpha chain protein 3 OS=Oryza sativa subsp. japonica GN=ACLA-3 PE=2 SV=1	0	21.5199158016525	14.6572104018913	5	42	5	1	423	46.765	5.58	High	High	High	5.9e7	7.9e7	6.0e7	0.874	111.517885804176	5
High	IsMasterProtein	Q6L4F8	Guanine nucleotide-binding protein subunit beta-like protein B OS=Oryza sativa subsp. japonica GN=RACK1B PE=1 SV=1	0	21.5037563836636	38.9880952380952	5	36	4	1	336	36.429	6.54	High	High	High	7.8e6	7.2e6	6.8e6	1.239	82.5277453660965	5
High	IsMasterProtein	Q0JM17	DEAD-box ATP-dependent RNA helicase 56 OS=Oryza sativa subsp. japonica GN=AIP1 PE=1 SV=2	0	21.4046615276945	23.1481481481481	6	31	6	1	432	48.623	5.72	High	High	High	4.3e7	2.8e7	2.5e7	0.61	63.6903967857361	6
High	IsMasterProtein	Q69UI1	40S ribosomal protein S13-2 OS=Oryza sativa subsp. japonica GN=Os08g0117300 PE=1 SV=1	0	21.3576386277888	32.4503311258278	4	72	4	1	151	17.135	10.54	High	High	High	1.4e8	3.7e7	6.6e7	2.162	184.67290866375	4
High	IsMasterProtein	Q2R4Z8	Dehydrin Rab16D OS=Oryza sativa subsp. japonica GN=RAB16D PE=2 SV=1	0	21.248523896792	31.7880794701987	3	29	3	1	151	15.543	9.14	High	High	High	3.1e7	1.4e7	2.1e7	4.179	55.2511100769043	3
High	IsMasterProtein	P0C438	50S ribosomal protein L14, chloroplastic OS=Oryza sativa GN=rpl14 PE=3 SV=1	0	21.0778218687373	39.8373983739837	4	39	4	1	123	13.556	8.29	High	High	High	2.0e8	9.8e7	8.8e7	2.594	98.7591661214828	4
High	IsMasterProtein	Q9LST7	Proteasome subunit beta type-3 OS=Oryza sativa subsp. japonica GN=PBC1 PE=2 SV=1	0	21.0311546294341	39.7058823529412	5	31	5	1	204	22.787	5.27	High	High	High	6.8e7	8.6e7	6.8e7	3.217	74.2171647548676	5
High	IsMasterProtein	Q852M2	Probable aldehyde oxidase 3 OS=Oryza sativa subsp. japonica GN=Os03g0790700 PE=2 SV=1	0	20.6885205665637	6.04719764011799	6	34	6	1	1356	145.245	6.49	High	High	High	3.2e7	2.2e7	2.6e7	0.243	80.6044753789902	6
High	IsMasterProtein	Q6F4N5	Aspartyl protease 25 OS=Oryza sativa subsp. japonica GN=AP25 PE=2 SV=1	0	20.4804108628733	15.5251141552511	4	27	4	1	438	45.048	7.06	High	High	High	4.1e7	1.4e7	2.3e7	1.424	61.7436354160309	4
High	IsMasterProtein	B9FK36	Acetyl-CoA carboxylase 2 OS=Oryza sativa subsp. japonica GN=ACC2 PE=3 SV=2	0	20.4665094420983	3.91061452513966	6	16	6	1	2327	257.553	6.42	High	High	High	1.5e7	1.2e7	2.4e7	0.099	34.0870195627213	6
High	IsMasterProtein	Q7XCA7	Expansin-B6 OS=Oryza sativa subsp. japonica GN=EXPB6 PE=2 SV=1	0	20.3943058299129	21.0909090909091	4	49	2	1	275	29.864	7.65	High	High	High	5.3e7	4.9e7	2.7e7	1.054	109.636256575584	4
High	IsMasterProtein	Q0IQK9	Non-specific lipid-transfer protein 1 OS=Oryza sativa subsp. japonica GN=LTP PE=1 SV=1	0	20.2695264029512	37.9310344827586	3	66	3	1	116	11.338	9.33	High	High	High	1.0e9	9.0e8	7.5e8	3.642	175.352222442627	3
High	IsMasterProtein	P17070	Proliferating cell nuclear antigen OS=Oryza sativa subsp. japonica GN=Os02g0805200 PE=1 SV=2	0	20.2692983659224	20.9125475285171	3	21	3	1	263	29.252	4.75	High	High	High	6.1e7	3.5e7	3.2e7	0.896	48.7850468158722	3
High	IsMasterProtein	Q0ITW7	Alcohol dehydrogenase 2 OS=Oryza sativa subsp. japonica GN=ADH2 PE=2 SV=2	0	20.2557665541701	20.3166226912929	5	32	4	1	379	41.18	6.46	High	High	High	4.4e7	3.5e7	4.3e7	1.081	50.8795076608658	5
High	IsMasterProtein	B8AU84	Arginase 1, mitochondrial OS=Oryza sativa subsp. indica GN=B0616E02-H0507E05.7 PE=1 SV=1	0	20.1845804844934	21.7647058823529	4	25	4	1	340	36.951	6.32	High	High	High	4.9e7	2.7e7	4.2e7	0.995	63.1049072742462	4
High	IsMasterProtein	Q0JNR2	Cysteine proteinase inhibitor 12 OS=Oryza sativa subsp. japonica GN=Os01g0270100 PE=2 SV=1	0	20.0966151342441	24	4	28	4	1	250	27.252	6.54	High	High	High	5.0e7	4.3e7	2.1e7	1.424	65.7958228588104	4
High	IsMasterProtein	P0C359	Photosystem I iron-sulfur center OS=Oryza sativa GN=psaC PE=3 SV=1	0	20.0097393569048	62.962962962963	4	55	4	1	81	8.893	6.92	High	High	High	3.5e8	2.9e8	3.5e8	2.162	155.043869495392	4
High	IsMasterProtein	P0C487	30S ribosomal protein S4, chloroplastic OS=Oryza sativa subsp. indica GN=rps4 PE=3 SV=1	0	19.7993067791784	26.3681592039801	6	44	6	1	201	23.408	10.98	High	High	High	9.2e7	6.2e7	4.0e7	1.683	93.3175420761108	6
High	IsMasterProtein	Q84TB3	Actin-depolymerizing factor 4 OS=Oryza sativa subsp. japonica GN=ADF4 PE=1 SV=1	0	19.3726018519923	38.8489208633094	4	42	4	1	139	15.936	6.04	High	High	High	1.7e8	1.5e8	9.0e7	1.783	121.785978078842	4
High	IsMasterProtein	Q336T5	Expansin-B3 OS=Oryza sativa subsp. japonica GN=EXPB3 PE=2 SV=2	0	18.9439611675137	21.6417910447761	4	42	2	1	268	29.173	5.83	High	High	High	5.3e7	4.4e7	2.4e7	1.054	103.525474190712	4
High	IsMasterProtein	Q6ESI7	Tripeptidyl-peptidase 2 OS=Oryza sativa subsp. japonica GN=TPP2 PE=2 SV=1	0	18.9132857458587	5.51876379690949	5	17	5	1	1359	148.54	6.58	High	High	High	1.8e7	1.2e7	1.8e7	0.157	37.1682918071747	5
High	IsMasterProtein	Q8W1L6	Peroxisomal fatty acid beta-oxidation multifunctional protein OS=Oryza sativa subsp. japonica GN=MFP PE=1 SV=2	0	18.8374462560997	10.4683195592287	5	21	5	1	726	78.41	8.98	High	High	High	4.5e7	2.7e7	1.7e7	0.315	46.367738366127	5
High	IsMasterProtein	P46466	26S proteasome regulatory subunit 4 homolog OS=Oryza sativa subsp. japonica GN=TBP2 PE=2 SV=2	0	18.8126392189678	15.4017857142857	4	10	4	1	448	49.556	6.21	High	High	High	2.1e7	6.6e6	4.5e6	0.487	23.5332372188568	4
High	IsMasterProtein	A2YDY2	60S ribosomal protein L11 OS=Oryza sativa subsp. indica GN=RPL11 PE=2 SV=2	0	18.6691364532184	33.5164835164835	6	49	6	1	182	20.823	9.92	High	High	High	5.8e8	3.7e8	2.2e8	2.511	112.031239390373	6
High	IsMasterProtein	Q6ZL42	Probable histone H2A.2 OS=Oryza sativa subsp. japonica GN=Os07g0545400 PE=2 SV=1	0	18.5949663479048	45.1851851851852	3	32	2	1	135	13.968	10.23	High	High	High	5.6e6		4.5e6	3.217	66.8415468931198	3
High	IsMasterProtein	Q6AVI0	Zinc finger BED domain-containing protein RICESLEEPER 2 OS=Oryza sativa subsp. japonica GN=Os03g0733400 PE=2 SV=1	0	18.5232286212045	9.41828254847646	4	19	4	1	722	80.924	5.33	High	High	High	3.5e7	1.9e7	1.6e7	0.403	44.4460208415985	4
High	IsMasterProtein	P31691	ADP,ATP carrier protein, mitochondrial OS=Oryza sativa subsp. japonica GN=Os02g0718900 PE=2 SV=1	0	18.4323014178443	15.1832460732984	5	35	5	1	382	41.484	9.77	High	High	High	1.1e8	5.7e7	4.3e7	0.874	81.2930109500885	5
High	IsMasterProtein	Q9S827	Succinate dehydrogenase [ubiquinone] iron-sulfur subunit 1, mitochondrial OS=Oryza sativa subsp. japonica GN=SDH2-1 PE=1 SV=1	0	18.4002329315743	25.2669039145907	5	26	5	1	281	31.099	8.48	High	High	High	6.6e7	5.4e7	5.4e7	0.995	72.5857526063919	5
High	IsMasterProtein	Q9LGQ6	Acyl transferase 9 OS=Oryza sativa subsp. japonica GN=AT9 PE=2 SV=1	0	18.3876273435704	18.854415274463	6	37	6	1	419	46.136	5.92	High	High	High	7.7e7	8.7e6	6.5e6	0.668	71.6510331630707	6
High	IsMasterProtein	Q76BW5	Xyloglucan endotransglycosylase/hydrolase protein 8 OS=Oryza sativa subsp. japonica GN=XTH8 PE=1 SV=1	0	18.1496536321181	14.8275862068966	3	16	3	1	290	32.076	5.6	High	High	High	4.9e7	4.4e7	4.4e7	0.848	35.077622294426	3
High	IsMasterProtein	A2XRZ0	Probable aldo-keto reductase 2 OS=Oryza sativa subsp. indica GN=OsI_15387 PE=3 SV=1	0	18.1327919949264	14.8148148148148	4	14	2	1	351	38.152	6.62	High	High	Not Found	4.1e7	2.7e7		0.52	37.0123308897018	4
High	IsMasterProtein	P0C433	Photosystem II protein D1 OS=Oryza sativa subsp. indica GN=psbA PE=3 SV=1	0	17.9752133569817	9.91501416430595	3	52	3	1	353	38.938	5.36	High	High	High	3.8e8	3.0e8	2.8e8	1.154	136.056666970253	3
High	IsMasterProtein	Q6Z382	Coatomer subunit gamma-2 OS=Oryza sativa subsp. japonica GN=Os07g0201100 PE=2 SV=1	0	17.9633902022523	6.74915635545557	4	19	2	1	889	98.492	5.11	High	High	High	1.2e7	1.6e7	2.0e7	0.175	54.1192700862885	4
High	IsMasterProtein	Q0JL44	Protein SGT1 homolog OS=Oryza sativa subsp. japonica GN=SGT1 PE=1 SV=1	0	17.8995155501046	19.8910081743869	4	34	4	1	367	40.912	5.06	High	High	High	1.7e7	2.4e7	1.1e7	0.73	82.9460005760193	4
High	IsMasterProtein	Q53JI9	Probable sucrose-phosphate synthase 5 OS=Oryza sativa subsp. japonica GN=SPS5 PE=2 SV=1	0	17.8978617748485	8.67850098619329	4	11	4	1	1014	108.917	6.11	High	High	High		1.1e7	9.1e6	0.243	29.777369260788	4
High	IsMasterProtein	P0C388	Cytochrome f OS=Oryza sativa subsp. indica GN=petA PE=3 SV=1	0	17.6411104082002	15.625	3	27	3	1	320	35.445	8.91	High	High	High	6.7e7	6.0e7	2.5e7	0.778	53.2014780044556	3
High	IsMasterProtein	Q9SDD6	Peroxiredoxin-2F, mitochondrial OS=Oryza sativa subsp. japonica GN=PRXIIF PE=2 SV=1	0	17.6061809094861	30.8080808080808	4	25	4	1	198	20.861	7.99	High	High	High	1.6e8	5.6e7	7.7e7	1.154	79.6560480594635	4
High	IsMasterProtein	P46465	26S proteasome regulatory subunit 6A homolog OS=Oryza sativa subsp. japonica GN=TBP1 PE=2 SV=2	0	17.5990961286334	15.1515151515152	4	18	4	1	429	47.768	5.07	High	High	High	7.3e7	6.0e7	1.2e7	0.425	48.5428349971771	4
High	IsMasterProtein	Q8S0J7	Probable membrane-associated 30 kDa protein, chloroplastic OS=Oryza sativa subsp. japonica GN=Os01g0895100 PE=1 SV=1	0	17.5594664331235	24.2902208201893	5	15	5	1	317	35.067	9.28	High	High	High	3.0e7		8.0e7	0.73	34.4048153162003	5
High	IsMasterProtein	A2WNF5	Glucosidase 2 subunit beta OS=Oryza sativa subsp. indica GN=OsI_01383 PE=3 SV=1	0	17.548617607187	6.02605863192182	2	12	2	1	614	69.305	4.86	High	High	High	1.4e7	2.9e7	8.9e6	0.311	30.781023979187	2
High	IsMasterProtein	O23877	Ferredoxin--NADP reductase, embryo isozyme, chloroplastic OS=Oryza sativa subsp. japonica GN=Os07g0147900 PE=1 SV=1	0	17.43601350888	20.8994708994709	6	23	2	1	378	41.788	8.7	High	High	High	5.3e7	2.9e7	5.0e7	0.778	40.5139464139938	6
High	IsMasterProtein	Q6ESF0	Germin-like protein 2-4 OS=Oryza sativa subsp. japonica GN=Os02g0532500 PE=2 SV=1	0	17.3001811216352	24.0174672489083	5	32	5	1	229	24.302	8.34	High	High	High	5.8e7	5.9e7	5.7e7	1.424	70.9246135950089	5
High	IsMasterProtein	B8BBN7	Obg-like ATPase 1 OS=Oryza sativa subsp. indica GN=OsI_28170 PE=3 SV=1	0	17.1279577335047	14.4670050761421	5	23	5	1	394	44.319	6.76	High	High	High	6.3e7	1.6e7	6.7e6	0.557	36.105410695076	5
High	IsMasterProtein	Q06398	Probable glutathione S-transferase GSTU6 OS=Oryza sativa subsp. japonica GN=GSTU6 PE=2 SV=2	0	16.9692318910602	39.8305084745763	5	17	5	1	236	25.64	6.1	High	High	High	9.5e6	1.5e7	1.8e8	2.162	34.3138211965561	5
High	IsMasterProtein	Q71VM4	Importin subunit alpha-1a OS=Oryza sativa subsp. japonica GN=Os01g0253300 PE=1 SV=2	0	16.8600262382808	9.50570342205323	3	18	2	1	526	57.535	5.22	High	High	High	7.9e6	6.7e6	5.4e6	0.269	55.8920845985413	3
High	IsMasterProtein	Q2QMN7	Probable ureidoglycolate hydrolase OS=Oryza sativa subsp. japonica GN=UAH PE=1 SV=2	0	16.5613209909295	13.6363636363636	4	17	4	1	484	51.683	5.63	High	High	High	1.2e7	1.6e7	7.2e6	0.433	41.130597949028	4
High	IsMasterProtein	P20907	Cysteine proteinase inhibitor 2 OS=Oryza sativa subsp. japonica GN=Os05g0494200 PE=2 SV=3	0	16.5546914847483	29.1390728476821	4	29	4	1	151	16.55	8.75	High	High	High	9.2e7	8.2e7	9.0e7	1.848	70.013484954834	4
High	IsMasterProtein	P35686	40S ribosomal protein S20 OS=Oryza sativa subsp. japonica GN=RPS20 PE=2 SV=2	0	16.3919179751693	28.90625	4	33	4	1	128	14.037	9.44	High	High	High	2.1e8	1.2e8	1.4e8	2.162	81.3415960073471	4
High	IsMasterProtein	Q75KR1	Pyruvate, phosphate dikinase 2 OS=Oryza sativa subsp. japonica GN=PPDK2 PE=3 SV=1	0	16.2348250585117	5.74971815107103	4	17	4	1	887	96.491	5.6	High	High	High	8.3e6	9.6e6	3.0e7	0.169	37.8355503082275	4
High	IsMasterProtein	Q6K548	Mitochondrial outer membrane protein porin 1 OS=Oryza sativa subsp. japonica GN=VDAC1 PE=1 SV=3	0	16.202917272195	14.963503649635	3	29	3	1	274	29.202	7.66	High	High	High	5.0e7	2.2e7	3.1e7	0.931	67.4488308429718	3
High	IsMasterProtein	Q9LDN2	Uridine 5'-monophosphate synthase OS=Oryza sativa subsp. japonica GN=UMPS1 PE=2 SV=1	0	16.1808451644218	7.9664570230608	2	9	2	1	477	50.772	7.21	High	High	High	5.5e7	2.6e7	3.8e7	0.318	28.2769606113434	2
High	IsMasterProtein	A2X5P7	Beta-fructofuranosidase, insoluble isoenzyme 1 OS=Oryza sativa subsp. indica GN=CIN1 PE=2 SV=2	0	15.876429953507	10.9185441941075	4	10	4	1	577	63.954	8.5	High	High	High	5.0e7	7.0e7	4.7e7	0.45	19.5709280967712	4
High	IsMasterProtein	Q0DG05	Photosystem I reaction center subunit VI, chloroplastic OS=Oryza sativa subsp. japonica GN=PSAH PE=2 SV=1	0	15.8742541135209	30.9859154929577	2	38	2	1	142	15.034	10.17	High	High	High	1.3e7	3.6e7	2.0e7	1.371	86.6782014369965	2
High	IsMasterProtein	P35687	40S ribosomal protein S21 OS=Oryza sativa subsp. japonica GN=RPS21 PE=3 SV=1	0	15.4472735304865	52.4390243902439	3	21	3	1	82	9.248	7.34	High	High	High	7.6e7	8.5e7	1.4e8	5.31	61.5675866603851	3
High	IsMasterProtein	P0C2Y5	ATP synthase subunit a, chloroplastic OS=Oryza sativa GN=atpI PE=3 SV=1	0	15.4455737285599	25.9109311740891	2	8	2	1	247	27.288	5.74	High	High	High	2.3e7	3.3e7	3.4e7	3.642	18.7686469554901	2
High	IsMasterProtein	A2Y886	Plastocyanin, chloroplastic OS=Oryza sativa subsp. indica GN=PETE PE=2 SV=1	0	15.3928517468732	15.5844155844156	1	18	1	1	154	15.567	5.87	High	High	High	5.8e7	2.9e7	2.5e7	2.162	49.0914537906647	1
High	IsMasterProtein	Q7FAY6	Probable UDP-arabinopyranose mutase 2 OS=Oryza sativa subsp. japonica GN=UAM2 PE=1 SV=1	0	15.0371947981574	13.2564841498559	4	25	4	1	347	38.882	6.44	High	High	High	7.8e6	1.2e7	1.3e7	0.616	61.889244556427	4
High	IsMasterProtein	P49216	40S ribosomal protein S26 OS=Oryza sativa subsp. japonica GN=RPS26 PE=2 SV=2	0	14.922251616294	32.3308270676692	2	24	2	1	133	14.982	11.02	High	High	High	2.0e8	2.3e8	1.7e8	2.981	54.770401597023	2
High	IsMasterProtein	Q6ASY2	Non-specific lipid transfer protein-like 1 OS=Oryza sativa subsp. japonica GN=LTPL1 PE=1 SV=1	0	14.8386782451018	9.55056179775281	1	35	1	1	178	16.888	8.25	High	High	High	6.4e8	8.4e7	3.4e7	0.52	122.979433298111	1
High	IsMasterProtein	Q9ZP20	Thioredoxin M5, chloroplastic OS=Oryza sativa subsp. japonica GN=TRXM PE=2 SV=1	0	14.5933396586723	26.1627906976744	4	23	4	1	172	18.517	7.93	High	High	High	2.3e8	8.9e7	1.4e8	1.31	57.7157860994339	4
High	IsMasterProtein	Q69LE7	Probable polyribonucleotide nucleotidyltransferase 1, chloroplastic OS=Oryza sativa subsp. japonica GN=PNP1 PE=2 SV=1	0	14.5871257459847	5.21064301552106	4	18	4	1	902	97.339	5.91	High	High	High	2.4e7	1.9e7	1.8e7	0.207	36.1146085262299	4
High	IsMasterProtein	Q6YV23	Carbamoyl-phosphate synthase small chain, chloroplastic OS=Oryza sativa subsp. japonica GN=CARA PE=2 SV=2	0	14.5170421208903	13.0044843049327	3	18	3	1	446	48.405	6.9	High	High	High	1.6e7	7.6e6	2.1e7	0.551	31.0378179550171	3
High	IsMasterProtein	Q5JK35	Beta-glucosidase 5 OS=Oryza sativa subsp. japonica GN=BGLU5 PE=2 SV=1	0	14.5102666956112	7.60233918128655	2	18	2	1	513	57.412	5.66	High	High	High	4.9e7	3.5e7	2.5e7	0.241	48.8334174156189	2
High	IsMasterProtein	Q7XLR1	Probable aquaporin PIP2-6 OS=Oryza sativa subsp. japonica GN=PIP2-6 PE=2 SV=2	0	14.4775190723199	20.5673758865248	3	9	2	1	282	29.944	8.97	High	High	High	1.6e7	4.1e7	2.5e7	1.512	19.9359173774719	3
High	IsMasterProtein	Q5Z974	ATP-dependent zinc metalloprotease FTSH 1, chloroplastic OS=Oryza sativa subsp. japonica GN=FTSH1 PE=2 SV=1	0	14.1468502105926	9.32944606413994	4	13	4	1	686	72.658	5.69	High	High	High	1.2e7	3.8e6	2.6e7	0.359	33.3827061653137	4
High	IsMasterProtein	Q7XSQ9	Probable aquaporin PIP1-2 OS=Oryza sativa subsp. japonica GN=PIP1-2 PE=2 SV=3	0	14.1413723320306	22.2222222222222	3	15	3	1	288	30.728	8.63	High	High	High	5.1e7	4.3e7	1.9e7	0.874	37.1093430519104	3
High	IsMasterProtein	A1XBB7	Protein IN2-1 homolog B OS=Oryza sativa subsp. indica GN=GSTZ5 PE=1 SV=1	0	14.1282321470459	11.8852459016393	2	18	2	1	244	27.344	5.53	High	High	High	3.0e7	3.8e7	1.4e7	0.438	38.3909893035889	2
High	IsMasterProtein	Q7XR61	Methylthioribose kinase 1 OS=Oryza sativa subsp. japonica GN=MTK1 PE=2 SV=1	0	14.0622044866214	10.9302325581395	4	26	4	1	430	48.382	6.54	High	High	High	4.6e7	3.7e7	3.9e7	0.445	20.4811096191406	4
High	IsMasterProtein	Q10J94	Cysteine proteinase inhibitor 8 OS=Oryza sativa subsp. japonica GN=Os03g0429000 PE=2 SV=1	0	13.9372408574303	36.5853658536585	2	8	2	1	123	12.871	8.69	High	Not Found	High	4.3e7		6.2e7	2.162	18.761803150177	2
High	IsMasterProtein	P56724	60S acidic ribosomal protein P3 OS=Oryza sativa subsp. japonica GN=Os06g0701400 PE=3 SV=3	0	13.7332057585456	15.1260504201681	2	6	2	1	119	11.887	4.41	High	High	High	2.3e8		7.7e6	9	14.6866981983185	2
High	IsMasterProtein	Q08480	Adenylate kinase 4 OS=Oryza sativa subsp. japonica GN=ADK-B PE=2 SV=1	0	13.732807468028	15.2263374485597	3	16	2	1	243	26.658	7.8	High	High	High	8.9e7	5.7e7	8.6e7	0.413	38.4681571722031	3
High	IsMasterProtein	Q9FWK4	Cyanate hydratase OS=Oryza sativa subsp. japonica GN=CYN PE=2 SV=2	0	13.729091469983	29.7619047619048	3	8	3	1	168	18.596	5.88	High	High	High	5.8e7		8.4e6	1.154	12.892862200737	3
High	IsMasterProtein	Q8GT95	Polygalacturonase inhibitor 1 OS=Oryza sativa subsp. japonica GN=FOR1 PE=2 SV=1	0	13.7214169509911	13.855421686747	3	8	3	1	332	35.442	7.42	Not Found	High	High		1.0e7	1.0e7	0.468	17.4931435585022	3
High	IsMasterProtein	Q08479	Adenylate kinase 3 OS=Oryza sativa subsp. japonica GN=ADK-A PE=2 SV=1	0	13.6616278220556	15.3526970954357	3	13	2	1	241	26.389	8.28	High	High	High	4.2e7	3.6e7	3.7e7	0.468	27.2493696212769	3
High	IsMasterProtein	Q75HJ0	DEAD-box ATP-dependent RNA helicase 37 OS=Oryza sativa subsp. japonica GN=PL10A PE=2 SV=1	0	13.6413673436794	8.47723704866562	4	24	4	1	637	67.624	7.88	High	High	High	3.5e7	1.1e7	1.1e7	0.322	46.2745530605316	4
High	IsMasterProtein	Q10NX8	Beta-galactosidase 6 OS=Oryza sativa subsp. japonica GN=Os03g0255100 PE=1 SV=2	0	13.23452834781	10.1398601398601	4	21	4	1	858	92.781	5.95	High	High	High	1.8e7	6.6e6	1.2e7	0.274	41.0828028917313	4
High	IsMasterProtein	Q10I26	Eukaryotic initiation factor 4A-III homolog B OS=Oryza sativa subsp. japonica GN=EIF4A3B PE=1 SV=1	0	13.2309589045446	9.65346534653465	3	31	1	1	404	45.6	6.37	High	High	High	8.9e6		1.2e7	0.292	77.6702070236206	3
High	IsMasterProtein	Q9ZTS1	Probable methionine--tRNA ligase OS=Oryza sativa subsp. japonica GN=Os06g0508700 PE=2 SV=2	0	13.111384636453	5.36828963795256	3	12	3	1	801	89.396	6.95	High	High	High	6.1e6	5.3e6		0.166	25.5310878753662	3
High	IsMasterProtein	Q42972	Malate dehydrogenase, glyoxysomal OS=Oryza sativa subsp. japonica GN=Os12g0632700 PE=1 SV=3	0	13.1031416006716	8.70786516853933	2	56	2	1	356	37.362	7.88	High	High	High	5.1e7	6.0e7	4.6e7	0.389	116.437252163887	2
High	IsMasterProtein	A2X8Q3	Soluble inorganic pyrophosphatase OS=Oryza sativa subsp. indica GN=IPP PE=2 SV=1	0	13.0112624215698	16.3551401869159	2	28	2	1	214	24.144	5.86	High	High	High	1.9e7	2.5e7	1.7e7	0.638	56.4020178318024	2
High	IsMasterProtein	O65037	50S ribosomal protein L27, chloroplastic OS=Oryza sativa subsp. japonica GN=RPL27 PE=2 SV=1	0	12.9246731053444	18.974358974359	3	37	3	1	195	21.255	10.02	High	High	High	3.6e7	4.6e7	5.0e7	1.154	73.2673127651215	3
High	IsMasterProtein	P12139	50S ribosomal protein L20, chloroplastic OS=Oryza sativa subsp. japonica GN=rpl20 PE=3 SV=3	0	12.8938888202644	21.8487394957983	2	30	2	1	119	14.337	12.13	High	High	High	5.7e7	4.6e7	3.8e7	1.371	53.7292288541794	2
High	IsMasterProtein	Q5VND6	Nucleosome assembly protein 1;1 OS=Oryza sativa subsp. japonica GN=NAP1;1 PE=2 SV=1	0	12.6374152123805	11.1111111111111	4	13	4	1	378	42.612	4.48	High	High	High	4.0e7	1.3e7	4.7e7	0.719	32.9864921569824	4
High	IsMasterProtein	Q70G58	Thioredoxin reductase NTRC OS=Oryza sativa subsp. japonica GN=Os07g0657900 PE=1 SV=2	0	12.5943032494451	9.70873786407767	3	8	3	1	515	56.116	6.49	High	High	High	1.1e7	1.9e7	1.9e7	0.186	22.436713218689	3
High	IsMasterProtein	Q8SAY0	50S ribosomal protein L18, chloroplastic OS=Oryza sativa subsp. japonica GN=RPL18 PE=2 SV=1	0	12.5450590115473	15.2941176470588	2	17	2	1	170	18.129	10.32	High	High	High	2.8e8	1.5e8	1.6e8	0.468	60.8117325305939	2
High	IsMasterProtein	Q5NAY4	Histidinol dehydrogenase, chloroplastic OS=Oryza sativa subsp. japonica GN=HDH PE=2 SV=1	0	12.3724428743562	6.553911205074	2	14	2	1	473	50.534	6.47	High	High	High	1.8e6	1.2e7	1.7e7	0.269	30.4937621355057	2
High	IsMasterProtein	Q6ZJJ1	Probable L-ascorbate peroxidase 4, peroxisomal OS=Oryza sativa subsp. japonica GN=APX4 PE=2 SV=1	0	12.3199155601229	12.0274914089347	3	30	3	1	291	31.718	7.97	High	High	High	1.5e7	1.4e7	7.9e6	0.369	75.4803874492645	3
High	IsMasterProtein	Q653V7	Probable alpha-glucosidase Os06g0675700 OS=Oryza sativa subsp. japonica GN=Os06g0675700 PE=1 SV=1	0	12.1398159868072	5.42372881355932	3	11	3	1	885	96.275	8.59	High	High	High	1.4e7	1.2e7	5.1e6	0.166	30.6101236343384	3
High	IsMasterProtein	P52712	Serine carboxypeptidase-like OS=Oryza sativa subsp. japonica GN=CBP31 PE=2 SV=2	0	11.9615146690711	10.955710955711	3	16	3	1	429	47.759	5.29	Not Found	High	High		4.6e7	5.5e7	0.369	31.3487513065338	3
High	IsMasterProtein	Q5JMR9	Thioredoxin Y, chloroplastic OS=Oryza sativa subsp. japonica GN=Os01g0963400 PE=3 SV=2	0	11.9525586179443	13.0952380952381	1	14	1	1	168	18.17	9.32	High	High	High			3.4e6	0.995	27.6148760318756	1
High	IsMasterProtein	Q84PB7	Protein THYLAKOID FORMATION1, chloroplastic OS=Oryza sativa subsp. japonica GN=THF1 PE=2 SV=1	0	11.948990044738	12.5435540069686	3	36	3	1	287	32.08	8.85	High	High	High	7.6e7	5.6e7	6.3e7	0.54	84.3869533538818	3
High	IsMasterProtein	A2Y4S9	Cytochrome c OS=Oryza sativa subsp. indica GN=CC-1 PE=3 SV=1	0	11.8599440637347	30.3571428571429	3	36	3	1	112	12.263	9.32	High	High	High	9.4e7	3.9e7	5.6e7	1.371	75.7714601755142	3
High	IsMasterProtein	A2ZF53	Glutamyl-tRNA(Gln) amidotransferase subunit B, chloroplastic/mitochondrial OS=Oryza sativa subsp. indica GN=GATB PE=3 SV=1	0	11.776798126694	6.98529411764706	2	20	2	1	544	60.057	6.4	High	High	High	1.1e7	1.1e6	5.7e6	0.205	52.5848653316498	2
High	IsMasterProtein	Q6ZJW9	Actin-related protein 4 OS=Oryza sativa subsp. japonica GN=ARP4 PE=2 SV=1	0	11.6381495063014	15.1241534988713	4	12	4	1	443	48.463	5.29	Not Found	High	High		1.6e7	1.2e7	0.407	23.0101244449615	4
High	IsMasterProtein	Q8W425	26S proteasome non-ATPase regulatory subunit 6 OS=Oryza sativa subsp. japonica GN=RPN7 PE=2 SV=1	0	11.5855803126702	9.51156812339332	3	13	3	1	389	44.057	5.92	High	High	High	9.1e7	6.0e7	4.5e7	0.318	38.9770951271057	3
High	IsMasterProtein	O04986	Non-symbiotic hemoglobin 1 OS=Oryza sativa subsp. japonica GN=HB1 PE=1 SV=1	0	11.5699114771075	25.9036144578313	3	26	2	1	166	18.433	7.49	High	High	High	9.0e6	3.6e7	2.2e7	0.778	51.2835457324982	3
High	IsMasterProtein	B8AW64	Nucleosome assembly protein 1;2 OS=Oryza sativa subsp. indica GN=NAP1;2 PE=1 SV=1	0	11.4762819062877	10.4395604395604	3	12	3	1	364	41.732	4.45	High	High	High	8.4e6	2.2e7	2.6e7	0.438	31.3742659091949	3
High	IsMasterProtein	P0C315	Cytochrome b6 OS=Oryza sativa GN=petB PE=3 SV=1	0	11.4689560780486	15.3488372093023	3	22	3	1	215	24.167	8.76	High	High	High	8.7e7	8.5e7	4.7e7	1.154	60.4793343544006	3
High	IsMasterProtein	Q8H852	Coatomer subunit gamma-1 OS=Oryza sativa subsp. japonica GN=Os03g0227000 PE=2 SV=2	0	11.320634989057	4.97737556561086	3	12	1	1	884	98.544	5.21	Not Found	High	Not Found				0.136	35.8375449180603	3
High	IsMasterProtein	O04985	Non-symbiotic hemoglobin 2 OS=Oryza sativa subsp. japonica GN=HB2 PE=2 SV=1	0	11.2392258756578	30.1775147928994	4	24	3	1	169	18.604	8.94	High	High	High	5.7e7	4.4e7	3.6e7	1.154	41.3881205320358	4
High	IsMasterProtein	P12153	30S ribosomal protein S19, chloroplastic OS=Oryza sativa subsp. japonica GN=rps19-A PE=3 SV=3	0	11.1094331532323	33.3333333333333	3	37	3	1	93	10.689	10.29	High	High	High	1.7e8	1.1e8	9.6e7	2.162	92.8929060697556	3
High	IsMasterProtein	A2XCT8	1,2-dihydroxy-3-keto-5-methylthiopentene dioxygenase 2 OS=Oryza sativa subsp. indica GN=ARD2 PE=2 SV=2	0	11.0198387051391	7.07070707070707	2	10	2	1	198	23.483	5.2	High	High	High	3.7e7	2.5e7	1.1e7	0.638	22.6786208152771	2
High	IsMasterProtein	Q9ZTP5	Ribulose-phosphate 3-epimerase, chloroplastic OS=Oryza sativa subsp. japonica GN=RPE PE=1 SV=2	0	11.0176574761346	11.3138686131387	2	20	2	1	274	29.016	8.43	High	High	High	1.5e8		3.9e7	0.389	55.8119566440582	2
High	IsMasterProtein	Q6Z4N6	Ricin B-like lectin R40G2 OS=Oryza sativa subsp. japonica GN=R40G2 PE=2 SV=1	0	11.0110170968957	9.62099125364431	2	12	2	1	343	38.504	7.27	High	High	High	1.9e7	8.5e6	1.5e7	0.212	25.4721885919571	2
High	IsMasterProtein	Q7XUA6	Probable aquaporin PIP2-3 OS=Oryza sativa subsp. japonica GN=PIP2-3 PE=2 SV=1	0	10.8292928917191	16.8965517241379	2	3	1	1	290	30.397	7.93	Not Found	High	Not Found		3.1e7		0.52	9.48166131973267	2
High	IsMasterProtein	Q688T8	Glucose-1-phosphate adenylyltransferase large subunit 3, chloroplastic/amyloplastic OS=Oryza sativa subsp. japonica GN=AGPL3 PE=1 SV=1	0	10.8269581647722	11.3680154142582	3	13	3	1	519	57.617	6.79	High	High	High	1.6e7		3.8e6	0.283	25.8380658626556	3
High	IsMasterProtein	Q6K439	Probable plastid-lipid-associated protein 2, chloroplastic OS=Oryza sativa subsp. japonica GN=PAP2 PE=2 SV=1	0	10.7764104417799	10.3448275862069	2	7	2	1	319	33.899	5.1	High	High	High	7.3e6	9.2e6	3.4e6	0.468	12.6870839595795	2
High	IsMasterProtein	Q10G39	Pyruvate dehydrogenase E1 component subunit beta-4, chloroplastic OS=Oryza sativa subsp. japonica GN=Os03g0645100 PE=2 SV=1	0	10.7312603668262	12	3	13	3	1	400	42.849	7.02	High	High	High	1.6e7	1.5e7		0.35	33.7119827270508	3
High	IsMasterProtein	Q60DX8	Beta-glucosidase 22 OS=Oryza sativa subsp. japonica GN=BGLU22 PE=2 SV=1	0	10.5738830172542	5.25328330206379	2	14	2	1	533	59.506	5.15	High	High	High	1.4e7	2.2e7		0.28	34.3109080791473	2
High	IsMasterProtein	P0DKK2	60S ribosomal protein L37a-2 OS=Oryza sativa subsp. japonica GN=Os05g0557000 PE=1 SV=1	0	10.5367946657198	17.3913043478261	1	22	1	1	92	10.236	10.29	High	High	High	1.9e8	1.7e8	1.4e8	1.154	69.170055270195	1
High	IsMasterProtein	Q9SE42	Ribulose-phosphate 3-epimerase, cytoplasmic isoform OS=Oryza sativa subsp. japonica GN=Os09g0505700 PE=1 SV=1	0	10.5342032787494	8.33333333333333	1	8	1	1	228	24.275	5.6	High	High	High	2.9e7		1.5e7	0.585	23.3284095525742	1
High	IsMasterProtein	Q6ZG77	Probable diaminopimelate decarboxylase, chloroplastic OS=Oryza sativa subsp. japonica GN=LYSA PE=2 SV=1	0	10.4527591034849	5.71428571428571	2	15	2	1	490	53.181	6.84	High	High	High	4.8e7	4.4e7	3.2e7	0.16	39.9496450424194	2
High	IsMasterProtein	Q5NBT9	Protein TPR1 OS=Oryza sativa subsp. japonica GN=TPR1 PE=1 SV=1	0	10.3094789411505	2.56864481842338	2	13	2	1	1129	125.016	7.18	High	High	High	6.9e6	7.4e6	5.2e6	0.071	33.3853595256805	2
High	IsMasterProtein	A2ZCP0	Methylthioribose-1-phosphate isomerase OS=Oryza sativa subsp. indica GN=OsI_35550 PE=2 SV=1	0	10.1608181161693	11.2299465240642	2	15	2	1	374	39.455	5.35	High	High	High	1.6e7	2.9e6		0.369	35.5387921333313	2
High	IsMasterProtein	P0C449	50S ribosomal protein L23, chloroplastic OS=Oryza sativa GN=rpl23-A PE=3 SV=1	0	10.1186707036102	31.1827956989247	2	18	2	1	93	10.757	10.14	High	High	High	1.4e8	6.8e7	4.9e7	1.154	46.5380382537842	2
High	IsMasterProtein	Q9LSU0	Proteasome subunit alpha type-3 OS=Oryza sativa subsp. japonica GN=PAG1 PE=2 SV=1	0	10.0287186952741	16.4658634538153	3	11	3	1	249	27.221	6.09	High	High	High	1.4e8	8.1e7	6.3e7	0.719	24.3870849609375	3
High	IsMasterProtein	Q6YYB0	Uncharacterized protein Os08g0359500 OS=Oryza sativa subsp. japonica GN=Os08g0359500 PE=2 SV=1	0	9.70021475920164	23.0046948356808	3	10	3	1	213	22.779	4.49	High	High	High	2.0e7	9.6e6	5.8e6	1.154	25.8777632713318	3
High	IsMasterProtein	P0C493	30S ribosomal protein S8, chloroplastic OS=Oryza sativa subsp. indica GN=rps8 PE=3 SV=1	0	9.68911293791646	24.2647058823529	3	28	3	1	136	15.601	10.98	High	High	High	1.4e8	1.1e8	1.0e8	0.874	63.0300048589706	3
High	IsMasterProtein	Q9SDG6	60S ribosomal protein L30 OS=Oryza sativa subsp. japonica GN=RPL30 PE=3 SV=1	0	9.66543399019285	25.2252252252252	2	25	2	1	111	12.356	9.58	High	High	High	3.8e7	2.0e7	2.8e7	0.931	66.5405715703964	2
High	IsMasterProtein	Q5Z5A8	Photosystem II stability/assembly factor HCF136, chloroplastic OS=Oryza sativa subsp. japonica GN=HCF136 PE=3 SV=1	0	9.59132548267404	7.45192307692308	2	10	2	1	416	45.441	9	High	High	High	2.9e7	2.7e7	7.6e6	0.186	30.1462593078613	2
High	IsMasterProtein	P09229	Cysteine proteinase inhibitor 1 OS=Oryza sativa subsp. japonica GN=Os01g0803200 PE=1 SV=2	0	9.54941481991112	23.5714285714286	3	19	3	1	140	15.346	5.85	High	High	High	2.2e8	1.1e8	1.1e8	1.371	44.3671798706055	3
High	IsMasterProtein	P40393	Ras-related protein RIC2 OS=Oryza sativa subsp. japonica GN=RIC2 PE=2 SV=2	0	9.53017820116913	14.7465437788018	3	17	3	1	217	23.908	5.73	High	High	High	1.2e8	4.9e7	4.8e7	0.311	42.8993315696716	3
High	IsMasterProtein	P40392	Ras-related protein RIC1 OS=Oryza sativa subsp. japonica GN=RIC1 PE=2 SV=2	0	9.46507472340909	20.2970297029703	3	28	3	1	202	22.462	5.27	High	High	High	1.3e8	6.6e7	1.1e8	0.468	67.0967985391617	3
High	IsMasterProtein	A2XID3	Allene oxide cyclase, chloroplastic OS=Oryza sativa subsp. indica GN=AOC PE=2 SV=1	0	9.42840698717419	17.5	3	16	3	1	240	26.034	9.23	High	High	High	2.4e7	2.2e7	2.3e7	0.54	24.0258954763412	3
High	IsMasterProtein	Q40648	Probable voltage-gated potassium channel subunit beta OS=Oryza sativa subsp. japonica GN=KOB1 PE=1 SV=2	0	9.41955161335204	22.8658536585366	3	21	3	1	328	36.427	7.4	High	High	High	1.3e7	1.5e7	1.2e7	0.468	25.2934820652008	3
High	IsMasterProtein	Q10MJ1	Probable glutamyl endopeptidase, chloroplastic OS=Oryza sativa subsp. japonica GN=GEP PE=2 SV=1	0	9.3212091569316	5.01066098081023	3	10	3	1	938	103.83	5.95	High	High	High	7.6e6		5.8e6	0.134	15.51584649086	3
High	IsMasterProtein	P49100	Cytochrome b5 OS=Oryza sativa subsp. japonica GN=Os05g0108800 PE=2 SV=2	0	9.2083446572588	24.8175182481752	2	11	2	1	137	15.273	5.33	High	High	High		8.4e7	4.5e7	0.585	23.0435132980347	2
High	IsMasterProtein	B8A8C9	Phospholipase A1-II 5 OS=Oryza sativa subsp. indica GN=OsI_03470 PE=3 SV=1	0	9.12426430901705	5.37634408602151	1	4	1	1	465	50.363	6.98	High	High	Not Found	8.0e6	1.3e7		0.233	13.7559063434601	1
High	IsMasterProtein	P83647	Profilin LP04 OS=Oryza sativa subsp. indica GN=OsI_020954 PE=1 SV=2	0	9.11865274781039	24.4274809160305	2	21	2	1	131	14.124	4.87	High	High	High	3.2e6	1.3e8		1.512	57.9031870365143	2
High	IsMasterProtein	Q9XJ29	Anthranilate synthase alpha subunit 2, chloroplastic OS=Oryza sativa subsp. japonica GN=OsASA2 PE=1 SV=1	0	9.09700169616992	5.61056105610561	3	13	3	1	606	66.946	7.12	High	High	High	2.4e7	3.5e7	2.4e7	0.194	20.9460828304291	3
High	IsMasterProtein	Q0DJA0	Coatomer subunit delta-1 OS=Oryza sativa subsp. japonica GN=Os05g0310800 PE=2 SV=1	0	9.01084198714143	8.58778625954199	3	15	3	1	524	57.47	5.74	High	High	High	4.5e7	3.5e7	4.4e7	0.25	30.0518828630447	3
High	IsMasterProtein	Q03200	Light-regulated protein OS=Oryza sativa subsp. japonica GN=LIR1 PE=2 SV=1	0	8.92133268352326	35.15625	2	11	2	1	128	13.309	4.51	Not Found	High	High		1.0e7	2.3e7	1.154	33.6373949050903	2
High	IsMasterProtein	Q10G56	Ornithine aminotransferase, mitochondrial OS=Oryza sativa subsp. japonica GN=OAT PE=2 SV=1	0	8.84592055568416	6.76532769556025	2	11	2	1	473	51.409	7.61	High	High	High	2.8e7	3.7e6	3.7e6	0.186	20.8704043626785	2
High	IsMasterProtein	Q69Q02	4-alpha-glucanotransferase DPE2 OS=Oryza sativa subsp. japonica GN=DPE2 PE=2 SV=1	0	8.73263694247179	2.74841437632135	2	12	2	1	946	108.226	6.4	High	High	High	3.9e7	1.7e7	1.1e7	0.077	32.6292705535889	2
High	IsMasterProtein	B9FSC8	Putative 12-oxophytodienoate reductase 11 OS=Oryza sativa subsp. japonica GN=OPR11 PE=2 SV=1	0	8.53332078276794	10.3542234332425	2	7	2	1	367	40.618	6.74	High	Not Found	High			8.3e6	0.212	10.7265672683716	2
High	IsMasterProtein	P0C490	30S ribosomal protein S7, chloroplastic OS=Oryza sativa subsp. indica GN=rps7-A PE=3 SV=1	0	8.43118148649777	17.3076923076923	3	20	3	1	156	17.618	11.81	High	High	High	9.7e7	1.3e8	8.7e7	0.874	41.8789029121399	3
High	IsMasterProtein	P0C368	Cytochrome b559 subunit alpha OS=Oryza sativa GN=psbE PE=3 SV=1	0	8.40248800214458	25.3012048192771	1	25	1	1	83	9.439	4.78	High	High	High		3.1e7	1.3e7	1.512	53.9856929779053	1
High	IsMasterProtein	A2XNR6	Electron transfer flavoprotein subunit alpha, mitochondrial OS=Oryza sativa subsp. indica GN=ETFA PE=3 SV=1	0	8.33396825208424	11.1731843575419	2	3	2	1	358	37.329	6.55	High	Not Found	High	6.1e7			0.259	7.61504006385803	2
High	IsMasterProtein	P0C445	50S ribosomal protein L22, chloroplastic OS=Oryza sativa subsp. indica GN=rpl22 PE=3 SV=1	0	8.28756413162367	8.7248322147651	1	10	1	1	149	17.672	10.9	High	High	High	1.4e8	9.2e7	1.9e7	0.778	26.347190618515	1
High	IsMasterProtein	Q7F8T6	Tricin synthase 2 OS=Oryza sativa subsp. japonica GN=ROMT-17 PE=1 SV=1	0	8.15721477574817	14.7260273972603	2	10	2	1	292	32.012	5.71	Not Found	High	High			5.7e6	0.438	24.8421359062195	2
High	IsMasterProtein	Q6H6D2	Porphobilinogen deaminase, chloroplastic OS=Oryza sativa subsp. japonica GN=HEMC PE=2 SV=1	0	7.92498268978197	9.49720670391061	2	17	2	1	358	38.373	7.39	High	High	High	4.5e7	2.7e7	4.3e7	0.222	38.8054099082947	2
High	IsMasterProtein	Q6K2E8	Acetolactate synthase 1, chloroplastic OS=Oryza sativa subsp. japonica GN=ALS1 PE=2 SV=1	0	7.86669321379824	2.63975155279503	1	3	1	1	644	69.349	6.96	High	High	Not Found	9.6e6	6.6e6		0.145	7.67138648033142	1
High	IsMasterProtein	Q75W16	Phospho-2-dehydro-3-deoxyheptonate aldolase 2, chloroplastic OS=Oryza sativa subsp. japonica GN=DAHPS2 PE=2 SV=1	0	7.83396579213667	7.97773654916512	3	7	3	1	539	59.296	8.41	High	Not Found	High			8.2e6	0.212	12.7335158586502	3
High	IsMasterProtein	Q7XBW5	Probable plastid-lipid-associated protein 3, chloroplastic OS=Oryza sativa subsp. japonica GN=PAP3 PE=3 SV=1	0	7.76965458046792	14.9732620320856	2	9	2	1	374	40.016	4.55	High	High	High	3.9e7	6.7e5		0.638	11.9358384609222	2
High	IsMasterProtein	Q69TI0	Putative 12-oxophytodienoate reductase 5 OS=Oryza sativa subsp. japonica GN=OPR5 PE=2 SV=1	0	7.72359032350955	7.75401069518717	2	6	2	1	374	41.659	5.48	High	High	High	1.9e7	2.2e7	2.0e7	0.369	11.0062789916992	2
High	IsMasterProtein	O04226	Delta-1-pyrroline-5-carboxylate synthase 1 OS=Oryza sativa subsp. japonica GN=P5CS1 PE=2 SV=2	0	7.64030176881609	3.91061452513966	2	5	2	1	716	77.697	6.84	High	High	High	1.4e7	1.0e7	9.3e6	0.099	11.8549208641052	2
High	IsMasterProtein	Q0JG99	Esterase PIR7B OS=Oryza sativa subsp. japonica GN=PIR7B PE=2 SV=2	0	7.58164152481298	15.6716417910448	2	10	2	1	268	28.816	6.28	High	High	High	9.2e6	5.9e6		0.334	21.7424621582031	2
High	IsMasterProtein	P0C441	50S ribosomal protein L16, chloroplastic OS=Oryza sativa GN=rpl16 PE=3 SV=1	0	7.46028322481174	16.9117647058824	2	15	2	1	136	15.519	11.46	High	High	High	3.9e7	4.2e7	4.7e7	0.931	44.6294268369675	2
High	IsMasterProtein	Q259G4	Phosphomannomutase OS=Oryza sativa subsp. indica GN=PMM PE=3 SV=1	0	7.39711563206643	6.85483870967742	1	8	1	1	248	28.175	5.83	High	High	High	6.9e7	6.7e7	2.5e7	0.292	20.5075142383575	1
High	IsMasterProtein	Q5Z6F0	Probable aquaporin TIP2-2 OS=Oryza sativa subsp. japonica GN=TIP2-2 PE=2 SV=1	0	7.30165896186799	10.8870967741935	2	7	2	1	248	24.998	6.11	High	High	High	8.4e7	6.7e7		1.154	15.8753656148911	2
High	IsMasterProtein	A2XQV4	Electron transfer flavoprotein subunit beta, mitochondrial OS=Oryza sativa subsp. indica GN=ETFB PE=3 SV=1	0	7.27169379003583	9.09090909090909	1	5	1	1	253	27.45	6.62	High	High	Not Found	2.8e7	1.7e7		0.389	10.6973614692688	1
High	IsMasterProtein	Q94DM8	Ubiquitin-fold modifier 1 OS=Oryza sativa subsp. japonica GN=Os01g0962400 PE=3 SV=1	0	7.25507270612074	27.4509803921569	1	14	1	1	102	10.356	9.61	High	High	High	1.9e7	1.8e7	1.9e7	0.931	29.3422591686249	1
High	IsMasterProtein	B7FAL5	RNA-binding protein Y14A OS=Oryza sativa subsp. japonica GN=Y14A PE=1 SV=1	0	7.19077707831058	8.33333333333333	1	2	1	1	204	22.091	5.4	Not Found	Not Found	High			1.2e7	0.259	7.12380766868591	1
High	IsMasterProtein	Q9AXB0	Uroporphyrinogen decarboxylase 1, chloroplastic OS=Oryza sativa subsp. japonica GN=Os01g0622300 PE=2 SV=1	0	7.18436169373174	6.21890547263682	1	14	1	1	402	43.954	6.46	High	High	High			5.7e6	0.292	23.2938702106476	1
High	IsMasterProtein	Q94HF1	Eukaryotic translation initiation factor 3 subunit K OS=Oryza sativa subsp. japonica GN=TIF3K1 PE=2 SV=1	0	7.17723217136246	11.9469026548673	1	4	1	1	226	25.815	5.16	Not Found	High	High		2.3e7	1.7e7	0.468	11.7500529289246	1
High	IsMasterProtein	Q6ZIV7	Hypersensitive-induced response protein 1 OS=Oryza sativa subsp. japonica GN=HIR1 PE=1 SV=1	0	7.15268222015587	14.7887323943662	3	7	3	1	284	31.36	5.35	High	High	High	2.6e7	7.0e6		0.389	16.8548364639282	3
High	IsMasterProtein	A2Z3C4	Probable 6-phosphogluconolactonase 4, chloroplastic OS=Oryza sativa subsp. indica GN=OsI_031067 PE=3 SV=2	0	7.14813919519692	8.64197530864197	2	15	2	1	324	34.54	8.59	High	High	High	2.3e7	1.8e7	4.2e7	0.245	31.6685073375702	2
High	IsMasterProtein	Q0DAE4	Glutaredoxin-C8 OS=Oryza sativa subsp. japonica GN=GRXC8 PE=2 SV=2	0	7.13135556160517	11.7647058823529	1	6	1	1	136	14.752	7.97	High	High	High	1.9e7	1.7e7	1.3e7	0.292	19.6356189250946	1
High	IsMasterProtein	P0DO03	Chaperone protein dnaJ A8, chloroplastic OS=Oryza sativa subsp. japonica GN=DJA8 PE=1 SV=1	0	6.96850064641467	2.9082774049217	1	5	1	1	447	48.185	9.61	High	Not Found	High	4.6e7		3.6e6	0.155	8.58524239063263	1
High	IsMasterProtein	A2XS65	Cysteine proteinase inhibitor 10 OS=Oryza sativa subsp. indica GN=OsI_014908 PE=3 SV=2	0	6.88974226466627	13.2450331125828	2	16	2	1	151	15.438	10.15	High	High	High	1.9e7	4.7e7	6.1e7	0.52	40.2436381578445	2
High	IsMasterProtein	Q7G764	Probable NAD(P)H-dependent oxidoreductase 1 OS=Oryza sativa subsp. japonica GN=Os10g0113000 PE=1 SV=1	0	6.74985158984228	9.96884735202492	2	6	2	1	321	35.69	5.45	High	High	High	6.4e6	8.9e6	2.6e6	0.233	12.3639838695526	2
High	IsMasterProtein	Q6Z351	Putative aldehyde oxidase-like protein OS=Oryza sativa subsp. japonica GN=Os07g0281700 PE=3 SV=1	0	6.71119238753425	2.2354694485842	1	2	1	1	1342	145.681	7.3	High	Not Found	High	5.1e6			0.061	3.64869976043701	1
High	IsMasterProtein	Q25A68	Glutamyl-tRNA(Gln) amidotransferase subunit A, chloroplastic/mitochondrial OS=Oryza sativa subsp. indica GN=GATA PE=3 SV=1	0	6.63399412833316	5.52486187845304	2	6	2	1	543	57.295	6.18	Not Found	High	High		6.4e6	1.4e7	0.179	14.797435760498	2
High	IsMasterProtein	O65091	Non-specific lipid-transfer protein 4 OS=Oryza sativa subsp. japonica GN=Os12g0114500 PE=3 SV=2	0	6.61047422063211	21.0084033613445	2	6	2	1	119	11.968	8.51	High	High	High	6.6e6	1.6e6	3.7e6	1.154	10.1474846601486	2
High	IsMasterProtein	Q2QMG2	Methylcrotonoyl-CoA carboxylase subunit alpha, mitochondrial OS=Oryza sativa subsp. japonica GN=MCCA PE=2 SV=2	0	6.53076725749339	2.44233378561737	1	12	1	1	737	80.234	6.8	High	High	High	7.5e6	4.2e6	3.8e6	0.048	22.3412580490112	1
High	IsMasterProtein	Q9SDG8	Protein argonaute 4A OS=Oryza sativa subsp. japonica GN=AGO4A PE=2 SV=1	0	6.49764745396097	2.54424778761062	2	9	2	1	904	100.576	8.97	High	High	High	1.8e7	1.2e7	1.1e7	0.087	23.5693424940109	2
High	IsMasterProtein	Q6K8J4	4-hydroxy-3-methylbut-2-en-1-yl diphosphate synthase (ferredoxin), chloroplastic OS=Oryza sativa subsp. japonica GN=ISPG PE=2 SV=1	0	6.27260070076338	2.95698924731183	2	12	2	1	744	82.109	5.94	High	High	High	2.7e7	1.7e7	1.4e7	0.096	19.8919291496277	2
High	IsMasterProtein	P0C457	50S ribosomal protein L33, chloroplastic OS=Oryza sativa subsp. japonica GN=rpl33 PE=3 SV=1	0	6.26561467549502	30.3030303030303	2	13	2	1	66	7.638	10.17	High	High	High	8.5e7	1.4e8		2.162	27.0132707357407	2
High	IsMasterProtein	Q9AS33	NPL4-like protein OS=Oryza sativa subsp. japonica GN=Os01g0377700 PE=2 SV=1	0	6.14557449809231	6.98795180722892	2	5	2	1	415	44.863	5.54	High	High	High	1.0e7			0.186	7.8038866519928	2
High	IsMasterProtein	Q10S55	ATP phosphoribosyltransferase, chloroplastic OS=Oryza sativa subsp. japonica GN=Os03g0134300 PE=3 SV=1	0	6.11076779017036	7.67326732673267	2	4	2	1	404	43.882	6.74	High	High	Not Found				0.233	7.5960910320282	2
High	IsMasterProtein	Q0JKD0	Glutamate synthase 1 [NADH], chloroplastic OS=Oryza sativa subsp. japonica GN=Os01g0681900 PE=2 SV=1	0	6.10590385456828	1.61513613290263	2	4	2	1	2167	236.745	7.09	High	High	Not Found	5.5e6	6.7e6		0.036	8.71875190734863	2
High	IsMasterProtein	Q84TB6	Actin-depolymerizing factor 3 OS=Oryza sativa subsp. japonica GN=ADF3 PE=1 SV=1	0	6.07982447798998	18	1	2	1	1	150	16.166	5.08	High	Not Found	Not Found	1.5e7			0.334	5.3067991733551	1
High	IsMasterProtein	Q6EU14	Protein argonaute 1A OS=Oryza sativa subsp. japonica GN=AGO1A PE=2 SV=1	0	6.03470420418834	1.57116451016636	1	6	1	1	1082	120.373	9.39	High	High	High	3.2e6	3.9e6	3.5e6	0.037	15.735933303833	1
High	IsMasterProtein	Q0J3L4	Monothiol glutaredoxin-S10 OS=Oryza sativa subsp. japonica GN=GRXS10 PE=2 SV=2	0	6.0098832339321	9.14634146341463	1	12	1	1	164	17.821	9.83	High	High	High		6.7e7	5.0e7	0.233	37.4480276107788	1
High	IsMasterProtein	Q6H5X0	Putative ripening-related protein 2 OS=Oryza sativa subsp. japonica GN=Os02g0637000 PE=3 SV=1	0	5.96377045591371	8.33333333333333	1	8	1	1	192	20.383	6.51	High	High	High	3.5e7	2.4e7	2.1e7	0.233	19.9545142650604	1
High	IsMasterProtein	Q0J2B5	Aminopeptidase M1-C OS=Oryza sativa subsp. japonica GN=Os09g0362500 PE=2 SV=2	0	5.96221903933054	2.61958997722096	2	6	2	1	878	98.62	5.74	High	High	High	3.3e7		6.8e6	0.093	14.0338754653931	2
High	IsMasterProtein	Q851K1	Germin-like protein 3-6 OS=Oryza sativa subsp. japonica GN=Os03g0694000 PE=2 SV=1	0	5.73619803184302	8.29694323144105	2	15	2	1	229	24.164	6.38	High	High	High	6.2e7	4.2e7	2.1e7	0.468	33.4673408269882	2
High	IsMasterProtein	Q75GT3	Chaperone protein ClpB2, chloroplastic OS=Oryza sativa subsp. japonica GN=CLPB2 PE=2 SV=1	0	5.71736001277166	2.04498977505112	2	8	1	1	978	108.918	6.62	Not Found	High	Not Found		4.7e6		0.077	19.5552179813385	2
High	IsMasterProtein	P0C422	Photosystem II reaction center protein H OS=Oryza sativa subsp. japonica GN=psbH PE=3 SV=1	0	5.51215487988856	19.1780821917808	1	17	1	1	73	7.881	6.55	High	High	High	2.5e8	8.4e7	6.1e7	1.154	49.4902918338776	1
High	IsMasterProtein	Q2QM69	2-methyl-6-phytyl-1,4-hydroquinone methyltransferase 2, chloroplastic OS=Oryza sativa subsp. japonica GN=Os12g0615400 PE=2 SV=2	0	5.5016894462104	4.88505747126437	1	6	1	1	348	38.915	9.52	High	High	High	1.7e7	9.1e6	1.9e7	0.122	13.0991367101669	1
High	IsMasterProtein	P0C484	30S ribosomal protein S3, chloroplastic OS=Oryza sativa subsp. indica GN=rps3 PE=3 SV=1	0	5.49840895000729	4.60251046025105	2	14	2	1	239	27.501	9.74	High	High	High	2.1e7	3.2e7	6.4e6	0.359	26.3430817127228	2
High	IsMasterProtein	Q6H7E4	Thioredoxin M1, chloroplastic OS=Oryza sativa subsp. japonica GN=Os02g0639900 PE=2 SV=1	0	5.42562143558692	10.4046242774566	1	4	1	1	173	18.578	9	High	High	High	2.5e7	2.9e7	7.4e6	0.292	9.86312651634216	1
High	IsMasterProtein	A2YQ56	Lon protease homolog, mitochondrial OS=Oryza sativa subsp. indica GN=OsI_27415 PE=2 SV=1	0	5.36381310480128	1.39720558882236	1	6	1	1	1002	109.471	5.44	High	High	Not Found	6.5e6	5.4e6		0.037	18.1764607429504	1
High	IsMasterProtein	Q84QK0	12-oxophytodienoate reductase 1 OS=Oryza sativa subsp. japonica GN=OPR1 PE=2 SV=1	0	5.29898806047526	8.68421052631579	2	5	2	1	380	42.438	6.2	High	Not Found	High			3.1e7	0.222	7.68294167518616	2
High	IsMasterProtein	Q6H8D5	Coatomer subunit beta'-2 OS=Oryza sativa subsp. japonica GN=Os02g0209100 PE=2 SV=1	0	5.26892100400801	2.30769230769231	2	5	2	1	910	102.613	5.06	High	Not Found	High	3.5e7		1.7e7	0.096	10.8916344642639	2
High	IsMasterProtein	Q5Z7L0	Beta-galactosidase 9 OS=Oryza sativa subsp. japonica GN=Os06g0573600 PE=2 SV=1	0	5.21183162885883	2.37762237762238	1	2	1	1	715	78.23	7.65	Not Found	Not Found	High				0.059	6.45676398277283	1
High	IsMasterProtein	B8B0E2	Stromal processing peptidase, chloroplastic OS=Oryza sativa subsp. indica GN=OsI_23765 PE=1 SV=2	0	5.20964445358561	1.52487961476726	1	2	1	1	1246	138.569	6.34	High	Not Found	Not Found	7.0e6			0.034	4.11614465713501	1
High	IsMasterProtein	Q7XUG1	Malate synthase OS=Oryza sativa subsp. japonica GN=MS PE=2 SV=1	0	5.07390986735915	4.93827160493827	2	5	2	1	567	62.6	7.14	High	High	High	5.2e6	1.9e7	4.5e6	0.07	12.872903585434	2
High	IsMasterProtein	Q109R6	Protein CutA 1, chloroplastic OS=Oryza sativa subsp. japonica GN=CUTA1 PE=1 SV=1	0	5.00641939609834	15.819209039548	2	5	2	1	177	18.763	9.04	High	High	High	5.3e6	3.5e6	4.8e6	0.52	4.90345478057861	2
High	IsMasterProtein	Q7XKD0	Thioredoxin X, chloroplastic OS=Oryza sativa subsp. japonica GN=TRX-X PE=2 SV=1	0	4.99353395775077	8.88888888888889	1	4	1	1	180	19.109	8.28	High	Not Found	High			2.1e7	0.212	9.01224100589752	1
High	IsMasterProtein	Q7XTT4	Nucleolin 2 OS=Oryza sativa subsp. japonica GN=Os04g0620700 PE=2 SV=2	0	4.96986388077058	4.66760961810467	2	3	2	1	707	75.209	4.97	High	Not Found	High	1.1e7		6.2e6	0.122	4.52972650527954	2
High	IsMasterProtein	Q84TA3	Leukotriene A-4 hydrolase homolog OS=Oryza sativa subsp. japonica GN=LKHA4 PE=2 SV=1	0	4.96888380315773	8.01963993453355	2	3	2	1	611	67.749	5.14	Not Found	High	High		4.7e6		0.15	4.76926922798157	2
High	IsMasterProtein	Q7XK44	Plant intracellular Ras-group-related LRR protein 3 OS=Oryza sativa subsp. japonica GN=IRL3 PE=2 SV=3	0	4.94678287345951	4.48430493273543	1	4	1	1	446	48.973	4.98	High	High	High				0.16	10.0975909233093	1
High	IsMasterProtein	B9F2U5	Translation factor GUF1 homolog, chloroplastic OS=Oryza sativa subsp. japonica GN=Os02g0157700 PE=3 SV=1	0	4.93151795392758	2.05882352941176	1	13	1	1	680	74.901	6.51	High	High	High	1.2e8	8.9e7	9.7e7	0.116	34.8581429719925	1
High	IsMasterProtein	Q8S091	Thioredoxin F, chloroplastic OS=Oryza sativa subsp. japonica GN=Os01g0913000 PE=2 SV=1	0	4.92408823851722	6.41711229946524	1	4	1	1	187	19.734	8.54	High	High	Not Found	1.5e7			0.194	11.1824634075165	1
High	IsMasterProtein	Q8W3D9	Protochlorophyllide reductase B, chloroplastic OS=Oryza sativa subsp. japonica GN=PORB PE=2 SV=1	0	4.84823985857985	5.72139303482587	2	7	2	1	402	42.739	8.88	High	High	High	5.3e8	3.0e8	4.9e8	0.186	16.2866880893707	2
High	IsMasterProtein	Q6Z7V2	24.1 kDa heat shock protein, mitochondrial OS=Oryza sativa subsp. japonica GN=HSP24.1 PE=2 SV=1	0	4.81701503299642	7.72727272727273	1	4	1	1	220	24.082	7.5	Not Found	High	High		7.6e6	8.5e6	0.179	12.7658472061157	1
High	IsMasterProtein	Q9ZST1	30S ribosomal protein S17, chloroplastic OS=Oryza sativa subsp. japonica GN=RPS17 PE=2 SV=1	0	4.79832163134548	22.0689655172414	2	6	2	1	145	15.966	10.83	High	High	High	6.5e6		8.4e6	0.668	15.4508469104767	2
High	IsMasterProtein	Q8S2G0	4-diphosphocytidyl-2-C-methyl-D-erythritol kinase, chloroplastic OS=Oryza sativa subsp. japonica GN=ISPE PE=2 SV=1	0	4.76371472255197	3.24189526184539	1	4	1	1	401	43.813	6.34	High	High	Not Found	4.7e7	2.0e7		0.093	10.4018297195435	1
High	IsMasterProtein	Q6ZLK0	Dolichyl-diphosphooligosaccharide--protein glycosyltransferase 48 kDa subunit OS=Oryza sativa subsp. japonica GN=OST48 PE=2 SV=1	0	4.72262002533275	3.18906605922551	1	8	1	1	439	48.36	6.81	High	High	High	2.4e7	3.5e6	1.4e7	0.105	21.7128105163574	1
High	IsMasterProtein	P0C454	50S ribosomal protein L32, chloroplastic OS=Oryza sativa subsp. japonica GN=rpl32 PE=3 SV=1	0	4.66174276975374	19.047619047619	1	16	1	1	63	7.311	11.77	High	High	High	1.3e8	3.8e7	1.9e7	1.154	22.2925877571106	1
High	IsMasterProtein	Q9XGY5	Mitochondrial import inner membrane translocase subunit Tim13 OS=Oryza sativa subsp. japonica GN=TIM13 PE=3 SV=2	0	4.64550739941056	21.4285714285714	1	3	1	1	84	8.93	6.48	High	Not Found	High				0.585	7.55666613578796	1
High	IsMasterProtein	B8AVF0	Beta-glucosidase 12 OS=Oryza sativa subsp. indica GN=BGLU12 PE=3 SV=1	0	4.62619955962144	7.05882352941176	2	3	2	1	510	57.457	8.72	High	High	Not Found	2.7e6	5.6e6		0.145	6.78289246559143	2
High	IsMasterProtein	P48600	Eukaryotic translation initiation factor isoform 4E-2 OS=Oryza sativa subsp. japonica GN=Os10g0467600 PE=2 SV=2	0	4.53835143193654	6.31067961165049	1	10	1	1	206	23.185	6.23	High	High	High	2.1e7	2.7e7	2.0e7	0.212	28.2570877075195	1
High	IsMasterProtein	Q67UX7	Probable protein phosphatase 2C 10 OS=Oryza sativa subsp. japonica GN=Os02g0149800 PE=2 SV=1	0	4.52360317327467	3.73563218390805	1	8	1	1	348	37.545	5.16	High	High	High	1.7e7		9.0e6	0.096	18.8998007774353	1
High	IsMasterProtein	Q84PB3	Eukaryotic translation initiation factor isoform 4G-1 OS=Oryza sativa subsp. japonica GN=Os04g0499300 PE=2 SV=2	0	4.48292073039725	2.77427490542245	2	5	2	1	793	86.967	7.52	High	High	Not Found	1.1e7	1.4e7		0.099	3.51875114440918	2
High	IsMasterProtein	Q9FVZ7	Membrane steroid-binding protein 1 OS=Oryza sativa subsp. japonica GN=MSBP1 PE=1 SV=1	0	4.48017200622428	15.0862068965517	1	1	1	1	232	24.619	4.59	High	Not Found	Not Found	2.4e7			0.212	0	1
High	IsMasterProtein	Q6ATY4	UPF0603 protein Os05g0401100, chloroplastic OS=Oryza sativa subsp. japonica GN=Os05g0401100 PE=3 SV=1	0	4.45395113359827	4.34782608695652	1	5	1	1	299	31.75	8.46	Not Found	High	High		4.9e7	6.3e7	0.194	12.0985022783279	1
High	IsMasterProtein	B8B7X6	Probable D-2-hydroxyglutarate dehydrogenase, mitochondrial OS=Oryza sativa subsp. indica GN=D2HGDH PE=3 SV=1	0	4.43344466911694	2.50447227191413	1	2	1	1	559	61.09	7.3	High	Not Found	Not Found	1.7e7			0.061	5.38018417358398	1
High	IsMasterProtein	B9FXV5	Eukaryotic translation initiation factor 4G OS=Oryza sativa subsp. japonica GN=Os07g0555200 PE=2 SV=2	0	4.4201021303969	0.78125	1	6	1	1	1792	193.414	8.09	High	High	Not Found	1.2e7	1.1e7		0.023	14.4736294746399	1
High	IsMasterProtein	Q2QWT4	3'(2'),5'-bisphosphate nucleotidase OS=Oryza sativa subsp. japonica GN=Os12g0183300 PE=2 SV=1	0	4.39380733598171	6.14525139664804	1	8	1	1	358	37.457	4.74	Not Found	High	High		7.9e5	1.7e6	0.222	17.4335482120514	1
High	IsMasterProtein	Q5J4W4	Mitogen-activated protein kinase 2 OS=Oryza sativa subsp. japonica GN=MPK2 PE=2 SV=1	0	4.35105481783433	4.56852791878173	1	8	1	1	394	44.557	6.9	High	High	High	2.1e7	6.1e6	9.9e6	0.101	18.0503985881805	1
High	IsMasterProtein	Q0JF58	Protein argonaute 4B OS=Oryza sativa subsp. japonica GN=AGO4B PE=2 SV=1	0	4.3024012280626	3.29308452250274	2	4	2	1	911	101.676	8.9	Not Found	High	Not Found		3.8e6		0.08	8.65946769714355	2
High	IsMasterProtein	P55857	Small ubiquitin-related modifier 1 OS=Oryza sativa subsp. japonica GN=SUMO1 PE=1 SV=1	0	4.23564869016192	12	1	2	1	1	100	10.921	5.1	High	Not Found	Not Found	1.6e7			1.154	4.50974345207214	1
High	IsMasterProtein	Q5WA72	Protein disulfide isomerase-like 1-5 OS=Oryza sativa subsp. japonica GN=PDIL1-5 PE=2 SV=1	0	4.20624843822315	4.69043151969981	2	4	2	1	533	58.995	4.94	High	High	High				0.155	8.6852148771286	2
High	IsMasterProtein	Q10MX3	Asparagine synthetase [glutamine-hydrolyzing] 1 OS=Oryza sativa subsp. japonica GN=Os03g0291500 PE=2 SV=1	0	4.17887967622318	2.98013245033113	1	5	1	1	604	67.279	6.54	High	High	High	5.0e6			0.075	9.65642309188843	1
High	IsMasterProtein	P0C464	30S ribosomal protein S11, chloroplastic OS=Oryza sativa subsp. japonica GN=rps11 PE=3 SV=1	0	4.13012318673323	9.09090909090909	1	11	1	1	143	15.615	12.04	High	High	High	5.6e7	4.3e7	3.7e7	0.334	28.9787695407867	1
High	IsMasterProtein	Q84VG0	Probable calcium-binding protein CML7 OS=Oryza sativa subsp. japonica GN=CML7 PE=2 SV=1	0	4.12726117252733	8.10810810810811	1	4	1	1	148	16.672	5.06	High	High	Not Found	6.8e7	6.7e7		0.194	10.8917272090912	1
High	IsMasterProtein	Q10L71	Villin-2 OS=Oryza sativa subsp. japonica GN=VLN2 PE=2 SV=1	0	4.0762380391713	1.34575569358178	1	5	1	1	966	106.054	5.82	Not Found	High	High		3.2e6	1.0e7	0.037	11.2714350223541	1
High	IsMasterProtein	Q8LSQ2	Probable signal recognition particle 43 kDa protein, chloroplastic OS=Oryza sativa subsp. japonica GN=Os03g0131900 PE=2 SV=1	0	4.0496838360754	3.35051546391753	1	4	1	1	388	42.113	4.72	High	High	Not Found	1.0e7	6.8e6		0.096	5.53561782836914	1
High	IsMasterProtein	B8AM21	U2 small nuclear ribonucleoprotein B'' OS=Oryza sativa subsp. indica GN=OsI_11177 PE=3 SV=1	0	4.04392766300482	10.7758620689655	1	9	1	1	232	26.056	9.41	High	Not Found	Not Found				0.259	6.74362230300903	1
High	IsMasterProtein	Q6K9C1	Protein TAB2 homolog, chloroplastic OS=Oryza sativa subsp. japonica GN=Os02g0610800 PE=2 SV=1	0	4.0435434165901	3.8265306122449	1	2	1	1	392	42.663	5.02	High	Not Found	Not Found	6.9e6			0.105	5.29436612129211	1
High	IsMasterProtein	B9G2A8	Auxin transport protein BIG OS=Oryza sativa subsp. japonica GN=Os09g0247700 PE=2 SV=1	0	4.0178192544036	0.302114803625378	1	4	1	1	4965	551.675	6.06	High	Not Found	High			1.2e7	0.008	6.23727989196777	1
High	IsMasterProtein	Q6ZBF6	Proton pump-interactor BIP131 OS=Oryza sativa subsp. japonica GN=BIP131 PE=1 SV=1	0	4.00886256487969	2.57648953301127	1	2	1	1	621	69.27	8.72	High	Not Found	Not Found	1.7e7			0.072	5.58190560340881	1
High	IsMasterProtein	Q84ZC0	Probable V-type proton ATPase subunit H OS=Oryza sativa subsp. japonica GN=Os07g0549700 PE=2 SV=1	0	4.00392634551472	3.31858407079646	1	2	1	1	452	51.357	7.42	Not Found	High	Not Found		1.2e7		0.08	1.99612390995026	1
High	IsMasterProtein	A2XYW4	Anamorsin homolog 1 OS=Oryza sativa subsp. indica GN=H0403D02.15 PE=2 SV=1	0	3.99012436628784	4.90566037735849	1	5	1	1	265	27.643	5.08	High	High	High				0.155	12.5793218612671	1
High	IsMasterProtein	Q6AV34	Probable N-acetyl-gamma-glutamyl-phosphate reductase, chloroplastic OS=Oryza sativa subsp. japonica GN=Os03g0617900 PE=1 SV=1	0	3.96657624451305	3.85542168674699	1	2	1	1	415	44.758	8.4	High	Not Found	Not Found				0.086	4.50788521766663	1
High	IsMasterProtein	P48489	Serine/threonine-protein phosphatase PP1 OS=Oryza sativa subsp. japonica GN=Os03g0268000 PE=2 SV=2	0	3.96106303388504	10.8695652173913	2	2	2	1	322	36.143	5.2	Not Found	High	High		3.3e7	4.9e6	0.245	5.08513307571411	2
High	IsMasterProtein	P0C5D7	Putative serine/threonine-protein phosphatase PP2A-4 catalytic subunit OS=Oryza sativa subsp. indica GN=PP2A4 PE=3 SV=1	0.00153374233128834	3.94884747755262	6.66666666666667	1	2	1	1	315	35.679	5.19	High	Not Found	Not Found	1.3e7			0.129	6.21855282783508	1
High	IsMasterProtein	Q7XUP7	Peptide methionine sulfoxide reductase A2-1 OS=Oryza sativa subsp. japonica GN=MSRA2-1 PE=2 SV=2	0.00153374233128834	3.92009553233328	6.41711229946524	1	4	1	1	187	20.794	6.29	High	High	Not Found	4.2e7			0.166	9.86509919166565	1
High	IsMasterProtein	P37890	Serine carboxypeptidase 1 OS=Oryza sativa subsp. japonica GN=CBP1 PE=2 SV=1	0.00305343511450382	3.86902330839438	2.15686274509804	1	1	1	1	510	55.674	7.43	High	Not Found	Not Found	3.4e7			0.105	2.44464993476868	1
High	IsMasterProtein	Q75I94	Beta-glucosidase 8 OS=Oryza sativa subsp. japonica GN=BGLU8 PE=1 SV=1	0.00305343511450382	3.86264588862927	3.16901408450704	1	6	1	1	568	63.058	7.01	High	Not Found	High	3.1e6		2.5e6	0.077	9.9476330280304	1
High	IsMasterProtein	Q0DRV6	Superoxide dismutase [Cu-Zn] 1 OS=Oryza sativa subsp. japonica GN=SODCC1 PE=1 SV=1	0.00455235204855842	3.69507883809911	7.89473684210526	1	2	1	1	152	15.242	6.18	Not Found	High	Not Found		2.4e7		0.389	4.1473548412323	1
High	IsMasterProtein	Q0IWL9	Monothiol glutaredoxin-S11 OS=Oryza sativa subsp. japonica GN=GRXS11 PE=2 SV=2	0.00455235204855842	3.64781748188864	3.66598778004073	1	2	1	1	491	53.121	5.25	Not Found	Not Found	High			4.3e6	0.077	4.65229272842407	1
High	IsMasterProtein	Q0JG75	Photosystem II reaction center PSB28 protein, chloroplastic OS=Oryza sativa subsp. japonica GN=PSB28 PE=2 SV=2	0.00594353640416048	3.64092377394074	6.11111111111111	1	4	1	1	180	19.724	9.76	High	High	Not Found		4.6e7		0.334	9.08179187774658	1
High	IsMasterProtein	Q8S919	Ubiquitin-conjugating enzyme E2 5B OS=Oryza sativa subsp. japonica GN=UBC5B PE=2 SV=1	0.00594353640416048	3.54852059487514	7.43243243243243	1	7	1	1	148	16.435	7.88	High	High	High	9.9e7	3.6e7	4.6e7	0.778	16.4669437408447	1
High	IsMasterProtein	Q6Z2T6	Geranylgeranyl diphosphate reductase, chloroplastic OS=Oryza sativa subsp. japonica GN=CHLP PE=2 SV=1	0.00594353640416048	3.47275688361191	2.80777537796976	1	4	1	1	463	50.555	9.1	Not Found	High	High		1.2e7	3.0e6	0.089	5.4727783203125	1
High	IsMasterProtein	Q9XJ54	Nuclear transport factor 2 OS=Oryza sativa subsp. japonica GN=NTF2 PE=2 SV=1	0.00594353640416048	3.46079840070587	28.6885245901639	1	10	1	1	122	13.345	5.69	Not Found	Not Found	High			2.1e6	0.468	13.6107487678528	1
High	IsMasterProtein	A2YCH5	Cyclin-dependent kinase F-1 OS=Oryza sativa subsp. indica GN=CDKF-1 PE=3 SV=1	0.00594353640416048	3.45531197769732	3.75782881002088	1	6	1	1	479	52.024	4.78	High	High	High	1.2e7	1.0e7	6.4e6	0.093	18.615140914917	1
High	IsMasterProtein	Q9LD61	Aspartate carbamoyltransferase, chloroplastic OS=Oryza sativa subsp. japonica GN=PYRB PE=2 SV=1	0.00594353640416048	3.40450377817443	3.03030303030303	1	2	1	1	363	39.867	7.44	Not Found	Not Found	High			5.3e6	0.093	6.23557376861572	1
High	IsMasterProtein	Q9ST27	Phototropin-2 OS=Oryza sativa subsp. japonica GN=PHOT2 PE=1 SV=1	0.00594353640416048	3.37120251443329	1.21278941565601	1	2	1	1	907	100.161	7.69	High	Not Found	Not Found	7.2e6			0.048	4.90162682533264	1
Medium	IsMasterProtein	Q5N7B4	Laccase-7 OS=Oryza sativa subsp. japonica GN=LAC7 PE=2 SV=1	0.0103244837758112	3.34524606674707	3.04114490161002	1	1	1	1	559	60.174	5.58	Not Found	High	Not Found		1.2e7		0.155	2.55163860321045	1
Medium	IsMasterProtein	Q0J716	Villin-5 OS=Oryza sativa subsp. japonica GN=VLN5 PE=3 SV=1	0.0103244837758112	3.33460664972029	1.67539267015707	1	2	1	1	955	107.276	6	High	Not Found	Not Found	5.8e6			0.035	4.51560616493225	1
Medium	IsMasterProtein	Q6ZJS7	Elongation factor Ts, mitochondrial OS=Oryza sativa subsp. japonica GN=EFTS PE=2 SV=1	0.0103244837758112	3.31158017799729	6.83060109289618	1	4	1	1	366	39.989	8.37	Not Found	Not Found	High			3.3e6	0.096	6.81355357170105	1
Medium	IsMasterProtein	Q8LI30	4-alpha-glucanotransferase DPE1, chloroplastic/amyloplastic OS=Oryza sativa subsp. japonica GN=DPE1 PE=2 SV=2	0.0103244837758112	3.30259627679951	2.52525252525253	1	6	1	1	594	66.243	5.83	High	High	Not Found	8.7e6	7.7e6		0.075	13.9783926010132	1
Medium	IsMasterProtein	Q35322	NADH dehydrogenase [ubiquinone] iron-sulfur protein 3 OS=Oryza sativa subsp. japonica GN=NAD9 PE=2 SV=2	0.0115273775216138	3.27556027660293	5.26315789473684	1	6	1	1	190	22.976	7.5	High	High	High	4.1e7	3.8e7	2.7e7	0.179	11.590770483017	1
Medium	IsMasterProtein	Q7XKE9	Clathrin light chain 1 OS=Oryza sativa subsp. japonica GN=Os04g0679100 PE=2 SV=1	0.0115273775216138	3.23136189875239	6.64451827242525	1	6	1	1	301	32.516	5.03	High	High	High	1.2e7	2.2e7	2.0e7	0.194	18.5476214885712	1
Medium	IsMasterProtein	Q9XGX7	Mitochondrial import inner membrane translocase subunit Tim9 OS=Oryza sativa subsp. japonica GN=TIM9 PE=3 SV=2	0.0115273775216138	3.22388020094701	11.8279569892473	1	5	1	1	93	10.832	6.11	High	High	High	2.2e7	2.7e7	2.3e7	0.468	9.97607707977295	1
Medium	IsMasterProtein	Q5N8G1	2-C-methyl-D-erythritol 4-phosphate cytidylyltransferase, chloroplastic OS=Oryza sativa subsp. japonica GN=ISPD PE=2 SV=1	0.0115273775216138	3.19300648631789	4.04040404040404	1	3	1	1	297	32.443	7.43	High	High	Not Found		3.8e7		0.129	6.08789134025574	1
Medium	IsMasterProtein	Q6AVG6	4-hydroxy-3-methylbut-2-enyl diphosphate reductase, chloroplastic OS=Oryza sativa subsp. japonica GN=ISPH PE=2 SV=1	0.0115273775216138	3.18151017779579	1.96078431372549	1	6	1	1	459	51.032	5.67	High	High	High	2.0e7	1.6e7	1.7e7	0.08	10.3512427806854	1
Medium	IsMasterProtein	Q8LQ68	Hexokinase-6 OS=Oryza sativa subsp. japonica GN=HXK6 PE=2 SV=1	0.0115273775216138	3.16304326294045	2.17391304347826	1	4	1	1	506	55.086	6.34	High	Not Found	High	2.0e7		3.8e6	0.086	8.95128774642944	1
Medium	IsMasterProtein	Q67UF5	Protein disulfide isomerase-like 2-3 OS=Oryza sativa subsp. japonica GN=PDIL2-3 PE=2 SV=1	0.0115273775216138	3.15372475758779	2.94784580498866	1	2	1	1	441	47.304	5.58	Not Found	High	Not Found		7.3e6		0.093	4.8608705997467	1
Medium	IsMasterProtein	Q6ETN3	Probable 4-coumarate--CoA ligase 3 OS=Oryza sativa subsp. japonica GN=4CL3 PE=2 SV=1	0.0115273775216138	3.07099001450604	2.34657039711191	1	1	1	1	554	59.603	5.17	Not Found	High	Not Found		3.9e6		0.068	2.58060359954834	1
Medium	IsMasterProtein	Q6Z1C0	Nucleolin 1 OS=Oryza sativa subsp. japonica GN=Os08g0192900 PE=2 SV=1	0.0115273775216138	3.06950943469373	2.44755244755245	1	2	1	1	572	60.358	5.11	Not Found	High	Not Found		8.6e6		0.068	4.32235836982727	1
Medium	IsMasterProtein	A2ZVI7	Calcium-dependent protein kinase 1 OS=Oryza sativa subsp. japonica GN=CPK1 PE=2 SV=1	0.0115273775216138	3.06368736633781	2.8957528957529	1	2	1	1	518	58.703	6.51	High	High	Not Found	7.9e7	6.5e7		0.077	4.65262031555176	1
Medium	IsMasterProtein	Q6L4S0	DNA damage-binding protein 1 OS=Oryza sativa subsp. japonica GN=DBB1 PE=1 SV=1	0.0128939828080229	2.96859153574838	1.28440366972477	1	2	1	1	1090	121.803	5.36	High	Not Found	High	9.4e6		5.3e6	0.04	4.75003600120544	1
Medium	IsMasterProtein	P0C476	30S ribosomal protein S18, chloroplastic OS=Oryza sativa subsp. indica GN=rps18 PE=3 SV=1	0.0128939828080229	2.96738123914928	4.9079754601227	1	25	1	1	163	19.644	12.04	High	High	High		2.1e6	1.5e7	0.259	50.6990503072739	1
Medium	IsMasterProtein	Q10RP4	Lysine-specific demethylase SE14 OS=Oryza sativa subsp. japonica GN=SE14 PE=3 SV=2	0.0128939828080229	2.89517159634634	2.28648285137861	1	2	1	1	1487	162.862	6.01	High	Not Found	Not Found				0.031	2.79159379005432	1
Medium	IsMasterProtein	Q10GX0	Serpin-ZXB OS=Oryza sativa subsp. japonica GN=Os03g0610800 PE=2 SV=1	0.0142045454545455	2.86264588862927	2.96296296296296	1	2	1	1	405	43.316	8.87	Not Found	Not Found	High			4.5e6	0.093	3.69691205024719	1
Medium	IsMasterProtein	Q7G765	Probable NAD(P)H-dependent oxidoreductase 2 OS=Oryza sativa subsp. japonica GN=Os10g0113100 PE=2 SV=1	0.0142045454545455	2.82885884897162	5.27950310559006	1	4	1	1	322	35.761	5.58	High	Not Found	High				0.11	9.59311711788177	1
Medium	IsMasterProtein	Q84YK7	Beta-glucosidase 27 OS=Oryza sativa subsp. japonica GN=BGLU27 PE=2 SV=1	0.0142045454545455	2.77108659400531	2.00400801603206	1	2	1	1	499	56.768	8.41	High	Not Found	High	2.8e7		7.7e6	0.083	3.82294774055481	1
Medium	IsMasterProtein	Q8H859	Probable cinnamyl alcohol dehydrogenase 1 OS=Oryza sativa subsp. japonica GN=CAD1 PE=2 SV=1	0.0152354570637119	2.71399287792053	2.82485875706215	1	6	1	1	354	38.487	6.38	High	High	High	3.6e7	3.6e7	1.3e7	0.11	13.8666098117828	1
Medium	IsMasterProtein	Q10LJ0	Nuclear cap-binding protein subunit 1 OS=Oryza sativa subsp. japonica GN=ABH1 PE=2 SV=1	0.0152354570637119	2.67039875164348	1.49942329873126	1	3	1	1	867	98.828	5.74	High	Not Found	High	1.3e7		5.8e6	0.043	5.72826063632965	1
Medium	IsMasterProtein	Q336R9	Peptide methionine sulfoxide reductase A4, chloroplastic OS=Oryza sativa subsp. japonica GN=MSRA4 PE=2 SV=2	0.0152354570637119	2.65777477063921	4.56273764258555	1	6	1	1	263	28.621	8.35	High	High	High	5.3e7	2.2e7	4.6e7	0.155	14.8978043794632	1
Medium	IsMasterProtein	Q7XKA8	Serine/threonine-protein kinase SAPK5 OS=Oryza sativa subsp. japonica GN=SAPK5 PE=2 SV=1	0.0152354570637119	2.64378286578026	4.32432432432432	1	2	1	1	370	42.139	6.42	Not Found	Not Found	High			1.5e7	0.101	4.53421378135681	1
Medium	IsMasterProtein	Q6H849	Bifunctional nitrilase/nitrile hydratase NIT4 OS=Oryza sativa subsp. japonica GN=NIT4 PE=2 SV=1	0.0152354570637119	2.63376387628171	5.24861878453039	1	2	1	1	362	38.651	5.33	High	Not Found	High	5.5e6		2.8e7	0.155	2.05791926383972	1
Medium	IsMasterProtein	Q67IX6	Protein disulfide isomerase-like 1-4 OS=Oryza sativa subsp. japonica GN=PDIL1-4 PE=2 SV=1	0.0152354570637119	2.59397105503639	2.30905861456483	1	5	1	1	563	62.214	4.93	High	High	High	2.1e7	2.6e7		0.072	5.59427630901337	1
Medium	IsMasterProtein	Q6AUR2	Nitrogen regulatory protein P-II homolog OS=Oryza sativa subsp. japonica GN=GLB PE=2 SV=1	0.0152354570637119	2.54622314030956	8.0188679245283	1	1	1	1	212	22.687	9.91	High	Not Found	Not Found				0.136	1.62554502487183	1
Medium	IsMasterProtein	Q67W29	Probable 4-hydroxy-tetrahydrodipicolinate reductase 1, chloroplastic OS=Oryza sativa subsp. japonica GN=DAPB1 PE=2 SV=1	0.016597510373444	2.54546001503518	4.95626822157434	1	2	1	1	343	37.357	7.03	Not Found	High	Not Found		9.9e6		0.136	5.5005521774292	1
Medium	IsMasterProtein	Q0J9V5	Thioredoxin-like protein CXXS1 OS=Oryza sativa subsp. japonica GN=Os04g0629500 PE=2 SV=1	0.0220994475138122	2.42446578168014	8.27067669172932	1	2	1	1	133	14.662	4.88	High	Not Found	Not Found	4.9e7			0.389	2.82946181297302	1
Medium	IsMasterProtein	Q7XC54	Homeobox-leucine zipper protein HOX1 OS=Oryza sativa subsp. japonica GN=HOX1 PE=1 SV=1	0.0230978260869565	2.39297412156521	8.03858520900322	1	1	1	1	311	33.123	8.79	Not Found	Not Found	High				0.122	3.59312534332275	1
Medium	IsMasterProtein	A2ZLS4	Putative diaminopimelate epimerase, chloroplastic OS=Oryza sativa subsp. indica GN=DAPF PE=3 SV=1	0.0230978260869565	2.33894491514662	3.0812324929972	1	2	1	1	357	38.051	6.68	Not Found	High	Not Found		3.3e7		0.11	5.19707894325256	1
Medium	IsMasterProtein	Q0E079	Probable bifunctional riboflavin biosynthesis protein RIBA 2, chloroplastic OS=Oryza sativa subsp. japonica GN=RIBA2 PE=2 SV=1	0.0230978260869565	2.32910504647979	2.89330922242315	1	2	1	1	553	59.552	6.57	High	Not Found	Not Found				0.07	0	1
Medium	IsMasterProtein	Q8S059	Stearoyl-[acyl-carrier-protein] 9-desaturase 2, chloroplastic OS=Oryza sativa subsp. japonica GN=SSI2 PE=2 SV=1	0.0230978260869565	2.3257820544233	2.77777777777778	1	1	1	1	396	44.847	6.87	Not Found	High	Not Found				0.086	2.11220812797546	1
Medium	IsMasterProtein	Q0D673	Probable protein phosphatase 2C 62 OS=Oryza sativa subsp. japonica GN=Os07g0507000 PE=2 SV=1	0.0230978260869565	2.31542391261154	3.44827586206897	1	5	1	1	290	31.721	6.96	Not Found	High	High		2.5e8	2.2e8	0.145	3.8144987821579	1
Medium	IsMasterProtein	Q9FU27	Zinc finger CCCH domain-containing protein 2 OS=Oryza sativa subsp. japonica GN=Os01g0192000 PE=2 SV=1	0.0257452574525745	2.27827180142721	4.14507772020725	1	1	1	1	386	41.396	6.86	Not Found	Not Found	High			4.0e7	0.155	2.30183482170105	1
Medium	IsMasterProtein	Q9AY76	Actin-depolymerizing factor 2 OS=Oryza sativa subsp. japonica GN=ADF2 PE=2 SV=1	0.0257452574525745	2.27180860141005	14.4827586206897	1	4	1	1	145	16.783	5.94	High	Not Found	High	8.9e6		4.3e6	0.334	3.64650094509125	1
Medium	IsMasterProtein	Q2QYL8	Probable serine/threonine-protein kinase WNK8 OS=Oryza sativa subsp. japonica GN=WNK8 PE=2 SV=1	0.027063599458728	2.23694655970039	1.61550888529887	1	1	1	1	619	68.474	6.47	Not Found	High	Not Found		1.7e7		0.08	2.04623174667358	1
Medium	IsMasterProtein	Q0JDA2	Succinate dehydrogenase subunit 5, mitochondrial OS=Oryza sativa subsp. japonica GN=SDH5 PE=1 SV=1	0.0283400809716599	2.21275211966805	3.46320346320346	1	6	1	1	231	24.568	8.65	High	Not Found	High	6.6e7		3.4e7	0.194	11.8818402290344	1
Medium	IsMasterProtein	Q941Y8	Probable NADPH:quinone oxidoreductase 2 OS=Oryza sativa subsp. japonica GN=Os01g0954000 PE=2 SV=1	0.0283400809716599	2.20300960945431	7.38916256157636	1	1	1	1	203	21.902	6.39	Not Found	Not Found	High				0.194	2.24328756332397	1
Medium	IsMasterProtein	P0C5C8	1-Cys peroxiredoxin A OS=Oryza sativa subsp. indica GN=OsI_27030 PE=2 SV=1	0.0294117647058824	2.1934808659193	4.54545454545455	1	2	1	1	220	24.057	6.43	High	Not Found	Not Found	1.1e7			0.179	2.33700680732727	1
Medium	IsMasterProtein	Q9MAX6	Coatomer subunit epsilon-1 OS=Oryza sativa subsp. japonica GN=COPE1 PE=2 SV=1	0.0294117647058824	2.1880900195799	9.40766550522648	1	2	1	1	287	31.561	5.47	High	Not Found	Not Found				0.129	2.43381285667419	1
Medium	IsMasterProtein	Q8W4M7	DNA repair helicase XPD OS=Arabidopsis thaliana GN=XPD PE=1 SV=1	0.0294117647058824	2.16698045292347	1.45118733509235	1	2	1	1	758	86.18	7.46	High	High	Not Found	5.2e8	3.0e8		0.044	5.15560626983643	1
Medium	IsMasterProtein	Q9FWQ2	Probable trehalose-phosphate phosphatase 2 OS=Oryza sativa subsp. japonica GN=TPP2 PE=1 SV=1	0.0294117647058824	2.15515019919336	5.23560209424084	1	1	1	1	382	42.551	6.23	Not Found	Not Found	High				0.093	2.68010139465332	1
Medium	IsMasterProtein	Q5QMT0	Beta-glucosidase 1 OS=Oryza sativa subsp. japonica GN=BGLU1 PE=2 SV=1	0.0306258322237017	2.14569395819892	3.10077519379845	1	2	1	1	516	57.964	8.27	Not Found	High	High				0.072	4.34122180938721	1
Medium	IsMasterProtein	Q0D8D4	Glutamine-dependent NAD(+) synthetase OS=Oryza sativa subsp. japonica GN=Os07g0167100 PE=3 SV=2	0.0306258322237017	2.14068153490288	2.17687074829932	1	2	1	1	735	82.025	6.54	Not Found	High	Not Found		1.1e7		0.068	3.57289671897888	1
Medium	IsMasterProtein	Q10JI3	Ninja-family protein Os03g0419100 OS=Oryza sativa subsp. japonica GN=Os03g0419100 PE=2 SV=1	0.0306258322237017	2.12084675381575	11.400651465798	1	1	1	1	307	32.419	9.52	Not Found	High	Not Found		9.9e5		0.136	3.26685190200806	1
Medium	IsMasterProtein	Q0IXP9	Acylamino-acid-releasing enzyme 1 OS=Oryza sativa subsp. japonica GN=Os10g0415600 PE=3 SV=1	0.0330687830687831	2.09974214156222	1.93548387096774	1	2	1	1	775	84.887	6.13	High	Not Found	Not Found	4.1e6			0.059	2.21893930435181	1
Medium	IsMasterProtein	Q6ZA06	Endoglucanase 20 OS=Oryza sativa subsp. japonica GN=GLU15 PE=2 SV=1	0.0330687830687831	2.09968750301627	6.97674418604651	1	2	1	1	516	55.076	5.78	High	Not Found	Not Found	6.2e6			0.096	3.12263226509094	1
Medium	IsMasterProtein	Q9FE64	Elongation factor G, mitochondrial OS=Oryza sativa subsp. japonica GN=Os03g0565500 PE=2 SV=2	0.0341207349081365	2.04614370177501	1.05680317040951	1	1	1	1	757	83.872	6.28	Not Found	Not Found	High			1.4e6	0.059	0	1
Medium	IsMasterProtein	Q10SM7	Peroxisomal membrane protein 11-1 OS=Oryza sativa subsp. japonica GN=PEX11-1 PE=2 SV=1	0.0341207349081365	2.002002363592	4.64135021097046	1	2	1	1	237	26.408	9.96	High	Not Found	Not Found				0.194	1.99920535087585	1
Medium	IsMasterProtein	Q5ZCK5	Probable calcium-binding protein CML16 OS=Oryza sativa subsp. japonica GN=CML16 PE=2 SV=1	0.0341207349081365	1.99225222199926	6.62983425414365	1	2	1	1	181	19.251	4.59	Not Found	Not Found	High			2.7e6	0.194	3.57937908172607	1
Medium	IsMasterProtein	Q653S3	Probable protein phosphatase 2C 70 OS=Oryza sativa subsp. japonica GN=Os09g0558000 PE=2 SV=2	0.0341207349081365	1.97757162881451	3.31491712707182	1	2	1	1	362	39.595	5.17	High	High	Not Found	6.8e6	4.6e6		0.116	2.82726335525513	1
Medium	IsMasterProtein	Q0JBZ8	Hydroxycinnamoyltransferase 1 OS=Oryza sativa subsp. japonica GN=HCT1 PE=2 SV=1	0.0390625	1.93854752091281	3.84615384615385	1	2	1	1	442	48.464	6.3	Not Found	Not Found	High			6.3e6	0.096	4.43686413764954	1
Medium	IsMasterProtein	Q84MS4	Potassium transporter 27 OS=Oryza sativa subsp. japonica GN=HAK27 PE=2 SV=1	0.0390625	1.93779419118029	1.23304562268804	1	1	1	1	811	91.751	7.23	Not Found	Not Found	High			3.1e6	0.059	0	1
Medium	IsMasterProtein	A2XU85	NAP1-related protein 1 OS=Oryza sativa subsp. indica GN=H0219H12.3 PE=3 SV=1	0.0390625	1.91399629438162	11.1969111969112	1	1	1	1	259	29.979	4.42	Not Found	High	Not Found		4.1e4		0	0	1
Medium	IsMasterProtein	A1A699	Probable histidine kinase 6 OS=Oryza sativa subsp. japonica GN=HK6 PE=1 SV=1	0.0427461139896373	1.88272870434424	1.44329896907216	1	2	1	1	970	108.14	6.34	Not Found	High	Not Found		3.4e8		0.04	1.98693418502808	1
Medium	IsMasterProtein	B8YEK4	Pentatricopeptide repeat-containing protein OGR1, mitochondrial OS=Oryza sativa subsp. japonica GN=OGR1 PE=2 SV=1	0.0427461139896373	1.87289520163519	3.74787052810903	1	1	1	1	587	64.577	7.75	High	Not Found	Not Found				0.061	0	1
Medium	IsMasterProtein	Q6ZHS4	Cinnamyl alcohol dehydrogenase 2 OS=Oryza sativa subsp. japonica GN=CAD2 PE=1 SV=1	0.0427461139896373	1.85917781989069	2.75482093663912	1	7	1	1	363	38.618	6.39	High	High	High	2.0e7		3.1e7	0.122	14.8183101415634	1
Medium	IsMasterProtein	F4INA9	ATP-dependent DNA helicase homolog RECG, chloroplastic OS=Arabidopsis thaliana GN=RECG PE=3 SV=1	0.0439276485788114	1.85294232897164	1.3360739979445	1	5	1	1	973	108.308	7.39	High	Not Found	High	9.2e7		3.0e8	0.036	12.4826974868774	1
Medium	IsMasterProtein	Q8RZQ8	Bidirectional sugar transporter SWEET1a OS=Oryza sativa subsp. japonica GN=SWEET1A PE=2 SV=1	0.0439276485788114	1.84955059053912	4.76190476190476	1	2	1	1	273	29.483	8.31	Not Found	High	Not Found				0.259	4.60091423988342	1
Medium	IsMasterProtein	Q10RX7	ABC transporter C family member 13 OS=Oryza sativa subsp. japonica GN=ABCC13 PE=2 SV=1	0.0449293966623877	1.83238732727247	1.52823920265781	1	2	1	1	1505	166.043	6.99	High	High	Not Found	1.7e8	1.2e8		0.031	0	1
Medium	IsMasterProtein	Q8H0U8	DEAD-box ATP-dependent RNA helicase 42 OS=Arabidopsis thaliana GN=RH42 PE=1 SV=2	0.0449293966623877	1.83120797968582	3.68782161234991	1	1	1	1	1166	132.952	5.87	High	Not Found	Not Found	7.5e6			0.036	3.35446333885193	1
Medium	IsMasterProtein	Q67WR2	Probable GDP-L-fucose synthase 1 OS=Oryza sativa subsp. japonica GN=Os06g0652400 PE=2 SV=1	0.0449293966623877	1.82506840647156	3.96341463414634	1	1	1	1	328	35.693	7.14	Not Found	High	Not Found		1.2e7		0.116	2.40600538253784	1
Medium	IsMasterProtein	Q5Z5Q3	Zinc finger CCCH domain-containing protein 43 OS=Oryza sativa subsp. japonica GN=Os06g0520600 PE=2 SV=1	0.0449293966623877	1.81730009666396	1.26582278481013	1	2	1	1	711	80.856	6.43	Not Found	High	High				0.055	4.36127018928528	1
Low	IsMasterProtein	Q761Z9	DEAD-box ATP-dependent RNA helicase 18 OS=Oryza sativa subsp. japonica GN=Os01g0164500 PE=1 SV=2	0.05	1.771599641297	2.62751159196291	1	2	1	1	647	72.173	9.41	Not Found	High	Not Found				0.056	2.54066443443298	1
Low	IsMasterProtein	Q53PC7	Coatomer subunit beta-1 OS=Oryza sativa subsp. japonica GN=Os11g0174000 PE=2 SV=1	0.0509554140127389	1.76371472255197	1.78384050367261	1	2	1	1	953	105.372	5.87	High	Not Found	Not Found				0.044	2.15472054481506	1
Low	IsMasterProtein	Q688R3	Zinc finger CCCH domain-containing protein 33 OS=Oryza sativa subsp. japonica GN=Os05g0128200 PE=2 SV=1	0.0509554140127389	1.76321090059071	3.82695507487521	1	3	1	1	601	63.195	8.35	High	High	High			1.8e6	0.066	7.1826446056366	1
Low	IsMasterProtein	Q2QX01	Monothiol glutaredoxin-S12, chloroplastic OS=Oryza sativa subsp. japonica GN=GRXS12 PE=2 SV=1	0.0509554140127389	1.75671385391655	3.50877192982456	1	1	1	1	285	30.571	8.29	High	Not Found	Not Found	1.4e7			0.155	1.71451497077942	1
Low	IsMasterProtein	Q8S6N5	Acetyl-CoA carboxylase 1 OS=Oryza sativa subsp. japonica GN=ACC1 PE=3 SV=1	0.0509554140127389	1.74836177955179	0.35288928098809	1	1	1	1	2267	252.65	6.4	Not Found	Not Found	High			2.5e8	0.016	2.30291509628296	1
Low	IsMasterProtein	Q0JQ12	Cytokinin dehydrogenase 1 OS=Oryza sativa subsp. japonica GN=CKX1 PE=3 SV=2	0.0547073791348601	1.73423908328239	1.69172932330827	1	1	1	1	532	56	6.3	Not Found	Not Found	High			5.6e6	0	1.95949351787567	1
Low	IsMasterProtein	P0C469	30S ribosomal protein S15, chloroplastic OS=Oryza sativa subsp. indica GN=rps15-A PE=3 SV=1	0.0558375634517767	1.72653572737865	8.88888888888889	1	5	1	1	90	10.875	10.89	High	High	High	4.3e7	2.9e7	4.2e7	0.468	3.55438947677612	1
Low	IsMasterProtein	Q60DY1	Beta-glucosidase 21 OS=Oryza sativa subsp. japonica GN=BGLU21 PE=2 SV=2	0.0558375634517767	1.72514967998334	5.25291828793774	1	1	1	1	514	57.903	6.21	Not Found	Not Found	High			3.7e6	0.089	0	1
Low	IsMasterProtein	P27502	Polyprotein P3 OS=Rice tungro bacilliform virus (isolate Philippines) PE=1 SV=1	0.056890012642225	1.72147503526298	0.477611940298507	1	3	1	1	1675	193.96	7.14	High	High	Not Found		6.2e7		0.022	3.69786596298218	1
Low	IsMasterProtein	Q8LC69	RING-H2 finger protein ATL8 OS=Arabidopsis thaliana GN=ATL8 PE=2 SV=2	0.056890012642225	1.71602071576152	8.64864864864865	1	2	1	1	185	19.906	8.29	High	High	Not Found	3.5e7	7.5e6		0.334	5.58098292350769	1
Low	IsMasterProtein	F4I9Q5	DExH-box ATP-dependent RNA helicase DExH7, chloroplastic OS=Arabidopsis thaliana GN=At1g58060 PE=2 SV=1	0.056890012642225	1.71376814597145	0.47978067169294	1	1	1	1	1459	163.498	6.2	Not Found	High	Not Found				0	0	1
