# Supplementary material for: Sodium lignosulfonate improves shoot growth of Oryza sativa via enhancement of photosynthetic activity and reduced accumulation of reactive oxygen species
Source: Sci Rep. 2021 Jun 24;11:13226. doi: 10.1038/s41598-021-92401-x (PMC8225820; doi:10.1038/s41598-021-92401-x)
Supplement: Supplementary file 2 — Supplementary Information 2. [file 41598_2021_92401_MOESM2_ESM.zip › NaLS-treated/NaLS2_070418_01_PSMs.txt]

Confidence	Identifying Node	PSM Ambiguity	Annotated Sequence	Modifications	# Protein Groups	# Proteins	Master Protein Accessions	Protein Accessions	# Missed Cleavages	Charge	DeltaScore	DeltaCn	Rank	Search Engine Rank	m/z [Da]	MH+ [Da]	DeltaM [ppm]	Deltam/z [Da]	Activation Type	MS Order	Isolation Interference [%]	Ion Inject Time [ms]	RT [min]	First Scan	Spectrum File	Ions Matched	XCorr	Area	Apex RT [min]	Percolator q-Value	Percolator PEP
High	Sequest HT (A2)	Unambiguous	[R].ILTTNLWSAELSK.[L]		1	1		Q75GS4	0	2	0.5882	0	1	2	738.410522460938	1475.81376829188	2.26842271105889	0.00167388093757381	CID	MS2		27.59437	49.0920648570667	46666	NaS2_070418_02.raw	0/0	3.39922261238098	23547649	49.0324554443359	0	3.881E-06
High	Sequest HT (A2)	Unambiguous	[R].LTSLHPEIEELLYSEVDNNEHK.[F]		1	1	P31924	P31924	0	4	0.3746	0	1	1	653.069702148438	2609.25697870375	-6.12156587168471	-0.00399320906251432	HCD	MS2	10.69989	20.32516	57.0006989496	54725	NaS2_070418_02.raw	0/0	3.23475885391235			0	5.314E-05
High	Sequest HT (A2)	Unambiguous	[R].IDVcQLAIADGITIcR.[R]	C4(Carbamidomethyl); C15(Carbamidomethyl)	1	1	Q9XGP7	Q9XGP7	0	2	0.4798	0	1	1	909.461547851563	1817.91581907313	-4.94879480021691	-0.00449826843733803	CID	MS2		33.1	56.9977365797333	54722	NaS2_070418_02.raw	0/0	2.48296904563904	24452888.5	57.3175086975098	0	4.091E-05
High	Sequest HT (A2)	Unambiguous	[R].GPIQLSFNFNYGPAGR.[A]		1	1	Q7DNA1	Q7DNA1	0	2	0.6006	0	1	1	869.435607910156	1737.86393919031	-3.90714888778573	-0.00339505984356947	CID	MS2		20.21617	56.9713629418667	54695	NaS2_070418_02.raw	0/0	3.37670731544495			0	8.016E-06
High	Sequest HT (A2)	Unambiguous	[R].GPIQLSFNFNYGPAGR.[A]		1	1	Q7DNA1	Q7DNA1	0	2	0.5818	0	1	1	869.434265136719	1737.86125364344	-5.45245765540981	-0.00473783328106947	HCD	MS2	17.11735	18.12556	56.9695022472	54693	NaS2_070418_02.raw	0/0	3.17573523521423			0	3.267E-05
High	Sequest HT (A2)	Unambiguous	[K].GLVPLAGSNNESWcQGLDGLASR.[E]	C14(Carbamidomethyl)	1	1	Q40677	Q40677	0	2	0.1806	0	1	1	1201.0751953125	2401.143113995	-5.56751511097088	-0.00668423749997871	CID	MS2		33.1	56.9607423194667	54685	NaS2_070418_02.raw	0/0	0.720888435840607			0	6.4E-05
High	Sequest HT (A2)	Unambiguous	[R].VDIGQVLLSVR.[C]		2	2	A2ZCQ7; A2Y0T4	A2ZCQ7; A2Y0T4	0	2	0.6526	0	1	1	599.858337402344	1198.70939817469	-5.00527925308614	-0.00299995265618236	CID	MS2		20.12482	56.9235918581333	54645	NaS2_070418_02.raw	0/0	3.07795238494873	197103604.875	56.7579574584961	0	6.595E-05
High	Sequest HT (A2)	Unambiguous	[K].LSETPGLINSSPYEDGWMIK.[V]		1	1	A3C6G9	A3C6G9	0	2	0.5491	0	1	1	1119.03796386719	2237.06865110438	-4.83202130919724	-0.00540480781228325	CID	MS2		34.57	56.8934999248	54615	NaS2_070418_02.raw	0/0	3.46097421646118	29039241.75	56.8427314758301	0	1.641E-05
High	Sequest HT (A2)	Unambiguous	[K].LSETPGLINSSPYEDGWMIK.[V]		1	1	A3C6G9	A3C6G9	0	2	0.5055	0	1	1	1119.03796386719	2237.06865110438	-4.83202130919724	-0.00540480781228325	HCD	MS2	0	25.21	56.8916246224	54613	NaS2_070418_02.raw	0/0	3.63959336280823	29039241.75	56.8427314758301	0	5.576E-05
High	Sequest HT (A2)	Unambiguous	[R].DTTLnGAVEQMYTEMASR.[H]	N5(Deamidated)	1	1	Q943F3	Q943F3	0	2	0.3507	0	1	1	1009.43994140625	2017.8726061825	-5.71194218545043	-0.00576301875008922	CID	MS2		29.26	56.8602156325333	54583	NaS2_070418_02.raw	0/0	2.10767531394959	59074549.75	56.5392951965332	0	5.832E-05
High	Sequest HT (A2)	Unambiguous	[R].DTTLnGAVEQMYTEMASR.[H]	N5(Deamidated)	1	1	Q943F3	Q943F3	0	2	0.1429	0	1	1	1009.43994140625	2017.8726061825	-5.71194218545043	-0.00576301875008922	HCD	MS2	45.89035	42.435	56.8584179221333	54581	NaS2_070418_02.raw	0/0	2.93789100646973	59074549.75	56.5392951965332	0	9.65E-06
High	Sequest HT (A2)	Unambiguous	[R].DNLTLWTSDLTEDGGDEVK.[E]		1	1	Q6ZKC0	Q6ZKC0	0	2	0.7647	0	1	1	1054.48156738281	2107.95585813563	-5.0953532092985	-0.00537041718757791	CID	MS2		24.25	56.8342166864	54555	NaS2_070418_02.raw	0/0	4.75634622573853	113515981	56.5492668151855	0	1.168E-08
High	Sequest HT (A2)	Unambiguous	[R].VETGVLKPGMVVTFGPSGLTTEVK.[S]		1	1	O64937	O64937	0	3	0.4854	0	1	1	816.109191894531	2446.31302242359	-5.37574529104862	-0.00438360880207256	CID	MS2		19.04424	56.7904500397333	54511	NaS2_070418_02.raw	0/0	4.77599811553955			0	8.616E-09
High	Sequest HT (A2)	Unambiguous	[R].VETGVLKPGMVVTFGPSGLTTEVK.[S]		1	1	O64937	O64937	0	3	0.4548	0	1	1	816.109313964844	2446.31338863453	-5.2260469632032	-0.00426153848957256	HCD	MS2	8.686761	25.19933	56.7861771938667	54509	NaS2_070418_02.raw	0/0	3.86869525909424			0	8.077E-08
High	Sequest HT (A2)	Unambiguous	[R].FVYAHFPInASITnSNTAIEIR.[N]	N9(Deamidated); N14(Deamidated)	1	1	P49210	P49210	0	3	0.1768	0	1	1	827.424438476563	2480.25876216969	5.3005152412049	0.00438219322912214	CID	MS2		40.5	56.7830839669333	54506	NaS2_070418_02.raw	0/0	3.78753733634949			0	1.102E-05
High	Sequest HT (A2)	Unambiguous	[R].FVYAHFPInASITNSNTAIEIR.[N]	N9(Deamidated)	1	1	P49210	P49210	0	3	0.1023	0	1	1	827.092834472656	2479.26395015797	0.948091951654135	0.000783522656205478	HCD	MS2	24.36429	42.715	56.7801049906667	54505	NaS2_070418_02.raw	0/0	4.39930868148804			0	3.337E-07
High	Sequest HT (A2)	Unambiguous	[K].LLNVSTNDILIQSTGVIGQR.[I]		1	1	B8AL33	B8AL33	0	2	0.398	0	1	1	1071.09521484375	2141.1831530575	-4.34524345031447	-0.00465200124995135	CID	MS2		33.1	56.7559805232	54479	NaS2_070418_02.raw	0/0	3.04405212402344	14721405.75	56.7868194580078	0	4.73E-06
High	Sequest HT (A2)	Unambiguous	[K].LLNVSTNDILIQSTGVIGQR.[I]		1	1	B8AL33	B8AL33	0	2	0.4133	0	1	1	1071.09533691406	2141.18339719813	-4.23122258115111	-0.00452993093745135	HCD	MS2	0	40.065	56.7542390173333	54477	NaS2_070418_02.raw	0/0	3.46456384658813	14721405.75	56.7868194580078	0	3.86E-05
High	Sequest HT (A2)	Unambiguous	[R].LTSLHPEIEELLYSEVDNnEHK.[F]	N19(Deamidated)	1	1	P31924	P31924	0	4	0.4137	0	1	1	653.320739746094	2610.26112909438	1.59430831013726	0.00104038859373567	CID	MS2		24.48844	57.0028326098667	54727	NaS2_070418_02.raw	0/0	2.49078583717346			0	6.341E-06
High	Sequest HT (A2)	Unambiguous	[R].LTSLHPEIEELLYSEVDnNEHK.[F]	N18(Deamidated)	1	1	P31924	P31924	0	4	0.4137	0	1	2	653.320739746094	2610.26112909438	1.59430831013726	0.00104038859373567	CID	MS2		24.48844	57.0028326098667	54727	NaS2_070418_02.raw	0/0	2.48768877983093			0	6.365E-06
High	Sequest HT (A2)	Unambiguous	[R].VPGYGVITnIInGGIEcGVGQNDANVDR.[I]	N9(Deamidated); N12(Deamidated); C17(Carbamidomethyl)	1	1	Q7XCK6	Q7XCK6	0	3	0.147	0	1	1	968.466918945313	2903.38620357594	0.767113807826586	0.000742408645893515	CID	MS2		42.435	57.0094446496	54733	NaS2_070418_02.raw	0/0	3.809326171875	19722235.5	57.0658493041992	0	3.522E-05
High	Sequest HT (A2)	Unambiguous	[R].QVQLISFIAYKPPGcEESGGN.[-]	C15(Carbamidomethyl)	1	2	P18566	P18566; Q0INY7	0	2	0.5948	0	1	1	1147.55310058594	2294.09892454188	-5.76849657424992	-0.00661678906253016	HCD	MS2	0.5945942	19.61214	57.0165482352	54738	NaS2_070418_02.raw	0/0	4.21792507171631	263037628	56.823112487793	0	5.223E-07
High	Sequest HT (A2)	Unambiguous	[K].YGVSGYPTIQWFPK.[G]		1	2	Q75M08	Q942L2; Q75M08	0	2	0.4841	0	1	1	821.912170410156	1642.81706419031	-5.68579227789395	-0.00467038484362092	HCD	MS2	14.02349	31.24852	57.2104020568	54934	NaS2_070418_02.raw	0/0	3.14107203483582			0	9.5E-06
High	Sequest HT (A2)	Unambiguous	[R].VETGVLKPGMVVTFGPSGLTTEVK.[S]		1	1	O64937	O64937	0	3	0.3704	0	1	1	816.109558105469	2446.31412105641	-4.92665030751237	-0.00401739786457256	HCD	MS2	16.11998	41.895	57.2095376288	54933	NaS2_070418_02.raw	0/0	4.04675912857056			0	7.471E-08
High	Sequest HT (A2)	Unambiguous	[R].AIWVNYLSQcDESLGVK.[I]	C10(Carbamidomethyl)	1	1	Q0E4K1	Q0E4K1	0	2	0.5188	0	1	1	991.482727050781	1981.95817747156	-5.35379189565445	-0.00530552421870922	CID	MS2		35.865	57.1540861290667	54877	NaS2_070418_02.raw	0/0	3.45398306846619			0	3.085E-07
High	Sequest HT (A2)	Unambiguous	[R].AIWVNYLSQcDESLGVK.[I]	C10(Carbamidomethyl)	1	1	Q0E4K1	Q0E4K1	0	2	0.5867	0	1	1	991.484008789063	1981.96074094813	-4.06039283844012	-0.00402378593745922	HCD	MS2	0	26.485	57.152171276	54875	NaS2_070418_02.raw	0/0	4.21327447891235			0	4.803E-06
High	Sequest HT (A2)	Unambiguous	[K].NHSHATQDLYDSIAAGNFPEWK.[L]		1	1	Q0E4K1	Q0E4K1	0	3	0.5795	0	1	1	834.383972167969	2501.13736324391	-4.26312076820188	-0.00355423203124398	HCD	MS2	35.30291	24.445	57.1141917349333	54836	NaS2_070418_02.raw	0/0	4.59347152709961			0	1.119E-07
High	Sequest HT (A2)	Unambiguous	[K].GTVEIITPVELIK.[K]		1	1	P41095	P41095	0	2	0.3667	0	1	1	706.421203613281	1411.83513059656	-3.91506888949303	-0.00276372671862646	HCD	MS2	6.124322	38.23	57.1133943104	54835	NaS2_070418_02.raw	0/0	2.69611620903015	63200247	57.4958076477051	0	8.346E-05
High	Sequest HT (A2)	Unambiguous	[K].WSPELAAAcEIWK.[A]	C9(Carbamidomethyl)	1	1	P0C511	P0C511	0	2	0.5836	0	1	1	780.875549316406	1560.74382200281	-4.93594724094016	-0.00385189359375815	CID	MS2		13.61576	57.1077211512	54829	NaS2_070418_02.raw	0/0	3.64784812927246			0	3.418E-05
High	Sequest HT (A2)	Unambiguous	[K].WSPELAAAcEIWK.[A]	C9(Carbamidomethyl)	1	1	P0C511	P0C511	0	2	0.5709	0	1	1	780.875549316406	1560.74382200281	-4.93594724094016	-0.00385189359375815	HCD	MS2	40.40696	10.67468	57.1061922949333	54827	NaS2_070418_02.raw	0/0	2.68285846710205			0	7.682E-05
High	Sequest HT (A2)	Unambiguous	[R].AIWVNYLSQcDESLGVK.[I]	C10(Carbamidomethyl)	1	1	Q0E4K1	Q0E4K1	0	2	0.6667	0	1	1	991.484802246094	1981.96232786219	-3.25971723159315	-0.00323032890620922	CID	MS2		33.1	56.7403978202667	54463	NaS2_070418_02.raw	0/0	4.02084541320801	233207475.5	56.3367767333984	0	2.216E-07
High	Sequest HT (A2)	Unambiguous	[R].DNSALPIAAYQVSGEYSMIK.[A]		1	1	Q5Z8V9	Q5Z8V9	0	2	0.5285	0	1	1	1079.02502441406	2157.04277219813	-4.85560655229328	-0.00523690093746154	CID	MS2		43.075	57.0694251824	54789	NaS2_070418_02.raw	0/0	2.62636089324951	10521624.5	56.9971618652344	0	7.472E-05
High	Sequest HT (A2)	Unambiguous	[R].GPLQISWNFNYGPAGK.[N]		1	1	O04138	O04138	0	2	0.4986	0	1	1	874.938049316406	1748.86882200281	-3.80721055473813	-0.00332916859383658	HCD	MS2	14.0371	23.53	57.0288622962667	54750	NaS2_070418_02.raw	0/0	3.44855451583862			0	3.381E-06
High	Sequest HT (A2)	Unambiguous	[K].QLVLPVPAFNVInGGSHAGNK.[L]	N13(Deamidated)	1	1	Q42971	Q42971	0	3		0.0231	2	2	711.716125488281	2133.13382320484	-5.29276938777493	-0.00376341505204995	HCD	MS2	30.77468	11.43859	57.0239834632	54745	NaS2_070418_02.raw	0/0	4.2204442024231			0	7.399E-07
High	Sequest HT (A2)	Unambiguous	[K].QLVLPVPAFNVINGGSHAGnK.[L]	N20(Deamidated)	1	1	Q42971	Q42971	0	3	0.0231	0	1	1	711.716125488281	2133.13382320484	-5.29276938777493	-0.00376341505204995	HCD	MS2	30.77468	11.43859	57.0239834632	54745	NaS2_070418_02.raw	0/0	4.32203197479248			0	2.419E-06
High	Sequest HT (A2)	Unambiguous	[R].QVQLISFIAYKPPGcEESGGN.[-]	C15(Carbamidomethyl)	1	2	P18566	P18566; Q0INY7	0	3	0.5391	0	1	1	765.371704101563	2294.10055904469	-5.05601928462125	-0.00386635843751293	CID	MS2		14.19491	57.0231106112	54744	NaS2_070418_02.raw	0/0	3.57638263702393	115763596	56.9350814819336	0	1.741E-05
High	Sequest HT (A2)	Unambiguous	[K].SFGVLIPDQGIALR.[G]		1	1	Q6ER94	Q6ER94	0	2	0.6078	0	1	1	743.4208984375	1485.834520245	-5.29608325623911	-0.00393457249992935	CID	MS2		19.66699	57.0212024130667	54743	NaS2_070418_02.raw	0/0	2.83491182327271	176603472	56.9194107055664	0	1.968E-05
High	Sequest HT (A2)	Unambiguous	[R].QVQLISFIAYKPPGcEESGGN.[-]	C15(Carbamidomethyl)	1	2	P18566	P18566; Q0INY7	0	3	0.4569	0	1	1	765.372131347656	2294.10184078297	-4.49731151756056	-0.00343911234376293	HCD	MS2	58.85323	18.73715	57.0203502573333	54742	NaS2_070418_02.raw	0/0	4.18376111984253	115763596	56.9350814819336	0	3.516E-06
High	Sequest HT (A2)	Unambiguous	[K].SFGVLIPDQGIALR.[G]		1	1	Q6ER94	Q6ER94	0	2	0.627	0	1	1	743.4208984375	1485.834520245	-5.29608325623911	-0.00393457249992935	HCD	MS2	8.920021	9.425583	57.0195023658667	54741	NaS2_070418_02.raw	0/0	2.52027177810669	176603472	56.9194107055664	0	5.157E-05
High	Sequest HT (A2)	Unambiguous	[R].QVQLISFIAYKPPGcEESGGN.[-]	C15(Carbamidomethyl)	1	2	P18566	P18566; Q0INY7	0	2	0.7023	0	1	1	1147.5537109375	2294.100145245	-5.23639393895403	-0.00600643750003016	CID	MS2		22.07381	57.0185652853333	54740	NaS2_070418_02.raw	0/0	3.82761645317078	263037628	56.823112487793	0	7.043E-08
High	Sequest HT (A2)	Unambiguous	[R].GPLQISWNFNYGPAGK.[N]		1	1	O04138	O04138	0	2	0.5545	0	1	1	874.939514160156	1748.87175169031	-2.13202696795102	-0.00186432484383658	CID	MS2		33.115	57.0308105965333	54752	NaS2_070418_02.raw	0/0	3.12234711647034			0	2.624E-05
High	Sequest HT (A2)	Unambiguous	[K].NHSHATQDLYDSIAAGNFPEWK.[L]		1	1	Q0E4K1	Q0E4K1	0	3	0.6	0	1	1	834.383850097656	2501.13699703297	-4.40953790693255	-0.00367630234374398	HCD	MS2	39.77478	33.1	56.7108743253333	54433	NaS2_070418_02.raw	0/0	4.59708309173584			0	1.082E-06
High	Sequest HT (A2)	Unambiguous	[R].WSPLADVEDGYSPTLPHLK.[G]		1	1	Q69RJ0	Q69RJ0	0	3	0.4202	0	1	1	709.022033691406	2125.05154781422	-3.99902383798351	-0.00283272192700679	CID	MS2		27.22	56.7080993266667	54430	NaS2_070418_02.raw	0/0	2.38286924362183	26987928.25	56.9134941101074	0	2.069E-06
High	Sequest HT (A2)	Unambiguous	[R].WSPLADVEDGYSPTLPHLK.[G]		1	1	Q69RJ0	Q69RJ0	0	3	0.5338	0	1	1	709.021484375	2125.049899865	-4.77450743990217	-0.00338203833325679	HCD	MS2	7.219809	34.25892	56.7063974514667	54428	NaS2_070418_02.raw	0/0	4.58808708190918	26987928.25	56.9134941101074	0	2.847E-08
High	Sequest HT (A2)	Unambiguous	[R].LAYGGAQEYFGITPDVSTLGK.[I]		1	1	Q6YZE2	Q6YZE2	0	2	0.6276	0	1	1	1094.04675292969	2187.08622922938	-4.8448383731711	-0.00529806531267241	CID	MS2		27.355	56.5094185605333	54229	NaS2_070418_02.raw	0/0	3.40722942352295	49384730	56.318733215332	0	6.849E-06
High	Sequest HT (A2)	Unambiguous	[R].LAYGGAQEYFGITPDVSTLGK.[I]		1	1	Q6YZE2	Q6YZE2	0	2	0.5042	0	1	1	1094.04675292969	2187.08622922938	-4.8448383731711	-0.00529806531267241	HCD	MS2	0	39.4	56.5076895973333	54227	NaS2_070418_02.raw	0/0	3.5698676109314	49384730	56.318733215332	0	1.095E-06
High	Sequest HT (A2)	Unambiguous	[R].ATqVALQAIQcLGGNGYInEYPTGR.[L]	Q3(Deamidated); C11(Carbamidomethyl); N19(Deamidated)	1	1	Q75IM9	Q75IM9	0	3		0.0419	2	2	899.439758300781	2696.30472164234	2.32380889796486	0.00208856078117625	CID	MS2		34.42984	56.4986483549333	54219	NaS2_070418_02.raw	0/0	3.42981433868408	20681708.75	56.5513534545898	0	0.0001064
High	Sequest HT (A2)	Unambiguous	[R].ATqVALQAIQcLGGNGYInEYPTGR.[L]	Q3(Deamidated); C11(Carbamidomethyl); N19(Deamidated)	1	1	Q75IM9	Q75IM9	0	3	0.0844	0	1	1	899.439758300781	2696.30472164234	2.32380889796486	0.00208856078117625	HCD	MS2	51.04033	30.84521	56.4966294877333	54217	NaS2_070418_02.raw	0/0	3.08057451248169	20681708.75	56.5513534545898	0	1.012E-05
High	Sequest HT (A2)	Unambiguous	[K].NHSHATqDLYDSIAAGNFPEWK.[L]	Q7(Deamidated)	1	1	Q0E4K1	Q0E4K1	0	4	0.0385	0	1	1	626.29052734375	2502.140279485	3.29221034780111	0.0020593862500099	CID	MS2		26.30713	56.475576252	54197	NaS2_070418_02.raw	0/0	3.63798928260803			0	8.8E-05
High	Sequest HT (A2)	Unambiguous	[K].NHSHATQDLYDSIAAGNFPEWK.[L]		1	1	Q0E4K1	Q0E4K1	0	4	0.5176	0	1	1	626.039733886719	2501.13710565688	-4.36610828775569	-0.0027300707812401	HCD	MS2	30.27378	29.95024	56.4738390085333	54195	NaS2_070418_02.raw	0/0	4.27080869674683			0	3.391E-06
High	Sequest HT (A2)	Unambiguous	[R].TGYSAQGTGSALIMPVLDNQLK.[S]		1	1	O64464	O64464	0	2	0.6951	0	1	1	1132.57775878906	2264.14824094813	-4.79959285395108	-0.00543352093745852	CID	MS2		32.155	56.4602021165333	54181	NaS2_070418_02.raw	0/0	3.05153632164001	12041896.875	56.5849647521973	0	3.11E-06
High	Sequest HT (A2)	Unambiguous	[R].TGYSAQGTGSALIMPVLDNQLK.[S]		1	1	O64464	O64464	0	2	0.3908	0	1	1	1132.57775878906	2264.14824094813	-4.79959285395108	-0.00543352093745852	HCD	MS2	0	36.25	56.4585292674667	54179	NaS2_070418_02.raw	0/0	2.84054636955261	12041896.875	56.5849647521973	0	1.419E-05
High	Sequest HT (A2)	Unambiguous	[K].GLAITFVSSASDSDVLNQVQER.[F]		1	2	Q0JM17	Q0JM17; Q5JK84	0	2	0.3316	0	1	1	1168.583984375	2336.16069212	-5.20148585435729	-0.00607578499989359	HCD	MS2	35.1179	36.655	56.5538374808	54274	NaS2_070418_02.raw	0/0	3.74069380760193			0	4.192E-05
High	Sequest HT (A2)	Unambiguous	[R].DTTLnGAVEQMYTEMASR.[H]	N5(Deamidated)	1	1	Q943F3	Q943F3	0	2	0.1545	0	1	1	1009.43853759766	2017.86979856531	-7.10330908440669	-0.00716682734383922	CID	MS2		27.01	56.4419005696	54161	NaS2_070418_02.raw	0/0	3.29735469818115	13335475.3125	56.4273223876953	0	5.758E-07
High	Sequest HT (A2)	Unambiguous	[R].DNLTLWTSDLTEDGGDEVK.[E]		1	1	Q6ZKC0	Q6ZKC0	0	2	0.7621	0	1	1	1054.48266601563	2107.95805540125	-4.05299057125972	-0.00427178437507791	CID	MS2		40.02	56.4355470042667	54154	NaS2_070418_02.raw	0/0	4.74535989761353			0	2.787E-08
High	Sequest HT (A2)	Unambiguous	[R].LPIYVVQPQDGLDAIAR.[N]		1	1	Q8H8C7	Q8H8C7	0	2	0.6727	0	1	1	934.51318359375	1868.0190905575	-4.5680333582505	-0.00426660624975739	CID	MS2		33.1	56.4344531037333	54153	NaS2_070418_02.raw	0/0	3.32928037643433	230669226	56.3391342163086	0	4.339E-07
High	Sequest HT (A2)	Unambiguous	[R].DNLTLWTSDLTEDGGDEVK.[E]		1	1	Q6ZKC0	Q6ZKC0	0	2	0.6975	0	1	1	1054.48168945313	2107.95610227625	-4.9795351384053	-0.00524834687507791	HCD	MS2	6.74416	31.3	56.4336030053333	54152	NaS2_070418_02.raw	0/0	4.76429128646851			0	7.709E-08
High	Sequest HT (A2)	Unambiguous	[R].ELGIGIVAYSPLGR.[G]		2	4	A2XRZ0; A2XRZ6	A2XRZ0; A2XRZ6; Q7XT99; Q7XQ45	0	2	0.5547	0	1	1	722.908569335938	1444.80986204188	-4.13773019247069	-0.00298912906248461	CID	MS2		36.925	56.4189018797333	54139	NaS2_070418_02.raw	0/0	2.64583015441895	11117192.75	56.3810272216797	0	5.841E-05
High	Sequest HT (A2)	Unambiguous	[K].WSPELAAAcEIWK.[A]	C9(Carbamidomethyl)	1	1	P0C511	P0C511	0	3	0.6524	0	1	1	520.919128417969	1560.74283199391	-5.57026275488935	-0.00289793203124826	CID	MS2		24.94	56.4179457557333	54138	NaS2_070418_02.raw	0/0	4.92492961883545	44829158.5	56.2004318237305	0	9.93E-07
High	Sequest HT (A2)	Unambiguous	[R].AIWVNYLSQcDESLGVK.[I]	C10(Carbamidomethyl)	1	1	Q0E4K1	Q0E4K1	0	3	0.4276	0	1	1	661.326110839844	1981.96377925953	-2.52741642434616	-0.00166975348954897	CID	MS2		41.445	56.3913469058667	54110	NaS2_070418_02.raw	0/0	2.96932911872864	18113030.75	56.4472236633301	0	2.806E-06
High	Sequest HT (A2)	Unambiguous	[R].VETGVLKPGMVVTFGPSGLTTEVK.[S]		1	1	O64937	O64937	0	3	0.5206	0	1	1	816.110473632813	2446.31686763844	-3.80391284867175	-0.00310187052082256	CID	MS2		10.57356	56.3794534634667	54097	NaS2_070418_02.raw	0/0	4.6064019203186			0	3.083E-08
High	Sequest HT (A2)	Unambiguous	[K].TEDLWAALEEGSGEPVK.[T]		1	1	Q6Z6L4	Q6Z6L4	0	2	0.6115	0	1	1	915.935546875	1830.86381712	-6.43528156929206	-0.00589109999998527	CID	MS2		42.685	56.3557024965333	54073	NaS2_070418_02.raw	0/0	3.80934715270996	46558183.875	56.0342712402344	0	8.158E-06
High	Sequest HT (A2)	Unambiguous	[R].DTTLnGAVEQMYTEMASR.[H]	N5(Deamidated)	1	1	Q943F3	Q943F3	0	2	0.1796	0	1	1	1009.43853759766	2017.86979856531	-7.10330908440669	-0.00716682734383922	HCD	MS2	25.31858	29.92	56.4403261058667	54159	NaS2_070418_02.raw	0/0	3.23346734046936	13335475.3125	56.4273223876953	0	1.582E-05
High	Sequest HT (A2)	Unambiguous	[R].VETGVLKPGMVVTFGPSGLTTEVK.[S]		1	1	O64937	O64937	0	3	0.443	0	1	1	816.110046386719	2446.31558590016	-4.32785699613071	-0.00352911661457256	CID	MS2		27.91	57.2113291330667	54935	NaS2_070418_02.raw	0/0	3.06849312782288			0	5.469E-05
High	Sequest HT (A2)	Unambiguous	[R].EAPAFVEQATEQQILVTGIK.[V]		1	1	Q01859	Q01859	0	2	0.378	0	1	1	1086.57592773438	2172.14457883875	-4.64779574306652	-0.00504786562487425	HCD	MS2	0	38.02	56.5574812013333	54278	NaS2_070418_02.raw	0/0	2.9075984954834	6379729.375	56.6405639648438	0	4.825E-06
High	Sequest HT (A2)	Unambiguous	[R].LTSLHPEIEELLYSEVDNnEHK.[F]	N19(Deamidated)	1	1	P31924	P31924	0	4	0.0038	0	1	1	653.321105957031	2610.26259393813	2.15549587450971	0.00140659953123567	CID	MS2		24.94008	56.5675578373333	54289	NaS2_070418_02.raw	0/0	2.64274215698242			0	2.337E-07
High	Sequest HT (A2)	Unambiguous	[K].WSPELAAAcEIWK.[A]	C9(Carbamidomethyl)	1	1	P0C511	P0C511	0	2	0.6384	0	1	1	780.875549316406	1560.74382200281	-4.93594724094016	-0.00385189359375815	CID	MS2		7.062488	56.6937107901333	54414	NaS2_070418_02.raw	0/0	4.01358366012573			0	2.097E-05
High	Sequest HT (A2)	Unambiguous	[R].QVFGAQMGLSDqDIVALSGGHTLGR.[C]	Q12(Deamidated)	1	2	Q10N21	Q10N21; A2XFC7	0	3		0.0262	2	3	853.4267578125	2558.2657201775	-0.406940556746269	-0.000347020833374826	HCD	MS2	65.09839	30.25	56.6488647328	54372	NaS2_070418_02.raw	0/0	3.33854675292969	10421613.75	56.5624618530273	0	5.025E-06
High	Sequest HT (A2)	Unambiguous	[R].qVFGAQMGLSDQDIVALSGGHTLGR.[C]	Q1(Deamidated)	1	2	Q10N21	Q10N21; A2XFC7	0	3		0.0262	2	2	853.4267578125	2558.2657201775	-0.406940556746269	-0.000347020833374826	HCD	MS2	65.09839	30.25	56.6488647328	54372	NaS2_070418_02.raw	0/0	3.34051251411438	10421613.75	56.5624618530273	0	3.825E-06
High	Sequest HT (A2)	Unambiguous	[R].QVFGAqMGLSDQDIVALSGGHTLGR.[C]	Q6(Deamidated)	1	2	Q10N21	Q10N21; A2XFC7	0	3	0.0262	0	1	1	853.4267578125	2558.2657201775	-0.406940556746269	-0.000347020833374826	HCD	MS2	65.09839	30.25	56.6488647328	54372	NaS2_070418_02.raw	0/0	3.43323945999146	10421613.75	56.5624618530273	0	1.786E-06
High	Sequest HT (A2)	Unambiguous	[K].GGEYADKNPNFVGcVEGALGIR.[E]	C14(Carbamidomethyl)	1	1	Q9SXP2	Q9SXP2	1	3	0.4607	0	1	1	775.0390625	2323.10263424	-4.70095401769121	-0.00364028333345109	CID	MS2		23.17	56.6250738890667	54346	NaS2_070418_02.raw	0/0	3.69112539291382			0	6.647E-08
High	Sequest HT (A2)	Unambiguous	[R].QVQLISFIAYKPPGcEESGGN.[-]	C15(Carbamidomethyl)	1	2	P18566	P18566; Q0INY7	0	2	0.697	0	1	1	1147.55346679688	2294.09965696375	-5.44923499307239	-0.00625057812503016	CID	MS2		33.1	56.6209406824	54342	NaS2_070418_02.raw	0/0	3.29674530029297	263037628	56.823112487793	0	2.092E-06
High	Sequest HT (A2)	Unambiguous	[K].QLVLPVPAFNVInGGSHAGNK.[L]	N13(Deamidated)	1	1	Q42971	Q42971	0	3		0.0165	2	2	711.716064453125	2133.13364009938	-5.3786076495957	-0.00382445020829995	HCD	MS2	18.20273	16.37299	56.6200012328	54341	NaS2_070418_02.raw	0/0	4.16743230819702			0	5.858E-06
High	Sequest HT (A2)	Unambiguous	[K].QLVLPVPAFNVINGGSHAGnK.[L]	N20(Deamidated)	1	1	Q42971	Q42971	0	3	0.0165	0	1	1	711.716064453125	2133.13364009938	-5.3786076495957	-0.00382445020829995	HCD	MS2	18.20273	16.37299	56.6200012328	54341	NaS2_070418_02.raw	0/0	4.2361044883728			0	1.226E-05
High	Sequest HT (A2)	Unambiguous	[R].LTSLHPEIEELLYSEVDNNEHK.[F]		1	1	P31924	P31924	0	4	0.4526	0	1	1	653.071105957031	2609.26259393813	-3.96953560145719	-0.00258940046876432	HCD	MS2	4.151275	22.77412	56.5655577229333	54287	NaS2_070418_02.raw	0/0	3.69267082214355	64975987	56.2641067504883	0	1.911E-07
High	Sequest HT (A2)	Unambiguous	[R].QVQLISFIAYKPPGcEESGGN.[-]	C15(Carbamidomethyl)	1	2	P18566	P18566; Q0INY7	0	2	0.5508	0	1	1	1147.55285644531	2294.09843626063	-5.98133762836828	-0.00686092968753016	HCD	MS2	1.943595	36.78	56.6191888173333	54340	NaS2_070418_02.raw	0/0	3.74035811424255	263037628	56.823112487793	0	7.001E-07
High	Sequest HT (A2)	Selected	[R].ELGVPIVmHDYLTGGFTANTSLAHYcR.[D]	M8(Oxidation); C26(Carbamidomethyl)	1	1	P0C511	P0C511	0	4	0.0228	0	1	1	760.364318847656	3038.43544550063	-4.75306814660705	-0.00361048984378698	HCD	MS2	12.6332	28.38414	56.5833823002667	54303	NaS2_070418_02.raw	0/0	2.1931209564209			0	2.742E-05
High	Sequest HT (A2)	Unambiguous	[R].GPIQLSFNFNYGPAGR.[A]		1	1	Q7DNA1	Q7DNA1	0	2	0.6667	0	1	1	869.435852050781	1737.86442747156	-3.62618365730862	-0.00315091921856947	CID	MS2		25.64151	56.5818840392	54302	NaS2_070418_02.raw	0/0	3.65779423713684			0	1.44E-06
High	Sequest HT (A2)	Unambiguous	[K].GIYPAVDPLDSTSTMLQPR.[I]		1	1	P12085	P12085	0	2	0.7019	0	1	1	1031.01525878906	2061.02324094813	-4.30645005630504	-0.00443786593746154	CID	MS2		29.35	56.5808153602667	54301	NaS2_070418_02.raw	0/0	2.65448045730591	14710232.5	56.4960670471191	0	6.123E-06
High	Sequest HT (A2)	Unambiguous	[R].GPIQLSFNFNYGPAGR.[A]		1	1	Q7DNA1	Q7DNA1	0	2	0.618	0	1	1	869.434875488281	1737.86247434656	-4.75004457921705	-0.00412748171856947	HCD	MS2	10.54098	30.07892	56.5798986602667	54300	NaS2_070418_02.raw	0/0	3.5622763633728			0	3.482E-07
High	Sequest HT (A2)	Unambiguous	[K].GIYPAVDPLDSTSTMLQPR.[I]		1	1	P12085	P12085	0	2	0.618	0	1	1	1031.01452636719	2061.02177610438	-5.01718315849446	-0.00517028781246154	HCD	MS2	0	39.94	56.5790697632	54299	NaS2_070418_02.raw	0/0	3.21571898460388	14710232.5	56.4960670471191	0	1.975E-06
High	Sequest HT (A2)	Unambiguous	[R].qVQLISFIAYKPPGcEESGGN.[-]	Q1(Deamidated); C15(Carbamidomethyl)	1	2	P18566	P18566; Q0INY7	0	3		0.0182	2	2	765.707092285156	2295.10672359547	4.59652871529851	0.00351649182290477	CID	MS2		26.665	56.5703282989333	54292	NaS2_070418_02.raw	0/0	3.24169611930847			0	6.134E-05
High	Sequest HT (A2)	Unambiguous	[R].QVqLISFIAYKPPGcEESGGN.[-]	Q3(Deamidated); C15(Carbamidomethyl)	1	2	P18566	P18566; Q0INY7	0	3	0.0182	0	1	1	765.707092285156	2295.10672359547	4.59652871529851	0.00351649182290477	CID	MS2		26.665	56.5703282989333	54292	NaS2_070418_02.raw	0/0	3.29864883422852			0	3.617E-05
High	Sequest HT (A2)	Unambiguous	[R].LTSLHPEIEELLYSEVDnNEHK.[F]	N18(Deamidated)	1	1	P31924	P31924	0	4		0.0038	2	2	653.321105957031	2610.26259393813	2.15549587450971	0.00140659953123567	CID	MS2		24.94008	56.5675578373333	54289	NaS2_070418_02.raw	0/0	2.62577152252197			0	2.393E-07
High	Sequest HT (A2)	Unambiguous	[K].SFGVLIPDQGIALR.[G]		1	1	Q6ER94	Q6ER94	0	2	0.5814	0	1	1	743.420776367188	1485.83427610438	-5.46039450939984	-0.00405664281242935	CID	MS2		5.586364	56.6173199178667	54338	NaS2_070418_02.raw	0/0	3.01394200325012			0	1.133E-05
High	Sequest HT (A2)	Unambiguous	[K].TAVSHGLWLNIPDYDAPTQMVKPR.[E]		1	1	Q8H8T0	Q8H8T0	0	4	0.2923	0	1	1	678.097534179688	2709.36830682875	-4.95469910933191	-0.00335604281235646	HCD	MS2	19.64455	35.65022	56.3529213082667	54070	NaS2_070418_02.raw	0/0	2.60403203964233	24024078.5	56.4675140380859	0	8.338E-06
High	Sequest HT (A2)	Unambiguous	[R].TGPYGQIFRPDNFVFGQSGAGNNWAK.[G]		2	3	Q43594; Q76FS3	Q43594; P45960; Q76FS3	0	3	0.5439	0	1	1	943.451110839844	2828.33877925953	-5.35895818211531	-0.00505234348959978	CID	MS2		33.1	57.2662059853333	54992	NaS2_070418_02.raw	0/0	4.09528970718384			0	7.494E-05
High	Sequest HT (A2)	Unambiguous	[K].DANFYGGHGIVGAQVPLGcGLAFAQK.[Y]	C19(Carbamidomethyl)	1	1	Q6Z5N4	Q6Z5N4	0	3	0.3813	0	1	1	883.103698730469	2647.29654293141	-4.54177452024678	-0.00400782619805066	HCD	MS2	40.05645	33.1	57.27681592	55003	NaS2_070418_02.raw	0/0	3.20193123817444			0	5.996E-05
High	Sequest HT (A2)	Unambiguous	[R].GPIQLSFNFNYGPAGR.[A]		1	1	Q7DNA1	Q7DNA1	0	2	0.5134	0	1	1	869.440063476563	1737.87285032313	1.22046656842145	0.00106050656268053	CID	MS2		42.565	58.0806179605333	55807	NaS2_070418_02.raw	0/0	1.87482929229736	18362685	58.0978660583496	0	2.611E-05
High	Sequest HT (A2)	Unambiguous	[R].GPIQLSFNFNYGPAGR.[A]		1	1	Q7DNA1	Q7DNA1	0	2	0.5587	0	1	1	869.440063476563	1737.87285032313	1.22046656842145	0.00106050656268053	HCD	MS2	24.90042	33.1	58.0786595933333	55805	NaS2_070418_02.raw	0/0	3.148277759552	18362685	58.0978660583496	0	2.223E-06
High	Sequest HT (A2)	Unambiguous	[K].AVIELENYGLPFSR.[T]		1	1	Q6ZDY8	Q6ZDY8	0	2	0.3644	0	1	1	804.426208496094	1607.84514036219	1.46600912238803	0.00117855609380513	CID	MS2		33.1	58.0275223325333	55753	NaS2_070418_02.raw	0/0	2.2485294342041	45652846.375	57.9165000915527	0	4.905E-05
High	Sequest HT (A2)	Unambiguous	[R].ILGLGDLGcQGMGIPVGK.[L]	C9(Carbamidomethyl)	1	1	P43279	P43279	0	2	0.476	0	1	1	892.974914550781	1784.94255247156	1.57727541382318	0.00140767078126558	CID	MS2		23.2	57.9859202277333	55712	NaS2_070418_02.raw	0/0	2.50202488899231	8883612.25	57.7798690795898	0	7.16E-05
High	Sequest HT (A2)	Unambiguous	[R].ILGLGDLGcQGMGIPVGK.[L]	C9(Carbamidomethyl)	1	1	P43279	P43279	0	2	0.4582	0	1	1	892.974792480469	1784.94230833094	1.44049733671423	0.00128560046876558	HCD	MS2	26.99896	32.14	57.984347312	55710	NaS2_070418_02.raw	0/0	2.99454712867737	8883612.25	57.7798690795898	0	1.515E-07
High	Sequest HT (A2)	Unambiguous	[R].AIWVNYLSQcDESLGVK.[I]	C10(Carbamidomethyl)	1	1	Q0E4K1	Q0E4K1	0	2	0.4902	0	1	1	991.490173339844	1981.97307004969	2.16024072244786	0.00214076484379078	CID	MS2		33.1	57.9478778448	55675	NaS2_070418_02.raw	0/0	3.0599045753479	7769754.875	57.7570304870605	0	8.549E-05
High	Sequest HT (A2)	Unambiguous	[K].WSPELAAAcEIWK.[A]	C9(Carbamidomethyl)	1	1	P0C511	P0C511	0	2	0.6012	0	1	1	780.880676269531	1560.75407590906	1.63390457759951	0.00127505953124185	CID	MS2		38.73	57.9407697432	55668	NaS2_070418_02.raw	0/0	3.40541291236877			0	8.555E-06
High	Sequest HT (A2)	Unambiguous	[K].WSPELAAAcEIWK.[A]	C9(Carbamidomethyl)	1	1	P0C511	P0C511	0	2	0.4735	0	1	1	780.880676269531	1560.75407590906	1.63390457759951	0.00127505953124185	HCD	MS2	35.46944	29.8	57.9388804877333	55666	NaS2_070418_02.raw	0/0	2.641526222229			0	4.394E-05
High	Sequest HT (A2)	Unambiguous	[R].AYLPVQELLnGEEIDR.[W]	N10(Deamidated)	1	1	Q43007	Q43007	0	2	0.1938	0	1	1	930.469665527344	1859.93205442469	-3.48395132022271	-0.0032399676561583	CID	MS2		41.395	57.8976385277333	55623	NaS2_070418_02.raw	0/0	3.19877600669861	12956080.5	57.8502388000488	0	6.592E-06
High	Sequest HT (A2)	Unambiguous	[R].GAIMDTQAVADAcSSGQVAGYGGDVWFPQPAPK.[D]	C13(Carbamidomethyl)	1	1	Q9SXP2	Q9SXP2	0	3	0.4273	0	1	1	1117.84619140625	3351.52402095875	-5.03223795267089	-0.00562191708334344	HCD	MS2	61.57809	41.505	57.8658047208	55591	NaS2_070418_02.raw	0/0	3.44107556343079	7315870.125	57.8339767456055	0	4.191E-05
High	Sequest HT (A2)	Unambiguous	[K].VLNFAIDDSILEER.[I]		1	1	Q08480	Q08480	0	2	0.4	0	1	1	817.420471191406	1633.83366575281	-5.82146274542997	-0.0047556785937104	CID	MS2		25.51	57.8527366162667	55577	NaS2_070418_02.raw	0/0	3.10390043258667	14218114.75	57.6266059875488	0	5.673E-05
High	Sequest HT (A2)	Unambiguous	[R].TGPYGQIFRPDNFVFGQSGAGNNWAK.[G]		2	3	Q43594; Q76FS3	Q43594; P45960; Q76FS3	0	3	0.3344	0	1	1	943.4521484375	2828.3418920525	-4.25839119549797	-0.00401474583334978	CID	MS2		20.425	57.8493717165333	55573	NaS2_070418_02.raw	0/0	3.05478072166443			0	3.312E-05
High	Sequest HT (A2)	Unambiguous	[R].TGPYGQIFRPDNFVFGQSGAGNNWAK.[G]		2	3	Q43594; Q76FS3	Q43594; P45960; Q76FS3	0	3	0.4092	0	1	1	943.450500488281	2828.33694820484	-6.00635052718434	-0.00566269505209978	HCD	MS2	47.81919	36.465	57.8476678013333	55571	NaS2_070418_02.raw	0/0	3.46599340438843			0	9.263E-06
High	Sequest HT (A2)	Unambiguous	[R].AVFVDLEPTVIDEVR.[T]		1	1	Q53M52	Q53M52	0	2	0.6241	0	1	1	851.452026367188	1701.89677610438	-5.28892124620104	-0.00450062281242936	CID	MS2		29.61976	57.8413473936	55565	NaS2_070418_02.raw	0/0	4.14608573913574	81156512	57.7746353149414	0	5.758E-07
High	Sequest HT (A2)	Unambiguous	[K].QLVLPVPAFNVInGGSHAGNK.[L]	N13(Deamidated)	1	1	Q42971	Q42971	0	3		0.0079	2	2	711.71630859375	2133.13437252125	-5.03525460231265	-0.00358030958329995	HCD	MS2	30.11563	18.38508	57.8405409485333	55564	NaS2_070418_02.raw	0/0	3.78245615959167	73711934.75	57.7424621582031	0	6.221E-07
High	Sequest HT (A2)	Unambiguous	[K].GLVPLAGSNNESWcQGLDGLASR.[E]	C14(Carbamidomethyl)	1	1	Q40677	Q40677	0	3	0.6705	0	1	1	801.053344726563	2401.14548091969	-4.58177148917796	-0.00366718343747863	CID	MS2		26.29654	57.8312207026667	55556	NaS2_070418_02.raw	0/0	3.46282291412354	233157170	57.4951133728027	0	2.457E-07
High	Sequest HT (A2)	Unambiguous	[K].GLVPLAGSNNESWcQGLDGLASR.[E]	C14(Carbamidomethyl)	1	1	Q40677	Q40677	0	3	0.5309	0	1	1	801.053344726563	2401.14548091969	-4.58177148917796	-0.00366718343747863	HCD	MS2	14.6636	17.38627	57.8294457453333	55554	NaS2_070418_02.raw	0/0	2.75076580047607	233157170	57.4951133728027	0	2.922E-05
High	Sequest HT (A2)	Unambiguous	[K].NHSHATQDLYDSIAAGNFPEWK.[L]		1	1	Q0E4K1	Q0E4K1	0	4	0.5012	0	1	1	626.043395996094	2501.15175409438	1.49057726147114	0.000932038593759899	HCD	MS2	22.65505	29.935	58.0824177546667	55809	NaS2_070418_02.raw	0/0	4.20685482025146	41878831	58.0934066772461	0	9.042E-07
High	Sequest HT (A2)	Unambiguous	[K].NHSHATQDLYDSIAAGNFPEWK.[L]		1	1	Q0E4K1	Q0E4K1	0	4	0.2982	0	1	1	626.042907714844	2501.14980096938	0.709685854907564	0.000443757343759899	CID	MS2		34.18407	58.0843802298667	55811	NaS2_070418_02.raw	0/0	3.42339158058167	41878831	58.0934066772461	0	1.585E-05
High	Sequest HT (A2)	Unambiguous	[K].DPTSQAELDNFMVQQLDGTK.[N]		1	1	Q42971	Q42971	0	3	0.4487	0	1	1	746.353759765625	2237.04672603688	3.43026504917941	0.00255787895836571	HCD	MS2	48.47809	33.1	58.0862321464	55813	NaS2_070418_02.raw	0/0	4.48030042648315	135270666.5	58.4140243530273	0	3.77E-07
High	Sequest HT (A2)	Unambiguous	[K].DPTSQAELDNFMVQQLDGTK.[N]		1	1	Q42971	Q42971	0	3	0.6718	0	1	1	746.353759765625	2237.04672603688	3.43026504917941	0.00255787895836571	CID	MS2		33.40826	58.0882679402667	55815	NaS2_070418_02.raw	0/0	3.86975908279419	135270666.5	58.4140243530273	0	5.096E-07
High	Sequest HT (A2)	Unambiguous	[K].DPTSQAELDNFMVQQLDGTK.[N]		1	1	Q42971	Q42971	0	2	0.6467	0	1	1	1119.0234375	2237.03959837	0.244059217245166	0.000272985000037806	HCD	MS2	16.12754	32.305	58.1945795728	55921	NaS2_070418_02.raw	0/0	4.66916275024414	178304471.75	58.3488807678223	0	7.118E-09
High	Sequest HT (A2)	Unambiguous	[R].AVFVDLEPTVIDEVR.[T]		1	1	Q53M52	Q53M52	0	3	0.5355	0	1	1	567.973815917969	1701.90689449391	0.656407611561376	0.000372381302137607	CID	MS2		33.1	58.1879151869333	55914	NaS2_070418_02.raw	0/0	3.38290190696716	12541292.125	58.3125	0	0.000102
High	Sequest HT (A2)	Unambiguous	[K].qINVTcEVQQLLGNnR.[V]	Q1(Deamidated); C6(Carbamidomethyl); N15(Deamidated)	1	1	P12085	P12085	0	2		0.03	2	2	944.460632324219	1887.91398801844	-4.72147541296538	-0.00445689078121148	HCD	MS2	80.2557	40.135	58.1713681205333	55896	NaS2_070418_02.raw	0/0	3.55510687828064	6927620.875	58.348949432373	0	2.023E-06
High	Sequest HT (A2)	Unambiguous	[K].qINVTcEVqQLLGNNR.[V]	Q1(Deamidated); C6(Carbamidomethyl); Q9(Deamidated)	1	1	P12085	P12085	0	2	0.03	0	1	1	944.460632324219	1887.91398801844	-4.72147541296538	-0.00445689078121148	HCD	MS2	80.2557	40.135	58.1713681205333	55896	NaS2_070418_02.raw	0/0	3.67142963409424	6927620.875	58.348949432373	0	8.21E-07
High	Sequest HT (A2)	Unambiguous	[K].HSEFISYPISLWTEK.[T]		2	3	Q0J4P2; Q07078	Q0J4P2; Q69QQ6; Q07078	0	3	0.5779	0	1	1	612.977966308594	1836.91934566578	1.4531338387403	0.000889761927131379	CID	MS2		28.82181	58.1661996621333	55891	NaS2_070418_02.raw	0/0	2.89498353004456	56674603	58.1288375854492	0	7.899E-06
High	Sequest HT (A2)	Unambiguous	[K].HSEFISYPISLWTEK.[T]		2	3	Q0J4P2; Q07078	Q0J4P2; Q69QQ6; Q07078	0	3	0.5284	0	1	1	612.977355957031	1836.91751461109	0.456325049836247	0.000279410364631379	HCD	MS2	31.40762	31.50833	58.164266156	55889	NaS2_070418_02.raw	0/0	3.34709930419922	56674603	58.1288375854492	0	1.178E-05
High	Sequest HT (A2)	Unambiguous	[K].GLVPLAGSNnESWcQGLDGLASR.[E]	N10(Deamidated); C14(Carbamidomethyl)	1	1	Q40677	Q40677	0	2		0.0243	3	3	1201.58276367188	2402.15825071375	7.39017711967833	0.00887612187502285	CID	MS2		33.1	58.1586144168	55885	NaS2_070418_02.raw	0/0	3.62412166595459			0	3.582E-07
High	Sequest HT (A2)	Unambiguous	[K].GLVPLAGSNNESWcqGLDGLASR.[E]	C14(Carbamidomethyl); Q15(Deamidated)	1	1	Q40677	Q40677	0	2		0.0189	2	2	1201.58276367188	2402.15825071375	7.39017711967704	0.00887612187502129	CID	MS2		33.1	58.1586144168	55885	NaS2_070418_02.raw	0/0	3.63553380966187			0	1.156E-06
High	Sequest HT (A2)	Unambiguous	[R].QVQLISFIAYKPPGcEESGGN.[-]	C15(Carbamidomethyl)	1	2	P18566	P18566; Q0INY7	0	2	0.6147	0	1	1	1147.55456542969	2294.10185422938	-4.49145024953978	-0.00515194531253016	CID	MS2		36.78	57.8094280696	55533	NaS2_070418_02.raw	0/0	2.17801904678345	28659685.125	57.9090347290039	0	2.295E-05
High	Sequest HT (A2)	Unambiguous	[K].GLVPLAGSnNESWcQGLDGLASR.[E]	N9(Deamidated); C14(Carbamidomethyl)	1	1	Q40677	Q40677	0	2	0.0189	0	1	1	1201.58276367188	2402.15825071375	7.39017711967833	0.00887612187502285	CID	MS2		33.1	58.1586144168	55885	NaS2_070418_02.raw	0/0	3.71413159370422			0	8.87E-07
High	Sequest HT (A2)	Unambiguous	[R].AWMAAqDQPHENLIFPEEVLPR.[G]	Q6(Deamidated)	1	1	P0C436	P0C436	0	3		0.043	2	2	864.763244628906	2592.27518062672	7.7332846046457	0.00668221557297377	CID	MS2		24.95684	58.153541592	55881	NaS2_070418_02.raw	0/0	4.44626235961914			0	6.764E-07
High	Sequest HT (A2)	Unambiguous	[R].AWMAAQDQPHEnLIFPEEVLPR.[G]	N12(Deamidated)	1	1	P0C436	P0C436	0	3	0.043	0	1	1	864.763244628906	2592.27518062672	7.7332846046457	0.00668221557297377	CID	MS2		24.95684	58.153541592	55881	NaS2_070418_02.raw	0/0	4.64976406097412			0	1.018E-06
High	Sequest HT (A2)	Unambiguous	[R].AWMAAQDQPHENLIFPEEVLPR.[G]		1	1	P0C436	P0C436	0	3	0.4766	0	1	1	864.428955078125	2591.27231197438	0.460775550225744	0.000397998125057105	HCD	MS2	14.66346	26.97948	58.1517085165333	55879	NaS2_070418_02.raw	0/0	3.21469354629517	28002782	57.9391441345215	0	3.392E-08
High	Sequest HT (A2)	Unambiguous	[K].ITADDAPGETWHMVFSTEGEIPYR.[E]		1	1	P41344	P41344	0	3	0.2435	0	1	1	908.087951660156	2722.24930172047	1.44921193783728	0.00131503682284044	CID	MS2		33.1	58.1273824368	55853	NaS2_070418_02.raw	0/0	1.92518210411072	15642603.875	58.0887145996094	0	7.911E-06
High	Sequest HT (A2)	Unambiguous	[K].ITADDAPGETWHMVFSTEGEIPYR.[E]		1	1	P41344	P41344	0	3	0.3984	0	1	1	908.087951660156	2722.24930172047	1.44921193783728	0.00131503682284044	HCD	MS2	15.72955	42.505	58.1255843341333	55851	NaS2_070418_02.raw	0/0	2.55996775627136	15642603.875	58.0887145996094	0	4.658E-05
High	Sequest HT (A2)	Unambiguous	[K].SGEIYTEDGVELVHEYGTEAYPFTTER.[I]		1	1	Q7Y0F2	Q7Y0F2	0	3	0.6528	0	1	1	1031.47375488281	3092.40671138844	1.93403732504226	0.00199360614563678	HCD	MS2	3.476431	41.55	58.1118998941333	55840	NaS2_070418_02.raw	0/0	4.08553457260132	60158703	57.8491821289063	0	4.473E-07
High	Sequest HT (A2)	Unambiguous	[K].LDGQLGGLLSEASAEEDFTGK.[A]		1	1	Q6K669	Q6K669	0	2	0.6393	0	1	1	1069.01770019531	2137.02812376063	-0.659709822891712	-0.00070490968755621	CID	MS2		42.595	58.1032859026667	55831	NaS2_070418_02.raw	0/0	2.43658900260925	6240187.25	58.1280288696289	0	7.735E-08
High	Sequest HT (A2)	Unambiguous	[K].LDGQLGGLLSEASAEEDFTGK.[A]		1	1	Q6K669	Q6K669	0	2	0.5101	0	1	1	1069.01770019531	2137.02812376063	-0.659709822891712	-0.00070490968755621	HCD	MS2	28.07952	33.1	58.1012836776	55829	NaS2_070418_02.raw	0/0	2.95500636100769	6240187.25	58.1280288696289	0	3.173E-07
High	Sequest HT (A2)	Unambiguous	[K].GLVPLAGSNNESWcQGLDGLASR.[E]	C14(Carbamidomethyl)	1	1	Q40677	Q40677	0	2	0.6092	0	1	1	1201.08142089844	2401.15556516688	-0.382025549627574	-0.000458651562478707	HCD	MS2	14.42553	42.18	58.1568376946667	55883	NaS2_070418_02.raw	0/0	2.37594676017761	54605199	57.9355010986328	0	2.397E-06
High	Sequest HT (A2)	Unambiguous	[R].QVQLISFIAYKPPGcEESGGN.[-]	C15(Carbamidomethyl)	1	2	P18566	P18566; Q0INY7	0	2	0.5137	0	1	1	1147.55456542969	2294.10185422938	-4.49145024953978	-0.00515194531253016	HCD	MS2	0	27.535	57.8075696554667	55531	NaS2_070418_02.raw	0/0	2.9158148765564	28659685.125	57.9090347290039	0	3.698E-05
High	Sequest HT (A2)	Unambiguous	[R].SGPYGQIFRPDnFVFGQSGAGnNWAK.[G]	N12(Deamidated); N22(Deamidated)	1	1	Q40665	Q40665	0	3	0.074	0	1	1	939.447875976563	2816.32907466969	8.08024309722489	0.0075854798958496	CID	MS2		42.73	57.7906662056	55516	NaS2_070418_02.raw	0/0	4.99610567092896			0	4.48E-07
High	Sequest HT (A2)	Unambiguous	[R].VETGVLKPGMVVTFGPSGLTTEVK.[S]		1	1	O64937	O64937	0	3	0.2554	0	1	1	816.109924316406	2446.31521968922	-4.47755532397612	-0.00365118692707256	HCD	MS2	41.17773	33.09007	57.7416247026667	55466	NaS2_070418_02.raw	0/0	3.25015640258789			0	0.0001031
High	Sequest HT (A2)	Unambiguous	[R].AWMAAQDQPHENLIFPEEVLPR.[G]		1	1	P0C436	P0C436	0	3	0.5072	0	1	1	864.4267578125	2591.2657201775	-2.08307130132971	-0.0017992674999429	HCD	MS2	58.05417	42.525	57.5152450072	55241	NaS2_070418_02.raw	0/0	4.16366863250732	55581248	57.7926826477051	0	3.205E-07
High	Sequest HT (A2)	Unambiguous	[K].LTPDEMSELESYASADVVQGDR.[Y]		1	2	A2XRZ6	A2XRZ6; Q7XQ45	0	2	0.6916	0	1	1	1206.546875	2412.08647337	-0.270015122438322	-0.000325650000149835	CID	MS2		33.1	57.5131824573333	55239	NaS2_070418_02.raw	0/0	3.21119499206543	15626729	57.6201095581055	0	1.856E-06
High	Sequest HT (A2)	Unambiguous	[K].LTPDEMSELESYASADVVQGDR.[Y]		1	2	A2XRZ6	A2XRZ6; Q7XQ45	0	2	0.6244	0	1	1	1206.546875	2412.08647337	-0.270015122438322	-0.000325650000149835	HCD	MS2	78.04351	41.205	57.5114289032	55237	NaS2_070418_02.raw	0/0	3.9428653717041	15626729	57.6201095581055	0	6.929E-07
High	Sequest HT (A2)	Unambiguous	[R].DNSALPIAAYQVSGEYSMIK.[A]		1	1	Q5Z8V9	Q5Z8V9	0	2	0.5576	0	1	1	1079.02795410156	2157.04863157313	-2.13922715328423	-0.00230721343746154	CID	MS2		42.505	57.4958583704	55220	NaS2_070418_02.raw	0/0	2.78363943099976	5443790.6875	57.581729888916	0	1.167E-06
High	Sequest HT (A2)	Unambiguous	[R].AVFVDLEPTVIDEVR.[T]		1	1	Q53M52	Q53M52	0	2	0.5788	0	1	1	851.451599121094	1701.89592161219	-5.79100085534986	-0.00492786890617936	HCD	MS2	10.18624	19.27	57.4729071986667	55201	NaS2_070418_02.raw	0/0	3.11089158058167	81156512	57.7746353149414	0	4.787E-05
High	Sequest HT (A2)	Unambiguous	[R].GPLQISWNFNYGPAGK.[N]		1	1	O04138	O04138	0	2	0.58	0	1	1	874.936584472656	1748.86589231531	-5.48239414152525	-0.00479401234383658	HCD	MS2	25.96216	36.14965	57.4455274181333	55172	NaS2_070418_02.raw	0/0	3.49670672416687	26079169	57.6118545532227	0	5.547E-06
High	Sequest HT (A2)	Unambiguous	[K].QLVLPVPAFNVINGGSHAGnK.[L]	N20(Deamidated)	1	1	Q42971	Q42971	0	3		0.0281	2	2	711.715942382813	2133.13327388844	-5.55028417323722	-0.00394652052079995	HCD	MS2	36.06404	14.62678	57.4338571482667	55160	NaS2_070418_02.raw	0/0	3.45884323120117			0	1.9E-05
High	Sequest HT (A2)	Unambiguous	[K].QLVLPVPAFNVInGGSHAGNK.[L]	N13(Deamidated)	1	1	Q42971	Q42971	0	3	0.0281	0	1	1	711.715942382813	2133.13327388844	-5.55028417323722	-0.00394652052079995	HCD	MS2	36.06404	14.62678	57.4338571482667	55160	NaS2_070418_02.raw	0/0	3.56118273735046			0	4.544E-07
High	Sequest HT (A2)	Unambiguous	[R].AWMAAQDQPHEnLIFPEEVLPR.[G]	N12(Deamidated)	1	1	P0C436	P0C436	0	3	0.0801	0	1	1	864.759399414063	2592.26364498219	3.28324248493396	0.00283700072922377	CID	MS2		27.37589	57.5170405853333	55243	NaS2_070418_02.raw	0/0	4.87423181533813	6923115.5	57.5261650085449	0	4.579E-06
High	Sequest HT (A2)	Unambiguous	[R].QVQLISFIAYKPPGcEESGGN.[-]	C15(Carbamidomethyl)	1	2	P18566	P18566; Q0INY7	0	2	0.6627	0	1	1	1147.55395507813	2294.10063352625	-5.02355288483567	-0.00576229687503016	CID	MS2		36.78	57.4329549994667	55159	NaS2_070418_02.raw	0/0	3.31540584564209	84980436	57.4813995361328	0	3.8E-06
High	Sequest HT (A2)	Unambiguous	[K].GLVPLAGSNnESWcQGLDGLASR.[E]	N10(Deamidated); C14(Carbamidomethyl)	1	1	Q40677	Q40677	0	3		0.0027	2	2	801.387512207031	2402.14798336109	3.11592560825838	0.00249496369793908	CID	MS2		20.26523	57.4269949162667	55154	NaS2_070418_02.raw	0/0	3.6694643497467	191858842	57.6170501708984	0	3.007E-07
High	Sequest HT (A2)	Unambiguous	[K].GLVPLAGSnNESWcQGLDGLASR.[E]	N9(Deamidated); C14(Carbamidomethyl)	1	1	Q40677	Q40677	0	3	0.0027	0	1	1	801.387512207031	2402.14798336109	3.11592560825838	0.00249496369793908	CID	MS2		20.26523	57.4269949162667	55154	NaS2_070418_02.raw	0/0	3.68255972862244	191858842	57.6170501708984	0	1.411E-07
High	Sequest HT (A2)	Unambiguous	[K].GLVPLAGSNNESWcQGLDGLASR.[E]	C14(Carbamidomethyl)	1	1	Q40677	Q40677	0	3	0.5294	0	1	1	801.052917480469	2401.14419918141	-5.11557188519859	-0.00409442953122863	HCD	MS2	9.551622	24.60466	57.4249822773333	55152	NaS2_070418_02.raw	0/0	2.88570928573608	233157170	57.4951133728027	0	1.317E-06
High	Sequest HT (A2)	Unambiguous	[R].LTSLHPEIEELLYSEVDNNEHK.[F]		1	1	P31924	P31924	0	4	0.4118	0	1	1	653.07080078125	2609.261373235	-4.43736826889795	-0.00289457625001432	HCD	MS2	8.428452	19.75318	57.3876277144	55112	NaS2_070418_02.raw	0/0	2.55482506752014	30758573	57.6467590332031	0	3.137E-05
High	Sequest HT (A2)	Unambiguous	[K].GLVPLAGSNNESWcQGLDGLASR.[E]	C14(Carbamidomethyl)	1	1	Q40677	Q40677	0	2	0.6413	0	1	1	1201.07666015625	2401.1460436825	-4.34739992006657	-0.00521939374997871	CID	MS2		39.865	57.3382758336	55063	NaS2_070418_02.raw	0/0	2.22733426094055	238229852	57.4946632385254	0	2.684E-07
High	Sequest HT (A2)	Unambiguous	[K].GLVPLAGSNNESWcQGLDGLASR.[E]	C14(Carbamidomethyl)	1	1	Q40677	Q40677	0	2	0.6561	0	1	1	1201.07666015625	2401.1460436825	-4.34739992006657	-0.00521939374997871	HCD	MS2	1.7941	29.935	57.3363610818667	55061	NaS2_070418_02.raw	0/0	3.14479112625122	238229852	57.4946632385254	0	1.126E-07
High	Sequest HT (A2)	Unambiguous	[K].NHSHATQDLYDSIAAGNFPEWK.[L]		1	1	Q0E4K1	Q0E4K1	0	4	0.5049	0	1	1	626.039611816406	2501.13661737563	-4.56133113939658	-0.0028521410937401	CID	MS2		29.23	57.2906029648	55015	NaS2_070418_02.raw	0/0	3.08828711509705			0	2.978E-07
High	Sequest HT (A2)	Unambiguous	[K].DANFYGGHGIVGAqVPLGcGLAFAQK.[Y]	Q14(Deamidated); C19(Carbamidomethyl)	1	1	Q6Z5N4	Q6Z5N4	0	3	0.1894	0	1	1	883.437438964844	2648.29776363453	1.95643961896993	0.00172707484361704	CID	MS2		42.24	57.2788366346667	55005	NaS2_070418_02.raw	0/0	4.91188287734985			0	3.132E-05
High	Sequest HT (A2)	Unambiguous	[R].QVQLISFIAYKPPGcEESGGN.[-]	C15(Carbamidomethyl)	1	2	P18566	P18566; Q0INY7	0	2	0.5378	0	1	1	1147.55310058594	2294.09892454188	-5.76849657424992	-0.00661678906253016	HCD	MS2	0	27.535	57.4310778626667	55157	NaS2_070418_02.raw	0/0	3.56560373306274	84980436	57.4813995361328	0	2.609E-05
High	Sequest HT (A2)	Unambiguous	[K].NHSHATQDLYDSIAAGNFPEWK.[L]		1	1	Q0E4K1	Q0E4K1	0	3	0.5758	0	1	1	834.38427734375	2501.13827877125	-3.8970779213752	-0.00324905624999398	HCD	MS2	14.19559	41.01	57.2759640738667	55002	NaS2_070418_02.raw	0/0	3.62518167495728			0	4.622E-06
High	Sequest HT (A2)	Unambiguous	[R].SAEYMTHAPLGSLnSVGGVATEInAVNYVSPR.[S]	N14(Deamidated); N24(Deamidated)	1	1	P0C367	P0C367	0	3	0.1675	0	1	1	1102.87768554688	3306.61850338063	7.19969418887746	0.00793549020810532	HCD	MS2	68.90549	42.12	57.5191284378667	55245	NaS2_070418_02.raw	0/0	4.12289476394653	6607477.75	57.4760627746582	0	1.293E-07
High	Sequest HT (A2)	Unambiguous	[R].IESILVSLPLTAR.[W]		1	1	Q7XPL2	Q7XPL2	0	2	0.5088	0	1	1	706.426635742188	1411.84599485438	-4.17649730876638	-0.00294829781250883	CID	MS2		33.1	57.5421748701333	55266	NaS2_070418_02.raw	0/0	3.39532899856567	63200247	57.4958076477051	0	4.274E-05
High	Sequest HT (A2)	Unambiguous	[R].GAIMDTQAVADAcSSGqVAGYGGDVWFPQPAPK.[D]	C13(Carbamidomethyl); Q17(Deamidated)	1	1	Q9SXP2	Q9SXP2	0	3	0.1	0	1	1	1118.17919921875	3352.52304439625	-0.554302743143878	-0.000619437916676772	CID	MS2		33.1	57.7284606077333	55452	NaS2_070418_02.raw	0/0	4.69898557662964			0	1.912E-07
High	Sequest HT (A2)	Unambiguous	[R].AWMAAQDQPHENLIFPEEVLPR.[G]		1	1	P0C436	P0C436	0	3	0.5227	0	1	1	864.424560546875	2591.25912838063	-4.62691815288516	-0.0039965331249429	CID	MS2		33.1	57.7211065693333	55444	NaS2_070418_02.raw	0/0	3.74997305870056	55581248	57.7926826477051	0	2.468E-06
High	Sequest HT (A2)	Unambiguous	[R].AWMAAQDQPHENLIFPEEVLPR.[G]		1	1	P0C436	P0C436	0	3	0.3047	0	1	1	864.424133300781	2591.25784664234	-5.12155504068761	-0.0044237792186929	HCD	MS2	21.45353	35.775	57.719363084	55442	NaS2_070418_02.raw	0/0	3.38355851173401	55581248	57.7926826477051	0	9.186E-07
High	Sequest HT (A2)	Unambiguous	[K].GLVPLAGSNNESWcQGLDGLASR.[E]	C14(Carbamidomethyl)	1	1	Q40677	Q40677	0	2	0.6151	0	1	1	1201.07641601563	2401.14555540125	-4.55075245188396	-0.00546353437497871	CID	MS2		39.865	57.7143758141333	55437	NaS2_070418_02.raw	0/0	2.90873122215271	238229852	57.4946632385254	0	1.472E-07
High	Sequest HT (A2)	Unambiguous	[K].GLVPLAGSNNESWcQGLDGLASR.[E]	C14(Carbamidomethyl)	1	1	Q40677	Q40677	0	2	0.7674	0	1	1	1201.07568359375	2401.1440905575	-5.16081004733611	-0.00619595624997871	HCD	MS2	2.847844	29.935	57.7124715202667	55435	NaS2_070418_02.raw	0/0	3.3135986328125	238229852	57.4946632385254	0	4.293E-08
High	Sequest HT (A2)	Unambiguous	[K].SGEIYTEDGVELVHEYGTEAYPFTTER.[I]		1	1	Q7Y0F2	Q7Y0F2	0	3	0.6528	0	1	1	1031.46447753906	3092.37887935719	-7.06610000349534	-0.00728373760436322	CID	MS2		40.935	57.6799544333333	55404	NaS2_070418_02.raw	0/0	3.86485934257507	60158703	57.8491821289063	0	5.233E-06
High	Sequest HT (A2)	Unambiguous	[K].SGEIYTEDGVELVHEYGTEAYPFTTER.[I]		1	1	Q7Y0F2	Q7Y0F2	0	3	0.5714	0	1	1	1031.46667480469	3092.38547115406	-4.93448853094696	-0.00508647197936322	HCD	MS2	27.19015	32.365	57.6779483754667	55402	NaS2_070418_02.raw	0/0	3.77747106552124	60158703	57.8491821289063	0	8.946E-05
High	Sequest HT (A2)	Unambiguous	[K].NHSHATQDLYDSIAAGNFPEWK.[L]		1	1	Q0E4K1	Q0E4K1	0	4	0.643	0	1	1	626.038513183594	2501.13222284438	-6.31833680416463	-0.0039507739062401	CID	MS2		40.95	57.6723588429333	55396	NaS2_070418_02.raw	0/0	4.08911228179932			0	9.594E-06
High	Sequest HT (A2)	Unambiguous	[K].WSPELAAAcEIWK.[A]	C9(Carbamidomethyl)	1	1	P0C511	P0C511	0	2	0.5836	0	1	1	780.875427246094	1560.74357786219	-5.09237228423873	-0.00397396390625815	CID	MS2		22.57201	57.5357565749333	55259	NaS2_070418_02.raw	0/0	3.04570245742798			0	3.449E-05
High	Sequest HT (A2)	Unambiguous	[K].NHSHATQDLYDSIAAGNFPEWK.[L]		1	1	Q0E4K1	Q0E4K1	0	4	0.492	0	1	1	626.038513183594	2501.13222284438	-6.31833680416463	-0.0039507739062401	HCD	MS2	15.27125	29.69935	57.6699881746667	55394	NaS2_070418_02.raw	0/0	3.73847913742065			0	7.692E-06
High	Sequest HT (A2)	Unambiguous	[R].SYISGYQASNDDLAVYSAFSTAPSSSYTNVAR.[W]		1	1	Q40680	Q40680	0	3	0.4959	0	1	1	1131.51806640625	3392.53964595875	-4.62412833633383	-0.00522920375018051	HCD	MS2	0	42.955	57.6268838770667	55352	NaS2_070418_02.raw	0/0	4.86278820037842	24230843.5	57.6591529846191	0	2.104E-05
High	Sequest HT (A2)	Unambiguous	[K].GFFEcTHDVTDITcADFLR.[S]	C5(Carbamidomethyl); C14(Carbamidomethyl)	1	1	Q0E4K1	Q0E4K1	0	3	0.6965	0	1	1	768.670104980469	2303.99576168141	-4.43451479195175	-0.00340571619795564	CID	MS2		32.245	57.5842877610667	55309	NaS2_070418_02.raw	0/0	4.02409362792969	112982888	57.8003578186035	0	9.907E-07
High	Sequest HT (A2)	Unambiguous	[K].GFFEcTHDVTDITcADFLR.[S]	C5(Carbamidomethyl); C14(Carbamidomethyl)	1	1	Q0E4K1	Q0E4K1	0	3	0.5759	0	1	1	768.669555664063	2303.99411373219	-5.14976867318814	-0.00395503260420564	HCD	MS2	38.86403	25.95682	57.5819502186667	55307	NaS2_070418_02.raw	0/0	3.22650837898254	112982888	57.8003578186035	0	3.074E-06
High	Sequest HT (A2)	Unambiguous	[K].AVIELENYGLPFSR.[T]		1	1	Q6ZDY8	Q6ZDY8	0	2	0.3885	0	1	1	804.421081542969	1607.83488645594	-4.91142177870626	-0.00394839703119487	CID	MS2		33.15041	57.5810847181333	55306	NaS2_070418_02.raw	0/0	2.59503364562988	98878548	57.6556777954102	0	8.644E-05
High	Sequest HT (A2)	Unambiguous	[K].AVIELENYGLPFSR.[T]		1	1	Q6ZDY8	Q6ZDY8	0	2	0.5504	0	1	1	804.420471191406	1607.83366575281	-5.67063974312225	-0.00455874859369487	HCD	MS2	24.02711	22.49569	57.5793025101333	55304	NaS2_070418_02.raw	0/0	2.78329849243164	98878548	57.6556777954102	0	4.608E-05
High	Sequest HT (A2)	Unambiguous	[R].AIWVNYLSQcDESLGVK.[I]	C10(Carbamidomethyl)	1	1	Q0E4K1	Q0E4K1	0	2	0.5853	0	1	1	991.4833984375	1981.959520245	-4.67629715139933	-0.00463413749995922	CID	MS2		42.555	57.5542976306667	55279	NaS2_070418_02.raw	0/0	3.40026760101318	7769754.875	57.7570304870605	0	4.333E-07
High	Sequest HT (A2)	Unambiguous	[R].AIWVNYLSQcDESLGVK.[I]	C10(Carbamidomethyl)	1	1	Q0E4K1	Q0E4K1	0	2	0.3876	0	1	1	991.484130859375	1981.96098508875	-3.93721197584828	-0.00390171562495922	HCD	MS2	0	33.1	57.5522308	55277	NaS2_070418_02.raw	0/0	3.55546617507935	7769754.875	57.7570304870605	0	3.34E-05
High	Sequest HT (A2)	Unambiguous	[R].AAAEEVDRDYLSYDEPTTVFPEEAcDDLGGEFcK.[A]	C25(Carbamidomethyl); C33(Carbamidomethyl)	1	1	Q03200	Q03200	1	3	0.8073	0	1	1	1300.22021484375	3898.64609127125	-3.11109568062837	-0.00404303291654647	CID	MS2		33.91	57.5432461738667	55267	NaS2_070418_02.raw	0/0	3.57556796073914			0	3.907E-05
High	Sequest HT (A2)	Unambiguous	[R].SYISGYQASNDDLAVYSAFSTAPSSSYTNVAR.[W]		1	1	Q40680	Q40680	0	3	0.6614	0	1	1	1131.51806640625	3392.53964595875	-4.62412833633383	-0.00522920375018051	CID	MS2		33.1	57.6286733344	55354	NaS2_070418_02.raw	0/0	4.39738082885742	24230843.5	57.6591529846191	0	5.833E-05
High	Sequest HT (A2)	Unambiguous	[R].AIWVNYLSQcDESLGVK.[I]	C10(Carbamidomethyl)	1	1	Q0E4K1	Q0E4K1	0	2	0.701	0	1	1	991.483459472656	1981.95964231531	-4.6147067201034	-0.00457310234370922	CID	MS2		31.075	56.3441823845333	54061	NaS2_070418_02.raw	0/0	4.08188915252686	233207475.5	56.3367767333984	0	9.704E-08
High	Sequest HT (A2)	Unambiguous	[R].AIWVNYLSQcDESLGVK.[I]	C10(Carbamidomethyl)	1	1	Q0E4K1	Q0E4K1	0	2	0.5841	0	1	1	991.483459472656	1981.95964231531	-4.6147067201034	-0.00457310234370922	HCD	MS2	0	21.16	56.3424195413333	54059	NaS2_070418_02.raw	0/0	3.26570272445679	233207475.5	56.3367767333984	0	3.047E-07
High	Sequest HT (A2)	Unambiguous	[K].GIFSSIENAASSVAR.[T]		1	1	Q6K439	Q6K439	0	2	0.5333	0	1	1	754.8857421875	1508.764207745	-4.06876700215957	-0.00306941750000078	CID	MS2		40.59878	56.3386992861333	54056	NaS2_070418_02.raw	0/0	3.00395059585571	9218338.5	56.2919120788574	0	6.671E-05
High	Sequest HT (A2)	Unambiguous	[R].EAPAFVEQATEQQILVTGIK.[V]		1	1	Q01859	Q01859	0	3	0.5433	0	1	1	724.721801757813	2172.15085201344	-1.75979943186305	-0.00127418552074232	HCD	MS2	70.59161	34.81685	55.2668111128	52982	NaS2_070418_02.raw	0/0	4.27454042434692	28828370	55.3904647827148	0	1.514E-07
High	Sequest HT (A2)	Unambiguous	[K].NDIIVSPSILSANFSK.[L]		1	1	Q9ZTP5	Q9ZTP5	0	2	0.574	0	1	1	852.9599609375	1704.912645245	-2.36441760231002	-0.00201556750005238	CID	MS2		36.63578	55.2658736058667	52981	NaS2_070418_02.raw	0/0	3.38124132156372			0	3.443E-05
High	Sequest HT (A2)	Unambiguous	[K].NDIIVSPSILSANFSK.[L]		1	1	Q9ZTP5	Q9ZTP5	0	2	0.5392	0	1	1	852.9599609375	1704.912645245	-2.36441760231002	-0.00201556750005238	HCD	MS2	20.37275	29.335	55.2635924042667	52979	NaS2_070418_02.raw	0/0	3.05510210990906			0	1.997E-06
High	Sequest HT (A2)	Unambiguous	[R].NPVGNPLAGIDPDEIVDTR.[S]		1	1	Q42997	Q42997	0	2	0.6081	0	1	1	996.503051757813	1991.99882688563	-2.22513911758174	-0.00221624218738725	CID	MS2		36.045	55.2618488818667	52977	NaS2_070418_02.raw	0/0	3.93482041358948			0	8.235E-08
High	Sequest HT (A2)	Unambiguous	[K].WSPELAAAcEIWK.[A]	C9(Carbamidomethyl)	1	1	P0C511	P0C511	0	2	0.6401	0	1	1	780.87744140625	1560.7476061825	-2.51135906981243	-0.00195980375000815	CID	MS2		8.74722	55.2607466485333	52976	NaS2_070418_02.raw	0/0	3.88715815544128			0	1.029E-05
High	Sequest HT (A2)	Unambiguous	[R].NPVGNPLAGIDPDEIVDTR.[S]		1	1	Q42997	Q42997	0	2	0.5226	0	1	1	996.503112792969	1991.99894895594	-2.16385894049076	-0.00215520703113725	HCD	MS2	6.617027	26.68	55.2599715256	52975	NaS2_070418_02.raw	0/0	3.97780346870422			0	1.686E-08
High	Sequest HT (A2)	Unambiguous	[K].VGDGAHIPVTAVVFGSPqIGNPEFK.[K]	Q18(Deamidated)	1	2	B8A8C9	Q5NAI4; B8A8C9	0	3	0.1321	0	1	1	846.442260742188	2537.31222896656	3.45429574574008	0.00292153218754162	CID	MS2		42.475	55.2480118754667	52964	NaS2_070418_02.raw	0/0	3.17894434928894	4988262.5	55.1801338195801	0	1.942E-05
High	Sequest HT (A2)	Unambiguous	[K].TAVSHGLWLNIPDYDAPTQMVKPR.[E]		1	1	Q8H8T0	Q8H8T0	0	4	0.4615	0	1	1	678.099243164063	2709.37514276625	-2.43163732671742	-0.00164705843735646	HCD	MS2	11.96452	27.22	55.2414602482667	52957	NaS2_070418_02.raw	0/0	2.99173903465271			0	9.876E-05
High	Sequest HT (A2)	Unambiguous	[R].VPTVDVSVVDLTVR.[LI]		3	3	Q7FAH2; Q6K5G8; A2YQT7	Q7FAH2; Q6K5G8; A2YQT7	0	2	0.4375	0	1	1	749.925598144531	1498.84391965906	-2.41160014931444	-0.00180731046873461	CID	MS2		33.1	55.2089321584	52924	NaS2_070418_02.raw	0/0	2.55756020545959	7447734.75	55.127685546875	0	8.752E-05
High	Sequest HT (A2)	Unambiguous	[R].FLSEAcDLVFDAASQGK.[S]	C6(Carbamidomethyl)	1	1	P0C482	P0C482	0	2	0.6472	0	1	1	929.435974121094	1857.86467161219	-2.18990056961431	-0.0020342739061725	CID	MS2		41.28	55.1951453229333	52909	NaS2_070418_02.raw	0/0	4.10571241378784	42393050.75	54.9460639953613	0	1.009E-07
High	Sequest HT (A2)	Unambiguous	[R].FLSEAcDLVFDAASQGK.[S]	C6(Carbamidomethyl)	1	1	P0C482	P0C482	0	2	0.5851	0	1	1	929.436828613281	1857.86638059656	-1.27003775150541	-0.0011797817186725	HCD	MS2	12.03532	32.755	55.1928308541333	52907	NaS2_070418_02.raw	0/0	4.29386901855469	42393050.75	54.9460639953613	0	8.936E-08
High	Sequest HT (A2)	Unambiguous	[R].FVYAHFPINASITNSNTAIEIR.[N]		1	1	P49210	P49210	0	3	0.5957	0	1	1	826.762878417969	2478.27408199391	-1.41291521057589	-0.00116719869796119	CID	MS2		30.19758	55.1910374410667	52905	NaS2_070418_02.raw	0/0	3.71227049827576			0	3.038E-07
High	Sequest HT (A2)	Unambiguous	[K].TLLLGEKPVTVFGIR.[N]		1	1	A2YQT7	A2YQT7	0	3	0.7674	0	1	1	548.333312988281	1642.98538570484	-2.23242823697553	-0.00122261838540301	CID	MS2		33.1	55.1899351333333	52904	NaS2_070418_02.raw	0/0	3.86880230903625			0	1.043E-06
High	Sequest HT (A2)	Unambiguous	[R].FVYAHFPINASITNSNTAIEIR.[N]		1	1	P49210	P49210	0	3	0.5172	0	1	1	826.7626953125	2478.2735326775	-1.63456770418165	-0.00135030416671119	HCD	MS2	30.84709	27.955	55.1891393453333	52903	NaS2_070418_02.raw	0/0	4.64456176757813			0	1.659E-07
High	Sequest HT (A2)	Unambiguous	[R].SAEYmTHAPLGSLnSVGGVATEINAVNYVSPR.[S]	M5(Oxidation); N14(Deamidated)	1	1	P0C367	P0C367	0	3		0.0032	2	2	1107.876953125	3321.616306115	3.22440599585427	0.0035700683331051	HCD	MS2	57.24598	35.205	55.1680050696	52881	NaS2_070418_02.raw	0/0	3.0991051197052	13773544.75	55.3140754699707	0	5.968E-05
High	Sequest HT (A2)	Unambiguous	[K].LAGIEGGFFTLNPK.[E]		1	1	P14717	P14717	0	2	0.616	0	1	1	732.396606445313	1463.78593626063	-2.29196196132785	-0.00167747468742618	CID	MS2		20.80397	55.1518055722667	52864	NaS2_070418_02.raw	0/0	2.63018393516541			0	4.336E-06
High	Sequest HT (A2)	Unambiguous	[K].LAGIEGGFFTLNPK.[E]		1	1	P14717	P14717	0	2	0.4512	0	1	1	732.396606445313	1463.78593626063	-2.29196196132785	-0.00167747468742618	HCD	MS2	44.15991	28.00291	55.1499078824	52862	NaS2_070418_02.raw	0/0	2.45902371406555			0	2.026E-05
High	Sequest HT (A2)	Unambiguous	[R].EAPAFVEQATEQQILVTGIK.[V]		1	1	Q01859	Q01859	0	3	0.5833	0	1	1	724.721801757813	2172.15085201344	-1.75979943186305	-0.00127418552074232	CID	MS2		21.985	55.2685399472	52984	NaS2_070418_02.raw	0/0	4.07702827453613	28828370	55.3904647827148	0	1.024E-07
High	Sequest HT (A2)	Unambiguous	[K].LPDATLSYFDPADGELK.[T]		1	1	Q7F8S5	Q7F8S5	0	2	0.5297	0	1	1	926.452270507813	1851.89726438563	-2.06351430097725	-0.00191071218728212	HCD	MS2	9.204517	31.795	55.2704526901333	52986	NaS2_070418_02.raw	0/0	3.700364112854	37803275.1875	55.37060546875	0	1.241E-07
High	Sequest HT (A2)	Unambiguous	[K].LPDATLSYFDPADGELK.[T]		1	1	Q7F8S5	Q7F8S5	0	2	0.6419	0	1	1	926.452270507813	1851.89726438563	-2.06351430097725	-0.00191071218728212	CID	MS2		30.535	55.2720378325333	52988	NaS2_070418_02.raw	0/0	2.95520877838135	37803275.1875	55.37060546875	0	4.107E-06
High	Sequest HT (A2)	Unambiguous	[R].VETGVLKPGMVVTFGPSGLTTEVK.[S]		1	1	O64937	O64937	0	3	0.5308	0	1	1	816.1123046875	2446.3223608025	-1.55843793099052	-0.00127081583332256	HCD	MS2	0.5795038	13.87335	55.3069257221333	53020	NaS2_070418_02.raw	0/0	5.35175561904907			0	1.552E-10
High	Sequest HT (A2)	Unambiguous	[R].VAHWITIDEPNVASIGSYDSGQLAPGR.[C]		1	1	Q5JK35	Q5JK35	0	3	0.3703	0	1	1	951.808715820313	2853.41159420094	-1.7529228189667	-0.00166727302106059	HCD	MS2	0	33.1	55.5602917048	53280	NaS2_070418_02.raw	0/0	3.70452094078064	19838631	55.3268890380859	0	5.553E-06
High	Sequest HT (A2)	Unambiguous	[K].LAGIEGGFFTLNPK.[E]		1	1	P14717	P14717	0	2	0.5428	0	1	1	732.397155761719	1463.78703489344	-1.54142168951601	-0.00112815828117618	CID	MS2		32.11266	55.5200726557333	53238	NaS2_070418_02.raw	0/0	2.69002103805542	64049596	55.363410949707	0	5.099E-06
High	Sequest HT (A2)	Unambiguous	[K].LAGIEGGFFTLNPK.[E]		1	1	P14717	P14717	0	2	0.517	0	1	1	732.397155761719	1463.78703489344	-1.54142168951601	-0.00112815828117618	HCD	MS2	40.59863	20.27689	55.5185581365333	53236	NaS2_070418_02.raw	0/0	2.64546728134155	64049596	55.363410949707	0	2.313E-05
High	Sequest HT (A2)	Unambiguous	[K].LAVNLIPFPR.[L]		6	8	Q43594; Q76FS2; Q8H7U1; Q40665; P46265; Q76FS3	Q43594; Q76FS2; Q8H7U1; P45960; Q40665; P46265; Q76FS3; P37832	0	2	0.6347	0	1	1	570.349365234375	1139.69145383875	-1.83092311714304	-0.00104334562490749	CID	MS2		22.50225	55.5176564178667	53235	NaS2_070418_02.raw	0/0	3.23096227645874			0	5.336E-05
High	Sequest HT (A2)	Unambiguous	[K].ELAITSDEALSLEELPK.[R]		1	1	P48642	P48642	0	2	0.4407	0	1	1	929.484558105469	1857.96183958094	-3.94286902018444	-0.00366286453117937	HCD	MS2	45.82245	36.66	55.5106628922667	53229	NaS2_070418_02.raw	0/0	3.54496788978577	45791046	55.6358833312988	0	6.748E-07
High	Sequest HT (A2)	Unambiguous	[K].LVPLLTEAGAIASSAK.[T]		1	1	P55142	P55142	0	2	0.1429	0	1	1	770.948974609375	1540.89067258875	-2.47380420170185	-0.00190593562501817	CID	MS2		27.4	55.5087774648	53227	NaS2_070418_02.raw	0/0	1.33318328857422	35921370.5	55.6646118164063	0	6.023E-05
High	Sequest HT (A2)	Unambiguous	[R].QISELGIYPAVDPLDSTSR.[M]		1	1	Q01859	Q01859	0	2	0.6378	0	1	1	1031.02734375	2061.04741087	-1.19565762540334	-0.00123215499979779	CID	MS2		33.1	55.4449448136	53160	NaS2_070418_02.raw	0/0	3.81390690803528	142843228	55.538875579834	0	1.262E-08
High	Sequest HT (A2)	Unambiguous	[K].VLNLEEGGAFTTSSAEEMLK.[A]		2	2	Q7F8S5; Q69TY4	Q7F8S5; Q69TY4	0	2	0.7088	0	1	1	1063.51818847656	2126.02910032313	-1.44675462095023	-0.00153792343758141	CID	MS2		26.155	55.4017618186667	53115	NaS2_070418_02.raw	0/0	5.76709175109863	18256640	55.3384590148926	0	7.311E-11
High	Sequest HT (A2)	Unambiguous	[K].SIAQINTPDATSLLIQPYDK.[S]		1	1	A3BLC3	A3BLC3	0	2	0.5073	0	1	1	1094.57702636719	2188.14677610438	-1.28559109421645	-0.00140653281232517	CID	MS2		30.385	55.1482664602667	52860	NaS2_070418_02.raw	0/0	3.40601491928101	118975466.5	54.8767395019531	0	1.387E-06
High	Sequest HT (A2)	Unambiguous	[K].VLNLEEGGAFTTSSAEEMLK.[A]		2	2	Q7F8S5; Q69TY4	Q7F8S5; Q69TY4	0	2	0.5966	0	1	1	1063.51782226563	2126.02836790125	-1.7912564037593	-0.00190413437508141	HCD	MS2	0	42.105	55.3999595589333	53113	NaS2_070418_02.raw	0/0	5.28417062759399	18256640	55.3384590148926	0	2.856E-09
High	Sequest HT (A2)	Unambiguous	[K].VSPNYHLYTPAEVEAVIAR.[L]		1	1	Q9LSU1	Q9LSU1	0	3	0.5466	0	1	1	710.370300292969	2129.09634761891	-2.92699898694539	-0.00207729369776644	CID	MS2		33.1	55.3879246501333	53104	NaS2_070418_02.raw	0/0	3.22443652153015	36684251.625	55.3357963562012	0	3.906E-06
High	Sequest HT (A2)	Unambiguous	[K].YRPTMPVLSVVIPR.[L]		2	2	Q2QXR8; B8BJ39	Q2QXR8; B8BJ39	0	3	0.4321	0	1	1	543.314819335938	1627.92990474781	-3.27971410856594	-0.00177972072909445	HCD	MS2	36.25908	26.11	55.364098384	53079	NaS2_070418_02.raw	0/0	2.8681013584137			0	3.395E-05
High	Sequest HT (A2)	Unambiguous	[R].VALEAcVQAR.[N]	C6(Carbamidomethyl)	1	1	P0C511	P0C511	0	2	0.6501	0	1	1	558.793762207031	1116.58024778406	-2.46850070912585	-0.00137814296867234	CID	MS2		35.775	55.3625527114667	53077	NaS2_070418_02.raw	0/0	3.43422698974609			0	8.004E-05
High	Sequest HT (A2)	Unambiguous	[R].ELGVPIVmHDYLTGGFTANTSLAHYcR.[D]	M8(Oxidation); C26(Carbamidomethyl)	1	1	P0C511	P0C511	0	4	0.6126	0	1	1	760.366149902344	3038.44276971938	-2.34255653006606	-0.00177943515628698	HCD	MS2	24.02678	17.78472	55.3523614330667	53067	NaS2_070418_02.raw	0/0	4.44304895401001	30383383	55.4751510620117	0	5.574E-07
High	Sequest HT (A2)	Unambiguous	[K].WSPELAAAcEIWK.[A]	C9(Carbamidomethyl)	1	1	P0C511	P0C511	0	3	0.6061	0	1	1	520.920837402344	1560.74795894703	-2.28533684561952	-0.00118894765624826	CID	MS2		40.62	55.3270458136	53042	NaS2_070418_02.raw	0/0	4.90335464477539			0	3.514E-07
High	Sequest HT (A2)	Unambiguous	[K].WSPELAAAcEIWK.[A]	C9(Carbamidomethyl)	1	1	P0C511	P0C511	0	3	0.4106	0	1	1	520.920837402344	1560.74795894703	-2.28533684561952	-0.00118894765624826	HCD	MS2	0	33.1	55.3250459408	53040	NaS2_070418_02.raw	0/0	3.57605838775635			0	3.035E-05
High	Sequest HT (A2)	Unambiguous	[R].ELGVPIVmHDYLTGGFTANTSLAHYcR.[D]	M8(Oxidation); C26(Carbamidomethyl)	1	1	P0C511	P0C511	0	3	0.5225	0	1	1	1013.48547363281	3038.44186763844	-2.63944506564617	-0.00267327385422315	HCD	MS2	31.97281	20.455	55.3214878194667	53036	NaS2_070418_02.raw	0/0	3.56038570404053	10631241	55.1316795349121	0	5.833E-06
High	Sequest HT (A2)	Unambiguous	[R].VETGVLKPGMVVTFGPSGLTTEVK.[S]		1	1	O64937	O64937	0	3	0.5272	0	1	1	816.112548828125	2446.32309322438	-1.25904127529968	-0.00102667520832256	CID	MS2		8.32041	55.3086469109333	53022	NaS2_070418_02.raw	0/0	4.59108448028564			0	2.347E-09
High	Sequest HT (A2)	Unambiguous	[R].EAPAFVEQATEQQILVTGIK.[V]		1	1	Q01859	Q01859	0	2	0.6133	0	1	1	1086.58020019531	2172.15312376063	-0.713949790456564	-0.000775404687374248	CID	MS2		33.1	55.3978593642667	53111	NaS2_070418_02.raw	0/0	4.50139951705933	141444503	55.6153869628906	0	1.776E-08
High	Sequest HT (A2)	Unambiguous	[K].LAVNLIPFPR.[L]		6	8	Q43594; Q76FS2; Q8H7U1; Q40665; P46265; Q76FS3	Q43594; Q76FS2; Q8H7U1; P45960; Q40665; P46265; Q76FS3; P37832	0	2	0.6128	0	1	1	570.349060058594	1139.69084348719	-2.36646319067558	-0.00134852140615749	CID	MS2		21.95952	55.1471869898667	52859	NaS2_070418_02.raw	0/0	2.66133141517639			0	0.0001107
High	Sequest HT (A2)	Unambiguous	[K].SIAQINTPDATSLLIQPYDK.[S]		1	1	A3BLC3	A3BLC3	0	2	0.5207	0	1	1	1094.57629394531	2188.14531126063	-1.95503515656487	-0.00213895468732517	HCD	MS2	0	20.365	55.1465244450667	52858	NaS2_070418_02.raw	0/0	3.86289525032043	118975466.5	54.8767395019531	0	1.279E-06
High	Sequest HT (A2)	Unambiguous	[R].GMEVIDTGAPLSVPVGGATLGR.[I]		1	1	P12085	P12085	0	2	0.6719	0	1	1	1049.0517578125	2097.096238995	-2.20586671706485	-0.00231296250012747	CID	MS2		49.13	55.1401124229333	52853	NaS2_070418_02.raw	0/0	3.17199301719666			0	6.9E-08
High	Sequest HT (A2)	Unambiguous	[R].VFEVSLADLQNDEDQAYR.[K]		1	1	P49397	P49397	0	2	0.7632	0	1	1	1056.49560546875	2111.9839343075	-1.92655568773477	-0.00203443124996738	CID	MS2		30.79	54.9314112418667	52638	NaS2_070418_02.raw	0/0	3.96692872047424			0	1.643E-08
High	Sequest HT (A2)	Unambiguous	[K].DAGAVVPTSYEALETAIK.[E]		1	1	Q93VT8	Q93VT8	0	2	0.5811	0	1	1	917.973510742188	1834.93974485438	-1.92927250354289	-0.001770052812617	HCD	MS2	0	29.53586	54.9304924536	52637	NaS2_070418_02.raw	0/0	2.64879035949707			0	2.025E-05
High	Sequest HT (A2)	Unambiguous	[R].VFEVSLADLQNDEDQAYR.[K]		1	1	P49397	P49397	0	2	0.6178	0	1	1	1056.49560546875	2111.9839343075	-1.92655568773477	-0.00203443124996738	HCD	MS2	5.425335	38.84009	54.9296176973333	52636	NaS2_070418_02.raw	0/0	4.15989685058594			0	2.786E-08
High	Sequest HT (A2)	Unambiguous	[R].VETGVLKPGMVVTFGPSGLTTEVK.[S]		1	1	O64937	O64937	0	3	0.4518	0	1	1	816.112243652344	2446.32217769703	-1.63328709491322	-0.00133185098957256	CID	MS2		23.99357	54.9288676824	52635	NaS2_070418_02.raw	0/0	4.35894203186035	22005186.5	54.8776397705078	0	5.246E-09
High	Sequest HT (A2)	Unambiguous	[R].VETGVLKPGMVVTFGPSGLTTEVK.[S]		1	1	O64937	O64937	0	3	0.5261	0	1	1	816.11181640625	2446.32089595875	-2.15723124237218	-0.00175909708332256	HCD	MS2	0	9.145528	54.9271634162667	52633	NaS2_070418_02.raw	0/0	5.35786199569702	22005186.5	54.8776397705078	0	1.444E-09
High	Sequest HT (A2)	Unambiguous	[K].NDIIVSPSILSANFSK.[L]		1	1	Q9ZTP5	Q9ZTP5	0	2	0.4545	0	1	1	852.961975097656	1704.91667356531	-0.00165092385086226	-1.40734380238428E-06	HCD	MS2	31.58171	42.12	54.894644116	52599	NaS2_070418_02.raw	0/0	2.74798202514648			0	7.874E-05
High	Sequest HT (A2)	Unambiguous	[R].NPVGNPLAGIDPDEIVDTR.[S]		1	1	Q42997	Q42997	0	2	0.6917	0	1	1	996.505981445313	1992.00468626063	0.716309382785233	0.000713445312612748	CID	MS2		33.1	54.8925608789333	52597	NaS2_070418_02.raw	0/0	3.86025023460388			0	3.229E-07
High	Sequest HT (A2)	Unambiguous	[R].NPVGNPLAGIDPDEIVDTR.[S]		1	1	Q42997	Q42997	0	2	0.5522	0	1	1	996.505981445313	1992.00468626063	0.716309382785233	0.000713445312612748	HCD	MS2	7.244114	42.715	54.8907651544	52595	NaS2_070418_02.raw	0/0	3.93105721473694			0	1.209E-06
High	Sequest HT (A2)	Unambiguous	[K].DAGAVVPTSYEALETAIK.[E]		1	1	Q93VT8	Q93VT8	0	2	0.6385	0	1	1	917.973510742188	1834.93974485438	-1.92927250354289	-0.001770052812617	CID	MS2		41.325	54.9324920837333	52639	NaS2_070418_02.raw	0/0	2.60112714767456			0	2.32E-06
High	Sequest HT (A2)	Unambiguous	[K].VEGNLPVYGFHDPASFVNSIQKPR.[V]		1	1	Q9LI00	Q9LI00	0	4	0.3566	0	1	1	668.596130371094	2671.36269159438	-0.00693489704495657	-4.63140634110459E-06	HCD	MS2	11.62711	22.825	54.8880964189333	52592	NaS2_070418_02.raw	0/0	2.43544220924377			0	1.327E-05
High	Sequest HT (A2)	Unambiguous	[R].FDFSWGDAEYHQETLENLK.[VL]		2	2	Q2QXR8; B8BJ39	Q2QXR8; B8BJ39	0	3	0.3781	0	1	1	777.018615722656	2329.04129390797	0.226242484265206	0.000175642656358832	HCD	MS2	43.50339	21.985	54.8842089853333	52588	NaS2_070418_02.raw	0/0	3.19817900657654			0	1.834E-05
High	Sequest HT (A2)	Unambiguous	[K].ANLINATSISLEQLEK.[S]		1	1	P0C2Z0	P0C2Z0	0	2	0.197	0	1	1	872.477294921875	1743.94731321375	-0.79791122647241	-0.000695758124948043	CID	MS2		42.045	54.8509877573333	52555	NaS2_070418_02.raw	0/0	2.02704739570618			0	3.997E-05
High	Sequest HT (A2)	Unambiguous	[K].DLAMITGQWPVK.[T]		1	1	Q9ZST0	Q9ZST0	0	2	0.6149	0	1	1	679.859436035156	1358.71159544031	-1.53679153522271	-0.00104402984379703	CID	MS2		38.83	54.8358301928	52539	NaS2_070418_02.raw	0/0	3.34853887557983			0	5.391E-05
High	Sequest HT (A2)	Unambiguous	[R].VALEAcVQAR.[N]	C6(Carbamidomethyl)	1	1	P0C511	P0C511	0	2	0.5097	0	1	1	558.794128417969	1116.58098020594	-1.81255137770106	-0.00101193203117234	CID	MS2		41.235	54.8090939325333	52512	NaS2_070418_02.raw	0/0	3.09773373603821			0	0.0001096
High	Sequest HT (A2)	Unambiguous	[K].VSPNYHLYTPAEVEAVIAR.[L]		1	1	Q9LSU1	Q9LSU1	0	3	0.5237	0	1	1	710.371032714844	2129.09854488453	-1.89498406847396	-0.00134487182276644	CID	MS2		34.92474	54.8014778586667	52504	NaS2_070418_02.raw	0/0	3.16938900947571			0	9.642E-08
High	Sequest HT (A2)	Unambiguous	[K].TLLLGEKPVTVFGIR.[N]		1	1	A2YQT7	A2YQT7	0	3	0.8814	0	1	1	548.333190917969	1642.98501949391	-2.45532134554889	-0.00134468869790301	CID	MS2		18.9064	54.8003837848	52503	NaS2_070418_02.raw	0/0	4.12946033477783			0	9.559E-08
High	Sequest HT (A2)	Unambiguous	[K].VSPNYHLYTPAEVEAVIAR.[L]		1	1	Q9LSU1	Q9LSU1	0	3	0.5099	0	1	1	710.37060546875	2129.09726314625	-2.49699277091562	-0.00177211791651644	HCD	MS2	5.356447	27.925	54.7995942666667	52502	NaS2_070418_02.raw	0/0	3.52737903594971			0	1.293E-06
High	Sequest HT (A2)	Unambiguous	[R].FLSEAcDLVFDAASQGK.[S]	C6(Carbamidomethyl)	1	1	P0C482	P0C482	0	2	0.6412	0	1	1	929.432067871094	1857.85685911219	-6.39498773811212	-0.0059405239061725	CID	MS2		38.535	54.7967985522667	52499	NaS2_070418_02.raw	0/0	3.92863464355469	42393050.75	54.9460639953613	0	2.792E-06
High	Sequest HT (A2)	Unambiguous	[R].FDFSWGDAEYHQETLENLK.[VL]		2	2	Q2QXR8; B8BJ39	Q2QXR8; B8BJ39	0	3	0.0637	0	1	1	777.018615722656	2329.04129390797	0.226242484265206	0.000175642656358832	CID	MS2		25.10879	54.8864055890667	52590	NaS2_070418_02.raw	0/0	2.04024934768677			0	2.203E-05
High	Sequest HT (A2)	Unambiguous	[R].FVYAHFPINASITNSNTAIEIR.[N]		1	1	P49210	P49210	0	3	0.4752	0	1	1	826.762451171875	2478.27280025563	-1.93010436232268	-0.00159444479171119	HCD	MS2	21.72514	27.265	55.5687330010667	53287	NaS2_070418_02.raw	0/0	4.03850984573364	30611610	55.5935440063477	0	2.911E-07
High	Sequest HT (A2)	Unambiguous	[K].KLDGQLGGLLSEASAEEDFTGK.[A]		1	1	Q6K669	Q6K669	1	3	0.4006	0	1	1	755.711120605469	2265.11880855641	-2.51111301056724	-0.00189599453127206	HCD	MS2	0	18.02835	54.9340863629333	52640	NaS2_070418_02.raw	0/0	3.56870603561401			0	5.812E-05
High	Sequest HT (A2)	Unambiguous	[K].NSSYFVEWIPNNVK.[S]		6	8	Q43594; Q76FS2; Q8H7U1; Q40665; P46265; Q76FS3	Q43594; Q76FS2; Q8H7U1; P45960; Q40665; P46265; Q76FS3; P37832	0	2	0.5409	0	1	1	848.917175292969	1696.82707395594	-3.46107380439133	-0.00293643203133342	HCD	MS2	23.52639	23.80217	54.9376651914667	52644	NaS2_070418_02.raw	0/0	3.17849922180176	30656308.5	54.657901763916	0	6.588E-06
High	Sequest HT (A2)	Unambiguous	[R].GSDTcELVFENcFVPHEnVLGEEGK.[G]	C5(Carbamidomethyl); C12(Carbamidomethyl); N18(Deamidated)	1	1	Q75IM9	Q75IM9	0	3	0.0742	0	1	1	956.426086425781	2867.26370601734	4.83231251758029	0.00461848244797987	CID	MS2		33.1	55.137787596	52852	NaS2_070418_02.raw	0/0	4.17509746551514			0	1.222E-05
High	Sequest HT (A2)	Unambiguous	[R].GMEVIDTGAPLSVPVGGATLGR.[I]		1	1	P12085	P12085	0	2	0.4291	0	1	1	1049.0517578125	2097.096238995	-2.20586671706485	-0.00231296250012747	HCD	MS2	7.641587	33.1	55.1368687277333	52851	NaS2_070418_02.raw	0/0	2.81893348693848			0	2.615E-05
High	Sequest HT (A2)	Unambiguous	[R].GSDTcELVFENcFVPHENVLGEEGK.[G]	C5(Carbamidomethyl); C12(Carbamidomethyl)	1	1	Q75IM9	Q75IM9	0	3	0.5661	0	1	1	956.091369628906	2866.25955562672	-2.19063535745014	-0.00209298109368679	HCD	MS2	23.12405	41.4	55.1360148624	52850	NaS2_070418_02.raw	0/0	4.31167840957642	7920987.25	54.8017425537109	0	2.38E-08
High	Sequest HT (A2)	Unambiguous	[R].FLSEAcDLVFDAASQGK.[S]	C6(Carbamidomethyl)	1	1	P0C482	P0C482	0	3	0.6262	0	1	1	619.959106445313	1857.86276607594	-3.21555766195247	-0.00199136135410782	CID	MS2		26.935	55.1152177789333	52828	NaS2_070418_02.raw	0/0	4.20343589782715	12785353.5	55.2872161865234	0	2.04E-06
High	Sequest HT (A2)	Unambiguous	[R].QISELGIYPAVDPLDSTSR.[M]		1	1	Q01859	Q01859	0	2	0.6473	0	1	1	1031.02514648438	2061.04301633875	-3.32783856043103	-0.00342942062479779	CID	MS2		27.835	55.0710923752	52781	NaS2_070418_02.raw	0/0	2.92423152923584	142843228	55.538875579834	0	3.918E-05
High	Sequest HT (A2)	Unambiguous	[R].QISELGIYPAVDPLDSTSR.[M]		1	1	Q01859	Q01859	0	2	0.2983	0	1	1	1031.02514648438	2061.04301633875	-3.32783856043103	-0.00342942062479779	HCD	MS2	0	36.295	55.0694096501333	52779	NaS2_070418_02.raw	0/0	2.95456576347351	142843228	55.538875579834	0	4.552E-05
High	Sequest HT (A2)	Unambiguous	[K].LDELIQAIETVK.[S]		1	1	Q8S091	Q8S091	0	2	0.4804	0	1	1	686.388488769531	1371.76970090906	-2.3848705314	-0.00163575046883579	CID	MS2		21.66181	55.0643033274667	52774	NaS2_070418_02.raw	0/0	3.05602693557739			0	2.777E-05
High	Sequest HT (A2)	Unambiguous	[K].LDELIQAIETVK.[S]		1	1	Q8S091	Q8S091	0	2	0.4599	0	1	1	686.388488769531	1371.76970090906	-2.3848705314	-0.00163575046883579	HCD	MS2	21.63848	23.43128	55.0624846290667	52772	NaS2_070418_02.raw	0/0	2.87189126014709			0	7.021E-05
High	Sequest HT (A2)	Unambiguous	[K].KLDGQLGGLLSEASAEEDFTGK.[A]		1	1	Q6K669	Q6K669	1	3	0.6343	0	1	1	755.712158203125	2265.12192134938	-1.13688701393667	-0.000858396875022057	CID	MS2		18.595	54.93583002	52642	NaS2_070418_02.raw	0/0	3.49564170837402			0	1.367E-05
High	Sequest HT (A2)	Unambiguous	[R].EAPAFVEQATEQQILVTGIK.[V]		1	1	Q01859	Q01859	0	3	0.4451	0	1	1	724.722961425781	2172.15433101734	-0.158162151157571	-0.000114517551992321	HCD	MS2	50.96882	33.1	55.0426666536	52755	NaS2_070418_02.raw	0/0	3.45663070678711	28828370	55.3904647827148	0	3.085E-06
High	Sequest HT (A2)	Unambiguous	[K].VLNLEEGGAFTTSSAEEMLK.[A]		2	2	Q7F8S5; Q69TY4	Q7F8S5; Q69TY4	0	2	0.6233	0	1	1	1063.52282714844	2126.03837766688	2.91693462796458	0.00310074843741859	CID	MS2		30.58	54.9867546642667	52696	NaS2_070418_02.raw	0/0	4.5442681312561			0	3.95E-08
High	Sequest HT (A2)	Unambiguous	[K].VLNLEEGGAFTTSSAEEMLK.[A]		2	2	Q7F8S5; Q69TY4	Q7F8S5; Q69TY4	0	2	0.5457	0	1	1	1063.52282714844	2126.03837766688	2.91693462796458	0.00310074843741859	HCD	MS2	0	20.575	54.9849212317333	52694	NaS2_070418_02.raw	0/0	3.39420604705811			0	2.745E-05
High	Sequest HT (A2)	Unambiguous	[K].EAASFTSqVIIMnHPGQIGnGYAPVLDcHTSHIAVK.[F]	Q8(Deamidated); N13(Deamidated); N20(Deamidated); C28(Carbamidomethyl)	1	1	O64937	O64937	0	4		0.0431	2	2	967.226440429688	3865.88393182875	8.16026211152617	0.00788659218745558	HCD	MS2	0	34.885	54.9631285874667	52672	NaS2_070418_02.raw	0/0	3.54646420478821	6119425.5	54.8858757019043	0	3.068E-06
High	Sequest HT (A2)	Unambiguous	[K].EAASFTSqVIIMNHPGqIGnGYAPVLDcHTSHIAVK.[F]	Q8(Deamidated); Q17(Deamidated); N20(Deamidated); C28(Carbamidomethyl)	1	1	O64937	O64937	0	4	0.0431	0	1	1	967.226440429688	3865.88393182875	8.16026211152617	0.00788659218745558	HCD	MS2	0	34.885	54.9631285874667	52672	NaS2_070418_02.raw	0/0	3.71082258224487	6119425.5	54.8858757019043	0	1.376E-06
High	Sequest HT (A2)	Unambiguous	[R].AWmAAQDQPHENLIFPEEVLPR.[G]	M3(Oxidation)	1	1	P0C436	P0C436	0	3	0.4493	0	1	1	869.759948730469	2607.26529293141	-0.283840844861351	-0.000246682864526449	CID	MS2		42.51	54.9476563349333	52655	NaS2_070418_02.raw	0/0	2.96214699745178			0	3.815E-06
High	Sequest HT (A2)	Selected	[R].AWmAAQDQPHENLIFPEEVLPR.[G]	M3(Oxidation)	1	1	P0C436	P0C436	0	3		0.0104	2	2	869.760070800781	2607.26565914234	-0.143383011687558	-0.000124612552026449	HCD	MS2	13.42468	33.1	54.9456440765333	52653	NaS2_070418_02.raw	0/0	1.91304516792297			0	3.688E-05
High	Sequest HT (A2)	Unambiguous	[K].NSSYFVEWIPNNVK.[S]		6	8	Q43594; Q76FS2; Q8H7U1; Q40665; P46265; Q76FS3	Q43594; Q76FS2; Q8H7U1; P45960; Q40665; P46265; Q76FS3; P37832	0	2	0.7699	0	1	1	848.917175292969	1696.82707395594	-3.46107380439133	-0.00293643203133342	CID	MS2		33.1	54.9391503208	52646	NaS2_070418_02.raw	0/0	3.64941024780273	30656308.5	54.657901763916	0	3.72E-06
High	Sequest HT (A2)	Unambiguous	[R].ELGVPIVmHDYLTGGFTANTSLAHYcR.[D]	M8(Oxidation); C26(Carbamidomethyl)	1	1	P0C511	P0C511	0	4	0.2233	0	1	1	760.365295410156	3038.43935175063	-3.46746195111853	-0.00263392734378698	HCD	MS2	40.6267	19.96999	54.9383086653333	52645	NaS2_070418_02.raw	0/0	3.18126654624939			0	3.979E-07
High	Sequest HT (A2)	Unambiguous	[R].EAPAFVEQATEQQILVTGIK.[V]		1	1	Q01859	Q01859	0	2	0.6481	0	1	1	1086.58410644531	2172.16093626063	2.8827093662154	0.00313084531262575	CID	MS2		29.545	54.993966992	52704	NaS2_070418_02.raw	0/0	3.95435357093811	18665245	55.3271064758301	0	4.769E-07
High	Sequest HT (A2)	Unambiguous	[R].FVYAHFPINASITNSNTAIEIR.[N]		1	1	P49210	P49210	0	3	0.6094	0	1	1	826.763122558594	2478.27481441578	-1.11737855243486	-0.000923058072961188	CID	MS2		32.06659	55.5706081309333	53289	NaS2_070418_02.raw	0/0	2.96791768074036	30611610	55.5935440063477	0	6.939E-06
High	Sequest HT (A2)	Unambiguous	[R].QISELGIYPAVDPLDSTSR.[M]		1	1	Q01859	Q01859	0	3	0.3149	0	1	1	687.687377929688	2061.04758052906	-1.11334080980143	-0.000764883645691346	CID	MS2		42.58	55.5994759293333	53318	NaS2_070418_02.raw	0/0	2.88618946075439	15529498	55.5765037536621	0	4.158E-05
High	Sequest HT (A2)	Unambiguous	[K].WSPELAAAcEIWK.[A]	C9(Carbamidomethyl)	1	1	P0C511	P0C511	0	2	0.6998	0	1	1	780.878479003906	1560.74968137781	-1.18174620177463	-0.000922206093758149	CID	MS2		1.183438	55.6178517778667	53336	NaS2_070418_02.raw	0/0	4.32792043685913	1655860794	55.6459541320801	0	8.662E-06
High	Sequest HT (A2)	Unambiguous	[R].ELGVPIVmHDYLTGGFTANTSLAHYcR.[D]	M8(Oxidation); C26(Carbamidomethyl)	1	1	P0C511	P0C511	0	4	0.2959	0	1	1	760.365295410156	3038.43935175063	-3.46746195111853	-0.00263392734378698	HCD	MS2	27.29758	26.24799	56.1434908906667	53861	NaS2_070418_02.raw	0/0	2.67100071907043	47435679	56.0338516235352	0	3.308E-06
High	Sequest HT (A2)	Unambiguous	[R].LAYGGAQEYFGITPDVSTLGK.[I]		1	1	Q6YZE2	Q6YZE2	0	2	0.557	0	1	1	1094.04699707031	2187.08671751063	-4.62158293960353	-0.00505392468767241	CID	MS2		42.67	56.1416391032	53859	NaS2_070418_02.raw	0/0	3.1584575176239	49384730	56.318733215332	0	1.511E-05
High	Sequest HT (A2)	Unambiguous	[R].AIWVnYLSQcDESLGVK.[I]	N5(Deamidated); C10(Carbamidomethyl)	1	1	Q0E4K1	Q0E4K1	0	3	0.1111	0	1	1	661.658874511719	1982.96207027516	4.67270584314239	0.00308858505211873	CID	MS2		33.1	56.1405496594667	53858	NaS2_070418_02.raw	0/0	2.24971389770508			0	7.62E-05
High	Sequest HT (A2)	Unambiguous	[R].AIWVnYLSQcDESLGVK.[I]	N5(Deamidated); C10(Carbamidomethyl)	1	1	Q0E4K1	Q0E4K1	0	3	0.1394	0	1	1	661.658874511719	1982.96207027516	4.67270584314239	0.00308858505211873	HCD	MS2	34.98932	40.395	56.1387954712	53856	NaS2_070418_02.raw	0/0	3.30093622207642			0	1.74E-05
High	Sequest HT (A2)	Unambiguous	[K].LVPLLTEAGAIASSAK.[T]		1	1	P55142	P55142	0	3	0.6602	0	1	1	514.300598144531	1540.88724117359	-4.70070240325586	-0.00241442880208827	HCD	MS2	74.40047	40.62	56.1351937621333	53852	NaS2_070418_02.raw	0/0	2.58763408660889	7128280.75	55.9077262878418	0	5.587E-05
High	Sequest HT (A2)	Unambiguous	[R].KEWGVPADLFGTLPGR.[Q]		1	1	P0C5D5	P0C5D5	1	3	0.5974	0	1	1	581.642883300781	1742.91409664234	-4.78155396366527	-0.00277795921867134	HCD	MS2	24.812	33.1	56.1212811242667	53837	NaS2_070418_02.raw	0/0	3.12849926948547	4343854.40625	56.0307960510254	0	4.264E-05
High	Sequest HT (A2)	Unambiguous	[K].GIYPAVDPLDSTSTMLQPR.[I]		1	1	P12085	P12085	0	3	0.5414	0	1	1	687.679260253906	2061.02322750172	-4.31297416920927	-0.00296305942705051	HCD	MS2	11.69178	20.2	56.1174129682667	53833	NaS2_070418_02.raw	0/0	3.62272024154663	34099891	56.0325508117676	0	5.89E-07
High	Sequest HT (A2)	Unambiguous	[K].TAVSHGLWLNIPDYDAPTQMVKPR.[E]		1	1	Q8H8T0	Q8H8T0	0	4	0.4812	0	1	1	678.097717285156	2709.36903925063	-4.68437106119465	-0.00317293734360646	HCD	MS2	16.04483	18.5364	56.0987241778667	53814	NaS2_070418_02.raw	0/0	2.659095287323	23012669	56.0631523132324	0	3.804E-06
High	Sequest HT (A2)	Unambiguous	[R].EAPAFVEQATEQQILVTGIK.[V]		1	1	Q01859	Q01859	0	2	0.5547	0	1	1	1086.57482910156	2172.14238157313	-5.65935613088051	-0.00614649843737425	HCD	MS2	0	42.67	56.1601467234667	53877	NaS2_070418_02.raw	0/0	3.74983072280884	14576334.5	56.0823364257813	0	4.691E-07
High	Sequest HT (A2)	Unambiguous	[R].DnLTLWTSDLTEDGGDEVK.[E]	N2(Deamidated)	1	1	Q6ZKC0	Q6ZKC0	0	2	0.535	0	1	1	1054.98352050781	2108.95976438563	4.33837357778732	0.00457470781242209	CID	MS2		40.5	56.092953828	53807	NaS2_070418_02.raw	0/0	3.57232427597046			0	1.557E-06
High	Sequest HT (A2)	Unambiguous	[R].AFIAGVADDnGYGWAIAK.[A]	N10(Deamidated)	2	2	Q6Z0I4; Q6H5J0	Q6Z0I4; Q6H5J0	0	2	0.3927	0	1	1	920.449035644531	1839.89079465906	-0.215045835185703	-0.000197830468836591	CID	MS2		41.115	56.0722590325333	53787	NaS2_070418_02.raw	0/0	3.30931496620178			0	3.927E-07
High	Sequest HT (A2)	Unambiguous	[R].AFIAGVADDnGYGWAIAK.[A]	N10(Deamidated)	2	2	Q6Z0I4; Q6H5J0	Q6Z0I4; Q6H5J0	0	2	0.4088	0	1	1	920.449035644531	1839.89079465906	-0.215045835185703	-0.000197830468836591	HCD	MS2	48.52386	33.1	56.0702853874667	53785	NaS2_070418_02.raw	0/0	3.18167614936829			0	2.413E-05
High	Sequest HT (A2)	Unambiguous	[K].NHSHATQDLYDSIAAGNFPEWK.[L]		1	1	Q0E4K1	Q0E4K1	0	4	0.5157	0	1	1	626.039794921875	2501.1373497975	-4.26849686193524	-0.0026690356249901	CID	MS2		27.81594	56.0529992461333	53767	NaS2_070418_02.raw	0/0	3.51189088821411	67474118.5625	56.2634696960449	0	9.907E-05
High	Sequest HT (A2)	Unambiguous	[R].LPIYVVQPQDGLDAIAR.[N]		1	1	Q8H8C7	Q8H8C7	0	2	0.624	0	1	1	934.514709472656	1868.02214231531	-2.9343541911614	-0.00274072734350739	CID	MS2		29.06331	56.0518699357333	53766	NaS2_070418_02.raw	0/0	3.66870641708374	71570472	56.0650901794434	0	8.924E-07
High	Sequest HT (A2)	Unambiguous	[K].NHSHATQDLYDSIAAGNFPEWK.[L]		1	1	Q0E4K1	Q0E4K1	0	4	0.5165	0	1	1	626.039794921875	2501.1373497975	-4.26849686193524	-0.0026690356249901	HCD	MS2	7.430413	31.315	56.0510242589333	53765	NaS2_070418_02.raw	0/0	3.95297598838806	67474118.5625	56.2634696960449	0	1.084E-07
High	Sequest HT (A2)	Unambiguous	[R].EAPAFVEQATEQqILVTGIK.[V]	Q13(Deamidated)	1	1	Q01859	Q01859	0	2		0.0278	3	3	1087.0771484375	2173.147020245	3.83301582931492	0.00416483750012575	CID	MS2		30.1	56.043897664	53758	NaS2_070418_02.raw	0/0	4.18924856185913			0	6.591E-07
High	Sequest HT (A2)	Unambiguous	[R].EAPAFVEQATEqQILVTGIK.[V]	Q12(Deamidated)	1	1	Q01859	Q01859	0	2		0.0093	2	2	1087.0771484375	2173.147020245	3.83301582931492	0.00416483750012575	CID	MS2		30.1	56.043897664	53758	NaS2_070418_02.raw	0/0	4.26774740219116			0	5.631E-07
High	Sequest HT (A2)	Unambiguous	[R].EAPAFVEqATEQQILVTGIK.[V]	Q8(Deamidated)	1	1	Q01859	Q01859	0	2	0.0093	0	1	1	1087.0771484375	2173.147020245	3.83301582931492	0.00416483750012575	CID	MS2		30.1	56.043897664	53758	NaS2_070418_02.raw	0/0	4.31019496917725			0	5.09E-07
High	Sequest HT (A2)	Unambiguous	[R].DNLTLWTSDLTEDGGDEVK.[E]		1	1	Q6ZKC0	Q6ZKC0	0	2	0.5995	0	1	1	1054.484375	2107.96147337	-2.43153757875495	-0.00256280000007791	HCD	MS2	0	42.46	56.0902372466667	53806	NaS2_070418_02.raw	0/0	3.76945090293884			0	1.514E-07
High	Sequest HT (A2)	Unambiguous	[R].EAPAFVEqATEQQILVTGIK.[V]	Q8(Deamidated)	1	1	Q01859	Q01859	0	2	0.082	0	1	1	1087.0771484375	2173.147020245	3.83301582931492	0.00416483750012575	HCD	MS2	58.42055	20.02	56.042122556	53756	NaS2_070418_02.raw	0/0	4.87691497802734			0	2.176E-07
High	Sequest HT (A2)	Unambiguous	[R].EAPAFVEQATEQQILVTGIK.[V]		1	1	Q01859	Q01859	0	2	0.5179	0	1	1	1086.57482910156	2172.14238157313	-5.65935613088051	-0.00614649843737425	CID	MS2		31.495	56.1619381362667	53879	NaS2_070418_02.raw	0/0	3.90233612060547	14576334.5	56.0823364257813	0	3.263E-07
High	Sequest HT (A2)	Unambiguous	[R].LTSLHPEIEELLYSEVDNnEHK.[F]	N19(Deamidated)	1	1	P31924	P31924	0	4	0.0033	0	1	1	653.320739746094	2610.26112909438	1.59430831013726	0.00104038859373567	CID	MS2		36.21511	56.1777834197333	53896	NaS2_070418_02.raw	0/0	3.01437878608704	28793826.5	56.0300636291504	0	2.242E-07
High	Sequest HT (A2)	Unambiguous	[K].GIFSSIENAASSVAR.[T]		1	1	Q6K439	Q6K439	0	2	0.4958	0	1	1	754.8857421875	1508.764207745	-4.06876700215957	-0.00306941750000078	HCD	MS2	24.76135	33.1	56.3368052936	54054	NaS2_070418_02.raw	0/0	3.61179065704346	9218338.5	56.2919120788574	0	7.752E-06
High	Sequest HT (A2)	Unambiguous	[R].WSPLADVEDGYSPTLPHLK.[G]		1	1	Q69RJ0	Q69RJ0	0	3	0.528	0	1	1	709.023010253906	2125.05447750172	-2.62038632346145	-0.00185615942700679	CID	MS2		18.56454	56.3244145517333	54040	NaS2_070418_02.raw	0/0	2.49976682662964			0	2.841E-05
High	Sequest HT (A2)	Unambiguous	[R].WSPLADVEDGYSPTLPHLK.[G]		1	1	Q69RJ0	Q69RJ0	0	3	0.5727	0	1	1	709.022216796875	2125.05209713063	-3.74052930401063	-0.00264961645825679	HCD	MS2	0	23.31208	56.3224892066667	54038	NaS2_070418_02.raw	0/0	4.46750831604004			0	6.742E-08
High	Sequest HT (A2)	Unambiguous	[R].FVYAHFPINASITNSNTAIEIR.[N]		1	1	P49210	P49210	0	3	0.478	0	1	1	826.759887695313	2478.26510982594	-5.03323927280343	-0.00415792135421119	HCD	MS2	22.56005	33.1	56.3091650210667	54027	NaS2_070418_02.raw	0/0	4.30628681182861	22541584.5	56.2717247009277	0	3.157E-06
High	Sequest HT (A2)	Unambiguous	[K].ELAITSDEALSLEELPK.[R]		1	1	P48642	P48642	0	2	0.5165	0	1	1	929.483581542969	1857.95988645594	-4.99408398998407	-0.00463942703117937	HCD	MS2	0	26.575	56.3022777112	54019	NaS2_070418_02.raw	0/0	3.94600343704224	12175870	56.315372467041	0	2.869E-07
High	Sequest HT (A2)	Unambiguous	[K].LAVNLIPFPR.[L]		6	8	Q43594; Q76FS2; Q8H7U1; Q40665; P46265; Q76FS3	Q43594; Q76FS2; Q8H7U1; P45960; Q40665; P46265; Q76FS3; P37832	0	2	0.5804	0	1	1	570.3486328125	1139.689988995	-3.11621929362114	-0.00177576749990749	CID	MS2		42.24	56.3006175824	54017	NaS2_070418_02.raw	0/0	3.17207932472229	14845364	56.185245513916	0	8.67E-05
High	Sequest HT (A2)	Unambiguous	[K].NHSHATQDLYDSIAAGNFPEWK.[L]		1	1	Q0E4K1	Q0E4K1	0	3	0.6207	0	1	1	834.383544921875	2501.13608150563	-4.77558075375922	-0.00398147812499398	HCD	MS2	40.26011	33.17361	56.2977983421333	54014	NaS2_070418_02.raw	0/0	4.35321950912476			0	6.981E-07
High	Sequest HT (A2)	Unambiguous	[K].WSPELAAAcEIWK.[A]	C9(Carbamidomethyl)	1	1	P0C511	P0C511	0	2	0.6355	0	1	1	780.876037597656	1560.74479856531	-4.31024706774591	-0.00336361234375815	CID	MS2		1.309325	56.2925553053333	54008	NaS2_070418_02.raw	0/0	4.27738237380981			0	2.442E-05
High	Sequest HT (A2)	Unambiguous	[R].LTSLHPEIEELLYSEVDNNEHK.[F]		1	1	P31924	P31924	0	4	0.4451	0	1	1	653.070678710938	2609.26088495375	-4.62450133587426	-0.00301664656251432	HCD	MS2	0	26.61479	56.1759105245333	53894	NaS2_070418_02.raw	0/0	3.55115103721619			0	1.297E-06
High	Sequest HT (A2)	Unambiguous	[K].AAVAWEAGKPLSIEEVEVAPPQAMEVR.[V]		1	1	Q0ITW7	Q0ITW7	0	3	0.3912	0	1	1	959.82666015625	2877.46542720875	-5.58727179485452	-0.00535909041673222	HCD	MS2	28.45769	25.435	56.2762534138667	53993	NaS2_070418_02.raw	0/0	2.93758249282837	19126401.5	56.4004592895508	0	5.396E-05
High	Sequest HT (A2)	Unambiguous	[R].SSISDTSADHNLMLLPDGTYGFTAGNcIR.[C]	C27(Carbamidomethyl)	1	1	Q8H8C7	Q8H8C7	0	3	0.4197	0	1	1	1038.4765625	3113.41513424	-4.86262696418564	-0.00504648333331896	HCD	MS2	0	24.715	56.2531319242667	53970	NaS2_070418_02.raw	0/0	2.73703646659851	8749348.75	56.199333190918	0	2.21E-05
High	Sequest HT (A2)	Unambiguous	[R].QVQLISFIAYKPPGcEESGGN.[-]	C15(Carbamidomethyl)	1	2	P18566	P18566; Q0INY7	0	2	0.5119	0	1	1	1147.55017089844	2294.09306516688	-8.32258922367021	-0.00954647656253016	HCD	MS2	14.76195	29.35	56.2292083376	53947	NaS2_070418_02.raw	0/0	3.3593430519104			0	6.837E-05
High	Sequest HT (A2)	Unambiguous	[K].QLVLPVPAFNVINGGSHAGNK.[L]		1	1	Q42971	Q42971	0	3	0.5774	0	1	1	711.388916015625	2132.15219478688	-4.17541767155735	-0.00296755437496662	HCD	MS2	20.26594	29.1142	56.2176376218667	53936	NaS2_070418_02.raw	0/0	3.35869598388672	26316515.25	56.2566871643066	0	1.971E-05
High	Sequest HT (A2)	Unambiguous	[K].SFGVLIPDQGIALR.[G]		1	1	Q6ER94	Q6ER94	0	2	0.6026	0	1	1	743.421264648438	1485.83525266688	-4.80314949675693	-0.00356836156242935	CID	MS2		4.104808	56.2073154765333	53925	NaS2_070418_02.raw	0/0	3.07448840141296	91517900	55.9819946289063	0	1.214E-05
High	Sequest HT (A2)	Unambiguous	[R].GPIQLSFNFNYGPAGR.[A]		1	1	Q7DNA1	Q7DNA1	0	2	0.4741	0	1	1	869.433959960938	1737.86064329188	-5.80366419350619	-0.00504300906231947	HCD	MS2	0	36.48	56.1942241669333	53912	NaS2_070418_02.raw	0/0	3.48444604873657			0	9.17E-05
High	Sequest HT (A2)	Unambiguous	[K].GIYPAVDPLDSTSTMLQPR.[I]		1	1	P12085	P12085	0	2	0.7028	0	1	1	1031.0146484375	2061.022020245	-4.89872764146289	-0.00504821749996154	CID	MS2		22.975	56.1885103248	53906	NaS2_070418_02.raw	0/0	2.86384034156799	102155579.25	55.9547500610352	0	2.858E-07
High	Sequest HT (A2)	Unambiguous	[K].GIYPAVDPLDSTSTMLQPR.[I]		1	1	P12085	P12085	0	2	0.6408	0	1	1	1031.0146484375	2061.022020245	-4.89872764146289	-0.00504821749996154	HCD	MS2	0	39.925	56.1867624544	53904	NaS2_070418_02.raw	0/0	2.8428943157196	102155579.25	55.9547500610352	0	4.704E-08
High	Sequest HT (A2)	Unambiguous	[R].LTSLHPEIEELLYSEVDnNEHK.[F]	N18(Deamidated)	1	1	P31924	P31924	0	4		0.0033	2	2	653.320739746094	2610.26112909438	1.59430831013726	0.00104038859373567	CID	MS2		36.21511	56.1777834197333	53896	NaS2_070418_02.raw	0/0	3.00208401679993	28793826.5	56.0300636291504	0	5.996E-07
High	Sequest HT (A2)	Unambiguous	[K].LVPLLTEAGAIASSAK.[T]		1	1	P55142	P55142	0	2	0.86	0	1	1	770.947204589844	1540.88713254969	-4.7711964619776	-0.00367595515626817	CID	MS2		24.31226	56.269504188	53986	NaS2_070418_02.raw	0/0	2.99858522415161	48305883.25	56.2096710205078	0	1.741E-05
High	Sequest HT (A2)	Unambiguous	[K].DPTSQAELDNFMVQQLDGTK.[N]		1	1	Q42971	Q42971	0	2	0.6545	0	1	1	1119.0234375	2237.03959837	0.244059217245166	0.000272985000037806	CID	MS2		42.025	58.1965775792	55923	NaS2_070418_02.raw	0/0	3.82012724876404	178304471.75	58.3488807678223	0	2.862E-08
High	Sequest HT (A2)	Unambiguous	[K].GIYPAVDPLDSTSTMLQPR.[I]		1	1	P12085	P12085	0	3	0.5374	0	1	1	687.679260253906	2061.02322750172	-4.31297416920927	-0.00296305942705051	HCD	MS2	41.45222	21.985	56.0346272333333	53748	NaS2_070418_02.raw	0/0	3.60528683662415	34099891	56.0325508117676	0	5.979E-05
High	Sequest HT (A2)	Unambiguous	[R].VETGVLKPGMVVTFGPSGLTTEVK.[S]		1	1	O64937	O64937	0	3	0.5616	0	1	1	816.110046386719	2446.31558590016	-4.32785699613071	-0.00352911661457256	CID	MS2		9.56416	56.0100322333333	53723	NaS2_070418_02.raw	0/0	4.62889623641968			0	2.759E-08
High	Sequest HT (A2)	Unambiguous	[R].EAPAFVEQATEQQILVTGIK.[V]		1	1	Q01859	Q01859	0	2	0.5707	0	1	1	1086.57897949219	2172.15068235438	-1.83790577691655	-0.00199610781237425	CID	MS2		33.1	55.7799504522667	53504	NaS2_070418_02.raw	0/0	3.82477164268494			0	8.892E-08
High	Sequest HT (A2)	Unambiguous	[K].VLNLEEGGAFTTSSAEEMLK.[A]		2	2	Q7F8S5; Q69TY4	Q7F8S5; Q69TY4	0	2	0.5237	0	1	1	1063.51672363281	2126.02617063563	-2.82476175218649	-0.00300276718758141	HCD	MS2	0	33.1	55.779040408	53503	NaS2_070418_02.raw	0/0	3.80093383789063	13851442	55.7725486755371	0	1.584E-08
High	Sequest HT (A2)	Unambiguous	[R].EAPAFVEQATEQQILVTGIK.[V]		1	1	Q01859	Q01859	0	2	0.6471	0	1	1	1086.57897949219	2172.15068235438	-1.83790577691655	-0.00199610781237425	HCD	MS2	0	32.395	55.7783363933333	53502	NaS2_070418_02.raw	0/0	4.25130081176758			0	1.615E-08
High	Sequest HT (A2)	Unambiguous	[K].LVPLLTEAGAIASSAK.[T]		1	1	P55142	P55142	0	3	0.6336	0	1	1	514.302734375	1540.893649865	-0.541630207929062	-0.000278198333338272	CID	MS2		39.585	55.7428735504	53465	NaS2_070418_02.raw	0/0	2.61914396286011			0	4.943E-05
High	Sequest HT (A2)	Unambiguous	[K].LVPLLTEAGAIASSAK.[T]		1	1	P55142	P55142	0	3	0.5485	0	1	1	514.302734375	1540.893649865	-0.541630207929062	-0.000278198333338272	HCD	MS2	54.35645	30.79	55.7410170256	53463	NaS2_070418_02.raw	0/0	2.36786103248596			0	6.746E-05
High	Sequest HT (A2)	Unambiguous	[R].ELGVPIVmHDYLTGGFTANTSLAHYcR.[D]	M8(Oxidation); C26(Carbamidomethyl)	1	1	P0C511	P0C511	0	4	0.241	0	1	1	760.367309570313	3038.44740839125	-0.815899172923435	-0.000619767187536979	HCD	MS2	23.71089	18.595	55.7260803914667	53447	NaS2_070418_02.raw	0/0	2.77792191505432			0	8.913E-06
High	Sequest HT (A2)	Unambiguous	[K].EYLPITGLADFNK.[L]		1	1	P37833	P37833	0	2	0.4328	0	1	1	740.887329101563	1480.76738157313	-0.567142691858589	-0.000419903437546054	HCD	MS2	43.88616	34.16399	55.7172120256	53439	NaS2_070418_02.raw	0/0	2.37885522842407	37709261.75	55.6047439575195	0	4.662E-05
High	Sequest HT (A2)	Unambiguous	[R].VETGVLKPGMVVTFGPSGLTTEVK.[S]		1	1	O64937	O64937	0	2	0.5404	0	1	1	1223.666015625	2446.32475462	-0.579902228697707	-0.000709314999994604	CID	MS2		33.1	55.7114995565333	53433	NaS2_070418_02.raw	0/0	2.84966444969177	11717374	55.7280311584473	0	6.492E-05
High	Sequest HT (A2)	Unambiguous	[K].VLNLEEGGAFTTSSAEEMLK.[A]		2	2	Q7F8S5; Q69TY4	Q7F8S5; Q69TY4	0	2	0.7106	0	1	1	1063.51672363281	2126.02617063563	-2.82476175218649	-0.00300276718758141	CID	MS2		41.19	55.7810609882667	53505	NaS2_070418_02.raw	0/0	5.01148986816406	13851442	55.7725486755371	0	2.107E-09
High	Sequest HT (A2)	Unambiguous	[R].LPIYVVQPQDGLDAIAR.[N]		1	1	Q8H8C7	Q8H8C7	0	2	0.4986	0	1	1	934.5166015625	1868.025926495	-0.908592023970922	-0.000848637499757388	CID	MS2		35.94	55.7050333341333	53426	NaS2_070418_02.raw	0/0	3.53237867355347	12165257.6875	55.7919845581055	0	4.453E-05
High	Sequest HT (A2)	Unambiguous	[K].WSPELAAAcEIWK.[A]	C9(Carbamidomethyl)	1	1	P0C511	P0C511	0	3	0.6819	0	1	1	520.921752929688	1560.75070552906	-0.525555108510675	-0.000273420312498255	CID	MS2		27.025	55.6922777165333	53413	NaS2_070418_02.raw	0/0	4.37059307098389	70936574	55.8487319946289	0	8.979E-08
High	Sequest HT (A2)	Unambiguous	[R].VETGVLKPGMVVTFGPSGLTTEVK.[S]		1	1	O64937	O64937	0	3	0.5222	0	1	1	816.113037109375	2446.32455806813	-0.66024796391802	-0.000538393958322558	CID	MS2		10.94577	55.6685682277333	53388	NaS2_070418_02.raw	0/0	4.064857006073			0	5.73E-09
High	Sequest HT (A2)	Unambiguous	[K].LPDATLSYFDPADGELK.[T]		1	1	Q7F8S5	Q7F8S5	0	2	0.6	0	1	1	926.452392578125	1851.89750852625	-1.93168186841878	-0.00178864187478212	CID	MS2		33.595	55.6528356861333	53372	NaS2_070418_02.raw	0/0	3.54935765266418	60121559.75	55.5422668457031	0	2.95E-06
High	Sequest HT (A2)	Unambiguous	[K].LPDATLSYFDPADGELK.[T]		1	1	Q7F8S5	Q7F8S5	0	2	0.6298	0	1	1	926.452392578125	1851.89750852625	-1.93168186841878	-0.00178864187478212	HCD	MS2	0	24.085	55.6509564472	53370	NaS2_070418_02.raw	0/0	4.16118240356445	60121559.75	55.5422668457031	0	2.452E-06
High	Sequest HT (A2)	Unambiguous	[R].EAPAFVEQATEQQILVTGIK.[V]		1	1	Q01859	Q01859	0	3	0.5672	0	1	1	724.721557617188	2172.15011959156	-2.09698622780105	-0.00151832614574232	CID	MS2		20.82961	55.6493005642667	53368	NaS2_070418_02.raw	0/0	4.08608722686768	77108342.3125	55.6249237060547	0	1.323E-09
High	Sequest HT (A2)	Unambiguous	[R].EAPAFVEQATEQQILVTGIK.[V]		1	1	Q01859	Q01859	0	3	0.5461	0	1	1	724.721557617188	2172.15011959156	-2.09698622780105	-0.00151832614574232	HCD	MS2	35.31575	18.72961	55.6475523216	53366	NaS2_070418_02.raw	0/0	4.11736154556274	77108342.3125	55.6249237060547	0	3.987E-06
High	Sequest HT (A2)	Unambiguous	[R].NPVGNPLAGIDPDEIVDTR.[S]		1	1	Q42997	Q42997	0	2	0.6518	0	1	1	996.503784179688	1992.00029172938	-1.48977699248999	-0.00148382031238725	CID	MS2		39.34	55.6224493386667	53341	NaS2_070418_02.raw	0/0	3.59298300743103	23531005.875	55.5950965881348	0	2.559E-08
High	Sequest HT (A2)	Unambiguous	[R].NPVGNPLAGIDPDEIVDTR.[S]		1	1	Q42997	Q42997	0	2	0.5758	0	1	1	996.503784179688	1992.00029172938	-1.48977699248999	-0.00148382031238725	HCD	MS2	18.26112	29.35	55.6204705434667	53339	NaS2_070418_02.raw	0/0	3.296790599823	23531005.875	55.5950965881348	0	6.274E-06
High	Sequest HT (A2)	Unambiguous	[K].NHSHATQDLYDSIAAGNFPEWK.[L]		1	1	Q0E4K1	Q0E4K1	0	4	0.4133	0	1	1	626.0419921875	2501.14613886	-0.754485532399143	-0.000471769999990102	HCD	MS2	0	34.48776	55.6941754514667	53415	NaS2_070418_02.raw	0/0	3.75369358062744	24890306.875	55.6805877685547	0	4.732E-05
High	Sequest HT (A2)	Unambiguous	[K].WSPELAAAcEIWK.[A]	C9(Carbamidomethyl)	1	1	P0C511	P0C511	0	3	0.666	0	1	1	520.919677734375	1560.74447994313	-4.51439371262405	-0.00234861562499826	CID	MS2		27.025	56.0319605914667	53745	NaS2_070418_02.raw	0/0	4.78545951843262			0	3.906E-06
High	Sequest HT (A2)	Unambiguous	[R].LTSLHPEIEELLYSEVDnNEHK.[F]	N18(Deamidated)	1	1	P31924	P31924	0	4	0.0198	0	1	1	653.32275390625	2610.269185735	4.68083991418575	0.00305454874998567	HCD	MS2	0	24.17225	55.7862964266667	53510	NaS2_070418_02.raw	0/0	4.04981899261475			0	1.441E-05
High	Sequest HT (A2)	Unambiguous	[R].QISELGIYPAVDPLDSTSR.[M]		1	1	Q01859	Q01859	0	2	0.0615	0	1	1	1031.02490234375	2061.0425280575	-3.56474755321189	-0.00367356124979779	CID	MS2		21.265	55.7967960933333	53521	NaS2_070418_02.raw	0/0	2.43742108345032	142843228	55.538875579834	0	6.492E-06
High	Sequest HT (A2)	Unambiguous	[K].TAVSHGLWLNIPDYDAPTQMVKPR.[E]		1	1	Q8H8T0	Q8H8T0	0	4	0.4167	0	1	1	678.09814453125	2709.370748235	-4.05360561554102	-0.00274569124985646	HCD	MS2	0	23.67127	56.0037159973333	53718	NaS2_070418_02.raw	0/0	2.63819313049316	23012669	56.0631523132324	0	5.604E-07
High	Sequest HT (A2)	Unambiguous	[R].EAPAFVEQATEQQILVTGIK.[V]		1	1	Q01859	Q01859	0	3	0.565	0	1	1	724.720397949219	2172.14664058766	-3.69862350850654	-0.00267799411449232	CID	MS2		26.14	56.0017535922667	53716	NaS2_070418_02.raw	0/0	3.76941895484924	13953760.5	55.9692001342773	0	6.69E-07
High	Sequest HT (A2)	Unambiguous	[K].TEDLWAALEEGSGEPVK.[T]		1	1	Q6Z6L4	Q6Z6L4	0	2	0.7177	0	1	1	915.9365234375	1830.865770245	-5.36851056599429	-0.00491453749998527	CID	MS2		41.49	55.9785442954667	53692	NaS2_070418_02.raw	0/0	4.63878154754639	11425095.5	55.9742546081543	0	6.091E-07
High	Sequest HT (A2)	Unambiguous	[R].AIWVNYLSQcDESLGVK.[I]	C10(Carbamidomethyl)	1	1	Q0E4K1	Q0E4K1	0	2	0.644	0	1	1	991.482299804688	1981.95732297938	-5.7849249147259	-0.00573277031245922	CID	MS2		30.73	55.9774858408	53691	NaS2_070418_02.raw	0/0	3.09104990959167	6418571.5	55.9729614257813	0	1.274E-06
High	Sequest HT (A2)	Unambiguous	[K].TEDLWAALEEGSGEPVK.[T]		1	1	Q6Z6L4	Q6Z6L4	0	2	0.5267	0	1	1	915.9365234375	1830.865770245	-5.36851056599429	-0.00491453749998527	HCD	MS2	13.6005	32.995	55.9766128248	53690	NaS2_070418_02.raw	0/0	4.11929845809937	11425095.5	55.9742546081543	0	3.515E-07
High	Sequest HT (A2)	Unambiguous	[R].WSPLADVEDGYSPTLPHLK.[G]		1	1	Q69RJ0	Q69RJ0	0	3	0.3653	0	1	1	709.021545410156	2125.05008297047	-4.68834259524454	-0.00332100317700679	HCD	MS2	70.81608	27.12292	55.9568117498667	53671	NaS2_070418_02.raw	0/0	3.3365523815155			0	9.089E-07
High	Sequest HT (A2)	Unambiguous	[K].WSPELAAAcEIWK.[A]	C9(Carbamidomethyl)	1	1	P0C511	P0C511	0	2	0.6729	0	1	1	780.875793457031	1560.74431028406	-4.62309715434303	-0.00360775296875815	CID	MS2		1.093028	55.9542388632	53668	NaS2_070418_02.raw	0/0	4.28130483627319	2651416275.5	55.8473587036133	0	3.535E-05
High	Sequest HT (A2)	Unambiguous	[R].FVYAHFPINASITNSNTAIEIR.[N]		1	1	P49210	P49210	0	3	0.5294	0	1	1	826.759582519531	2478.26419429859	-5.40266009547971	-0.00446309713546119	CID	MS2		39.55906	55.950472464	53664	NaS2_070418_02.raw	0/0	3.23090481758118			0	7.441E-06
High	Sequest HT (A2)	Unambiguous	[R].LTSLHPEIEELLYSEVDNnEHK.[F]	N19(Deamidated)	1	1	P31924	P31924	0	4		0.0198	2	2	653.32275390625	2610.269185735	4.68083991418575	0.00305454874998567	HCD	MS2	0	24.17225	55.7862964266667	53510	NaS2_070418_02.raw	0/0	3.96950554847717			0	1.35E-05
High	Sequest HT (A2)	Unambiguous	[R].FVYAHFPINASITNSNTAIEIR.[N]		1	1	P49210	P49210	0	3	0.4987	0	1	1	826.759582519531	2478.26419429859	-5.40266009547971	-0.00446309713546119	HCD	MS2	26.17299	33.625	55.9478894768	53663	NaS2_070418_02.raw	0/0	3.90508008003235			0	4.74E-07
High	Sequest HT (A2)	Unambiguous	[K].LVPLLTEAGAIASSAK.[T]		1	1	P55142	P55142	0	2	0.8495	0	1	1	770.946838378906	1540.88640012781	-5.24651899858637	-0.00404216609376817	CID	MS2		27.4	55.9045369066667	53622	NaS2_070418_02.raw	0/0	3.18998289108276			0	5.154E-05
High	Sequest HT (A2)	Unambiguous	[K].ELAITSDEALSLEELPK.[R]		1	1	P48642	P48642	0	2	0.619	0	1	1	929.484436035156	1857.96159544031	-4.07427089140939	-0.00378493484367937	CID	MS2		30.4	55.9018015888	53619	NaS2_070418_02.raw	0/0	3.99276328086853			0	1.779E-05
High	Sequest HT (A2)	Unambiguous	[K].ELAITSDEALSLEELPK.[R]		1	1	P48642	P48642	0	2	0.5403	0	1	1	929.484436035156	1857.96159544031	-4.07427089140939	-0.00378493484367937	HCD	MS2	0	20.38	55.9000289466667	53617	NaS2_070418_02.raw	0/0	3.7188708782196			0	7.107E-08
High	Sequest HT (A2)	Unambiguous	[R].ELGVPIVmHDYLTGGFTANTSLAHYcR.[D]	M8(Oxidation); C26(Carbamidomethyl)	1	1	P0C511	P0C511	0	3	0.3879	0	1	1	1013.49224853516	3038.46219234547	4.04972467025509	0.00410162848952685	HCD	MS2	27.62053	250	55.8699260285333	53596	NaS2_070418_02.raw	0/0	3.48159909248352			0	9.769E-08
High	Sequest HT (A2)	Unambiguous	[K].SFGVLIPDQGIALR.[G]		1	1	Q6ER94	Q6ER94	0	2	0.6406	0	1	1	743.426879882813	1485.84648313563	2.75516814863652	0.00204687281257065	CID	MS2		8.998378	55.8428606112	53566	NaS2_070418_02.raw	0/0	2.80944991111755	546559910.5	56.0875434875488	0	6.857E-06
High	Sequest HT (A2)	Unambiguous	[R].SSISDTSADHNLMLLPDGTYGFTAGNcIR.[C]	C27(Carbamidomethyl)	1	1	Q8H8C7	Q8H8C7	0	3	0.1751	0	1	1	1038.47998046875	3113.42538814625	-1.5691836079459	-0.00162851458331896	CID	MS2		41.49	55.8091436450667	53534	NaS2_070418_02.raw	0/0	2.96575999259949	4216537.5	55.7806358337402	0	9.487E-06
High	Sequest HT (A2)	Unambiguous	[R].AIWVnYLSQcDESLGVK.[I]	N5(Deamidated); C10(Carbamidomethyl)	1	1	Q0E4K1	Q0E4K1	0	2	0.0828	0	1	1	991.987670898438	1982.96806516688	7.69592036698962	0.00763032343754233	CID	MS2		33.1	55.8080517506667	53533	NaS2_070418_02.raw	0/0	4.58586072921753			0	9.647E-07
High	Sequest HT (A2)	Unambiguous	[R].AIWVnYLSQcDESLGVK.[I]	N5(Deamidated); C10(Carbamidomethyl)	1	1	Q0E4K1	Q0E4K1	0	2	0.0974	0	1	1	991.987670898438	1982.96806516688	7.69592036698962	0.00763032343754233	HCD	MS2	0	36.495	55.806360288	53531	NaS2_070418_02.raw	0/0	3.08075952529907			0	1.767E-06
High	Sequest HT (A2)	Unambiguous	[R].SSISDTSADHnLMLLPDGTYGFTAGncIR.[C]	N11(Deamidated); N26(Deamidated); C27(Carbamidomethyl)	1	1	Q8H8C7	Q8H8C7	0	3	0.5842	0	1	1	1039.14501953125	3115.42050533375	7.12578026042566	0.00739988125001645	CID	MS2		42.52	55.9337232696	53651	NaS2_070418_02.raw	0/0	4.69313859939575	10030192	55.9465026855469	0	4.567E-06
High	Sequest HT (A2)	Unambiguous	[K].EITQLLTLENFR.[EQ]		1	3	Q5NBT9	Q5NBT9; Q10NY2; Q0J7U6	0	2	0.2857	0	1	1	738.908325195313	1476.80937376063	2.50829252739885	0.00185213031261355	HCD	MS2	45.26184	33.1	58.2175263008	55942	NaS2_070418_02.raw	0/0	3.01174879074097	9494232.4375	58.1790962219238	0	5.22E-05
High	Sequest HT (A2)	Unambiguous	[K].EITQLLTLENFR.[EQ]		1	3	Q5NBT9	Q5NBT9; Q10NY2; Q0J7U6	0	2	0.4627	0	1	1	738.908325195313	1476.80937376063	2.50829252739885	0.00185213031261355	CID	MS2		40.935	58.2194058453333	55944	NaS2_070418_02.raw	0/0	2.55053806304932	9494232.4375	58.1790962219238	0	8.768E-05
High	Sequest HT (A2)	Unambiguous	[R].AVFVDLEPTVIDEVR.[T]		1	1	Q53M52	Q53M52	0	2	0.6532	0	1	1	851.457153320313	1701.90703001063	0.736034063584753	0.000626330312570644	CID	MS2		18.66302	58.2591328453333	55984	NaS2_070418_02.raw	0/0	3.95000672340393	164793980	58.1206665039063	0	2.003E-06
High	Sequest HT (A2)	Unambiguous	[K].AAVTPAFVGQFPGVnGLGISAAR.[L]	N15(Deamidated)	1	1	Q6ZBZ2	Q6ZBZ2	0	2	0.081	0	1	1	1101.08947753906	2201.17167844813	0.159132603853997	0.000175139062490226	HCD	MS2	8.706971	29.305	61.6702092216	59355	NaS2_070418_02.raw	0/0	4.57401084899902			0	5.025E-10
High	Sequest HT (A2)	Unambiguous	[R].ELGVPIVMHDYLTGGFTAnTSLAHYcR.[D]	N19(Deamidated); C26(Carbamidomethyl)	1	1	P0C511	P0C511	0	3	0.4747	0	1	1	1008.48571777344	3023.44260006031	1.19453388215124	0.00120386677077751	CID	MS2		33.1	61.6129285138667	59302	NaS2_070418_02.raw	0/0	2.97423028945923	5294014.5	61.6648864746094	0	6.46E-05
High	Sequest HT (A2)	Unambiguous	[R].ELGVPIVMHDYLTGGFTANTSLAHYcR.[D]	C26(Carbamidomethyl)	1	1	P0C511	P0C511	0	3	0.5278	0	1	1	1008.15783691406	3022.45895748219	1.31847197845465	0.00132834072910981	HCD	MS2	18.01389	40.68	61.6111680813333	59300	NaS2_070418_02.raw	0/0	3.60270190238953			0	6.391E-07
High	Sequest HT (A2)	Unambiguous	[R].QADcFLFGSPEYnYSIATPLK.[N]	C4(Carbamidomethyl); N13(Deamidated)	1	1	Q941Z0	Q941Z0	0	2	0.1628	0	1	1	1211.57104492188	2422.13481321375	3.16801856659509	0.00383667187488101	HCD	MS2	46.90176	33.1	61.6081952837333	59297	NaS2_070418_02.raw	0/0	3.93489718437195	13272435.375	61.5571975708008	0	5.738E-05
High	Sequest HT (A2)	Unambiguous	[R].IFNVLGEPVDnLGPVDTSATFPIHR.[S]	N11(Deamidated)	1	1	P12085	P12085	0	3	0.2332	0	1	1	903.806396484375	2709.40463619313	6.04552082390329	0.00545988770829705	CID	MS2		29.08	61.6026959061333	59291	NaS2_070418_02.raw	0/0	2.83417963981628			0	2.37E-05
High	Sequest HT (A2)	Unambiguous	[R].IFNVLGEPVDNLGPVDTSATFPIHR.[S]		1	1	P12085	P12085	0	3	0.3848	0	1	1	903.473205566406	2708.40506343922	0.303835449053983	0.000274303072880381	HCD	MS2	33.49083	18.835	61.6009437893333	59289	NaS2_070418_02.raw	0/0	3.29712224006653			0	3.988E-08
High	Sequest HT (A2)	Unambiguous	[R].LLTLLGMPFAEHIK.[S]		1	1	Q9ZST0	Q9ZST0	0	3	0.5329	0	1	1	528.305053710938	1582.90060787281	-1.22493149774127	-0.000646315729151562	HCD	MS2	0	40.815	61.585331788	59272	NaS2_070418_02.raw	0/0	2.89083790779114			0	1.229E-05
High	Sequest HT (A2)	Unambiguous	[R].TEEELIEAIATATGAK.[K]		1	2	A2Y5L9	Q0DHF6; A2Y5L9	0	2	0.4551	0	1	1	823.928100585938	1646.84892454188	0.365875755946692	0.000301270937370646	CID	MS2		30.1	61.544294136	59230	NaS2_070418_02.raw	0/0	3.23109483718872	7443157.125	61.7977485656738	0	5.203E-06
High	Sequest HT (A2)	Unambiguous	[R].VALEAcVQAR.[N]	C6(Carbamidomethyl)	1	1	P0C511	P0C511	0	2	0.5805	0	1	1	558.795532226563	1116.58378782313	0.701921059427298	0.000391876562577664	CID	MS2		27.97	61.5432962002667	59229	NaS2_070418_02.raw	0/0	3.47931289672852			0	1.733E-05
High	Sequest HT (A2)	Unambiguous	[R].TEEELIEAIATATGAK.[K]		1	2	A2Y5L9	Q0DHF6; A2Y5L9	0	2	0.4926	0	1	1	823.928100585938	1646.84892454188	0.365875755946692	0.000301270937370646	HCD	MS2	38.11076	20.02	61.5426085509333	59228	NaS2_070418_02.raw	0/0	3.3942699432373	7443157.125	61.7977485656738	0	2.087E-06
High	Sequest HT (A2)	Unambiguous	[K].VVSGEIDQSDQSFLDDDQVAAGWVLTcHAYPK.[S]	C27(Carbamidomethyl)	1	1	A2YQD9	A2YQD9	0	3	0.7274	0	1	1	1184.21911621094	3550.64279537281	-0.0866398504422809	-0.000102542395805945	CID	MS2		28.3	61.5283967029333	59213	NaS2_070418_02.raw	0/0	5.42967462539673			0	1.016E-11
High	Sequest HT (A2)	Unambiguous	[R].EDAFFEAVTNLAcEK.[K]	C13(Carbamidomethyl)	1	1	B9FK36	B9FK36	0	2	0.6221	0	1	1	872.400390625	1743.79350462	2.338218099211	0.00203868000001606	CID	MS2		39.12	61.5091164461333	59199	NaS2_070418_02.raw	0/0	2.62174963951111	4867859	61.4448089599609	0	3.321E-05
High	Sequest HT (A2)	Unambiguous	[R].EDAFFEAVTNLAcEK.[K]	C13(Carbamidomethyl)	1	1	B9FK36	B9FK36	0	2	0.3621	0	1	1	872.400390625	1743.79350462	2.338218099211	0.00203868000001606	HCD	MS2	34.87669	33.1	61.5072081136	59197	NaS2_070418_02.raw	0/0	3.0058319568634	4867859	61.4448089599609	0	2.271E-05
High	Sequest HT (A2)	Unambiguous	[R].VYGLNEIQAGEMVEFASGVK.[G]		1	1	P0C520	P0C520	0	2	0.7088	0	1	1	1071.033203125	2141.05912962	0.372815624998322	0.000399109999989378	CID	MS2		40.95	61.4979022533333	59187	NaS2_070418_02.raw	0/0	3.64057111740112	4682027.0625	61.3084907531738	0	3.986E-07
High	Sequest HT (A2)	Unambiguous	[R].TSDDFVYVASEVGVIPMDESK.[V]		1	1	Q69RJ0	Q69RJ0	0	2	0.626	0	1	1	1144.53405761719	2288.06083860438	-1.32493924853127	-0.00151577281235404	CID	MS2		33.1	61.49681884	59186	NaS2_070418_02.raw	0/0	2.61769652366638	18337811	61.5733680725098	0	7.985E-06
High	Sequest HT (A2)	Unambiguous	[R].VYGLNEIQAGEMVEFASGVK.[G]		1	1	P0C520	P0C520	0	2	0.5529	0	1	1	1071.033203125	2141.05912962	0.372815624998322	0.000399109999989378	HCD	MS2	0	33.1	61.4959107370667	59185	NaS2_070418_02.raw	0/0	3.3985276222229	4682027.0625	61.3084907531738	0	0.000103
High	Sequest HT (A2)	Unambiguous	[K].EVEDLEAGGIQVIQIDEAALR.[E]		2	2	Q2QLY5; Q2QLY4	Q2QLY5; Q2QLY4	0	2	0.6659	0	1	1	1134.59069824219	2268.17411985438	1.03112312504388	0.00116938218752694	CID	MS2		41.685	61.4902028088	59179	NaS2_070418_02.raw	0/0	4.45932149887085	91140711	61.7970657348633	0	2.182E-08
High	Sequest HT (A2)	Unambiguous	[K].AAVTPAFVGQFPGVnGLGISAAR.[L]	N15(Deamidated)	1	1	Q6ZBZ2	Q6ZBZ2	0	2	0.1064	0	1	1	1101.08959960938	2201.17192258875	0.270046562197699	0.000297209374990226	CID	MS2		38.31	61.6721113336	59357	NaS2_070418_02.raw	0/0	4.22588348388672			0	1.216E-10
High	Sequest HT (A2)	Unambiguous	[K].MELPEWVDIVK.[T]		1	1	P40978	P40978	0	2	0.575	0	1	1	679.854919433594	1358.70256223719	0.0825325570253016	5.60685937216476E-05	CID	MS2		18.57777	61.6746486837333	59360	NaS2_070418_02.raw	0/0	2.80063533782959			0	0.0001054
High	Sequest HT (A2)	Unambiguous	[K].FITHSVPFSEINTAFDLMHK.[G]		1	1	Q2R8Z5	Q2R8Z5	0	4	0.4362	0	1	1	584.295043945313	2334.15834589125	-0.157760801519793	-9.20596874038893E-05	HCD	MS2	36.27721	21.985	61.6853522234667	59371	NaS2_070418_02.raw	0/0	3.37426376342773			0	3.073E-05
High	Sequest HT (A2)	Unambiguous	[K].ELVDVEQFLISR.[G]		1	1	B9EXM2	B9EXM2	0	2	0.5097	0	1	1	724.393493652344	1447.77971067469	0.407703550421022	0.000295132343808291	HCD	MS2	0	29.98	61.7181799498667	59404	NaS2_070418_02.raw	0/0	2.59439420700073	30421186.5	61.6522254943848	0	5.136E-05
High	Sequest HT (A2)	Unambiguous	[K].VIIDQDSDPDATIVEITLGDR.[L]		1	1	Q0J709	Q0J709	0	2	0.6026	0	1	1	1143.080078125	2285.15287962	0.948891462424933	0.00108418000013444	CID	MS2		33.1	61.9766226197333	59658	NaS2_070418_02.raw	0/0	2.33531498908997			0	7.898E-05
High	Sequest HT (A2)	Unambiguous	[K].VIIDQDSDPDATIVEITLGDR.[L]		1	1	Q0J709	Q0J709	0	2	0.4272	0	1	1	1143.080078125	2285.15287962	0.948891462424933	0.00108418000013444	HCD	MS2	33.05167	31.735	61.9750209648	59656	NaS2_070418_02.raw	0/0	2.12931847572327			0	7.291E-06
High	Sequest HT (A2)	Unambiguous	[R].VYGLNEIQAGEMVEFASGVK.[G]		1	1	P0C520	P0C520	0	2	0.6779	0	1	1	1071.03430175781	2141.06132688563	1.39906773255452	0.00149774281248938	CID	MS2		41.445	61.9086507714667	59590	NaS2_070418_02.raw	0/0	4.74825000762939			0	6.072E-09
High	Sequest HT (A2)	Unambiguous	[R].VYGLNEIQAGEMVEFASGVK.[G]		1	1	P0C520	P0C520	0	2	0.57	0	1	1	1071.03247070313	2141.05766477625	-0.311352446705808	-0.000333311875010622	HCD	MS2	32.66553	33.1	61.9064966373333	59588	NaS2_070418_02.raw	0/0	4.07423210144043			0	7.571E-08
High	Sequest HT (A2)	Unambiguous	[K].EVEDLEAGGIQVIQIDEAALR.[E]		2	2	Q2QLY5; Q2QLY4	Q2QLY5; Q2QLY4	0	2	0.6791	0	1	1	1134.59216308594	2268.17704954188	2.32277463240551	0.00263422593752694	CID	MS2		33.1	61.8947492322667	59577	NaS2_070418_02.raw	0/0	3.74226260185242	91140711	61.7970657348633	0	2.898E-09
High	Sequest HT (A2)	Unambiguous	[K].AAVTPAFVGqFPGVnGLGISAAR.[L]	Q10(Deamidated); N15(Deamidated)	1	1	Q6ZBZ2	Q6ZBZ2	0	3	0.5612	0	1	1	734.730407714844	2202.17666988453	9.68401915319453	0.00710857151041733	CID	MS2		41.04	61.8816873306667	59567	NaS2_070418_02.raw	0/0	3.9158353805542			0	1.166E-06
High	Sequest HT (A2)	Unambiguous	[K].AAVTPAFVGQFPGVnGLGISAAR.[L]	N15(Deamidated)	1	1	Q6ZBZ2	Q6ZBZ2	0	3	0.1316	0	1	1	734.396118164063	2201.17380123219	1.12352098896274	0.000824354062500661	HCD	MS2	19.35123	29.61836	61.8795563805333	59565	NaS2_070418_02.raw	0/0	4.32503318786621			0	3.421E-09
High	Sequest HT (A2)	Unambiguous	[K].LQMGQILDVPLPVcR.[S]	C14(Carbamidomethyl)	1	1	Q8H8C7	Q8H8C7	0	2	0.5532	0	1	1	869.972045898438	1738.93681516688	1.47061159074109	0.00127864843758019	CID	MS2		42.52	61.8473683888	59531	NaS2_070418_02.raw	0/0	2.34739804267883			0	7.448E-06
High	Sequest HT (A2)	Unambiguous	[K].EVEDLEAGGIQVIQIDEAALR.[E]		2	2	Q2QLY5; Q2QLY4	Q2QLY5; Q2QLY4	0	2	0.5723	0	1	1	1134.58874511719	2268.17021360438	-0.691078884771617	-0.000783742812473065	HCD	MS2	0	33.1	61.4881985512	59177	NaS2_070418_02.raw	0/0	4.83851146697998	91140711	61.7970657348633	0	3.472E-09
High	Sequest HT (A2)	Unambiguous	[R].LYSLDAGSIIHSLcFSPNR.[Y]	C14(Carbamidomethyl)	1	1	P49027	P49027	0	3	0.4667	0	1	1	717.36181640625	2150.07089595875	0.463463420515876	0.000332159583320409	CID	MS2		29.35	61.8463243442667	59530	NaS2_070418_02.raw	0/0	2.69642519950867			0	7.194E-06
High	Sequest HT (A2)	Unambiguous	[K].MTAEIGEQVQIVGDDLLVTNPTR.[V]		1	1	Q42971	Q42971	0	2	0.6344	0	1	1	1250.14208984375	2499.2769030575	0.389935936531608	0.000487278749915276	CID	MS2		41.385	61.8143048786667	59498	NaS2_070418_02.raw	0/0	3.31477069854736			0	1.511E-06
High	Sequest HT (A2)	Unambiguous	[K].MTAEIGEQVQIVGDDLLVTNPTR.[V]		1	1	Q42971	Q42971	0	2	0.5782	0	1	1	1250.14208984375	2499.2769030575	0.389935936531608	0.000487278749915276	HCD	MS2	11.07086	33.1	61.8116864296	59496	NaS2_070418_02.raw	0/0	4.03388357162476			0	8.16E-06
High	Sequest HT (A2)	Unambiguous	[K].ATSSIFPLQNVFVR.[K]		1	1	P49397	P49397	0	2	0.5081	0	1	1	789.935913085938	1578.86454954188	0.441115852729551	0.000348230937447624	CID	MS2		26.79874	61.8088988957333	59493	NaS2_070418_02.raw	0/0	3.08966588973999			0	8.632E-06
High	Sequest HT (A2)	Unambiguous	[K].SVLIEPTSGNTGIGLAFMAAAK.[G]		2	2	Q9XEA8; Q9XEA6	Q9XEA8; Q9XEA6	0	2	0.7333	0	1	1	1074.572265625	2148.13725462	0.157601686089625	0.000169274999961999	CID	MS2		39.325	61.7670883986667	59451	NaS2_070418_02.raw	0/0	3.15367078781128			0	2.721E-07
High	Sequest HT (A2)	Unambiguous	[R].LTAFHPEIEELLYSEVENDEHK.[F]		1	1	P30298	P30298	0	4	0.489	0	1	1	661.320922851563	2642.26186151625	-0.0722841816000732	-4.77484375096537E-05	CID	MS2		25.39322	61.7628594016	59447	NaS2_070418_02.raw	0/0	3.19214940071106			0	9.237E-07
High	Sequest HT (A2)	Unambiguous	[R].LTAFHPEIEELLYSEVENDEHK.[F]		1	1	P30298	P30298	0	4	0.5699	0	1	1	661.321166992188	2642.26283807875	0.297309174619958	0.000196392187490346	HCD	MS2	25.38132	30.58613	61.7608758856	59445	NaS2_070418_02.raw	0/0	3.86159229278564			0	8.796E-08
High	Sequest HT (A2)	Unambiguous	[R].IDQIIGPVLDVTFPPGK.[L]		1	1	P12085	P12085	0	3	0.4346	0	1	1	603.677429199219	1809.01773433766	1.14548353547021	0.000690732552129703	HCD	MS2	11.58439	42.585	61.7369042312	59423	NaS2_070418_02.raw	0/0	3.05770993232727			0	9.618E-05
High	Sequest HT (A2)	Unambiguous	[R].IDAWNSEQLPIYEPGLDEVVK.[E]		1	2	Q9AUV6	Q2QS14; Q9AUV6	0	2	0.5938	0	1	1	1208.10754394531	2415.20781126063	-0.00868636397762465	-1.04896871562232E-05	CID	MS2		33.1	61.7348313808	59421	NaS2_070418_02.raw	0/0	1.91880202293396	14399252	61.6798324584961	0	1.72E-05
High	Sequest HT (A2)	Unambiguous	[K].LQMGQILDVPLPVcR.[S]	C14(Carbamidomethyl)	1	1	Q8H8C7	Q8H8C7	0	2	0.4754	0	1	1	869.971496582031	1738.93571653406	0.838826457100843	0.000729332031330188	HCD	MS2	31.03551	31.66427	61.8454429768	59529	NaS2_070418_02.raw	0/0	2.83614659309387			0	1.009E-05
High	Sequest HT (A2)	Unambiguous	[K].AAVAWEAAKPLVIEEVEVAPPQAMEVR.[V]		1	1	Q2R8Z5	Q2R8Z5	0	3	0.5479	0	1	1	968.513793945313	2903.52682857594	-2.31148838836923	-0.0022371613543631	HCD	MS2	15.7367	37.26	61.4874129032	59176	NaS2_070418_02.raw	0/0	3.34087920188904			0	1.619E-06
High	Sequest HT (A2)	Unambiguous	[R].LYSLDAGSIIHSLcFSPNR.[Y]	C14(Carbamidomethyl)	1	1	P49027	P49027	0	3	0.4527	0	1	1	717.361633300781	2150.07034664234	0.207975723868035	0.000149054114570409	CID	MS2		28.513	61.481065472	59170	NaS2_070418_02.raw	0/0	2.95605206489563			0	9.595E-06
High	Sequest HT (A2)	Unambiguous	[K].AAVTPAFVGQFPGVnGLGISAAR.[L]	N15(Deamidated)	1	1	Q6ZBZ2	Q6ZBZ2	0	3	0.1303	0	1	1	734.394897460938	2201.17013912281	-0.540188386192801	-0.000396349062499339	CID	MS2		18.38907	61.4353822832	59124	NaS2_070418_02.raw	0/0	3.76414084434509			0	2.54E-09
High	Sequest HT (A2)	Unambiguous	[K].DFDEPGSLAPTGLFLGGTK.[Y]		1	1	P83647	P83647	0	2	0.6187	0	1	1	961.480224609375	1921.95317258875	-0.526235879201993	-0.000505700624898964	CID	MS2		32.695	61.1531330784	58845	NaS2_070418_02.raw	0/0	2.98781085014343			0	3.896E-06
High	Sequest HT (A2)	Unambiguous	[R].LGATFSSHPNELIALFSR.[Y]		1	1	P30298	P30298	0	3	0.431	0	1	1	654.014404296875	1960.02865963063	-0.0136423386057305	-8.91312500546822E-06	HCD	MS2	39.12047	23.72207	61.1521716586667	58844	NaS2_070418_02.raw	0/0	2.90124249458313			0	2.834E-07
High	Sequest HT (A2)	Unambiguous	[K].DFDEPGSLAPTGLFLGGTK.[Y]		1	1	P83647	P83647	0	2	0.4155	0	1	1	961.480224609375	1921.95317258875	-0.526235879201993	-0.000505700624898964	HCD	MS2	10.79082	37.44	61.1513821682667	58843	NaS2_070418_02.raw	0/0	2.84438109397888			0	1.945E-06
High	Sequest HT (A2)	Unambiguous	[K].VVSGEIDQSDQSFLDDDQVAAGWVLTcHAYPK.[S]	C27(Carbamidomethyl)	1	1	A2YQD9	A2YQD9	0	3	0.6839	0	1	1	1184.21850585938	3550.64096431813	-0.602336481836439	-0.000712893958305945	CID	MS2		28.315	61.1494030064	58841	NaS2_070418_02.raw	0/0	4.4576244354248			0	9.197E-12
High	Sequest HT (A2)	Unambiguous	[K].EVAVNEFLPAEDAINAIK.[Y]		1	1	A2X8Q3	A2X8Q3	0	2	0.3456	0	1	1	972.011169433594	1943.01506223719	1.55893897496882	0.00151451859369445	HCD	MS2	42.53761	41.19	61.1196274688	58814	NaS2_070418_02.raw	0/0	2.72081136703491	10839332.75	61.2785873413086	0	5.278E-05
High	Sequest HT (A2)	Unambiguous	[K].WFDTNYHFIVPELGPNTK.[F]		2	2	Q2QLY5; Q2QLY4	Q2QLY5; Q2QLY4	0	3	0.3754	0	1	1	726.693969726563	2178.06735591969	0.867820420155246	0.000630056562537599	HCD	MS2	17.40237	32.215	61.1050781464	58799	NaS2_070418_02.raw	0/0	2.93459868431091			0	6.007E-05
High	Sequest HT (A2)	Unambiguous	[R].AIFVDLEPTVIDEVR.[T]		1	1	P28752	P28752	0	2	0.5449	0	1	1	858.464782714844	1715.92228879969	0.50199832800229	0.000430694843771562	CID	MS2		37.12379	61.1032825221333	58797	NaS2_070418_02.raw	0/0	3.56393361091614			0	6.284E-07
High	Sequest HT (A2)	Unambiguous	[R].AIFVDLEPTVIDEVR.[T]		1	1	P28752	P28752	0	2	0.3101	0	1	1	858.464782714844	1715.92228879969	0.50199832800229	0.000430694843771562	HCD	MS2	13.968	33.1	61.101380104	58795	NaS2_070418_02.raw	0/0	3.1610746383667			0	2.327E-06
High	Sequest HT (A2)	Unambiguous	[R].LGATFSSHPNELIALFSR.[Y]		1	1	P30298	P30298	0	3	0.476	0	1	1	654.014404296875	1960.02865963063	-0.0136423386057305	-8.91312500546822E-06	CID	MS2		23.32596	61.1546576981333	58846	NaS2_070418_02.raw	0/0	2.92476296424866			0	7.59E-07
High	Sequest HT (A2)	Unambiguous	[K].LVFPPELTYLDLSHNR.[I]		1	1	Q8GT95	Q8GT95	0	3	0.3138	0	1	1	638.67578125	1914.01279049	0.426737142503008	0.000272260000125849	HCD	MS2	27.85106	33.1	61.0883994728	58784	NaS2_070418_02.raw	0/0	2.38733291625977	5300231.5	61.017406463623	0	1.376E-05
High	Sequest HT (A2)	Unambiguous	[K].ATSSIFPLQNVFVR.[K]		1	1	P49397	P49397	0	2	0.5434	0	1	1	789.935180664063	1578.86308469813	-0.48666759556615	-0.000384190937552376	CID	MS2		32.95	61.0547633850667	58749	NaS2_070418_02.raw	0/0	3.57442426681519			0	3.267E-06
High	Sequest HT (A2)	Unambiguous	[R].TLTAVHDGILEDVVYPAEIVGK.[R]		1	1	Q8LJU5	Q8LJU5	0	3	0.6262	0	1	1	780.422546386719	2339.25308590016	1.61707439709674	0.00126091338552214	CID	MS2		27.04586	60.9906370541333	58687	NaS2_070418_02.raw	0/0	3.12530326843262			0	1.012E-05
High	Sequest HT (A2)	Unambiguous	[R].ELGVPIVMHDYLTGGFTANTSLAHYcR.[D]	C26(Carbamidomethyl)	1	1	P0C511	P0C511	0	4	0.304	0	1	1	756.373107910156	3022.47060175063	5.17105821832315	0.00390732265621274	HCD	MS2	47.96088	33.1	60.9897142824	58686	NaS2_070418_02.raw	0/0	2.50276660919189	4283427	60.863697052002	0	4.205E-06
High	Sequest HT (A2)	Unambiguous	[R].TLTAVHDGILEDVVYPAEIVGK.[R]		1	1	Q8LJU5	Q8LJU5	0	3	0.4781	0	1	1	780.422546386719	2339.25308590016	1.61707439709674	0.00126091338552214	HCD	MS2	34.78691	41.46	60.9888582245333	58685	NaS2_070418_02.raw	0/0	2.51019024848938			0	3.868E-05
High	Sequest HT (A2)	Unambiguous	[R].HQLLAEFDALIEADKEK.[Y]		1	1	P30298	P30298	1	3	0.6873	0	1	1	657.347778320313	1970.02878170094	2.96924002363012	0.00194982364594883	CID	MS2		32.035	60.9691278082667	58664	NaS2_070418_02.raw	0/0	3.55341815948486			0	1.674E-05
High	Sequest HT (A2)	Unambiguous	[R].HQLLAEFDALIEADKEK.[Y]		1	1	P30298	P30298	1	3	0.0691	0	1	1	657.347778320313	1970.02878170094	2.96924002363012	0.00194982364594883	HCD	MS2	27.11593	22.27	60.9673088133333	58662	NaS2_070418_02.raw	0/0	1.87702107429504			0	1.559E-05
High	Sequest HT (A2)	Unambiguous	[R].DNLTLWTSDISEDTAEEIR.[E]		1	1	Q7XTE8	Q7XTE8	0	2	0.6812	0	1	1	1104.52185058594	2208.03642454188	2.79105408184642	0.00308136593753261	CID	MS2		31.66	60.9640183946667	58659	NaS2_070418_02.raw	0/0	3.44563794136047			0	2.474E-06
High	Sequest HT (A2)	Unambiguous	[R].DNLTLWTSDISEDTAEEIR.[E]		1	1	Q7XTE8	Q7XTE8	0	2	0.6131	0	1	1	1104.5205078125	2208.033738995	1.57479046379321	0.00173859250003261	HCD	MS2	5.612901	38.505	60.9622992789333	58657	NaS2_070418_02.raw	0/0	3.67217636108398			0	8.095E-08
High	Sequest HT (A2)	Unambiguous	[R].LYSLDAGSIIHSLcFSPNR.[Y]	C14(Carbamidomethyl)	1	1	P49027	P49027	0	3	0.4103	0	1	1	717.361267089844	2150.06924800953	-0.302999669427646	-0.000217156822929591	CID	MS2		36.645	61.0638114949333	58758	NaS2_070418_02.raw	0/0	2.34433245658875			0	1.81E-05
High	Sequest HT (A2)	Unambiguous	[R].IFNVLGEPVDNLGPVDTSATFPIHR.[S]		1	1	P12085	P12085	0	3	0.5695	0	1	1	903.4736328125	2708.4063451775	0.777080270513567	0.000701549166630381	CID	MS2		11.98513	61.9932407301333	59669	NaS2_070418_02.raw	0/0	2.22670269012451			0	6.134E-06
High	Sequest HT (A2)	Unambiguous	[R].LLTLLGMPFAEHIK.[S]		1	1	Q9ZST0	Q9ZST0	0	3	0.7245	0	1	1	528.3056640625	1582.9024389275	-0.068161176549649	-3.59641666515624E-05	HCD	MS2	0	33.1	61.1980092421333	58889	NaS2_070418_02.raw	0/0	3.22741627693176			0	5.968E-06
High	Sequest HT (A2)	Unambiguous	[K].SAQASSAAIVFASVGGIQEDFK.[L]		1	1	Q6K669	Q6K669	0	2	0.6916	0	1	1	1092.05261230469	2183.09794797938	0.0274927547432294	3.00096874070732E-05	CID	MS2		40.915	61.2080526061333	58899	NaS2_070418_02.raw	0/0	3.21206140518188			0	5.641E-06
High	Sequest HT (A2)	Unambiguous	[K].ATSSIFPLQNVFVR.[K]		1	1	P49397	P49397	0	2	0.5634	0	1	1	789.93505859375	1578.8628405575	-0.6412981702821	-0.000506261250052376	CID	MS2		14.38748	61.4342905386667	59123	NaS2_070418_02.raw	0/0	3.54596042633057			0	6.465E-06
High	Sequest HT (A2)	Unambiguous	[K].AAVTPAFVGQFPGVnGLGISAAR.[L]	N15(Deamidated)	1	1	Q6ZBZ2	Q6ZBZ2	0	3	0.1243	0	1	1	734.394897460938	2201.17013912281	-0.540188386192801	-0.000396349062499339	HCD	MS2	12.90393	21.74018	61.4335174568	59122	NaS2_070418_02.raw	0/0	3.77575635910034			0	7.578E-09
High	Sequest HT (A2)	Unambiguous	[K].MTAEIGEQVQIVGDDLLVTNPTR.[V]		1	1	Q42971	Q42971	0	2	0.5588	0	1	1	1250.14111328125	2499.2749499325	-0.39154040136607	-0.000489283750084724	CID	MS2		33.1	61.4011876376	59092	NaS2_070418_02.raw	0/0	4.42311859130859			0	5.551E-08
High	Sequest HT (A2)	Unambiguous	[K].MTAEIGEQVQIVGDDLLVTNPTR.[V]		1	1	Q42971	Q42971	0	2	0.4541	0	1	1	1250.14111328125	2499.2749499325	-0.39154040136607	-0.000489283750084724	HCD	MS2	11.94157	43.315	61.3993985496	59090	NaS2_070418_02.raw	0/0	4.02548742294312			0	3.381E-05
High	Sequest HT (A2)	Unambiguous	[K].TLYPVLLSNGNLIEQGDLEGGK.[H]		1	1	B7EA73	B7EA73	0	2	0.5169	0	1	1	1165.61560058594	2330.22392454188	0.0462924955100934	5.39359377853543E-05	HCD	MS2	100	39.63	61.3920030474667	59082	NaS2_070418_02.raw	0/0	3.25358891487122	2963528.75	61.169132232666	0	2.091E-05
High	Sequest HT (A2)	Unambiguous	[R].ELGVPIVMHDYLTGGFTANTSLAHYcR.[D]	C26(Carbamidomethyl)	1	1	P0C511	P0C511	0	4	0.5305	0	1	1	756.367797851563	3022.44936151625	-1.85641930194985	-0.00140273593753726	HCD	MS2	29.70561	28.06143	61.3848592848	59075	NaS2_070418_02.raw	0/0	3.27545976638794			0	1.114E-08
High	Sequest HT (A2)	Unambiguous	[K].SVLIEPTSGNTGIGLAFMAAAK.[G]		2	2	Q9XEA8; Q9XEA6	Q9XEA8; Q9XEA6	0	2	0.7093	0	1	1	1074.5693359375	2148.131395245	-2.57005266227458	-0.002760412500038	CID	MS2		33.1	61.3617249789333	59053	NaS2_070418_02.raw	0/0	2.88640189170837			0	2.306E-06
High	Sequest HT (A2)	Unambiguous	[K].SVLIEPTSGNTGIGLAFMAAAK.[G]		2	2	Q9XEA8; Q9XEA6	Q9XEA8; Q9XEA6	0	2	0.5045	0	1	1	1074.5693359375	2148.131395245	-2.57005266227458	-0.002760412500038	HCD	MS2	0	42.21	61.3599480264	59051	NaS2_070418_02.raw	0/0	2.20151281356812			0	9.588E-06
High	Sequest HT (A2)	Unambiguous	[K].SAQASSAAIVFASVGGIQEDFK.[L]		1	1	Q6K669	Q6K669	0	2	0.5407	0	1	1	1092.05249023438	2183.09770383875	-0.0843394385571533	-9.20606250929268E-05	HCD	MS2	33.09451	31.09	61.2060838234667	58897	NaS2_070418_02.raw	0/0	3.43723273277283			0	7.756E-05
High	Sequest HT (A2)	Unambiguous	[K].LYIGLSGLATDAQTLYQR.[L]		1	1	Q9LST7	Q9LST7	0	2	0.6444	0	1	1	992.030883789063	1983.05449094813	-0.0382096769836404	-3.78859372176521E-05	CID	MS2		39.31	61.3512968288	59042	NaS2_070418_02.raw	0/0	3.29134011268616			0	3.823E-05
High	Sequest HT (A2)	Unambiguous	[K].EVEDLEAGGIQVIQIDEAALR.[E]		2	2	Q2QLY5; Q2QLY4	Q2QLY5; Q2QLY4	0	2	0.701	0	1	1	1134.58959960938	2268.17192258875	0.0623844945226639	7.0749375026935E-05	CID	MS2		33.265	61.3117980592	59003	NaS2_070418_02.raw	0/0	3.88081693649292			0	8.335E-08
High	Sequest HT (A2)	Unambiguous	[K].EVEDLEAGGIQVIQIDEAALR.[E]		2	2	Q2QLY5; Q2QLY4	Q2QLY5; Q2QLY4	0	2	0.6452	0	1	1	1134.58959960938	2268.17192258875	0.0623844945226639	7.0749375026935E-05	HCD	MS2	54.78643	23.695	61.3099606434667	59001	NaS2_070418_02.raw	0/0	4.20021963119507			0	1.225E-06
High	Sequest HT (A2)	Unambiguous	[K].KGAIPALPTVAVAQELISK.[A]		1	1	Q0J8G4	Q0J8G4	1	3	0.8434	0	1	1	636.051330566406	1906.13943843922	1.18787317613377	0.000754749739750575	HCD	MS2	39.0209	33.1	61.3062085728	58997	NaS2_070418_02.raw	0/0	3.6354193687439			0	1.587E-05
High	Sequest HT (A2)	Unambiguous	[K].AAVTPAFVGQFPGVnGLGISAAR.[L]	N15(Deamidated)	1	1	Q6ZBZ2	Q6ZBZ2	0	2	0.1146	0	1	1	1101.08911132813	2201.17094602625	-0.173609271177111	-0.000191071875009774	CID	MS2		31.09	61.291705128	58982	NaS2_070418_02.raw	0/0	4.18549489974976			0	7.37E-10
High	Sequest HT (A2)	Unambiguous	[K].MTAEIGEQVQIVGDDLLVTNPTR.[V]		1	1	Q42971	Q42971	0	2	0.5523	0	1	1	1250.14086914063	2499.27446165125	-0.58690948584049	-0.000733424375084724	CID	MS2		33.1	61.2593355941333	58949	NaS2_070418_02.raw	0/0	3.06138157844543			0	4.476E-07
High	Sequest HT (A2)	Unambiguous	[K].FITHSVPFSEINTAFDLMHK.[G]		1	1	Q2R8Z5	Q2R8Z5	0	4	0.3797	0	1	1	584.294494628906	2334.15614862563	-1.09911308047953	-0.000641376093653889	HCD	MS2	53.66804	33.1	61.2584357205333	58948	NaS2_070418_02.raw	0/0	3.74413204193115			0	1.645E-05
High	Sequest HT (A2)	Unambiguous	[K].MTAEIGEQVQIVGDDLLVTNPTR.[V]		1	1	Q42971	Q42971	0	2	0.5455	0	1	1	1250.14086914063	2499.27446165125	-0.58690948584049	-0.000733424375084724	HCD	MS2	0	37.69	61.2576441306667	58947	NaS2_070418_02.raw	0/0	3.19340562820435			0	1.793E-06
High	Sequest HT (A2)	Unambiguous	[K].LQMGQILDVPLPVcR.[S]	C14(Carbamidomethyl)	1	1	Q8H8C7	Q8H8C7	0	2	0.2938	0	1	1	869.972229003906	1738.93718137781	1.68120663528784	0.00146175390633019	HCD	MS2	32.21574	42.625	61.2540006234667	58943	NaS2_070418_02.raw	0/0	3.19501185417175	3991817.25	61.342041015625	0	2.506E-05
High	Sequest HT (A2)	Unambiguous	[K].LYIGLSGLATDAQTLYQR.[L]		1	1	Q9LST7	Q9LST7	0	2	0.6254	0	1	1	992.031616210938	1983.05595579188	0.700470828627898	0.000694535937782348	HCD	MS2	9.218392	29.32	61.3493589541333	59040	NaS2_070418_02.raw	0/0	3.46939086914063			0	1.3E-06
High	Sequest HT (A2)	Unambiguous	[R].ELGVPIVMHDYLTGGFTANTSLAHYcR.[D]	C26(Carbamidomethyl)	1	1	P0C511	P0C511	0	3	0.6513	0	1	1	1008.15515136719	3022.45090084156	-1.34712294302821	-0.00135720614589019	HCD	MS2	2.99197	41.91	61.9953324792	59671	NaS2_070418_02.raw	0/0	4.55906963348389			0	9.239E-10
High	Sequest HT (A2)	Unambiguous	[R].ELGVPIVMHDYLTGGFTANTSLAHYcR.[D]	C26(Carbamidomethyl)	1	1	P0C511	P0C511	0	3	0.5165	0	1	1	1008.15515136719	3022.45090084156	-1.34712294302821	-0.00135720614589019	CID	MS2		22.57	61.9971179056	59673	NaS2_070418_02.raw	0/0	3.3345730304718			0	1.498E-06
High	Sequest HT (A2)	Unambiguous	[K].VVSGEIDQSDQSFLDDDQVAAGWVLTcHAYPK.[S]	C27(Carbamidomethyl)	1	1	A2YQD9	A2YQD9	0	3	0.6214	0	1	1	1184.21997070313	3550.64535884938	0.63533543350954	0.000751949791694055	HCD	MS2	6.225142	33.1	62.0230875576	59700	NaS2_070418_02.raw	0/0	5.60196208953857			0	2.856E-10
High	Sequest HT (A2)	Unambiguous	[K].QAFDEAISELDSLGEESYK.[D]		1	1	Q2R2W2	Q2R2W2	0	3	0.3537	0	1	1	710.994873046875	2130.97006588063	-0.602598141553511	-0.000428039791737926	HCD	MS2	35.10749	33.1	62.6830394112	60354	NaS2_070418_02.raw	0/0	3.11165308952332			0	3.769E-05
High	Sequest HT (A2)	Unambiguous	[R].EVAAFLGQTSHETTGGWATAPDGPYSWGYcFK.[E]	C30(Carbamidomethyl)	1	1	Q688M5	Q688M5	0	3	0.4703	0	1	1	1164.52612304688	3491.56381588063	0.0244219011504733	2.8423541429845E-05	HCD	MS2	38.05791	32.23	62.6683944557333	60338	NaS2_070418_02.raw	0/0	3.69628071784973	1438311.46875	62.6052932739258	0	0.0001094
High	Sequest HT (A2)	Unambiguous	[K].EVEDLEAGGIQVIQIDEAALR.[E]		2	2	Q2QLY5; Q2QLY4	Q2QLY5; Q2QLY4	0	2	0.5521	0	1	1	1134.58825683594	2268.16923704188	-1.12162938722549	-0.00127202406247307	CID	MS2		20.245	62.6619965456	60331	NaS2_070418_02.raw	0/0	2.88287138938904			0	2.711E-07
High	Sequest HT (A2)	Unambiguous	[K].EVEDLEAGGIQVIQIDEAALR.[E]		2	2	Q2QLY5; Q2QLY4	Q2QLY5; Q2QLY4	0	2	0.4738	0	1	1	1134.58825683594	2268.16923704188	-1.12162938722549	-0.00127202406247307	HCD	MS2	12.26227	42.3	62.6602113130667	60329	NaS2_070418_02.raw	0/0	4.00970697402954			0	1.73E-08
High	Sequest HT (A2)	Unambiguous	[R].FGVTPTFLVNAEQIEIK.[I]		1	1	Q69RJ0	Q69RJ0	0	2	0.59	0	1	1	953.519775390625	1906.03227415125	0.122621889474808	0.000116860625098525	CID	MS2		42.64	62.6515536013333	60320	NaS2_070418_02.raw	0/0	2.60782885551453			0	8.959E-07
High	Sequest HT (A2)	Unambiguous	[R].FGVTPTFLVNAEQIEIK.[I]		1	1	Q69RJ0	Q69RJ0	0	2	0.5296	0	1	1	953.519775390625	1906.03227415125	0.122621889474808	0.000116860625098525	HCD	MS2	6.78214	33.1	62.6495950352	60318	NaS2_070418_02.raw	0/0	3.04022789001465			0	5.5E-07
High	Sequest HT (A2)	Unambiguous	[K].QAFDEAISELDSLGEESYK.[D]		1	1	Q2R2W2	Q2R2W2	0	2	0.7851	0	1	1	1065.9912109375	2130.975145245	1.78099297288285	0.00189762249988235	CID	MS2		30.595	62.6054075362667	60276	NaS2_070418_02.raw	0/0	4.83678674697876	41880322	62.6894149780273	0	3.764E-09
High	Sequest HT (A2)	Unambiguous	[K].QAFDEAISELDSLGEESYK.[D]		1	1	Q2R2W2	Q2R2W2	0	2	0.6331	0	1	1	1065.98840332031	2130.96953001063	-0.854065623751961	-0.000909994687617655	HCD	MS2	6.936516	42.345	62.6036097136	60274	NaS2_070418_02.raw	0/0	4.47273921966553	41880322	62.6894149780273	0	3.081E-09
High	Sequest HT (A2)	Unambiguous	[K].QAFDEAISELDSLGEESYK.[D]		1	1	Q2R2W2	Q2R2W2	0	3	0.6779	0	1	1	710.994873046875	2130.97006588063	-0.602598141553511	-0.000428039791737926	CID	MS2		42.475	62.6850564090667	60356	NaS2_070418_02.raw	0/0	3.26188349723816			0	5.481E-05
High	Sequest HT (A2)	Unambiguous	[K].KLNLPVLPTTTIGSFPQTVELR.[R]		2	2	Q2QLY5; Q2QLY4	Q2QLY5; Q2QLY4	1	3	0.5823	0	1	1	808.80029296875	2424.38632564625	0.104866239491594	8.47454167948551E-05	CID	MS2		26.96809	62.6026681677333	60273	NaS2_070418_02.raw	0/0	4.06562995910645			0	9.784E-06
High	Sequest HT (A2)	Unambiguous	[K].FITHSVPFSEINTAFDLMHK.[G]		1	1	Q2R8Z5	Q2R8Z5	0	4	0.4662	0	1	1	584.293701171875	2334.1529747975	-2.45884415008803	-0.00143483312490389	HCD	MS2	30.86428	41.79	62.5870999629333	60259	NaS2_070418_02.raw	0/0	2.95883941650391			0	9.819E-06
High	Sequest HT (A2)	Unambiguous	[K].VTVANIEEGGQFTISGAEEILK.[A]		1	1	Q9FR35	Q9FR35	0	2	0.7331	0	1	1	1153.09899902344	2305.19072141688	-0.633683879555042	-0.000730381562561888	CID	MS2		42.655	62.5675011789333	60238	NaS2_070418_02.raw	0/0	3.40524005889893	12922337.875	62.5529479980469	0	1.306E-06
High	Sequest HT (A2)	Unambiguous	[K].VTVANIEEGGQFTISGAEEILK.[A]		1	1	Q9FR35	Q9FR35	0	2	0.5322	0	1	1	1153.09899902344	2305.19072141688	-0.633683879555042	-0.000730381562561888	HCD	MS2	38.46406	33.1	62.5654883509333	60236	NaS2_070418_02.raw	0/0	3.41891074180603	12922337.875	62.5529479980469	0	3.827E-05
High	Sequest HT (A2)	Unambiguous	[K].FDGILGLGYPEISVGK.[A]		1	1	P42211	P42211	0	2	0.5591	0	1	1	832.949035644531	1664.89079465906	0.838253317681282	0.00069779953116722	CID	MS2		33.1	62.562598828	60233	NaS2_070418_02.raw	0/0	3.71923398971558			0	6.102E-06
High	Sequest HT (A2)	Unambiguous	[R].LTAFHPEIEELLYSEVENDEHK.[F]		1	1	P30298	P30298	0	4	0.5123	0	1	1	661.320007324219	2642.25819940688	-1.45825926742519	-0.000963275781259654	HCD	MS2	13.57216	28.24	62.5617534122667	60232	NaS2_070418_02.raw	0/0	3.67009973526001			0	1.339E-06
High	Sequest HT (A2)	Unambiguous	[K].FDGILGLGYPEISVGK.[A]		1	1	P42211	P42211	0	2	0.6416	0	1	1	832.949035644531	1664.89079465906	0.838253317681282	0.00069779953116722	HCD	MS2	24.78253	34.15	62.5610196016	60231	NaS2_070418_02.raw	0/0	3.45642423629761			0	9.199E-06
High	Sequest HT (A2)	Unambiguous	[R].IFNVLGEPVDNLGPVDTSATFPIHR.[S]		1	1	P12085	P12085	0	3	0.405	0	1	1	903.473083496094	2708.40469722828	0.168622642922673	0.000152232760380381	CID	MS2		6.285109	62.5547034077333	60225	NaS2_070418_02.raw	0/0	1.99536991119385			0	1.402E-05
High	Sequest HT (A2)	Unambiguous	[R].ELGVPIVMHDYLTGGFTANTSLAHYcR.[D]	C26(Carbamidomethyl)	1	1	P0C511	P0C511	0	4	0.6842	0	1	1	756.369140625	3022.45473261	-0.0793560209612709	-5.99625000372583E-05	HCD	MS2	4.265834	7.208762	62.5538263448	60224	NaS2_070418_02.raw	0/0	4.37307643890381			0	4.3E-10
High	Sequest HT (A2)	Unambiguous	[K].KLNLPVLPTTTIGSFPQTVELR.[R]		2	2	Q2QLY5; Q2QLY4	Q2QLY5; Q2QLY4	1	3	0.5092	0	1	1	808.800659179688	2424.38742427906	0.558025422946664	0.000450956354294855	HCD	MS2	12.14851	29.42093	62.6007388408	60271	NaS2_070418_02.raw	0/0	3.25586938858032			0	4.959E-07
High	Sequest HT (A2)	Unambiguous	[K].AAVTPAFVGQFPGVnGLGISAAR.[L]	N15(Deamidated)	1	1	Q6ZBZ2	Q6ZBZ2	0	2	0.1615	0	1	1	1101.08776855469	2201.16826047938	-1.39366281295784	-0.00153384531250977	CID	MS2		38.31	62.5193136178667	60189	NaS2_070418_02.raw	0/0	3.21591901779175			0	5.294E-06
High	Sequest HT (A2)	Unambiguous	[R].LMTLTGVYGFWK.[Y]		2	2	P30298; P31924	P30298; P31924	0	2	0.5249	0	1	1	708.372924804688	1415.73857297938	-0.421695350082986	-0.000298505312457564	CID	MS2		41.22	62.7156131472	60383	NaS2_070418_02.raw	0/0	3.00589323043823	11917860.75	63.016284942627	0	6.459E-05
High	Sequest HT (A2)	Unambiguous	[K].MTAEIGEQVQIVGDDLLVTNPTR.[V]		1	1	Q42971	Q42971	0	2	0.3508	0	1	1	1250.14208984375	2499.2769030575	0.389935936531608	0.000487278749915276	CID	MS2		47.945	62.7403017642667	60407	NaS2_070418_02.raw	0/0	3.24606800079346			0	4.304E-06
High	Sequest HT (A2)	Rejected	[R].qLEEAEIDEYVAEIEAEK.[A]	Q1(Deamidated)	1	1	A2Z3I9	A2Z3I9	0	2		0	2	2	1054.98999023438	2108.97270383875	-1.45248290556934	-0.0015316256249791	HCD	MS2	36.32058	33.1	62.9376632770667	60598	NaS2_070418_02.raw	0/0	4.30273723602295			0	2.383E-07
High	Sequest HT (A2)	Selected	[R].ELEEAEIDEYVAEIEAEK.[A]		1	1	A2YXU2	A2YXU2	0	2	0	0	1	1	1054.98999023438	2108.97270383875	-1.45227901558429	-0.00153141062514806	HCD	MS2	36.32058	33.1	62.9376632770667	60598	NaS2_070418_02.raw	0/0	4.30273723602295			0	2.383E-07
High	Sequest HT (A2)	Unambiguous	[K].DLVVDMTNFYNQYK.[S]		1	1	Q9S827	Q9S827	0	2	0.7332	0	1	1	875.409118652344	1749.81096067469	-2.45005026541529	-0.0021435676561623	CID	MS2		25.105	62.9345367674667	60595	NaS2_070418_02.raw	0/0	4.16338109970093	57606708.25	63.0257110595703	0	7.949E-06
High	Sequest HT (A2)	Unambiguous	[K].TSPQAILDLITVGK.[M]		1	1	Q8W1L6	Q8W1L6	0	2	0.4586	0	1	1	728.423583984375	1455.83989133875	-1.25653168479878	-0.000914655625024352	HCD	MS2	52.40769	29.40499	62.9336721357333	60594	NaS2_070418_02.raw	0/0	3.13759088516235			0	4.543E-05
High	Sequest HT (A2)	Unambiguous	[K].DLVVDMTNFYNQYK.[S]		1	1	Q9S827	Q9S827	0	2	0.597	0	1	1	875.409118652344	1749.81096067469	-2.45005026541529	-0.0021435676561623	HCD	MS2	24.31402	41.955	62.9328075757333	60593	NaS2_070418_02.raw	0/0	3.3458948135376	57606708.25	63.0257110595703	0	1.722E-05
High	Sequest HT (A2)	Unambiguous	[R].IFNVLGEPVDNLGPVDTSATFPIHR.[S]		1	1	P12085	P12085	0	3	0.6456	0	1	1	903.471984863281	2708.40140132984	-1.04829261225911	-0.000946400052119619	CID	MS2		23.78029	62.9318141181333	60592	NaS2_070418_02.raw	0/0	2.84846544265747			0	4.526E-07
High	Sequest HT (A2)	Unambiguous	[R].IFNVLGEPVDNLGPVDTSATFPIHR.[S]		1	1	P12085	P12085	0	3	0.5405	0	1	1	903.4716796875	2708.4004858025	-1.38632462758739	-0.00125157583336962	HCD	MS2	28.18623	9.946958	62.9298433408	60590	NaS2_070418_02.raw	0/0	3.83432245254517			0	1.6E-07
High	Sequest HT (A2)	Unambiguous	[K].MELVDAAFPLLK.[G]		1	1	Q7XDC8	Q7XDC8	0	2	0.5214	0	1	1	673.87255859375	1346.7378405575	-0.738868200409733	-0.000497531249948224	CID	MS2		26.04742	62.8907676448	60552	NaS2_070418_02.raw	0/0	3.50942063331604			0	7.486E-06
High	Sequest HT (A2)	Unambiguous	[K].MTAEIGEQVQIVGDDLLVTNPTR.[V]		1	1	Q42971	Q42971	0	2	0.3617	0	1	1	1250.13891601563	2499.27055540125	-2.14986216163585	-0.00268654937508472	HCD	MS2	16.77497	33.1	62.7361269432	60405	NaS2_070418_02.raw	0/0	3.28830075263977			0	8.455E-05
High	Sequest HT (A2)	Unambiguous	[K].MELVDAAFPLLK.[G]		1	1	Q7XDC8	Q7XDC8	0	2	0.3308	0	1	1	673.87255859375	1346.7378405575	-0.738868200409733	-0.000497531249948224	HCD	MS2	61.51064	40.08	62.8891761997333	60550	NaS2_070418_02.raw	0/0	2.62877893447876			0	5.776E-05
High	Sequest HT (A2)	Unambiguous	[R].DNLTLWTSDISEDAAEEIKEAPK.[G]		1	1	Q6EUP4	Q6EUP4	1	3	0.4307	0	1	1	859.085998535156	2575.24344234547	0.955120505223705	0.000819888489483371	HCD	MS2	1.345398	42.375	62.8847933789333	60546	NaS2_070418_02.raw	0/0	3.9693660736084			0	1.691E-08
High	Sequest HT (A2)	Unambiguous	[K].LLAGVTIAHGGVLPNINPVLLPK.[K]		1	3	A2Y5G8	A2Y5G8; Q75L11; Q94E96	0	3	1	0	1	1	769.470336914063	2306.39645748219	0.264105655355281	0.000203044062345725	CID	MS2		11.48477	62.8826931269333	60544	NaS2_070418_02.raw	0/0	3.24070811271667			0	1.045E-06
High	Sequest HT (A2)	Rejected	[R].qLEEAEIDEYVAEIEAEK.[A]	Q1(Deamidated)	1	1	A2Z3I9	A2Z3I9	0	2		0	2	2	1054.99169921875	2108.9761218075	0.16819420382968	0.000177358750020895	HCD	MS2	20.28455	41.43	62.8237209336	60490	NaS2_070418_02.raw	0/0	3.68603801727295			0	1.528E-07
High	Sequest HT (A2)	Selected	[R].ELEEAEIDEYVAEIEAEK.[A]		1	1	A2YXU2	A2YXU2	0	2	0	0	1	1	1054.99169921875	2108.9761218075	0.168398094145168	0.000177573749851945	HCD	MS2	20.28455	41.43	62.8237209336	60490	NaS2_070418_02.raw	0/0	3.68603801727295			0	1.528E-07
High	Sequest HT (A2)	Unambiguous	[K].QAFDEAISELDTLGEESYK.[D]		2	2	Q6ZKC0; Q84J55	Q6ZKC0; Q84J55	0	2	0.7733	0	1	1	1072.99682617188	2144.98637571375	-0.291072276830238	-0.000312173124939363	CID	MS2		33.1	62.7913037106667	60456	NaS2_070418_02.raw	0/0	4.71630859375	117272554	62.7126808166504	0	3.706E-10
High	Sequest HT (A2)	Unambiguous	[K].QAFDEAISELDTLGEESYK.[D]		2	2	Q6ZKC0; Q84J55	Q6ZKC0; Q84J55	0	2	0.689	0	1	1	1072.99597167969	2144.98466672938	-1.08780641785403	-0.00116666531243936	HCD	MS2	9.604704	41.52	62.789520236	60454	NaS2_070418_02.raw	0/0	4.62889242172241	117272554	62.7126808166504	0	5.984E-10
High	Sequest HT (A2)	Unambiguous	[R].ELGVPIVMHDYLTGGFTANTSLAHYcR.[D]	C26(Carbamidomethyl)	1	1	P0C511	P0C511	0	3	0.7193	0	1	1	1008.15551757813	3022.45199947438	-0.983632726462366	-0.000990995208390189	CID	MS2		31.045	62.7887162597333	60453	NaS2_070418_02.raw	0/0	3.41539645195007			0	4.094E-08
High	Sequest HT (A2)	Unambiguous	[R].ELGVPIVMHDYLTGGFTANTSLAHYcR.[D]	C26(Carbamidomethyl)	1	1	P0C511	P0C511	0	3	0.6718	0	1	1	1008.15649414063	3022.45492916188	-0.0143254822867799	-1.44327083901885E-05	HCD	MS2	2.992964	21.115	62.7869410616	60451	NaS2_070418_02.raw	0/0	4.50547790527344			0	1.415E-09
High	Sequest HT (A2)	Unambiguous	[R].DNLTLWTSDISEDAAEEIKEAPK.[G]		1	1	Q6EUP4	Q6EUP4	1	3	0.3188	0	1	1	859.086730957031	2575.24563961109	1.80834769435975	0.00155231036448337	CID	MS2		24.11471	62.8866558826667	60548	NaS2_070418_02.raw	0/0	2.2871196269989			0	4.552E-05
High	Sequest HT (A2)	Unambiguous	[K].AAVTPAFVGQFPGVnGLGISAAR.[L]	N15(Deamidated)	1	1	Q6ZBZ2	Q6ZBZ2	0	2	0.083	0	1	1	1101.09020996094	2201.17314329188	0.824616353916212	0.000907560937490226	CID	MS2		31.675	60.9164840533333	58612	NaS2_070418_02.raw	0/0	4.70494079589844			0	7.559E-11
High	Sequest HT (A2)	Unambiguous	[K].AAVTPAFVGQFPGVnGLGISAAR.[L]	N15(Deamidated)	1	1	Q6ZBZ2	Q6ZBZ2	0	2	0.0453	0	1	1	1101.08508300781	2201.16288938563	-3.8337698965193	-0.00421939218750977	HCD	MS2	6.160836	29.32	62.5173571133333	60187	NaS2_070418_02.raw	0/0	3.75442218780518			0	1.002E-05
High	Sequest HT (A2)	Unambiguous	[K].APMIDNPDFKDDPYIYAFDSLK.[Y]		1	1	Q9SLY8	Q9SLY8	1	3	0.0577	0	1	1	859.081970214844	2575.23135738453	9.80105023774338	0.00841324151057658	HCD	MS2	55.05479	33.1	62.4838274549333	60156	NaS2_070418_02.raw	0/0	3.12418556213379			0	2.958E-05
High	Sequest HT (A2)	Unambiguous	[K].SVLIEPTSGNTGIGLAFMAAAK.[G]		2	2	Q9XEA8; Q9XEA6	Q9XEA8; Q9XEA6	0	2	0.674	0	1	1	1074.57116699219	2148.13505735438	-0.865268694546951	-0.000929357812538001	CID	MS2		42.345	62.184169968	59854	NaS2_070418_02.raw	0/0	2.73329782485962			0	1.199E-05
High	Sequest HT (A2)	Unambiguous	[K].SVLIEPTSGNTGIGLAFMAAAK.[G]		2	2	Q9XEA8; Q9XEA6	Q9XEA8; Q9XEA6	0	2	0.5184	0	1	1	1074.57263183594	2148.13798704188	0.49855847963515	0.000535485937461999	HCD	MS2	17.86344	33.1	62.1817325138667	59852	NaS2_070418_02.raw	0/0	3.2612681388855			0	0.0001015
High	Sequest HT (A2)	Unambiguous	[R].LTAFHPEIEELLYSEVENDEHK.[F]		1	1	P30298	P30298	0	4	0.5621	0	1	1	661.321533203125	2642.2643029225	0.851699208950006	0.000562603124990346	CID	MS2		35.1428	62.1798596826667	59850	NaS2_070418_02.raw	0/0	3.37838196754456			0	1.947E-05
High	Sequest HT (A2)	Unambiguous	[R].LTAFHPEIEELLYSEVENDEHK.[F]		1	1	P30298	P30298	0	4	0.587	0	1	1	661.321166992188	2642.26283807875	0.297309174619958	0.000196392187490346	HCD	MS2	19.91708	33.1	62.1778805794667	59848	NaS2_070418_02.raw	0/0	4.31451511383057			0	7.038E-08
High	Sequest HT (A2)	Unambiguous	[K].FITHSVPFSEINTAFDLMHK.[G]		1	1	Q2R8Z5	Q2R8Z5	0	4	0.3696	0	1	1	584.295959472656	2334.16200800063	1.4111596634131	0.000823467656346111	HCD	MS2	16.59908	34.15	62.1387446936	59810	NaS2_070418_02.raw	0/0	3.22105669975281			0	2.777E-06
High	Sequest HT (A2)	Unambiguous	[K].FDGILGLGYPEISVGK.[A]		1	1	P42211	P42211	0	2	0.7002	0	1	1	832.94921875	1664.89116087	1.05821443804565	0.00088090499991722	CID	MS2		24.73	62.1363435810667	59808	NaS2_070418_02.raw	0/0	4.16794872283936	29036506	62.1931762695313	0	1.312E-07
High	Sequest HT (A2)	Unambiguous	[K].FDGILGLGYPEISVGK.[A]		1	1	P42211	P42211	0	2	0.5246	0	1	1	832.94921875	1664.89116087	1.05821443804565	0.00088090499991722	HCD	MS2	20.73097	38.88	62.1346826968	59806	NaS2_070418_02.raw	0/0	3.05324864387512	29036506	62.1931762695313	0	2.676E-06
High	Sequest HT (A2)	Unambiguous	[R].VALEAcVQAR.[N]	C6(Carbamidomethyl)	1	1	P0C511	P0C511	0	2	0.5549	0	1	1	558.795349121094	1116.58342161219	0.373946393714902	0.000208771093827664	CID	MS2		43.375	62.1088588544	59782	NaS2_070418_02.raw	0/0	3.55342435836792			0	1.937E-05
High	Sequest HT (A2)	Unambiguous	[K].QAFDEAISELDSLGEESYK.[D]		1	1	Q2R2W2	Q2R2W2	0	2	0.5763	0	1	1	1065.98913574219	2130.97099485438	-0.166659033325488	-0.000177572812617655	HCD	MS2	17.04604	33.1	62.1971025333333	59868	NaS2_070418_02.raw	0/0	3.54104781150818			0	2.701E-07
High	Sequest HT (A2)	Unambiguous	[K].AAVTPAFVGQFPGVnGLGISAAR.[L]	N15(Deamidated)	1	1	Q6ZBZ2	Q6ZBZ2	0	2	0.0957	0	1	1	1101.09057617188	2201.17387571375	1.15735822894732	0.00127377187499023	CID	MS2		33.1	62.093271652	59765	NaS2_070418_02.raw	0/0	4.18275356292725			0	2.254E-09
High	Sequest HT (A2)	Unambiguous	[K].MELPEWVDIVK.[T]		1	1	P40978	P40978	0	2	0.6544	0	1	1	679.855529785156	1358.70378294031	0.980965561919167	0.000666420156221648	CID	MS2		22.27586	62.0862138656	59758	NaS2_070418_02.raw	0/0	3.27275705337524			0	7.305E-05
High	Sequest HT (A2)	Unambiguous	[R].SESDALSIASEVGYPVVVRPSYVLGGR.[A]		1	1	B9EXM2	B9EXM2	0	3	0.5723	0	1	1	936.49267578125	2807.46347408375	2.1641944607131	0.00202529458329082	CID	MS2		37.24	62.0475008786667	59723	NaS2_070418_02.raw	0/0	3.32248902320862	23801142.25	62.361515045166	0	1.559E-05
High	Sequest HT (A2)	Unambiguous	[R].LLTLLGMPFAEHIK.[S]		1	1	Q9ZST0	Q9ZST0	0	3	0.5535	0	1	1	528.306030273438	1582.90353756031	0.625901016165321	0.000330246770848438	HCD	MS2	0	41.4	62.0447409970667	59720	NaS2_070418_02.raw	0/0	3.17870473861694			0	5.558E-06
High	Sequest HT (A2)	Unambiguous	[K].APMIDNPDFKDDPYIYAFDSLK.[Y]		1	1	Q9SLY8	Q9SLY8	1	3	0.521	0	1	1	859.073181152344	2575.20499019703	-0.437814651238384	-0.000375820989423422	CID	MS2		33.1	62.0419531290667	59718	NaS2_070418_02.raw	0/0	3.33524107933044	45506833.25	62.3602066040039	0	1.438E-05
High	Sequest HT (A2)	Unambiguous	[K].APMIDNPDFKDDPYIYAFDSLK.[Y]		1	1	Q9SLY8	Q9SLY8	1	3	0.4429	0	1	1	859.073913574219	2575.20718746266	0.415424089510096	0.000356600885576578	HCD	MS2	4.582525	41.43	62.040174184	59716	NaS2_070418_02.raw	0/0	4.20278406143188	45506833.25	62.3602066040039	0	7.251E-08
High	Sequest HT (A2)	Unambiguous	[K].IQVGVFSATMPPEALEITR.[K]		2	4	Q6Z2Z4; P35683	Q6Z2Z4; P35683; P41376; P41377	0	2	0.4007	0	1	1	1030.04846191406	2059.08964719813	0.198892849105589	0.000204769062520427	CID	MS2		31.045	62.0393702096	59715	NaS2_070418_02.raw	0/0	2.67406439781189	4433834	61.9895210266113	0	8.098E-06
High	Sequest HT (A2)	Unambiguous	[K].IQVGVFSATMPPEALEITR.[K]		2	4	Q6Z2Z4; P35683	Q6Z2Z4; P35683; P41376; P41377	0	2	0.4263	0	1	1	1030.04895019531	2059.09062376063	0.673161997882157	0.000693050312520427	HCD	MS2	8.038101	21.115	62.0376013077333	59713	NaS2_070418_02.raw	0/0	3.18661546707153	4433834	61.9895210266113	0	4.675E-06
High	Sequest HT (A2)	Unambiguous	[K].VVSGEIDQSDQSFLDDDqVAAGWVLTcHAYPK.[S]	Q18(Deamidated); C27(Carbamidomethyl)	1	1	A2YQD9	A2YQD9	0	3	0.0767	0	1	1	1184.5537109375	3551.6465795525	5.47933435804055	0.00648685083336176	CID	MS2		42.045	62.0251081941333	59702	NaS2_070418_02.raw	0/0	5.74192142486572			0	1.17E-11
High	Sequest HT (A2)	Unambiguous	[K].AAVTPAFVGQFPGVnGLGISAAR.[L]	N15(Deamidated)	1	1	Q6ZBZ2	Q6ZBZ2	0	2	0.0978	0	1	1	1101.08947753906	2201.17167844813	0.159132603853997	0.000175139062490226	HCD	MS2	0	42.48	62.0914741314667	59763	NaS2_070418_02.raw	0/0	4.49940776824951			0	3.327E-10
High	Sequest HT (A2)	Unambiguous	[K].VVSGEIDQSDQSFLDDDQVAAGWVLTcHAYPK.[S]	C27(Carbamidomethyl)	1	1	A2YQD9	A2YQD9	0	3	0.566	0	1	1	1184.21655273438	3550.63510494313	-2.25256570229774	-0.00266601895830595	HCD	MS2	5.664891	42.315	62.4906917090667	60163	NaS2_070418_02.raw	0/0	4.46610879898071	4792492.25	62.581787109375	0	7.157E-09
High	Sequest HT (A2)	Unambiguous	[K].QAFDEAISELDSLGEESYK.[D]		1	1	Q2R2W2	Q2R2W2	0	2	0.7607	0	1	1	1065.98913574219	2130.97099485438	-0.166659033325488	-0.000177572812617655	CID	MS2		40.59	62.1990965197333	59870	NaS2_070418_02.raw	0/0	3.97165155410767			0	8.576E-08
High	Sequest HT (A2)	Unambiguous	[R].LYSLDAGSIIHSLcFSPNR.[Y]	C14(Carbamidomethyl)	1	1	P49027	P49027	0	3	0.5367	0	1	1	717.362243652344	2150.07217769703	1.05960137936084	0.000759405677070409	CID	MS2		29.365	62.226174324	59896	NaS2_070418_02.raw	0/0	3.41441822052002			0	3.149E-06
High	Sequest HT (A2)	Unambiguous	[K].IQVGVFSATMPPEALEITR.[K]		2	4	Q6Z2Z4; P35683	Q6Z2Z4; P35683; P41376; P41377	0	2	0.398	0	1	1	1030.04846191406	2059.08964719813	0.198892849105589	0.000204769062520427	CID	MS2		33.1	62.462022432	60133	NaS2_070418_02.raw	0/0	2.99305582046509			0	3.09E-07
High	Sequest HT (A2)	Unambiguous	[K].IQVGVFSATMPPEALEITR.[K]		2	4	Q6Z2Z4; P35683	Q6Z2Z4; P35683; P41376; P41377	0	2	0.3574	0	1	1	1030.04846191406	2059.08964719813	0.198892849105589	0.000204769062520427	HCD	MS2	34.53106	35.61	62.4603475090667	60131	NaS2_070418_02.raw	0/0	3.04508566856384			0	2.199E-05
High	Sequest HT (A2)	Unambiguous	[R].ELGVPIVMHDYLTGGFTANTSLAHYcR.[D]	C26(Carbamidomethyl)	1	1	P0C511	P0C511	0	3	0.723	0	1	1	1008.15576171875	3022.45273189625	-0.74130591541847	-0.000746854583390189	CID	MS2		31.045	62.4122245762667	60081	NaS2_070418_02.raw	0/0	4.43644952774048			0	1.672E-08
High	Sequest HT (A2)	Unambiguous	[R].ELGVPIVMHDYLTGGFTANTSLAHYcR.[D]	C26(Carbamidomethyl)	1	1	P0C511	P0C511	0	3	0.5923	0	1	1	1008.15661621094	3022.45529537281	0.106837923235168	0.000107637604109811	HCD	MS2	6.015531	21.115	62.4104557258667	60079	NaS2_070418_02.raw	0/0	4.43651962280273			0	2.343E-11
High	Sequest HT (A2)	Unambiguous	[K].QAFDEAISELDTLGEESYK.[D]		2	2	Q6ZKC0; Q84J55	Q6ZKC0; Q84J55	0	2	0.7702	0	1	1	1073.00036621094	2144.99345579188	3.00968345026832	0.00322786593756064	CID	MS2		33.1	62.3778799456	60047	NaS2_070418_02.raw	0/0	3.8303382396698	117272554	62.7126808166504	0	1.818E-07
High	Sequest HT (A2)	Unambiguous	[K].QAFDEAISELDTLGEESYK.[D]		2	2	Q6ZKC0; Q84J55	Q6ZKC0; Q84J55	0	2	0.5722	0	1	1	1072.99938964844	2144.99150266688	2.09913014624113	0.00225130343756064	HCD	MS2	30.64683	42.805	62.3760843245333	60045	NaS2_070418_02.raw	0/0	3.59511542320251	117272554	62.7126808166504	0	5.265E-07
High	Sequest HT (A2)	Unambiguous	[R].VYGLNEIQAGEMVEFASGVK.[G]		1	1	P0C520	P0C520	0	2	0.1616	0	1	1	1071.03540039063	2141.06352415125	2.42531984011071	0.00259637562498938	HCD	MS2	26.52456	36.21	62.3338259904	60004	NaS2_070418_02.raw	0/0	3.282395362854	9392538.8125	62.5503273010254	0	5.998E-05
High	Sequest HT (A2)	Unambiguous	[K].AAVTPAFVGqFPGVNGLGISAAR.[L]	Q10(Deamidated)	1	1	Q6ZBZ2	Q6ZBZ2	0	3		0.0241	2	2	734.395385742188	2201.17160396656	0.125295363869415	9.19321875006614E-05	CID	MS2		37.995	62.2821696650667	59952	NaS2_070418_02.raw	0/0	3.64945340156555			0	5.556E-05
High	Sequest HT (A2)	Unambiguous	[K].LQMGQILDVPLPVcR.[S]	C14(Carbamidomethyl)	1	1	Q8H8C7	Q8H8C7	0	2	0.2724	0	1	1	869.971069335938	1738.93486204188	0.347438019825096	0.000302085937580188	HCD	MS2	0	33.1	62.2252970957333	59895	NaS2_070418_02.raw	0/0	2.89614295959473	26004397	62.1904945373535	0	1.945E-05
High	Sequest HT (A2)	Unambiguous	[K].AAVTPAFVGQFPGVnGLGISAAR.[L]	N15(Deamidated)	1	1	Q6ZBZ2	Q6ZBZ2	0	3	0.0241	0	1	1	734.395385742188	2201.17160396656	0.125295363869415	9.19321875006614E-05	CID	MS2		37.995	62.2821696650667	59952	NaS2_070418_02.raw	0/0	3.74484181404114			0	4.852E-06
High	Sequest HT (A2)	Unambiguous	[K].EVEDLEAGGIQVIQIDEAALR.[E]		2	2	Q2QLY5; Q2QLY4	Q2QLY5; Q2QLY4	0	2	0.6759	0	1	1	1134.58947753906	2268.17167844813	-0.0452531310908048	-5.1320937473065E-05	CID	MS2		42.64	62.2739369810667	59944	NaS2_070418_02.raw	0/0	3.23914384841919			0	9.377E-09
High	Sequest HT (A2)	Unambiguous	[K].EVEDLEAGGIQVIQIDEAALR.[E]		2	2	Q2QLY5; Q2QLY4	Q2QLY5; Q2QLY4	0	2	0.6364	0	1	1	1134.58947753906	2268.17167844813	-0.0452531310908048	-5.1320937473065E-05	HCD	MS2	11.60628	33.1	62.2719720544	59942	NaS2_070418_02.raw	0/0	4.62047290802002			0	9.948E-10
High	Sequest HT (A2)	Unambiguous	[R].IDQIIGPVLDVTFPPGK.[L]		1	1	P12085	P12085	0	3	0.6299	0	1	1	603.676574707031	1809.01517086109	-0.271572500112977	-0.000163759635370297	CID	MS2		33.1	62.2560124181333	59928	NaS2_070418_02.raw	0/0	3.07895064353943			0	7.677E-07
High	Sequest HT (A2)	Unambiguous	[K].MTAEIGEQVQIVGDDLLVTNPTR.[V]		1	1	Q42971	Q42971	0	2	0.7273	0	1	1	1250.14270019531	2499.27812376063	0.878358647717657	0.00109763031241528	CID	MS2		40.965	62.2385550192	59909	NaS2_070418_02.raw	0/0	2.74887585639954			0	7.037E-07
High	Sequest HT (A2)	Unambiguous	[K].MTAEIGEQVQIVGDDLLVTNPTR.[V]		1	1	Q42971	Q42971	0	2	0.4698	0	1	1	1250.14270019531	2499.27812376063	0.878358647717657	0.00109763031241528	HCD	MS2	0	33.1	62.2365696848	59907	NaS2_070418_02.raw	0/0	2.98151445388794			0	0.0001043
High	Sequest HT (A2)	Unambiguous	[R].FGVTPTFLVNAEQIEIK.[I]		1	1	Q69RJ0	Q69RJ0	0	2	0.48	0	1	1	953.520568847656	1906.03386106531	0.95519659380244	0.000910317656348525	CID	MS2		37.57	62.2348220741333	59905	NaS2_070418_02.raw	0/0	2.50495338439941	5476209.125	62.2009162902832	0	2.284E-06
High	Sequest HT (A2)	Unambiguous	[R].FGVTPTFLVNAEQIEIK.[I]		1	1	Q69RJ0	Q69RJ0	0	2	0.4323	0	1	1	953.520568847656	1906.03386106531	0.95519659380244	0.000910317656348525	HCD	MS2	9.921831	27.4	62.2329283090667	59903	NaS2_070418_02.raw	0/0	3.10349559783936	5476209.125	62.2009162902832	0	1.458E-05
High	Sequest HT (A2)	Unambiguous	[K].LQMGQILDVPLPVcR.[S]	C14(Carbamidomethyl)	1	1	Q8H8C7	Q8H8C7	0	2	0.4904	0	1	1	869.9697265625	1738.932176495	-1.19692564018439	-0.00104068749991981	CID	MS2		42.52	62.2272139461333	59897	NaS2_070418_02.raw	0/0	2.60517883300781	26004397	62.1904945373535	0	1.504E-05
High	Sequest HT (A2)	Unambiguous	[K].AAVTPAFVGQFPGVnGLGISAAR.[L]	N15(Deamidated)	1	1	Q6ZBZ2	Q6ZBZ2	0	3	0.0309	0	1	1	734.395385742188	2201.17160396656	0.125295363869415	9.19321875006614E-05	HCD	MS2	5.611984	28.945	62.2802155136	59950	NaS2_070418_02.raw	0/0	2.91359353065491			0	2.854E-06
High	Sequest HT (A2)	Unambiguous	[R].FLSEAcDLVFDAASQGK.[S]	C6(Carbamidomethyl)	1	1	P0C482	P0C482	0	2	0.5963	0	1	1	929.432067871094	1857.85685911219	-6.39498773811212	-0.0059405239061725	HCD	MS2	42.63709	41.565	54.7939089434667	52498	NaS2_070418_02.raw	0/0	3.2745623588562	42393050.75	54.9460639953613	0	1.055E-06
High	Sequest HT (A2)	Unambiguous	[K].AAVTPAFVGQFPGVnGLGISAAR.[L]	N15(Deamidated)	1	1	Q6ZBZ2	Q6ZBZ2	0	2	0.0608	0	1	1	1101.08911132813	2201.17094602625	-0.173609271177111	-0.000191071875009774	HCD	MS2	3.9596	39.84	60.914734324	58610	NaS2_070418_02.raw	0/0	4.7695779800415			0	5.885E-11
High	Sequest HT (A2)	Unambiguous	[K].KGAIPALPTVAVAQELISK.[A]		1	1	Q0J8G4	Q0J8G4	1	3	0.7078	0	1	1	636.050109863281	1906.13577632984	-0.733347093103248	-0.000465953385249425	HCD	MS2	21.92453	25.675	60.8756651765333	58572	NaS2_070418_02.raw	0/0	3.97014784812927			0	1.14E-06
High	Sequest HT (A2)	Unambiguous	[R].FTTFALSGFIR.[A]		1	1	P35687	P35687	0	2	0.6273	0	1	1	630.343139648438	1259.67900266688	0.570254234107247	0.000359168437626067	CID	MS2		37.62546	59.2512974106667	56973	NaS2_070418_02.raw	0/0	3.2159481048584			0	9.631E-05
High	Sequest HT (A2)	Unambiguous	[R].TTGIVLDSGDGVSHTVPIYEGYALPHAILR.[L]		2	2	Q10DV7; A3C6D7	Q10DV7; A3C6D7	0	4	0.3187	0	1	1	788.667114257813	3151.64662714125	1.39242366905488	0.00109710531239671	CID	MS2		18.1643	59.2477121725333	56969	NaS2_070418_02.raw	0/0	1.82356250286102			0	9.418E-06
High	Sequest HT (A2)	Unambiguous	[R].TTGIVLDSGDGVSHTVPIYEGYALPHAILR.[L]		2	2	Q10DV7; A3C6D7	Q10DV7; A3C6D7	0	4	0.5674	0	1	1	788.66748046875	3151.648091985	1.8572111160574	0.00146331624989671	HCD	MS2	11.15684	18.7223	59.2458892690667	56967	NaS2_070418_02.raw	0/0	4.22630071640015			0	4.825E-10
High	Sequest HT (A2)	Unambiguous	[K].IAVqDPSYPAYVDSSVIMGQTGLYQEDVQK.[Y]	Q4(Deamidated)	1	1	Q10MQ2	Q10MQ2	0	3	0.0597	0	1	1	1101.53723144531	3302.59714107594	6.00318903856733	0.00660866531230312	CID	MS2		42.33	59.2389003733333	56962	NaS2_070418_02.raw	0/0	3.52404880523682			0	2.616E-06
High	Sequest HT (A2)	Unambiguous	[K].IAVqDPSYPAYVDSSVIMGQTGLYQEDVQK.[Y]	Q4(Deamidated)	1	1	Q10MQ2	Q10MQ2	0	3	0.0627	0	1	1	1101.53723144531	3302.59714107594	6.00318903856733	0.00660866531230312	HCD	MS2	43.797	33.1	59.2368875296	56960	NaS2_070418_02.raw	0/0	3.98747825622559			0	4.54E-05
High	Sequest HT (A2)	Unambiguous	[K].KGAIPALPTVAVAQELISK.[A]		1	1	Q0J8G4	Q0J8G4	1	3	0.6798	0	1	1	636.050659179688	1906.13742427906	0.13120202805341	8.33630210005746E-05	HCD	MS2	58.6985	36.9322	59.2321504536	56955	NaS2_070418_02.raw	0/0	4.05700635910034	5638836.25	59.230152130127	0	2.415E-06
High	Sequest HT (A2)	Unambiguous	[K].YPEVIDFYDYYK.[G]		1	1	Q69RJ0	Q69RJ0	0	2	0.4514	0	1	1	807.871948242188	1614.73661985438	0.227488776924597	0.000183667187570791	CID	MS2		33.1	59.2118949242667	56933	NaS2_070418_02.raw	0/0	2.88333415985107	13921742.125	59.1857604980469	0	9.831E-05
High	Sequest HT (A2)	Unambiguous	[R].RLPVVNPATESPIGEIPAGTAEDVDAAVAAAR.[E]		1	1	B3VMC0	B3VMC0	1	3	0.7191	0	1	1	1053.22204589844	3157.65158443531	0.887956675095258	0.000934618437440804	CID	MS2		29.965	59.1752467874667	56896	NaS2_070418_02.raw	0/0	3.56012916564941	5936294.625	59.1338043212891	0	2.074E-05
High	Sequest HT (A2)	Unambiguous	[R].RLPVVNPATESPIGEIPAGTAEDVDAAVAAAR.[E]		1	1	B3VMC0	B3VMC0	1	3	0.5288	0	1	1	1053.22204589844	3157.65158443531	0.887956675095258	0.000934618437440804	HCD	MS2	16.01663	40.845	59.1734776264	56894	NaS2_070418_02.raw	0/0	3.99477434158325	5936294.625	59.1338043212891	0	3.318E-08
High	Sequest HT (A2)	Unambiguous	[K].DTVGQYESHIAFTLPGLYR.[V]		1	1	P30298	P30298	0	3	0.5038	0	1	1	723.032348632813	2167.08249263844	0.299295773934923	0.000216199479230757	CID	MS2		33.1	59.1710323173333	56892	NaS2_070418_02.raw	0/0	2.62338471412659			0	8.767E-05
High	Sequest HT (A2)	Unambiguous	[K].DTVGQYESHIAFTLPGLYR.[V]		1	1	P30298	P30298	0	3	0.25	0	1	1	723.032104492188	2167.08176021656	-0.0386803283587388	-2.79411457692428E-05	HCD	MS2	50.33204	25.67541	59.1692846826667	56890	NaS2_070418_02.raw	0/0	3.5239086151123			0	8.695E-08
High	Sequest HT (A2)	Unambiguous	[R].VALEAcVQAR.[N]	C6(Carbamidomethyl)	1	1	P0C511	P0C511	0	2	0.5329	0	1	1	558.795776367188	1116.58427610438	1.13922061371049	0.000636017187577664	CID	MS2		41.49	59.0835508762667	56805	NaS2_070418_02.raw	0/0	3.19075489044189			0	5.929E-05
High	Sequest HT (A2)	Unambiguous	[K].DAADATLAAYQAAQDIAMK.[E]		1	1	Q84J55	Q84J55	0	3	0.5449	0	1	1	646.648132324219	1937.92984371266	1.30367255467266	0.000842140885500461	CID	MS2		42.42	59.0392254872	56760	NaS2_070418_02.raw	0/0	3.55725932121277	8095309	59.0326118469238	0	1.338E-07
High	Sequest HT (A2)	Unambiguous	[K].DPTSQAELDNFMVQQLDGTK.[N]		1	1	Q42971	Q42971	0	2	0.6935	0	1	1	1119.02331542969	2237.03935422938	0.134923605715241	0.000150914687537806	CID	MS2		40.69	58.9960649605333	56717	NaS2_070418_02.raw	0/0	2.60666179656982			0	9.203E-07
High	Sequest HT (A2)	Unambiguous	[K].HSEFISYPISLWTEK.[T]		2	3	Q0J4P2; Q07078	Q0J4P2; Q69QQ6; Q07078	0	3	0.4647	0	1	1	612.977416992188	1836.91769771656	0.556005928726652	0.000340445520881379	CID	MS2		27.17376	58.9949815992	56716	NaS2_070418_02.raw	0/0	2.69093465805054			0	5.732E-05
High	Sequest HT (A2)	Unambiguous	[K].DPTSQAELDNFMVQQLDGTK.[N]		1	1	Q42971	Q42971	0	2	0.4454	0	1	1	1119.02331542969	2237.03935422938	0.134923605715241	0.000150914687537806	HCD	MS2	13.38923	30.835	58.9941004034667	56715	NaS2_070418_02.raw	0/0	3.56765508651733			0	7.134E-07
High	Sequest HT (A2)	Unambiguous	[K].FHWKPTcGVScLMDDEATLVGGK.[N]	C7(Carbamidomethyl); C11(Carbamidomethyl)	1	1	Q0E4K1	Q0E4K1	0	3	0.4332	0	1	1	870.0732421875	2608.2051733025	2.26122771956175	0.00196591083335325	HCD	MS2	0	33.1	58.9720494117333	56694	NaS2_070418_02.raw	0/0	3.67296266555786	7206782	58.9106101989746	0	4.861E-05
High	Sequest HT (A2)	Unambiguous	[R].TTGIVLDSGDGVSHTVPIYEGYALPHAILR.[L]		2	2	Q10DV7; A3C6D7	Q10DV7; A3C6D7	0	3	0.4417	0	1	1	1051.22094726563	3151.64828853688	1.91957602301407	0.0020166056248551	HCD	MS2	34.20252	29.695	59.2793335125333	57003	NaS2_070418_02.raw	0/0	3.59997415542603			0	1.448E-06
High	Sequest HT (A2)	Unambiguous	[K].DPLESIDSGLLVVEK.[F]		1	2	A2XIK9	Q53RM0; A2XIK9	0	2	0.3953	0	1	1	807.436828613281	1613.86638059656	1.94363839340941	0.00156838328121012	HCD	MS2	57.43638	33.1	59.2830855130667	57007	NaS2_070418_02.raw	0/0	3.39287233352661	10089390	58.9904975891113	0	5.988E-06
High	Sequest HT (A2)	Unambiguous	[K].DPLESIDSGLLVVEK.[F]		1	2	A2XIK9	Q53RM0; A2XIK9	0	2	0.5798	0	1	1	807.436828613281	1613.86638059656	1.94363839340941	0.00156838328121012	CID	MS2		40.77147	59.2850167664	57009	NaS2_070418_02.raw	0/0	3.56618309020996	10089390	58.9904975891113	0	3.357E-05
High	Sequest HT (A2)	Unambiguous	[R].FGIVEGLmTTVHAITATQK.[T]	M8(Oxidation)	2	2	Q7FAH2; Q6K5G8	Q7FAH2; Q6K5G8	0	3	0.4339	0	1	1	678.362609863281	2033.07327632984	-0.153299987887917	-0.000103890052138548	HCD	MS2	30.23564	33.1	59.2946287194667	57016	NaS2_070418_02.raw	0/0	2.42031836509705			0	4.726E-07
High	Sequest HT (A2)	Unambiguous	[K].KGAIPALPTVAVAQELISK.[A]		1	1	Q0J8G4	Q0J8G4	1	3	0.7046	0	1	1	636.050476074219	1906.13687496266	-0.156981012332143	-9.97424477494254E-05	HCD	MS2	41.98962	33.1	59.6186938312	57329	NaS2_070418_02.raw	0/0	4.74005126953125			0	7.603E-08
High	Sequest HT (A2)	Unambiguous	[R].RLPVVnPATESPIGEIPAGTAEDVDAAVAAAR.[E]	N6(Deamidated)	1	1	B3VMC0	B3VMC0	1	3	0.6359	0	1	1	1053.5546875	3158.64950924	5.29110570178274	0.00557088666660747	CID	MS2		33.1	59.5979236912	57313	NaS2_070418_02.raw	0/0	3.90354037284851			0	1.917E-08
High	Sequest HT (A2)	Unambiguous	[R].RLPVVNPATESPIGEIPAGTAEDVDAAVAAAR.[E]		1	1	B3VMC0	B3VMC0	1	3	0.6317	0	1	1	1053.22131347656	3157.64938716969	0.192101696380239	0.000202196562440804	HCD	MS2	7.353956	31.63	59.5963219573333	57311	NaS2_070418_02.raw	0/0	3.72101330757141	21029990.5	59.6896667480469	0	5.9E-08
High	Sequest HT (A2)	Unambiguous	[K].DTVGQYESHIAFTLPGLYR.[V]		1	1	P30298	P30298	0	3	0.5867	0	1	1	723.031677246094	2167.08047847828	-0.630138507372647	-0.000455187239519243	CID	MS2		20.86	59.5944695858667	57309	NaS2_070418_02.raw	0/0	2.99665069580078			0	3.674E-05
High	Sequest HT (A2)	Unambiguous	[K].DTVGQYESHIAFTLPGLYR.[V]		1	1	P30298	P30298	0	3	0.5587	0	1	1	723.031677246094	2167.08047847828	-0.630138507372647	-0.000455187239519243	HCD	MS2	32.9657	28.08742	59.5926763306667	57307	NaS2_070418_02.raw	0/0	4.6019721031189			0	9.963E-08
High	Sequest HT (A2)	Unambiguous	[K].LAPFNPEYPDESVLWTESGDVGK.[S]		1	1	Q10M12	Q10M12	0	2	0.5273	0	1	1	1275.603515625	2550.19975462	-1.45888358961005	-0.00186022499997307	CID	MS2		25.96	59.5721706154667	57285	NaS2_070418_02.raw	0/0	1.65110039710999	39043541	59.7753372192383	0	4.76E-05
High	Sequest HT (A2)	Unambiguous	[K].TLATYGINAVcTHLGcVVPWNAAENK.[F]	C11(Carbamidomethyl); C16(Carbamidomethyl)	1	1	Q69S39	Q69S39	0	3	0.1807	0	1	1	953.800842285156	2859.38797359547	-1.2837361887661	-0.00122356817721444	HCD	MS2	43.9058	35.34	59.5585673562667	57274	NaS2_070418_02.raw	0/0	2.49219465255737	10777283.25	59.4669532775879	0	1.04E-05
High	Sequest HT (A2)	Unambiguous	[R].VALEAcVQAR.[N]	C6(Carbamidomethyl)	1	1	P0C511	P0C511	0	2	0.5352	0	1	1	558.794921875	1116.58256712	-0.391327826280686	-0.000218474999922336	CID	MS2		32.185	59.5301846090667	57244	NaS2_070418_02.raw	0/0	2.84228181838989			0	6.12E-05
High	Sequest HT (A2)	Unambiguous	[R].AWMAAQDQPHENLIFPEEVLPR.[G]		1	1	P0C436	P0C436	0	3	0.3763	0	1	1	864.429565429688	2591.27414302906	1.16739967565781	0.0010083496875571	CID	MS2		28.6	58.9510607642667	56675	NaS2_070418_02.raw	0/0	2.79123854637146	23620143	58.7921485900879	0	1.125E-05
High	Sequest HT (A2)	Unambiguous	[K].VYPLDAVFDSPEDVPDDVK.[A]		1	1	Q6H5J0	Q6H5J0	0	2	0.6928	0	1	1	1060.5029296875	2119.998582745	-3.97382884623906	-0.00421227249989897	CID	MS2		37.695	59.4812495816	57196	NaS2_070418_02.raw	0/0	3.32063055038452	27109668	59.3740692138672	0	4.045E-06
High	Sequest HT (A2)	Unambiguous	[K].QINVTcEVQQLLGnNR.[V]	C6(Carbamidomethyl); N14(Deamidated)	1	1	P12085	P12085	0	2	0.0521	0	1	1	943.973754882813	1886.94023313563	0.714032465605115	0.000673667812536971	HCD	MS2	41.26035	30.565	59.4417494789333	57157	NaS2_070418_02.raw	0/0	3.06887769699097	13483832.25	59.3937454223633	0	5.769E-07
High	Sequest HT (A2)	Unambiguous	[K].VcLLGcGVSTGLGAVWNTAK.[V]	C2(Carbamidomethyl); C6(Carbamidomethyl)	1	2	A2XAZ3	Q0DWH1; A2XAZ3	0	2	0.3718	0	1	1	1032.02087402344	2063.03447141688	-3.28197177383371	-0.00338542156267607	CID	MS2		33.1	59.3525470722667	57074	NaS2_070418_02.raw	0/0	3.12112975120544	10137562	59.3124809265137	0	5.345E-05
High	Sequest HT (A2)	Unambiguous	[R].SPIFLGSFEDVEEIK.[G]		1	1	A2WXB2	A2WXB2	0	2	0.5686	0	1	1	855.436584472656	1709.86589231531	1.54894569608255	0.00132424265621012	CID	MS2		43.33	59.3498222989333	57071	NaS2_070418_02.raw	0/0	2.98978495597839	11250057.5	59.400016784668	0	1.419E-05
High	Sequest HT (A2)	Unambiguous	[R].SPIFLGSFEDVEEIK.[G]		1	1	A2WXB2	A2WXB2	0	2	0.5132	0	1	1	855.434692382813	1709.86210813563	-0.664201876482164	-0.000567847187539883	HCD	MS2	50.92224	33.1	59.3478849258667	57069	NaS2_070418_02.raw	0/0	3.02123761177063	11250057.5	59.400016784668	0	2.153E-05
High	Sequest HT (A2)	Unambiguous	[R].SPAEAMMILVPEAYK.[N]		1	1	Q69RJ0	Q69RJ0	0	2	0.3235	0	1	1	825.416381835938	1649.82548704188	-1.35758909165396	-0.00111989406252633	CID	MS2		29.44	59.3408272194667	57062	NaS2_070418_02.raw	0/0	2.72498059272766			0	7.71E-05
High	Sequest HT (A2)	Unambiguous	[R].SPAEAMMILVPEAYK.[N]		1	1	Q69RJ0	Q69RJ0	0	2	0.422	0	1	1	825.416381835938	1649.82548704188	-1.35758909165396	-0.00111989406252633	HCD	MS2	30.27374	42.45	59.3391123277333	57060	NaS2_070418_02.raw	0/0	3.72223734855652			0	2.263E-07
High	Sequest HT (A2)	Unambiguous	[R].FGIVEGLmTTVHAITATQK.[T]	M8(Oxidation)	2	2	Q7FAH2; Q6K5G8	Q7FAH2; Q6K5G8	0	3	0.3966	0	1	1	678.362609863281	2033.07327632984	-0.153299987887917	-0.000103890052138548	CID	MS2		41.91009	59.2966016954667	57018	NaS2_070418_02.raw	0/0	2.95271039009094			0	4.139E-05
High	Sequest HT (A2)	Unambiguous	[R].TLTAVHDGILEDVVYPAEIVGK.[R]		1	1	Q8LJU5	Q8LJU5	0	3	0.4838	0	1	1	780.421630859375	2339.25033931813	0.442944719024487	0.000345386041772144	CID	MS2		29.65214	59.2955037149333	57017	NaS2_070418_02.raw	0/0	3.3884596824646	66467158	59.4733543395996	0	8.142E-06
High	Sequest HT (A2)	Unambiguous	[R].DSLVADEGGFPAELLR.[Y]		1	1	Q7XDY9	Q7XDY9	0	2	0.4618	0	1	1	844.926879882813	1688.84648313563	-1.48480082505338	-0.00125380218742066	HCD	MS2	34.82986	40.09829	59.4784166013333	57193	NaS2_070418_02.raw	0/0	2.49011611938477			0	3.39E-06
High	Sequest HT (A2)	Unambiguous	[R].DSLVADEGGFPAELLR.[Y]		1	1	Q7XDY9	Q7XDY9	0	2	0.3074	0	1	1	844.929077148438	1688.85087766688	1.11728572862627	0.000943463437579339	HCD	MS2	19.48853	33.1	58.9501353194667	56674	NaS2_070418_02.raw	0/0	2.43631291389465			0	4.146E-05
High	Sequest HT (A2)	Unambiguous	[R].SPAEAMMILVPEAYK.[N]		1	1	Q69RJ0	Q69RJ0	0	2	0.2392	0	1	1	825.416564941406	1649.82585325281	-1.13561989357069	-0.000936788593776328	HCD	MS2	12.45537	42.45	58.9326010981333	56658	NaS2_070418_02.raw	0/0	2.5463707447052	8146363.5	58.9528312683105	0	4.196E-06
High	Sequest HT (A2)	Unambiguous	[R].TLTAVHDGILEDVVYPAEIVGK.[R]		1	1	Q8LJU5	Q8LJU5	0	3	0.3271	0	1	1	780.424621582031	2339.25931148609	4.27843500072719	0.00333610869802214	HCD	MS2	48.58867	33.1	58.9068376304	56631	NaS2_070418_02.raw	0/0	2.66223120689392	5032896.25	58.9327964782715	0	1.099E-05
High	Sequest HT (A2)	Unambiguous	[R].AWMAAQDQPHENLIFPEEVLPR.[G]		1	1	P0C436	P0C436	0	3	0.3851	0	1	1	864.430541992188	2591.27707271656	2.29799827634913	0.00198491218755711	HCD	MS2	29.87497	33.1	58.5530260802667	56281	NaS2_070418_02.raw	0/0	3.08864903450012			0	1.436E-07
High	Sequest HT (A2)	Unambiguous	[K].ITADDAPGETWHMVFSTEGEIPYR.[E]		1	1	P41344	P41344	0	3	0.51	0	1	1	908.087219238281	2722.24710445484	0.642059996273771	0.000582614947840436	CID	MS2		24.94	58.5347655189333	56262	NaS2_070418_02.raw	0/0	2.51031041145325	21971494	58.3223114013672	0	8.687E-06
High	Sequest HT (A2)	Unambiguous	[K].ITADDAPGETWHMVFSTEGEIPYR.[E]		1	1	P41344	P41344	0	3	0.3936	0	1	1	908.08837890625	2722.25058345875	1.92005057041599	0.00174228291659044	HCD	MS2	33.25807	41.31	58.5329750221333	56260	NaS2_070418_02.raw	0/0	2.49133396148682	21971494	58.3223114013672	0	7.957E-05
High	Sequest HT (A2)	Unambiguous	[K].NHSHATQDLYDSIAAGNFPEWK.[L]		1	1	Q0E4K1	Q0E4K1	0	4	0.5499	0	1	1	626.042114257813	2501.14662714125	-0.559262680758249	-0.000349699687490102	HCD	MS2	38.58416	33.1	58.5227337416	56252	NaS2_070418_02.raw	0/0	3.910160779953			0	3.918E-05
High	Sequest HT (A2)	Unambiguous	[K].SGEIYTEDGVELVHEYGTEAYPFTTER.[I]		1	1	Q7Y0F2	Q7Y0F2	0	3	0.6303	0	1	1	1031.47058105469	3092.39718990406	-1.14495702419428	-0.00118022197936322	CID	MS2		39.135	58.4974166664	56226	NaS2_070418_02.raw	0/0	4.49391794204712			0	2.301E-05
High	Sequest HT (A2)	Unambiguous	[K].DPTSQAELDNFMVQQLDGTK.[N]		1	1	Q42971	Q42971	0	3	0.6386	0	1	1	746.3515625	2237.04013424	0.483603537871409	0.000360613333365715	CID	MS2		22.36911	58.4843061818667	56213	NaS2_070418_02.raw	0/0	4.04223203659058	135270666.5	58.4140243530273	0	2.745E-08
High	Sequest HT (A2)	Unambiguous	[R].TTGIVLDSGDGVSHTVPIYEGYALPHAILR.[L]		2	2	Q10DV7; A3C6D7	Q10DV7; A3C6D7	0	4	0.5426	0	1	1	788.664978027344	3151.63808221938	-1.31883643845987	-0.00103912515635329	HCD	MS2	25.51203	33.07	58.4530642882667	56182	NaS2_070418_02.raw	0/0	3.75867486000061	5644729.875	58.3822364807129	0	1.666E-08
High	Sequest HT (A2)	Unambiguous	[K].EDPLNWGAAAAEMAGSHLDEVKR.[M]		1	1	P14717	P14717	1	4	0.25	0	1	1	617.54736328125	2467.167623235	0.233634362645354	0.000144103750130853	HCD	MS2	37.46202	33.1	58.4109053104	56140	NaS2_070418_02.raw	0/0	2.68490481376648			0	5.373E-05
High	Sequest HT (A2)	Unambiguous	[K].ESLGVGDEVLLLSDGNGELAR.[A]		1	1	Q69TY4	Q69TY4	0	2	0.573	0	1	1	1072.04797363281	2143.08867063563	0.444907419036495	0.000476737812505235	CID	MS2		33.1	58.5539677066667	56282	NaS2_070418_02.raw	0/0	2.81478071212769	7106787.5	58.6991386413574	0	9.667E-05
High	Sequest HT (A2)	Unambiguous	[R].SAEYMTHAPLGSLNSVGGVATEINAVNYVSPR.[S]		1	1	P0C367	P0C367	0	3	0.4985	0	1	1	1102.21569824219	3304.63254146656	1.77828153001846	0.00195885218727199	CID	MS2		29.8	58.4007308144	56129	NaS2_070418_02.raw	0/0	3.28927993774414			0	6.521E-05
High	Sequest HT (A2)	Unambiguous	[R].ILGLGDLGcQGMGIPVGK.[L]	C9(Carbamidomethyl)	1	1	P43279	P43279	0	2	0.4068	0	1	1	892.975158691406	1784.94304075281	1.85083156804109	0.00165181140626558	HCD	MS2	11.9686	30.235	58.3921414690667	56120	NaS2_070418_02.raw	0/0	2.95187973976135	24406570.75	58.1556663513184	0	5.983E-06
High	Sequest HT (A2)	Unambiguous	[K].GFFEcTHDVTDITcADFLR.[S]	C5(Carbamidomethyl); C14(Carbamidomethyl)	1	1	Q0E4K1	Q0E4K1	0	3	0.6822	0	1	1	768.674011230469	2304.00748043141	0.651735030173672	0.000500533802044364	CID	MS2		26.485	58.3457310341333	56074	NaS2_070418_02.raw	0/0	4.49541807174683	110460432	58.1267280578613	0	9.025E-09
High	Sequest HT (A2)	Unambiguous	[K].QINVTcEVQQLLGNNR.[V]	C6(Carbamidomethyl)	1	1	P12085	P12085	0	2	0.5524	0	1	1	943.47900390625	1885.9507311825	-2.19444142921879	-0.00206930874996303	CID	MS2		32.59	58.3069226624	56034	NaS2_070418_02.raw	0/0	3.14579129219055			0	3.026E-05
High	Sequest HT (A2)	Unambiguous	[K].QINVTcEVQQLLGNNR.[V]	C6(Carbamidomethyl)	1	1	P12085	P12085	0	2	0.4047	0	1	1	943.47900390625	1885.9507311825	-2.19444142921879	-0.00206930874996303	HCD	MS2	51.79341	22.915	58.305145404	56032	NaS2_070418_02.raw	0/0	4.2486777305603			0	2.84E-07
High	Sequest HT (A2)	Unambiguous	[K].QLVLPVPAFNVInGGSHAGNK.[L]	N13(Deamidated)	1	1	Q42971	Q42971	0	3		0.0057	2	2	711.72021484375	2133.14609127125	0.458394154216116	0.000325940416700051	HCD	MS2	31.25881	36.975	58.2943626477333	56022	NaS2_070418_02.raw	0/0	3.47261929512024			0	1.09E-07
High	Sequest HT (A2)	Unambiguous	[K].QLVLPVPAFNVINGGSHAGnK.[L]	N20(Deamidated)	1	1	Q42971	Q42971	0	3	0.0057	0	1	1	711.72021484375	2133.14609127125	0.458394154216116	0.000325940416700051	HCD	MS2	31.25881	36.975	58.2943626477333	56022	NaS2_070418_02.raw	0/0	3.49372315406799			0	3.556E-05
High	Sequest HT (A2)	Unambiguous	[R].YALQALEPTWITAR.[Q]		1	2	P0C441	P0C442; P0C441	0	2	0.3677	0	1	1	816.941467285156	1632.87565794031	0.759519715140821	0.00062010015631131	CID	MS2		24.95053	58.2933856794667	56021	NaS2_070418_02.raw	0/0	3.59367489814758	41888801.5	58.1772918701172	0	4.013E-05
High	Sequest HT (A2)	Unambiguous	[R].YALQALEPTWITAR.[Q]		1	2	P0C441	P0C442; P0C441	0	2	0.4233	0	1	1	816.941467285156	1632.87565794031	0.759519715140821	0.00062010015631131	HCD	MS2	52.18005	33.1	58.2914522978667	56019	NaS2_070418_02.raw	0/0	3.25760698318481	41888801.5	58.1772918701172	0	2.859E-06
High	Sequest HT (A2)	Unambiguous	[R].SAEYMTHAPLGSLNSVGGVATEINAVNYVSPR.[S]		1	1	P0C367	P0C367	0	3	0.4612	0	1	1	1102.21569824219	3304.63254146656	1.77828153001846	0.00195885218727199	HCD	MS2	9.409689	37.98	58.3990181	56127	NaS2_070418_02.raw	0/0	3.99472308158875			0	1.589E-09
High	Sequest HT (A2)	Unambiguous	[K].KGAIPALPTVAVAQELISK.[A]		1	1	Q0J8G4	Q0J8G4	1	3	0.7483	0	1	1	636.050598144531	1906.13724117359	0.035141014591559	2.23278647505746E-05	CID	MS2		39.83865	59.6211290538667	57331	NaS2_070418_02.raw	0/0	2.90033578872681			0	2.835E-05
High	Sequest HT (A2)	Unambiguous	[R].AWMAAQDQPHENLIFPEEVLPR.[G]		1	1	P0C436	P0C436	0	3	0.6205	0	1	1	864.430541992188	2591.27707271656	2.29799827634913	0.00198491218755711	CID	MS2		41.25	58.5550741232	56283	NaS2_070418_02.raw	0/0	4.40406799316406			0	1.522E-07
High	Sequest HT (A2)	Unambiguous	[K].LDGQLGGLLSEASAEEDFTGK.[A]		1	1	Q6K669	Q6K669	0	2	0.7082	0	1	1	1069.01916503906	2137.03105344813	0.711205952470607	0.00075993406244379	CID	MS2		29.38	58.5690712490667	56298	NaS2_070418_02.raw	0/0	2.80531406402588	14406824.25	58.4120941162109	0	9.355E-07
High	Sequest HT (A2)	Unambiguous	[R].FGIVEGLmTTVHAITATQK.[T]	M8(Oxidation)	2	2	Q7FAH2; Q6K5G8	Q7FAH2; Q6K5G8	0	3	0.3711	0	1	1	678.364379882813	2033.07858638844	2.45853788413602	0.00166612947911145	CID	MS2		33.1	58.8959172461333	56620	NaS2_070418_02.raw	0/0	2.55693531036377			0	2.593E-05
High	Sequest HT (A2)	Unambiguous	[R].TTGIVLDSGDGVSHTVPIYEGYALPHAILR.[L]		2	2	Q10DV7; A3C6D7	Q10DV7; A3C6D7	0	4	0.6037	0	1	1	788.666809082031	3151.64540643813	1.00510079655277	0.000791929531146707	HCD	MS2	13.46269	16.89192	58.8468734832	56572	NaS2_070418_02.raw	0/0	4.9195728302002			0	9.471E-11
High	Sequest HT (A2)	Unambiguous	[R].TTGIVLDSGDGVSHTVPIYEGYALPHAILR.[L]		2	2	Q10DV7; A3C6D7	Q10DV7; A3C6D7	0	3	0.4987	0	1	1	1051.22155761719	3151.65011959156	2.50056033176723	0.0026269571873551	HCD	MS2	9.263306	42.79	58.824668424	56552	NaS2_070418_02.raw	0/0	3.79270815849304	21036647.5	58.7953567504883	0	1.314E-07
High	Sequest HT (A2)	Unambiguous	[K].YPEVIDFYDYYK.[G]		1	1	Q69RJ0	Q69RJ0	0	2	0.4723	0	1	1	807.872497558594	1614.73771848719	0.907867885763854	0.000732983593820791	CID	MS2		37.20741	58.8050857850667	56531	NaS2_070418_02.raw	0/0	3.43037509918213			0	1.363E-05
High	Sequest HT (A2)	Unambiguous	[K].YPEVIDFYDYYK.[G]		1	1	Q69RJ0	Q69RJ0	0	2	0.4644	0	1	1	807.872497558594	1614.73771848719	0.907867885763854	0.000732983593820791	HCD	MS2	60.89359	31.09	58.8031526176	56529	NaS2_070418_02.raw	0/0	2.66839194297791			0	6.217E-05
High	Sequest HT (A2)	Unambiguous	[K].QLVLPVPAFNVINGGSHAGnK.[L]	N20(Deamidated)	1	1	Q42971	Q42971	0	3	0.0508	0	1	1	711.719970703125	2133.14535884938	0.115041106933068	8.17997917000509E-05	HCD	MS2	25.39786	18.16	58.7172792648	56441	NaS2_070418_02.raw	0/0	3.1504533290863			0	2.409E-05
High	Sequest HT (A2)	Unambiguous	[R].VLVTGAAGQIGYALVPmIAR.[G]	M17(Oxidation)	1	1	Q7XDC8	Q7XDC8	0	2	0.4261	0	1	1	1008.57037353516	2016.13347044031	1.20383559416485	0.00121354515624272	HCD	MS2	60.96723	33.1	58.6912241602667	56416	NaS2_070418_02.raw	0/0	2.91307234764099	4907650.6875	58.640064239502	0	6.014E-05
High	Sequest HT (A2)	Unambiguous	[K].EIILSTNSGQIGVLPNHAPInTAVDMGPLR.[I]	N21(Deamidated)	1	1	P0C2Z1	P0C2Z1	0	3		0.0305	2	2	1043.56079101563	3128.66781978688	8.6174310476114	0.00898694895821839	CID	MS2		41.385	58.68939352	56414	NaS2_070418_02.raw	0/0	3.81169724464417	18384159.875	58.7500915527344	0	7.119E-05
High	Sequest HT (A2)	Unambiguous	[K].LDGQLGGLLSEASAEEDFTGK.[A]		1	1	Q6K669	Q6K669	0	2	0.5088	0	1	1	1069.01916503906	2137.03105344813	0.711205952470607	0.00075993406244379	HCD	MS2	33.46922	40.92	58.5673070149333	56296	NaS2_070418_02.raw	0/0	3.42256808280945	14406824.25	58.4120941162109	0	5.879E-06
High	Sequest HT (A2)	Unambiguous	[K].EIILSTNSGQIGVLPnHAPINTAVDMGPLR.[I]	N16(Deamidated)	1	1	P0C2Z1	P0C2Z1	0	3	0.0305	0	1	1	1043.56079101563	3128.66781978688	8.6174310476114	0.00898694895821839	CID	MS2		41.385	58.68939352	56414	NaS2_070418_02.raw	0/0	3.92712235450745	18384159.875	58.7500915527344	0	2.659E-05
High	Sequest HT (A2)	Unambiguous	[R].SFDDGFPNLFINNAHDIR.[G]		1	1	Q6ZFT5	Q6ZFT5	0	3	0.3077	0	1	1	698.001403808594	2091.98965816578	0.659714872967419	0.000460038593701029	HCD	MS2	35.86914	25.96	58.6833557448	56408	NaS2_070418_02.raw	0/0	2.99324822425842			0	1.087E-05
High	Sequest HT (A2)	Unambiguous	[R].YALQALEPTWITAR.[Q]		1	2	P0C441	P0C442; P0C441	0	2	0.3561	0	1	1	816.941711425781	1632.87614622156	1.05855143778598	0.00086424078131131	HCD	MS2	41.00169	36.65587	58.6789416746667	56403	NaS2_070418_02.raw	0/0	2.64293193817139			0	4.406E-05
High	Sequest HT (A2)	Unambiguous	[R].AVFVDLEPTVIDEVR.[T]		1	1	Q53M52	Q53M52	0	2	0.5039	0	1	1	851.457763671875	1701.90825071375	1.45329064808306	0.00123668187507064	CID	MS2		30.475	58.6725428181333	56397	NaS2_070418_02.raw	0/0	3.87221527099609			0	3.02E-06
High	Sequest HT (A2)	Unambiguous	[R].AVFVDLEPTVIDEVR.[T]		1	1	Q53M52	Q53M52	0	2	0.4658	0	1	1	851.457763671875	1701.90825071375	1.45329064808306	0.00123668187507064	HCD	MS2	34.43356	36.51545	58.6707627845333	56395	NaS2_070418_02.raw	0/0	3.65343379974365			0	1.927E-06
High	Sequest HT (A2)	Unambiguous	[K].YWTTFNEPFTYSAYGYGK.[G]		1	1	Q0J0N4	Q0J0N4	0	2	0.5497	0	1	1	1097.9921875	2194.97709837	0.660913938483421	0.000725345000091693	CID	MS2		40.435	58.658867472	56385	NaS2_070418_02.raw	0/0	1.7076770067215	22812134.5	58.8298645019531	0	6.698E-05
High	Sequest HT (A2)	Unambiguous	[K].HSEFISYPISLWTEK.[T]		2	3	Q0J4P2; Q07078	Q0J4P2; Q69QQ6; Q07078	0	3	0.63	0	1	1	612.978515625	1836.920993615	2.35026174875394	0.00143907833338138	CID	MS2		25.48957	58.5845836930667	56310	NaS2_070418_02.raw	0/0	2.72736930847168			0	4.043E-05
High	Sequest HT (A2)	Unambiguous	[K].HSEFISYPISLWTEK.[T]		2	3	Q0J4P2; Q07078	Q0J4P2; Q69QQ6; Q07078	0	3	0.5192	0	1	1	612.978515625	1836.920993615	2.35026174875394	0.00143907833338138	HCD	MS2	37.33047	30.25	58.5822104616	56308	NaS2_070418_02.raw	0/0	2.86731648445129			0	9.683E-05
High	Sequest HT (A2)	Unambiguous	[K].DPTSQAELDNFMVQQLDGTK.[N]		1	1	Q42971	Q42971	0	2	0.6974	0	1	1	1119.02746582031	2237.04765501063	3.84553439773272	0.00430130531253781	CID	MS2		31.6	58.5793105552	56305	NaS2_070418_02.raw	0/0	4.65683078765869			0	4.023E-08
High	Sequest HT (A2)	Unambiguous	[K].EIILSTNSGQIGVLPnHAPINTAVDMGPLR.[I]	N16(Deamidated)	1	1	P0C2Z1	P0C2Z1	0	3	0.1139	0	1	1	1043.56079101563	3128.66781978688	8.6174310476114	0.00898694895821839	HCD	MS2	40.02863	33.1	58.6873513981333	56412	NaS2_070418_02.raw	0/0	3.60110354423523	18384159.875	58.7500915527344	0	3.605E-05
High	Sequest HT (A2)	Unambiguous	[K].QSQANPLPVEEQIATIYIGTR.[G]		1	1	P0C2Z4	P0C2Z4	0	2	0.6586	0	1	1	1164.61303710938	2328.21879758875	-0.258747628924449	-0.000301210624684245	HCD	MS2	0	41.67	59.633007812	57344	NaS2_070418_02.raw	0/0	3.31089496612549			0	5.962E-06
High	Sequest HT (A2)	Unambiguous	[K].SREcLPLILIIR.[N]	C4(Carbamidomethyl)	1	1	P49398	P49398	1	3	0.576	0	1	1	494.965454101563	1482.88180904469	-0.452743437811565	-0.000223788437350455	CID	MS2		33.1	59.6383989477333	57350	NaS2_070418_02.raw	0/0	4.08484315872192			0	5.189E-05
High	Sequest HT (A2)	Unambiguous	[R].TTGIVLDSGDGVSHTVPIYEGYALPHAILR.[L]		2	2	Q10DV7; A3C6D7	Q10DV7; A3C6D7	0	4	0.3957	0	1	1	788.665710449219	3151.64101190688	-0.389261544454813	-0.000306703281353293	CID	MS2		17.53033	59.6639728133333	57373	NaS2_070418_02.raw	0/0	2.35259628295898			0	8.235E-07
High	Sequest HT (A2)	Unambiguous	[R].TLTAVHDGILEDVVYPAEIVGK.[R]		1	1	Q8LJU5	Q8LJU5	0	3	0.4481	0	1	1	780.420776367188	2339.24777584156	-0.652909647176285	-0.000509106145727856	HCD	MS2	10.51412	25.59596	60.5376654946667	58234	NaS2_070418_02.raw	0/0	3.36507296562195			0	1.282E-07
High	Sequest HT (A2)	Unambiguous	[K].AAVTPAFVGQFPGVnGLGISAAR.[L]	N15(Deamidated)	1	1	Q6ZBZ2	Q6ZBZ2	0	2	0.0574	0	1	1	1101.09313964844	2201.17900266688	3.48655135416508	0.00383724843749023	CID	MS2		33.1	60.5291367704	58227	NaS2_070418_02.raw	0/0	4.01262998580933			0	2.006E-10
High	Sequest HT (A2)	Unambiguous	[K].AAVTPAFVGQFPGVNGLGISAAR.[L]		1	1	Q6ZBZ2	Q6ZBZ2	0	2	0.6809	0	1	1	1100.59716796875	2200.1870593075	-0.114927714845402	-0.000126431250009773	HCD	MS2	0	40.755	60.5273764245333	58225	NaS2_070418_02.raw	0/0	4.23099040985107			0	5.512E-07
High	Sequest HT (A2)	Unambiguous	[R].VALEAcVQAR.[N]	C6(Carbamidomethyl)	1	1	P0C511	P0C511	0	2	0.5783	0	1	1	558.795166015625	1116.58305540125	0.0459717280025074	2.56656250776643E-05	CID	MS2		42.64	60.4891406632	58184	NaS2_070418_02.raw	0/0	3.32136464118958			0	2.895E-05
High	Sequest HT (A2)	Unambiguous	[R].FNAILEELGIEQPK.[G]		1	1	B9EXM2	B9EXM2	0	2	0.5581	0	1	1	800.932678222656	1600.85807981531	-0.0119465226067776	-9.56234373461484E-06	CID	MS2		31.66	60.475270292	58172	NaS2_070418_02.raw	0/0	3.52538800239563			0	4.51E-07
High	Sequest HT (A2)	Unambiguous	[R].FNAILEELGIEQPK.[G]		1	1	B9EXM2	B9EXM2	0	2	0.3814	0	1	1	800.932678222656	1600.85807981531	-0.0119465226067776	-9.56234373461484E-06	HCD	MS2	63.10117	35.00413	60.4735892234667	58170	NaS2_070418_02.raw	0/0	2.35996150970459			0	1.418E-05
High	Sequest HT (A2)	Unambiguous	[K].KGAIPALPTVAVAQELISK.[A]		1	1	Q0J8G4	Q0J8G4	1	3	0.8012	0	1	1	636.050170898438	1906.13595943531	-0.637286079641397	-0.000404918228999425	CID	MS2		32.65	60.44901516	58144	NaS2_070418_02.raw	0/0	3.26607823371887			0	2.248E-06
High	Sequest HT (A2)	Unambiguous	[K].KGAIPALPTVAVAQELISK.[A]		1	1	Q0J8G4	Q0J8G4	1	3	0.7859	0	1	1	636.050170898438	1906.13595943531	-0.637286079641397	-0.000404918228999425	HCD	MS2	0	27.5256	60.4473296938667	58142	NaS2_070418_02.raw	0/0	4.39461803436279			0	7.355E-08
High	Sequest HT (A2)	Unambiguous	[R].TTGIVLDSGDGVSHTVPIYEGYALPHAILR.[L]		2	2	Q10DV7; A3C6D7	Q10DV7; A3C6D7	0	4	0.5652	0	1	1	788.66455078125	3151.636373235	-1.86108845996282	-0.00146637125010329	HCD	MS2	18.12817	33.1	60.5384947165333	58235	NaS2_070418_02.raw	0/0	3.90719723701477			0	5.767E-08
High	Sequest HT (A2)	Unambiguous	[K].QSQANPLPVEEQIATIYIGTR.[G]		1	1	P0C2Z4	P0C2Z4	0	2	0.7732	0	1	1	1164.61303710938	2328.21879758875	-0.258747628924449	-0.000301210624684245	CID	MS2		28.135	60.4448052816	58140	NaS2_070418_02.raw	0/0	2.68840575218201			0	8.858E-07
High	Sequest HT (A2)	Unambiguous	[R].LLYEcAPMSFIVEqAGGK.[G]	C5(Carbamidomethyl); Q14(Deamidated)	1	1	O64422	O64422	0	2	0.4233	0	1	1	1007.49560546875	2013.9839343075	8.8991260999744	0.00896126874990189	CID	MS2		40.5	60.4368242082667	58132	NaS2_070418_02.raw	0/0	3.00154590606689	9235685.625	60.3334350585938	0	7.49E-06
High	Sequest HT (A2)	Unambiguous	[R].RLPVVNPATESPIGEIPAGTAEDVDAAVAAAR.[E]		1	1	B3VMC0	B3VMC0	1	3	0.8354	0	1	1	1053.22033691406	3157.64645748219	-0.735704941906452	-0.000774365937559196	CID	MS2		33.1	60.3925178029333	58089	NaS2_070418_02.raw	0/0	4.79783296585083			0	2.899E-09
High	Sequest HT (A2)	Unambiguous	[R].AIFVDLEPTVIDEVR.[T]		1	1	P28752	P28752	0	2	0.481	0	1	1	858.464294433594	1715.92131223719	-0.0671200968862061	-5.75864062284381E-05	CID	MS2		42.64	60.3494154058667	58045	NaS2_070418_02.raw	0/0	2.89496064186096			0	9.067E-05
High	Sequest HT (A2)	Unambiguous	[R].AIFVDLEPTVIDEVR.[T]		1	1	P28752	P28752	0	2	0.3596	0	1	1	858.464294433594	1715.92131223719	-0.0671200968862061	-5.75864062284381E-05	HCD	MS2	29.44203	33.1	60.3474343370667	58043	NaS2_070418_02.raw	0/0	2.91721749305725			0	4.306E-06
High	Sequest HT (A2)	Unambiguous	[K].WFDTNYHFIVPELGPNTK.[F]		2	2	Q2QLY5; Q2QLY4	Q2QLY5; Q2QLY4	0	3	0.5699	0	1	1	726.693603515625	2178.06625728688	0.363412802580862	0.000263845625037599	CID	MS2		22.25743	60.3447344178667	58040	NaS2_070418_02.raw	0/0	2.72422099113464			0	1.637E-05
High	Sequest HT (A2)	Unambiguous	[R].LGATFSSHPNELIALFSR.[Y]		1	1	P30298	P30298	0	3	0.5831	0	1	1	654.014892578125	1960.03012447438	0.733715983334399	0.000479368124994532	CID	MS2		30.05084	60.2992183421333	57996	NaS2_070418_02.raw	0/0	4.0282940864563			0	7.192E-08
High	Sequest HT (A2)	Unambiguous	[R].LGATFSSHPNELIALFSR.[Y]		1	1	P30298	P30298	0	3	0.5578	0	1	1	654.014404296875	1960.02865963063	-0.0136423386057305	-8.91312500546822E-06	HCD	MS2	18.15576	27.505	60.2972010197333	57994	NaS2_070418_02.raw	0/0	3.98223614692688			0	2.747E-08
High	Sequest HT (A2)	Unambiguous	[K].DAPMFVcGVnEDKYTSDIDIVSNAScTTNcLAPLAK.[V]	C7(Carbamidomethyl); N10(Deamidated); C26(Carbamidomethyl); C30(Carbamidomethyl)	1	1	A2YQT7	A2YQT7	1	3	0.0681	0	1	1	1326.60607910156	3977.80368404469	3.14689840772668	0.0041725682292082	CID	MS2		20.335	60.1933097773333	57894	NaS2_070418_02.raw	0/0	4.10675191879272			0	1.537E-06
High	Sequest HT (A2)	Unambiguous	[K].QSQANPLPVEEQIATIYIGTR.[G]		1	1	P0C2Z4	P0C2Z4	0	2	0.6863	0	1	1	1164.61303710938	2328.21879758875	-0.258747628924449	-0.000301210624684245	HCD	MS2	9.478281	41.91	60.4430302333333	58138	NaS2_070418_02.raw	0/0	3.7306604385376			0	2.552E-07
High	Sequest HT (A2)	Unambiguous	[K].DAPMFVcGVnEDKYTSDIDIVSNAScTTNcLAPLAK.[V]	C7(Carbamidomethyl); N10(Deamidated); C26(Carbamidomethyl); C30(Carbamidomethyl)	1	1	A2YQT7	A2YQT7	1	3	0.067	0	1	1	1326.60607910156	3977.80368404469	3.14689840772668	0.0041725682292082	HCD	MS2	31.0586	36.73	60.1916287746667	57892	NaS2_070418_02.raw	0/0	4.17866706848145			0	2.246E-07
High	Sequest HT (A2)	Unambiguous	[R].TLTAVHDGILEDVVYPAEIVGK.[R]		1	1	Q8LJU5	Q8LJU5	0	3	0.4652	0	1	1	780.421813964844	2339.25088863453	0.677770654638938	0.000528491510522144	CID	MS2		25.77034	60.5394196018667	58236	NaS2_070418_02.raw	0/0	3.74345922470093			0	9.805E-07
High	Sequest HT (A2)	Unambiguous	[R].HQLLAEFDALIEADKEK.[Y]		1	1	P30298	P30298	1	3	0.6501	0	1	1	657.346801757813	1970.02585201344	1.4821063197175	0.00097326114594883	CID	MS2		40.83	60.5449069789333	58241	NaS2_070418_02.raw	0/0	3.42875647544861			0	9.299E-07
High	Sequest HT (A2)	Unambiguous	[K].MTAEIGEQVQIVGDDLLVTNPTR.[V]		1	1	Q42971	Q42971	0	2	0.72	0	1	1	1250.1435546875	2499.279832745	1.56215044337813	0.00195212249991528	CID	MS2		38.43	60.8347087378667	58531	NaS2_070418_02.raw	0/0	3.49655055999756	2727401.875	60.8345336914063	0	4.415E-07
High	Sequest HT (A2)	Unambiguous	[R].LLTLLGMPFAEHIK.[S]		1	1	Q9ZST0	Q9ZST0	0	3	0.5656	0	1	1	528.306030273438	1582.90353756031	0.625901016165321	0.000330246770848438	HCD	MS2	17.37247	33.1	60.785687968	58482	NaS2_070418_02.raw	0/0	3.42699670791626			0	5.255E-05
High	Sequest HT (A2)	Unambiguous	[R].RLPVVNPATESPIGEIPAGTAEDVDAAVAAAR.[E]		1	1	B3VMC0	B3VMC0	1	3	0.6639	0	1	1	1053.22180175781	3157.65085201344	0.656005015523585	0.000690477812440804	CID	MS2		41.43	60.7762053738667	58472	NaS2_070418_02.raw	0/0	3.60363221168518			0	3.556E-07
High	Sequest HT (A2)	Unambiguous	[R].RLPVVNPATESPIGEIPAGTAEDVDAAVAAAR.[E]		1	1	B3VMC0	B3VMC0	1	3	0.649	0	1	1	1053.22180175781	3157.65085201344	0.656005015523585	0.000690477812440804	HCD	MS2	0	33.1	60.7736407061333	58470	NaS2_070418_02.raw	0/0	4.16189479827881			0	4.377E-07
High	Sequest HT (A2)	Unambiguous	[K].VVSGEIDQSDQSFLDDDQVAAGWVLTcHAYPK.[S]	C27(Carbamidomethyl)	1	1	A2YQD9	A2YQD9	0	3	0.7025	0	1	1	1184.21948242188	3550.64389400563	0.222778128394214	0.000263668541694055	CID	MS2		32.11	60.7315297989333	58428	NaS2_070418_02.raw	0/0	5.20871019363403			0	1.634E-13
High	Sequest HT (A2)	Unambiguous	[K].VVSGEIDQSDQSFLDDDQVAAGWVLTcHAYPK.[S]	C27(Carbamidomethyl)	1	1	A2YQD9	A2YQD9	0	3	0.5686	0	1	1	1184.22082519531	3550.64792232594	1.35731071746136	0.00160644197919405	HCD	MS2	2.668055	35.695	60.7298590242667	58426	NaS2_070418_02.raw	0/0	5.4744348526001			0	1.735E-10
High	Sequest HT (A2)	Unambiguous	[R].AIFVDLEPTVIDEVR.[T]		1	1	P28752	P28752	0	2	0.4985	0	1	1	858.464721679688	1715.92216672938	0.430858524891228	0.000369659687521562	CID	MS2		25.345	60.7275804954667	58424	NaS2_070418_02.raw	0/0	3.27178931236267			0	1.411E-06
High	Sequest HT (A2)	Unambiguous	[R].AIFVDLEPTVIDEVR.[T]		1	1	P28752	P28752	0	2	0.5452	0	1	1	858.464172363281	1715.92106809656	-0.20939970310833	-0.000179656718728438	HCD	MS2	14.55992	35.41581	60.7258822536	58422	NaS2_070418_02.raw	0/0	3.98046088218689			0	2.157E-06
High	Sequest HT (A2)	Unambiguous	[R].HQLLAEFDALIEADKEK.[Y]		1	1	P30298	P30298	1	3	0.6613	0	1	1	657.346801757813	1970.02585201344	1.4821063197175	0.00097326114594883	HCD	MS2	30.79843	33.1	60.5428987136	58239	NaS2_070418_02.raw	0/0	4.37102746963501			0	7.795E-09
High	Sequest HT (A2)	Unambiguous	[K].WFDTNYHFIVPELGPNTK.[F]		2	2	Q2QLY5; Q2QLY4	Q2QLY5; Q2QLY4	0	3	0.3981	0	1	1	726.693725585938	2178.06662349781	0.531548675105657	0.000385915937537599	CID	MS2		26.7739	60.7237968656	58420	NaS2_070418_02.raw	0/0	3.0901358127594			0	1.112E-06
High	Sequest HT (A2)	Unambiguous	[R].LGATFSSHPNELIALFSR.[Y]		1	1	P30298	P30298	0	3	0.4792	0	1	1	654.0146484375	1960.0293920525	0.360036822364334	0.000235227499994532	CID	MS2		25.765	60.6838922824	58379	NaS2_070418_02.raw	0/0	3.61209464073181			0	3.028E-06
High	Sequest HT (A2)	Unambiguous	[R].LGATFSSHPNELIALFSR.[Y]		1	1	P30298	P30298	0	3	0.4961	0	1	1	654.0146484375	1960.0293920525	0.360036822364334	0.000235227499994532	HCD	MS2	19.49084	28.01693	60.6822091618667	58377	NaS2_070418_02.raw	0/0	3.88734912872314			0	3.194E-08
High	Sequest HT (A2)	Unambiguous	[K].ATSSIFPLQNVFVR.[K]		1	1	P49397	P49397	0	2	0.6497	0	1	1	789.936096191406	1578.86491575281	0.673061714803476	0.000531336406197624	CID	MS2		27.58774	60.6813074856	58376	NaS2_070418_02.raw	0/0	2.93710017204285			0	2.183E-05
High	Sequest HT (A2)	Unambiguous	[K].ATSSIFPLQNVFVR.[K]		1	1	P49397	P49397	0	2	0.4059	0	1	1	789.935607910156	1578.86393919031	0.0545394159396755	4.30551561976245E-05	HCD	MS2	16.694	27.505	60.6790052765333	58374	NaS2_070418_02.raw	0/0	2.70590972900391			0	2.346E-05
High	Sequest HT (A2)	Unambiguous	[K].GLVPLAGSNNESWcqGLDGLASR.[E]	C14(Carbamidomethyl); Q15(Deamidated)	1	1	Q40677	Q40677	0	2	0.0806	0	1	1	1201.57409667969	2402.14091672938	0.174119446930347	0.000209129687521292	HCD	MS2	29.97144	33.1	60.6584789552	58355	NaS2_070418_02.raw	0/0	3.10169792175293	7199125.5	60.6994285583496	0	5.184E-06
High	Sequest HT (A2)	Unambiguous	[K].DAPMFVcGVNEDKYTSDIDIVSNAScTTNcLAPLAK.[V]	C7(Carbamidomethyl); C26(Carbamidomethyl); C30(Carbamidomethyl)	1	1	A2YQT7	A2YQT7	1	3	0.559	0	1	1	1326.27355957031	3976.80612545094	-0.257716560957927	-0.000341629687459507	CID	MS2		33.1	60.5849405408	58281	NaS2_070418_02.raw	0/0	3.55524230003357			0	1.269E-05
High	Sequest HT (A2)	Unambiguous	[K].DAPMFVcGVNEDKYTSDIDIVSNAScTTNcLAPLAK.[V]	C7(Carbamidomethyl); C26(Carbamidomethyl); C30(Carbamidomethyl)	1	1	A2YQT7	A2YQT7	1	3	0.4233	0	1	1	1326.27575683594	3976.81271724781	1.39984354336758	0.00185563593754049	HCD	MS2	0	36.22	60.583270044	58279	NaS2_070418_02.raw	0/0	4.30067014694214			0	3.5E-08
High	Sequest HT (A2)	Unambiguous	[R].DNLTLWTSDISEDTAEEIR.[E]		1	1	Q7XTE8	Q7XTE8	0	2	0.7471	0	1	1	1104.51953125	2208.03178587	0.690235105209063	0.00076203000003261	CID	MS2		25.915	60.5813281485333	58277	NaS2_070418_02.raw	0/0	4.31473922729492	15229936	60.456615447998	0	8.22E-09
High	Sequest HT (A2)	Unambiguous	[K].GLVPLAGSnNESWcQGLDGLASR.[E]	N9(Deamidated); C14(Carbamidomethyl)	1	1	Q40677	Q40677	0	2	0.0503	0	1	1	1201.57336425781	2402.13945188563	-0.435688243723009	-0.000523292187477153	CID	MS2		41.385	60.7183431144	58416	NaS2_070418_02.raw	0/0	1.99308979511261	7199125.5	60.6994285583496	0	1.031E-06
High	Sequest HT (A2)	Unambiguous	[K].QSQANPLPVEEQIATIYIGTR.[G]		1	1	P0C2Z4	P0C2Z4	0	2	0.5572	0	1	1	1164.61279296875	2328.2183093075	-0.468470668771081	-0.000545351249684245	HCD	MS2	0	40.44	60.9009661522667	58599	NaS2_070418_02.raw	0/0	2.71464896202087			0	9.252E-05
High	Sequest HT (A2)	Unambiguous	[R].DNLTLWTSDISEDTAEEIR.[E]		1	1	Q7XTE8	Q7XTE8	0	2	0.5782	0	1	1	1104.51794433594	2208.02861204188	-0.747167352490182	-0.00082488406246739	CID	MS2		42.315	60.1830834997333	57883	NaS2_070418_02.raw	0/0	2.74554014205933			0	3.479E-06
High	Sequest HT (A2)	Unambiguous	[R].SPIFLGSFEDVEEIK.[G]		1	1	A2WXB2	A2WXB2	0	2	0.6278	0	1	1	855.434692382813	1709.86210813563	-0.664201876482164	-0.000567847187539883	CID	MS2		33.1	60.1745543725333	57874	NaS2_070418_02.raw	0/0	3.59523391723633			0	7.058E-07
High	Sequest HT (A2)	Unambiguous	[K].LAPFNPEYPDESVLWTESGDVGK.[S]		1	1	Q10M12	Q10M12	0	2	0.6206	0	1	1	1275.60705566406	2550.20683469813	1.31739610501536	0.00167981406252693	CID	MS2		33.1	59.9856733944	57686	NaS2_070418_02.raw	0/0	2.81689858436584	39043541	59.7753372192383	0	8.533E-05
High	Sequest HT (A2)	Unambiguous	[K].DTVGQYESHIAFTLPGLYR.[V]		1	1	P30298	P30298	0	3	0.5691	0	1	1	723.033081054688	2167.08468990406	1.31322408081591	0.000948621354230757	HCD	MS2	15.0225	33.1	59.984802408	57685	NaS2_070418_02.raw	0/0	4.33512783050537			0	5.276E-09
High	Sequest HT (A2)	Unambiguous	[R].VALEAcVQAR.[N]	C6(Carbamidomethyl)	1	1	P0C511	P0C511	0	2	0.5884	0	1	1	558.794860839844	1116.58244504969	-0.500652714851484	-0.000279510156172336	CID	MS2		33.13	59.9499749216	57652	NaS2_070418_02.raw	0/0	3.28218126296997			0	3.878E-05
High	Sequest HT (A2)	Unambiguous	[K].WFDTNYHFIVPELGPNTK.[F]		2	2	Q2QLY5; Q2QLY4	Q2QLY5; Q2QLY4	0	3	0.4516	0	1	1	726.693603515625	2178.06625728688	0.363412802580862	0.000263845625037599	CID	MS2		21.52487	59.9426066477333	57644	NaS2_070418_02.raw	0/0	2.480872631073			0	6.182E-07
High	Sequest HT (A2)	Unambiguous	[K].WFDTNYHFIVPELGPNTK.[F]		2	2	Q2QLY5; Q2QLY4	Q2QLY5; Q2QLY4	0	3	0.5457	0	1	1	726.693725585938	2178.06662349781	0.531548675105657	0.000385915937537599	HCD	MS2	1.904876	17.9102	59.9406460533333	57642	NaS2_070418_02.raw	0/0	3.60866594314575			0	2.114E-07
High	Sequest HT (A2)	Unambiguous	[R].LGATFSSHPNELIALFSR.[Y]		1	1	P30298	P30298	0	3	0.5283	0	1	1	654.015075683594	1960.03067379078	1.01397535406195	0.000662473593744532	CID	MS2		27.505	59.8971750826667	57600	NaS2_070418_02.raw	0/0	4.59722232818604			0	1.256E-07
High	Sequest HT (A2)	Unambiguous	[R].DSLVADEGGFPAELLR.[Y]		1	1	Q7XDY9	Q7XDY9	0	2	0.4147	0	1	1	844.927551269531	1688.84782590906	-0.689718822540155	-0.000582415468670661	CID	MS2		36	59.8896757176	57595	NaS2_070418_02.raw	0/0	2.98623394966125			0	8.301E-05
High	Sequest HT (A2)	Unambiguous	[R].DSLVADEGGFPAELLR.[Y]		1	1	Q7XDY9	Q7XDY9	0	2	0.13	0	1	1	844.927551269531	1688.84782590906	-0.689718822540155	-0.000582415468670661	HCD	MS2	41.58831	33.1	59.8877045848	57594	NaS2_070418_02.raw	0/0	2.23296499252319			0	1.293E-06
High	Sequest HT (A2)	Unambiguous	[K].DTVGQYESHIAFTLPGLYR.[V]		1	1	P30298	P30298	0	3	0.59	0	1	1	723.033996582031	2167.08743648609	2.58063446441714	0.00186414869798076	CID	MS2		40.41	59.9868276165333	57687	NaS2_070418_02.raw	0/0	2.9953134059906			0	1.695E-05
High	Sequest HT (A2)	Unambiguous	[K].DTVGqYESHIAFTLPGLYR.[V]	Q5(Deamidated)	1	1	P30298	P30298	0	2	0.5412	0	1	1	1084.54406738281	2168.08085813563	6.91773063798626	0.00749904781258537	CID	MS2		40.5	59.8446713472	57551	NaS2_070418_02.raw	0/0	2.78875637054443			0	8.21E-05
High	Sequest HT (A2)	Unambiguous	[R].SPIFLGSFEDVEEIK.[G]		1	1	A2WXB2	A2WXB2	0	2	0.5457	0	1	1	855.433959960938	1709.86064329188	-1.52090416263625	-0.00130026906253988	HCD	MS2	25.09535	30.4	59.7609375304	57467	NaS2_070418_02.raw	0/0	3.60877418518066			0	4.158E-06
High	Sequest HT (A2)	Unambiguous	[K].ESLGVGDEVLLLSDGnGELAR.[A]	N16(Deamidated)	1	1	Q69TY4	Q69TY4	0	2	0.6317	0	1	1	1072.54077148438	2144.07426633875	1.18148040983544	0.00126658937500523	CID	MS2		29.26	59.7247870416	57432	NaS2_070418_02.raw	0/0	3.15015625953674			0	7.523E-06
High	Sequest HT (A2)	Unambiguous	[K].ESLGVGDEVLLLSDGnGELAR.[A]	N16(Deamidated)	1	1	Q69TY4	Q69TY4	0	2	0.4909	0	1	1	1072.54077148438	2144.07426633875	1.18148040983544	0.00126658937500523	HCD	MS2	0	41.565	59.7230163890667	57430	NaS2_070418_02.raw	0/0	3.84574937820435			0	6.813E-06
High	Sequest HT (A2)	Unambiguous	[R].TLTAVHDGILEDVVYPAEIVGK.[R]		1	1	Q8LJU5	Q8LJU5	0	3	0.6056	0	1	1	780.421203613281	2339.24905757984	-0.104982464075899	-8.18600519778556E-05	CID	MS2		15.82479	59.7132607386667	57420	NaS2_070418_02.raw	0/0	3.54705452919006	66467158	59.4733543395996	0	7.943E-08
High	Sequest HT (A2)	Unambiguous	[K].LAPFnPEYPDESVLWTESGDVGK.[S]	N5(Deamidated)	1	1	Q10M12	Q10M12	0	3	0.5822	0	1	1	851.072509765625	2551.20297603688	6.06970947030663	0.00516165562502513	CID	MS2		33.1	59.6978193578667	57409	NaS2_070418_02.raw	0/0	4.25989580154419	11700777	59.5793266296387	0	1.126E-05
High	Sequest HT (A2)	Unambiguous	[K].IAVQDPSYPAYVDSSVIMGQTGLYQEDVQK.[Y]		1	1	Q10MQ2	Q10MQ2	0	3	0.6264	0	1	1	1101.20275878906	3301.59372310719	0.128431078118412	0.000141342395636457	CID	MS2		33.1	59.6865780944	57397	NaS2_070418_02.raw	0/0	3.6392719745636			0	0.0001056
High	Sequest HT (A2)	Unambiguous	[R].HQLLAEFDALIEADKEK.[Y]		1	1	P30298	P30298	1	3	0.5926	0	1	1	657.345458984375	1970.02182369313	-0.562702523162349	-0.00036951229155117	CID	MS2		33.1	59.6678604645333	57377	NaS2_070418_02.raw	0/0	3.77852439880371			0	8.326E-08
High	Sequest HT (A2)	Unambiguous	[R].HQLLAEFDALIEADKEK.[Y]		1	1	P30298	P30298	1	3	0.5392	0	1	1	657.345458984375	1970.02182369313	-0.562702523162349	-0.00036951229155117	HCD	MS2	21.70985	27.96431	59.6660710557333	57375	NaS2_070418_02.raw	0/0	4.08048677444458			0	1.142E-08
High	Sequest HT (A2)	Unambiguous	[R].SPIFLGSFEDVEEIK.[G]		1	1	A2WXB2	A2WXB2	0	2	0.6472	0	1	1	855.435119628906	1709.86296262781	-0.164458876225614	-0.000140601093789883	CID	MS2		33.1	59.7624559978667	57469	NaS2_070418_02.raw	0/0	3.43215441703796			0	3.778E-06
High	Sequest HT (A2)	Unambiguous	[R].DNLTLWTSDISEDTAEEIR.[E]		1	1	Q7XTE8	Q7XTE8	0	2	0.5448	0	1	1	1104.51794433594	2208.02861204188	-0.747167352490182	-0.00082488406246739	HCD	MS2	0	33.1	60.1810687733333	57881	NaS2_070418_02.raw	0/0	2.89562320709229			0	1.022E-05
High	Sequest HT (A2)	Unambiguous	[R].RLPVVNPATESPIGEIPAGTAEDVDAAVAAAR.[E]		1	1	B3VMC0	B3VMC0	1	3	0.6387	0	1	1	1053.22143554688	3157.64975338063	0.308077526166076	0.000324266874940804	HCD	MS2	10.09332	30.34	60.0078701181333	57709	NaS2_070418_02.raw	0/0	5.48124599456787			0	1.808E-10
High	Sequest HT (A2)	Unambiguous	[K].GLVPLAGSNnESWcQGLDGLASR.[E]	N10(Deamidated); C14(Carbamidomethyl)	1	1	Q40677	Q40677	0	2	0.0082	0	1	1	1201.57568359375	2402.1440905575	1.49536944335005	0.00179604375002285	CID	MS2		41.55	60.0254861165333	57727	NaS2_070418_02.raw	0/0	2.42635941505432			0	4.058E-06
High	Sequest HT (A2)	Unambiguous	[R].SPIFLGSFEDVEEIK.[G]		1	1	A2WXB2	A2WXB2	0	2	0.3092	0	1	1	855.434692382813	1709.86210813563	-0.664201876482164	-0.000567847187539883	HCD	MS2	32.33794	41.22	60.1728356850667	57872	NaS2_070418_02.raw	0/0	3.04039359092712			0	3.035E-06
High	Sequest HT (A2)	Unambiguous	[K].VFTDEGLEVLGWR.[T]		1	1	Q69RJ0	Q69RJ0	0	2	0.3736	0	1	1	760.888977050781	1520.77067747156	-2.4276503547394	-0.00184595421865197	HCD	MS2	30.08936	23.5575	60.1661756717333	57865	NaS2_070418_02.raw	0/0	2.73341131210327			0	4.15E-05
High	Sequest HT (A2)	Unambiguous	[K].ESLGVGDEVLLLSDGnGELAR.[A]	N16(Deamidated)	1	1	Q69TY4	Q69TY4	0	2	0.6198	0	1	1	1072.53930664063	2144.07133665125	-0.184932595237915	-0.000198254374994766	CID	MS2		41.565	60.1283774738667	57828	NaS2_070418_02.raw	0/0	3.33737564086914	10987396	60.4007225036621	0	4.174E-08
High	Sequest HT (A2)	Unambiguous	[K].ESLGVGDEVLLLSDGnGELAR.[A]	N16(Deamidated)	1	1	Q69TY4	Q69TY4	0	2	0.6072	0	1	1	1072.53930664063	2144.07133665125	-0.184932595237915	-0.000198254374994766	HCD	MS2	23.14017	33.1	60.1263398938667	57826	NaS2_070418_02.raw	0/0	3.58936285972595	10987396	60.4007225036621	0	6.589E-08
High	Sequest HT (A2)	Unambiguous	[R].TLTAVHDGILEDVVYPAEIVGK.[R]		1	1	Q8LJU5	Q8LJU5	0	3	0.3902	0	1	1	780.421081542969	2339.24869136891	-0.261533087818867	-0.000203930364477856	CID	MS2		12.27218	60.1203906274667	57820	NaS2_070418_02.raw	0/0	3.27623820304871			0	9.93E-07
High	Sequest HT (A2)	Unambiguous	[R].TLTAVHDGILEDVVYPAEIVGK.[R]		1	1	Q8LJU5	Q8LJU5	0	3	0.5621	0	1	1	780.4208984375	2339.2481420525	-0.496359023433318	-0.000387035833227856	HCD	MS2	6.034043	12.70206	60.1184756176	57818	NaS2_070418_02.raw	0/0	3.22328877449036			0	7.562E-08
High	Sequest HT (A2)	Unambiguous	[R].HQLLAEFDALIEADKEK.[Y]		1	1	P30298	P30298	1	3	0.6382	0	1	1	657.346374511719	1970.02457027516	0.831485324255733	0.00054601505219883	CID	MS2		19.35448	60.109990968	57811	NaS2_070418_02.raw	0/0	3.4046003818512			0	1.992E-08
High	Sequest HT (A2)	Unambiguous	[R].HQLLAEFDALIEADKEK.[Y]		1	1	P30298	P30298	1	3	0.6215	0	1	1	657.346374511719	1970.02457027516	0.831485324255733	0.00054601505219883	HCD	MS2	46.94038	23.98432	60.1079823768	57809	NaS2_070418_02.raw	0/0	3.54426980018616			0	2.028E-07
High	Sequest HT (A2)	Unambiguous	[R].RLPVVnPATESPIGEIPAGTAEDVDAAVAAAR.[E]	N6(Deamidated)	1	1	B3VMC0	B3VMC0	1	3	0.6801	0	1	1	1053.55737304688	3158.65756588063	7.84177909241027	0.00825643354160747	CID	MS2		40.24	60.0098305728	57711	NaS2_070418_02.raw	0/0	3.96751856803894			0	8.214E-11
High	Sequest HT (A2)	Unambiguous	[K].AAVTPAFVGQFPGVNGLGISAAR.[L]		1	1	Q6ZBZ2	Q6ZBZ2	0	2	0.7441	0	1	1	1100.59606933594	2200.18486204188	-1.11359978828486	-0.00122506406250977	CID	MS2		41.355	60.0881208997333	57787	NaS2_070418_02.raw	0/0	3.78994297981262			0	1.588E-07
High	Sequest HT (A2)	Unambiguous	[K].LAPFNPEYPDESVLWTESGDVGK.[S]		1	1	Q10M12	Q10M12	0	3	0.3835	0	1	1	850.741516113281	2550.20999507984	2.55666259871535	0.00217333661460846	HCD	MS2	13.87066	33.1	60.0817711968	57781	NaS2_070418_02.raw	0/0	4.12147331237793	10533572.25	60.1922950744629	0	7.44E-06
High	Sequest HT (A2)	Unambiguous	[R].TTGIVLDSGDGVSHTVPIYEGYALPHAILR.[L]		2	2	Q10DV7; A3C6D7	Q10DV7; A3C6D7	0	4	0.3436	0	1	1	788.665832519531	3151.64150018813	-0.234332395453971	-0.000184632968853293	CID	MS2		19.05563	60.0799005306667	57779	NaS2_070418_02.raw	0/0	2.27331972122192			0	2.634E-05
High	Sequest HT (A2)	Unambiguous	[R].TTGIVLDSGDGVSHTVPIYEGYALPHAILR.[L]		2	2	Q10DV7; A3C6D7	Q10DV7; A3C6D7	0	4	0.65	0	1	1	788.666198730469	3151.64296503188	0.230455051548557	0.000181577968646707	HCD	MS2	13.07214	16.52352	60.0779336434667	57777	NaS2_070418_02.raw	0/0	5.00441551208496			0	2.118E-10
High	Sequest HT (A2)	Unambiguous	[R].TLTAVHDGILEDVVYPAEIVGK.[R]		1	1	Q8LJU5	Q8LJU5	0	2	0.5458	0	1	1	1170.12622070313	2339.24516477625	-1.76910761247838	-0.00206919187485255	HCD	MS2	0	33.1	60.0461271605333	57746	NaS2_070418_02.raw	0/0	2.72709107398987			0	6.098E-05
High	Sequest HT (A2)	Unambiguous	[K].QSQANPLPVEEQIATIYIGTR.[G]		1	1	P0C2Z4	P0C2Z4	0	2	0.7968	0	1	1	1164.61364746094	2328.22001829188	0.265559970692133	0.000309140937815755	CID	MS2		33.1	60.0395897866667	57739	NaS2_070418_02.raw	0/0	3.09944152832031	16191254.5	60.0451126098633	0	5.19E-07
High	Sequest HT (A2)	Unambiguous	[K].QSQANPLPVEEQIATIYIGTR.[G]		1	1	P0C2Z4	P0C2Z4	0	2	0.6734	0	1	1	1164.61193847656	2328.21660032313	-1.2025013082343	-0.00139984343718425	HCD	MS2	0	41.635	60.0378210624	57737	NaS2_070418_02.raw	0/0	3.4639835357666	16191254.5	60.0451126098633	0	3.453E-07
High	Sequest HT (A2)	Unambiguous	[K].KGAIPALPTVAVAQELISK.[A]		1	1	Q0J8G4	Q0J8G4	1	3	0.7327	0	1	1	636.050720214844	1906.13760738453	0.227263041515261	0.000144398177250575	HCD	MS2	43.29606	28.135	60.0345963544	57734	NaS2_070418_02.raw	0/0	4.48606538772583			0	5.463E-08
High	Sequest HT (A2)	Unambiguous	[K].GLVPLAGSnNESWcQGLDGLASR.[E]	N9(Deamidated); C14(Carbamidomethyl)	1	1	Q40677	Q40677	0	2		0.0082	2	2	1201.57568359375	2402.1440905575	1.49536944335005	0.00179604375002285	CID	MS2		41.55	60.0254861165333	57727	NaS2_070418_02.raw	0/0	2.40796589851379			0	4.404E-06
High	Sequest HT (A2)	Unambiguous	[K].LAPFNPEYPDESVLWTESGDVGK.[S]		1	1	Q10M12	Q10M12	0	3	0.637	0	1	1	850.741516113281	2550.20999507984	2.55666259871535	0.00217333661460846	CID	MS2		39.54872	60.0841897461333	57783	NaS2_070418_02.raw	0/0	4.49314975738525	10533572.25	60.1922950744629	0	6.926E-06
High	Sequest HT (A2)	Unambiguous	[R].nPVGNPLAGIDPDEIVDTR.[S]	N1(Deamidated)	1	1	Q42997	Q42997	0	2	0.085	0	1	1	997.005554199219	1993.00383176844	8.30732771971752	0.00827819921886275	CID	MS2		42.48	54.7929132498667	52497	NaS2_070418_02.raw	0/0	4.00148344039917	30731765	55.0968894958496	0	3.057E-07
High	Sequest HT (A2)	Unambiguous	[R].NPVGNPLAGIDPDEIVDTR.[S]		1	1	Q42997	Q42997	0	2	0.391	0	1	1	996.502563476563	1991.99785032313	-2.71538053430956	-0.00270452343738725	HCD	MS2	13.92483	33.1	54.7908968578667	52495	NaS2_070418_02.raw	0/0	3.76424670219421			0	3.105E-06
High	Sequest HT (A2)	Unambiguous	[R].TDKTYPAGFMDVISIPK.[T]		1	1	P49398	P49398	1	3	0.5648	0	1	1	628.323608398438	1882.95627193531	-2.99530471197596	-0.00188001489580832	CID	MS2		41.01	54.774226716	52477	NaS2_070418_02.raw	0/0	3.24411702156067			0	4.737E-05
High	Sequest HT (A2)	Unambiguous	[K].IGPNEPSQLSIDLNAQGLAR.[Y]		1	1	Q5N725	Q5N725	0	2	0.7195	0	1	1	1047.05517578125	2093.1030749325	2.15863342209505	0.00225911625011577	CID	MS2		24.745	49.9412420936	47528	NaS2_070418_02.raw	0/0	3.84997010231018			0	4.277E-09
High	Sequest HT (A2)	Unambiguous	[K].IGPNEPSQLSIDLNAQGLAR.[Y]		1	1	Q5N725	Q5N725	0	2	0.6364	0	1	1	1047.05444335938	2093.10161008875	1.45878880880102	0.00152669437511577	HCD	MS2	24.76643	31.795	49.9396294522667	47526	NaS2_070418_02.raw	0/0	3.73720407485962			0	5.65E-09
High	Sequest HT (A2)	Unambiguous	[K].LPMFGcTDATQVLK.[E]	C6(Carbamidomethyl)	1	2	P18566	P18566; Q0INY7	0	2	0.5788	0	1	1	790.895629882813	1580.78398313563	1.81670036694489	0.00143590281250638	CID	MS2		16.06986	49.9378378434667	47524	NaS2_070418_02.raw	0/0	3.68395328521729			0	1.109E-06
High	Sequest HT (A2)	Unambiguous	[R].LFKPFDELVVDSK.[D]		1	1	Q53LQ0	Q53LQ0	0	3	0.6821	0	1	1	512.949401855469	1536.83365230641	1.8418985137594	0.000943562135413837	CID	MS2		41.49	49.9196575317333	47506	NaS2_070418_02.raw	0/0	3.46204662322998	52510987.25	49.9921722412109	0	2.44E-07
High	Sequest HT (A2)	Unambiguous	[R].LFKPFDELVVDSK.[D]		1	1	Q53LQ0	Q53LQ0	0	3	0.5061	0	1	1	512.949401855469	1536.83365230641	1.8418985137594	0.000943562135413837	HCD	MS2	17.36565	33.1	49.9177345517333	47504	NaS2_070418_02.raw	0/0	3.2568461894989	52510987.25	49.9921722412109	0	7.078E-06
High	Sequest HT (A2)	Unambiguous	[K].SYELPDGQVITIGAER.[F]		4	4	A2XNS1; Q10DV7; P0C542; A3C6D7	A2XNS1; Q10DV7; P0C542; A3C6D7	0	2	0.5015	0	1	1	874.447692871094	1747.88810911219	1.14688375998431	0.00100231109377091	CID	MS2		33.1	49.9073683525333	47493	NaS2_070418_02.raw	0/0	3.33390879631042			0	1.194E-06
High	Sequest HT (A2)	Unambiguous	[K].SYELPDGQVITIGAER.[F]		4	4	A2XNS1; Q10DV7; P0C542; A3C6D7	A2XNS1; Q10DV7; P0C542; A3C6D7	0	2	0.5502	0	1	1	874.447692871094	1747.88810911219	1.14688375998431	0.00100231109377091	HCD	MS2	27.70813	37.77	49.9057143682667	47491	NaS2_070418_02.raw	0/0	2.69305443763733			0	1.812E-06
High	Sequest HT (A2)	Unambiguous	[R].VFEVSLADLQNDEDQAYRK.[I]		1	1	P49397	P49397	1	3	0.2559	0	1	1	747.368041992188	2240.08957271656	2.94925976515286	0.00220219552087049	HCD	MS2	46.66769	36.96395	49.8982607122667	47483	NaS2_070418_02.raw	0/0	2.96714758872986	33419539	49.6077690124512	0	8.672E-05
High	Sequest HT (A2)	Unambiguous	[K].SKLDAQPELFIHIVPDK.[A]		2	3	Q0J4P2; Q07078	Q0J4P2; Q69QQ6; Q07078	1	3	0.4157	0	1	1	650.695861816406	1950.07303218922	1.81718612586229	0.00118121307302014	HCD	MS2	77.56995	26.845	49.8555457362667	47439	NaS2_070418_02.raw	0/0	3.4394645690918			0	1.407E-06
High	Sequest HT (A2)	Unambiguous	[R].ISITGAGGFIASHIAR.[R]		1	1	Q2R1V8	Q2R1V8	0	3	0.3116	0	1	1	524.294616699219	1570.86929683766	-0.448313573408919	-0.000234747447848349	HCD	MS2	0	36.21	49.8531979834667	47438	NaS2_070418_02.raw	0/0	2.76231169700623	34502564.75	49.8105583190918	0	2.437E-06
High	Sequest HT (A2)	Unambiguous	[K].IDMSATVLGFK.[I]		1	1	Q10CE4	Q10CE4	0	2	0.7214	0	1	1	591.316284179688	1181.62529172938	1.54038864225564	0.000910079687514553	CID	MS2		18.74977	49.8473669528	47432	NaS2_070418_02.raw	0/0	3.41270184516907	171500928	50.0186729431152	0	9.051E-05
High	Sequest HT (A2)	Unambiguous	[R].ITEQAGVVLTLDPKPIQGDWnGAGcHTnYSTK.[S]	N21(Deamidated); C25(Carbamidomethyl); N28(Deamidated)	1	1	P14655	P14655	0	4	0.2433	0	1	1	868.929870605469	3472.69765253188	8.27254555438212	0.00718195296875834	CID	MS2		50.145	49.8406069024	47424	NaS2_070418_02.raw	0/0	2.63340711593628			0	2.014E-05
High	Sequest HT (A2)	Unambiguous	[K].GIYPAVDPLDSTSTmLQPR.[I]	M15(Oxidation)	1	1	P12085	P12085	0	2	0.472	0	1	1	1039.01806640625	2077.0288561825	0.878420199760481	0.000912251250038132	HCD	MS2	0	28.27	49.7724806997333	47364	NaS2_070418_02.raw	0/0	2.50046157836914	32663258	49.4284057617188	0	0.0001097
High	Sequest HT (A2)	Unambiguous	[K].YIDTNFEGPALLPDDSEK.[Q]		1	1	A1XBB7	A1XBB7	0	2	0.6906	0	1	1	1012.47418212891	2023.94108762781	-4.1526837594434	-0.00420241109361541	CID	MS2		41.295	49.7683995877333	47359	NaS2_070418_02.raw	0/0	2.77771544456482	20421885.625	49.8922424316406	0	2.395E-06
High	Sequest HT (A2)	Unambiguous	[R].AVcMISNNTAVAEVFSR.[I]	C3(Carbamidomethyl)	1	1	P28752	P28752	0	2	0.642	0	1	1	934.953796386719	1868.90031614344	0.528296747813229	0.000493666718700325	CID	MS2		42.075	49.7190456538667	47306	NaS2_070418_02.raw	0/0	3.5150842666626	9587744.25	49.7929725646973	0	7.411E-06
High	Sequest HT (A2)	Unambiguous	[K].VKDELVLDGNDIELVSR.[S]		1	1	P49210	P49210	1	3	0.7222	0	1	1	638.678039550781	1914.01956539234	0.897882089664715	0.000572854114655759	CID	MS2		28.61264	49.7152019853333	47302	NaS2_070418_02.raw	0/0	3.96499419212341	28806930	49.7929039001465	0	1.199E-07
High	Sequest HT (A2)	Unambiguous	[K].VKDELVLDGNDIELVSR.[S]		1	1	P49210	P49210	1	3	0.4187	0	1	1	638.678039550781	1914.01956539234	0.897882089664715	0.000572854114655759	HCD	MS2	24.61176	28.7854	49.7132020154667	47300	NaS2_070418_02.raw	0/0	2.88888621330261	28806930	49.7929039001465	0	1.98E-05
High	Sequest HT (A2)	Unambiguous	[K].QVTEYASDEPWGWYK.[S]		1	1	B3VMC0	B3VMC0	0	2	0.4861	0	1	1	929.920227050781	1858.83317747156	2.64800771596093	0.00246109578131382	HCD	MS2	0	38.835	49.9542893482667	47542	NaS2_070418_02.raw	0/0	3.23301410675049	44648882.75	49.6188354492188	0	3.51E-06
High	Sequest HT (A2)	Unambiguous	[K].QVTEYASDEPWGWYK.[S]		1	1	B3VMC0	B3VMC0	0	2	0.5962	0	1	1	929.920349121094	1858.83342161219	2.77934885751423	0.00258316609381382	CID	MS2		33.1	49.9559869309333	47544	NaS2_070418_02.raw	0/0	3.16927313804626	44648882.75	49.6188354492188	0	1.206E-05
High	Sequest HT (A2)	Unambiguous	[K].YGQDATNVGDEGGFAPnIQENKEGLELLK.[T]	N17(Deamidated)	1	1	Q42971	Q42971	1	3	0.0944	0	1	1	1036.50622558594	3107.50412349781	7.6413122278738	0.00791507593745081	HCD	MS2	37.44068	24.85	49.9698051232	47559	NaS2_070418_02.raw	0/0	4.65628862380981	28339784.5	49.8843994140625	0	3.649E-07
High	Sequest HT (A2)	Unambiguous	[K].YGQDATNVGDEGGFAPnIQENKEGLELLK.[T]	N17(Deamidated)	1	1	Q42971	Q42971	1	3	0.0501	0	1	1	1036.50622558594	3107.50412349781	7.6413122278738	0.00791507593745081	CID	MS2		34.255	49.9716780704	47561	NaS2_070418_02.raw	0/0	4.99362516403198	28339784.5	49.8843994140625	0	4.069E-07
High	Sequest HT (A2)	Unambiguous	[R].ITEQAGVVLTLDPKPIQGDWnGAGcHTnYSTK.[S]	N21(Deamidated); C25(Carbamidomethyl); N28(Deamidated)	1	1	P14655	P14655	0	4	0.3556	0	1	1	868.931091308594	3472.70253534438	9.67861466314224	0.00840265609375834	CID	MS2		34.3	50.2316375162667	47828	NaS2_070418_02.raw	0/0	3.73969388008118	12368937.5	50.1519432067871	0	3.26E-05
High	Sequest HT (A2)	Unambiguous	[R].ITEQAGVVLTLDPKPIQGDWnGAGcHTnYSTK.[S]	N21(Deamidated); C25(Carbamidomethyl); N28(Deamidated)	1	1	P14655	P14655	0	4	0.3606	0	1	1	868.931091308594	3472.70253534438	9.67861466314224	0.00840265609375834	HCD	MS2	16.88705	24.895	50.2297542074667	47826	NaS2_070418_02.raw	0/0	3.9065113067627	12368937.5	50.1519432067871	0	2.425E-05
High	Sequest HT (A2)	Unambiguous	[K].YIDTNFEGPALLPDDSEK.[Q]		1	1	A1XBB7	A1XBB7	0	2	0.6151	0	1	1	1012.47924804688	2023.95121946375	0.853288956424808	0.00086350687513459	CID	MS2		36.555	50.1432061592	47738	NaS2_070418_02.raw	0/0	3.04222321510315	37764931.5	50.0823974609375	0	2.691E-05
High	Sequest HT (A2)	Unambiguous	[K].YIDTNFEGPALLPDDSEK.[Q]		1	1	A1XBB7	A1XBB7	0	2	0.3577	0	1	1	1012.47924804688	2023.95121946375	0.853288956424808	0.00086350687513459	HCD	MS2	22.58185	27.28	50.1412972882667	47736	NaS2_070418_02.raw	0/0	2.59888076782227	37764931.5	50.0823974609375	0	1.83E-05
High	Sequest HT (A2)	Unambiguous	[K].EGLPAFPMGNIDQTR.[M]		1	1	Q65XK0	Q65XK0	0	2	0.4015	0	1	1	823.40478515625	1645.8022936825	1.23173664614052	0.00101359625023179	HCD	MS2	33.6847	20.34533	50.1241567938667	47718	NaS2_070418_02.raw	0/0	2.64375686645508	193360107.5	50.2365455627441	0	4.687E-06
High	Sequest HT (A2)	Unambiguous	[K].WKPSLSWFK.[N]		1	1	P0C358	P0C358	0	3	0.5238	0	1	1	393.550872802734	1178.6380651482	2.01404744542518	0.000791276067729996	CID	MS2		27.76	50.09935354	47697	NaS2_070418_02.raw	0/0	2.93727564811707	28853809.5	50.3229751586914	0	6.151E-05
High	Sequest HT (A2)	Unambiguous	[R].AAVPSGASTGVYEALELR.[D]		1	1	Q42971	Q42971	0	2	0.4645	0	1	1	895.970703125	1790.93412962	3.25305038087815	0.00291299000014078	CID	MS2		33.97	50.0763403392	47670	NaS2_070418_02.raw	0/0	2.81588006019592			0	9.422E-05
High	Sequest HT (A2)	Unambiguous	[R].LEIQAIADDITSK.[Y]		1	1	P0C315	P0C315	0	2	0.4686	0	1	1	708.8837890625	1416.760301495	1.58877869016192	0.00112545749993842	CID	MS2		23.24023	50.0752983922667	47669	NaS2_070418_02.raw	0/0	3.03391671180725	89057772	49.9102745056152	0	2.58E-05
High	Sequest HT (A2)	Unambiguous	[R].AAVPSGASTGVYEALELR.[D]		1	1	Q42971	Q42971	0	2	0.5367	0	1	1	895.968383789063	1790.92949094813	0.662956815673971	0.00059365406264078	CID	MS2		28.12	49.7061607261333	47293	NaS2_070418_02.raw	0/0	3.5364682674408			0	2.61E-05
High	Sequest HT (A2)	Unambiguous	[R].AAVPSGASTGVYEALELR.[D]		1	1	Q42971	Q42971	0	2	0.4563	0	1	1	895.970703125	1790.93412962	3.25305038087815	0.00291299000014078	HCD	MS2	0	24.52	50.0745276685333	47668	NaS2_070418_02.raw	0/0	3.08583688735962			0	5.953E-06
High	Sequest HT (A2)	Unambiguous	[K].VVPLITEEFGYTNVHQVPK.[V]		1	1	Q9ZST0	Q9ZST0	0	3	0.3934	0	1	1	724.058166503906	2170.15994625172	2.61066310777368	0.00188851390627557	HCD	MS2	30.71267	19.79623	50.0664031288	47659	NaS2_070418_02.raw	0/0	1.82656764984131			0	2.455E-06
High	Sequest HT (A2)	Unambiguous	[R].EIEnGILWEVDGK.[W]	N4(Deamidated)	1	1	P35681	P35681	0	2	0.4485	0	1	1	751.872924804688	1502.73857297938	0.836759267353041	0.000628714687591847	CID	MS2		32.92214	50.025538024	47617	NaS2_070418_02.raw	0/0	3.58793544769287	96209017.5	50.267879486084	0	2.397E-05
High	Sequest HT (A2)	Unambiguous	[R].EIEnGILWEVDGK.[W]	N4(Deamidated)	1	1	P35681	P35681	0	2	0.2576	0	1	1	751.872924804688	1502.73857297938	0.836759267353041	0.000628714687591847	HCD	MS2	41.01838	32.65	50.0240344762667	47615	NaS2_070418_02.raw	0/0	2.94570374488831	96209017.5	50.267879486084	0	7.221E-05
High	Sequest HT (A2)	Unambiguous	[K].YTSDIDIVSNAScTTncLAPLAK.[V]	C13(Carbamidomethyl); N16(Deamidated); C17(Carbamidomethyl)	1	1	A2YQT7	A2YQT7	0	2	0.0673	0	1	1	1258.09680175781	2515.18632688563	6.85666651738438	0.00862283781234652	CID	MS2		33.1	50.0174676821333	47609	NaS2_070418_02.raw	0/0	3.42443895339966	14990755.25	50.1342811584473	0	8.075E-07
High	Sequest HT (A2)	Unambiguous	[R].DAVTPLSETEAVDLVK.[D]		1	1	O64464	O64464	0	2	0.3308	0	1	1	843.941955566406	1686.87663450281	-1.77109092333784	-0.00149380859375015	CID	MS2		42.06	50.0036725010667	47594	NaS2_070418_02.raw	0/0	2.62685513496399	75567949	50.2750587463379	0	1.243E-05
High	Sequest HT (A2)	Unambiguous	[R].DAVTPLSETEAVDLVK.[D]		1	1	O64464	O64464	0	2	0.3333	0	1	1	843.941955566406	1686.87663450281	-1.77109092333784	-0.00149380859375015	HCD	MS2	49.50364	33.1	50.0017328954667	47592	NaS2_070418_02.raw	0/0	2.69610810279846	75567949	50.2750587463379	0	3.149E-05
High	Sequest HT (A2)	Unambiguous	[R].EAVFSYADDPcSANYPLMQK.[L]	C11(Carbamidomethyl)	1	1	P14717	P14717	0	2	0.5787	0	1	1	1153.50988769531	2306.01249876063	0.912216453655481	0.00105179031239189	HCD	MS2	0	35.86	49.9936354469333	47583	NaS2_070418_02.raw	0/0	3.55614566802979	42253461	49.8816719055176	0	1.983E-05
High	Sequest HT (A2)	Unambiguous	[R].LYSIASSALGDFGDSK.[T]		1	1	P41344	P41344	0	2	0.8035	0	1	1	815.903869628906	1630.80046262781	2.80235425738263	0.00228503390621881	CID	MS2		12.67471	49.9840671426667	47573	NaS2_070418_02.raw	0/0	4.63182067871094	330251290	49.9091491699219	0	9.588E-09
High	Sequest HT (A2)	Unambiguous	[R].LEIQAIADDITSK.[Y]		1	1	P0C315	P0C315	0	2	0.3772	0	1	1	708.8837890625	1416.760301495	1.58877869016192	0.00112545749993842	HCD	MS2	20.85685	33.74426	50.0737111056	47667	NaS2_070418_02.raw	0/0	2.80837631225586	89057772	49.9102745056152	0	5.05E-05
High	Sequest HT (A2)	Unambiguous	[K].SYANAVLSSFEDPEK.[I]		1	1	Q8S0J7	Q8S0J7	0	2	0.1843	0	1	1	828.899169921875	1656.79106321375	9.60064718617331	0.00795305687506698	HCD	MS2	23.3807	29.49419	49.7052875781333	47292	NaS2_070418_02.raw	0/0	2.17304277420044			0	8.873E-05
High	Sequest HT (A2)	Unambiguous	[R].AAVPSGASTGVYEALELR.[D]		1	1	Q42971	Q42971	0	2	0.4373	0	1	1	895.968383789063	1790.92949094813	0.662956815673971	0.00059365406264078	HCD	MS2	9.913507	34.07929	49.7044151821333	47291	NaS2_070418_02.raw	0/0	3.27112793922424			0	1.005E-06
High	Sequest HT (A2)	Unambiguous	[K].VVPLITEEFGYTNVHQVPK.[V]		1	1	Q9ZST0	Q9ZST0	0	3	0.3913	0	1	1	724.057006835938	2170.15646724781	1.00754947793912	0.000728845937525572	HCD	MS2	17.52367	16.98729	49.7017775941333	47288	NaS2_070418_02.raw	0/0	2.30472183227539			0	4.393E-07
High	Sequest HT (A2)	Unambiguous	[-].MIQPQTLLNVADNSGAR.[K]		1	1	P0C438	P0C438	0	2	0.5797	0	1	1	914.473937988281	1827.94059934656	1.33621400339493	0.00122125828124808	HCD	MS2	18.69665	42.57	49.5057319650667	47092	NaS2_070418_02.raw	0/0	2.7575466632843			0	3.358E-05
High	Sequest HT (A2)	Unambiguous	[R].VQLAEQYLSEAALGDANSDAmK.[T]	M21(Oxidation)	1	1	P93431	P93431	0	3	0.6475	0	1	1	780.707397460938	2340.10763912281	2.24684734068336	0.00175261760409443	CID	MS2		27.74703	49.4979365906667	47083	NaS2_070418_02.raw	0/0	4.16878700256348	49602608	49.185733795166	0	6.451E-08
High	Sequest HT (A2)	Unambiguous	[R].VQLAEQYLSEAALGDANSDAmK.[T]	M21(Oxidation)	1	1	P93431	P93431	0	3	0.562	0	1	1	780.705627441406	2340.10232906422	-0.0223091869332503	-1.74019271555655E-05	HCD	MS2	23.18174	33.1	49.4959240194667	47081	NaS2_070418_02.raw	0/0	4.11262369155884	49602608	49.185733795166	0	1.348E-08
High	Sequest HT (A2)	Unambiguous	[R].VFEVSLADLQNDEDQAYRK.[I]		1	1	P49397	P49397	1	3	0.4841	0	1	1	747.366149902344	2240.08389644703	0.41530472104286	0.000310105677120494	HCD	MS2	8.690778	23.91793	49.4880223786667	47073	NaS2_070418_02.raw	0/0	3.46679306030273	33419539	49.6077690124512	0	2.448E-07
High	Sequest HT (A2)	Unambiguous	[R].IITTNLWSAELSK.[L]		1	4	Q9AUV6	Q2QS14; B7F958; Q9AUV6; Q2QS13	0	2	0.6901	0	1	2	738.408813476563	1475.81035032313	-0.047571743548986	-3.51034374261872E-05	CID	MS2		23.8	49.4854557029333	47070	NaS2_070418_02.raw	0/0	3.84384322166443	106436708	49.276683807373	0	1.071E-06
High	Sequest HT (A2)	Unambiguous	[R].ILTTNLWSAELSK.[L]		1	1		Q75GS4	0	2	0.6901	0	1	1	738.408813476563	1475.81035032313	-0.047571743548986	-3.51034374261872E-05	CID	MS2		23.8	49.4854557029333	47070	NaS2_070418_02.raw	0/0	3.84384322166443	106436708	49.276683807373	0	1.071E-06
High	Sequest HT (A2)	Unambiguous	[R].VQLAEQYLSEAALGDANSDAmK.[T]	M21(Oxidation)	1	1	P93431	P93431	0	2	0.7645	0	1	1	1170.55578613281	2340.10429563563	0.818069175128493	0.000957182812380886	CID	MS2		20.755	49.4512447154667	47035	NaS2_070418_02.raw	0/0	4.83871793746948	58823130.5	49.2166519165039	0	1.983E-09
High	Sequest HT (A2)	Unambiguous	[R].VQLAEQYLSEAALGDANSDAmK.[T]	M21(Oxidation)	1	1	P93431	P93431	0	2	0.6848	0	1	1	1170.55590820313	2340.10453977625	0.922398210880981	0.00107925312488089	HCD	MS2	0	31.69	49.4496451416	47033	NaS2_070418_02.raw	0/0	4.79457569122314	58823130.5	49.2166519165039	0	2.684E-09
High	Sequest HT (A2)	Unambiguous	[K].IGPNEPSQLSIDLNAQGLAR.[Y]		1	1	Q5N725	Q5N725	0	2	0.6983	0	1	1	1047.05224609375	2093.0972155575	-0.640745031081061	-0.000670571249884233	HCD	MS2	4.570581	23.62051	49.5303102549333	47116	NaS2_070418_02.raw	0/0	4.21328401565552			0	7.902E-10
High	Sequest HT (A2)	Unambiguous	[K].VIIGPATVGGIQAGAFK.[I]		1	1	Q93VT8	Q93VT8	0	2	0.795	0	1	1	799.966735839844	1598.92619504969	-0.161527324791201	-0.000129135156271332	CID	MS2		23.8371	49.4449556373333	47028	NaS2_070418_02.raw	0/0	2.77594661712646			0	5.464E-07
High	Sequest HT (A2)	Unambiguous	[K].SADELAADAAFFR.[D]		1	1	Q84T92	Q84T92	0	2	0.6738	0	1	1	692.330993652344	1383.65471067469	0.571490223171131	0.000395372343746203	CID	MS2		17.6113	49.4416120048	47024	NaS2_070418_02.raw	0/0	4.23176431655884			0	1.591E-06
High	Sequest HT (A2)	Unambiguous	[K].SADELAADAAFFR.[D]		1	1	Q84T92	Q84T92	0	2	0.574	0	1	1	692.330993652344	1383.65471067469	0.571490223171131	0.000395372343746203	HCD	MS2	17.33614	27.835	49.4398806104	47022	NaS2_070418_02.raw	0/0	3.85260939598084			0	4.175E-06
High	Sequest HT (A2)	Unambiguous	[R].ISITGAGGFIASHIAR.[R]		1	1	Q2R1V8	Q2R1V8	0	3	0.2669	0	1	1	524.295227050781	1570.87112789234	0.717317373926709	0.000375604114651651	HCD	MS2	77.74975	42.52	49.432718592	47016	NaS2_070418_02.raw	0/0	2.51373028755188			0	5.747E-06
High	Sequest HT (A2)	Unambiguous	[K].APGETcHIVIDHGGNVPYWEGqSYGVIPPGENPK.[K]	C6(Carbamidomethyl); Q22(Deamidated)	1	1	O23877	O23877	0	4	0.0781	0	1	1	919.689270019531	3675.73525018813	4.89122171168514	0.00449468703102085	HCD	MS2	0	25.6	49.3972846482667	46981	NaS2_070418_02.raw	0/0	1.91958689689636	28586144.5	49.2895736694336	0	0.0001009
High	Sequest HT (A2)	Unambiguous	[K].TNNSFILQQFENPANPK.[I]		1	1	Q9XEA6	Q9XEA6	0	2	0.5831	0	1	1	981.48876953125	1961.9702624325	-0.664106209787432	-0.000651478750000933	CID	MS2		37.72	49.3955159957333	46979	NaS2_070418_02.raw	0/0	3.06822347640991	58425684	49.0850257873535	0	8.08E-06
High	Sequest HT (A2)	Unambiguous	[K].TNNSFILQQFENPANPK.[I]		1	1	Q9XEA6	Q9XEA6	0	2	0.4566	0	1	1	981.489501953125	1961.97172727625	0.0825120266031754	8.09431249990666E-05	HCD	MS2	0	27.565	49.3936475269333	46977	NaS2_070418_02.raw	0/0	3.56893348693848	58425684	49.0850257873535	0	5.676E-07
High	Sequest HT (A2)	Unambiguous	[R].GmEVIDTGAPLSVPVGGATLGR.[I]	M2(Oxidation)	1	1	P12085	P12085	0	2	0.4784	0	1	1	1057.04992675781	2113.09257688563	-1.5158017945485	-0.0016015171876278	CID	MS2		41.4	49.3731941776	46958	NaS2_070418_02.raw	0/0	2.55413961410522	38001600	49.4468116760254	0	1.042E-08
High	Sequest HT (A2)	Unambiguous	[R].GmEVIDTGAPLSVPVGGATLGR.[I]	M2(Oxidation)	1	1	P12085	P12085	0	2	0.5625	0	1	1	1057.04992675781	2113.09257688563	-1.5158017945485	-0.0016015171876278	HCD	MS2	0	32.905	49.3711919589333	46956	NaS2_070418_02.raw	0/0	3.20057225227356	38001600	49.4468116760254	0	9.941E-07
High	Sequest HT (A2)	Unambiguous	[K].VIIGPATVGGIQAGAFK.[I]		1	1	Q93VT8	Q93VT8	0	2	0.4875	0	1	1	799.966735839844	1598.92619504969	-0.161527324791201	-0.000129135156271332	HCD	MS2	47.52687	21.22	49.4432408818667	47026	NaS2_070418_02.raw	0/0	2.81255435943604			0	4.964E-06
High	Sequest HT (A2)	Unambiguous	[R].AFQLYSSGIFTGK.[C]		1	1	P25776	P25776	0	2	0.517	0	1	1	709.870178222656	1418.73307981531	1.15442236902133	0.000818907656139345	HCD	MS2	48.15536	35.685	50.2891142426667	47888	NaS2_070418_02.raw	0/0	2.94098901748657	7156245	50.2321281433105	0	1.648E-05
High	Sequest HT (A2)	Unambiguous	[K].LPMFGcTDATQVLK.[E]	C6(Carbamidomethyl)	1	2	P18566	P18566; Q0INY7	0	2	0.6616	0	1	1	790.893920898438	1580.78056516688	-0.345502056592588	-0.000273081562493616	CID	MS2		3.177947	49.5310870333333	47117	NaS2_070418_02.raw	0/0	3.93351268768311			0	8.994E-07
High	Sequest HT (A2)	Unambiguous	[K].NLTGLVELYGR.[N]		1	2	P31924	P31924; Q43009	0	2	0.7197	0	1	1	617.842712402344	1234.67814817469	-0.700089094820987	-0.0004321926561488	CID	MS2		12.99705	49.5355786290667	47122	NaS2_070418_02.raw	0/0	3.14001297950745	129295442	49.281135559082	0	5.021E-05
High	Sequest HT (A2)	Unambiguous	[R].GILYLGMGVSGGEEGAR.[N]		1	1	Q2R480	Q2R480	0	2	0.4884	0	1	2	833.416137695313	1665.82499876063	-0.889918242872778	-0.000741224687544673	CID	MS2		31.24	49.6823283024	47272	NaS2_070418_02.raw	0/0	3.43744134902954	18319205	49.6865310668945	0	1.496E-06
High	Sequest HT (A2)	Unambiguous	[R].GLLYLGMGVSGGEEGAR.[N]		1	1	Q9LI00	Q9LI00	0	2	0.4884	0	1	1	833.416137695313	1665.82499876063	-0.889918242872778	-0.000741224687544673	CID	MS2		31.24	49.6823283024	47272	NaS2_070418_02.raw	0/0	3.43744134902954	18319205	49.6865310668945	0	1.496E-06
High	Sequest HT (A2)	Unambiguous	[R].LEIQAIADDITSK.[Y]		1	1	P0C315	P0C315	0	2	0.4197	0	1	1	708.882446289063	1416.75761594813	-0.306779181487783	-0.00021731593756158	CID	MS2		30.775	49.6787493736	47268	NaS2_070418_02.raw	0/0	3.05004668235779	89057772	49.9102745056152	0	2.285E-05
High	Sequest HT (A2)	Unambiguous	[R].LEIQAIADDITSK.[Y]		1	1	P0C315	P0C315	0	2	0.2194	0	1	1	708.882446289063	1416.75761594813	-0.306779181487783	-0.00021731593756158	HCD	MS2	59.46386	21.38771	49.6771767898667	47266	NaS2_070418_02.raw	0/0	2.36924529075623	89057772	49.9102745056152	0	5.535E-05
High	Sequest HT (A2)	Unambiguous	[R].AVFASGSPFDPVEYnGK.[I]	N15(Deamidated)	1	1	P43279	P43279	0	2	0.7441	0	1	1	893.420043945313	1785.83281126063	-0.109461172646562	-9.77396875343484E-05	CID	MS2		17.815	49.6678521632	47256	NaS2_070418_02.raw	0/0	3.39714670181274	264682653.5	49.4748001098633	0	2.281E-07
High	Sequest HT (A2)	Unambiguous	[R].AVFASGSPFDPVEYnGK.[I]	N15(Deamidated)	1	1	P43279	P43279	0	2	0.6845	0	1	1	893.420043945313	1785.83281126063	-0.109461172646562	-9.77396875343484E-05	HCD	MS2	7.094747	20.83285	49.6661083269333	47254	NaS2_070418_02.raw	0/0	4.11542177200317	264682653.5	49.4748001098633	0	1.18E-08
High	Sequest HT (A2)	Unambiguous	[K].TEFDVVIEEVPSSAR.[I]		1	1	O22386	O22386	0	2	0.7284	0	1	1	839.420104980469	1677.83293333094	-0.0434960225183415	-3.64895311122382E-05	CID	MS2		34.61958	49.6565317416	47246	NaS2_070418_02.raw	0/0	4.75400876998901			0	1.75E-07
High	Sequest HT (A2)	Unambiguous	[K].TEFDVVIEEVPSSAR.[I]		1	1	O22386	O22386	0	2	0.5973	0	1	1	839.420104980469	1677.83293333094	-0.0434960225183415	-3.64895311122382E-05	HCD	MS2	19.09464	38.35075	49.6530984216	47243	NaS2_070418_02.raw	0/0	3.74533462524414			0	2.966E-07
High	Sequest HT (A2)	Unambiguous	[K].IGPNEPSQLSIDLNAQGLAR.[Y]		1	1	Q5N725	Q5N725	0	2	0.7025	0	1	1	1047.05261230469	2093.09794797938	-0.290822724434047	-0.000304360312384233	CID	MS2		21.25874	49.5321872125333	47118	NaS2_070418_02.raw	0/0	4.36921358108521			0	2.806E-09
High	Sequest HT (A2)	Unambiguous	[K].VLDADVTDSVIGEGcVIR.[H]	C15(Carbamidomethyl)	1	1	Q69T99	Q69T99	0	2	0.3431	0	1	1	959.482604980469	1917.95793333094	-0.356832027618549	-0.000342194531224749	CID	MS2		41.655	49.6410759592	47230	NaS2_070418_02.raw	0/0	4.10607099533081	4454142.5	49.705192565918	0	6.704E-05
High	Sequest HT (A2)	Unambiguous	[R].VLYSSVVYPHNYGFIPR.[T]		1	1	A2X8Q3	A2X8Q3	0	3	0.2874	0	1	1	671.019226074219	2011.04312496266	-0.240291827396019	-0.000161079114529154	HCD	MS2	37.92653	21.16	49.5959384274667	47187	NaS2_070418_02.raw	0/0	2.61054921150208	38788608.25	49.3567161560059	0	5.474E-06
High	Sequest HT (A2)	Unambiguous	[RK].VVDVGGGTGFTTLGIVK.[RH]		1	2	Q2QM69	Q2QM69; Q6ZLD3	0	2	0.4235	0	1	1	810.45263671875	1619.8979968075	-1.42063218499946	-0.00115064124997843	CID	MS2		41.26809	49.5839640725333	47173	NaS2_070418_02.raw	0/0	1.9610196352005	9143296	49.5467491149902	0	3.15E-06
High	Sequest HT (A2)	Unambiguous	[R].GPILLEDYHLIEK.[VL]		2	3	Q0E4K1; A2YH64	Q0E4K1; Q0D9C4; A2YH64	0	3	0.6719	0	1	1	513.951843261719	1539.84097652516	-0.483247617966662	-0.000248041614516599	CID	MS2		18.265	49.5721937088	47160	NaS2_070418_02.raw	0/0	2.56135845184326			0	2.749E-05
High	Sequest HT (A2)	Unambiguous	[R].GmEVIDTGAPLSVPVGGATLGR.[I]	M2(Oxidation)	1	1	P12085	P12085	0	2	0.6282	0	1	1	1057.05078125	2113.09428587	-0.707043199107691	-0.000747025000127799	CID	MS2		30.82	49.5454717285333	47133	NaS2_070418_02.raw	0/0	3.54834842681885	38001600	49.4468116760254	0	5.345E-06
High	Sequest HT (A2)	Unambiguous	[R].GmEVIDTGAPLSVPVGGATLGR.[I]	M2(Oxidation)	1	1	P12085	P12085	0	2	0.5663	0	1	1	1057.05078125	2113.09428587	-0.707043199107691	-0.000747025000127799	HCD	MS2	21.86597	39.885	49.5437304570667	47131	NaS2_070418_02.raw	0/0	3.62019181251526	38001600	49.4468116760254	0	2.588E-07
High	Sequest HT (A2)	Unambiguous	[K].QVTEYASDEPWGWYK.[S]		1	1	B3VMC0	B3VMC0	0	2	0.5516	0	1	1	929.917114257813	1858.82695188563	-0.701191393648164	-0.000651697187436184	CID	MS2		34.105	49.5428763165333	47130	NaS2_070418_02.raw	0/0	2.81460976600647	44648882.75	49.6188354492188	0	6.003E-06
High	Sequest HT (A2)	Unambiguous	[K].QVTEYASDEPWGWYK.[S]		1	1	B3VMC0	B3VMC0	0	2	0.5078	0	1	1	929.917114257813	1858.82695188563	-0.701191393648164	-0.000651697187436184	HCD	MS2	34.35743	24.67	49.5410407968	47128	NaS2_070418_02.raw	0/0	3.2139720916748	44648882.75	49.6188354492188	0	1.135E-05
High	Sequest HT (A2)	Unambiguous	[R].GLYPVETISIVGK.[I]		2	2	Q2QXR8; B8BJ39	Q2QXR8; B8BJ39	0	2	0.4842	0	1	1	688.39501953125	1375.7827624325	-0.276771453422596	-0.000190388750070269	CID	MS2		20.54365	49.5383742125333	47125	NaS2_070418_02.raw	0/0	2.2118513584137			0	7.505E-05
High	Sequest HT (A2)	Unambiguous	[R].LYSIASSALGDFGDSK.[T]		1	1	P41344	P41344	0	2	0.6132	0	1	1	815.902954101563	1630.79863157313	1.67955606059196	0.00136950656246881	HCD	MS2	34.90781	33.85	49.6056776114667	47194	NaS2_070418_02.raw	0/0	3.18064188957214	330251290	49.9091491699219	0	4.17E-06
High	Sequest HT (A2)	Unambiguous	[K].SYELPDGQVITIGAER.[F]		4	4	A2XNS1; Q10DV7; P0C542; A3C6D7	A2XNS1; Q10DV7; P0C542; A3C6D7	0	2	0.6756	0	1	1	874.448547363281	1747.88981809656	2.12462731582009	0.00185680328127091	CID	MS2		14.5548	50.2998344464	47899	NaS2_070418_02.raw	0/0	4.46749019622803	521572724	50.4787826538086	0	7.155E-08
High	Sequest HT (A2)	Unambiguous	[R].VALEAcVQAR.[N]	C6(Carbamidomethyl)	1	1	P0C511	P0C511	0	2	0.5364	0	1	1	558.79638671875	1116.5854968075	2.23246949941847	0.00124636875007766	CID	MS2		21.82	50.3307038032	47930	NaS2_070418_02.raw	0/0	3.43146252632141	34975511.5	50.3294296264648	0	5.346E-05
High	Sequest HT (A2)	Unambiguous	[K].IGPNEPSQLSIDLNAQGLAR.[Y]		1	1	Q5N725	Q5N725	0	2	0.4863	0	1	1	1047.05285644531	2093.09843626063	-0.0575411866693712	-6.02196873842331E-05	HCD	MS2	11.23345	43.69	50.3502699784	47952	NaS2_070418_02.raw	0/0	3.64004635810852	5752283	50.2812042236328	0	3.679E-07
High	Sequest HT (A2)	Unambiguous	[R].YGVLDDTYALcMAGK.[Q]	C11(Carbamidomethyl)	1	1	Q6Z6L4	Q6Z6L4	0	2	0.2086	0	1	1	838.886352539063	1676.76542844813	-0.254467177896113	-0.000213340937573747	HCD	MS2	39.00744	33.1	51.1571775386667	48768	NaS2_070418_02.raw	0/0	2.7819676399231	5442974.25	51.1858825683594	0	7.561E-05
High	Sequest HT (A2)	Unambiguous	[R].VALEAcVQAR.[N]	C6(Carbamidomethyl)	1	1	P0C511	P0C511	0	2	0.4708	0	1	1	558.794067382813	1116.58085813563	-1.92187626627186	-0.00107296718742234	CID	MS2		33.1	51.1541029114667	48765	NaS2_070418_02.raw	0/0	3.59278345108032			0	6.123E-05
High	Sequest HT (A2)	Unambiguous	[K].MccLFInDLDAGAGR.[M]	C2(Carbamidomethyl); C3(Carbamidomethyl); N7(Deamidated)	1	1	P93431	P93431	0	2	0.7765	0	1	1	857.381042480469	1713.75480833094	9.03567463532053	0.00774239546863087	CID	MS2		27.20575	51.1418221010667	48752	NaS2_070418_02.raw	0/0	3.58181524276733			0	4.156E-06
High	Sequest HT (A2)	Unambiguous	[K].VGTPEENVAHFFEVAK.[G]		1	1	Q10LR9	Q10LR9	0	3	0.659	0	1	1	591.9638671875	1773.8770483025	-2.01644205881724	-0.00119230916667827	HCD	MS2	16.26374	28.22294	51.1409703410667	48751	NaS2_070418_02.raw	0/0	3.92999386787415			0	2.509E-06
High	Sequest HT (A2)	Unambiguous	[K].MccLFINDLDAGAGR.[M]	C2(Carbamidomethyl); C3(Carbamidomethyl)	1	1	P93431	P93431	0	2	0.6455	0	1	1	856.879699707031	1712.75212278406	-1.8594342832967	-0.00159237796886913	HCD	MS2	0	32.80071	51.1401537933333	48750	NaS2_070418_02.raw	0/0	3.46885967254639	52912421	51.0437164306641	0	1.129E-05
High	Sequest HT (A2)	Unambiguous	[K].LVAWYDnEWGYSNR.[V]	N7(Deamidated)	1	1	A2YQT7	A2YQT7	0	2	0.0665	0	1	1	887.405517578125	1773.80375852625	9.6027476172933	0.00851661312498053	CID	MS2		34.43542	51.1392786421333	48749	NaS2_070418_02.raw	0/0	3.46322202682495			0	1.588E-05
High	Sequest HT (A2)	Unambiguous	[K].LVAWYDNEWGYSNR.[V]		1	1	A2YQT7	A2YQT7	0	2	0.4834	0	1	1	886.903076171875	1772.79887571375	-2.16244381279891	-0.00191679312501947	HCD	MS2	9.719334	24.61	51.1374975101333	48747	NaS2_070418_02.raw	0/0	3.0168297290802			0	4.932E-05
High	Sequest HT (A2)	Unambiguous	[K].mIPTKPMVVETFSEYPPLGR.[F]	M1(Oxidation)	1	1	O64937	O64937	0	3	0.1803	0	1	1	770.062255859375	2308.17221431813	0.271603778788307	0.000208969375077454	HCD	MS2	5.327878	32.545	51.0712190088	48680	NaS2_070418_02.raw	0/0	2.94472742080688	7196264.25	50.9973678588867	0	6.172E-05
High	Sequest HT (A2)	Unambiguous	[R].YGVLDDTYALcMAGK.[Q]	C11(Carbamidomethyl)	1	1	Q6Z6L4	Q6Z6L4	0	2	0.4778	0	1	1	838.886779785156	1676.76628294031	0.255140162261556	0.000213905156176253	CID	MS2		41.505	51.1591134909333	48770	NaS2_070418_02.raw	0/0	2.69650530815125	5442974.25	51.1858825683594	0	0.000104
High	Sequest HT (A2)	Unambiguous	[K].IGPNEPSQLSIDLNAQGLAR.[Y]		1	1	Q5N725	Q5N725	0	2	0.6544	0	1	1	1047.05151367188	2093.09575071375	-1.34058964437509	-0.00140299312488423	CID	MS2		31.765	51.0583469749333	48666	NaS2_070418_02.raw	0/0	2.71744394302368			0	6.489E-05
High	Sequest HT (A2)	Unambiguous	[K].ITGIPSLVAIGPDGK.[T]		1	1	Q7Y0F2	Q7Y0F2	0	2	0.7575	0	1	1	719.418579101563	1437.82988157313	-0.886346682301403	-0.000637208437410663	CID	MS2		24.98565	51.0138821509333	48626	NaS2_070418_02.raw	0/0	3.00696992874146			0	1.282E-05
High	Sequest HT (A2)	Unambiguous	[K].ITGIPSLVAIGPDGK.[T]		1	1	Q7Y0F2	Q7Y0F2	0	2	0.5376	0	1	1	719.418579101563	1437.82988157313	-0.886346682301403	-0.000637208437410663	HCD	MS2	18.33344	32.38179	51.0122905512	48624	NaS2_070418_02.raw	0/0	2.78603768348694			0	2.219E-05
High	Sequest HT (A2)	Unambiguous	[K].IGPNEPSQLAIDLNAQGLAR.[Y]		1	1	P17784	P17784	0	2	0.6755	0	1	1	1039.05407714844	2077.10087766688	-1.33090764869921	-0.00138221656220594	CID	MS2		29.59	51.0102781125333	48622	NaS2_070418_02.raw	0/0	4.1589527130127	249520197	50.9843940734863	0	3.77E-09
High	Sequest HT (A2)	Unambiguous	[K].SYELPDGQVITIGAER.[F]		4	4	A2XNS1; Q10DV7; P0C542; A3C6D7	A2XNS1; Q10DV7; P0C542; A3C6D7	0	2	0.6993	0	1	1	874.446350097656	1747.88542356531	-0.389570399186195	-0.000340462343729087	CID	MS2		29.95802	50.9959850888	48608	NaS2_070418_02.raw	0/0	4.08807325363159	151370178.5	50.8794364929199	0	2.315E-08
High	Sequest HT (A2)	Unambiguous	[K].SYELPDGQVITIGAER.[F]		4	4	A2XNS1; Q10DV7; P0C542; A3C6D7	A2XNS1; Q10DV7; P0C542; A3C6D7	0	2	0.6211	0	1	1	874.446350097656	1747.88542356531	-0.389570399186195	-0.000340462343729087	HCD	MS2	15.66414	17.84302	50.9942328029333	48606	NaS2_070418_02.raw	0/0	2.85027623176575	151370178.5	50.8794364929199	0	1.62E-07
High	Sequest HT (A2)	Unambiguous	[K].IGPNEPSQLAIDLNAQGLAR.[Y]		1	1	P17784	P17784	0	3	0.5027	0	1	1	693.038269042969	2077.10025386891	-1.63122870927845	-0.00112941036438012	CID	MS2		19.14893	50.9683881749333	48582	NaS2_070418_02.raw	0/0	3.69655728340149	87162888	50.9497718811035	0	5.767E-07
High	Sequest HT (A2)	Unambiguous	[K].SFFEANLSLAEQPPR.[F]		1	1	Q6AVT2	Q6AVT2	0	2	0.3292	0	1	1	853.430541992188	1705.85380735438	-0.353579778564141	-0.000301577812365394	HCD	MS2	0	33.1	50.9675151962667	48581	NaS2_070418_02.raw	0/0	2.43238401412964	4886183.5	50.9551544189453	0	2.77E-05
High	Sequest HT (A2)	Unambiguous	[K].DGATDPTFLYFSHGLK.[E]		1	1	P35681	P35681	0	3	0.4779	0	1	1	590.28857421875	1768.85116939625	-1.64329199854691	-0.000968914583305983	HCD	MS2	65.69247	13.66814	50.9544220296	48568	NaS2_070418_02.raw	0/0	3.38946723937988	39293865.625	50.9519157409668	0	4.951E-06
High	Sequest HT (A2)	Unambiguous	[K].IGPNEPSQLSIDLNAQGLAR.[Y]		1	1	Q5N725	Q5N725	0	2	0.5	0	1	1	1047.05151367188	2093.09575071375	-1.34058964437509	-0.00140299312488423	HCD	MS2	0	21.955	51.0565758538667	48664	NaS2_070418_02.raw	0/0	2.63959813117981			0	6.203E-05
High	Sequest HT (A2)	Unambiguous	[R].EIEnGILWEVDGK.[W]	N4(Deamidated)	1	1	P35681	P35681	0	2	0.2875	0	1	1	751.871459960938	1502.73564329188	-1.11280801209376	-0.000836129062408153	HCD	MS2	0	42.355	50.9166052130667	48531	NaS2_070418_02.raw	0/0	3.13372659683228	12568694.5	50.9122619628906	0	1.376E-05
High	Sequest HT (A2)	Unambiguous	[K].KISEEEYISAIKEEISK.[V]		1	1	Q2QLY5	Q2QLY5	2	3	0.503	0	1	1	666.020385742188	1996.04660396656	-0.938976912472129	-0.000624747812404773	HCD	MS2	47.16307	18.925	51.1807264048	48793	NaS2_070418_02.raw	0/0	3.3408899307251			0	3.504E-06
High	Sequest HT (A2)	Unambiguous	[R].APGYGVITNIVNGGLEcGHGPDDR.[V]	C17(Carbamidomethyl)	1	1	Q7DNA1	Q7DNA1	0	3	0.1128	0	1	1	823.3916015625	2468.1602514275	-0.828418983260233	-0.000681557499952135	HCD	MS2	64.87879	31.58324	51.184137164	48797	NaS2_070418_02.raw	0/0	3.27632856369019			0	4.041E-09
High	Sequest HT (A2)	Unambiguous	[K].IGPNEPSQLAIDLNAQGLAR.[Y]		1	1	P17784	P17784	0	2	0.555	0	1	1	1039.05395507813	2077.10063352625	-1.44844661981823	-0.00150428687470594	HCD	MS2	0	23.53	51.3684121290667	48985	NaS2_070418_02.raw	0/0	4.18351125717163	313341236	51.2097778320313	0	6.147E-10
High	Sequest HT (A2)	Unambiguous	[K].SFFEANLSLAEQPPR.[F]		1	1	Q6AVT2	Q6AVT2	0	2	0.4601	0	1	1	853.428771972656	1705.85026731531	-2.42880908341533	-0.00207159734361539	HCD	MS2	13.8593	33.1	51.3451926037333	48962	NaS2_070418_02.raw	0/0	2.76060318946838			0	2.478E-05
High	Sequest HT (A2)	Unambiguous	[K].DGATDPTFLYFSHGLK.[E]		1	1	P35681	P35681	0	3	0.4566	0	1	1	590.288818359375	1768.85190181813	-1.22922625684464	-0.000724773958305983	HCD	MS2	26.40264	22.2039	51.3406781890667	48957	NaS2_070418_02.raw	0/0	3.91861200332642			0	9.279E-06
High	Sequest HT (A2)	Unambiguous	[K].IGPNEPSQLAIDLNAQGLAR.[Y]		1	1	P17784	P17784	0	3	0.5336	0	1	1	693.038330078125	2077.10043697438	-1.54307448093919	-0.00106837520813012	CID	MS2		17.37581	51.33858662	48955	NaS2_070418_02.raw	0/0	4.45892381668091	95226806	51.2017059326172	0	1.255E-07
High	Sequest HT (A2)	Unambiguous	[R].DGIKFPDVIHAFKPNPR.[S]		1	1	Q0E4K1	Q0E4K1	1	4	0.5175	0	1	1	488.518463134766	1951.05202264906	-1.44483429027631	-0.000704737734338323	HCD	MS2	0	41.44	51.3319701682667	48950	NaS2_070418_02.raw	0/0	2.57224988937378	15347061	51.3487129211426	0	6.1E-06
High	Sequest HT (A2)	Unambiguous	[R].LGPNYLMLPVNAPK.[C]		2	3	Q0E4K1; A2YH64	Q0E4K1; Q0D9C4; A2YH64	0	2	0.6109	0	1	1	763.921997070313	1526.83671751063	-2.11487090200329	-0.00161453468751915	CID	MS2		31.66	51.3300138709333	48948	NaS2_070418_02.raw	0/0	3.11441373825073	25873481.5	51.349006652832	0	4.553E-05
High	Sequest HT (A2)	Unambiguous	[R].LGPNYLMLPVNAPK.[C]		2	3	Q0E4K1; A2YH64	Q0E4K1; Q0D9C4; A2YH64	0	2	0.5545	0	1	1	763.921997070313	1526.83671751063	-2.11487090200329	-0.00161453468751915	HCD	MS2	47.18917	33.77013	51.3283224421333	48946	NaS2_070418_02.raw	0/0	3.12289214134216	25873481.5	51.349006652832	0	3.066E-06
High	Sequest HT (A2)	Unambiguous	[K].AVDNVNSVIAPALIGK.[D]		1	1	Q42971	Q42971	0	2	0.5452	0	1	1	790.952819824219	1580.89836301844	-1.43553713363004	-0.00113472078123777	CID	MS2		33.1	51.3079567866667	48924	NaS2_070418_02.raw	0/0	3.09912180900574			0	7.827E-05
High	Sequest HT (A2)	Unambiguous	[K].KISEEEYISAIKEEISK.[V]		1	1	Q2QLY5	Q2QLY5	2	3	0.5505	0	1	1	666.020385742188	1996.04660396656	-0.938976912472129	-0.000624747812404773	CID	MS2		26.09073	51.1824912845333	48795	NaS2_070418_02.raw	0/0	2.87391209602356			0	1.669E-05
High	Sequest HT (A2)	Unambiguous	[R].VSDGLAENLSLSEAWSK.[I]		1	2	P0C362	P0C363; P0C362	0	2	0.7349	0	1	1	903.448852539063	1805.89042844813	-0.63974043915803	-0.000577650937430008	CID	MS2		29.85644	51.2885385968	48905	NaS2_070418_02.raw	0/0	3.81390738487244	117150828.5	51.0618019104004	0	9.335E-07
High	Sequest HT (A2)	Unambiguous	[K].TQVTVEYLNDAGAMVPVR.[V]		1	1	P93438	P93438	0	2	0.2757	0	1	1	981.999816894531	1962.99235715906	-1.51815996753783	-0.00149007046877614	HCD	MS2	45.97358	41.82	51.25504432	48870	NaS2_070418_02.raw	0/0	2.72243118286133			0	9.369E-06
High	Sequest HT (A2)	Unambiguous	[R].LGVSAAAFAPAAVVAAPGAGGAGAAADEAPAEK.[T]		1	1	O22386	O22386	0	3	0.6026	0	1	1	936.149475097656	2806.43387203297	-1.11353899457837	-0.00104169234403647	CID	MS2		36.81	51.2541403978667	48869	NaS2_070418_02.raw	0/0	3.11519122123718			0	1.072E-05
High	Sequest HT (A2)	Unambiguous	[R].LGVSAAAFAPAAVVAAPGAGGAGAAADEAPAEK.[T]		1	1	O22386	O22386	0	3	0.3671	0	1	1	936.149475097656	2806.43387203297	-1.11353899457837	-0.00104169234403647	HCD	MS2	17.4051	27.58	51.2521589221333	48867	NaS2_070418_02.raw	0/0	3.65302538871765			0	7.989E-06
High	Sequest HT (A2)	Unambiguous	[R].FVIDVAGSSLGGSGDDKI.[-]		1	1	Q6ERW9	Q6ERW9	1	2	0.4836	0	1	1	868.9375	1736.86772337	-1.37989016689316	-0.00119834499992066	CID	MS2		33.1	51.2160939282667	48829	NaS2_070418_02.raw	0/0	3.35093593597412	88100083.5	51.345645904541	0	2.909E-07
High	Sequest HT (A2)	Unambiguous	[R].FVIDVAGSSLGGSGDDKI.[-]		1	1	Q6ERW9	Q6ERW9	1	2	0.484	0	1	1	868.9375	1736.86772337	-1.37989016689316	-0.00119834499992066	HCD	MS2	0	39.66	51.2144021970667	48827	NaS2_070418_02.raw	0/0	3.11624145507813	88100083.5	51.345645904541	0	6.55E-05
High	Sequest HT (A2)	Unambiguous	[K].YLLQSGLQEYLNK.[Q]		1	1	Q6YZX6	Q6YZX6	0	2	0.6122	0	1	1	784.918762207031	1568.83024778406	-1.0430919678718	-0.000818217968685531	CID	MS2		22.1118	51.2093297170667	48822	NaS2_070418_02.raw	0/0	3.42505288124084	126916693	51.2231216430664	0	4.884E-06
High	Sequest HT (A2)	Unambiguous	[K].YLLQSGLQEYLNK.[Q]		1	1	Q6YZX6	Q6YZX6	0	2	0.3623	0	1	1	784.918762207031	1568.83024778406	-1.0430919678718	-0.000818217968685531	HCD	MS2	42.75848	19.2318	51.2075733957333	48820	NaS2_070418_02.raw	0/0	2.64511752128601	126916693	51.2231216430664	0	2.218E-05
High	Sequest HT (A2)	Unambiguous	[R].APGYGVITNIVNGGLEcGHGPDDR.[V]	C17(Carbamidomethyl)	1	1	Q7DNA1	Q7DNA1	0	3	0.3478	0	1	1	823.3916015625	2468.1602514275	-0.828418983260233	-0.000681557499952135	CID	MS2		39.30509	51.1861914405333	48799	NaS2_070418_02.raw	0/0	2.29980635643005			0	1.105E-06
High	Sequest HT (A2)	Unambiguous	[R].VSDGLAENLSLSEAWSK.[I]		1	2	P0C362	P0C363; P0C362	0	2	0.654	0	1	1	903.446960449219	1805.88664426844	-2.73520382220454	-0.00246974078118001	HCD	MS2	9.841776	37.29	51.2868700986667	48903	NaS2_070418_02.raw	0/0	4.47685956954956	117150828.5	51.0618019104004	0	3.391E-08
High	Sequest HT (A2)	Unambiguous	[K].ESAQDIINLKPLIEK.[K]		1	1	P83646	P83646	0	2	0.4427	0	1	1	855.986389160156	1710.96550169031	1.09594984000503	0.000937565156391429	HCD	MS2	26.5001	42.03	49.3599176242667	46943	NaS2_070418_02.raw	0/0	3.74901127815247			0	1.495E-05
High	Sequest HT (A2)	Unambiguous	[R].VSDGLAENLSLSEAWSK.[I]		1	2	P0C362	P0C363; P0C362	0	2	0.6917	0	1	1	903.449096679688	1805.89091672938	-0.369358067152028	-0.000333510312430008	CID	MS2		37.29	50.9118684677333	48526	NaS2_070418_02.raw	0/0	3.85917544364929			0	1.02E-06
High	Sequest HT (A2)	Unambiguous	[K].ATFDSTVGIHPSAAEEFVTMR.[T]		1	1	P48642	P48642	0	3	0.3866	0	1	1	756.033020019531	2266.08450679859	1.61031702864992	0.00121636953114527	HCD	MS2	42.86187	39.255	50.8825732618667	48499	NaS2_070418_02.raw	0/0	2.68657231330872	39326520	50.793586730957	0	7.855E-05
High	Sequest HT (A2)	Unambiguous	[K].VPEPTVDETIQILR.[G]		1	1	Q7F9I1	Q7F9I1	0	2	0.5159	0	1	1	805.442810058594	1609.87834348719	-0.757288209975705	-0.000609571406130272	CID	MS2		22.675	50.4476361712	48051	NaS2_070418_02.raw	0/0	2.52480912208557	101822205	50.228401184082	0	3.796E-05
High	Sequest HT (A2)	Unambiguous	[K].YTSDIDIVSnAScTTNcLAPLAK.[V]	N10(Deamidated); C13(Carbamidomethyl); C17(Carbamidomethyl)	1	1	A2YQT7	A2YQT7	0	2		0.0354	2	2	1258.09765625	2515.18803587	7.53613748725565	0.00947732999984652	CID	MS2		40.5	50.4321767570667	48035	NaS2_070418_02.raw	0/0	3.26525473594666			0	3.129E-06
High	Sequest HT (A2)	Unambiguous	[K].YTSDIDIVSNAScTTncLAPLAK.[V]	C13(Carbamidomethyl); N16(Deamidated); C17(Carbamidomethyl)	1	1	A2YQT7	A2YQT7	0	2	0.0354	0	1	1	1258.09765625	2515.18803587	7.53613748725565	0.00947732999984652	CID	MS2		40.5	50.4321767570667	48035	NaS2_070418_02.raw	0/0	3.38814496994019			0	8.523E-05
High	Sequest HT (A2)	Unambiguous	[R].DAVTPLSETEAVDLVK.[D]		1	1	O64464	O64464	0	2	0.5816	0	1	1	843.945617675781	1686.88395872156	2.57078306337571	0.00216830078124985	CID	MS2		37.405	50.4246080968	48029	NaS2_070418_02.raw	0/0	3.37263941764832	75567949	50.2750587463379	0	3.831E-07
High	Sequest HT (A2)	Unambiguous	[R].DAVTPLSETEAVDLVK.[D]		1	1	O64464	O64464	0	2	0.5468	0	1	1	843.945617675781	1686.88395872156	2.57078306337571	0.00216830078124985	HCD	MS2	20.19091	27.22	50.4226480237333	48027	NaS2_070418_02.raw	0/0	2.78203558921814	75567949	50.2750587463379	0	1.906E-06
High	Sequest HT (A2)	Unambiguous	[K].APGETcHIVIDHGGnVPYWEGQSYGIIPPGENPK.[K]	C6(Carbamidomethyl); N15(Deamidated)	1	1	P41345	P41345	0	4	0.2059	0	1	1	923.196044921875	3689.7623497975	7.97572564873385	0.00735707437474631	HCD	MS2	0	34.915	50.3735687061333	47975	NaS2_070418_02.raw	0/0	4.07815551757813	24539265	50.4629783630371	0	4.495E-05
High	Sequest HT (A2)	Unambiguous	[K].MccLFINDLDAGAGR.[M]	C2(Carbamidomethyl); C3(Carbamidomethyl)	1	1	P93431	P93431	0	2	0.5877	0	1	1	856.882202148438	1712.75712766688	1.06268937935796	0.00091006343738087	CID	MS2		30.57536	50.3692919805333	47970	NaS2_070418_02.raw	0/0	3.25057077407837	47522531	50.5040512084961	0	2.559E-06
High	Sequest HT (A2)	Unambiguous	[K].MccLFINDLDAGAGR.[M]	C2(Carbamidomethyl); C3(Carbamidomethyl)	1	1	P93431	P93431	0	2	0.5784	0	1	1	856.882202148438	1712.75712766688	1.06268937935796	0.00091006343738087	HCD	MS2	48.5172	27.85	50.3674271386667	47968	NaS2_070418_02.raw	0/0	3.05734300613403	47522531	50.5040512084961	0	1.311E-06
High	Sequest HT (A2)	Unambiguous	[K].ATFDSTVGIHPSAAEEFVTMR.[T]		1	1	P48642	P48642	0	3	0.2133	0	1	1	756.033996582031	2266.08743648609	2.9031603488951	0.00219293203114527	HCD	MS2	17.95588	26.605	50.4502402530667	48054	NaS2_070418_02.raw	0/0	2.25072336196899	25300430.5	50.5970611572266	0	9.902E-05
High	Sequest HT (A2)	Unambiguous	[R].LYSIASSALGDFGDSK.[T]		1	1	P41344	P41344	0	2	0.3451	0	1	1	815.903564453125	1630.79985227625	2.42808819178574	0.00197985812496881	CID	MS2		19.30307	50.3617004914667	47962	NaS2_070418_02.raw	0/0	3.67939949035645	97094991.5	50.2322196960449	0	2.62E-07
High	Sequest HT (A2)	Unambiguous	[K].YGQDATNVGDEGGFAPNIQEnKEGLELLK.[T]	N21(Deamidated)	1	1	Q42971	Q42971	1	3		0.0344	2	2	1036.50476074219	3107.49972896656	6.22713394995768	0.00645023218745081	CID	MS2		40.5	50.3569697216	47957	NaS2_070418_02.raw	0/0	4.20668792724609	49334904.75	50.2175636291504	0	4.152E-05
High	Sequest HT (A2)	Unambiguous	[K].YGQDATNVGDEGGFAPNIqENKEGLELLK.[T]	Q19(Deamidated)	1	1	Q42971	Q42971	1	3	0.0344	0	1	1	1036.50476074219	3107.49972896656	6.22713394995768	0.00645023218745081	CID	MS2		40.5	50.3569697216	47957	NaS2_070418_02.raw	0/0	4.35848093032837	49334904.75	50.2175636291504	0	1.662E-05
High	Sequest HT (A2)	Unambiguous	[K].YGQDATNVGDEGGFAPNIQENKEGLELLK.[T]		1	1	Q42971	Q42971	1	3	0.3552	0	1	1	1036.17150878906	3106.49997310719	1.16235036718791	0.00120361239578415	HCD	MS2	37.53901	36.3	50.3541008098667	47956	NaS2_070418_02.raw	0/0	3.35011982917786	10198406.25	50.3591690063477	0	3.658E-05
High	Sequest HT (A2)	Unambiguous	[K].LPMFGcTDATQVLK.[E]	C6(Carbamidomethyl)	1	2	P18566	P18566; Q0INY7	0	2	0.5652	0	1	1	790.895080566406	1580.78288450281	1.12170673080785	0.000886586406256384	CID	MS2		32.07277	50.3531259909333	47955	NaS2_070418_02.raw	0/0	2.7599925994873			0	1.823E-05
High	Sequest HT (A2)	Unambiguous	[K].IGPnEPSQLSIDLNAQGLAR.[Y]	N4(Deamidated)	1	1	Q5N725	Q5N725	0	2		0.0372	3	3	1047.55505371094	2094.10283079188	9.67396994718877	0.0101290459376158	CID	MS2		26.98	50.3520800168	47954	NaS2_070418_02.raw	0/0	3.10907363891602	42679339	50.5869598388672	0	1.129E-05
High	Sequest HT (A2)	Unambiguous	[K].IGPNEPSQLSIDLnAQGLAR.[Y]	N14(Deamidated)	1	1	Q5N725	Q5N725	0	2	0.0372	0	1	2	1047.55505371094	2094.10283079188	9.67396994718877	0.0101290459376158	CID	MS2		26.98	50.3520800168	47954	NaS2_070418_02.raw	0/0	3.23062443733215	42679339	50.5869598388672	0	6.119E-07
High	Sequest HT (A2)	Unambiguous	[K].IGPNEPSqLSIDLNAQGLAR.[Y]	Q8(Deamidated)	1	1	Q5N725	Q5N725	0	2	0.0372	0	1	1	1047.55505371094	2094.10283079188	9.67396994718877	0.0101290459376158	CID	MS2		26.98	50.3520800168	47954	NaS2_070418_02.raw	0/0	3.23398423194885	42679339	50.5869598388672	0	9.505E-07
High	Sequest HT (A2)	Unambiguous	[K].LPMFGcTDATQVLK.[E]	C6(Carbamidomethyl)	1	2	P18566	P18566; Q0INY7	0	2	0.4902	0	1	1	790.895080566406	1580.78288450281	1.12170673080785	0.000886586406256384	HCD	MS2	59.28532	27.91381	50.351154964	47953	NaS2_070418_02.raw	0/0	3.06182599067688			0	2.382E-06
High	Sequest HT (A2)	Unambiguous	[R].LYSIASSALGDFGDSK.[T]		1	1	P41344	P41344	0	2	0.2839	0	1	1	815.903564453125	1630.79985227625	2.42808819178574	0.00197985812496881	HCD	MS2	55.81912	16.53468	50.3598129277333	47960	NaS2_070418_02.raw	0/0	3.10449647903442	97094991.5	50.2322196960449	0	9.621E-06
High	Sequest HT (A2)	Unambiguous	[R].VSDGLAENLSLSEAWSK.[I]		1	2	P0C362	P0C363; P0C362	0	2	0.5388	0	1	1	903.449096679688	1805.89091672938	-0.369358067152028	-0.000333510312430008	HCD	MS2	13.45418	28.135	50.9097699301333	48524	NaS2_070418_02.raw	0/0	4.25102138519287			0	4.988E-08
High	Sequest HT (A2)	Unambiguous	[R].EIEnGILWEVDGK.[W]	N4(Deamidated)	1	1	P35681	P35681	0	2	0.4068	0	1	1	751.873718261719	1502.74015989344	1.89277487705339	0.00142217171884185	HCD	MS2	17.20618	28.79445	50.5174227821333	48122	NaS2_070418_02.raw	0/0	3.54168486595154	96209017.5	50.267879486084	0	2.604E-05
High	Sequest HT (A2)	Unambiguous	[R].GVLFATEALLAEHGK.[G]		1	1	A2XMV1	A2XMV1	0	3	0.5429	0	1	1	519.288269042969	1555.85025386891	1.53306692405169	0.000795072968761209	HCD	MS2	0	42.58	50.5242059357333	48129	NaS2_070418_02.raw	0/0	2.80152606964111	14347582.5	50.475212097168	0	1.033E-05
High	Sequest HT (A2)	Unambiguous	[K].LPMFGcTDATQVLK.[E]	C6(Carbamidomethyl)	1	2	P18566	P18566; Q0INY7	0	2	0.2934	0	1	1	790.896118164063	1580.78495969813	2.4344724879556	0.00192418406250638	HCD	MS2	55.21477	33.1	50.8241028845333	48436	NaS2_070418_02.raw	0/0	2.41954350471497			0	3.458E-05
High	Sequest HT (A2)	Unambiguous	[R].DAVTPLSETEAVDLVK.[D]		1	1	O64464	O64464	0	2	0.4741	0	1	1	843.945617675781	1686.88395872156	2.57078306337571	0.00216830078124985	CID	MS2		32.53	50.8224781770667	48434	NaS2_070418_02.raw	0/0	2.69684147834778	46996474	50.6001358032227	0	2.924E-05
High	Sequest HT (A2)	Unambiguous	[R].DAVTPLSETEAVDLVK.[D]		1	1	O64464	O64464	0	2	0.3321	0	1	1	843.945617675781	1686.88395872156	2.57078306337571	0.00216830078124985	HCD	MS2	15.2171	22.84	50.8207155496	48432	NaS2_070418_02.raw	0/0	2.801429271698	46996474	50.6001358032227	0	2.182E-05
High	Sequest HT (A2)	Unambiguous	[K].KISEEEYISAIKEEISK.[V]		1	1	Q2QLY5	Q2QLY5	2	3	0.5155	0	1	1	666.022644042969	1996.05337886891	2.45518030249969	0.00163355296884523	CID	MS2		20.72507	50.8070933522667	48417	NaS2_070418_02.raw	0/0	3.22498321533203	58438453	50.8058624267578	0	7.082E-06
High	Sequest HT (A2)	Unambiguous	[K].KISEEEYISAIKEEISK.[V]		1	1	Q2QLY5	Q2QLY5	2	3	0.5197	0	1	1	666.022766113281	1996.05374507984	2.63864826006574	0.00175562328134523	HCD	MS2	20.95507	20.94031	50.8055309298667	48415	NaS2_070418_02.raw	0/0	3.03588938713074	58438453	50.8058624267578	0	1.758E-06
High	Sequest HT (A2)	Unambiguous	[K].ANSDSNVVTTVTVDELTPGLK.[S]		1	1	Q6K548	Q6K548	0	2	0.6372	0	1	1	1080.55712890625	2160.1069811825	1.82784452423845	0.00197416625019287	CID	MS2		36.3	50.7822359984	48389	NaS2_070418_02.raw	0/0	2.26312661170959	21847351	50.7607383728027	0	2.199E-07
High	Sequest HT (A2)	Unambiguous	[K].ANSDSNVVTTVTVDELTPGLK.[S]		1	1	Q6K548	Q6K548	0	2	0.5062	0	1	1	1080.55712890625	2160.1069811825	1.82784452423845	0.00197416625019287	HCD	MS2	0	26.98	50.7803296544	48387	NaS2_070418_02.raw	0/0	2.40508627891541	21847351	50.7607383728027	0	5.694E-08
High	Sequest HT (A2)	Unambiguous	[K].LVAWYDNEWGYSNR.[V]		1	1	A2YQT7	A2YQT7	0	2	0.4712	0	1	1	886.906982421875	1772.80668821375	2.24441993973044	0.00198945687498053	CID	MS2		32.395	50.7782592256	48385	NaS2_070418_02.raw	0/0	1.90696310997009			0	9.278E-05
High	Sequest HT (A2)	Unambiguous	[R].EIEnGILWEVDGK.[W]	N4(Deamidated)	1	1	P35681	P35681	0	2	0.4634	0	1	1	751.873718261719	1502.74015989344	1.89277487705339	0.00142217171884185	CID	MS2		27.89633	50.5193170853333	48124	NaS2_070418_02.raw	0/0	3.28239035606384	96209017.5	50.267879486084	0	4.307E-05
High	Sequest HT (A2)	Unambiguous	[K].MccLFINDLDAGAGR.[M]	C2(Carbamidomethyl); C3(Carbamidomethyl)	1	1	P93431	P93431	0	2	0.7225	0	1	1	856.882629394531	1712.75798215906	1.56158854127461	0.00133730953113087	CID	MS2		22.35167	50.7646491970667	48371	NaS2_070418_02.raw	0/0	3.81675815582275	142322012	50.7828254699707	0	2.005E-07
High	Sequest HT (A2)	Unambiguous	[K].VGTPEENVAHFFEVAK.[G]		1	1	Q10LR9	Q10LR9	0	3	0.5302	0	1	1	591.967651367188	1773.88840084156	4.38339054605606	0.00259187052082173	HCD	MS2	45.58057	18.325	50.6822571130667	48284	NaS2_070418_02.raw	0/0	3.15229558944702	19899414.625	50.8268547058105	0	7.035E-05
High	Sequest HT (A2)	Unambiguous	[K].IGPNEPSQLAIDLNAQGLAR.[Y]		1	1	P17784	P17784	0	2	0.6645	0	1	1	1039.05737304688	2077.10746946375	1.84264457151429	0.00191368187529406	CID	MS2		24.85	50.6613618706667	48262	NaS2_070418_02.raw	0/0	3.06896591186523	28456300.625	50.7858772277832	0	2.386E-08
High	Sequest HT (A2)	Unambiguous	[K].IGPNEPSQLAIDLNAQGLAR.[Y]		1	1	P17784	P17784	0	2	0.5285	0	1	1	1039.05737304688	2077.10746946375	1.84264457151429	0.00191368187529406	HCD	MS2	13.02137	30.19	50.6592724109333	48260	NaS2_070418_02.raw	0/0	3.15630340576172	28456300.625	50.7858772277832	0	5.25E-08
High	Sequest HT (A2)	Unambiguous	[R].AFQLYSSGIFTGK.[C]		1	1	P25776	P25776	0	2	0.6049	0	1	1	709.87109375	1418.73491087	2.44505048459953	0.00173443499988934	HCD	MS2	9.371254	28.30079	50.6559541978667	48256	NaS2_070418_02.raw	0/0	2.85531091690063			0	1.382E-05
High	Sequest HT (A2)	Unambiguous	[K].SYELPDGQVITIGAER.[F]		4	4	A2XNS1; Q10DV7; P0C542; A3C6D7	A2XNS1; Q10DV7; P0C542; A3C6D7	0	2	0.6628	0	1	1	874.448669433594	1747.89006223719	2.26430496665378	0.00197887359377091	CID	MS2		33.115	50.655110652	48255	NaS2_070418_02.raw	0/0	4.29715251922607	151370178.5	50.8794364929199	0	2.59E-08
High	Sequest HT (A2)	Unambiguous	[K].SYELPDGQVITIGAER.[F]		4	4	A2XNS1; Q10DV7; P0C542; A3C6D7	A2XNS1; Q10DV7; P0C542; A3C6D7	0	2	0.6367	0	1	1	874.448669433594	1747.89006223719	2.26430496665378	0.00197887359377091	HCD	MS2	3.060794	15.60478	50.6533607389333	48253	NaS2_070418_02.raw	0/0	3.11190438270569	151370178.5	50.8794364929199	0	1.488E-07
High	Sequest HT (A2)	Unambiguous	[K].IGPNEPSQLAIDLNAQGLAR.[Y]		1	1	P17784	P17784	0	3	0.1833	0	1	1	693.041809082031	2077.11087398609	3.48171653439886	0.00241062869811988	HCD	MS2	45.86415	37.395	50.6162788621333	48220	NaS2_070418_02.raw	0/0	2.51422500610352	87162888	50.9497718811035	0	7.271E-05
High	Sequest HT (A2)	Unambiguous	[K].VLVVAnPANTNALILK.[E]	N6(Deamidated)	1	1	Q7XDC8	Q7XDC8	0	2	0.0685	0	1	1	825.993957519531	1650.98063840906	1.06313840879349	0.000877609531413137	CID	MS2		31.89248	50.5678909261333	48176	NaS2_070418_02.raw	0/0	2.18935179710388	22362407	50.5124206542969	0	2.092E-05
High	Sequest HT (A2)	Unambiguous	[K].MccLFINDLDAGAGR.[M]	C2(Carbamidomethyl); C3(Carbamidomethyl)	1	1	P93431	P93431	0	2	0.6385	0	1	1	856.882629394531	1712.75798215906	1.56158854127461	0.00133730953113087	HCD	MS2	5.329812	27.985	50.7631723133333	48369	NaS2_070418_02.raw	0/0	3.78719902038574	142322012	50.7828254699707	0	2.17E-07
High	Sequest HT (A2)	Unambiguous	[K].IGPNEPSQLAIDLNAQGLAR.[Y]		1	1	P17784	P17784	0	2	0.6716	0	1	1	1039.05383300781	2077.10038938563	-1.56598559093725	-0.00162635718720594	CID	MS2		33.115	51.3702164928	48987	NaS2_070418_02.raw	0/0	4.05175065994263	313341236	51.2097778320313	0	7.327E-09
High	Sequest HT (A2)	Unambiguous	[R].LTGLHETASIDNFSWGVANR.[G]		1	1	P14655	P14655	0	3	0.5556	0	1	1	730.031188964844	2188.07901363453	0.392136144235105	0.000286008177075322	CID	MS2		25.4809	49.3578176802667	46941	NaS2_070418_02.raw	0/0	3.05906987190247			0	9.226E-07
High	Sequest HT (A2)	Unambiguous	[R].FKELPPYDPDWYYTR.[A]		1	1	P40978	P40978	1	3	0.2394	0	1	1	663.984619140625	1989.93930416188	0.584988976131942	0.000388030625041817	HCD	MS2	39.38118	21.9955	49.3525762248	46936	NaS2_070418_02.raw	0/0	2.59444522857666			0	8.319E-05
High	Sequest HT (A2)	Unambiguous	[K].VLVVANPANTNALILK.[E]		1	1	Q7XDC8	Q7XDC8	0	2	0.8037	0	1	1	825.501403808594	1649.99553098719	0.402302577435739	0.000331898593913138	CID	MS2		16.02163	48.3270755669333	45891	NaS2_070418_02.raw	0/0	3.25678730010986			0	2.157E-07
High	Sequest HT (A2)	Unambiguous	[R].EDQVPLIIIQDGESK.[K]		1	1	Q53LQ0	Q53LQ0	0	2	0.5268	0	1	1	842.442260742188	1683.87724485438	-1.61034972482038	-0.00135581781228211	CID	MS2		29.8	48.2948292632	45858	NaS2_070418_02.raw	0/0	3.16806793212891	6428174.75	48.2141571044922	0	6.543E-06
High	Sequest HT (A2)	Unambiguous	[K].LLGVTIYSSDAIR.[S]		1	2	Q0JMY8	Q0JMY8; A2WPN7	0	2	0.5477	0	1	1	704.396118164063	1407.78495969813	0.535513981409284	0.00037694406250921	CID	MS2		20.46885	48.2834838725333	45846	NaS2_070418_02.raw	0/0	2.82989406585693			0	1.454E-05
High	Sequest HT (A2)	Unambiguous	[K].WLAANVSAEVAESTR.[I]		1	1	P48494	P48494	0	2	0.6154	0	1	1	802.406188964844	1603.80510129969	-1.47089371446933	-0.00117951515630921	CID	MS2		17.08	48.2526062098667	45815	NaS2_070418_02.raw	0/0	3.11909556388855			0	8.309E-06
High	Sequest HT (A2)	Unambiguous	[K].INDAVVTVPAYFNDAQR.[Q]		1	1	Q6Z7B0	Q6Z7B0	0	2	0.5755	0	1	1	946.978820800781	1892.95036497156	0.13908003294983	0.00013163578125841	HCD	MS2	0	36.75	48.2442777402667	45805	NaS2_070418_02.raw	0/0	3.50517821311951	121551218.5	48.0950698852539	0	1.508E-06
High	Sequest HT (A2)	Unambiguous	[K].GIVDSEDLPLNISR.[E]		2	3	Q0J4P2; Q07078	Q0J4P2; Q69QQ6; Q07078	0	2	0.4157	0	1	1	764.404846191406	1527.80241575281	0.722229260862046	0.00055171140627408	CID	MS2		16.55205	48.2359924301333	45796	NaS2_070418_02.raw	0/0	4.32809114456177	441143224.5	47.8913040161133	0	9.526E-07
High	Sequest HT (A2)	Unambiguous	[K].GIVDSEDLPLNISR.[E]		2	3	Q0J4P2; Q07078	Q0J4P2; Q69QQ6; Q07078	0	2	0.6392	0	1	1	764.404541015625	1527.80180540125	0.322732573973375	0.00024653562502408	HCD	MS2	28.2524	10.15137	48.2342837917333	45794	NaS2_070418_02.raw	0/0	3.88284826278687	441143224.5	47.8913040161133	0	1.636E-06
High	Sequest HT (A2)	Unambiguous	[K].GSDWLGDqDSIQYMcR.[E]	Q8(Deamidated); C15(Carbamidomethyl)	1	1	Q6ZDY8	Q6ZDY8	0	2		0.0032	2	2	966.407592773438	1931.80790891688	9.35433374628533	0.00903530343761716	CID	MS2		29.035	48.226388352	45788	NaS2_070418_02.raw	0/0	3.07853531837463			0	0.0001013
High	Sequest HT (A2)	Unambiguous	[K].GSDWLGDQDSIqYMcR.[E]	Q12(Deamidated); C15(Carbamidomethyl)	1	1	Q6ZDY8	Q6ZDY8	0	2	0.0032	0	1	1	966.407592773438	1931.80790891688	9.35433374628533	0.00903530343761716	CID	MS2		29.035	48.226388352	45788	NaS2_070418_02.raw	0/0	3.08708620071411			0	2.273E-05
High	Sequest HT (A2)	Unambiguous	[K].GSDWLGDQDSIQYMcR.[E]	C15(Carbamidomethyl)	1	1	Q6ZDY8	Q6ZDY8	0	2	0.7314	0	1	1	965.905395507813	1930.80351438563	-1.19531666421412	-0.00115396218738439	HCD	MS2	0	37.555	48.2246970312	45786	NaS2_070418_02.raw	0/0	3.09165120124817	47413702.5	48.1977081298828	0	7.62E-06
High	Sequest HT (A2)	Unambiguous	[K].MGINPIMmSAGELESGNAGEPAK.[L]	M8(Oxidation)	1	1	P93431	P93431	0	2	0.0702	0	1	1	1160.53503417969	2320.06279172938	0.436565691433005	0.000506429687329835	CID	MS2		41.16	48.2200141410667	45781	NaS2_070418_02.raw	0/0	2.42390966415405	12054977.5	48.198429107666	0	2.962E-05
High	Sequest HT (A2)	Unambiguous	[K].MGINPIMmSAGELESGNAGEPAK.[L]	M8(Oxidation)	1	1	P93431	P93431	0	2	0.1259	0	1	1	1160.53503417969	2320.06279172938	0.436565691433005	0.000506429687329835	HCD	MS2	0	33.1	48.2179658645333	45779	NaS2_070418_02.raw	0/0	2.70357871055603	12054977.5	48.198429107666	0	1.487E-05
High	Sequest HT (A2)	Unambiguous	[K].SSVLLDVKPWDDETDMK.[K]		1	1	P29545	P29545	0	2	0.4142	0	1	1	989.475952148438	1977.94462766688	-1.3935371320854	-0.00137817156246456	HCD	MS2	18.48665	42.64	48.2132641872	45774	NaS2_070418_02.raw	0/0	2.6832959651947	23543638.25	48.2074165344238	0	7.91E-05
High	Sequest HT (A2)	Unambiguous	[R].GGNNILVMcDTYTPAGEPIPTNK.[R]	C9(Carbamidomethyl)	1	1	P14655	P14655	0	2	0.7595	0	1	1	1231.58715820313	2462.16703977625	-0.804657898417509	-0.000990601874985231	CID	MS2		33.1	48.1727636938667	45733	NaS2_070418_02.raw	0/0	2.90746474266052	22257598.75	48.1477508544922	0	1.601E-05
High	Sequest HT (A2)	Unambiguous	[R].GGNNILVMcDTYTPAGEPIPTNK.[R]	C9(Carbamidomethyl)	1	1	P14655	P14655	0	2	0.5616	0	1	1	1231.58715820313	2462.16703977625	-0.804657898417509	-0.000990601874985231	HCD	MS2	0	36.675	48.1710888421333	45731	NaS2_070418_02.raw	0/0	3.65014219284058	22257598.75	48.1477508544922	0	1.111E-05
High	Sequest HT (A2)	Unambiguous	[K].LAPILDEAATTLK.[S]		1	1	Q53LQ0	Q53LQ0	0	2	0.5512	0	1	1	678.392028808594	1355.77678098719	-0.941763886195975	-0.000638411406271189	CID	MS2		42.46	48.1666788021333	45726	NaS2_070418_02.raw	0/0	2.82705998420715			0	6.222E-05
High	Sequest HT (A2)	Unambiguous	[R].LTGLHETASIDNFSWGVANR.[G]		1	1	P14655	P14655	0	3	0.5177	0	1	1	730.031066894531	2188.07864742359	0.224769664860922	0.000163937864575322	CID	MS2		23.605	48.1657411277333	45725	NaS2_070418_02.raw	0/0	2.82070708274841	8364130.625	48.0143280029297	0	3.613E-05
High	Sequest HT (A2)	Unambiguous	[R].MPSAVGYQPTLSTEMGSLQER.[I]		1	1	P12085	P12085	0	2	0.5252	0	1	1	1141.54260253906	2282.07792844813	-0.532261064793855	-0.000607330937327788	HCD	MS2	0	40.185	48.3290590896	45893	NaS2_070418_02.raw	0/0	3.77290201187134	96566280.5	47.9776000976563	0	7.353E-08
High	Sequest HT (A2)	Unambiguous	[R].MPSAVGYQPTLSTEMGSLQER.[I]		1	1	P12085	P12085	0	2	0.6773	0	1	1	1141.54211425781	2282.07695188563	-0.960187722354533	-0.00109561218732779	CID	MS2		33.1	48.3308008317333	45895	NaS2_070418_02.raw	0/0	4.09129476547241	96566280.5	47.9776000976563	0	9.298E-08
High	Sequest HT (A2)	Unambiguous	[K].LIGSPPGYVGYTEGGQLTEAVR.[R]		2	2	Q7F9I1; Q2QVG9	Q7F9I1; Q2QVG9	0	2	0.4225	0	1	1	1132.5810546875	2264.154832745	-0.399453529075695	-0.000452212499794769	HCD	MS2	7.831084	26.755	48.3484559056	45914	NaS2_070418_02.raw	0/0	2.57636380195618	103630064.25	47.9811363220215	0	6.408E-05
High	Sequest HT (A2)	Unambiguous	[K].LIGSPPGYVGYTEGGQLTEAVR.[R]		2	2	Q7F9I1; Q2QVG9	Q7F9I1; Q2QVG9	0	2	0.6546	0	1	1	1132.5810546875	2264.154832745	-0.399453529075695	-0.000452212499794769	CID	MS2		37.525	48.3503121690667	45916	NaS2_070418_02.raw	0/0	3.03510904312134	103630064.25	47.9811363220215	0	2.647E-08
High	Sequest HT (A2)	Unambiguous	[K].LVQIEHALTAVGSGQTSLGIK.[A]		1	1	Q10KF0	Q10KF0	0	3	0.3103	0	1	1	708.068115234375	2122.18979244313	1.48385305071458	0.00104967104167978	HCD	MS2	56.73763	23.33251	48.541153808	46102	NaS2_070418_02.raw	0/0	2.31911039352417			0	1.375E-06
High	Sequest HT (A2)	Unambiguous	[R].DNLTLWTSDANDDGGDEIK.[E]		1	1	Q2R2W2	Q2R2W2	0	2	0.6726	0	1	1	1039.96423339844	2078.92119016688	3.02677463228443	0.00314620343760907	CID	MS2		33.1	48.5244043256	46083	NaS2_070418_02.raw	0/0	2.26292729377747	59859891	48.1966934204102	0	1.367E-06
High	Sequest HT (A2)	Unambiguous	[R].AAVPSGASTGVYEALELR.[D]		1	1	Q42971	Q42971	0	2	0.5419	0	1	1	895.969116210938	1790.93095579188	1.48088109942266	0.00132607593764078	CID	MS2		10.67657	48.5073764445333	46064	NaS2_070418_02.raw	0/0	3.34486436843872			0	6.088E-07
High	Sequest HT (A2)	Unambiguous	[R].TLQALQYVQDNPDEVcPAGWKPGDK.[S]	C16(Carbamidomethyl)	1	1	Q6ER94	Q6ER94	0	3	0.6036	0	1	1	943.789978027344	2829.35538082203	1.47097751727777	0.00138730401049969	CID	MS2		10.88457	48.5063324381333	46063	NaS2_070418_02.raw	0/0	3.91396570205688	732858043	48.2021446228027	0	7.266E-08
High	Sequest HT (A2)	Unambiguous	[R].AAVPSGASTGVYEALELR.[D]		1	1	Q42971	Q42971	0	2	0.5129	0	1	1	895.969116210938	1790.93095579188	1.48088109942266	0.00132607593764078	HCD	MS2	13.44577	21.38655	48.5054593477333	46062	NaS2_070418_02.raw	0/0	3.87549185752869			0	2.352E-08
High	Sequest HT (A2)	Unambiguous	[R].IINEPTAAAIAYGIDK.[K]		2	2	Q75HQ0	Q6Z058; Q75HQ0	0	3	0.5419	0	1	2	553.969909667969	1659.89517574391	-0.0222580877861126	-1.23153644532673E-05	CID	MS2		21.28563	48.4279629213333	45997	NaS2_070418_02.raw	0/0	3.57701921463013	13212906.25	48.3484268188477	0	1.06E-05
High	Sequest HT (A2)	Unambiguous	[R].IINEPTAAAIAYGLDK.[K]		1	1	Q6Z7B0	Q6Z7B0	0	3	0.5419	0	1	1	553.969909667969	1659.89517574391	-0.0222580877861126	-1.23153644532673E-05	CID	MS2		21.28563	48.4279629213333	45997	NaS2_070418_02.raw	0/0	3.57701921463013	13212906.25	48.3484268188477	0	1.06E-05
High	Sequest HT (A2)	Unambiguous	[R].IINEPTAAAIAYGIDK.[K]		2	2	Q75HQ0	Q6Z058; Q75HQ0	0	3	0.2151	0	1	2	553.969909667969	1659.89517574391	-0.0222580877861126	-1.23153644532673E-05	HCD	MS2	70.31052	25.20616	48.4262505784	45995	NaS2_070418_02.raw	0/0	2.79073071479797	13212906.25	48.3484268188477	0	3.293E-05
High	Sequest HT (A2)	Unambiguous	[K].LAPILDEAATTLK.[S]		1	1	Q53LQ0	Q53LQ0	0	2	0.1142	0	1	1	678.392028808594	1355.77678098719	-0.941763886195975	-0.000638411406271189	HCD	MS2	62.14082	33.1	48.1648182466667	45724	NaS2_070418_02.raw	0/0	2.54442882537842			0	7.353E-05
High	Sequest HT (A2)	Unambiguous	[R].IINEPTAAAIAYGLDK.[K]		1	1	Q6Z7B0	Q6Z7B0	0	3	0.2151	0	1	1	553.969909667969	1659.89517574391	-0.0222580877861126	-1.23153644532673E-05	HCD	MS2	70.31052	25.20616	48.4262505784	45995	NaS2_070418_02.raw	0/0	2.79073071479797	13212906.25	48.3484268188477	0	3.293E-05
High	Sequest HT (A2)	Unambiguous	[R].GPILLEDYHLIEK.[VL]		2	3	Q0E4K1; A2YH64	Q0E4K1; Q0D9C4; A2YH64	0	3	0.6087	0	1	1	513.952514648438	1539.84299068531	0.824783025208651	0.000423345104233401	CID	MS2		28.705	48.4126573165333	45981	NaS2_070418_02.raw	0/0	2.29925537109375			0	3.17E-06
High	Sequest HT (A2)	Unambiguous	[R].GPILLEDYHLIEK.[VL]		2	3	Q0E4K1; A2YH64	Q0E4K1; Q0D9C4; A2YH64	0	3	0.6762	0	1	1	513.952270507813	1539.84225826344	0.349135518599447	0.000179204479233401	HCD	MS2	11.86031	23.82371	48.4110595333333	45979	NaS2_070418_02.raw	0/0	3.14850878715515			0	1.466E-05
High	Sequest HT (A2)	Unambiguous	[R].MPSAVGYQPTLSTEMGSLQER.[I]		1	1	P12085	P12085	0	3	0.3059	0	1	1	761.365356445313	2282.08151607594	1.03982631147143	0.000790988645955319	HCD	MS2	39.40364	33.1	48.3980307498667	45967	NaS2_070418_02.raw	0/0	3.52759838104248	8466152.625	48.357494354248	0	3.94E-06
High	Sequest HT (A2)	Unambiguous	[K].NFEGLDLAEMDK.[S]		1	1	Q10CE4	Q10CE4	0	2	0.5918	0	1	1	691.318725585938	1381.63017454188	-0.168459034714902	-0.000116374062372415	CID	MS2		34.16352	48.3818899712	45949	NaS2_070418_02.raw	0/0	2.9387092590332	120182354	48.0617561340332	0	6.992E-05
High	Sequest HT (A2)	Unambiguous	[K].KPEDWDDEEDGEWTAPTIPNPEYK.[G]		1	1	Q9SLY8	Q9SLY8	0	3	0.6629	0	1	1	954.420227050781	2861.24612789234	1.28921348727255	0.00122958411429863	CID	MS2		23.995	48.380950312	45948	NaS2_070418_02.raw	0/0	2.6728413105011	2645883.75	48.4239921569824	0	1.751E-06
High	Sequest HT (A2)	Unambiguous	[K].KPEDWDDEEDGEWTAPTIPNPEYK.[G]		1	1	Q9SLY8	Q9SLY8	0	3	0.5886	0	1	1	954.418395996094	2861.24063472828	-0.630639226834079	-0.000601470573201368	HCD	MS2	25.49635	42.61	48.3785441269333	45946	NaS2_070418_02.raw	0/0	3.671879529953	2645883.75	48.4239921569824	0	1.12E-05
High	Sequest HT (A2)	Unambiguous	[K].LPMFGcTDATQVLK.[E]	C6(Carbamidomethyl)	1	2	P18566	P18566; Q0INY7	0	2	0.5559	0	1	1	790.895385742188	1580.78349485438	1.50781430643954	0.00119176218750638	CID	MS2		19.98746	48.3765527757333	45944	NaS2_070418_02.raw	0/0	3.30506944656372			0	1.857E-06
High	Sequest HT (A2)	Unambiguous	[K].LPMFGcTDATQVLK.[E]	C6(Carbamidomethyl)	1	2	P18566	P18566; Q0INY7	0	2	0.4883	0	1	1	790.892211914063	1580.77714719813	-2.50770448013007	-0.00198206593749362	HCD	MS2	30.22076	23.51529	48.3750384085333	45942	NaS2_070418_02.raw	0/0	3.82914805412292			0	2.93E-07
High	Sequest HT (A2)	Unambiguous	[K].SSVLLDVKPWDDETDMK.[K]		1	1	P29545	P29545	0	3	0.4458	0	1	1	659.987731933594	1977.94864254078	0.636281223411984	0.000419510260447472	HCD	MS2	20.88799	19.4123	48.4159446976	45984	NaS2_070418_02.raw	0/0	2.40470623970032	66919571.75	48.1314659118652	0	3.45E-06
High	Sequest HT (A2)	Unambiguous	[R].LTGLHETASIDNFSWGVANR.[G]		1	1	P14655	P14655	0	3	0.4714	0	1	1	730.031066894531	2188.07864742359	0.224769664860922	0.000163937864575322	HCD	MS2	50.37212	36.82	48.1635785229333	45723	NaS2_070418_02.raw	0/0	3.67104053497314	8364130.625	48.0143280029297	0	4.344E-05
High	Sequest HT (A2)	Unambiguous	[K].ESAQDIINLKPLIEK.[K]		1	1	P83646	P83646	0	3	0.2616	0	1	1	570.992553710938	1710.96310787281	-0.303155005251902	-0.000172895729065203	HCD	MS2	62.13754	22.45502	48.1468420181333	45706	NaS2_070418_02.raw	0/0	3.0198438167572	9208409.5	48.300895690918	0	2.126E-05
High	Sequest HT (A2)	Unambiguous	[K].ESGMTLITAEDLDDAAEK.[A]		1	1	Q6K9N6	Q6K9N6	0	2	0.5465	0	1	1	954.939331054688	1908.87138547938	-1.51561611846856	-0.0014465603123881	CID	MS2		33.1	48.1410109224	45700	NaS2_070418_02.raw	0/0	3.5477089881897	152566891.5	47.874080657959	0	2.87E-08
High	Sequest HT (A2)	Unambiguous	[R].DNLTLWTSDANDDGGDEIK.[E]		1	1	Q2R2W2	Q2R2W2	0	2	0.6639	0	1	1	1039.96105957031	2078.91484251063	-0.0265760637154422	-2.76246873909258E-05	CID	MS2		33.1	47.9650960197333	45525	NaS2_070418_02.raw	0/0	2.4137134552002	28879737.5	47.9570121765137	0	5.72E-07
High	Sequest HT (A2)	Unambiguous	[K].VLIAVADNVGSNQLQEIR.[K]		1	1	P41095	P41095	0	3	0.5426	0	1	1	647.025329589844	1939.06143550953	0.371720970982455	0.000240263177223217	CID	MS2		34.48608	47.9373388669333	45494	NaS2_070418_02.raw	0/0	3.51776218414307	18740339	47.8948707580566	0	1.496E-06
High	Sequest HT (A2)	Unambiguous	[K].LIGSPPGYVGYTEGGQLTEAVR.[R]		2	2	Q7F9I1; Q2QVG9	Q7F9I1; Q2QVG9	0	2	0.7295	0	1	1	1132.58178710938	2264.15629758875	0.247517757374295	0.000280209375205231	CID	MS2		32.785	47.9301996266667	45486	NaS2_070418_02.raw	0/0	2.92267537117004	103630064.25	47.9811363220215	0	1.396E-07
High	Sequest HT (A2)	Unambiguous	[K].LIGSPPGYVGYTEGGQLTEAVR.[R]		2	2	Q7F9I1; Q2QVG9	Q7F9I1; Q2QVG9	0	2	0.6169	0	1	1	1132.58203125	2264.15678587	0.463174852857625	0.000524350000205231	HCD	MS2	18.90539	23.14	47.9284118976	45484	NaS2_070418_02.raw	0/0	2.4782075881958	103630064.25	47.9811363220215	0	2.903E-08
High	Sequest HT (A2)	Unambiguous	[K].IGPWGGNGGSAqDISVPPK.[K]	Q12(Deamidated)	1	1	Q0JMY8	Q0JMY8	0	2		0.0379	2	2	919.459045410156	1837.91081419031	1.58398051822658	0.00145560515630749	CID	MS2		38.235	47.9256059912	45481	NaS2_070418_02.raw	0/0	3.3024730682373			0	2.424E-06
High	Sequest HT (A2)	Unambiguous	[K].IGPWGGnGGSAQDISVPPK.[K]	N7(Deamidated)	1	1	Q0JMY8	Q0JMY8	0	2	0.0379	0	1	1	919.459045410156	1837.91081419031	1.58398051822658	0.00145560515630749	CID	MS2		38.235	47.9256059912	45481	NaS2_070418_02.raw	0/0	3.43431806564331			0	2.295E-05
High	Sequest HT (A2)	Unambiguous	[K].IGPWGGnGGSAQDISVPPK.[K]	N7(Deamidated)	1	1	Q0JMY8	Q0JMY8	0	2		0.0243	2	2	919.459045410156	1837.91081419031	1.58398051822658	0.00145560515630749	HCD	MS2	34.25455	40.965	47.9229956392	45480	NaS2_070418_02.raw	0/0	3.20524644851685			0	4.516E-07
High	Sequest HT (A2)	Unambiguous	[K].IGPWGGNGGSAqDISVPPK.[K]	Q12(Deamidated)	1	1	Q0JMY8	Q0JMY8	0	2	0.0243	0	1	1	919.459045410156	1837.91081419031	1.58398051822658	0.00145560515630749	HCD	MS2	34.25455	40.965	47.9229956392	45480	NaS2_070418_02.raw	0/0	3.28651189804077			0	1.188E-05
High	Sequest HT (A2)	Unambiguous	[K].AIKFEFEPVDKLDS.[-]		1	1	P0C511	P0C511	2	3	0.6062	0	1	1	546.619140625	1637.842868615	0.46042594306763	0.000251368333389716	CID	MS2		1.339225	47.9713537746667	45530	NaS2_070418_02.raw	0/0	2.92318868637085			0	2.247E-05
High	Sequest HT (A2)	Unambiguous	[R].MPSAVGYQPTLSTEMGSLQER.[I]		1	1	P12085	P12085	0	2	0.5743	0	1	1	1141.54467773438	2282.08207883875	1.28642722983903	0.00146786437517221	CID	MS2		48.77	47.9219895717333	45479	NaS2_070418_02.raw	0/0	3.03498291969299	96566280.5	47.9776000976563	0	4.969E-08
High	Sequest HT (A2)	Unambiguous	[K].NILSNSEVIAVNQDSLGVQGK.[K]		1	1	Q9FXT4	Q9FXT4	0	2	0.4815	0	1	1	1093.07482910156	2185.14238157313	-1.6104951498547	-0.00175958343743332	HCD	MS2	0	32.05	47.9041025632	45461	NaS2_070418_02.raw	0/0	2.69550848007202			0	2.364E-05
High	Sequest HT (A2)	Unambiguous	[K].LLGVTIYSSDAIR.[S]		1	2	Q0JMY8	Q0JMY8; A2WPN7	0	2	0.526	0	1	1	704.395935058594	1407.78459348719	0.275381117303672	0.00019383859375921	CID	MS2		28.61707	47.8903069821333	45446	NaS2_070418_02.raw	0/0	2.89358234405518			0	1.82E-05
High	Sequest HT (A2)	Unambiguous	[K].LLGVTIYSSDAIR.[S]		1	2	Q0JMY8	Q0JMY8; A2WPN7	0	2	0.4779	0	1	1	704.395935058594	1407.78459348719	0.275381117303672	0.00019383859375921	HCD	MS2	34.42536	25.52884	47.8884323632	45444	NaS2_070418_02.raw	0/0	2.48520112037659			0	7.893E-05
High	Sequest HT (A2)	Unambiguous	[R].DNLTLWTSDNAEDGGDEIK.[E]		1	1	Q06967	Q06967	0	2	0.6716	0	1	1	1046.96899414063	2092.93071165125	0.0782783978620936	8.19156250599917E-05	CID	MS2		35.61	47.8686837773333	45422	NaS2_070418_02.raw	0/0	3.40713000297546	39486240	47.8841094970703	0	5.959E-06
High	Sequest HT (A2)	Unambiguous	[K].GIVDSEDLPLNISR.[E]		2	3	Q0J4P2; Q07078	Q0J4P2; Q69QQ6; Q07078	0	2	0.483	0	1	1	764.404235839844	1527.80119504969	-0.0767641129152973	-5.86401562259198E-05	CID	MS2		12.31784	47.8675960754667	45421	NaS2_070418_02.raw	0/0	4.11529922485352	441143224.5	47.8913040161133	0	1.385E-06
High	Sequest HT (A2)	Unambiguous	[R].DNLTLWTSDNAEDGGDEIK.[E]		1	1	Q06967	Q06967	0	2	0.6084	0	1	1	1046.96899414063	2092.93071165125	0.0782783978620936	8.19156250599917E-05	HCD	MS2	28.66075	26.185	47.8667962328	45420	NaS2_070418_02.raw	0/0	3.32497763633728	39486240	47.8841094970703	0	3.133E-07
High	Sequest HT (A2)	Unambiguous	[K].GIVDSEDLPLNISR.[E]		2	3	Q0J4P2; Q07078	Q0J4P2; Q69QQ6; Q07078	0	2	0.5395	0	1	1	764.404235839844	1527.80119504969	-0.0767641129152973	-5.86401562259198E-05	HCD	MS2	7.401788	17.07545	47.8661005554667	45419	NaS2_070418_02.raw	0/0	3.67150712013245	441143224.5	47.8913040161133	0	5.348E-07
High	Sequest HT (A2)	Unambiguous	[K].INDAVVTVPAYFNDAQR.[Q]		1	1	Q6Z7B0	Q6Z7B0	0	2	0.529	0	1	1	946.979309082031	1892.95134153406	0.654974508521574	0.00061991703125841	HCD	MS2	24.29354	41.175	47.8570341778667	45410	NaS2_070418_02.raw	0/0	2.92850184440613	121551218.5	48.0950698852539	0	8.361E-05
High	Sequest HT (A2)	Unambiguous	[K].NILSNSEVIAVNQDSLGVQGK.[K]		1	1	Q9FXT4	Q9FXT4	0	2	0.5494	0	1	1	1093.07482910156	2185.14238157313	-1.6104951498547	-0.00175958343743332	CID	MS2		40.665	47.906075536	45463	NaS2_070418_02.raw	0/0	1.6213766336441			0	4.828E-07
High	Sequest HT (A2)	Unambiguous	[K].LAPILDEAATTLK.[S]		1	1	Q53LQ0	Q53LQ0	0	2	0.5963	0	1	1	678.393127441406	1355.77897825281	0.678903753571895	0.000460221406228811	HCD	MS2	16.02888	28.13577	48.5513594616	46111	NaS2_070418_02.raw	0/0	2.17540907859802	156626665	48.6206092834473	0	1.411E-05
High	Sequest HT (A2)	Unambiguous	[K].NFEGLDLAEMDK.[S]		1	1	Q10CE4	Q10CE4	0	2	0.5514	0	1	1	691.319458007813	1381.63163938563	0.891769331909729	0.000616047812627585	HCD	MS2	18.31476	20.46095	47.9977712976	45556	NaS2_070418_02.raw	0/0	2.91702628135681			0	2.993E-05
High	Sequest HT (A2)	Unambiguous	[R].TLQALQYVQDNPDEVcPAGWKPGDK.[S]	C16(Carbamidomethyl)	1	1	Q6ER94	Q6ER94	0	2	0.686	0	1	1	1415.17858886719	2829.34990110438	-0.465762474437565	-0.000658902812386231	CID	MS2		250	48.0164269517333	45577	NaS2_070418_02.raw	0/0	2.4164981842041	14233462.5	47.9863777160645	0	8.811E-05
High	Sequest HT (A2)	Unambiguous	[K].ESGMTLITAEDLDDAAEK.[A]		1	1	Q6K9N6	Q6K9N6	0	2	0.5955	0	1	1	954.939331054688	1908.87138547938	-1.51561611846856	-0.0014465603123881	HCD	MS2	18.36178	37.45	48.1393278882667	45698	NaS2_070418_02.raw	0/0	3.9825975894928	152566891.5	47.874080657959	0	5.341E-08
High	Sequest HT (A2)	Unambiguous	[K].LVQIEHALTAVGSGQTSLGIK.[A]		1	1	Q10KF0	Q10KF0	0	3	0.3548	0	1	1	708.06787109375	2122.18906002125	1.13872700948372	0.000805530416679782	CID	MS2		17.49336	48.1189702501333	45680	NaS2_070418_02.raw	0/0	1.55301141738892	11637377	48.0701141357422	0	9.592E-05
High	Sequest HT (A2)	Unambiguous	[K].LVQIEHALTAVGSGQTSLGIK.[A]		1	1	Q10KF0	Q10KF0	0	3	0.3673	0	1	1	708.067504882813	2122.18796138844	0.621037947637436	0.000439319479179782	HCD	MS2	61.91597	25.84846	48.1172306944	45678	NaS2_070418_02.raw	0/0	2.26278710365295	11637377	48.0701141357422	0	8.967E-05
High	Sequest HT (A2)	Unambiguous	[K].VLIAVADNVGSNQLQEIR.[K]		1	1	P41095	P41095	0	2	0.6613	0	1	1	970.03515625	1939.06303587	1.19704864462343	0.00116057500019906	CID	MS2		41.79	48.1123144413333	45673	NaS2_070418_02.raw	0/0	4.37011337280273	113349408	47.9022827148438	0	2.813E-09
High	Sequest HT (A2)	Unambiguous	[R].TLQALQYVQDNPDEVcPAGWKPGDK.[S]	C16(Carbamidomethyl)	1	1	Q6ER94	Q6ER94	0	3	0.56	0	1	1	943.789184570313	2829.35300045094	0.62966411728672	0.00059384697924969	CID	MS2		12.68997	48.1112352266667	45672	NaS2_070418_02.raw	0/0	4.25082874298096	732858043	48.2021446228027	0	3.898E-09
High	Sequest HT (A2)	Unambiguous	[K].VLIAVADNVGSNQLQEIR.[K]		1	1	P41095	P41095	0	2	0.7119	0	1	1	970.03515625	1939.06303587	1.19704864462343	0.00116057500019906	HCD	MS2	18.6356	33.1	48.1103561282667	45671	NaS2_070418_02.raw	0/0	4.72004318237305	113349408	47.9022827148438	0	1.728E-09
High	Sequest HT (A2)	Unambiguous	[K].IYVLTQFNSASLNR.[H]		2	2	Q69T99; P15280	Q69T99; P15280	0	2	0.1402	0	1	1	813.437744140625	1625.86821165125	2.23286815616615	0.00181517062492276	CID	MS2		28.435	48.0882444432	45649	NaS2_070418_02.raw	0/0	2.70519685745239	41450926	47.9604034423828	0	7.953E-06
High	Sequest HT (A2)	Unambiguous	[K].IYVLTQFNSASLNR.[H]		2	2	Q69T99; P15280	Q69T99; P15280	0	2	0.1304	0	1	1	813.436157226563	1625.86503782313	0.280781763803287	0.000228256562422757	HCD	MS2	27.94066	26.635	48.0868095456	45647	NaS2_070418_02.raw	0/0	2.52544546127319	41450926	47.9604034423828	0	0.0001007
High	Sequest HT (A2)	Unambiguous	[K].NFEGLDLAEMDK.[S]		1	1	Q10CE4	Q10CE4	0	2	0.6111	0	1	1	691.319458007813	1381.63163938563	0.891769331909729	0.000616047812627585	CID	MS2		23.48732	47.9993986189333	45558	NaS2_070418_02.raw	0/0	3.2423620223999			0	4.979E-05
High	Sequest HT (A2)	Unambiguous	[R].ITPSWVAFTDSER.[L]		1	1	Q6Z7B0	Q6Z7B0	0	2	0.6799	0	1	1	754.872375488281	1508.73747434656	-0.337708364664662	-0.00025475671861841	HCD	MS2	39.34935	20.55998	48.0834360992	45643	NaS2_070418_02.raw	0/0	3.02532601356506	178897155.5	48.2488327026367	0	0.0001058
High	Sequest HT (A2)	Unambiguous	[K].EYKPDIDIVSNAScTTNcLAPLAK.[V]	C14(Carbamidomethyl); C18(Carbamidomethyl)	1	1	Q7FAH2	Q7FAH2	0	3	0.5097	0	1	1	894.105590820313	2680.30221920094	2.44039155448803	0.00218032364556109	HCD	MS2	10.27168	29.965	48.0799178410667	45640	NaS2_070418_02.raw	0/0	3.60535764694214			0	1.43E-08
High	Sequest HT (A2)	Unambiguous	[R].IINEPTAAAIAYGLDK.[K]		1	1	Q6Z7B0	Q6Z7B0	0	2	0.5995	0	1	2	830.451477050781	1659.89567747156	0.280006568676976	0.000232390781434333	CID	MS2		11.63282	48.077224224	45637	NaS2_070418_02.raw	0/0	3.7238712310791	530477377	48.0937271118164	0	3.071E-08
High	Sequest HT (A2)	Unambiguous	[R].IINEPTAAAIAYGIDK.[K]		2	2	Q75HQ0	Q6Z058; Q75HQ0	0	2	0.5995	0	1	1	830.451477050781	1659.89567747156	0.280006568676976	0.000232390781434333	CID	MS2		11.63282	48.077224224	45637	NaS2_070418_02.raw	0/0	3.7238712310791	530477377	48.0937271118164	0	3.071E-08
High	Sequest HT (A2)	Unambiguous	[K].TITLEVESSDTIDNVK.[A]		1	6	P51431	P0CH35; P0C030; Q58G87; P51431; P0C031; Q9ARZ9	0	2	0.5394	0	1	1	882.4501953125	1763.893113995	1.24666722938335	0.00109949249997499	CID	MS2		34.555	48.0621789994667	45623	NaS2_070418_02.raw	0/0	3.29877662658691	41914586.75	47.9657211303711	0	7.684E-07
High	Sequest HT (A2)	Unambiguous	[R].IINEPTAAAIAYGLDK.[K]		1	1	Q6Z7B0	Q6Z7B0	0	3	0.5927	0	1	2	553.970153808594	1659.89590816578	0.418987762795653	0.000231825260546733	CID	MS2		28.87	48.0442756722667	45603	NaS2_070418_02.raw	0/0	4.10151243209839	70525853	48.1325988769531	0	6.058E-08
High	Sequest HT (A2)	Unambiguous	[R].IINEPTAAAIAYGIDK.[K]		2	2	Q75HQ0	Q6Z058; Q75HQ0	0	3	0.5927	0	1	1	553.970153808594	1659.89590816578	0.418987762795653	0.000231825260546733	CID	MS2		28.87	48.0442756722667	45603	NaS2_070418_02.raw	0/0	4.10151243209839	70525853	48.1325988769531	0	6.058E-08
High	Sequest HT (A2)	Unambiguous	[R].IINEPTAAAIAYGIDK.[K]		2	2	Q75HQ0	Q6Z058; Q75HQ0	0	3	0.5909	0	1	2	553.970153808594	1659.89590816578	0.418987762795653	0.000231825260546733	HCD	MS2	23.75798	18.595	48.0426090370667	45601	NaS2_070418_02.raw	0/0	3.52175116539001	70525853	48.1325988769531	0	3.039E-06
High	Sequest HT (A2)	Unambiguous	[R].IINEPTAAAIAYGLDK.[K]		1	1	Q6Z7B0	Q6Z7B0	0	3	0.5909	0	1	1	553.970153808594	1659.89590816578	0.418987762795653	0.000231825260546733	HCD	MS2	23.75798	18.595	48.0426090370667	45601	NaS2_070418_02.raw	0/0	3.52175116539001	70525853	48.1325988769531	0	3.039E-06
High	Sequest HT (A2)	Unambiguous	[K].EYKPDIDIVSNAScTTNcLAPLAK.[V]	C14(Carbamidomethyl); C18(Carbamidomethyl)	1	1	Q7FAH2	Q7FAH2	0	3	0.4889	0	1	1	894.103515625	2680.295993615	0.117667987806307	0.000105128333061089	CID	MS2		39.895	48.0819155373333	45642	NaS2_070418_02.raw	0/0	3.14643287658691			0	2.228E-07
High	Sequest HT (A2)	Unambiguous	[K].LAPILDEAATTLK.[S]		1	1	Q53LQ0	Q53LQ0	0	2	0.8036	0	1	1	678.393127441406	1355.77897825281	0.678903753571895	0.000460221406228811	CID	MS2		20.3365	48.5531638370667	46113	NaS2_070418_02.raw	0/0	2.79875707626343	156626665	48.6206092834473	0	8.927E-05
High	Sequest HT (A2)	Unambiguous	[R].LTGLHETASIDNFSWGVANR.[G]		1	1	P14655	P14655	0	3	0.4898	0	1	1	730.031860351563	2188.08102779469	1.31265178079311	0.000957394895825322	HCD	MS2	15.13071	21.81647	48.5548176437333	46115	NaS2_070418_02.raw	0/0	3.91838932037354	24004418	48.6303215026855	0	2.42E-06
High	Sequest HT (A2)	Unambiguous	[R].LTGLHETASIDNFSWGVANR.[G]		1	1	P14655	P14655	0	3	0.5483	0	1	1	730.0322265625	2188.0821264275	1.81475121891565	0.00132360583332532	CID	MS2		20.38276	48.5567861866667	46117	NaS2_070418_02.raw	0/0	3.52341246604919	24004418	48.6303215026855	0	3.053E-07
High	Sequest HT (A2)	Unambiguous	[R].QLIDQVVSTALPESK.[S]		1	2	Q2QYW2	Q2RBN7; Q2QYW2	0	2	0.4132	0	1	1	814.451599121094	1627.89592161219	3.55940618496045	0.00289716109375604	HCD	MS2	61.89696	33.1	49.1716945549333	46749	NaS2_070418_02.raw	0/0	2.87736320495605	28453755.5	49.3471031188965	0	3.7E-05
High	Sequest HT (A2)	Unambiguous	[K].KPEDWDDEEDGEWTAPTIPNPEYK.[G]		1	1	Q9SLY8	Q9SLY8	0	3	0.6448	0	1	1	954.421264648438	2861.24924068531	2.37713002526631	0.00226718177054863	CID	MS2		37.99	49.1661094549333	46743	NaS2_070418_02.raw	0/0	3.97498321533203			0	1.905E-07
High	Sequest HT (A2)	Unambiguous	[K].KPEDWDDEEDGEWTAPTIPNPEYK.[G]		1	1	Q9SLY8	Q9SLY8	0	3	0.5296	0	1	1	954.421264648438	2861.24924068531	2.37713002526631	0.00226718177054863	HCD	MS2	0	27.865	49.1641884472	46741	NaS2_070418_02.raw	0/0	3.21270990371704			0	2.605E-07
High	Sequest HT (A2)	Unambiguous	[K].LPMFGcTDATQVLK.[E]	C6(Carbamidomethyl)	1	2	P18566	P18566; Q0INY7	0	2	0.5879	0	1	1	790.896362304688	1580.78544797938	2.74335854846096	0.00216832468750638	CID	MS2		1.176163	49.1581058362667	46734	NaS2_070418_02.raw	0/0	3.98235630989075	8727224780	48.9721145629883	0	3.094E-06
High	Sequest HT (A2)	Unambiguous	[K].NLTGLVELYGR.[N]		1	2	P31924	P31924; Q43009	0	2	0.6513	0	1	1	617.84326171875	1234.6792468075	0.189723400025006	0.0001171237501012	CID	MS2		33.025	49.1492080312	46727	NaS2_070418_02.raw	0/0	3.03566908836365			0	6.616E-05
High	Sequest HT (A2)	Unambiguous	[K].ADAFEYADQVLEK.[W]		1	1	Q6ATY4	Q6ATY4	0	2	0.5853	0	1	1	749.857482910156	1498.70768919031	1.11709054063023	0.000837095156271062	CID	MS2		33.1	49.1308651970667	46707	NaS2_070418_02.raw	0/0	2.58370590209961			0	4.18E-05
High	Sequest HT (A2)	Unambiguous	[K].ADAFEYADQVLEK.[W]		1	1	Q6ATY4	Q6ATY4	0	2	0.3722	0	1	1	749.857482910156	1498.70768919031	1.11709054063023	0.000837095156271062	HCD	MS2	36.03705	30.78715	49.1292111461333	46705	NaS2_070418_02.raw	0/0	2.23410701751709			0	6.664E-05
High	Sequest HT (A2)	Unambiguous	[K].IGPNEPSQLSIDLNAQGLAR.[Y]		1	1	Q5N725	Q5N725	0	2	0.7506	0	1	1	1047.05261230469	2093.09794797938	-0.290822724434047	-0.000304360312384233	CID	MS2		36.18	49.1283196856	46704	NaS2_070418_02.raw	0/0	3.96520447731018	127154144	49.112419128418	0	4.879E-09
High	Sequest HT (A2)	Unambiguous	[R].LTGLHETASIDNFSWGVANR.[G]		1	1	P14655	P14655	0	2	0.574	0	1	1	1094.544921875	2188.08256712	2.01615741587831	0.00220575499997722	CID	MS2		31.285	49.1798004832	46758	NaS2_070418_02.raw	0/0	2.76679992675781			0	5.925E-06
High	Sequest HT (A2)	Unambiguous	[K].IGPNEPSQLSIDLNAQGLAR.[Y]		1	1	Q5N725	Q5N725	0	2	0.6895	0	1	1	1047.05297851563	2093.09868040125	0.0590995822129668	6.18506251157669E-05	HCD	MS2	3.661179	26.845	49.1264507733333	46702	NaS2_070418_02.raw	0/0	3.50884938240051	127154144	49.112419128418	0	8.67E-09
High	Sequest HT (A2)	Unambiguous	[R].VQLAEQYLSEAALGDANSDAmK.[T]	M21(Oxidation)	1	1	P93431	P93431	0	3	0.4806	0	1	1	780.7080078125	2340.1094701775	3.02931510882702	0.00236296916659443	HCD	MS2	34.72319	42.37	49.1052311506667	46680	NaS2_070418_02.raw	0/0	4.12331008911133	49602608	49.185733795166	0	4.524E-08
High	Sequest HT (A2)	Unambiguous	[-].MIQPQTLLNVADNSGAR.[K]		1	1	P0C438	P0C438	0	2	0.7006	0	1	1	914.476318359375	1827.94536008875	3.94064685562887	0.00360162937499808	CID	MS2		32.68	49.1031912642667	46678	NaS2_070418_02.raw	0/0	3.5421679019928	19745084	49.1738586425781	0	5.507E-07
High	Sequest HT (A2)	Unambiguous	[-].MIQPQTLLNVADNSGAR.[K]		1	1	P0C438	P0C438	0	2	0.4715	0	1	1	914.477111816406	1827.94694700281	4.80879113970685	0.00439508640624808	HCD	MS2	10.30026	43.165	49.1014334448	46676	NaS2_070418_02.raw	0/0	3.15687394142151	19745084	49.1738586425781	0	1.353E-05
High	Sequest HT (A2)	Unambiguous	[R].IITTNLWSAELSK.[L]		1	4	Q9AUV6	Q2QS14; B7F958; Q9AUV6; Q2QS13	0	2	0.5882	0	1	1	738.410522460938	1475.81376829188	2.26842271105889	0.00167388093757381	CID	MS2		27.59437	49.0920648570667	46666	NaS2_070418_02.raw	0/0	3.39922261238098	23547649	49.0324554443359	0	3.881E-06
High	Sequest HT (A2)	Unambiguous	[R].ILTTNLWSAELSK.[L]		1	1		Q75GS4	0	2	0.5077	0	1	2	738.410522460938	1475.81376829188	2.26842271105889	0.00167388093757381	HCD	MS2	40.5321	42.4	49.0903962069333	46664	NaS2_070418_02.raw	0/0	3.22967100143433	23547649	49.0324554443359	0	1.345E-05
High	Sequest HT (A2)	Unambiguous	[R].IITTNLWSAELSK.[L]		1	4	Q9AUV6	Q2QS14; B7F958; Q9AUV6; Q2QS13	0	2	0.5077	0	1	1	738.410522460938	1475.81376829188	2.26842271105889	0.00167388093757381	HCD	MS2	40.5321	42.4	49.0903962069333	46664	NaS2_070418_02.raw	0/0	3.22967100143433	23547649	49.0324554443359	0	1.345E-05
High	Sequest HT (A2)	Unambiguous	[R].VFEVSLADLQNDEDQAYRK.[I]		1	1	P49397	P49397	1	3	0.3785	0	1	1	747.367980957031	2240.08938961109	2.86751927985899	0.00214116036462049	HCD	MS2	8.280522	26.26	49.0875939325333	46661	NaS2_070418_02.raw	0/0	3.17403864860535	58305106.5	49.214485168457	0	5.844E-06
High	Sequest HT (A2)	Unambiguous	[K].IGPNEPSQLSIDLNAQGLAR.[Y]		1	1	Q5N725	Q5N725	0	3	0.5752	0	1	1	698.373840332031	2093.10696773609	4.01846156124821	0.00280367869800102	CID	MS2		39.46631	49.0690575322667	46642	NaS2_070418_02.raw	0/0	2.25923132896423	113790984	49.2760848999023	0	3.896E-06
High	Sequest HT (A2)	Unambiguous	[R].VQLAEQYLSEAALGDANSDAmK.[T]	M21(Oxidation)	1	1	P93431	P93431	0	3	0.6508	0	1	1	780.707885742188	2340.10910396656	2.87282155519829	0.00224089885409443	CID	MS2		33.1	49.1070307	46682	NaS2_070418_02.raw	0/0	4.60581636428833	49602608	49.185733795166	0	1.769E-08
High	Sequest HT (A2)	Unambiguous	[K].IGPNEPSQLSIDLNAQGLAR.[Y]		1	1	Q5N725	Q5N725	0	3	0.5139	0	1	1	698.373840332031	2093.10696773609	4.01846156124821	0.00280367869800102	HCD	MS2	85.65315	14.68205	49.0670408208	46640	NaS2_070418_02.raw	0/0	2.87845015525818	113790984	49.2760848999023	0	6.58E-05
High	Sequest HT (A2)	Unambiguous	[R].VLYSSVVYPHNYGFIPR.[T]		1	1	A2X8Q3	A2X8Q3	0	3	0.0978	0	1	1	671.020080566406	2011.04568843922	1.03440781215802	0.000693413072970846	HCD	MS2	55.3822	29.425	49.1962707024	46776	NaS2_070418_02.raw	0/0	1.8414911031723			0	1.692E-05
High	Sequest HT (A2)	Unambiguous	[R].GPILLEDYHLIEK.[VL]		2	3	Q0E4K1; A2YH64	Q0E4K1; Q0D9C4; A2YH64	0	2	0.5483	0	1	1	770.425415039063	1539.84355344813	1.19025098527984	0.000916399062589335	HCD	MS2	32.74511	23.18535	49.2098135546667	46789	NaS2_070418_02.raw	0/0	2.58921146392822			0	8.019E-05
High	Sequest HT (A2)	Unambiguous	[K].ESAQDIINLKPLIEK.[K]		1	1	P83646	P83646	0	3	0.4917	0	1	1	570.993041992188	1710.96457271656	0.552996304606836	0.000315385520934797	HCD	MS2	14.37173	10.80093	49.3489950808	46932	NaS2_070418_02.raw	0/0	3.03238344192505			0	2.461E-06
High	Sequest HT (A2)	Unambiguous	[R].TLQALQYVQDNPDEVcPAGWKPGDK.[S]	C16(Carbamidomethyl)	1	1	Q6ER94	Q6ER94	0	3	0.6152	0	1	1	943.787780761719	2829.34878902516	-0.858813436543603	-0.00080996161450031	CID	MS2		39.91	49.3319063826667	46915	NaS2_070418_02.raw	0/0	3.30478382110596			0	6.173E-07
High	Sequest HT (A2)	Unambiguous	[R].TLQALQYVQDNPDEVcPAGWKPGDK.[S]	C16(Carbamidomethyl)	1	1	Q6ER94	Q6ER94	0	3	0.1977	0	1	1	943.787780761719	2829.34878902516	-0.858813436543603	-0.00080996161450031	HCD	MS2	38.02	29.98	49.3299439296	46913	NaS2_070418_02.raw	0/0	2.63138842582703			0	4.816E-06
High	Sequest HT (A2)	Unambiguous	[R].QGGSITAALFLK.[Q]		1	1	Q6K669	Q6K669	0	2	0.3613	0	1	1	603.347961425781	1205.68864622156	-0.168176422669166	-0.000101384218737621	HCD	MS2	15.70888	25.77337	49.3257881101333	46908	NaS2_070418_02.raw	0/0	3.095059633255			0	7.492E-05
High	Sequest HT (A2)	Unambiguous	[K].SGGLGDLKYPLISDVTK.[S]		1	1	Q6ER94	Q6ER94	1	3	0.5247	0	1	1	588.324340820313	1762.95846920094	-0.0408172176895595	-2.39863541840653E-05	CID	MS2		21.0778	49.3248651461333	46907	NaS2_070418_02.raw	0/0	2.22965526580811			0	7.276E-05
High	Sequest HT (A2)	Unambiguous	[K].VVPLITEEFGYTNVHQVPK.[V]		1	1	Q9ZST0	Q9ZST0	0	3	0.3288	0	1	1	724.057861328125	2170.15903072438	2.18879109992248	0.00158333812502557	HCD	MS2	5.835344	20.5	49.315946512	46897	NaS2_070418_02.raw	0/0	2.18963599205017	19623165	49.3011093139648	0	5.228E-07
High	Sequest HT (A2)	Unambiguous	[R].AAVPSGASTGVYEALELR.[D]		1	1	Q42971	Q42971	0	2	0.464	0	1	1	895.968139648438	1790.92900266688	0.390315387757742	0.00034951343764078	CID	MS2		18.50359	49.310232248	46891	NaS2_070418_02.raw	0/0	4.02986907958984			0	1.636E-07
High	Sequest HT (A2)	Unambiguous	[R].AAVPSGASTGVYEALELR.[D]		1	1	Q42971	Q42971	0	2	0.5906	0	1	1	895.96826171875	1790.9292468075	0.526636101715856	0.00047158375014078	HCD	MS2	0	17.5118	49.3083114248	46889	NaS2_070418_02.raw	0/0	4.02524566650391			0	3.034E-07
High	Sequest HT (A2)	Unambiguous	[R].GPILLEDYHLIEK.[VL]		2	3	Q0E4K1; A2YH64	Q0E4K1; Q0D9C4; A2YH64	0	3	0.7888	0	1	1	513.952331542969	1539.84244136891	0.468047395251748	0.000240239635483401	CID	MS2		21.00335	49.2037014448	46783	NaS2_070418_02.raw	0/0	2.31670951843262			0	4.561E-05
High	Sequest HT (A2)	Unambiguous	[K].VKDELVLDGNDIELVSR.[S]		1	1	P49210	P49210	1	3	0.7198	0	1	1	638.679626464844	1914.02432613453	3.38518501392153	0.00215976817715576	CID	MS2		25.06	49.2862666296	46867	NaS2_070418_02.raw	0/0	3.89453434944153			0	3.277E-06
High	Sequest HT (A2)	Unambiguous	[K].SGGLGDLKYPLISDVTK.[S]		1	1	Q6ER94	Q6ER94	1	3	0.6081	0	1	1	588.324462890625	1762.95883541188	0.166907994758737	9.80839583159347E-05	CID	MS2		30.745	49.2609762024	46842	NaS2_070418_02.raw	0/0	2.22348785400391			0	5.629E-05
High	Sequest HT (A2)	Unambiguous	[K].SSVLLDVKPWDDETDMTK.[L]		1	1	Q40680	Q40680	0	3	0.3477	0	1	1	693.669250488281	2078.99319820484	-0.89669051647696	-0.00062140505209148	HCD	MS2	11.25573	30.13594	49.2562950368	46837	NaS2_070418_02.raw	0/0	2.56350803375244	29200447	49.2839088439941	0	2.15E-05
High	Sequest HT (A2)	Unambiguous	[R].AVFASGSPFDPVEYnGK.[I]	N15(Deamidated)	1	1	P43279	P43279	0	2	0.6527	0	1	1	893.420776367188	1785.83427610438	0.710796793507866	0.000634682187465652	CID	MS2		27.98695	49.2545141202667	46835	NaS2_070418_02.raw	0/0	3.57233214378357	264682653.5	49.4748001098633	0	1.445E-07
High	Sequest HT (A2)	Unambiguous	[R].AVFASGSPFDPVEYnGK.[I]	N15(Deamidated)	1	1	P43279	P43279	0	2	0.4983	0	1	1	893.420776367188	1785.83427610438	0.710796793507866	0.000634682187465652	HCD	MS2	43.51128	32.28205	49.2525139306667	46833	NaS2_070418_02.raw	0/0	2.96639680862427	264682653.5	49.4748001098633	0	1.649E-05
High	Sequest HT (A2)	Unambiguous	[K].VLDADVTDSVIGEGcVIR.[H]	C15(Carbamidomethyl)	1	1	Q69T99	Q69T99	0	2	0.5104	0	1	1	959.484924316406	1917.96257200281	2.06171435401	0.00197714140627525	CID	MS2		41.295	49.2469871842667	46827	NaS2_070418_02.raw	0/0	3.85681509971619	8240126.25	49.0845680236816	0	1.399E-06
High	Sequest HT (A2)	Unambiguous	[K].VLDADVTDSVIGEGcVIR.[H]	C15(Carbamidomethyl)	1	1	Q69T99	Q69T99	0	2	0.4844	0	1	1	959.484924316406	1917.96257200281	2.06171435401	0.00197714140627525	HCD	MS2	0	33.1	49.2449955810667	46825	NaS2_070418_02.raw	0/0	3.53315401077271	8240126.25	49.0845680236816	0	6.92E-05
High	Sequest HT (A2)	Unambiguous	[K].TEFDVVIEEVPSSAR.[I]		1	1	O22386	O22386	0	2	0.6195	0	1	1	839.420043945313	1677.83281126063	-0.116250767502448	-9.75246873622382E-05	CID	MS2		33.1	49.2271046304	46806	NaS2_070418_02.raw	0/0	4.80795574188232	202013655	49.1976127624512	0	1.461E-07
High	Sequest HT (A2)	Unambiguous	[R].GPILLEDYHLIEK.[VL]		2	3	Q0E4K1; A2YH64	Q0E4K1; Q0D9C4; A2YH64	0	2	0.5315	0	1	1	770.423950195313	1539.84062376063	-0.712339041156977	-0.000548444687410665	CID	MS2		15.66693	49.2114450432	46791	NaS2_070418_02.raw	0/0	2.53948402404785			0	6.781E-05
High	Sequest HT (A2)	Unambiguous	[K].VKDELVLDGNDIELVSR.[S]		1	1	P49210	P49210	1	3	0.5154	0	1	1	638.677490234375	1914.01791744313	0.036892615883508	2.35377084057594E-05	HCD	MS2	12.73941	29.05	49.28468974	46865	NaS2_070418_02.raw	0/0	3.57470941543579			0	1.68E-05
High	Sequest HT (A2)	Unambiguous	[R].LTGLHETASIDNFSWGVANR.[G]		1	1	P14655	P14655	0	3	0.4891	0	1	1	730.031188964844	2188.07901363453	0.392136144235105	0.000286008177075322	HCD	MS2	19.96083	28.63546	49.3560140112	46939	NaS2_070418_02.raw	0/0	3.67692971229553			0	4.693E-06
High	Sequest HT (A2)	Unambiguous	[K].ISEDEYVSAIKEEISK.[V]		1	1	Q2QLY4	Q2QLY4	1	3	0.2246	0	1	1	613.979187011719	1839.92300777516	0.43080362296541	0.000264215052084182	HCD	MS2	33.68564	21.37407	49.0632264125333	46636	NaS2_070418_02.raw	0/0	2.76118350028992	48369694	49.0593299865723	0	2.559E-06
High	Sequest HT (A2)	Unambiguous	[R].VQLAEQYLSEAALGDANSDAmK.[T]	M21(Oxidation)	1	1	P93431	P93431	0	2	0.6132	0	1	1	1170.55407714844	2340.10087766688	-0.642537325406338	-0.000751801562619114	HCD	MS2	76.27341	41.1	49.0516354466667	46623	NaS2_070418_02.raw	0/0	4.55397367477417	13240585.875	49.0494956970215	0	3.302E-09
High	Sequest HT (A2)	Unambiguous	[K].AIKFEFEPVDKLDS.[-]		1	1	P0C511	P0C511	2	3	0.5449	0	1	1	546.619018554688	1637.84250240406	0.236832390150863	0.000129298020889716	HCD	MS2	3.344906	11.65499	48.7855197709333	46353	NaS2_070418_02.raw	0/0	3.01207041740417			0	3.615E-05
High	Sequest HT (A2)	Unambiguous	[K].VLVVANPANTNALILK.[E]		1	1	Q7XDC8	Q7XDC8	0	2	0.7875	0	1	1	825.501281738281	1649.99528684656	0.25433810199723	0.000209828281413138	CID	MS2		12.46589	48.7846998312	46352	NaS2_070418_02.raw	0/0	3.67281055450439			0	2.283E-07
High	Sequest HT (A2)	Unambiguous	[K].VLVVANPANTNALILK.[E]		1	1	Q7XDC8	Q7XDC8	0	2	0.6607	0	1	1	825.501281738281	1649.99528684656	0.25433810199723	0.000209828281413138	HCD	MS2	7.911336	9.93092	48.782841064	46350	NaS2_070418_02.raw	0/0	3.35503172874451			0	7.936E-07
High	Sequest HT (A2)	Unambiguous	[K].LPMFGcTDATQVLK.[E]	C6(Carbamidomethyl)	1	2	P18566	P18566; Q0INY7	0	2	0.6456	0	1	1	790.894348144531	1580.78141965906	0.195048549291783	0.000154164531256384	CID	MS2		1.582838	48.7804140618667	46347	NaS2_070418_02.raw	0/0	3.9462308883667	8727224780	48.9721145629883	0	1.589E-06
High	Sequest HT (A2)	Unambiguous	[R].EDQVPLIIIQDGESK.[K]		1	1	Q53LQ0	Q53LQ0	0	2	0.6566	0	1	1	842.443603515625	1683.87993040125	-0.0154932360015764	-1.30443747821118E-05	CID	MS2		36.7353	48.7260771645333	46292	NaS2_070418_02.raw	0/0	3.31733560562134			0	1.865E-05
High	Sequest HT (A2)	Unambiguous	[K].LLGVTIYSSDAIR.[S]		1	2	Q0JMY8	Q0JMY8; A2WPN7	0	2	0.7481	0	1	1	704.396118164063	1407.78495969813	0.535513981409284	0.00037694406250921	CID	MS2		18.97679	48.7046092349333	46268	NaS2_070418_02.raw	0/0	2.57594990730286	37719271.5	48.9144554138184	0	0.0001017
High	Sequest HT (A2)	Unambiguous	[K].GIVDSEDLPLNISR.[E]		2	3	Q0J4P2; Q07078	Q0J4P2; Q69QQ6; Q07078	0	2	0.3927	0	1	1	764.404541015625	1527.80180540125	0.322732573973375	0.00024653562502408	CID	MS2		24.77836	48.6596858568	46220	NaS2_070418_02.raw	0/0	3.03336381912231			0	4.376E-05
High	Sequest HT (A2)	Unambiguous	[K].GIVDSEDLPLNISR.[E]		2	3	Q0J4P2; Q07078	Q0J4P2; Q69QQ6; Q07078	0	2	0.4418	0	1	1	764.404541015625	1527.80180540125	0.322732573973375	0.00024653562502408	HCD	MS2	65.79685	32.92632	48.6581195197333	46218	NaS2_070418_02.raw	0/0	2.91698813438416			0	3.938E-05
High	Sequest HT (A2)	Unambiguous	[K].KPEDWDDEEDGEWTAPTIPNPEYK.[G]		1	1	Q9SLY8	Q9SLY8	0	3	0.6623	0	1	1	954.419006347656	2861.24246578297	0.00931167786813051	8.8809892986319E-06	HCD	MS2	3.06489	36.45802	48.7903408466667	46357	NaS2_070418_02.raw	0/0	4.58972215652466	78488900	48.6742134094238	0	2.355E-08
High	Sequest HT (A2)	Unambiguous	[R].AAVPSGASTGVYEALELR.[D]		1	1	Q42971	Q42971	0	3	0.5364	0	1	1	597.6474609375	1790.9278295525	-0.26471606860718	-0.000158029166565636	CID	MS2		15.00362	48.6489508808	46208	NaS2_070418_02.raw	0/0	3.42516040802002	83647935.75	48.6597595214844	0	1.002E-05
High	Sequest HT (A2)	Unambiguous	[R].ELDGAELGTVAWAER.[N]		1	1	Q76BW5	Q76BW5	0	2	0.6344	0	1	1	808.900329589844	1616.79338254969	1.17927989844026	0.000953324843749215	CID	MS2		37.045	48.6105590762667	46168	NaS2_070418_02.raw	0/0	3.30844378471375	38906750	48.5542869567871	0	1.659E-06
High	Sequest HT (A2)	Unambiguous	[R].ELDGAELGTVAWAER.[N]		1	1	Q76BW5	Q76BW5	0	2	0.3914	0	1	1	808.900329589844	1616.79338254969	1.17927989844026	0.000953324843749215	HCD	MS2	53.33385	26.83	48.6087633058667	46166	NaS2_070418_02.raw	0/0	3.04055786132813	38906750	48.5542869567871	0	3.068E-05
High	Sequest HT (A2)	Unambiguous	[K].ISEDEYVSAIKEEISK.[V]		1	1	Q2QLY4	Q2QLY4	1	3	0.1404	0	1	1	613.979431152344	1839.92374019703	0.828875818070816	0.000508355677084182	HCD	MS2	19.11668	20.63261	48.60004286	46157	NaS2_070418_02.raw	0/0	2.91757678985596			0	6.049E-06
High	Sequest HT (A2)	Unambiguous	[K].mDQASDSGLASYVAGQIDR.[T]	M1(Oxidation)	1	1	B8B7C5	B8B7C5	0	2	0.3655	0	1	1	1000.45501708984	1999.90275754969	0.0990646703875253	9.90598439285506E-05	CID	MS2		40.59	48.5752858069333	46137	NaS2_070418_02.raw	0/0	2.90331101417542	8520177.75	48.4923477172852	0	4.461E-08
High	Sequest HT (A2)	Unambiguous	[R].GGNNILVMcDTYTPAGEPIPTNK.[R]	C9(Carbamidomethyl)	1	1	P14655	P14655	0	2	0.5037	0	1	1	1231.58874511719	2462.17021360438	0.484379571372743	0.000596312187514769	CID	MS2		33.1	48.5741959493333	46136	NaS2_070418_02.raw	0/0	2.69642186164856	23870675.5	48.3754806518555	0	3.846E-05
High	Sequest HT (A2)	Unambiguous	[K].mDQASDSGLASYVAGQIDR.[T]	M1(Oxidation)	1	1	B8B7C5	B8B7C5	0	2	0.5167	0	1	1	1000.45501708984	1999.90275754969	0.0990646703875253	9.90598439285506E-05	HCD	MS2	25.68959	33.1	48.573298248	46135	NaS2_070418_02.raw	0/0	2.69150757789612	8520177.75	48.4923477172852	0	1.416E-06
High	Sequest HT (A2)	Unambiguous	[K].ASNTLSIIDSGIGMTK.[S]		1	1	Q0J4P2	Q0J4P2	0	2	0.4427	0	1	1	804.4208984375	1607.834520245	2.25295769916065	0.0018111875001523	CID	MS2		27.535	48.5706107821333	46132	NaS2_070418_02.raw	0/0	3.14260387420654	64331697	48.869815826416	0	1.378E-05
High	Sequest HT (A2)	Unambiguous	[K].ASNTLSIIDSGIGMTK.[S]		1	1	Q0J4P2	Q0J4P2	0	2	0.403	0	1	1	804.418579101563	1607.82988157313	-0.632091892276579	-0.0005081484373477	HCD	MS2	17.1202	34.615	48.5690483250667	46130	NaS2_070418_02.raw	0/0	3.35052371025085	64331697	48.869815826416	0	1.982E-05
High	Sequest HT (A2)	Unambiguous	[R].AAVPSGASTGVYEALELR.[D]		1	1	Q42971	Q42971	0	3	0.5318	0	1	1	597.648803710938	1790.93185787281	1.98457571170171	0.00118474427093436	HCD	MS2	89.51097	20.07917	48.6472303378667	46206	NaS2_070418_02.raw	0/0	3.45914840698242	83647935.75	48.6597595214844	0	9.488E-06
High	Sequest HT (A2)	Unambiguous	[R].VQLAEQYLSEAALGDANSDAmK.[T]	M21(Oxidation)	1	1	P93431	P93431	0	2	0.774	0	1	1	1170.55407714844	2340.10087766688	-0.642537325406338	-0.000751801562619114	CID	MS2		33.1	49.0534539330667	46625	NaS2_070418_02.raw	0/0	5.30560255050659	13240585.875	49.0494956970215	0	6.218E-09
High	Sequest HT (A2)	Unambiguous	[K].KPEDWDDEEDGEWTAPTIPNPEYK.[G]		1	1	Q9SLY8	Q9SLY8	0	3	0.6845	0	1	1	954.419555664063	2861.24411373219	0.585267492100119	0.000558197395548632	CID	MS2		30.985	48.7921675586667	46359	NaS2_070418_02.raw	0/0	3.35793399810791	78488900	48.6742134094238	0	4.421E-07
High	Sequest HT (A2)	Unambiguous	[R].GPILLEDYHLIEK.[VL]		2	3	Q0E4K1; A2YH64	Q0E4K1; Q0D9C4; A2YH64	0	2	0.5529	0	1	1	770.425659179688	1539.84404172938	1.50734932301931	0.00116053968758933	HCD	MS2	38.91661	23.8011	48.8310493757333	46396	NaS2_070418_02.raw	0/0	2.54695796966553			0	4.596E-06
High	Sequest HT (A2)	Unambiguous	[K].FTLTTYAAnGAAITVAGTK.[K]	N9(Deamidated)	1	1	Q6L5I5	Q6L5I5	0	2	0.5249	0	1	1	936.496215820313	1871.98515501063	5.46755755976955	0.00511756531244445	CID	MS2		41.715	49.0208055650667	46591	NaS2_070418_02.raw	0/0	3.01428246498108			0	1.646E-05
High	Sequest HT (A2)	Unambiguous	[K].TNNSFILQQFENPANPK.[I]		1	1	Q9XEA6	Q9XEA6	0	2	0.5755	0	1	1	981.490356445313	1961.97343626063	0.95356663572555	0.000935435312499067	CID	MS2		32.5	49.0086332376	46578	NaS2_070418_02.raw	0/0	3.18448305130005			0	7.22E-06
High	Sequest HT (A2)	Unambiguous	[K].TNNSFILQQFENPANPK.[I]		1	1	Q9XEA6	Q9XEA6	0	2	0.4478	0	1	1	981.490173339844	1961.97307004969	0.766912076627898	0.000752329843749067	HCD	MS2	0	37.72	49.0069207746667	46576	NaS2_070418_02.raw	0/0	3.92507433891296			0	2.038E-07
High	Sequest HT (A2)	Unambiguous	[R].VFEVSLADLQNDEDQAYRK.[I]		1	1	P49397	P49397	1	3	0.5127	0	1	1	747.36669921875	2240.08554439625	1.1509690886877	0.000859422083370494	HCD	MS2	12.69027	31.69	48.9948336157333	46564	NaS2_070418_02.raw	0/0	3.55396032333374	58305106.5	49.214485168457	0	3.184E-06
High	Sequest HT (A2)	Unambiguous	[K].ASNTLSIIDSGIGMTK.[S]		1	1	Q0J4P2	Q0J4P2	0	2	0.577	0	1	1	804.421447753906	1607.83561887781	2.93625891818526	0.0023605039064023	CID	MS2		33.1	48.9688638933333	46537	NaS2_070418_02.raw	0/0	3.31207203865051	64331697	48.869815826416	0	7.136E-06
High	Sequest HT (A2)	Unambiguous	[K].ASNTLSIIDSGIGMTK.[S]		1	1	Q0J4P2	Q0J4P2	0	2	0.4391	0	1	1	804.421447753906	1607.83561887781	2.93625891818526	0.0023605039064023	HCD	MS2	6.405032	41.445	48.9671808392	46535	NaS2_070418_02.raw	0/0	3.11681795120239	64331697	48.869815826416	0	3.849E-06
High	Sequest HT (A2)	Unambiguous	[R].LTGLHETASIDNFSWGVANR.[G]		1	1	P14655	P14655	0	3	0.5207	0	1	1	730.032592773438	2188.08322506031	2.3168506570382	0.00168981677082532	CID	MS2		18.84155	48.9619953733333	46530	NaS2_070418_02.raw	0/0	3.85798859596252			0	7.783E-07
High	Sequest HT (A2)	Unambiguous	[R].LTGLHETASIDNFSWGVANR.[G]		1	1	P14655	P14655	0	3	0.4661	0	1	1	730.031616210938	2188.08029537281	0.977918822044743	0.000713254270825322	HCD	MS2	16.89323	24.99295	48.9599977709333	46528	NaS2_070418_02.raw	0/0	3.839674949646			0	3.124E-07
High	Sequest HT (A2)	Unambiguous	[R].GPILLEDYHLIEK.[VL]		2	3	Q0E4K1; A2YH64	Q0E4K1; Q0D9C4; A2YH64	0	3	0.741	0	1	1	513.952209472656	1539.84207515797	0.230223641947145	0.000118169322983401	CID	MS2		21.94072	48.8290724058667	46394	NaS2_070418_02.raw	0/0	2.5066237449646			0	1.014E-05
High	Sequest HT (A2)	Unambiguous	[K].LAPILDEAATTLK.[S]		1	1	Q53LQ0	Q53LQ0	0	2	0.8144	0	1	1	678.393676757813	1355.78007688563	1.48923757345583	0.00100953781247881	CID	MS2		23.46036	48.9583438277333	46526	NaS2_070418_02.raw	0/0	2.6416802406311	213436157	48.7436981201172	0	3.157E-05
High	Sequest HT (A2)	Unambiguous	[K].VVPLITEEFGYTNVHQVPK.[V]		1	1	Q9ZST0	Q9ZST0	0	3	0.2018	0	1	1	724.057250976563	2170.15719966969	1.34504708422008	0.000972986562525572	HCD	MS2	0	38.295	48.9360239224	46504	NaS2_070418_02.raw	0/0	2.2278254032135	11934530.5	49.0125846862793	0	1.141E-06
High	Sequest HT (A2)	Unambiguous	[R].TLQALQYVQDNPDEVcPAGWKPGDK.[S]	C16(Carbamidomethyl)	1	1	Q6ER94	Q6ER94	0	3	0.6578	0	1	1	943.7900390625	2829.3555639275	1.5356939326617	0.00144833916674969	CID	MS2		41.535	48.9143269888	46479	NaS2_070418_02.raw	0/0	3.38522887229919			0	8.865E-09
High	Sequest HT (A2)	Unambiguous	[R].TLQALQYVQDNPDEVcPAGWKPGDK.[S]	C16(Carbamidomethyl)	1	1	Q6ER94	Q6ER94	0	3	0.5441	0	1	1	943.7890625	2829.35263424	0.500231286518866	0.00047177666674969	HCD	MS2	1.471595	33.055	48.9118581448	46477	NaS2_070418_02.raw	0/0	4.07914686203003			0	7.773E-09
High	Sequest HT (A2)	Unambiguous	[R].AAVPSGASTGVYEALELR.[D]		1	1	Q42971	Q42971	0	2	0.5377	0	1	1	895.968505859375	1790.92973508875	0.799277529632086	0.00071572437514078	CID	MS2		18.41438	48.9089582397333	46474	NaS2_070418_02.raw	0/0	3.04798030853271			0	1.793E-05
High	Sequest HT (A2)	Unambiguous	[K].IPAEITAALEPIKDNEEAVK.[A]		1	1	Q75HE6	Q75HE6	1	3	0.3959	0	1	1	717.72314453125	2151.15488033375	0.251090188994412	0.00018004458327899	HCD	MS2	53.21253	26.95967	48.8430071125333	46408	NaS2_070418_02.raw	0/0	2.44839668273926	22151149	48.824348449707	0	1.272E-06
High	Sequest HT (A2)	Unambiguous	[K].TEFDVVIEEVPSSAR.[I]		1	1	O22386	O22386	0	2	0.6881	0	1	1	839.421081542969	1677.83488645594	1.12057989722736	0.000940072968887762	CID	MS2		36.55475	48.8420367578667	46407	NaS2_070418_02.raw	0/0	4.36168575286865			0	4.169E-07
High	Sequest HT (A2)	Unambiguous	[K].TEFDVVIEEVPSSAR.[I]		1	1	O22386	O22386	0	2	0.5102	0	1	1	839.421081542969	1677.83488645594	1.12057989722736	0.000940072968887762	HCD	MS2	0	30.73	48.8399656645333	46405	NaS2_070418_02.raw	0/0	3.93900418281555			0	9.631E-08
High	Sequest HT (A2)	Unambiguous	[R].GPILLEDYHLIEK.[VL]		2	3	Q0E4K1; A2YH64	Q0E4K1; Q0D9C4; A2YH64	0	2	0.6383	0	1	1	770.424682617188	1539.84208860438	0.238955972061433	0.000183977187589335	CID	MS2		20.43792	48.8326994157333	46398	NaS2_070418_02.raw	0/0	2.81605672836304			0	5.136E-05
High	Sequest HT (A2)	Unambiguous	[K].LAPILDEAATTLK.[S]		1	1	Q53LQ0	Q53LQ0	0	2	0.4936	0	1	1	678.393676757813	1355.78007688563	1.48923757345583	0.00100953781247881	HCD	MS2	19.713	25.20271	48.9565937253333	46524	NaS2_070418_02.raw	0/0	2.35110139846802	213436157	48.7436981201172	0	5.818E-05
High	Sequest HT (A2)	Selected	[R].ELEEAEIDEYVAEIEAEK.[A]		1	1	A2YXU2	A2YXU2	0	2	0	0	1	1	1054.98999023438	2108.97270383875	-1.45227901558429	-0.00153141062514806	CID	MS2		42.48	62.939680392	60600	NaS2_070418_02.raw	0/0	3.6623523235321			0	2.296E-05
High	Sequest HT (A2)	Unambiguous	[K].LTSSPWSELDGLQPETK.[I]		1	1	Q75HE6	Q75HE6	0	2	0.5374	0	1	1	944.466735839844	1887.92619504969	-3.84202118869676	-0.0036267401560508	HCD	MS2	23.09051	30.76	51.3987277794667	49017	NaS2_070418_02.raw	0/0	2.27088356018066	55016855.5	51.3837661743164	0	4.493E-06
High	Sequest HT (A2)	Unambiguous	[R].FSPNPMAPTIVSGSWDR.[S]		1	1	Q6L4F8	Q6L4F8	0	2	0.4	0	1	1	931.448059082031	1861.88884153406	-0.699566481691049	-0.000651257968684149	CID	MS2		30.295	51.4077896474667	49027	NaS2_070418_02.raw	0/0	1.89884471893311	9247898.5	51.3936767578125	0	6.944E-05
High	Sequest HT (A2)	Unambiguous	[K].MGINPIMMSAGELESGNAGEPAK.[L]		1	1	P93431	P93431	0	2	0.7474	0	1	1	1152.53479003906	2304.06230344813	-1.97929233168165	-0.00228021093766984	CID	MS2		33.505	53.6544426658667	51323	NaS2_070418_02.raw	0/0	4.75359678268433	62416864	53.5816841125488	0	1.681E-08
High	Sequest HT (A2)	Unambiguous	[K].MGINPIMMSAGELESGNAGEPAK.[L]		1	1	P93431	P93431	0	2	0.6058	0	1	1	1152.53637695313	2304.06547727625	-0.601802739357439	-0.000693296875169835	HCD	MS2	0	23.98	53.6519925349333	51321	NaS2_070418_02.raw	0/0	4.15604543685913	62416864	53.5816841125488	0	1.884E-08
High	Sequest HT (A2)	Unambiguous	[R].VVDSPccLVTGEYGWTAnMER.[I]	C6(Carbamidomethyl); C7(Carbamidomethyl); N18(Deamidated)	2	3	Q0J4P2; Q07078	Q0J4P2; Q69QQ6; Q07078	0	2	0.7704	0	1	1	1223.03674316406	2445.06620969813	5.83488958799928	0.00713330406242663	CID	MS2		33.04	53.6020720626667	51271	NaS2_070418_02.raw	0/0	2.69817733764648	32595554.5	53.5013961791992	0	2.724E-06
High	Sequest HT (A2)	Unambiguous	[R].VVDSPccLVTGEYGWTANMER.[I]	C6(Carbamidomethyl); C7(Carbamidomethyl)	2	3	Q0J4P2; Q07078	Q0J4P2; Q69QQ6; Q07078	0	2	0.7067	0	1	1	1222.53295898438	2444.05864133875	-3.79930162628611	-0.00464287562507337	HCD	MS2	6.187163	23.44	53.6002365848	51269	NaS2_070418_02.raw	0/0	3.57978677749634	53336481.75	53.3155174255371	0	1.399E-06
High	Sequest HT (A2)	Unambiguous	[K].MIPTKPMVVETFSEYPPLGR.[F]		1	1	O64937	O64937	0	3	0.3702	0	1	1	764.729431152344	2292.17374019703	-1.27922642430264	-0.000977404322838993	HCD	MS2	73.9865	12.10577	53.5963495512	51265	NaS2_070418_02.raw	0/0	2.89178705215454	75282376	53.3730888366699	0	1.992E-05
High	Sequest HT (A2)	Unambiguous	[K].WLAANVSAEVAESTR.[I]		1	1	P48494	P48494	0	2	0.4182	0	1	1	802.407104492188	1603.80693235438	-0.329201377458226	-0.000263987812559208	CID	MS2		40.15	53.5695611144	51235	NaS2_070418_02.raw	0/0	2.19500374794006			0	5.313E-05
High	Sequest HT (A2)	Unambiguous	[R].DQETTGFAWWAGNAR.[L]		1	1	P0C367	P0C367	0	2	0.6567	0	1	1	855.385192871094	1709.76310911219	-2.07574395944649	-0.00177451890635894	CID	MS2		30.91	53.5656423224	51231	NaS2_070418_02.raw	0/0	2.33416700363159			0	1.945E-05
High	Sequest HT (A2)	Unambiguous	[R].DQETTGFAWWAGNAR.[L]		1	1	P0C367	P0C367	0	2	0.4886	0	1	1	855.385192871094	1709.76310911219	-2.07574395944649	-0.00177451890635894	HCD	MS2	36.6747	20.965	53.5638945869333	51229	NaS2_070418_02.raw	0/0	2.64251279830933			0	2.231E-05
High	Sequest HT (A2)	Unambiguous	[R].TcVLVSEEDEEATFVDPALR.[G]	C2(Carbamidomethyl)	1	1	A2WXB2	A2WXB2	0	2	0.546	0	1	1	1140.53918457031	2280.07109251063	0.471060369295316	0.000537025312457473	HCD	MS2	33.29189	42.18	53.5417579901333	51211	NaS2_070418_02.raw	0/0	3.25817894935608	12383003.75	53.5724983215332	0	1.645E-06
High	Sequest HT (A2)	Unambiguous	[K].SNYNFEKPFLYLAR.[K]		1	3	A2Y7R5	A2YEQ6; A2Y7R5; Q7F7I7	0	3	0.4597	0	1	1	587.969543457031	1761.89407711109	-1.02407805429462	-0.000601439635374845	CID	MS2		32.03754	53.5220083834667	51189	NaS2_070418_02.raw	0/0	2.97730016708374			0	1.139E-05
High	Sequest HT (A2)	Unambiguous	[K].GGTSIEDLAEKYPDMIIK.[V]		1	1	Q6K9N6	Q6K9N6	1	3	0.1058	0	1	1	660.670471191406	1979.99686031422	-1.29256390470329	-0.000853091927031831	HCD	MS2	26.32544	29.71	53.5211502928	51188	NaS2_070418_02.raw	0/0	3.12454342842102			0	6.521E-05
High	Sequest HT (A2)	Unambiguous	[K].SNYNFEKPFLYLAR.[K]		1	3	A2Y7R5	A2YEQ6; A2Y7R5; Q7F7I7	0	3	0.5199	0	1	1	587.969543457031	1761.89407711109	-1.02407805429462	-0.000601439635374845	HCD	MS2	18.9463	27.37203	53.519873284	51187	NaS2_070418_02.raw	0/0	3.0216383934021			0	3.728E-06
High	Sequest HT (A2)	Unambiguous	[R].VPTVDVSVVDLTVR.[LI]		3	3	Q7FAH2; Q6K5G8; A2YQT7	Q7FAH2; Q6K5G8; A2YQT7	0	2	0.7736	0	1	1	749.927368164063	1498.84745969813	-0.049759480709993	-3.72909374846131E-05	CID	MS2		23.19117	53.5188387770667	51186	NaS2_070418_02.raw	0/0	3.18079614639282			0	9.61E-06
High	Sequest HT (A2)	Unambiguous	[R].VPTVDVSVVDLTVR.[LI]		3	3	Q7FAH2; Q6K5G8; A2YQT7	Q7FAH2; Q6K5G8; A2YQT7	0	2	0.6418	0	1	1	749.926879882813	1498.84648313563	-0.701301734118116	-0.000525572187484613	HCD	MS2	21.16237	33.1	53.5169487261333	51184	NaS2_070418_02.raw	0/0	3.35078454017639			0	1.464E-06
High	Sequest HT (A2)	Unambiguous	[K].FTAPAGDDPVAIDFTGMGK.[G]		1	1	Q10NX8	Q10NX8	0	2	0.4824	0	1	1	955.450988769531	1909.89470090906	-2.79546616346205	-0.00266953046866547	HCD	MS2	0	22.78	53.5043700002667	51175	NaS2_070418_02.raw	0/0	3.13451838493347	5820782.25	53.3539619445801	0	5.869E-06
High	Sequest HT (A2)	Unambiguous	[K].cSPEnGFFPDLSSVPR.[T]	C1(Carbamidomethyl); N5(Deamidated)	1	1	Q10MQ2	Q10MQ2	0	2	0.5732	0	1	1	905.408020019531	1809.80876340906	-1.36055125659546	-0.00123117046869736	CID	MS2		33.1	53.4907103058667	51164	NaS2_070418_02.raw	0/0	2.38949346542358	3882395.875	53.4879188537598	0	4.52E-05
High	Sequest HT (A2)	Unambiguous	[K].TLLLGEKPVTVFGIR.[N]		1	1	A2YQT7	A2YQT7	0	2	0.7442	0	1	1	821.99609375	1642.98491087	-2.5214349365288	-0.00207134499999029	CID	MS2		32.365	53.4764441864	51149	NaS2_070418_02.raw	0/0	3.01460766792297			0	3.888E-05
High	Sequest HT (A2)	Unambiguous	[K].IYAFNEGNYALWDDK.[L]		1	1	O64422	O64422	0	2	0.6596	0	1	1	909.917175292969	1818.82707395594	-3.44546359585658	-0.00313336203112158	HCD	MS2	0	33.1	53.6561299970667	51325	NaS2_070418_02.raw	0/0	3.29399013519287	26558433.25	53.483699798584	0	1.566E-05
High	Sequest HT (A2)	Unambiguous	[K].WFALQATSDIPGNVANVQK.[L]		1	1	B7EA73	B7EA73	0	2	0.4936	0	1	1	1030.03051757813	2059.05375852625	-3.37833348019072	-0.003478096875142	HCD	MS2	13.64249	39.375	53.6590549546667	51328	NaS2_070418_02.raw	0/0	3.12000846862793			0	1.738E-07
High	Sequest HT (A2)	Unambiguous	[K].WFALQATSDIPGNVANVQK.[L]		1	1	B7EA73	B7EA73	0	2	0.641	0	1	1	1030.03051757813	2059.05375852625	-3.37833348019072	-0.003478096875142	CID	MS2		33.1	53.6607942842667	51330	NaS2_070418_02.raw	0/0	3.11790585517883			0	1.085E-06
High	Sequest HT (A2)	Unambiguous	[K].TLLLGEKPVTVFGIR.[N]		1	1	A2YQT7	A2YQT7	0	3	0.8434	0	1	1	548.334045410156	1642.98758297047	-0.895069585535336	-0.000490196510403014	CID	MS2		6.119944	53.6845268664	51355	NaS2_070418_02.raw	0/0	4.15389823913574			0	4.095E-08
High	Sequest HT (A2)	Unambiguous	[K].LHGGTPANFLDVGGSASEGQVVEAFK.[I]		1	1	Q6K9N6	Q6K9N6	0	3	0.6489	0	1	1	863.097717285156	2587.27859859547	-0.0413888657509204	-3.56948436698682E-05	CID	MS2		37.47	53.8639000168	51536	NaS2_070418_02.raw	0/0	4.69766998291016			0	9.959E-10
High	Sequest HT (A2)	Unambiguous	[K].LHGGTPANFLDVGGSASEGQVVEAFK.[I]		1	1	Q6K9N6	Q6K9N6	0	3	0.6426	0	1	1	863.098266601563	2587.28024654469	0.595554195362737	0.000513621562580132	HCD	MS2	14.59781	28.345	53.8619538130667	51534	NaS2_070418_02.raw	0/0	6.2389235496521			0	7.293E-11
High	Sequest HT (A2)	Unambiguous	[K].TLLLGEKPVTVFGIR.[N]		1	1	A2YQT7	A2YQT7	0	2	0.7234	0	1	1	821.997863769531	1642.98845090906	-0.366801553652936	-0.000301325468740288	CID	MS2		41.11	53.8595690605333	51532	NaS2_070418_02.raw	0/0	3.29210686683655			0	5.154E-06
High	Sequest HT (A2)	Unambiguous	[K].TLLLGEKPVTVFGIR.[N]		1	1	A2YQT7	A2YQT7	0	2	0.7599	0	1	1	821.997375488281	1642.98747434656	-0.961183176515244	-0.000789606718740288	HCD	MS2	11.34693	31.3	53.8576356981333	51530	NaS2_070418_02.raw	0/0	3.03942179679871			0	3.578E-06
High	Sequest HT (A2)	Unambiguous	[K].ISEEEYISAIKEEISK.[V]		1	1	Q2QLY5	Q2QLY5	1	3	0.3517	0	1	1	623.321655273438	1867.95041256031	-1.66101011729468	-0.00103422989582214	HCD	MS2	5.587114	32.575	53.856927488	51529	NaS2_070418_02.raw	0/0	3.43661069869995			0	5.74E-07
High	Sequest HT (A2)	Unambiguous	[K].TVGGGDDAFNTFFSETGAGK.[H]		1	1	Q53M52	Q53M52	0	2	0.7148	0	1	1	989.442687988281	1977.87809934656	-2.21257000454353	-0.00218810171895711	CID	MS2		30.76	53.8285120221333	51499	NaS2_070418_02.raw	0/0	2.90855073928833	2995703.125	53.8988838195801	0	7.817E-05
High	Sequest HT (A2)	Unambiguous	[K].TVGGGDDAFNTFFSETGAGK.[H]		1	1	Q53M52	Q53M52	0	2	0.6322	0	1	1	989.442687988281	1977.87809934656	-2.21257000454353	-0.00218810171895711	HCD	MS2	11.7263	20.785	53.8267245005333	51497	NaS2_070418_02.raw	0/0	3.29181456565857	2995703.125	53.8988838195801	0	5.734E-05
High	Sequest HT (A2)	Rejected	[K].IPVLETPDGPVFESNAIAR.[Y]		1	1	Q6YW46	Q6YW46	0	2		0.0266	2	2	1013.03424072266	2025.06120481531	-1.93898192556849	-0.0019632823439224	CID	MS2		33.1	53.8200145450667	51490	NaS2_070418_02.raw	0/0	2.56266188621521	21508016.75	53.894157409668	0	4.01E-05
High	Sequest HT (A2)	Unambiguous	[K].LHGGTPANFLDVGGSASEGQVVEAFK.[I]		1	1	Q6K9N6	Q6K9N6	0	3	0.5899	0	1	1	863.097473144531	2587.27786617359	-0.324474670690324	-0.000279835468669868	CID	MS2		33.1	53.4585929317333	51131	NaS2_070418_02.raw	0/0	4.17124271392822	5172833.25	53.3517646789551	0	6.046E-09
High	Sequest HT (A2)	Selected	[K].VPILETPDGPVFESNAIAR.[Y]		1	1	Q9ZRI7	Q9ZRI7	0	2	0.0266	0	1	1	1013.03424072266	2025.06120481531	-1.93898192556849	-0.0019632823439224	CID	MS2		33.1	53.8200145450667	51490	NaS2_070418_02.raw	0/0	2.62742018699646	21508016.75	53.894157409668	0	3.874E-05
High	Sequest HT (A2)	Unambiguous	[K].SDcTLLEINPLAETADNK.[L]	C3(Carbamidomethyl)	1	1	Q6K9N6	Q6K9N6	0	2	0.7082	0	1	1	1002.47735595703	2003.94743528406	-5.77671293215759	-0.00578814796885396	CID	MS2		42.4	53.7520406864	51421	NaS2_070418_02.raw	0/0	4.01298809051514	44782636	53.9858932495117	0	2.755E-05
High	Sequest HT (A2)	Unambiguous	[K].SDcTLLEINPLAETADNK.[L]	C3(Carbamidomethyl)	1	1	Q6K9N6	Q6K9N6	0	2	0.4946	0	1	1	1002.47735595703	2003.94743528406	-5.77671293215759	-0.00578814796885396	HCD	MS2	43.47258	33.1	53.7496655885333	51419	NaS2_070418_02.raw	0/0	3.67908549308777	44782636	53.9858932495117	0	1.793E-06
High	Sequest HT (A2)	Unambiguous	[R].VQLAEQYLSEAALGDAnSDAMK.[T]	N17(Deamidated)	1	1	P93431	P93431	0	2	0.2768	0	1	1	1163.04931640625	2325.0913561825	-0.0542290491359379	-6.30437501187853E-05	CID	MS2		27.67	53.7430656424	51412	NaS2_070418_02.raw	0/0	4.65570688247681			0	1.288E-06
High	Sequest HT (A2)	Unambiguous	[R].VQLAEQYLSEAALGDAnSDAMK.[T]	N17(Deamidated)	1	1	P93431	P93431	0	2	0.2758	0	1	1	1163.04626464844	2325.08525266688	-2.67929377090813	-0.00311480156261879	HCD	MS2	7.534585	33.97	53.7413680064	51410	NaS2_070418_02.raw	0/0	4.46451377868652			0	7.721E-09
High	Sequest HT (A2)	Unambiguous	[R].DGIKFPDVIHAFKPNPR.[S]		1	1	Q0E4K1	Q0E4K1	1	4	0.5325	0	1	1	488.518341064453	1951.05153436781	-1.6950995517077	-0.000826808046838323	CID	MS2		41.475	53.7319309365333	51401	NaS2_070418_02.raw	0/0	3.07974863052368			0	3.074E-05
High	Sequest HT (A2)	Unambiguous	[R].DGIKFPDVIHAFKPNPR.[S]		1	1	Q0E4K1	Q0E4K1	1	4	0.4852	0	1	1	488.517974853516	1951.05006952406	-2.44589533600186	-0.00119301898433832	HCD	MS2	7.071497	33.1	53.7298328354667	51399	NaS2_070418_02.raw	0/0	2.69554853439331			0	1.732E-06
High	Sequest HT (A2)	Unambiguous	[K].GMLQAHQIIAEYNNAISEADR.[E]		1	1	P31924	P31924	0	3	0.486	0	1	1	782.049072265625	2344.13266353688	-1.0046064353713	-0.000784977708311393	CID	MS2		40.18	53.7051778453333	51376	NaS2_070418_02.raw	0/0	3.55887508392334			0	7.286E-06
High	Sequest HT (A2)	Unambiguous	[K].GMLQAHQIIAEYNNAISEADR.[E]		1	1	P31924	P31924	0	3	0.3505	0	1	1	782.049072265625	2344.13266353688	-1.0046064353713	-0.000784977708311393	HCD	MS2	21.21173	30.28	53.703069696	51374	NaS2_070418_02.raw	0/0	3.10563230514526			0	2.461E-05
High	Sequest HT (A2)	Unambiguous	[K].IPVLETPDGPVFESNAIAR.[Y]		1	1	Q6YW46	Q6YW46	0	2	0.0526	0	1	1	1013.03424072266	2025.06120481531	-1.93898192556849	-0.0019632823439224	HCD	MS2	7.672226	41.535	53.8181856741333	51488	NaS2_070418_02.raw	0/0	2.8507137298584	21508016.75	53.894157409668	0	4.037E-07
High	Sequest HT (A2)	Unambiguous	[K].LHGGTPANFLDVGGSASEGQVVEAFK.[I]		1	1	Q6K9N6	Q6K9N6	0	3	0.5927	0	1	1	863.097473144531	2587.27786617359	-0.324474670690324	-0.000279835468669868	HCD	MS2	67.33591	41.125	53.4568139616	51129	NaS2_070418_02.raw	0/0	5.22742462158203	5172833.25	53.3517646789551	0	8.99E-08
High	Sequest HT (A2)	Unambiguous	[K].ISEEEYISAIKEEISK.[V]		1	1	Q2QLY5	Q2QLY5	1	3	0.3082	0	1	1	623.3212890625	1867.9493139275	-2.24915795048793	-0.00140044083332214	HCD	MS2	19.86701	17.82851	53.4535513744	51126	NaS2_070418_02.raw	0/0	2.92071890830994	22677350.25	53.3955955505371	0	8.142E-07
High	Sequest HT (A2)	Rejected	[K].VPILETPDGPVFESNAIAR.[Y]		1	1	Q9ZRI7	Q9ZRI7	0	2		0.0341	2	2	1013.03454589844	2025.06181516688	-1.63758344062985	-0.0016581065626724	CID	MS2		41.55	53.4203384970667	51091	NaS2_070418_02.raw	0/0	3.39581179618835	31540472	53.3546142578125	0	9.466E-07
High	Sequest HT (A2)	Unambiguous	[R].IHFMLSSYAPVISAEK.[A]		2	2	Q53M52; P28752	Q53M52; P28752	0	3	0.2741	0	1	1	598.313293457031	1792.92532711109	-2.72787465851889	-0.00163029630205832	HCD	MS2	41.73241	17.55376	53.1388170912	50799	NaS2_070418_02.raw	0/0	2.58986973762512			0	7.35E-05
High	Sequest HT (A2)	Unambiguous	[K].SNYNFEKPFLYLAR.[K]		1	3	A2Y7R5	A2YEQ6; A2Y7R5; Q7F7I7	0	3	0.4148	0	1	1	587.96875	1761.89169674	-2.37510629542884	-0.00139489666662485	HCD	MS2	23.33767	19.81386	53.1375797605333	50798	NaS2_070418_02.raw	0/0	2.29365563392639			0	6.688E-06
High	Sequest HT (A2)	Unambiguous	[R].VPTVDVSVVDLTVR.[LI]		3	3	Q7FAH2; Q6K5G8; A2YQT7	Q7FAH2; Q6K5G8; A2YQT7	0	2	0.7867	0	1	1	749.925659179688	1498.84404172938	-2.33015736763842	-0.00174627531248461	CID	MS2		28.36026	53.133265956	50793	NaS2_070418_02.raw	0/0	3.61108541488647			0	1.225E-06
High	Sequest HT (A2)	Unambiguous	[R].VPTVDVSVVDLTVR.[LI]		3	3	Q7FAH2; Q6K5G8; A2YQT7	Q7FAH2; Q6K5G8; A2YQT7	0	2	0.6963	0	1	1	749.925659179688	1498.84404172938	-2.33015736763842	-0.00174627531248461	HCD	MS2	0	20.20874	53.1315864808	50791	NaS2_070418_02.raw	0/0	3.26012468338013			0	1.462E-06
High	Sequest HT (A2)	Unambiguous	[R].VVDSPccLVTGEYGWTAnMER.[I]	C6(Carbamidomethyl); C7(Carbamidomethyl); N18(Deamidated)	2	3	Q0J4P2; Q07078	Q0J4P2; Q69QQ6; Q07078	0	2	0.8333	0	1	1	1223.03588867188	2445.06450071375	5.13593332253842	0.00627881187492663	CID	MS2		38.565	53.0776888637333	50737	NaS2_070418_02.raw	0/0	3.06182050704956			0	8.739E-06
High	Sequest HT (A2)	Unambiguous	[R].VVDSPccLVTGEYGWTAnMER.[I]	C6(Carbamidomethyl); C7(Carbamidomethyl); N18(Deamidated)	2	3	Q0J4P2; Q07078	Q0J4P2; Q69QQ6; Q07078	0	2	0.586	0	1	1	1223.03588867188	2445.06450071375	5.13593332253842	0.00627881187492663	HCD	MS2	54.18173	33.1	53.0721286978667	50735	NaS2_070418_02.raw	0/0	3.71567153930664			0	3.149E-06
High	Sequest HT (A2)	Unambiguous	[K].TVGGGDDAFNTFFSETGAGK.[H]		1	1	Q53M52	Q53M52	0	2	0.6601	0	1	1	989.443115234375	1977.87895383875	-1.7805462629598	-0.00176085562520711	CID	MS2		41.77	53.0488298082667	50713	NaS2_070418_02.raw	0/0	3.52621173858643	179300162	53.1873016357422	0	1.18E-08
High	Sequest HT (A2)	Unambiguous	[K].TVGGGDDAFNTFFSETGAGK.[H]		1	1	Q53M52	Q53M52	0	2	0.7112	0	1	1	989.443115234375	1977.87895383875	-1.7805462629598	-0.00176085562520711	HCD	MS2	0	32.035	53.0468797205333	50711	NaS2_070418_02.raw	0/0	4.19374322891235	179300162	53.1873016357422	0	1.572E-09
High	Sequest HT (A2)	Unambiguous	[K].SNYNFEKPFLYLAR.[K]		1	3	A2Y7R5	A2YEQ6; A2Y7R5; Q7F7I7	0	3	0.525	0	1	1	587.96875	1761.89169674	-2.37510629542884	-0.00139489666662485	CID	MS2		26.32711	53.1396734866667	50800	NaS2_070418_02.raw	0/0	2.39637613296509			0	1.817E-05
High	Sequest HT (A2)	Rejected	[K].VPILETPDGPVFESNAIAR.[Y]		1	1	Q9ZRI7	Q9ZRI7	0	2		0.014	2	2	1013.03454589844	2025.06181516688	-1.63758344062985	-0.0016581065626724	CID	MS2		33.1	53.0243349258667	50689	NaS2_070418_02.raw	0/0	2.11979675292969	31540472	53.3546142578125	0	6.047E-05
High	Sequest HT (A2)	Rejected	[K].VPILETPDGPVFESNAIAR.[Y]		1	1	Q9ZRI7	Q9ZRI7	0	2		0.038	2	2	1013.03454589844	2025.06181516688	-1.63758344062985	-0.0016581065626724	HCD	MS2	0	41.265	53.0225704746667	50687	NaS2_070418_02.raw	0/0	3.04001879692078	31540472	53.3546142578125	0	5.183E-05
High	Sequest HT (A2)	Selected	[K].IPVLETPDGPVFESNAIAR.[Y]		1	1	Q6YW46	Q6YW46	0	2	0.038	0	1	1	1013.03454589844	2025.06181516688	-1.63758344062985	-0.0016581065626724	HCD	MS2	0	41.265	53.0225704746667	50687	NaS2_070418_02.raw	0/0	3.16286182403564	31540472	53.3546142578125	0	4.442E-05
High	Sequest HT (A2)	Unambiguous	[K].ILAQVAVLNSNNLYTISNK.[I]		1	1	P12139	P12139	0	2	0.5194	0	1	1	1038.076171875	2075.14506712	-2.15047635654164	-0.00223127999993267	CID	MS2		32.74	53.0205041709333	50685	NaS2_070418_02.raw	0/0	2.06091904640198	22201061	52.9755325317383	0	3.774E-05
High	Sequest HT (A2)	Unambiguous	[K].ILAQVAVLNSNNLYTISNK.[I]		1	1	P12139	P12139	0	2	0.4296	0	1	1	1038.076171875	2075.14506712	-2.15047635654164	-0.00223127999993267	HCD	MS2	45.45572	33.775	53.0188041762667	50683	NaS2_070418_02.raw	0/0	2.8390576839447	22201061	52.9755325317383	0	2.484E-06
High	Sequest HT (A2)	Unambiguous	[R].AVcMISNSTSVVEVFSR.[I]	C3(Carbamidomethyl)	1	1	Q53M52	Q53M52	0	2	0.3978	0	1	1	943.455810546875	1885.90434446375	-5.46156014017783	-0.00515001812508942	HCD	MS2	0	40.465	52.9832722906667	50646	NaS2_070418_02.raw	0/0	2.69360423088074	5683718.75	52.9340896606445	0	1.148E-05
High	Sequest HT (A2)	Unambiguous	[K].GDNPDSVVPGLMAAGEAAcASVHGANR.[L]	C19(Carbamidomethyl)	1	1	Q6ZDY8	Q6ZDY8	0	3	0.3959	0	1	1	875.06982421875	2623.19491939625	-1.46327979875043	-0.00127949125016613	HCD	MS2	34.7694	36.13	52.9690041002667	50630	NaS2_070418_02.raw	0/0	2.93006181716919			0	8.661E-05
High	Sequest HT (A2)	Unambiguous	[K].YAADEDAFFADYAEAHLK.[L]		1	1	Q9FE01	Q9FE01	0	3	0.4618	0	1	1	682.971557617188	2046.90011959156	-3.83136349211833	-0.00261414947916213	HCD	MS2	28.41099	20.02	52.9621440834667	50623	NaS2_070418_02.raw	0/0	3.39763236045837			0	7.895E-07
High	Sequest HT (A2)	Unambiguous	[K].LDAQPELFIHIVPDK.[A]		2	3	Q0J4P2; Q07078	Q0J4P2; Q69QQ6; Q07078	0	3	0.4199	0	1	1	578.98486328125	1734.94003658375	-1.41829268325036	-0.000820218749898534	CID	MS2		15.03668	52.9594564784	50620	NaS2_070418_02.raw	0/0	2.80772423744202			0	7.066E-05
High	Sequest HT (A2)	Selected	[K].IPVLETPDGPVFESNAIAR.[Y]		1	1	Q6YW46	Q6YW46	0	2	0.014	0	1	1	1013.03454589844	2025.06181516688	-1.63758344062985	-0.0016581065626724	CID	MS2		33.1	53.0243349258667	50689	NaS2_070418_02.raw	0/0	2.14914131164551	31540472	53.3546142578125	0	5.793E-05
High	Sequest HT (A2)	Unambiguous	[K].DFIFGTGSAAYQYEGAYK.[E]		2	2	Q53NF0; Q0J0N4	Q53NF0; Q0J0N4	0	2	0.5393	0	1	1	994.455078125	1987.90287962	-2.19033862653659	-0.00217709500009278	HCD	MS2	24.3906	41.955	53.8756602058667	51549	NaS2_070418_02.raw	0/0	3.55584716796875	14026795	54.0826263427734	0	8.116E-07
High	Sequest HT (A2)	Unambiguous	[K].ISPVTEITPPPIPEDLK.[T]		1	1	Q93VT8	Q93VT8	0	2	0.4031	0	1	1	923.512023925781	1846.01677122156	-2.18622044881426	-0.00201790421863279	HCD	MS2	19.04464	27.4	53.1424881413333	50803	NaS2_070418_02.raw	0/0	2.57821583747864			0	0.0001009
High	Sequest HT (A2)	Unambiguous	[R].VVDSPccLVTGEYGWTANMER.[I]	C6(Carbamidomethyl); C7(Carbamidomethyl)	2	3	Q0J4P2; Q07078	Q0J4P2; Q69QQ6; Q07078	0	2	0.6554	0	1	1	1222.53479003906	2444.06230344813	-2.30093517975274	-0.00281182093757337	HCD	MS2	0	41.715	53.1588500248	50822	NaS2_070418_02.raw	0/0	3.54248738288879	3882288.4375	53.1464233398438	0	7.887E-07
High	Sequest HT (A2)	Selected	[K].IPVLETPDGPVFESNAIAR.[Y]		1	1	Q6YW46	Q6YW46	0	2	0.0341	0	1	1	1013.03454589844	2025.06181516688	-1.63758344062985	-0.0016581065626724	CID	MS2		41.55	53.4203384970667	51091	NaS2_070418_02.raw	0/0	3.51778292655945	31540472	53.3546142578125	0	6.615E-08
High	Sequest HT (A2)	Rejected	[K].VPILETPDGPVFESNAIAR.[Y]		1	1	Q9ZRI7	Q9ZRI7	0	2		0.0368	2	2	1013.03479003906	2025.06230344813	-1.39646465267894	-0.0014139659376724	HCD	MS2	3.989195	33.07	53.4182692122667	51089	NaS2_070418_02.raw	0/0	3.13937401771545	31540472	53.3546142578125	0	3.056E-07
High	Sequest HT (A2)	Selected	[K].IPVLETPDGPVFESNAIAR.[Y]		1	1	Q6YW46	Q6YW46	0	2	0.0368	0	1	1	1013.03479003906	2025.06230344813	-1.39646465267894	-0.0014139659376724	HCD	MS2	3.989195	33.07	53.4182692122667	51089	NaS2_070418_02.raw	0/0	3.26400256156921	31540472	53.3546142578125	0	7.45E-08
High	Sequest HT (A2)	Unambiguous	[K].TVGGGDDAFNTFFSETGAGK.[H]		1	1	Q53M52	Q53M52	0	2	0.7884	0	1	1	989.443054199219	1977.87883176844	-1.8422639403289	-0.00182189078145711	CID	MS2		40.725	53.4128970301333	51083	NaS2_070418_02.raw	0/0	3.45381808280945	179300162	53.1873016357422	0	3.25E-08
High	Sequest HT (A2)	Unambiguous	[K].TVGGGDDAFNTFFSETGAGK.[H]		1	1	Q53M52	Q53M52	0	2	0.7617	0	1	1	989.443054199219	1977.87883176844	-1.8422639403289	-0.00182189078145711	HCD	MS2	0	33.1	53.4109303285333	51081	NaS2_070418_02.raw	0/0	4.27603435516357	179300162	53.1873016357422	0	3.947E-09
High	Sequest HT (A2)	Unambiguous	[K].nGVVQYIYNNQFQPEK.[H]	N1(Deamidated)	1	1	P0C5D5	P0C5D5	0	2	0.0087	0	1	1	971.467102050781	1941.92692747156	-3.70261193297938	-0.0035951142186279	CID	MS2		33.85	53.355083004	51023	NaS2_070418_02.raw	0/0	2.30541110038757	66209354	53.0938148498535	0	8.936E-05
High	Sequest HT (A2)	Unambiguous	[R].DGIKFPDVIHAFKPnPR.[S]	N15(Deamidated)	1	1	Q0E4K1	Q0E4K1	1	4	0.6495	0	1	1	488.768371582031	1952.05165643813	6.5566513060517	0.00319970953128668	CID	MS2		33.1	53.3375293936	51007	NaS2_070418_02.raw	0/0	3.68018555641174			0	6.988E-05
High	Sequest HT (A2)	Unambiguous	[R].DGIKFPDVIHAFKPNPR.[S]		1	1	Q0E4K1	Q0E4K1	1	4	0.5599	0	1	1	488.517608642578	1951.04860468031	-3.19669112029603	-0.00155922992183832	HCD	MS2	14.13111	37.36	53.3358463504	51005	NaS2_070418_02.raw	0/0	2.83862352371216			0	1.006E-05
High	Sequest HT (A2)	Unambiguous	[R].DQETTGFAWWAGNAR.[L]		1	1	P0C367	P0C367	0	2	0.6791	0	1	1	855.384399414063	1709.76152219813	-3.00389053134015	-0.00256797593760894	CID	MS2		33.1	53.1534127986667	50816	NaS2_070418_02.raw	0/0	3.21405076980591	22880182.5	53.2160263061523	0	1.514E-05
High	Sequest HT (A2)	Unambiguous	[R].VQLAEQYLSEAALGDANSDAMK.[T]		1	1	P93431	P93431	0	2	0.6928	0	1	1	1162.55419921875	2324.1011218075	-2.72984902476128	-0.00317223125011878	CID	MS2		38.83	53.3188181624	50988	NaS2_070418_02.raw	0/0	4.45526599884033			0	1.395E-06
High	Sequest HT (A2)	Unambiguous	[K].TLLLGEKPVTVFGIR.[N]		1	1	A2YQT7	A2YQT7	0	3	0.838	0	1	1	548.333068847656	1642.98465328297	-2.67821445412226	-0.00146675901040301	CID	MS2		6.026281	53.3073122341333	50975	NaS2_070418_02.raw	0/0	4.32052421569824	60214450	53.1959762573242	0	2.016E-07
High	Sequest HT (A2)	Unambiguous	[R].LSDEAYEIALSQIR.[S]		1	1	Q655S1	Q655S1	0	2	0.3455	0	1	1	804.418640136719	1607.83000364344	1.54033526358474	0.00123829671883868	HCD	MS2	57.74625	33.1	53.2711843773333	50937	NaS2_070418_02.raw	0/0	3.0074610710144	17210707	53.3434791564941	0	8.917E-06
High	Sequest HT (A2)	Unambiguous	[K].DLYInGAVQMDLPGnR.[K]	N5(Deamidated); N15(Deamidated)	1	1	Q8LJU5	Q8LJU5	0	2	0.1797	0	1	1	889.432983398438	1777.85869016688	9.09201835310401	0.00808208843761493	CID	MS2		41.5	53.2559040066667	50922	NaS2_070418_02.raw	0/0	3.05759763717651			0	1.184E-05
High	Sequest HT (A2)	Unambiguous	[K].MGINPIMMSAGELESGNAGEPAK.[L]		1	1	P93431	P93431	0	2	0.7987	0	1	1	1152.53271484375	2304.0581530575	-3.78062487549022	-0.00435540625016984	CID	MS2		28.705	53.247642572	50913	NaS2_070418_02.raw	0/0	3.12775063514709	29229044.5	53.3789215087891	0	2.836E-06
High	Sequest HT (A2)	Unambiguous	[K].MGINPIMMSAGELESGNAGEPAK.[L]		1	1	P93431	P93431	0	2	0.5689	0	1	1	1152.53271484375	2304.0581530575	-3.78062487549022	-0.00435540625016984	HCD	MS2	0	40.525	53.2458983192	50911	NaS2_070418_02.raw	0/0	3.91635203361511	29229044.5	53.3789215087891	0	6.307E-08
High	Sequest HT (A2)	Unambiguous	[R].LANNLEELILK.[E]		1	2	Q01K11	Q01K11; Q7XN11	0	2	0.366	0	1	1	635.373046875	1269.73881712	-1.93843426354347	-0.0012306549999721	HCD	MS2	39.83389	22.75	53.1807009202667	50844	NaS2_070418_02.raw	0/0	3.06168556213379			0	5.036E-05
High	Sequest HT (A2)	Unambiguous	[K].WLAANVSAEVAESTR.[I]		1	1	P48494	P48494	0	2	0.5076	0	1	1	802.408020019531	1603.80876340906	0.812490959552877	0.000651539531190792	CID	MS2		27.415	53.1643602690667	50828	NaS2_070418_02.raw	0/0	2.61570119857788			0	5.044E-05
High	Sequest HT (A2)	Unambiguous	[R].VVDSPccLVTGEYGWTANMER.[I]	C6(Carbamidomethyl); C7(Carbamidomethyl)	2	3	Q0J4P2; Q07078	Q0J4P2; Q69QQ6; Q07078	0	2	0.8219	0	1	1	1222.53479003906	2444.06230344813	-2.30093517975274	-0.00281182093757337	CID	MS2		33.1	53.1606038141333	50824	NaS2_070418_02.raw	0/0	3.19800329208374	3882288.4375	53.1464233398438	0	3.88E-07
High	Sequest HT (A2)	Unambiguous	[R].VQLAEQYLSEAALGDANSDAMK.[T]		1	1	P93431	P93431	0	2	0.5635	0	1	1	1162.55419921875	2324.1011218075	-2.72984902476128	-0.00317223125011878	HCD	MS2	0	28.795	53.3169053264	50986	NaS2_070418_02.raw	0/0	3.61992001533508			0	2.734E-08
High	Sequest HT (A2)	Unambiguous	[K].DFIFGTGSAAYQYEGAYK.[E]		2	2	Q53NF0; Q0J0N4	Q53NF0; Q0J0N4	0	2	0.6559	0	1	1	994.455078125	1987.90287962	-2.19033862653659	-0.00217709500009278	CID	MS2		33.1	53.8774434122667	51551	NaS2_070418_02.raw	0/0	3.72115540504456	14026795	54.0826263427734	0	1.132E-07
High	Sequest HT (A2)	Unambiguous	[R].VPTVDVSVVDLTVR.[LI]		3	3	Q7FAH2; Q6K5G8; A2YQT7	Q7FAH2; Q6K5G8; A2YQT7	0	2	0.6103	0	1	1	749.928039550781	1498.84880247156	0.846111117726176	0.000634095781265387	HCD	MS2	26.46973	38.44	53.8974710829333	51570	NaS2_070418_02.raw	0/0	3.31409215927124			0	1.878E-05
High	Sequest HT (A2)	Unambiguous	[R].VPTVDVSVVDLTVR.[LI]		3	3	Q7FAH2; Q6K5G8; A2YQT7	Q7FAH2; Q6K5G8; A2YQT7	0	2	0.6127	0	1	1	749.928039550781	1498.84880247156	0.846111117726176	0.000634095781265387	CID	MS2		29.71	53.8990775952	51572	NaS2_070418_02.raw	0/0	2.84054946899414			0	1.166E-05
High	Sequest HT (A2)	Unambiguous	[R].VFEVSLADLQNDEDQAYR.[K]		1	1	P49397	P49397	0	2	0.6325	0	1	1	1056.49499511719	2111.98271360438	-2.50454340507397	-0.00264478281246738	HCD	MS2	0	17.74	54.5299245962667	52228	NaS2_070418_02.raw	0/0	4.67602825164795	95527492	54.5422706604004	0	1.69E-09
High	Sequest HT (A2)	Unambiguous	[K].NSSYFVEWIPNNVK.[S]		6	8	Q43594; Q76FS2; Q8H7U1; Q40665; P46265; Q76FS3	Q43594; Q76FS2; Q8H7U1; P45960; Q40665; P46265; Q76FS3; P37832	0	2	0.6597	0	1	1	848.91796875	1696.82866087	-2.52585265284898	-0.00214297500008342	CID	MS2		28.015	54.510480176	52208	NaS2_070418_02.raw	0/0	3.82430839538574	14193559.5	54.4455718994141	0	4.943E-06
High	Sequest HT (A2)	Unambiguous	[K].NSSYFVEWIPNNVK.[S]		6	8	Q43594; Q76FS2; Q8H7U1; Q40665; P46265; Q76FS3	Q43594; Q76FS2; Q8H7U1; P45960; Q40665; P46265; Q76FS3; P37832	0	2	0.6328	0	1	1	848.91796875	1696.82866087	-2.52585265284898	-0.00214297500008342	HCD	MS2	34.25389	42.12	54.5087633397333	52206	NaS2_070418_02.raw	0/0	3.54110813140869	14193559.5	54.4455718994141	0	1.807E-06
High	Sequest HT (A2)	Selected	[R].ELGVPIVmHDYLTGGFTANTSLAHYcR.[D]	M8(Oxidation); C26(Carbamidomethyl)	1	1	P0C511	P0C511	0	4		0.0156	2	2	760.368408203125	3038.4518029225	0.630407797001161	0.000478865624963021	HCD	MS2	33.01441	32.99845	54.4926848453333	52191	NaS2_070418_02.raw	0/0	2.51627349853516			0	1.62E-05
High	Sequest HT (A2)	Unambiguous	[K].VEGNLPVYGFHDPASFVNSIQKPR.[V]		1	1	Q9LI00	Q9LI00	0	4	0.2308	0	1	1	668.594360351563	2671.35561151625	-2.65729686330972	-0.0017746509375911	HCD	MS2	21.67995	27.80582	54.4551636965333	52152	NaS2_070418_02.raw	0/0	2.33731651306152			0	2.349E-06
High	Sequest HT (A2)	Unambiguous	[K].VSPNYHLYTPAEVEAVIAR.[L]		1	1	Q9LSU1	Q9LSU1	0	3	0.581	0	1	1	710.371704101563	2129.10055904469	-0.948970393208482	-0.000673485104016436	CID	MS2		28.45803	54.4379726349333	52134	NaS2_070418_02.raw	0/0	3.58275532722473			0	1.069E-08
High	Sequest HT (A2)	Unambiguous	[K].VSPNYHLYTPAEVEAVIAR.[L]		1	1	Q9LSU1	Q9LSU1	0	3	0.5097	0	1	1	710.371459960938	2129.09982662281	-1.29297536603229	-0.000917625729016436	HCD	MS2	10.16215	30.82	54.4363750584	52132	NaS2_070418_02.raw	0/0	3.61243486404419			0	1.945E-07
High	Sequest HT (A2)	Unambiguous	[K].TLLLGEKPVTVFGIR.[N]		1	1	A2YQT7	A2YQT7	0	3	0.8886	0	1	1	548.333618164063	1642.98630123219	-1.67519546554212	-0.000917442604153014	CID	MS2		9.979139	54.4345771752	52130	NaS2_070418_02.raw	0/0	4.04296827316284			0	1.917E-07
High	Sequest HT (A2)	Unambiguous	[R].VFEVSLADLQNDEDQAYR.[K]		1	1	P49397	P49397	0	2	0.6595	0	1	1	1056.49645996094	2111.98564329188	-1.11737288345989	-0.00117993906246738	CID	MS2		28.135	54.5316270258667	52230	NaS2_070418_02.raw	0/0	4.63717555999756	95527492	54.5422706604004	0	1.357E-08
High	Sequest HT (A2)	Unambiguous	[K].GVNPDEAVAYGAAVQGSILSGEGGDETK.[D]		1	1	Q6Z7B0	Q6Z7B0	0	3	0.388	0	1	1	897.763854980469	2691.27701168141	0.967452965157353	0.0008678938020239	CID	MS2		35.46	54.4153442272	52110	NaS2_070418_02.raw	0/0	3.16915369033813	15328847.25	54.357723236084	0	2.418E-07
High	Sequest HT (A2)	Unambiguous	[K].DLDPETTLVVVVSK.[T]		2	2	P42862; P42863	P42862; P42863	0	2	0.4159	0	1	1	757.91845703125	1514.8296374325	-1.04173156978485	-0.000789023750030537	HCD	MS2	40.01566	38.4	54.4123989274667	52107	NaS2_070418_02.raw	0/0	3.14511156082153	22645376.125	54.4835739135742	0	9.861E-05
High	Sequest HT (A2)	Unambiguous	[K].ANLINATSISLEQLEK.[S]		1	1	P0C2Z0	P0C2Z0	0	2	0.6108	0	1	1	872.4765625	1743.94584837	-1.6378692745658	-0.00142817999994804	CID	MS2		42.025	54.4114134128	52106	NaS2_070418_02.raw	0/0	3.51907444000244			0	2.981E-07
High	Sequest HT (A2)	Unambiguous	[K].ANLINATSISLEQLEK.[S]		1	1	P0C2Z0	P0C2Z0	0	2	0.4959	0	1	1	872.4765625	1743.94584837	-1.6378692745658	-0.00142817999994804	HCD	MS2	19.83813	32.305	54.4095195056	52104	NaS2_070418_02.raw	0/0	3.68724942207336			0	1.01E-06
High	Sequest HT (A2)	Unambiguous	[R].VALEAcVQAR.[N]	C6(Carbamidomethyl)	1	1	P0C511	P0C511	0	2	0.5973	0	1	1	558.7939453125	1116.580613995	-2.14052604341346	-0.00119503749992234	CID	MS2		37.80567	54.3714755066667	52065	NaS2_070418_02.raw	0/0	3.75096130371094			0	6.81E-05
High	Sequest HT (A2)	Unambiguous	[R].GMEVIDTGAPLSVPVGGATLGR.[I]		1	1	P12085	P12085	0	2	0.7124	0	1	1	1049.05236816406	2097.09745969813	-1.62377591474831	-0.00170261093762747	CID	MS2		34.36214	54.3637406469333	52057	NaS2_070418_02.raw	0/0	4.65785312652588	137653537.75	54.4501800537109	0	2.899E-10
High	Sequest HT (A2)	Unambiguous	[K].MIPTKPMVVETFSEYPPLGR.[F]		1	1	O64937	O64937	0	3	0.6854	0	1	1	764.728637695313	2292.17135982594	-2.31770269988889	-0.00177086135408899	CID	MS2		19.59475	54.3626404322667	52056	NaS2_070418_02.raw	0/0	3.56475496292114			0	2.367E-06
High	Sequest HT (A2)	Unambiguous	[R].GMEVIDTGAPLSVPVGGATLGR.[I]		1	1	P12085	P12085	0	2	0.6079	0	1	1	1049.05261230469	2097.09794797938	-1.39093959382169	-0.00145847031262747	HCD	MS2	4.997294	33.1	54.3617674725333	52055	NaS2_070418_02.raw	0/0	4.02785587310791	137653537.75	54.4501800537109	0	8.359E-10
High	Sequest HT (A2)	Unambiguous	[K].LYRPDMSVEEAVDLVDK.[C]		1	1	Q9LST6	Q9LST6	0	3	0.3314	0	1	1	660.329467773438	1978.97385006031	-2.61166977459183	-0.00172281322905595	HCD	MS2	88.72263	35.235	54.2938541261333	51984	NaS2_070418_02.raw	0/0	3.49791097640991	11158600.5	54.1684646606445	0	1.624E-05
High	Sequest HT (A2)	Unambiguous	[K].GVNPDEAVAYGAAVQGSILSGEGGDETK.[D]		1	1	Q6Z7B0	Q6Z7B0	0	3	0.5015	0	1	1	897.763854980469	2691.27701168141	0.967452965157353	0.0008678938020239	HCD	MS2	72.4902	26.005	54.4132048992	52108	NaS2_070418_02.raw	0/0	3.39290499687195	15328847.25	54.357723236084	0	8.065E-05
High	Sequest HT (A2)	Unambiguous	[R].VPTVDVSVVDLTVR.[LI]		3	3	Q7FAH2; Q6K5G8; A2YQT7	Q7FAH2; Q6K5G8; A2YQT7	0	2	0.4429	0	1	1	749.926696777344	1498.84611692469	-0.945630079146162	-0.000708677656234613	CID	MS2		31.645	54.2930415669333	51983	NaS2_070418_02.raw	0/0	2.89089369773865			0	2.045E-06
High	Sequest HT (A2)	Unambiguous	[R].VETGVLKPGMVVTFGPSGLTTEVK.[S]		1	1	O64937	O64937	0	3	0.5217	0	1	1	816.111511230469	2446.31998043141	-2.53147706198572	-0.00206427286457256	HCD	MS2	12.16349	21.90338	54.5332370608	52232	NaS2_070418_02.raw	0/0	4.82958078384399	3295803.5625	54.545841217041	0	2.439E-09
High	Sequest HT (A2)	Unambiguous	[K].KLDGQLGGLLSEASAEEDFTGK.[A]		1	1	Q6K669	Q6K669	1	3	0.6198	0	1	1	755.7119140625	2265.1211889275	-1.46023430726151	-0.00110253750002206	HCD	MS2	13.66144	20.45564	54.5363870717333	52235	NaS2_070418_02.raw	0/0	5.05310153961182			0	1.041E-06
High	Sequest HT (A2)	Unambiguous	[R].TDKTYPAGFMDVISIPK.[T]		1	1	P49398	P49398	1	3	0.3401	0	1	1	628.323608398438	1882.95627193531	-2.99530471197596	-0.00188001489580832	HCD	MS2	42.06805	32.455	54.7722490317333	52475	NaS2_070418_02.raw	0/0	3.44234180450439			0	7.891E-05
High	Sequest HT (A2)	Unambiguous	[R].VFEVSLADLQNDEDQAYR.[K]		1	1	P49397	P49397	0	3	0.5076	0	1	1	704.666381835938	2111.98459224781	-1.61502914897887	-0.00113697406247108	CID	MS2		23.905	54.7692920192	52472	NaS2_070418_02.raw	0/0	3.314377784729	28044769.25	54.7927474975586	0	1.934E-08
High	Sequest HT (A2)	Unambiguous	[K].SIAQINTPDATSLLIQPYDK.[S]		1	1	A3BLC3	A3BLC3	0	2	0.6205	0	1	1	1094.57678222656	2188.14628782313	-1.50873911499926	-0.00165067343732517	CID	MS2		29.995	54.7655330536	52468	NaS2_070418_02.raw	0/0	3.32140135765076	118975466.5	54.8767395019531	0	7.9E-07
High	Sequest HT (A2)	Unambiguous	[K].LAVNLIPFPR.[L]		6	8	Q43594; Q76FS2; Q8H7U1; Q40665; P46265; Q76FS3	Q43594; Q76FS2; Q8H7U1; P45960; Q40665; P46265; Q76FS3; P37832	0	2	0.5114	0	1	1	570.349609375	1139.69194212	-1.40249105831701	-0.000799204999907488	CID	MS2		42.03	54.7381481738667	52440	NaS2_070418_02.raw	0/0	2.63799095153809			0	9.726E-05
High	Sequest HT (A2)	Unambiguous	[R].GSDTcELVFENcFVPHEnVLGEEGK.[G]	C5(Carbamidomethyl); C12(Carbamidomethyl); N18(Deamidated)	1	1	Q75IM9	Q75IM9	0	3		0.0249	2	2	956.426513671875	2867.26498775563	5.27933958116011	0.00504572854172987	HCD	MS2	45.98754	42.225	54.7319846981333	52433	NaS2_070418_02.raw	0/0	3.51763701438904	3559103.6875	54.6199569702148	0	6.452E-05
High	Sequest HT (A2)	Unambiguous	[R].GSDTcELVFEncFVPHENVLGEEGK.[G]	C5(Carbamidomethyl); N11(Deamidated); C12(Carbamidomethyl)	1	1	Q75IM9	Q75IM9	0	3	0.0249	0	1	1	956.426513671875	2867.26498775563	5.2793395811612	0.00504572854173091	HCD	MS2	45.98754	42.225	54.7319846981333	52433	NaS2_070418_02.raw	0/0	3.61226487159729	3559103.6875	54.6199569702148	0	1.297E-06
High	Sequest HT (A2)	Unambiguous	[R].GMEVIDTGAPLSVPVGGATLGR.[I]		1	1	P12085	P12085	0	2	0.6685	0	1	1	1049.05310058594	2097.09892454188	-0.925266951968454	-0.000970189062627469	CID	MS2		23.02	54.7225663197333	52423	NaS2_070418_02.raw	0/0	3.55877184867859	180421503.125	54.4959449768066	0	2.657E-06
High	Sequest HT (A2)	Unambiguous	[R].FVYAHFPInASITNSNTAIEIR.[N]	N9(Deamidated)	1	1	P49210	P49210	0	3	0.2131	0	1	1	827.097106933594	2479.27676754078	6.11793075148858	0.00505598359370548	CID	MS2		33.1	54.7092063421333	52412	NaS2_070418_02.raw	0/0	3.05310702323914	10891814.75	54.8278694152832	0	5.603E-05
High	Sequest HT (A2)	Unambiguous	[R].VETGVLKPGMVVTFGPSGLTTEVK.[S]		1	1	O64937	O64937	0	3	0.5616	0	1	1	816.112426757813	2446.32272701344	-1.4087396031451	-0.00114874552082256	CID	MS2		28.41705	54.5351057674667	52234	NaS2_070418_02.raw	0/0	4.37516069412231	3295803.5625	54.545841217041	0	1.382E-08
High	Sequest HT (A2)	Unambiguous	[R].FVYAHFPINASITNSNTAIEIR.[N]		1	1	P49210	P49210	0	3	0.4706	0	1	1	826.762817382813	2478.27389888844	-1.48679937511114	-0.00122823385421119	HCD	MS2	51.02533	40.47	54.7074482392	52410	NaS2_070418_02.raw	0/0	3.39735579490662			0	1.457E-05
High	Sequest HT (A2)	Selected	[R].VAEEVIFGQENVTTGASNDFMQVSR.[V]		1	1	Q5Z974	Q5Z974	0	3	0.0103	0	1	1	910.1025390625	2728.2930639275	1.75199135965142	0.00159331250006289	HCD	MS2	11.76985	36.48	54.6090609666667	52309	NaS2_070418_02.raw	0/0	2.92079448699951	3811585	54.6980361938477	0	1.982E-05
High	Sequest HT (A2)	Unambiguous	[K].GWSLNLGELAR.[I]		1	1	Q9LI00	Q9LI00	0	2	0.4749	0	1	1	608.327880859375	1215.64848508875	0.360530954088867	0.000219139375076338	CID	MS2		26.72675	54.5928635797333	52291	NaS2_070418_02.raw	0/0	2.98960161209106			0	7.859E-05
High	Sequest HT (A2)	Unambiguous	[K].IPVLETPEGAVFESNAIAR.[Y]		1	1	Q5Z627	Q5Z627	0	2	0.5563	0	1	1	1007.03479003906	2013.06230344813	-1.40478906085179	-0.0014139659376724	CID	MS2		42.94	54.5777770472	52277	NaS2_070418_02.raw	0/0	3.10977149009705	38528425.25	54.6099967956543	0	5.42E-05
High	Sequest HT (A2)	Unambiguous	[K].IPVLETPEGAVFESNAIAR.[Y]		1	1	Q5Z627	Q5Z627	0	2	0.6429	0	1	1	1007.03479003906	2013.06230344813	-1.40478906085179	-0.0014139659376724	HCD	MS2	0	33.1	54.5754580666667	52275	NaS2_070418_02.raw	0/0	2.94445490837097	38528425.25	54.6099967956543	0	4.672E-07
High	Sequest HT (A2)	Unambiguous	[K].SDcTLLEINPLAETADNK.[L]	C3(Carbamidomethyl)	1	1	Q6K9N6	Q6K9N6	0	2	0.6577	0	1	1	1002.48199462891	2003.95671262781	-1.14720519452907	-0.00114947609385396	CID	MS2		27.37	54.5643710429333	52265	NaS2_070418_02.raw	0/0	3.70977354049683	25645803	54.3349494934082	0	8.7E-07
High	Sequest HT (A2)	Unambiguous	[K].SDcTLLEINPLAETADNK.[L]	C3(Carbamidomethyl)	1	1	Q6K9N6	Q6K9N6	0	2	0.4049	0	1	1	1002.48199462891	2003.95671262781	-1.14720519452907	-0.00114947609385396	HCD	MS2	33.87612	42.255	54.5625818368	52263	NaS2_070418_02.raw	0/0	3.2565176486969	25645803	54.3349494934082	0	3.869E-05
High	Sequest HT (A2)	Unambiguous	[R].AAVPSGASTGVYEALELR.[D]		1	1	Q42971	Q42971	0	2	0.2077	0	1	1	895.96728515625	1790.9272936825	-0.563929609949061	-0.00050497874985922	HCD	MS2	0	41.115	54.5551466354667	52255	NaS2_070418_02.raw	0/0	2.6038670539856	2566171.5	54.5248641967773	0	1.692E-05
High	Sequest HT (A2)	Unambiguous	[K].KLDGQLGGLLSEASAEEDFTGK.[A]		1	1	Q6K669	Q6K669	1	3	0.6095	0	1	1	755.7119140625	2265.1211889275	-1.46023430726151	-0.00110253750002206	CID	MS2		18.13571	54.5381826026667	52237	NaS2_070418_02.raw	0/0	3.79159903526306			0	1.611E-06
High	Sequest HT (A2)	Unambiguous	[R].VPTVDVSVVDLTVR.[LI]		3	3	Q7FAH2; Q6K5G8; A2YQT7	Q7FAH2; Q6K5G8; A2YQT7	0	2	0.5469	0	1	1	749.926818847656	1498.84636106531	-0.782744515794131	-0.000586607343734613	CID	MS2		37.70105	54.6666896418667	52368	NaS2_070418_02.raw	0/0	3.08644771575928			0	6.745E-06
High	Sequest HT (A2)	Unambiguous	[K].MVGYALQAADILSK.[E]		1	1	Q0J0H4	Q0J0H4	0	2	0.6102	0	1	1	740.396545410156	1479.78581419031	-1.19100857122212	-0.000881219843677172	CID	MS2		31.10082	52.9419864181333	50603	NaS2_070418_02.raw	0/0	3.54295086860657	17502096.75	52.9341278076172	0	1.998E-05
High	Sequest HT (A2)	Unambiguous	[K].DFIFGTGSAAYQYEGAYK.[E]		2	2	Q53NF0; Q0J0N4	Q53NF0; Q0J0N4	0	2	0.7717	0	1	1	994.45556640625	1987.9038561825	-1.69908708149929	-0.00168881375009278	CID	MS2		41.455	54.285760496	51975	NaS2_070418_02.raw	0/0	4.59761714935303			0	1.7E-09
High	Sequest HT (A2)	Unambiguous	[K].GVNPDEAVAYGAAVQGSILSGEGGDETK.[D]		1	1	Q6Z7B0	Q6Z7B0	0	2	0.7212	0	1	1	1346.13537597656	2691.26347532313	-4.06226761667323	-0.00546633843759992	CID	MS2		33.1	54.2632303221333	51953	NaS2_070418_02.raw	0/0	2.68828511238098	6977397.625	54.14404296875	0	1.453E-05
High	Sequest HT (A2)	Unambiguous	[K].MGINPIMMSAGELESGNAGEPAK.[L]		1	1	P93431	P93431	0	2	0.6435	0	1	1	1152.53308105469	2304.05888547938	-3.46274266187695	-0.00398919531266984	HCD	MS2	0	33.025	54.0407275608	51719	NaS2_070418_02.raw	0/0	4.59772253036499	61923668	53.7204284667969	0	1.231E-07
High	Sequest HT (A2)	Unambiguous	[K].VSPNYHLYTPAEVEAVIAR.[L]		1	1	Q9LSU1	Q9LSU1	0	3	0.5559	0	1	1	710.371032714844	2129.09854488453	-1.89498406847396	-0.00134487182276644	CID	MS2		32.58332	54.0388530066667	51717	NaS2_070418_02.raw	0/0	2.85589218139648			0	2.166E-07
High	Sequest HT (A2)	Unambiguous	[K].VSPNYHLYTPAEVEAVIAR.[L]		1	1	Q9LSU1	Q9LSU1	0	3	0.4272	0	1	1	710.371032714844	2129.09854488453	-1.89498406847396	-0.00134487182276644	HCD	MS2	18.5734	33.1	54.0365423106667	51715	NaS2_070418_02.raw	0/0	4.11715650558472			0	4.04E-07
High	Sequest HT (A2)	Unambiguous	[K].ANLINATSISLEQLEK.[S]		1	1	P0C2Z0	P0C2Z0	0	2	0.5936	0	1	1	872.477905273438	1743.94853391688	-0.0979461863945883	-8.54065624480427E-05	CID	MS2		42.025	54.0347488205333	51713	NaS2_070418_02.raw	0/0	3.42443060874939			0	1.522E-06
High	Sequest HT (A2)	Unambiguous	[K].ANLINATSISLEQLEK.[S]		1	1	P0C2Z0	P0C2Z0	0	2	0.4939	0	1	1	872.476806640625	1743.94633665125	-1.35788325853467	-0.00118403937494804	HCD	MS2	18.0296	32.305	54.0328487117333	51711	NaS2_070418_02.raw	0/0	3.27775740623474			0	5.664E-06
High	Sequest HT (A2)	Unambiguous	[K].MIPTKPMVVETFSEYPPLGR.[F]		1	1	O64937	O64937	0	3	0.6492	0	1	1	764.729614257813	2292.17428951344	-1.03957805301351	-0.000794298854088993	CID	MS2		15.74901	53.9961442133333	51673	NaS2_070418_02.raw	0/0	3.05250644683838			0	6.531E-06
High	Sequest HT (A2)	Unambiguous	[R].GMEVIDTGAPLSVPVGGATLGR.[I]		1	1	P12085	P12085	0	2	0.4413	0	1	1	1049.05419921875	2097.1011218075	0.122496492201324	0.000128443749872531	CID	MS2		41.835	53.9730772725333	51649	NaS2_070418_02.raw	0/0	2.81305432319641			0	1.433E-05
High	Sequest HT (A2)	Unambiguous	[R].GMEVIDTGAPLSVPVGGATLGR.[I]		1	1	P12085	P12085	0	2	0.4082	0	1	1	1049.05456542969	2097.10185422938	0.47175097359125	0.000494654687372531	HCD	MS2	36.61498	33.1	53.9706768333333	51647	NaS2_070418_02.raw	0/0	2.67063426971436			0	3.462E-06
High	Sequest HT (A2)	Unambiguous	[K].MGINPIMMSAGELESGNAGEPAK.[L]		1	1	P93431	P93431	0	2	0.7281	0	1	1	1152.53308105469	2304.05888547938	-3.46274266187695	-0.00398919531266984	CID	MS2		41.505	54.0427254674667	51721	NaS2_070418_02.raw	0/0	3.42045331001282	61923668	53.7204284667969	0	2.431E-07
High	Sequest HT (A2)	Unambiguous	[K].VPPQTSAIITNDGVGINPQQSAGNVFLK.[H]		1	1	Q94DM8	Q94DM8	0	3	0.6124	0	1	1	955.839416503906	2865.50369625172	-2.37309487761164	-0.00226670942690059	CID	MS2		38.625	53.9535170808	51630	NaS2_070418_02.raw	0/0	3.37858390808105	17523799	53.9092330932617	0	3.676E-05
High	Sequest HT (A2)	Unambiguous	[R].VNAMIEDqEPFEGEDLLDAK.[C]	Q8(Deamidated)	1	1	Q5Z627	Q5Z627	0	2		0.0098	2	2	1132.52746582031	2264.04765501063	8.90888063776323	0.0100849753125074	CID	MS2		33.1	53.9244972306667	51600	NaS2_070418_02.raw	0/0	3.04184556007385			0	3.944E-05
High	Sequest HT (A2)	Unambiguous	[R].VFEVSLADLqNDEDQAYR.[K]	Q10(Deamidated)	1	1	P49397	P49397	0	2		0.0413	2	2	1056.99194335938	2112.97661008875	2.17273049922762	0.00229545937503262	CID	MS2		42.4	53.9178789245333	51593	NaS2_070418_02.raw	0/0	4.1839427947998	9590812.375	53.7700424194336	0	1.379E-07
High	Sequest HT (A2)	Unambiguous	[R].VFEVSLADLQnDEDQAYR.[K]	N11(Deamidated)	1	1	P49397	P49397	0	2	0.0413	0	1	1	1056.99194335938	2112.97661008875	2.17273049922762	0.00229545937503262	CID	MS2		42.4	53.9178789245333	51593	NaS2_070418_02.raw	0/0	4.35809278488159	9590812.375	53.7700424194336	0	7.807E-08
High	Sequest HT (A2)	Unambiguous	[R].VFEVSLADLqNDEDQAYR.[K]	Q10(Deamidated)	1	1	P49397	P49397	0	2		0.0188	2	2	1056.99133300781	2112.97538938563	1.59501195211714	0.00168510781253262	HCD	MS2	0	33.1	53.9158706469333	51591	NaS2_070418_02.raw	0/0	3.13385486602783	9590812.375	53.7700424194336	0	3.093E-05
High	Sequest HT (A2)	Unambiguous	[R].VFEVSLADLQnDEDQAYR.[K]	N11(Deamidated)	1	1	P49397	P49397	0	2	0.0188	0	1	1	1056.99133300781	2112.97538938563	1.59501195211714	0.00168510781253262	HCD	MS2	0	33.1	53.9158706469333	51591	NaS2_070418_02.raw	0/0	3.19026064872742	9590812.375	53.7700424194336	0	6.135E-07
High	Sequest HT (A2)	Unambiguous	[K].LYRPDMSVEEAVDLVDK.[C]		1	1	Q9LST6	Q9LST6	0	3	0.5065	0	1	1	660.331176757813	1978.97897701344	-0.0209636190075894	-1.38288540559491E-05	CID	MS2		18.595	53.9027337370667	51576	NaS2_070418_02.raw	0/0	3.07742023468018			0	3.487E-05
High	Sequest HT (A2)	Unambiguous	[K].LYRPDMSVEEAVDLVDK.[C]		1	1	Q9LST6	Q9LST6	0	3	0.3196	0	1	1	660.331176757813	1978.97897701344	-0.0209636190075894	-1.38288540559491E-05	HCD	MS2	84.69642	39.67	53.9009922658667	51574	NaS2_070418_02.raw	0/0	4.12769460678101			0	5.288E-07
High	Sequest HT (A2)	Unambiguous	[K].SNYNFEKPFLYLAR.[K]		1	3	A2Y7R5	A2YEQ6; A2Y7R5; Q7F7I7	0	3	0.3295	0	1	1	587.970275878906	1761.89627437672	0.223024937521585	0.000130982239625155	CID	MS2		25.43496	53.90011102	51573	NaS2_070418_02.raw	0/0	2.63860583305359			0	2.231E-05
High	Sequest HT (A2)	Unambiguous	[R].TcVLVSEEDEEATFVDPALR.[G]	C2(Carbamidomethyl)	1	1	A2WXB2	A2WXB2	0	2	0.4892	0	1	1	1140.53540039063	2280.06352415125	-2.84829356006857	-0.00324715437504253	CID	MS2		33.1	53.9485984245333	51625	NaS2_070418_02.raw	0/0	2.30585646629334	5285089.875	53.8904571533203	0	6.107E-05
High	Sequest HT (A2)	Unambiguous	[K].DFIFGTGSAAYQYEGAYK.[E]		2	2	Q53NF0; Q0J0N4	Q53NF0; Q0J0N4	0	2	0.6366	0	1	1	994.455139160156	1987.90300169031	-2.12893218340693	-0.00211605984384278	HCD	MS2	0	31.675	54.2837464357333	51973	NaS2_070418_02.raw	0/0	4.2070140838623			0	8.816E-08
High	Sequest HT (A2)	Unambiguous	[R].SQDVHSnGPVLDETILADPDISDAIENEKEVSK.[T]	N7(Deamidated)	1	1	Q69RJ0	Q69RJ0	1	4	0.0222	0	1	1	892.181457519531	3565.70400018813	0.340549450762187	0.000303574531329009	HCD	MS2	12.71362	39.045	54.061058052	51742	NaS2_070418_02.raw	0/0	3.14820766448975	6507664.875	54.0614929199219	0	2.858E-05
High	Sequest HT (A2)	Unambiguous	[K].TLLLGEKPVTVFGIR.[N]		1	1	A2YQT7	A2YQT7	0	3	0.8909	0	1	1	548.333190917969	1642.98501949391	-2.45532134554889	-0.00134468869790301	CID	MS2		8.401088	54.0687992488	51749	NaS2_070418_02.raw	0/0	3.85446524620056			0	4.758E-08
High	Sequest HT (A2)	Unambiguous	[K].LHGGTPANFLDVGGSASEGQVVEAFK.[I]		1	1	Q6K9N6	Q6K9N6	0	3	0.6537	0	1	1	863.0986328125	2587.2813451775	1.02018290277184	0.000879832500080132	CID	MS2		25.84	54.2421748386667	51929	NaS2_070418_02.raw	0/0	3.87476110458374			0	4.495E-09
High	Sequest HT (A2)	Unambiguous	[K].LHGGTPANFLDVGGSASEGQVVEAFK.[I]		1	1	Q6K9N6	Q6K9N6	0	3	0.6113	0	1	1	863.097106933594	2587.27676754078	-0.749103378099428	-0.000646046406169868	HCD	MS2	24.35608	37.095	54.2404710714667	51927	NaS2_070418_02.raw	0/0	5.2966160774231			0	2.736E-10
High	Sequest HT (A2)	Unambiguous	[K].TLLLGEKPVTVFGIR.[N]		1	1	A2YQT7	A2YQT7	0	2	0.6412	0	1	1	821.997863769531	1642.98845090906	-0.366801553652936	-0.000301325468740288	CID	MS2		32.575	54.2391209728	51926	NaS2_070418_02.raw	0/0	3.01333379745483			0	2.443E-05
High	Sequest HT (A2)	Unambiguous	[R].VFEVSLADLQNDEDQAYR.[K]		1	1	P49397	P49397	0	2	0.7033	0	1	1	1056.49560546875	2111.9839343075	-1.92655568773477	-0.00203443124996738	CID	MS2		41.235	54.1750050866667	51860	NaS2_070418_02.raw	0/0	3.37052392959595	95527492	54.5422706604004	0	8.244E-08
High	Sequest HT (A2)	Unambiguous	[R].VFEVSLADLQNDEDQAYR.[K]		1	1	P49397	P49397	0	2	0.2441	0	1	1	1056.49560546875	2111.9839343075	-1.92655568773477	-0.00203443124996738	HCD	MS2	0	32.71	54.1730092682667	51858	NaS2_070418_02.raw	0/0	2.53662300109863	95527492	54.5422706604004	0	3.19E-06
High	Sequest HT (A2)	Unambiguous	[R].VETGVLKPGMVVTFGPSGLTTEVK.[S]		1	1	O64937	O64937	0	3	0.5227	0	1	1	816.112548828125	2446.32309322438	-1.25904127529968	-0.00102667520832256	CID	MS2		41.055	54.1599370176	51844	NaS2_070418_02.raw	0/0	2.64049243927002			0	6.11E-06
High	Sequest HT (A2)	Unambiguous	[R].VETGVLKPGMVVTFGPSGLTTEVK.[S]		1	1	O64937	O64937	0	3	0.4075	0	1	1	816.112548828125	2446.32309322438	-1.25904127529968	-0.00102667520832256	HCD	MS2	38.0065	33.1	54.1579266986667	51842	NaS2_070418_02.raw	0/0	3.1944522857666			0	1.644E-05
High	Sequest HT (A2)	Unambiguous	[K].SDcTLLEINPLAETADNK.[L]	C3(Carbamidomethyl)	1	1	Q6K9N6	Q6K9N6	0	2	0.7285	0	1	1	1002.47900390625	2003.9507311825	-4.13201939378956	-0.00414019875010396	CID	MS2		25.585	54.1547174349333	51839	NaS2_070418_02.raw	0/0	5.01229333877563	44782636	53.9858932495117	0	2.395E-08
High	Sequest HT (A2)	Unambiguous	[R].SqDVHSNGPVLDETILADPDISDAIENEKEVSK.[T]	Q2(Deamidated)	1	1	Q69RJ0	Q69RJ0	1	4		0.0349	3	3	892.181457519531	3565.70400018813	0.340549450762187	0.000303574531329009	HCD	MS2	12.71362	39.045	54.061058052	51742	NaS2_070418_02.raw	0/0	3.04339385032654	6507664.875	54.0614929199219	0	6.069E-05
High	Sequest HT (A2)	Unambiguous	[K].SDcTLLEINPLAETADNK.[L]	C3(Carbamidomethyl)	1	1	Q6K9N6	Q6K9N6	0	2	0.5622	0	1	1	1002.47900390625	2003.9507311825	-4.13201939378956	-0.00414019875010396	HCD	MS2	17.47544	29.605	54.1531456106667	51837	NaS2_070418_02.raw	0/0	4.18136930465698	44782636	53.9858932495117	0	7.013E-08
High	Sequest HT (A2)	Unambiguous	[R].VQLAEQYLSEAALGDAnSDAMK.[T]	N17(Deamidated)	1	1	P93431	P93431	0	2	0.1606	0	1	1	1163.04650878906	2325.08574094813	-2.46928859316636	-0.00287066093761879	HCD	MS2	10.59526	33.1	54.1442605925333	51829	NaS2_070418_02.raw	0/0	3.29665446281433	11237134.75	54.1288299560547	0	9.472E-06
High	Sequest HT (A2)	Selected	[K].GMLQAHQIIAEYNNAISEADR.[E]		1	1	P31924	P31924	0	3	0.0393	0	1	1	782.049377441406	2344.13357906422	-0.614045594576573	-0.000479801927061393	HCD	MS2	24.55295	37.84	54.1434668770667	51828	NaS2_070418_02.raw	0/0	2.28983497619629	16124356.8125	54.1299781799316	0	8.981E-05
High	Sequest HT (A2)	Unambiguous	[K].KLDGQLGGLLSEASAEEDFTGK.[A]		1	1	Q6K669	Q6K669	1	3	0.7007	0	1	1	755.7119140625	2265.1211889275	-1.46023430726151	-0.00110253750002206	CID	MS2		27.7	54.1414730824	51826	NaS2_070418_02.raw	0/0	4.21260452270508			0	1.72E-07
High	Sequest HT (A2)	Unambiguous	[K].KLDGQLGGLLSEASAEEDFTGK.[A]		1	1	Q6K669	Q6K669	1	3	0.4784	0	1	1	755.7119140625	2265.1211889275	-1.46023430726151	-0.00110253750002206	HCD	MS2	23.86656	34.73434	54.1396962234667	51824	NaS2_070418_02.raw	0/0	4.39363288879395			0	4.411E-07
High	Sequest HT (A2)	Unambiguous	[K].IPVLETPEGAVFESNAIAR.[Y]		1	1	Q5Z627	Q5Z627	0	2	0.7051	0	1	1	1007.03491210938	2013.06254758875	-1.28351100521698	-0.0012918956251724	CID	MS2		23.98	54.1119327453333	51794	NaS2_070418_02.raw	0/0	3.12223434448242	49512860.75	54.304615020752	0	6.002E-07
High	Sequest HT (A2)	Unambiguous	[K].IPVLETPEGAVFESNAIAR.[Y]		1	1	Q5Z627	Q5Z627	0	2	0.6171	0	1	1	1007.03491210938	2013.06254758875	-1.28351100521698	-0.0012918956251724	HCD	MS2	0	42.505	54.1101413554667	51792	NaS2_070418_02.raw	0/0	3.63211464881897	49512860.75	54.304615020752	0	7.714E-07
High	Sequest HT (A2)	Unambiguous	[R].DGIKFPDVIHAFKPNPR.[S]		1	1	Q0E4K1	Q0E4K1	1	4	0.5825	0	1	1	488.518493652344	1951.05214471938	-1.38226797491846	-0.000674220156213323	CID	MS2		33.1	54.1075370962667	51790	NaS2_070418_02.raw	0/0	2.84918141365051			0	1.277E-05
High	Sequest HT (A2)	Unambiguous	[R].DGIKFPDVIHAFKPNPR.[S]		1	1	Q0E4K1	Q0E4K1	1	4	0.3741	0	1	1	488.518188476563	1951.05092401625	-2.00793112849693	-0.000979395937463323	HCD	MS2	9.197134	33.97	54.1059084549333	51788	NaS2_070418_02.raw	0/0	2.93790411949158			0	1.972E-05
High	Sequest HT (A2)	Unambiguous	[R].VqLAEQYLSEAALGDAnSDAMK.[T]	Q2(Deamidated); N17(Deamidated)	1	1	P93431	P93431	0	2	0.4564	0	1	1	1163.54663085938	2326.08598508875	4.50837419402849	0.00524340937488121	CID	MS2		42.45	54.1462522298667	51831	NaS2_070418_02.raw	0/0	4.01198816299438			0	7.86E-06
High	Sequest HT (A2)	Unambiguous	[K].LTSSPWSELDGLQPETK.[I]		1	1	Q75HE6	Q75HE6	0	2	0.4597	0	1	1	944.466735839844	1887.92619504969	-3.84202118869676	-0.0036267401560508	CID	MS2		24.835	51.4002986144	49019	NaS2_070418_02.raw	0/0	2.47683787345886	55016855.5	51.3837661743164	0	4.574E-05
High	Sequest HT (A2)	Unambiguous	[R].DGIKFPDVIHAFKPNPR.[S]		1	1	Q0E4K1	Q0E4K1	1	4	0.5079	0	1	1	488.518310546875	1951.0514122975	-1.75766586706554	-0.000857325624963323	CID	MS2		32.365	52.9362868997333	50596	NaS2_070418_02.raw	0/0	2.52229523658752			0	5.857E-06
High	Sequest HT (A2)	Unambiguous	[R].VQLAEQYLSEAALGDANSDAMK.[T]		1	1	P93431	P93431	0	2	0.7105	0	1	1	1162.55603027344	2324.10478391688	-1.1541433277793	-0.00134117656261878	CID	MS2		23.305	52.9313935216	50591	NaS2_070418_02.raw	0/0	4.94433641433716			0	1.6E-08
High	Sequest HT (A2)	Unambiguous	[R].VPTVDVSVVDLTVR.[LI]		3	3	Q7FAH2; Q6K5G8; A2YQT7	Q7FAH2; Q6K5G8; A2YQT7	0	2	0.7968	0	1	1	749.92626953125	1498.8452624325	-1.51572955087827	-0.00113592374998461	CID	MS2		14.07172	51.9901938482667	49625	NaS2_070418_02.raw	0/0	3.79219317436218			0	1.304E-06
High	Sequest HT (A2)	Unambiguous	[K].KPWALSFSFGR.[A]		1	1	Q5N725	Q5N725	0	3	0.6735	0	1	1	432.567657470703	1295.68841915211	-0.847871249520768	-0.000366192630129566	CID	MS2		41.64	51.9714316157333	49607	NaS2_070418_02.raw	0/0	2.4501895904541	9010234.25	51.9201622009277	0	5.959E-05
High	Sequest HT (A2)	Unambiguous	[K].KISEEEYISAIKEEISK.[V]		1	1	Q2QLY5	Q2QLY5	2	3	0.5111	0	1	1	666.020202636719	1996.04605465016	-1.2141788488212	-0.000807853281154773	CID	MS2		23.70555	51.9603612893333	49595	NaS2_070418_02.raw	0/0	3.14748549461365			0	2.726E-05
High	Sequest HT (A2)	Unambiguous	[K].KISEEEYISAIKEEISK.[V]		1	1	Q2QLY5	Q2QLY5	2	3	0.5063	0	1	1	666.020202636719	1996.04605465016	-1.2141788488212	-0.000807853281154773	HCD	MS2	42.31791	18.25569	51.9585090189333	49593	NaS2_070418_02.raw	0/0	3.95491361618042			0	4.297E-06
High	Sequest HT (A2)	Unambiguous	[R].IGDSLSAHPNELVAVFTR.[L]		1	1	P31924	P31924	0	3	0.6857	0	1	1	642.67333984375	1926.00546627125	-1.29004594652556	-0.000828212916682484	CID	MS2		27.96386	51.9560755589333	49591	NaS2_070418_02.raw	0/0	3.14534449577332	18828990.75	51.6830520629883	0	5.662E-05
High	Sequest HT (A2)	Unambiguous	[R].IGDSLSAHPNELVAVFTR.[L]		1	1	P31924	P31924	0	3	0.6134	0	1	1	642.67333984375	1926.00546627125	-1.29004594652556	-0.000828212916682484	HCD	MS2	41.38532	24.61791	51.954050928	49589	NaS2_070418_02.raw	0/0	3.87598323822021	18828990.75	51.6830520629883	0	1.417E-07
High	Sequest HT (A2)	Unambiguous	[K].LVAWYDNEWGYSNR.[V]		1	1	A2YQT7	A2YQT7	0	2	0.5794	0	1	1	886.903503417969	1772.79973020594	-1.68044308986601	-0.00148954703126947	CID	MS2		27.445	51.9231585333333	49557	NaS2_070418_02.raw	0/0	3.20827412605286			0	1.457E-05
High	Sequest HT (A2)	Unambiguous	[K].LVAWYDNEWGYSNR.[V]		1	1	A2YQT7	A2YQT7	0	2	0.5603	0	1	1	886.903503417969	1772.79973020594	-1.68044308986601	-0.00148954703126947	HCD	MS2	0	42.46	51.9214107645333	49555	NaS2_070418_02.raw	0/0	2.32351231575012			0	1.406E-05
High	Sequest HT (A2)	Unambiguous	[R].IPSAVGYQPTLATDLGGLQER.[I]		1	1	Q01859	Q01859	0	3	0.6176	0	1	1	729.385620117188	2186.14230709156	-1.31071736385779	-0.00095513947917425	CID	MS2		26.10847	51.8862107464	49519	NaS2_070418_02.raw	0/0	3.73598742485046			0	8.631E-07
High	Sequest HT (A2)	Unambiguous	[R].IPSAVGYQPTLATDLGGLQER.[I]		1	1	Q01859	Q01859	0	3	0.3979	0	1	1	729.385620117188	2186.14230709156	-1.31071736385779	-0.00095513947917425	HCD	MS2	33.60765	20.74	51.8843850594667	49517	NaS2_070418_02.raw	0/0	2.83930468559265			0	1.236E-05
High	Sequest HT (A2)	Unambiguous	[K].ASDSANLDSTAELLLR.[S]		1	1	Q69RJ0	Q69RJ0	0	2	0.5169	0	1	1	838.426574707031	1675.84587278406	-2.29506613502013	-0.00192309296869553	CID	MS2		31.58545	51.8789817562667	49511	NaS2_070418_02.raw	0/0	2.95814800262451	44122173.75	51.8354530334473	0	2.947E-06
High	Sequest HT (A2)	Unambiguous	[K].ASDSANLDSTAELLLR.[S]		1	1	Q69RJ0	Q69RJ0	0	2	0.3375	0	1	1	838.426574707031	1675.84587278406	-2.29506613502013	-0.00192309296869553	HCD	MS2	13.81818	24.415	51.8772375704	49509	NaS2_070418_02.raw	0/0	3.17102479934692	44122173.75	51.8354530334473	0	5.779E-07
High	Sequest HT (A2)	Unambiguous	[K].VYPLDAVYDSPEDVPEDVK.[G]		1	1	Q6Z0I4	Q6Z0I4	0	2	0.5171	0	1	1	1075.50952148438	2150.01176633875	-2.70026223298837	-0.00290280562489897	CID	MS2		33.1	51.8028993778667	49432	NaS2_070418_02.raw	0/0	2.63317942619324			0	2.208E-05
High	Sequest HT (A2)	Unambiguous	[K].VYPLDAVYDSPEDVPEDVK.[G]		1	1	Q6Z0I4	Q6Z0I4	0	2	0.3789	0	1	1	1075.50952148438	2150.01176633875	-2.70026223298837	-0.00290280562489897	HCD	MS2	0	35.49	51.8012327122667	49430	NaS2_070418_02.raw	0/0	2.84978222846985			0	3.036E-05
High	Sequest HT (A2)	Unambiguous	[R].MEQLLNMDTTPFTDK.[I]		1	1	P14655	P14655	0	2	0.6576	0	1	1	892.412963867188	1783.81865110438	-3.05343202377638	-0.00272339281264067	CID	MS2		32.47	51.7969769736	49425	NaS2_070418_02.raw	0/0	3.68301177024841	124910036	52.1223335266113	0	2.071E-06
High	Sequest HT (A2)	Unambiguous	[R].MEQLLNMDTTPFTDK.[I]		1	1	P14655	P14655	0	2	0.5571	0	1	1	892.412963867188	1783.81865110438	-3.05343202377638	-0.00272339281264067	HCD	MS2	0	22.78	51.7951995770667	49423	NaS2_070418_02.raw	0/0	2.80371642112732	124910036	52.1223335266113	0	1.201E-05
High	Sequest HT (A2)	Unambiguous	[K].IGPNEPSQLAIDLNAQGLAR.[Y]		1	1	P17784	P17784	0	2	0.641	0	1	1	1039.05310058594	2077.09892454188	-2.27121941765136	-0.00235877906220594	CID	MS2		33.1	51.792253832	49420	NaS2_070418_02.raw	0/0	3.12188744544983	9554258.75	51.6641731262207	0	1.701E-08
High	Sequest HT (A2)	Unambiguous	[K].YVFTIDDDcFVAK.[D]	C9(Carbamidomethyl)	1	1	Q8H8T0	Q8H8T0	0	2	0.5396	0	1	1	796.867797851563	1592.72831907313	-1.13171519192337	-0.000901258437618679	HCD	MS2	14.97705	24.97	51.9930074749333	49628	NaS2_070418_02.raw	0/0	2.65226173400879			0	1.714E-05
High	Sequest HT (A2)	Unambiguous	[K].YVFTIDDDcFVAK.[D]	C9(Carbamidomethyl)	1	1	Q8H8T0	Q8H8T0	0	2	0.7167	0	1	1	796.867797851563	1592.72831907313	-1.13171519192337	-0.000901258437618679	CID	MS2		31.49961	51.9948136970667	49630	NaS2_070418_02.raw	0/0	2.9314751625061			0	2.129E-05
High	Sequest HT (A2)	Unambiguous	[K].LAYVALDYEQELETAK.[S]		1	1	A3C6D7	A3C6D7	0	2	0.4255	0	1	1	928.468200683594	1855.92912473719	-1.75717221003522	-0.00163059640613028	HCD	MS2	8.202005	36.45	51.9962036536	49631	NaS2_070418_02.raw	0/0	2.82380342483521			0	1.423E-05
High	Sequest HT (A2)	Unambiguous	[K].LAYVALDYEQELETAK.[S]		1	1	A3C6D7	A3C6D7	0	2	0.6055	0	1	1	928.468200683594	1855.92912473719	-1.75717221003522	-0.00163059640613028	CID	MS2		30.55	51.9978676933333	49633	NaS2_070418_02.raw	0/0	3.26764321327209			0	2.21E-06
High	Sequest HT (A2)	Unambiguous	[R].LNLEAAGVEVDNIGAIK.[V]		1	1	P48642	P48642	0	2	0.6018	0	1	1	863.472412109375	1725.93754758875	-0.343280698271175	-0.000296240624948041	HCD	MS2	11.69983	22.66	52.1347305442667	49771	NaS2_070418_02.raw	0/0	3.39079785346985	37234608.5	51.8294830322266	0	5.539E-06
High	Sequest HT (A2)	Unambiguous	[R].DGIKFPDVIHAFKPNPR.[S]		1	1	Q0E4K1	Q0E4K1	1	4	0.5719	0	1	1	488.518859863281	1951.05360956313	-0.631472190624297	-0.000308009218713323	CID	MS2		24.205	52.1320409042667	49768	NaS2_070418_02.raw	0/0	3.13477993011475			0	1.559E-06
High	Sequest HT (A2)	Unambiguous	[R].DGIKFPDVIHAFKPNPR.[S]		1	1	Q0E4K1	Q0E4K1	1	4	0.6284	0	1	1	488.518585205078	1951.05251093031	-1.19456902884492	-0.000582667421838323	HCD	MS2	0	31.93	52.1304224624	49766	NaS2_070418_02.raw	0/0	2.95923447608948			0	2.846E-07
High	Sequest HT (A2)	Unambiguous	[R].LGPNYLMLPVNAPK.[C]		2	3	Q0E4K1; A2YH64	Q0E4K1; Q0D9C4; A2YH64	0	2	0.6599	0	1	1	763.922973632813	1526.83867063563	-0.835676573629293	-0.000637972187519154	CID	MS2		12.74635	52.1282328706667	49764	NaS2_070418_02.raw	0/0	3.47040581703186			0	3.925E-05
High	Sequest HT (A2)	Unambiguous	[R].LGPNYLMLPVNAPK.[C]		2	3	Q0E4K1; A2YH64	Q0E4K1; Q0D9C4; A2YH64	0	2	0.548	0	1	1	763.922973632813	1526.83867063563	-0.835676573629293	-0.000637972187519154	HCD	MS2	54.14338	40.935	52.1264621981333	49762	NaS2_070418_02.raw	0/0	2.81066274642944			0	1.969E-06
High	Sequest HT (A2)	Unambiguous	[R].FSPNTFQPTIVSGSWDR.[T]		1	1	P49027	P49027	0	2	0.5375	0	1	1	969.970886230469	1938.93449583094	0.0227913518944561	2.20954686938057E-05	CID	MS2		19.15775	52.1255520685333	49761	NaS2_070418_02.raw	0/0	3.32791328430176			0	3.64E-07
High	Sequest HT (A2)	Unambiguous	[R].FSPNTFQPTIVSGSWDR.[T]		1	1	P49027	P49027	0	2	0.5131	0	1	1	969.970397949219	1938.93351926844	-0.480868015844355	-0.000466185781306194	HCD	MS2	1.600413	28.195	52.1233184848	49759	NaS2_070418_02.raw	0/0	3.42829203605652			0	2.958E-07
High	Sequest HT (A2)	Unambiguous	[R].YTIDLPTNVSEIRPGQDITVTTDnGK.[S]	N24(Deamidated)	1	1	Q6YZX6	Q6YZX6	0	3	0.1683	0	1	1	950.14404296875	2848.41757564625	-1.22768146302995	-0.00116565124991164	CID	MS2		40.74	52.0854453477333	49722	NaS2_070418_02.raw	0/0	2.07948756217957	19791633	52.0465354919434	0	7.518E-06
High	Sequest HT (A2)	Unambiguous	[K].IGPNEPSQLAIDLNAQGLAR.[Y]		1	1	P17784	P17784	0	2	0.6142	0	1	1	1039.05310058594	2077.09892454188	-2.27121941765136	-0.00235877906220594	HCD	MS2	0	31.57	51.7906578816	49418	NaS2_070418_02.raw	0/0	3.3677544593811	9554258.75	51.6641731262207	0	2.981E-08
High	Sequest HT (A2)	Unambiguous	[R].YQWDQGYFQQEIYR.[R]		1	2	P0C362	P0C363; P0C362	0	2	0.6802	0	1	1	962.435729980469	1923.86418333094	-0.963912780771749	-0.000927219531149603	CID	MS2		33.1	52.0842701541333	49721	NaS2_070418_02.raw	0/0	4.19313859939575	110428122	52.3372650146484	0	1.132E-07
High	Sequest HT (A2)	Unambiguous	[R].YQWDQGYFQQEIYR.[R]		1	2	P0C362	P0C363; P0C362	0	2	0.6855	0	1	1	962.435913085938	1923.86454954188	-0.773561202070103	-0.000744114062399603	HCD	MS2	7.076378	39.21	52.0824683853333	49719	NaS2_070418_02.raw	0/0	3.72296929359436	110428122	52.3372650146484	0	2.593E-06
High	Sequest HT (A2)	Unambiguous	[R].VccLSIIDPGDSDIIK.[T]	C2(Carbamidomethyl); C3(Carbamidomethyl)	1	1	Q9SDG6	Q9SDG6	0	2	0.6326	0	1	1	902.945556640625	1804.88383665125	1.04656775613926	0.000944465625060786	CID	MS2		43.3	52.0814604752	49718	NaS2_070418_02.raw	0/0	3.62210536003113			0	1.257E-06
High	Sequest HT (A2)	Unambiguous	[R].VccLSIIDPGDSDIIK.[T]	C2(Carbamidomethyl); C3(Carbamidomethyl)	1	1	Q9SDG6	Q9SDG6	0	2	0.581	0	1	1	902.944396972656	1804.88151731531	-0.238466946784044	-0.000215202343689214	HCD	MS2	0	33.1	52.0784184496	49716	NaS2_070418_02.raw	0/0	3.58406352996826			0	5.461E-06
High	Sequest HT (A2)	Unambiguous	[R].DNLTLWTSDLTEDGGDEVKEASK.[G]		1	1	Q6ZKC0	Q6ZKC0	1	3	0.2524	0	1	1	841.729553222656	2523.17410640797	0.320773832473448	0.000269789322828728	HCD	MS2	17.78075	32.06142	52.0429014704	49680	NaS2_070418_02.raw	0/0	3.16544508934021			0	1.979E-07
High	Sequest HT (A2)	Unambiguous	[R].LGVSAAAFAPAAVVAAPGAGGAGAAADEAPAEK.[T]		1	1	O22386	O22386	0	3	0.7535	0	1	1	936.150512695313	2806.43698482594	-0.00437710284323225	-4.09468778646745E-06	CID	MS2		32.89	52.0404389925333	49678	NaS2_070418_02.raw	0/0	4.26271867752075	202266493	51.6635971069336	0	2.758E-08
High	Sequest HT (A2)	Unambiguous	[R].LGVSAAAFAPAAVVAAPGAGGAGAAADEAPAEK.[T]		1	1	O22386	O22386	0	3	0.6603	0	1	1	936.14990234375	2806.43515377125	-0.656825274452135	-0.000614446250286467	HCD	MS2	7.553472	33.80227	52.0386745170667	49676	NaS2_070418_02.raw	0/0	4.7448034286499	202266493	51.6635971069336	0	1.83E-09
High	Sequest HT (A2)	Unambiguous	[R].IPSAVGYQPTLATDLGGLQER.[I]		1	1	Q01859	Q01859	0	2	0.6729	0	1	1	1093.57482910156	2186.14238157313	-1.27664754845164	-0.00139546843752214	CID	MS2		31.42	52.0366222264	49674	NaS2_070418_02.raw	0/0	3.73380756378174			0	5.618E-09
High	Sequest HT (A2)	Unambiguous	[R].ENINNFEENDFQILR.[V]		1	1	Q84ZC0	Q84ZC0	0	2	0.255	0	1	1	947.950439453125	1894.89360227625	0.328016545844237	0.000310778125140132	HCD	MS2	29.53147	28.945	52.029522544	49668	NaS2_070418_02.raw	0/0	1.99612390995026	12496438.25	51.8129272460938	0	9.91E-05
High	Sequest HT (A2)	Unambiguous	[R].YTIDLPTNVSEIRPGQDITVTTDnGK.[S]	N24(Deamidated)	1	1	Q6YZX6	Q6YZX6	0	3	0.1325	0	1	1	950.14404296875	2848.41757564625	-1.22768146302995	-0.00116565124991164	HCD	MS2	3.315033	32.14	52.0832868338667	49720	NaS2_070418_02.raw	0/0	2.49045610427856	19791633	52.0465354919434	0	6.573E-06
High	Sequest HT (A2)	Unambiguous	[K].IGPNEPSQLAIDLNAQGLAR.[Y]		1	1	P17784	P17784	0	3	0.506	0	1	1	693.038757324219	2077.10171871266	-0.925994882564338	-0.000641129114380116	CID	MS2		32.61391	51.7725862082667	49400	NaS2_070418_02.raw	0/0	3.34394454956055	95226806	51.2017059326172	0	3.167E-06
High	Sequest HT (A2)	Unambiguous	[K].IGPNEPSQLAIDLNAQGLAR.[Y]		1	1	P17784	P17784	0	3	0.3737	0	1	1	693.038757324219	2077.10171871266	-0.925994882564338	-0.000641129114380116	HCD	MS2	20.3124	24.73	51.7707321677333	49398	NaS2_070418_02.raw	0/0	2.80557489395142	95226806	51.2017059326172	0	4.523E-05
High	Sequest HT (A2)	Unambiguous	[K].DGATDPTFLYFSHGLK.[E]		1	1	P35681	P35681	0	3	0.3268	0	1	1	590.289001464844	1768.85245113453	-0.918676950567931	-0.000541668489555983	HCD	MS2	34.70234	26.79214	51.7439142029333	49369	NaS2_070418_02.raw	0/0	3.06461453437805			0	8.969E-06
High	Sequest HT (A2)	Unambiguous	[K].YLLQSGLQEYLNK.[Q]		1	1	Q6YZX6	Q6YZX6	0	2	0.3633	0	1	1	784.919311523438	1568.83134641688	-0.342804815659677	-0.000268901562435531	HCD	MS2	55.0363	27.16	51.6058206994667	49227	NaS2_070418_02.raw	0/0	2.67110395431519	126916693	51.2231216430664	0	3.423E-05
High	Sequest HT (A2)	Unambiguous	[K].YVFTIDDDcFVAK.[D]	C9(Carbamidomethyl)	1	1	Q8H8T0	Q8H8T0	0	2	0.5821	0	1	1	796.868957519531	1592.73063840906	0.324486273761626	0.000258409531131321	HCD	MS2	31.48677	41.085	51.6049665237333	49226	NaS2_070418_02.raw	0/0	2.67603921890259	91144125.625	51.6904106140137	0	1.139E-05
High	Sequest HT (A2)	Unambiguous	[R].APGYGVITNIVNGGLEcGHGPDDR.[V]	C17(Carbamidomethyl)	1	1	Q7DNA1	Q7DNA1	0	3	0.5559	0	1	1	823.389953613281	2468.15530757984	-2.83146702595252	-0.00232950671870213	CID	MS2		42.73	51.57122868	49192	NaS2_070418_02.raw	0/0	3.66921544075012	40744674.25	51.7166786193848	0	6.833E-07
High	Sequest HT (A2)	Unambiguous	[K].KISEEEYISAIKEEISK.[V]		1	1	Q2QLY5	Q2QLY5	2	3	0.542	0	1	1	666.019592285156	1996.04422359547	-2.13151863665142	-0.00141820484365477	CID	MS2		32.04397	51.5701241658667	49191	NaS2_070418_02.raw	0/0	3.68966245651245			0	4.129E-07
High	Sequest HT (A2)	Unambiguous	[R].APGYGVITNIVNGGLEcGHGPDDR.[V]	C17(Carbamidomethyl)	1	1	Q7DNA1	Q7DNA1	0	3	0.5244	0	1	1	823.390075683594	2468.15567379078	-2.6830930968642	-0.00220743640620213	HCD	MS2	14.22892	31.75629	51.5692096712	49190	NaS2_070418_02.raw	0/0	3.89109206199646	40744674.25	51.7166786193848	0	2.304E-09
High	Sequest HT (A2)	Unambiguous	[K].KISEEEYISAIKEEISK.[V]		1	1	Q2QLY5	Q2QLY5	2	3	0.4845	0	1	1	666.019592285156	1996.04422359547	-2.13151863665142	-0.00141820484365477	HCD	MS2	36.22263	14.22269	51.5683912112	49189	NaS2_070418_02.raw	0/0	3.85983800888062			0	4.236E-07
High	Sequest HT (A2)	Unambiguous	[K].LVAWYDnEWGYSNR.[V]	N7(Deamidated)	1	1	A2YQT7	A2YQT7	0	2	0.0643	0	1	1	887.403930664063	1773.80058469813	7.81345238820469	0.00692969906248053	CID	MS2		33.1	51.5435044648	49164	NaS2_070418_02.raw	0/0	3.72790789604187			0	5.828E-06
High	Sequest HT (A2)	Unambiguous	[K].LVAWYDNEWGYSNR.[V]		1	1	A2YQT7	A2YQT7	0	2	0.4556	0	1	1	886.902770996094	1772.79826536219	-2.50673004346527	-0.00222196890626947	HCD	MS2	4.099581	31.14161	51.5418525709333	49162	NaS2_070418_02.raw	0/0	2.69576334953308			0	4.555E-05
High	Sequest HT (A2)	Unambiguous	[K].YVFTIDDDcFVAK.[D]	C9(Carbamidomethyl)	1	1	Q8H8T0	Q8H8T0	0	2	0.5709	0	1	1	796.868957519531	1592.73063840906	0.324486273761626	0.000258409531131321	CID	MS2		26.8	51.6066478797333	49228	NaS2_070418_02.raw	0/0	2.54378175735474	91144125.625	51.6904106140137	0	4.122E-05
High	Sequest HT (A2)	Unambiguous	[K].YNAGLSHTTPDLTAALLLNNK.[G]		1	1	Q6L5I5	Q6L5I5	0	3	0.4968	0	1	1	743.060974121094	2227.16836910328	-1.50527087174094	-0.00111749890629653	HCD	MS2	18.65939	24.4	51.5323446826667	49151	NaS2_070418_02.raw	0/0	3.08196973800659	19175056.125	51.3830604553223	0	8.052E-05
High	Sequest HT (A2)	Unambiguous	[K].ASDSANLDSTAELLLR.[S]		1	1	Q69RJ0	Q69RJ0	0	2	0.3758	0	1	1	838.427429199219	1675.84758176844	-1.27529428098398	-0.00106860078119553	HCD	MS2	18.35029	38.29	51.4769492704	49097	NaS2_070418_02.raw	0/0	3.13691473007202	44122173.75	51.8354530334473	0	3.622E-06
High	Sequest HT (A2)	Rejected	[R].VPEPTVDETIEILR.[G]		1	1	Q2QVG9	Q2QVG9	0	2		0	2	2	805.935791015625	1610.86430540125	0.451435652261449	0.000363600625064464	CID	MS2		30.22	51.4708993810667	49091	NaS2_070418_02.raw	0/0	2.3315167427063	44421247	51.6910972595215	0	9.228E-05
High	Sequest HT (A2)	Selected	[K].VPEPTVDETIqILR.[G]	Q11(Deamidated)	1	1	Q7F9I1	Q7F9I1	0	2	0	0	1	1	805.935791015625	1610.86430540125	0.451168714645319	0.000363385625119728	CID	MS2		30.22	51.4708993810667	49091	NaS2_070418_02.raw	0/0	2.3315167427063	44421247	51.6910972595215	0	9.227E-05
High	Sequest HT (A2)	Unambiguous	[R].DAILAEGNPAPVVVSEGAnTMDVGR.[A]	N19(Deamidated)	1	1	Q0JMH0	Q0JMH0	0	2	0.149	0	1	1	1242.11462402344	2483.22197141688	5.52838325655741	0.00686406343737489	CID	MS2		33.1	51.4583832176	49080	NaS2_070418_02.raw	0/0	3.02177691459656			0	3.826E-05
High	Sequest HT (A2)	Unambiguous	[R].DAILAEGNPAPVVVSEGAnTMDVGR.[A]	N19(Deamidated)	1	1	Q0JMH0	Q0JMH0	0	2	0.2093	0	1	1	1242.11462402344	2483.22197141688	5.52838325655741	0.00686406343737489	HCD	MS2	31.76872	41.325	51.4566354701333	49078	NaS2_070418_02.raw	0/0	3.43552660942078			0	5.56E-05
High	Sequest HT (A2)	Unambiguous	[K].KPWSLSFSFGR.[A]		1	2	P17784	P17784; Q10A30	0	3	0.7565	0	1	1	437.898773193359	1311.68176632008	-2.03250862483148	-0.000888669973922636	CID	MS2		29.365	51.4370572677333	49057	NaS2_070418_02.raw	0/0	3.82127451896667			0	0.0001021
High	Sequest HT (A2)	Unambiguous	[R].GGPTSVVIYDIHALQER.[F]		1	1	Q6ZFT5	Q6ZFT5	0	3	0.2454	0	1	1	618.993713378906	1854.96658687672	-2.29129385530422	-0.00141676109365108	HCD	MS2	48.46955	33.1	51.4213203125333	49042	NaS2_070418_02.raw	0/0	2.7262601852417	5963955.5	51.5256118774414	0	6.99E-05
High	Sequest HT (A2)	Unambiguous	[K].VYPLDAVYDSPEDVPEDVK.[G]		1	1	Q6Z0I4	Q6Z0I4	0	2	0.5909	0	1	1	1075.5107421875	2150.014207745	-1.56473372296521	-0.00168210249989897	CID	MS2		33.1	51.4115372893333	49031	NaS2_070418_02.raw	0/0	2.86406946182251	13859126.5	51.4019508361816	0	3.78E-05
High	Sequest HT (A2)	Unambiguous	[K].ASDSANLDSTAELLLR.[S]		1	1	Q69RJ0	Q69RJ0	0	2	0.5333	0	1	1	838.427429199219	1675.84758176844	-1.27529428098398	-0.00106860078119553	CID	MS2		33.1	51.4822739802667	49099	NaS2_070418_02.raw	0/0	2.70055484771729	44122173.75	51.8354530334473	0	1.458E-05
High	Sequest HT (A2)	Unambiguous	[R].LNLEAAGVEVDNIGAIK.[V]		1	1	P48642	P48642	0	2	0.7222	0	1	1	863.472412109375	1725.93754758875	-0.343280698271175	-0.000296240624948041	CID	MS2		32.365	52.1365078232	49773	NaS2_070418_02.raw	0/0	4.49680662155151	37234608.5	51.8294830322266	0	3.151E-08
High	Sequest HT (A2)	Unambiguous	[K].YLLQSGLQEYLNK.[Q]		1	1	Q6YZX6	Q6YZX6	0	2	0.5185	0	1	1	784.919311523438	1568.83134641688	-0.342804815659677	-0.000268901562435531	CID	MS2		36.45	51.6076683112	49229	NaS2_070418_02.raw	0/0	2.97150826454163	126916693	51.2231216430664	0	4.019E-05
High	Sequest HT (A2)	Unambiguous	[R].VPTVDVSVVDLTVR.[LI]		3	3	Q7FAH2; Q6K5G8; A2YQT7	Q7FAH2; Q6K5G8; A2YQT7	0	2	0.6871	0	1	1	749.9267578125	1498.846238995	-0.864187297470147	-0.000647642499984613	CID	MS2		33.1	51.6106743776	49232	NaS2_070418_02.raw	0/0	3.09760165214539			0	7.604E-06
High	Sequest HT (A2)	Unambiguous	[R].DGIKFPDVIHAFKPNPR.[S]		1	1	Q0E4K1	Q0E4K1	1	4	0.694	0	1	1	488.5185546875	1951.05238886	-1.25713534420277	-0.000613184999963323	CID	MS2		31.885	51.7413272528	49367	NaS2_070418_02.raw	0/0	2.80679106712341			0	2.086E-05
High	Sequest HT (A2)	Unambiguous	[R].DGIKFPDVIHAFKPNPR.[S]		1	1	Q0E4K1	Q0E4K1	1	4	0.318	0	1	1	488.518218994141	1951.05104608656	-1.94536481313909	-0.000948878359338323	HCD	MS2	0	37.35	51.7396376778667	49365	NaS2_070418_02.raw	0/0	2.16793870925903			0	4.481E-06
High	Sequest HT (A2)	Unambiguous	[R].LGPNYLMLPVNAPK.[C]		2	3	Q0E4K1; A2YH64	Q0E4K1; Q0D9C4; A2YH64	0	2	0.6233	0	1	1	763.922485351563	1526.83769407313	-1.47527373781629	-0.00112625343751915	CID	MS2		19.85518	51.7377396954667	49363	NaS2_070418_02.raw	0/0	3.61303091049194			0	1.262E-06
High	Sequest HT (A2)	Unambiguous	[R].FSPNTFqPTIVSGSWDR.[T]	Q7(Deamidated)	1	1	P49027	P49027	0	2	0.1099	0	1	1	970.470275878906	1939.93327512781	7.63304647045378	0.0074037439061938	CID	MS2		33.1	51.7315107213333	49358	NaS2_070418_02.raw	0/0	3.82002067565918			0	7.959E-07
High	Sequest HT (A2)	Unambiguous	[R].FSPNTFQPTIVSGSWDR.[T]		1	1	P49027	P49027	0	2	0.4548	0	1	1	969.969848632813	1938.93242063563	-1.04748480455052	-0.00101550218755619	HCD	MS2	9.577342	44.02	51.7297048186667	49356	NaS2_070418_02.raw	0/0	3.10245513916016	66875591.5	52.0339317321777	0	4.303E-06
High	Sequest HT (A2)	Unambiguous	[R].LNLEAAGVEVDNIGAIK.[V]		1	1	P48642	P48642	0	2	0.6788	0	1	1	863.472595214844	1725.93791379969	-0.131099897002627	-0.000113135156198041	CID	MS2		33.1	51.7238591669333	49350	NaS2_070418_02.raw	0/0	4.1122841835022	37234608.5	51.8294830322266	0	7.371E-09
High	Sequest HT (A2)	Unambiguous	[R].LNLEAAGVEVDNIGAIK.[V]		1	1	P48642	P48642	0	2	0.4831	0	1	1	863.471862792969	1725.93644895594	-0.979823102076819	-0.000845557031198041	HCD	MS2	30.45452	33.10036	51.7222258642667	49348	NaS2_070418_02.raw	0/0	3.24547433853149	37234608.5	51.8294830322266	0	3.007E-05
High	Sequest HT (A2)	Unambiguous	[K].AVDNVNSVIAPALIGK.[D]		1	1	Q42971	Q42971	0	2	0.5329	0	1	1	790.953430175781	1580.89958372156	-0.663380364295024	-0.000524369218737775	CID	MS2		28.09657	51.7178572584	49343	NaS2_070418_02.raw	0/0	2.89385008811951	16983600.75	51.8223114013672	0	2.011E-05
High	Sequest HT (A2)	Unambiguous	[R].VPTVDVSVVDLTVR.[LI]		3	3	Q7FAH2; Q6K5G8; A2YQT7	Q7FAH2; Q6K5G8; A2YQT7	0	2	0.6502	0	1	1	749.9267578125	1498.846238995	-0.864187297470147	-0.000647642499984613	HCD	MS2	39.61182	36.135	51.6091018344	49230	NaS2_070418_02.raw	0/0	3.02707242965698			0	2.311E-06
High	Sequest HT (A2)	Unambiguous	[R].VccLSIIDPGDSDIIK.[T]	C2(Carbamidomethyl); C3(Carbamidomethyl)	1	1	Q9SDG6	Q9SDG6	0	2	0.6488	0	1	1	902.943542480469	1804.87980833094	-1.18533462262227	-0.00106969453118921	CID	MS2		27.865	51.7101137666667	49334	NaS2_070418_02.raw	0/0	3.35651350021362			0	2.925E-05
High	Sequest HT (A2)	Unambiguous	[R].IPSAVGYQPTLATDLGGLQER.[I]		1	1	Q01859	Q01859	0	2	0.6	0	1	1	1093.57556152344	2186.14384641688	-0.606589691169384	-0.00066304656252214	CID	MS2		41.37	51.6642346733333	49286	NaS2_070418_02.raw	0/0	3.84731268882751			0	3.975E-08
High	Sequest HT (A2)	Unambiguous	[R].IPSAVGYQPTLATDLGGLQER.[I]		1	1	Q01859	Q01859	0	2	0.5504	0	1	1	1093.57556152344	2186.14384641688	-0.606589691169384	-0.00066304656252214	HCD	MS2	0	33.1	51.6622366165333	49284	NaS2_070418_02.raw	0/0	2.77935695648193			0	1.908E-06
High	Sequest HT (A2)	Unambiguous	[R].LGVSAAAFAPAAVVAAPGAGGAGAAADEAPAEK.[T]		1	1	O22386	O22386	0	3	0.7106	0	1	1	936.149780273438	2806.43478756031	-0.787314908773916	-0.000736516562786467	CID	MS2		24.45482	51.6516663408	49273	NaS2_070418_02.raw	0/0	4.62598705291748	202266493	51.6635971069336	0	1.524E-09
High	Sequest HT (A2)	Unambiguous	[R].VVVGDPFnSDPDDPEVMGPEVR.[E]	N8(Deamidated)	1	2	A2XIK9	Q53RM0; A2XIK9	0	2	0.5933	0	1	1	1186.04943847656	2371.09160032313	6.65019351600342	0.00788405656265767	CID	MS2		32.41	51.625996936	49249	NaS2_070418_02.raw	0/0	2.99850821495056	6291045.5	51.6653900146484	0	1.402E-06
High	Sequest HT (A2)	Unambiguous	[K].LAYVALDYEQELETAK.[S]		1	1	A3C6D7	A3C6D7	0	2	0.6104	0	1	1	928.469543457031	1855.93181028406	-0.310165360346415	-0.00028782296863028	CID	MS2		40.285	51.6186346250667	49241	NaS2_070418_02.raw	0/0	3.66613054275513	5589634.875	51.6083564758301	0	2.064E-06
High	Sequest HT (A2)	Unambiguous	[K].LAYVALDYEQELETAK.[S]		1	1	A3C6D7	A3C6D7	0	2	0.4172	0	1	1	928.468933105469	1855.93058958094	-0.9678957465686	-0.00089817453113028	HCD	MS2	27.21852	30.4	51.6167096432	49239	NaS2_070418_02.raw	0/0	3.14032244682312	5589634.875	51.6083564758301	0	5.838E-06
High	Sequest HT (A2)	Unambiguous	[K].NSWGADWGDnGYFK.[M]	N10(Deamidated)	1	1	P25778	P25778	0	2	0.3107	0	1	1	809.333801269531	1617.66032590906	-0.0842642450490694	-6.81554687973485E-05	CID	MS2		18.925	51.6143158661333	49236	NaS2_070418_02.raw	0/0	3.0932936668396			0	1.086E-05
High	Sequest HT (A2)	Unambiguous	[K].NSWGADWGDnGYFK.[M]	N10(Deamidated)	1	1	P25778	P25778	0	2	0.2847	0	1	1	809.333801269531	1617.66032590906	-0.0842642450490694	-6.81554687973485E-05	HCD	MS2	48.68682	41.445	51.6126327266667	49234	NaS2_070418_02.raw	0/0	2.87619638442993			0	4.891E-06
High	Sequest HT (A2)	Unambiguous	[R].VccLSIIDPGDSDIIK.[T]	C2(Carbamidomethyl); C3(Carbamidomethyl)	1	1	Q9SDG6	Q9SDG6	0	2	0.5257	0	1	1	902.943542480469	1804.87980833094	-1.18533462262227	-0.00106969453118921	HCD	MS2	5.494484	41.43	51.7083806090667	49332	NaS2_070418_02.raw	0/0	3.31005668640137			0	7.7E-06
High	Sequest HT (A2)	Unambiguous	[R].VPTVDVSVVDLTVR.[LI]		3	3	Q7FAH2; Q6K5G8; A2YQT7	Q7FAH2; Q6K5G8; A2YQT7	0	3	0.4331	0	1	1	500.287048339844	1498.84659175953	-0.628830115899982	-0.000314173489565898	HCD	MS2	32.70253	20.245	52.1413635384	49779	NaS2_070418_02.raw	0/0	2.54262590408325	8741597.125	52.0647506713867	0	4.851E-05
High	Sequest HT (A2)	Unambiguous	[R].VQLAEQYLSEAALGDANSDAMK.[T]		1	1	P93431	P93431	0	2	0.5223	0	1	1	1162.55529785156	2324.10331907313	-1.78442560657209	-0.00207359843761878	HCD	MS2	0	33.1	52.1445758786667	49783	NaS2_070418_02.raw	0/0	4.03991270065308			0	8.037E-08
High	Sequest HT (A2)	Unambiguous	[R].VQLAEQYLSEAALGDANSDAMK.[T]		1	1	P93431	P93431	0	2	0.7368	0	1	1	1162.55749511719	2324.10771360438	0.106421229806289	0.000123667187381216	CID	MS2		42.135	52.1465823965333	49785	NaS2_070418_02.raw	0/0	4.18062782287598			0	3.551E-07
High	Sequest HT (A2)	Unambiguous	[R].MIGTDAFQETPIVEVTR.[S]		1	1	Q6K2E8	Q6K2E8	0	2	0.3921	0	1	1	953.984802246094	1906.96232786219	2.3276246489452	0.00221934109367794	HCD	MS2	58.29863	33.1	52.6335209424	50284	NaS2_070418_02.raw	0/0	2.78417372703552	6622822.5	52.5230712890625	0	1.463E-05
High	Sequest HT (A2)	Unambiguous	[K].ILAQVAVLNSNNLYTISNK.[I]		1	1	P12139	P12139	0	2	0.5936	0	1	1	1038.07653808594	2075.14579954188	-1.79752739333466	-0.00186506906243267	CID	MS2		41.85	52.6280545565333	50278	NaS2_070418_02.raw	0/0	1.87195706367493	8250202	52.6625213623047	0	2.916E-06
High	Sequest HT (A2)	Unambiguous	[R].AILSEFTEIPVENR.[V]		1	1	Q655S1	Q655S1	0	2	0.5366	0	1	1	809.426574707031	1617.84587278406	-1.47710140245874	-0.00119486296875948	CID	MS2		31.93	52.6168196810667	50266	NaS2_070418_02.raw	0/0	2.87273979187012	36570833.5	52.5772132873535	0	2.473E-05
High	Sequest HT (A2)	Unambiguous	[R].IEELVGIPVHYIGVGPGR.[D]		1	1	Q851S8	Q851S8	0	3	0.3985	0	1	1	635.690185546875	1905.05600338063	-1.70854494988702	-0.00108495979164521	HCD	MS2	36.42466	23.545	52.5923560256	50241	NaS2_070418_02.raw	0/0	2.65559935569763	12749560	52.7635803222656	0	8.061E-06
High	Sequest HT (A2)	Unambiguous	[K].YAADEDAFFADYAEAHLK.[L]		1	1	Q9FE01	Q9FE01	0	3	0.4501	0	1	1	682.972900390625	2046.90414791188	-1.86336083288529	-0.00127137604166213	HCD	MS2	25.1472	36.085	52.5880149698667	50236	NaS2_070418_02.raw	0/0	3.50883793830872	4335842.875	52.5732765197754	0	7.611E-07
High	Sequest HT (A2)	Unambiguous	[R].VPTVDVSVVDLTVR.[LI]		3	3	Q7FAH2; Q6K5G8; A2YQT7	Q7FAH2; Q6K5G8; A2YQT7	0	3	0.5204	0	1	1	500.286254882813	1498.84421138844	-2.21696435858228	-0.0011076305208159	CID	MS2		38.94	52.5870752768	50235	NaS2_070418_02.raw	0/0	2.68591284751892			0	4.129E-05
High	Sequest HT (A2)	Unambiguous	[R].MEQLLNMDTTPFTDK.[I]		1	1	P14655	P14655	0	2	0.6969	0	1	1	892.413208007813	1783.81913938563	-2.77970478207269	-0.00247925218764067	CID	MS2		25.765	52.5860583437333	50234	NaS2_070418_02.raw	0/0	3.85733675956726	5543903.375	52.7894554138184	0	1.355E-06
High	Sequest HT (A2)	Unambiguous	[R].VPTVDVSVVDLTVR.[LI]		3	3	Q7FAH2; Q6K5G8; A2YQT7	Q7FAH2; Q6K5G8; A2YQT7	0	3	0.5446	0	1	1	500.286254882813	1498.84421138844	-2.21696435858228	-0.0011076305208159	HCD	MS2	32.90094	30.04	52.58518758	50233	NaS2_070418_02.raw	0/0	3.03023838996887			0	8.284E-05
High	Sequest HT (A2)	Unambiguous	[K].LQAGYLFPEIAR.[R]		1	1	Q10MQ2	Q10MQ2	0	2	0.3612	0	1	1	689.378112792969	1377.74894895594	-2.58600440346807	-0.00178143703124078	HCD	MS2	26.23802	24.24104	52.6536472602667	50303	NaS2_070418_02.raw	0/0	2.62906289100647			0	3.13E-05
High	Sequest HT (A2)	Unambiguous	[R].MEQLLNMDTTPFTDK.[I]		1	1	P14655	P14655	0	2	0.5756	0	1	1	892.413208007813	1783.81913938563	-2.77970478207269	-0.00247925218764067	HCD	MS2	0	41.55	52.5843294898667	50232	NaS2_070418_02.raw	0/0	3.7687520980835	5543903.375	52.7894554138184	0	1.802E-06
High	Sequest HT (A2)	Unambiguous	[K].LDAQPELFIHIVPDK.[A]		2	3	Q0J4P2; Q07078	Q0J4P2; Q69QQ6; Q07078	0	3	0.0659	0	1	1	578.984497070313	1734.93893795094	-2.05153142992222	-0.00118642968739853	HCD	MS2	30.08697	10.97924	52.5739318418667	50221	NaS2_070418_02.raw	0/0	2.58305048942566			0	1.492E-05
High	Sequest HT (A2)	Unambiguous	[R].AVcMISNSTSVVEVFSR.[I]	C3(Carbamidomethyl)	1	1	Q53M52	Q53M52	0	2	0.7329	0	1	1	943.458557128906	1885.90983762781	-2.5488280722022	-0.00240343609383942	CID	MS2		34.165	52.5585930282667	50206	NaS2_070418_02.raw	0/0	2.91724443435669			0	6.435E-05
High	Sequest HT (A2)	Unambiguous	[R].AVcMISNSTSVVEVFSR.[I]	C3(Carbamidomethyl)	1	1	Q53M52	Q53M52	0	2	0.5418	0	1	1	943.458557128906	1885.90983762781	-2.5488280722022	-0.00240343609383942	HCD	MS2	14.21777	23.65	52.5567805616	50204	NaS2_070418_02.raw	0/0	2.98643469810486			0	2.464E-05
High	Sequest HT (A2)	Unambiguous	[R].LNLEAAGVEVDNIGAIK.[V]		1	1	P48642	P48642	0	2	0.6765	0	1	1	863.468139648438	1725.92900266688	-5.29416606120396	-0.00456870156244804	CID	MS2		41.055	52.5474311397333	50194	NaS2_070418_02.raw	0/0	3.40375280380249			0	2.705E-05
High	Sequest HT (A2)	Unambiguous	[K].TLLLGEKPVTVFGIR.[N]		1	1	A2YQT7	A2YQT7	0	3	0.8027	0	1	1	548.333374023438	1642.98556881031	-2.12098168268885	-0.00116158322915301	CID	MS2		25.85353	52.5406022194667	50186	NaS2_070418_02.raw	0/0	3.6464900970459			0	2.312E-05
High	Sequest HT (A2)	Unambiguous	[K].TLLLGEKPVTVFGIR.[N]		1	1	A2YQT7	A2YQT7	0	3	0.6993	0	1	1	548.333374023438	1642.98556881031	-2.12098168268885	-0.00116158322915301	HCD	MS2	33.06428	28.645	52.5387563408	50184	NaS2_070418_02.raw	0/0	2.8572895526886			0	7.783E-06
High	Sequest HT (A2)	Unambiguous	[R].DGIKFPDVIHAFKPNPR.[S]		1	1	Q0E4K1	Q0E4K1	1	4	0.6625	0	1	1	488.518310546875	1951.0514122975	-1.75766586706554	-0.000857325624963323	CID	MS2		28.21	52.5359544074667	50181	NaS2_070418_02.raw	0/0	3.17491626739502			0	1.072E-05
High	Sequest HT (A2)	Unambiguous	[R].DGIKFPDVIHAFKPNPR.[S]		1	1	Q0E4K1	Q0E4K1	1	4	0.5	0	1	1	488.518218994141	1951.05104608656	-1.94536481313909	-0.000948878359338323	HCD	MS2	3.53005	40.935	52.5342004677333	50179	NaS2_070418_02.raw	0/0	2.88032913208008			0	1.434E-06
High	Sequest HT (A2)	Unambiguous	[K].LDAQPELFIHIVPDK.[A]		2	3	Q0J4P2; Q07078	Q0J4P2; Q69QQ6; Q07078	0	3	0.4391	0	1	1	578.984985351563	1734.94040279469	-1.20721310102641	-0.000698148437398534	CID	MS2		12.51667	52.5757321968	50223	NaS2_070418_02.raw	0/0	2.30013489723206			0	1.028E-05
High	Sequest HT (A2)	Unambiguous	[R].FSPNTFQPTIVSGSWDR.[T]		1	1	P49027	P49027	0	2	0.5397	0	1	1	969.969848632813	1938.93242063563	-1.04748480455052	-0.00101550218755619	CID	MS2		31.87	52.5329399664	50178	NaS2_070418_02.raw	0/0	3.77905440330505			0	1.548E-08
High	Sequest HT (A2)	Unambiguous	[K].LQAGYLFPEIAR.[R]		1	1	Q10MQ2	Q10MQ2	0	2	0.528	0	1	1	689.378112792969	1377.74894895594	-2.58600440346807	-0.00178143703124078	CID	MS2		23.20621	52.6553827408	50305	NaS2_070418_02.raw	0/0	2.86348152160645			0	0.000103
High	Sequest HT (A2)	Unambiguous	[K].TVGGGDDAFNTFFSETGAGK.[H]		1	1	Q53M52	Q53M52	0	2	0.4837	0	1	1	989.443054199219	1977.87883176844	-1.8422639403289	-0.00182189078145711	CID	MS2		22.87	52.6691027114667	50320	NaS2_070418_02.raw	0/0	2.46075367927551			0	3.555E-06
High	Sequest HT (A2)	Unambiguous	[R].VQLAEQYLSEAALGDANSDAMK.[T]		1	1	P93431	P93431	0	2	0.5906	0	1	1	1162.55505371094	2324.10283079188	-1.99451969950302	-0.00231773906261878	HCD	MS2	0	31.87	52.9297853128	50589	NaS2_070418_02.raw	0/0	4.69410705566406			0	2.164E-09
High	Sequest HT (A2)	Unambiguous	[K].TLLLGEKPVTVFGIR.[N]		1	1	A2YQT7	A2YQT7	0	3	0.9038	0	1	1	548.33349609375	1642.98593502125	-1.89808857411548	-0.00103951291665301	CID	MS2		9.370149	52.9279642205333	50587	NaS2_070418_02.raw	0/0	4.15583562850952			0	3.87E-08
High	Sequest HT (A2)	Unambiguous	[R].LSDEAYEIALSQIR.[S]		1	1	Q655S1	Q655S1	0	2	0.4232	0	1	1	804.416320800781	1607.82536497156	-1.34472037637616	-0.00108103921866132	HCD	MS2	50.21084	31.03	52.8923972602667	50551	NaS2_070418_02.raw	0/0	3.45121240615845	14971758.25	52.9603118896484	0	1.174E-06
High	Sequest HT (A2)	Unambiguous	[R].IPSAVGYQPTLATDLGGLQER.[I]		1	1	Q01859	Q01859	0	2	0.5193	0	1	1	1093.57348632813	2186.13969602625	-2.50508695346911	-0.00273824187502214	CID	MS2		36.265	52.8650173976	50522	NaS2_070418_02.raw	0/0	2.33361482620239			0	5.268E-06
High	Sequest HT (A2)	Unambiguous	[R].AAVPSGASTGVYEALELR.[D]		1	1	Q42971	Q42971	0	2	0.2702	0	1	1	895.966674804688	1790.92607297938	-1.24553317973963	-0.00111533031235922	HCD	MS2	13.59429	29.2344	52.8328393728	50489	NaS2_070418_02.raw	0/0	2.48031711578369	23382631	52.6782684326172	0	2.196E-05
High	Sequest HT (A2)	Unambiguous	[R].MTNFYTNFQVDEIGR.[V]		1	1	P0C520	P0C520	0	2	0.7147	0	1	1	917.924133300781	1834.84098997156	-1.01890384105806	-0.000934764218641249	CID	MS2		37.005	52.8122573938667	50467	NaS2_070418_02.raw	0/0	3.67976021766663			0	2.248E-06
High	Sequest HT (A2)	Unambiguous	[R].DQGVFPEIPYEVGGK.[K]		1	1	Q9ZST0	Q9ZST0	0	2	0.5387	0	1	1	817.906066894531	1634.80485715906	-0.737825094098458	-0.00060310046876566	CID	MS2		30.79	52.8112026338667	50466	NaS2_070418_02.raw	0/0	3.10245227813721	101840608	52.7213745117188	0	2.066E-05
High	Sequest HT (A2)	Unambiguous	[R].MTNFYTNFQVDEIGR.[V]		1	1	P0C520	P0C520	0	2	0.6522	0	1	1	917.924133300781	1834.84098997156	-1.01890384105806	-0.000934764218641249	HCD	MS2	22.86139	27.805	52.8104132794667	50465	NaS2_070418_02.raw	0/0	3.67971420288086			0	4.127E-06
High	Sequest HT (A2)	Unambiguous	[K].TVGGGDDAFNTFFSETGAGK.[H]		1	1	Q53M52	Q53M52	0	2	0.5219	0	1	1	989.443054199219	1977.87883176844	-1.8422639403289	-0.00182189078145711	HCD	MS2	0	40.365	52.6673528408	50318	NaS2_070418_02.raw	0/0	3.19672083854675			0	9.071E-07
High	Sequest HT (A2)	Unambiguous	[K].LPDATLSYFDSPDGELK.[T]		1	1	Q69TY4	Q69TY4	0	2	0.4419	0	1	1	934.450622558594	1867.89396848719	-1.08781367471607	-0.00101596140609672	CID	MS2		42.67	52.7833331248	50438	NaS2_070418_02.raw	0/0	2.66988277435303	42142717.25	52.5253219604492	0	1.245E-07
High	Sequest HT (A2)	Unambiguous	[R].IGDSLSAHPNELVAVFTR.[L]		1	1	P31924	P31924	0	3	0.3759	0	1	1	642.67333984375	1926.00546627125	-1.29004594652556	-0.000828212916682484	CID	MS2		22.735	52.7787374002667	50433	NaS2_070418_02.raw	0/0	2.73509478569031			0	7.773E-05
High	Sequest HT (A2)	Unambiguous	[R].IGDSLSAHPNELVAVFTR.[L]		1	1	P31924	P31924	0	3	0.4413	0	1	1	642.673461914063	1926.00583248219	-1.09990605778472	-0.000706142604182484	HCD	MS2	31.67761	26.81853	52.7770354597333	50431	NaS2_070418_02.raw	0/0	2.80831503868103			0	8.213E-06
High	Sequest HT (A2)	Unambiguous	[R].VPTVDVSVVDLTVR.[LI]		3	3	Q7FAH2; Q6K5G8; A2YQT7	Q7FAH2; Q6K5G8; A2YQT7	0	2	0.7609	0	1	1	749.925720214844	1498.84416379969	-2.24871458596241	-0.00168524015623461	CID	MS2		10.9186	52.7642986778667	50417	NaS2_070418_02.raw	0/0	4.1410493850708			0	4.323E-07
High	Sequest HT (A2)	Unambiguous	[R].IPSAVGYQPTLATDLGGLQER.[I]		1	1	Q01859	Q01859	0	3	0.4338	0	1	1	729.382873535156	2186.13406734547	-5.07979281107049	-0.00370172151042425	CID	MS2		30.80104	52.7604947165333	50413	NaS2_070418_02.raw	0/0	3.24920845031738			0	9.887E-05
High	Sequest HT (A2)	Unambiguous	[K].SNYNFEKPFLYLAR.[K]		1	3	A2Y7R5	A2YEQ6; A2Y7R5; Q7F7I7	0	3	0.5312	0	1	1	587.968994140625	1761.89242916188	-1.95940529815677	-0.00115075604162485	CID	MS2		33.1	52.7337831578667	50386	NaS2_070418_02.raw	0/0	3.69262456893921	11513262	52.7672309875488	0	8.63E-06
High	Sequest HT (A2)	Unambiguous	[K].SNYNFEKPFLYLAR.[K]		1	3	A2Y7R5	A2YEQ6; A2Y7R5; Q7F7I7	0	3	0.4057	0	1	1	587.968994140625	1761.89242916188	-1.95940529815677	-0.00115075604162485	HCD	MS2	0	28.87	52.73178956	50384	NaS2_070418_02.raw	0/0	2.44235730171204	11513262	52.7672309875488	0	4.068E-05
High	Sequest HT (A2)	Unambiguous	[K].ISPVTEITPPPIPEDLK.[T]		1	1	Q93VT8	Q93VT8	0	2	0.5942	0	1	1	923.512634277344	1846.01799192469	-1.52495860368698	-0.00140755265613279	HCD	MS2	10.84547	37.57	52.7283336509333	50380	NaS2_070418_02.raw	0/0	3.13029885292053	28290666.375	52.5424613952637	0	6.553E-05
High	Sequest HT (A2)	Unambiguous	[R].IMNVIGEPIDEKGDITTNHFLPIHR.[E]		1	1	Q01859	Q01859	1	5	0.3868	0	1	1	572.701049804688	2859.47614250344	-2.10902401112013	-0.00120614331253819	HCD	MS2	16.02989	23.515	52.6863539325333	50339	NaS2_070418_02.raw	0/0	2.8686683177948			0	6.614E-05
High	Sequest HT (A2)	Unambiguous	[K].LPDATLSYFDSPDGELK.[T]		1	1	Q69TY4	Q69TY4	0	2	0.5809	0	1	1	934.448974609375	1867.89067258875	-2.8523115037047	-0.00266391062484672	HCD	MS2	33.03861	33.1	52.7813498242667	50436	NaS2_070418_02.raw	0/0	3.03393721580505	42142717.25	52.5253219604492	0	1.345E-05
High	Sequest HT (A2)	Unambiguous	[R].DGIKFPDVIHAFKPNPR.[S]		1	1	Q0E4K1	Q0E4K1	1	4	0.5724	0	1	1	488.518310546875	1951.0514122975	-1.75766586706554	-0.000857325624963323	HCD	MS2	12.33178	22.66	52.9344657984	50594	NaS2_070418_02.raw	0/0	3.0379946231842			0	6.167E-06
High	Sequest HT (A2)	Unambiguous	[R].FSPNTFQPTIVSGSWDR.[T]		1	1	P49027	P49027	0	2	0.5323	0	1	1	969.96875	1938.93022337	-2.18071838196284	-0.00211413500005619	HCD	MS2	3.670929	22.075	52.5311067632	50176	NaS2_070418_02.raw	0/0	3.24629998207092			0	6.234E-07
High	Sequest HT (A2)	Unambiguous	[K].DAVIGAVPESTLVSSIDK.[Y]		1	1	Q6H7E4	Q6H7E4	0	2	0.5789	0	1	1	900.981506347656	1800.95573606531	-1.77625076572992	-0.0015994773436887	CID	MS2		32.875	52.5210195533333	50168	NaS2_070418_02.raw	0/0	3.04397106170654	28662044	52.326847076416	0	3.753E-06
High	Sequest HT (A2)	Unambiguous	[K].SNYNFEKPFLYLAR.[K]		1	3	A2Y7R5	A2YEQ6; A2Y7R5; Q7F7I7	0	3	0.3846	0	1	1	587.969360351563	1761.89352779469	-1.33585380224867	-0.000784545104124845	HCD	MS2	32.91132	42.67	52.3677683013333	50009	NaS2_070418_02.raw	0/0	2.99173498153687			0	1.23E-05
High	Sequest HT (A2)	Unambiguous	[K].LPDATLSYFDSPDGELK.[T]		1	1	Q69TY4	Q69TY4	0	2	0.7094	0	1	1	934.449157714844	1867.89103879969	-2.65625618937263	-0.00248080515609672	CID	MS2		30.28	52.354785428	49995	NaS2_070418_02.raw	0/0	3.19503951072693			0	4.956E-06
High	Sequest HT (A2)	Unambiguous	[K].LPDATLSYFDSPDGELK.[T]		1	1	Q69TY4	Q69TY4	0	2	0.6633	0	1	1	934.449157714844	1867.89103879969	-2.65625618937263	-0.00248080515609672	HCD	MS2	9.570129	42.285	52.3530252592	49993	NaS2_070418_02.raw	0/0	3.97576427459717			0	6.991E-07
High	Sequest HT (A2)	Unambiguous	[R].IGDSLSAHPNELVAVFTR.[L]		1	1	P31924	P31924	0	3	0.7035	0	1	1	642.673767089844	1926.00674800953	-0.624556335932625	-0.000400966822932484	CID	MS2		26.3573	52.34777562	49988	NaS2_070418_02.raw	0/0	3.44188070297241			0	5.593E-07
High	Sequest HT (A2)	Unambiguous	[R].IGDSLSAHPNELVAVFTR.[L]		1	1	P31924	P31924	0	3	0.5452	0	1	1	642.673156738281	1926.00491695484	-1.57525577963682	-0.00101131838543248	HCD	MS2	15.34192	19.67046	52.3457836242667	49986	NaS2_070418_02.raw	0/0	3.86534690856934			0	4.849E-07
High	Sequest HT (A2)	Unambiguous	[K].ASDSANLDSTAELLLR.[S]		1	1	Q69RJ0	Q69RJ0	0	2	0.4841	0	1	1	838.426940917969	1675.84660520594	-1.85802105471893	-0.00155688203119553	CID	MS2		32.74	52.3340801242667	49975	NaS2_070418_02.raw	0/0	3.44782686233521			0	2.42E-06
High	Sequest HT (A2)	Unambiguous	[K].ASDSANLDSTAELLLR.[S]		1	1	Q69RJ0	Q69RJ0	0	2	0.2933	0	1	1	838.426940917969	1675.84660520594	-1.85802105471893	-0.00155688203119553	HCD	MS2	30.14895	23.08	52.3323154954667	49973	NaS2_070418_02.raw	0/0	3.41244840621948			0	9.662E-07
High	Sequest HT (A2)	Unambiguous	[R].IPSAVGYQPTLATDLGGLQER.[I]		1	1	Q01859	Q01859	0	3	0.5571	0	1	1	729.3857421875	2186.1426733025	-1.14320289953723	-0.00083306916667425	CID	MS2		23.23396	52.3016942210667	49939	NaS2_070418_02.raw	0/0	3.50245070457459			0	5.435E-07
High	Sequest HT (A2)	Unambiguous	[R].VPTVDVSVVDLTVR.[LI]		3	3	Q7FAH2; Q6K5G8; A2YQT7	Q7FAH2; Q6K5G8; A2YQT7	0	2	0.7482	0	1	1	749.925659179688	1498.84404172938	-2.33015736763842	-0.00174627531248461	CID	MS2		8.155907	52.3924523813333	50034	NaS2_070418_02.raw	0/0	4.08773994445801			0	1.136E-06
High	Sequest HT (A2)	Unambiguous	[R].IPSAVGYQPTLATDLGGLQER.[I]		1	1	Q01859	Q01859	0	3	0.49	0	1	1	729.385803222656	2186.14285640797	-1.05944566737695	-0.00077203401042425	HCD	MS2	7.895847	27.32637	52.2992108773333	49937	NaS2_070418_02.raw	0/0	3.50735282897949			0	2.894E-07
High	Sequest HT (A2)	Unambiguous	[K].LVPYNPGYQDESVLWTESR.[D]		1	1	Q10M12	Q10M12	0	2	0.7044	0	1	1	1127.04345703125	2253.0796374325	-1.15418223815544	-0.00130023375004384	CID	MS2		33.1	52.2571105856	49893	NaS2_070418_02.raw	0/0	3.62097263336182			0	8.627E-07
High	Sequest HT (A2)	Unambiguous	[K].LVPYNPGYQDESVLWTESR.[D]		1	1	Q10M12	Q10M12	0	2	0.5585	0	1	1	1127.04333496094	2253.07939329188	-1.26254074406934	-0.00142230406254384	HCD	MS2	0	41.77	52.2547977397333	49891	NaS2_070418_02.raw	0/0	2.98539113998413			0	1.097E-06
High	Sequest HT (A2)	Unambiguous	[K].IGPNEPSQLAIDLNAQGLAR.[Y]		1	1	P17784	P17784	0	2	0.6719	0	1	1	1039.05297851563	2077.09868040125	-2.38875838877038	-0.00248084937470594	CID	MS2		26.605	52.18457204	49825	NaS2_070418_02.raw	0/0	3.81020426750183			0	5.01E-06
High	Sequest HT (A2)	Unambiguous	[K].IGPNEPSQLAIDLNAQGLAR.[Y]		1	1	P17784	P17784	0	2	0.5826	0	1	1	1039.05297851563	2077.09868040125	-2.38875838877038	-0.00248084937470594	HCD	MS2	0	33.49	52.1829389784	49823	NaS2_070418_02.raw	0/0	3.56540441513062			0	4.271E-07
High	Sequest HT (A2)	Unambiguous	[K].LDAQPELFIHIVPDK.[A]		2	3	Q0J4P2; Q07078	Q0J4P2; Q69QQ6; Q07078	0	3	0.5993	0	1	1	578.984069824219	1734.93765621266	-2.79030996770605	-0.00161367578114853	CID	MS2		15.28759	52.177807792	49817	NaS2_070418_02.raw	0/0	3.01661801338196			0	9.014E-06
High	Sequest HT (A2)	Unambiguous	[K].LDAQPELFIHIVPDK.[A]		2	3	Q0J4P2; Q07078	Q0J4P2; Q69QQ6; Q07078	0	3	0.332	0	1	1	578.984069824219	1734.93765621266	-2.79030996770605	-0.00161367578114853	HCD	MS2	33.04522	8.762964	52.1761436954667	49815	NaS2_070418_02.raw	0/0	2.5281765460968			0	1.651E-05
High	Sequest HT (A2)	Unambiguous	[R].MEQLLNMDTTPFTDK.[I]		1	1	P14655	P14655	0	2	0.7523	0	1	1	892.412536621094	1783.81779661219	-3.53245469675783	-0.00315063890639067	CID	MS2		27.96886	52.1746618026667	49814	NaS2_070418_02.raw	0/0	4.32257556915283	124910036	52.1223335266113	0	5.588E-07
High	Sequest HT (A2)	Unambiguous	[R].MEQLLNMDTTPFTDK.[I]		1	1	P14655	P14655	0	2	0.5881	0	1	1	892.412536621094	1783.81779661219	-3.53245469675783	-0.00315063890639067	HCD	MS2	0	32.92536	52.1726745997333	49812	NaS2_070418_02.raw	0/0	3.86490201950073	124910036	52.1223335266113	0	1.184E-06
High	Sequest HT (A2)	Unambiguous	[R].TSPQWLGPQIEVIR.[A]		1	3	P14717	Q0DZE0; P14717; A2X7F7	0	2	0.4213	0	1	1	812.444763183594	1623.88224973719	-1.88870037848274	-0.00153351640619803	HCD	MS2	8.329488	23.85096	52.2957795378667	49933	NaS2_070418_02.raw	0/0	2.53741359710693			0	2.12E-05
High	Sequest HT (A2)	Unambiguous	[R].VQLAEQYLSEAALGDANSDAMK.[T]		1	1	P93431	P93431	0	2	0.6788	0	1	1	1162.55590820313	2324.10453977625	-1.25919037424476	-0.00146324687511878	CID	MS2		22.66	52.5285151498667	50173	NaS2_070418_02.raw	0/0	5.227135181427	264763482.5	52.6172256469727	0	1.264E-09
High	Sequest HT (A2)	Unambiguous	[K].YVFTIDDDcFVAK.[D]	C9(Carbamidomethyl)	1	1	Q8H8T0	Q8H8T0	0	2	0.4673	0	1	1	796.86767578125	1592.7280749325	-1.28499955673232	-0.00102332875011868	HCD	MS2	30.55773	22.75	52.3994208456	50041	NaS2_070418_02.raw	0/0	1.99158489704132			0	9.66E-05
High	Sequest HT (A2)	Unambiguous	[R].DQGVFPEIPYEVGGK.[K]		1	1	Q9ZST0	Q9ZST0	0	2	0.5401	0	1	1	817.904235839844	1634.80119504969	-2.97791305136557	-0.00243415515626566	HCD	MS2	10.65203	36.51	52.4054457805333	50048	NaS2_070418_02.raw	0/0	2.73691821098328	101840608	52.7213745117188	0	6.453E-05
High	Sequest HT (A2)	Unambiguous	[K].GDNPDSVVPGLMAAGEAAcASVHGANR.[L]	C19(Carbamidomethyl)	1	1	Q6ZDY8	Q6ZDY8	0	3	0.581	0	1	1	875.069091796875	2623.19272213063	-2.30090814025824	-0.00201191312516613	HCD	MS2	37.3755	31.87	52.5162552762667	50163	NaS2_070418_02.raw	0/0	4.63452339172363	40706254	52.6080131530762	0	3.351E-08
High	Sequest HT (A2)	Unambiguous	[K].MVGYALQAADILSK.[E]		1	1	Q0J0H4	Q0J0H4	0	2	0.6173	0	1	1	740.395629882813	1479.78398313563	-2.42838528421627	-0.00179674718742717	CID	MS2		23.635	52.4993270842667	50144	NaS2_070418_02.raw	0/0	3.24403882026672	14618379	52.3173675537109	0	6.537E-06
High	Sequest HT (A2)	Unambiguous	[K].MVGYALQAADILSK.[E]		1	1	Q0J0H4	Q0J0H4	0	2	0.4873	0	1	1	740.396362304688	1479.78544797938	-1.43848391382095	-0.00106432531242717	HCD	MS2	34.45279	32.15306	52.4977833154667	50142	NaS2_070418_02.raw	0/0	2.7476167678833	14618379	52.3173675537109	0	6.364E-05
High	Sequest HT (A2)	Unambiguous	[R].YTIDLPTNVSEIRPGQDITVTTDnGK.[S]	N24(Deamidated)	1	1	Q6YZX6	Q6YZX6	0	3	0.1525	0	1	1	950.142883300781	2848.41409664234	-2.44906124417109	-0.00232531921866164	CID	MS2		26.395	52.4925084962667	50136	NaS2_070418_02.raw	0/0	2.22985219955444			0	7.196E-06
[truncated: 37,698 more rows]
