# Supplementary material for: Sodium lignosulfonate improves shoot growth of Oryza sativa via enhancement of photosynthetic activity and reduced accumulation of reactive oxygen species
Source: Sci Rep. 2021 Jun 24;11:13226. doi: 10.1038/s41598-021-92401-x (PMC8225820; doi:10.1038/s41598-021-92401-x)
Supplement: Supplementary file 2 — Supplementary Information 2. [file 41598_2021_92401_MOESM2_ESM.zip › NaLS-treated/NaLS3_070418_01_PeptideGroups.txt]

Confidence	Annotated Sequence	Modifications	Modifications in Master Proteins	Qvality PEP	Qvality q-value	# Protein Groups	# Proteins	# PSMs	Master Protein Accessions	Positions in Master Proteins	# Missed Cleavages	Theo. MH+ [Da]	Found in Sample: [S20] F20: Sample	Found in Sample: [S21] F21: Sample	Found in Sample: [S22] F22: Sample	Area: F20: Sample	Area: F21: Sample	Area: F22: Sample	XCorr Sequest HT	Confidence Sequest HT	Percolator q-Value Sequest HT	Percolator PEP Sequest HT
High	[K].AAVAWEANKPMTIEDVQVAPPQAGEVR.[V]			0.000454992	0	1	1	5	A2XAZ3	A2XAZ3 [14-40]	0	2877.45635236	Not Found	High	High			8.9e6	4.58064365386963	High	0	7.085E-05
High	[R].KPAVINVIIDPYAGAESGR.[M]			0.000722894	0	1	1	3	Q0JMH0	Q0JMH0 [554-572]	0	1970.07055115	High	High	Not Found				3.2142505645752	High	0	9.739E-05
High	[K].VLIAVADNVGSNQLQEIR.[K]			1.25181E-06	0	1	1	25	P41095	P41095 [28-45]	0	1939.06071472	High	High	High	6.1e7	5.1e6		5.23617887496948	High	0	3.366E-06
High	[K].SPIVVFDDVDVEK.[A]			0.00112285	0	1	1	12	B3VMC0	B3VMC0 [265-277]	0	1461.74715155	High	High	High	7.1e7	4.2e7	3.1e7	3.41654419898987	High	0.0001933	0.0002734
High	[R].TETSPEDVGGMNAAAGILTAR.[G]			0.00039733	0	1	1	6	Q75KR1	Q75KR1 [443-463]	0	2060.99170836	High	High	High	1.2e7	3.0e6	3.1e6	2.77745628356934	High	0	6.443E-05
High	[K].SYELPDGQVITIGAER.[F]			1.50207E-05	0	4	4	26	A2XNS1; Q10DV7; P0C542; A3C6D7	A2XNS1 [241-256]; Q10DV7 [241-256]; P0C542 [240-255]; A3C6D7 [241-256]	0	1747.88610449	High	High	High	3.7e8	1.8e7	6.8e7	4.85204219818115	High	0	7.548E-06
High	[K].MIPTKPMVVETFSEYPPLGR.[F]	2xOxidation [M1; M7]		0.000795716	0	1	1	8	O64937	O64937 [392-411]	0	2324.16650241	High	High	High	8.1e6		1.7e7	3.20505213737488	High	0	0.0001039
High	[K].MIPTKPMVVETFSEYPPLGR.[F]	1xOxidation [M1]		0.000129161	0	1	1	2	O64937	O64937 [392-411]	0	2308.17158741	Not Found	Not Found	High				3.7652063369751	High	0	2.878E-05
High	[K].MIPTKPMVVETFSEYPPLGR.[F]			6.34028E-05	0	1	1	22	O64937	O64937 [392-411]	0	2292.17667241	High	High	High	4.2e7		1.3e8	4.50406885147095	High	0	1.722E-05
High	[R].EAFPGDVFYLHSR.[L]			0.000756293	0	1	1	13	P0C520	P0C520 [295-307]	0	1537.74340363	High	High	High				3.22266578674316	High	0	0.0001109
High	[K].VLNLEEGGAFTTSSAEEMLK.[A]	1xOxidation [M18]		1.31168E-05	0	2	2	8	Q7F8S5; Q69TY4	Q7F8S5 [204-223]; Q69TY4 [211-230]	0	2142.02709117	High	High	High	1.1e7	6.5e6	1.7e7	3.86098647117615	High	0	6.277E-05
High	[K].VLNLEEGGAFTTSSAEEMLK.[A]			6.95768E-07	0	2	2	14	Q7F8S5; Q69TY4	Q7F8S5 [204-223]; Q69TY4 [211-230]	0	2126.03217617	High	High	High	6.8e7		3.4e7	5.58554697036743	High	0	6.348E-07
High	[R].DNLTLWTSDNAEDGGDEIK.[E]			2.4551E-05	0	1	1	13	Q06967	Q06967 [232-250]	0	2092.93054782	High	High	High	6.1e6	3.0e6		4.38471603393555	High	0	8.24E-05
High	[K].NNAGFPHNVVFDEDAVPSGVDVSK.[I]	1xDeamidated [N]		0.000384094	0	1	1	8	A2Y886	A2Y886 [88-111]	0	2515.17357235	Not Found	High	High		7.3e6		3.24893712997437	High	0.0002103	0.0006891
High	[K].QSGSIYEHWDILPPK.[Q]			0.000548181	0	1	1	7	Q9SLY8	Q9SLY8 [202-216]	0	1769.88571063	High	High	High			1.2e7	3.24666309356689	High	0.0001933	0.0002673
High	[R].LGVQLQTVATDFQR.[V]			0.000132859	0	1	1	12	Q9LST7	Q9LST7 [28-41]	0	1575.84893125	High	High	High	1.1e8			4.06235885620117	High	0	2.941E-05
High	[R].GLDQEYEGNIEATGEDYYVEPADER.[R]	1xDeamidated [Q/N]		0.00142332	0	1	2	7	A2WXX3	A2WXX3 [115-139]	0	2863.20644791	High	High	Not Found	1.0e7			2.77058506011963	High	7.959E-05	0.00017
High	[R].GLDQEYEGNIEATGEDYYVEPADER.[R]			0.000752036	0	1	2	5	A2WXX3	A2WXX3 [115-139]	0	2862.22243191	High	Not Found	High	6.6e6		1.5e7	3.4140191078186	High	0	0.0001
High	[K].FDVGNVVMVTGGR.[N]			0.0013837	0	1	1	5	P49398	P49398 [175-187]	0	1350.68344598	High	High	High				3.31098079681396	High	0.0001396	0.0002222
High	[K].AVDNVNSVIAPALIGK.[D]			5.47446E-05	0	1	1	33	Q42971	Q42971 [67-82]	0	1580.90063246	High	High	High	2.0e8	3.9e7	3.3e7	4.96736478805542	High	0	1.543E-05
High	[R].SWDEGVATNFSTTPLK.[D]	1xDeamidated [N9]		0.000791236	0	1	1	1	Q9SDD6	Q9SDD6 [50-65]	0	1753.82792134	Not Found	Not Found	High				4.07965898513794	High	0	0.0001036
High	[R].SWDEGVATNFSTTPLK.[D]			5.53664E-05	0	1	1	5	Q9SDD6	Q9SDD6 [50-65]	0	1752.84390534	High	Not Found	High	8.2e7			3.95489406585693	High	0	1.554E-05
High	[K].DPTSQAELDNFMVQQLDGTK.[N]	1xDeamidated [Q/N]; 1xOxidation [M12]		0.000503666	0	1	1	8	Q42971	Q42971 [83-102]	0	2254.0179834	High	High	Not Found	1.6e7			3.48615479469299	High	0	7.615E-05
High	[K].DPTSQAELDNFMVQQLDGTK.[N]	1xDeamidated [Q/N]		4.05838E-05	0	1	1	10	Q42971	Q42971 [83-102]	0	2238.0230684	High	High	High		1.5e7		5.63480854034424	High	0	3.229E-05
High	[K].DPTSQAELDNFMVQQLDGTK.[N]			6.87953E-07	0	1	1	28	Q42971	Q42971 [83-102]	0	2237.0390524	High	High	High	2.0e8	4.0e7	1.9e7	6.00746059417725	High	0	3.993E-06
High	[K].NNAGFPHNVVFDEDAVPSGVDVSK.[I]			1.01733E-05	0	1	1	14	A2Y886	A2Y886 [88-111]	0	2514.18955635	High	High	High	2.3e7			4.35536050796509	High	0	4.671E-06
High	[K].GIVDSEDLPLNISR.[E]			6.5588E-05	0	2	3	18	Q0J4P2; Q07078	Q0J4P2 [360-373]; Q07078 [360-373]	0	1527.80131233	High	High	High	4.4e8	3.8e7	1.2e8	4.76542377471924	High	0	6.1E-05
High	[R].ALTVPELTQQMWDAK.[N]			0.00139153	0	6	8	14	Q43594; Q76FS2; Q8H7U1; Q40665; P46265; Q76FS3	Q43594 [283-297]; Q76FS2 [283-297]; Q8H7U1 [283-297]; Q40665 [283-297]; P46265 [283-297]; Q76FS3 [283-297]	0	1730.87818242	High	High	High	2.9e7		5.1e7	3.06306934356689	High	0.0002014	0.0003538
High	[R].NPVGNPLAGIDPDEIVDTR.[S]			3.23279E-06	0	1	1	16	Q42997	Q42997 [214-232]	0	1992.00325937	High	High	High			5.9e7	4.43628883361816	High	0	1.761E-05
High	[K].MVGYALQAADILSK.[E]			0.000173244	0	1	1	9	Q0J0H4	Q0J0H4 [255-268]	0	1479.78757663	High	High	High	7.7e6		5.6e6	3.73342990875244	High	0	3.566E-05
High	[K].LLGVTIYSSDAIR.[S]			0.000554406	0	1	2	14	Q0JMY8	Q0JMY8 [26-38]	0	1407.78420581	High	High	High	1.8e7	5.8e6		3.41609811782837	High	0	8.961E-05
High	[K].GSDWLGDQDSIQYMCR.[E]	1xDeamidated [Q]; 1xCarbamidomethyl [C15]		0.00120836	0	1	1	8	Q6ZDY8	Q6ZDY8 [113-128]	0	1931.78983831	High	Not Found	High			5.6e6	3.26261377334595	High	0.0002014	0.0003043
High	[K].GSDWLGDQDSIQYMCR.[E]	1xCarbamidomethyl [C15]		0.00133761	0	1	1	4	Q6ZDY8	Q6ZDY8 [113-128]	0	1930.80582231	High	High	Not Found	1.7e7			3.19382953643799	High	7.959E-05	0.0001836
High	[K].EAAWAISNATSGGTHDQIK.[Y]			0.00117473	0	1	1	3	Q9SLX0	Q9SLX0 [394-412]	0	1956.9409935	Not Found	High	High		7.6e6	1.7e7	4.08821821212769	High	0.0002014	0.0003325
High	[K].LAPILDEAATTLK.[S]			0.00117473	0	1	1	23	Q53LQ0	Q53LQ0 [420-432]	0	1355.77805781	High	High	High	4.9e7		2.4e6	3.40719604492188	High	7.959E-05	0.0001601
High	[R].AAVPSGASTGVYEALELR.[D]			5.46602E-06	0	1	1	61	Q42971	Q42971 [36-53]	0	1790.92830364	High	High	High	6.2e8		3.5e7	4.73751068115234	High	0	1.518E-05
High	[K].SSVLLDVKPWDDETDMK.[K]			0.000675539	0	1	1	21	P29545	P29545 [136-152]	0	1977.94738401	High	High	High	3.8e7	1.6e7	1.5e7	3.36997413635254	High	0	0.000141
High	[K].TVGGGDDAFNTFFSETGAGK.[H]			2.42378E-06	0	1	1	21	Q53M52	Q53M52 [41-60]	0	1977.88247555	High	High	High	1.0e8			4.81191492080688	High	0	3.488E-06
High	[K].VYPLDAVYDSPEDVPEDVK.[G]			0.000104216	0	1	1	16	Q6Z0I4	Q6Z0I4 [151-169]	0	2150.01757195	High	High	High	2.1e7		1.2e7	4.76361227035522	High	0	5.158E-05
High	[R].TLQALQYVQDNPDEVCPAGWKPGDK.[S]	1xDeamidated [Q/N]; 1xCarbamidomethyl [C16]		2.48299E-05	0	1	1	27	Q6ER94	Q6ER94 [221-245]	0	2830.33523491	High	High	High	8.8e6	1.5e7		5.23352336883545	High	0	1.107E-05
High	[R].TLQALQYVQDNPDEVCPAGWKPGDK.[S]	1xCarbamidomethyl [C16]		9.54577E-07	0	1	1	35	Q6ER94	Q6ER94 [221-245]	0	2829.35121891	High	High	High	7.4e7	3.4e7	1.0e7	5.41263294219971	High	0	1.74E-05
High	[R].DNLTLWTSDANDDGGDEIK.[E]			1.23966E-05	0	1	1	16	Q2R2W2	Q2R2W2 [236-254]	0	2078.91489776	High	High	High	5.8e7		4.7e7	4.24151754379272	High	0	2.319E-05
High	[R].SPPIEEVINTGVVPR.[F]			0.000309922	0	1	1	5	Q9SLX0	Q9SLX0 [111-125]	0	1606.879897	High	High	Not Found	1.4e7	3.0e6		3.16597867012024	High	0	5.392E-05
High	[K].IYVLTQFNSASLNR.[H]			0.000478711	0	2	2	9	Q69T99; P15280	Q69T99 [119-132]; P15280 [133-146]	0	1625.86458131	High	High	High			6.9e6	3.26327037811279	High	0	8.496E-05
High	[K].YVGEPMTHLESIASSAVR.[A]			0.0010493	0	1	1	7	B8BJ39	B8BJ39 [386-403]	0	1946.96403718	High	High	High				2.99129271507263	High	0.0002014	0.0005317
High	[K].NILSNSEVIAVNQDSLGVQGK.[K]	1xDeamidated [N/Q]		0.00103752	0	1	1	6	Q9FXT4	Q9FXT4 [314-334]	0	2186.12991674	Not Found	High	Not Found				2.86456513404846	High	0	0.0001241
High	[K].NILSNSEVIAVNQDSLGVQGK.[K]			0.000473335	0	1	1	8	Q9FXT4	Q9FXT4 [314-334]	0	2185.14590074	High	High	High	1.1e7	9.6e6	5.5e6	3.63694953918457	High	7.959E-05	0.0001682
High	[R].LGPNYLMLPVNAPK.[C]			0.000111523	0	2	3	18	Q0E4K1; A2YH64	Q0E4K1 [356-369]; A2YH64 [356-369]	0	1526.83994658	High	High	High	1.2e8	1.2e7	4.7e7	3.91715359687805	High	0	4.787E-05
High	[K].LIGSPPGYVGYTEGGQLTEAVR.[R]	1xDeamidated [Q16]		0.000631286	0	2	2	1	Q7F9I1; Q2QVG9	Q7F9I1 [680-701]; Q2QVG9 [681-702]	0	2265.13975317	High	Not Found	Not Found	1.1e7			2.61482810974121	High	0	8.875E-05
High	[K].LIGSPPGYVGYTEGGQLTEAVR.[R]			1.44385E-05	0	2	2	19	Q7F9I1; Q2QVG9	Q7F9I1 [680-701]; Q2QVG9 [681-702]	0	2264.15573717	High	High	High	7.4e7	1.5e7	3.3e7	3.9335572719574	High	0	1.085E-05
High	[K].INDAVVTVPAYFNDAQR.[Q]			0.000346974	0	1	1	11	Q6Z7B0	Q6Z7B0 [169-185]	0	1892.9501017	High	High	High			1.7e7	4.45951986312866	High	7.959E-05	0.000185
High	[R].IINEPTAAAIAYGIDK.[K]			8.02509E-06	0	2	3	52	Q6Z7B0; Q75HQ0	Q6Z7B0 [202-217]; Q75HQ0 [226-241]	0	1659.89521269	High	High	High	4.4e7	2.3e7	1.8e8	5.4565281867981	High	0	2.079E-05
High	[K].ESGMTLITAEDLDDAAEK.[A]			1.82004E-05	0	1	1	8	Q6K9N6	Q6K9N6 [398-415]	0	1908.8742786	High	High	Not Found	1.1e8			3.95320296287537	High	0	1.837E-05
High	[R].DNLTLWTSDISEDAAEEIK.[E]			1.90415E-05	0	1	1	16	Q6EUP4	Q6EUP4 [233-251]	0	2150.01354915	High	High	High		2.4e7	9.7e6	4.38155698776245	High	0	0.000101
High	[R].APGYGVITNIVNGGLECGHGPDDR.[V]	2xDeamidated [N9; N12]; 1xCarbamidomethyl [C17]		8.18315E-08	0	1	1	2	Q7DNA1	Q7DNA1 [275-298]	0	2470.1303281	Not Found	High	High			1.0e8	4.99252367019653	High	0	4.7E-06
High	[R].APGYGVITNIVNGGLECGHGPDDR.[V]	1xDeamidated [N]; 1xCarbamidomethyl [C17]		2.15825E-08	0	1	1	22	Q7DNA1	Q7DNA1 [275-298]	0	2469.1463121	High	High	High	2.1e8		3.5e7	6.10245418548584	High	0	2.752E-07
High	[R].APGYGVITNIVNGGLECGHGPDDR.[V]	1xCarbamidomethyl [C17]		2.2178E-05	0	1	1	10	Q7DNA1	Q7DNA1 [275-298]	0	2468.1622961	High	High	Not Found	2.6e7	1.4e7		4.29265165328979	High	0	7.995E-06
High	[K].GGIGCSPGDLSISELER.[L]	1xCarbamidomethyl [C5]		0.000240379	0	1	1	11	A2XMV1	A2XMV1 [103-119]	0	1746.83268901	High	High	High	3.2e7	3.8e7	9.1e6	3.75507402420044	High	0	4.939E-05
High	[K].ASNTLSIIDSGVGMTK.[S]			0.000205225	0	1	2	8	Q07078	Q07078 [73-88]	0	1593.81524781	High	High	High			1.2e7	4.15562343597412	High	0	0.0001371
High	[K].FIIEAANHPTDPEADEILAK.[K]			0.000153871	0	1	1	9	Q33E23	Q33E23 [306-325]	0	2194.10263899	High	High	High	1.2e8	3.8e7	1.1e7	2.90383005142212	High	0	9.865E-05
High	[R].ELGEGGIDNYLSVK.[Q]			0.00047067	0	1	1	4	B3VMC0	B3VMC0 [470-483]	0	1493.74821415	High	Not Found	High				3.80652332305908	High	0	7.25E-05
High	[K].CDVIVINTPLTEK.[T]	1xCarbamidomethyl [C1]		0.00102587	0	1	1	12	Q9SXP2	Q9SXP2 [246-258]	0	1501.7930562	High	High	High	1.4e7	3.6e7		3.14259886741638	High	0	0.0001231
High	[R].VEEEGDVATAFTLAR.[I]			0.000177202	0	1	1	4	Q6ZFT5	Q6ZFT5 [112-126]	0	1607.79114153	High	High	Not Found	1.4e7	5.3e6		2.68605995178223	High	0	3.621E-05
High	[R].IPSFTEEQSELIR.[G]			0.00057351	0	1	1	6	Q60DX8	Q60DX8 [327-339]	0	1548.7904133	High	High	High	2.9e7	9.3e6	1.2e7	3.13362669944763	High	0	8.307E-05
High	[R].FYLQPLPPAEAAAR.[A]			0.000345021	0	1	1	30	P83646	P83646 [106-119]	0	1543.82673933	High	High	High	1.1e8	1.7e8	4.5e8	3.4688732624054	High	0	6.649E-05
High	[R].GELQCIGATTINEYR.[K]	1xDeamidated [N12]; 1xCarbamidomethyl [C5]		0.000743592	0	0	1	2			0	1725.81122575	High	Not Found	Not Found	2.5e7			2.13675880432129	High	0	0.0001441
High	[R].GELQCIGATTLDEYR.[K]	1xCarbamidomethyl [C5]		0.000743592	0	2	3	4	Q7F9I1; Q2QVG9	Q7F9I1 [395-409]; Q2QVG9 [396-410]	0	1725.81122532	High	Not Found	Not Found	2.5e7			2.13675880432129	High	0	0.0001441
High	[R].ISITGAGGFIGSHIAR.[R]			0.000120698	0	1	2	9	A2Z7B3	A2Z7B3 [32-47]	0	1556.85435102	High	High	High	7.7e7		2.5e7	3.16945457458496	High	0	9.121E-05
High	[K].KGGTEHLGLPVFNSVAEAK.[A]			7.76965E-05	0	1	1	14	Q6ZL94	Q6ZL94 [77-95]	1	1954.03925103	High	High	High	1.8e7	1.5e7		4.26837968826294	High	0	1.989E-05
High	[K].IVEAADIFVGGR.[V]			0.000350915	0	1	1	8	Q42997	Q42997 [541-552]	0	1246.67901256	High	High	High	2.0e7			4.02429342269897	High	0	5.9E-05
High	[K].DITPMGGFPHYGVVK.[G]			0.000166529	0	1	1	7	P35684	P35684 [308-322]	0	1617.80937469	High	High	High	8.1e7	4.6e7	2.4e7	3.69317483901978	High	0.0002103	0.001068
High	[R].LTVEQNIVIPNVK.[N]			0.000296233	0	1	1	12	Q42997	Q42997 [432-444]	0	1466.85770508	High	High	High	1.2e7		3.4e7	3.33772468566895	High	0	5.233E-05
High	[R].DDSGVLSPYNFSR.[R]			0.000363007	0	2	2	13	Q6ERW7; Q6ERW9	Q6ERW7 [90-102]; Q6ERW9 [90-102]	0	1456.67029822	High	High	High	5.3e6	4.5e6	4.0e7	3.70565867424011	High	0.0002103	0.0008912
High	[K].YPIEHGIVSNWDDMEK.[I]			1.7201E-05	0	2	2	26	Q10DV7; A3C6D7	Q10DV7 [71-86]; A3C6D7 [71-86]	0	1932.87963888	High	High	High		2.5e7	5.8e6	4.3492956161499	High	0	6.641E-06
High	[K].VDILVSGIGTGGTVTGTGK.[Y]			2.40026E-05	0	1	1	12	Q9XEA8	Q9XEA8 [176-194]	0	1731.94870473	High	High	High				4.84123516082764	High	0	1.629E-05
High	[K].IIYSGGQDLDVLPQGAGK.[G]			0.000164659	0	1	1	3	Q6YXW6	Q6YXW6 [159-176]	0	1830.95960376	High	Not Found	High	2.4e7		3.0e7	3.35881996154785	High	0	3.44E-05
High	[K].TIEVQNPATGETLANVSCMGSK.[E]	1xCarbamidomethyl [C18]		0.000119342	0	1	1	4	B9F3B6	B9F3B6 [70-91]	0	2307.09552171	High	High	Not Found	5.2e6	7.2e6		3.55385875701904	High	0	2.724E-05
High	[R].FTQANSEVSALLGR.[I]			8.12872E-05	0	1	1	22	Q01859	Q01859 [334-347]	0	1492.77543198	High	High	High	2.9e8		1.3e7	4.57942867279053	High	0	2.551E-05
High	[K].ANSEATLGTYKGDAVLGEGASESLHVK.[D]	1xDeamidated [N2]		6.33053E-06	0	1	1	10	P17784	P17784 [328-354]	1	2705.32644401	High	High	High	5.3e7		1.1e7	5.44514942169189	High	0	3.199E-06
High	[K].APAADEEDDDDVDLFGEETEEEK.[K]			0.000223366	0	1	1	6	Q40682	Q40682 [94-116]	0	2568.02675185	High	High	High	1.2e7	4.6e6	1.3e7	3.74345517158508	High	0.0005231	0.003629
High	[R].ALTTEEIDQHLTAISERD.[-]			0.000827793	0	1	1	9	Q9LSU3	Q9LSU3 [229-246]	1	2042.00365323	High	High	High				2.83731961250305	High	0	0.0001397
High	[K].DADEDDDDLDLFGDETEEDKK.[A]			2.95805E-05	0	1	1	23	P29545	P29545 [96-116]	1	2428.96342338	High	High	High	2.9e8	1.3e7	1.2e8	4.22059535980225	High	0	0.000108
High	[R].GISACAVCDGAAPIFR.[N]	2xCarbamidomethyl [C5; C8]		0.000851494	0	1	2	6	Q6ZFU6	Q6ZFU6 [141-156]	0	1664.78832224	High	High	High	3.0e7		4.5e6	3.13719296455383	High	7.959E-05	0.0001738
High	[R].EALEHLGADEFLVSR.[D]			0.000631286	0	1	1	6	Q6ERW9	Q6ERW9 [292-306]	0	1685.84932511	High	High	High	1.6e7	6.9e6	1.2e7	3.01319479942322	High	0.0002014	0.0004782
High	[K].IFSSPEVASEEPWYGIEQEYTLLQK.[D]			2.82302E-06	0	1	1	25	P14656	P14656 [113-137]	0	2943.429846	High	High	High	5.1e7	1.9e7	5.6e7	5.77562808990479	High	0	6.975E-06
High	[R].ELDGAELGTVAWAER.[N]			0.000308177	0	1	1	4	Q76BW5	Q76BW5 [251-265]	0	1616.7914759	High	Not Found	High			9.7e6	3.57184100151062	High	0.0001396	0.0002289
High	[K].VKPSSPSELDALLDPAK.[Y]			4.64029E-06	0	1	1	26	A3C6G9	A3C6G9 [137-153]	0	1766.95345576	High	High	High	7.5e7	2.8e7		4.32414484024048	High	0	5.688E-06
High	[R].DPDASSGGELVFGGMDPK.[H]			0.000116677	0	1	1	9	P42211	P42211 [222-239]	0	1778.79015518	High	High	High			6.5e6	4.6932430267334	High	0	2.677E-05
High	[R].AKESAQDIINLKPLIEK.[K]			0.000279969	0	1	1	34	P83646	P83646 [120-136]	1	1910.09570327	High	High	High		2.0e7	5.3e6	4.32895374298096	High	0.0002103	0.0008057
High	[K].TAIAIDTILNQK.[Q]			0.00107327	0	1	1	20	P0C520	P0C520 [178-189]	0	1300.74709206	High	High	High		7.0e6	1.9e7	3.4667546749115	High	0.0002014	0.0004649
High	[R].ILDVVYNASNNELVR.[T]	1xDeamidated [N]		4.39227E-05	0	1	1	17	P49199	P49199 [79-93]	0	1719.89119032	High	Not Found	High	2.9e7		6.8e6	5.04518699645996	High	0	4.183E-05
High	[R].ILDVVYNASNNELVR.[T]			1.43572E-05	0	1	1	33	P49199	P49199 [79-93]	0	1718.90717432	High	High	High	2.2e8	2.0e7		4.71503877639771	High	0	3.034E-05
High	[K].CGVSVPYTISASIDCSR.[V]	2xCarbamidomethyl [C1; C15]		0.000454992	0	1	1	16	Q0IQK9	Q0IQK9 [98-114]	0	1871.86260923	High	High	High	2.5e6			3.42449879646301	High	0	8.567E-05
High	[K].CGVSVAFPISTSVDCSK.[I]	2xCarbamidomethyl [C1; C15]		8.50438E-05	0	1	1	18	Q2QYL3	Q2QYL3 [103-119]	0	1813.84589657	High	High	High	7.8e7	3.1e7	3.3e7	4.33245038986206	High	0	2.231E-05
High	[R].EADVDGDGQINYEEFVK.[V]			2.00343E-05	0	2	2	18	Q6F332; Q0JNS6	Q6F332 [128-144]; Q0JNS6 [128-144]	0	1927.85559209	High	High	High			1.3e7	5.1095118522644	High	0	3.265E-05
High	[K].TEFDVVIEEVPSSAR.[I]			3.20142E-05	0	1	1	22	O22386	O22386 [116-130]	0	1677.83300631	High	High	High	1.6e8	5.2e7		5.72584056854248	High	0	1.106E-05
High	[R].LGEHNIDVLEGNEQFINAAK.[I]	1xDeamidated [Q/N]		0.00020407	0	1	1	9	P00761	P00761 [58-77]	0	2212.08805196	High	High	Not Found		4.6e6		4.81718683242798	High	0	4.127E-05
High	[R].LGEHNIDVLEGNEQFINAAK.[I]			5.90661E-07	0	1	1	42	P00761	P00761 [58-77]	0	2211.10403596	High	High	High	2.6e8		9.5e6	5.43451738357544	High	0	2.624E-06
High	[K].DPLESIDSGLLVVEK.[F]			0.000885819	0	1	2	13	A2XIK9	A2XIK9 [395-409]	0	1613.86324383	High	High	High	1.4e7			3.49982213973999	High	0.0002014	0.0003857
High	[R].DNLTLWTSDANDDGGDEIKEAAAPK.[E]			0.000142175	0	1	1	4	Q2R2W2	Q2R2W2 [236-260]	1	2646.21655879	High	High	High	2.1e7	9.9e6		4.82908058166504	High	0.0002014	0.0004582
High	[K].KISEDEYVSAIKEEISK.[V]			0.000108418	0	1	1	23	Q2QLY4	Q2QLY4 [458-474]	2	1968.01717809	High	High	High		5.6e6	1.2e7	4.05936241149902	High	0	4.406E-05
High	[K].VVGNENPSTLICFASK.[T]	1xCarbamidomethyl [C12]		0.00024311	0	1	2	14	Q2QYW2	Q2QYW2 [216-231]	0	1735.8683463	High	High	High	1.4e7		1.6e7	3.39346265792847	High	0	0.0001455
High	[R].GIGFVSDDVGLDADR.[C]			0.000175212	0	1	1	10	P93438	P93438 [77-91]	0	1535.73362669	High	High	High		1.4e7	3.7e7	4.32746458053589	High	7.959E-05	0.0001835
High	[R].VLTDVGDVPIQEIR.[D]			0.000195056	0	1	2	13	B8AU84	B8AU84 [111-124]	0	1553.85334791	High	High	High	3.5e7	1.8e7	4.9e6	3.48884463310242	High	0.0002014	0.0004778
High	[K].QVDLIGFGSGPEVDQK.[L]			9.45314E-06	0	1	1	16	Q6K669	Q6K669 [255-270]	0	1688.84899074	High	High	High	8.6e6	9.1e6		5.11864614486694	High	0	3.851E-05
High	[K].SNDSGLASYVAGQIDR.[T]			5.1368E-06	0	1	1	13	Q10CE4	Q10CE4 [195-210]	0	1652.7874531	High	High	High			8.0e7	4.97888803482056	High	0	5.251E-06
High	[R].QEALEHLGADEFLVSR.[D]			0.000756293	0	1	1	7	Q6ERW7	Q6ERW7 [294-309]	0	1813.90790255	High	High	Not Found	1.7e7			3.2141318321228	High	0.0002014	0.0005058
High	[K].QIGVIGWGSQGPAQAQNLR.[D]			8.19578E-07	0	1	1	34	Q65XK0	Q65XK0 [109-127]	0	1980.04098237	High	High	High	5.0e7	4.4e6	6.5e6	4.91752243041992	High	7.959E-05	0.0001624
High	[K].GSFETIHVEDALGHQFATR.[L]			8.67195E-07	0	1	1	27	P49398	P49398 [203-221]	0	2115.0253918	High	High	High	4.1e7	4.7e7		4.60014295578003	High	0	1.142E-06
High	[K].NGTAYGEYTYAELER.[E]	1xDeamidated [N1]		0.000434897	0	1	2	8	A2Z7B3	A2Z7B3 [7-21]	0	1737.7602357	High	High	High	2.4e7	1.2e7		3.69069194793701	High	0.0001396	0.0002183
High	[-].MIQPQTLLNVADNSGAR.[K]			7.5108E-05	0	1	1	12	P0C438	P0C438 [1-17]	0	1827.93815683	High	High	High	1.8e7	1.1e7	2.1e6	3.90579581260681	High	7.959E-05	0.0001624
High	[R].IFVPEGQPLESEPNEPLR.[V]			0.000143789	0	1	2	19	A2XFI3	A2XFI3 [392-409]	0	2051.04439592	High	High	High	3.6e7	1.3e7	2.8e7	3.3513343334198	High	0.0002103	0.0009799
High	[K].SYPTVSDEYLAAVGK.[A]			0.000542026	0	1	1	10	Q9FE01	Q9FE01 [5-19]	0	1599.79007893	High	High	High	1.4e8		1.3e7	3.48283362388611	High	0	0.0001508
High	[K].IFSSPEVASEEPWYGIEQEYTLLQK.[D]	1xDeamidated [Q]		0.000121381	0	1	1	6	P14656	P14656 [113-137]	0	2944.413862	High	High	Not Found				4.89298009872437	High	0	2.752E-05
High	[R].EDQVPLIIIQDGESK.[K]			0.000101314	0	1	1	18	Q53LQ0	Q53LQ0 [331-345]	0	1683.87995649	High	High	High		2.7e7	5.0e6	3.96354031562805	High	0	6.773E-05
High	[K].ESAQDIINLKPLIEK.[K]			0.000134368	0	1	1	39	P83646	P83646 [122-136]	0	1710.96362656	High	High	High	1.0e8	3.8e6	1.2e7	4.21500635147095	High	0	2.964E-05
High	[R].IGDSLSAHPNELVAVFTR.[L]			1.26084E-05	0	1	1	23	P31924	P31924 [20-37]	0	1926.00795091	High	High	High		6.5e6		4.83384323120117	High	0	6.96E-05
High	[R].YQWDQGYFQQEIYR.[R]			3.92317E-05	0	1	2	14	P0C362	P0C362 [273-286]	0	1923.86603777	High	High	High	7.0e7			4.59586620330811	High	0	2.23E-05
High	[R].VCCLSIIDPGDSDIIK.[T]	2xCarbamidomethyl [C2; C3]		0.000495206	0	1	1	9	Q9SDG6	Q9SDG6 [91-106]	0	1804.88194772	High	High	High				3.54466485977173	High	7.959E-05	0.0001883
High	[R].AILSEFTEIPVENR.[V]			0.000942574	0	1	1	10	Q655S1	Q655S1 [652-665]	0	1617.84826251	High	High	High				3.19568133354187	High	0.0002733	0.001816
High	[K].VGTPEENVAHFFEVAK.[G]			0.000702772	0	1	1	7	Q10LR9	Q10LR9 [371-386]	0	1773.88062523	High	High	High				3.55519413948059	High	0	0.000122
High	[R].VPEPTVDETIEILR.[G]			0.000664193	0	1	1	14	Q2QVG9	Q2QVG9 [428-441]	0	1610.8635782	High	High	High		5.3e6	4.9e6	2.80989623069763	High	0.0001933	0.0002889
High	[K].YVFTIDDDCFVAK.[D]	1xCarbamidomethyl [C9]		0.000339225	0	1	1	14	Q8H8T0	Q8H8T0 [105-117]	0	1592.73012159	High	High	High			4.8e6	3.28894829750061	High	7.959E-05	0.000177
High	[K].LVPYNPGYQDESVLWTESR.[D]	1xDeamidated [N/Q]		0.000731103	0	1	1	8	Q10M12	Q10M12 [275-293]	0	2254.0662539	High	Not Found	High			2.8e6	3.73108720779419	High	0.0001933	0.0002728
High	[K].LVPYNPGYQDESVLWTESR.[D]			2.8595E-05	0	1	1	17	Q10M12	Q10M12 [275-293]	0	2253.0822379	High	High	High	7.9e7	2.8e7	8.4e6	4.11395645141602	High	0	9.627E-06
High	[R].FSPNTFQPTIVSGSWDR.[T]			1.78946E-05	0	1	1	15	P49027	P49027 [173-189]	0	1938.93445164	High	High	High			1.3e7	4.29784393310547	High	0	2.4E-05
High	[K].VSSVIYLDSPAGVGLSYSK.[N]			0.000122069	0	1	1	6	P37890	P37890 [135-153]	0	1942.01678423	High	High	High	1.6e7	8.7e6		4.09875583648682	High	0	2.763E-05
High	[R].VPTVDVSVVDLTVR.[LI]			0.000104806	0	3	3	57	Q7FAH2; Q6K5G8; A2YQT7	Q7FAH2 [237-250]; Q6K5G8 [237-250]; A2YQT7 [237-250]	0	1498.84753428	High	High	High	4.5e6	1.1e8	3.0e7	4.46517324447632	High	0	3.292E-05
High	[R].LGVSAAAFAPAAVVAAPGAGGAGAAADEAPAEK.[T]			1.04915E-07	0	1	1	16	O22386	O22386 [83-115]	0	2806.43699711	High	High	High	2.2e7	4.3e6		6.14323759078979	High	0	1.597E-07
High	[R].IPSAVGYQPTLATDLGGLQER.[I]			1.23775E-06	0	1	1	37	Q01859	Q01859 [348-368]	0	2186.14517251	High	High	High	2.1e7	2.0e7	7.6e6	5.22299861907959	High	0	4.493E-06
High	[K].KISEEEYISAIKEEISK.[V]			7.08749E-06	0	1	1	32	Q2QLY5	Q2QLY5 [458-474]	2	1996.04847821	High	High	High	6.6e6	1.1e7	7.7e6	4.7949743270874	High	0	8.403E-06
High	[K].QLVLPVPAFNVINGGSHAGNK.[L]	1xDeamidated [N/Q]		7.92273E-07	0	1	1	55	Q42971	Q42971 [148-168]	0	2133.14511345	High	High	High	3.3e7			5.22664785385132	High	0	2.382E-05
High	[R].YTIDLPTNVSEIRPGQDITVTTDNGK.[S]	2xDeamidated [N24; N/Q]		0.000158277	0	1	1	8	Q6YZX6	Q6YZX6 [840-865]	0	2849.4050886	High	High	High	8.1e6		8.3e6	3.72478604316711	High	0	3.335E-05
High	[R].YTIDLPTNVSEIRPGQDITVTTDNGK.[S]	1xDeamidated [Q/N]		5.89149E-05	0	1	1	21	Q6YZX6	Q6YZX6 [840-865]	0	2848.4210726	High	High	High	1.5e7	5.2e6		3.05588865280151	High	0	2.776E-05
High	[K].ASDSANLDSTAELLLR.[S]			3.36834E-05	0	1	1	21	Q69RJ0	Q69RJ0 [368-383]	0	1675.84971897	High	High	High		6.8e6		4.21938896179199	High	0	3.288E-05
High	[R].DAILAEGNPAPVVVSEGANTMDVGR.[A]			9.13819E-06	0	1	1	12	Q0JMH0	Q0JMH0 [393-417]	0	2482.22422729	High	High	High	1.9e7	1.1e7	1.2e7	4.61421537399292	High	0	4.174E-06
High	[K].LAYVALDYEQELETAK.[S]			4.62128E-05	0	1	1	24	A3C6D7	A3C6D7 [218-233]	0	1855.93238593	High	High	High	7.4e6	1.8e7	1.7e7	4.22998094558716	High	0	4.686E-05
High	[K].YLLQSGLQEYLNK.[Q]			0.000837193	0	1	1	11	Q6YZX6	Q6YZX6 [485-497]	0	1568.83188422	High	High	High				3.9798321723938	High	0	0.0001078
High	[K].APGETCHIVIDHGGNVPYWEGQSYGIIPPGENPK.[K]	1xDeamidated [Q/N]; 1xCarbamidomethyl [C6]		0.00140734	0	1	1	9	P41345	P41345 [111-144]	0	3689.7329215	Not Found	High	High		2.8e7	1.0e7	3.75910091400146	High	0.0005231	0.003754
High	[K].DGATDPTFLYFSHGLK.[E]			0.00049801	0	1	1	13	P35681	P35681 [149-164]	0	1768.85407614	High	High	High			1.1e7	4.04051923751831	High	0	0.0001529
High	[R].FVIDVAGSSLGGSGDDKI.[-]			4.19825E-05	0	1	1	4	Q6ERW9	Q6ERW9 [419-436]	1	1736.87012006	High	High	High	2.9e7			4.142493724823	High	0	1.274E-05
High	[K].DANFYGGHGIVGAQVPLGCGLAFAQK.[Y]	1xCarbamidomethyl [C19]		9.73876E-05	0	1	1	7	Q6Z5N4	Q6Z5N4 [158-183]	0	2647.30856641	High	High	High	1.0e7		8.7e6	4.09345960617065	High	0	0.000132
High	[K].LVAWYDNEWGYSNR.[V]			0.00126419	0	1	1	9	A2YQT7	A2YQT7 [312-325]	0	1772.8027093	High	Not Found	High	2.7e7		1.1e7	3.64491963386536	High	0	0.0001409
High	[K].LPDATLSYFDSPDGELK.[T]			2.33343E-05	0	1	1	12	Q69TY4	Q69TY4 [77-93]	0	1867.89600041	High	High	High		6.4e6	1.9e7	5.56007051467896	High	0	1.09E-05
High	[R].DQGVFPEIPYEVGGK.[K]			0.000208731	0	1	1	13	Q9ZST0	Q9ZST0 [208-222]	0	1634.80606336	High	High	High	1.6e7			3.38150596618652	High	0	7.768E-05
High	[K].SDCTLLEINPLAETADNK.[L]	1xDeamidated [N9]; 1xCarbamidomethyl [C3]		0.000495206	0	1	1	1	Q6K9N6	Q6K9N6 [226-243]	0	2004.94302758	Not Found	High	Not Found				3.67544293403625	High	0	7.522E-05
High	[K].SDCTLLEINPLAETADNK.[L]	1xCarbamidomethyl [C3]		1.86162E-05	0	1	1	15	Q6K9N6	Q6K9N6 [226-243]	0	2003.95901158	High	High	High	2.2e7			5.3147497177124	High	0	7.019E-06
High	[K].WFALQATSDIPGNVANVQK.[L]			0.000107808	0	1	1	10	B7EA73	B7EA73 [766-784]	0	2059.06071472	High	High	High			1.1e7	4.38975238800049	High	0	2.53E-05
High	[R].DNLTLWTSDMQDDGGDEMR.[D]			0.00130038	0	1	1	6	Q84J55	Q84J55 [237-255]	0	2198.89648728	High	High	High	5.5e6		9.4e6	3.10789370536804	High	0.0005231	0.003569
High	[K].IAPSMLSSDFANLAAEADR.[M]	1xDeamidated [N12]		0.0001565	0	1	1	1	Q9SE42	Q9SE42 [9-27]	0	1979.93788238	High	Not Found	Not Found				3.212247133255	High	0	3.313E-05
High	[K].IAPSMLSSDFANLAAEADR.[M]			7.4685E-05	0	1	1	9	Q9SE42	Q9SE42 [9-27]	0	1978.95386638	High	High	High	1.3e7	5.3e6	8.7e6	3.79806208610535	High	0	4.938E-05
High	[R].VVDSPCCLVTGEYGWTANMER.[I]	1xDeamidated [N18]; 2xCarbamidomethyl [C6; C7]		0.000937268	0	2	3	6	Q0J4P2; Q07078	Q0J4P2 [565-585]; Q07078 [565-585]	0	2445.05194309	Not Found	High	High		5.6e6		3.44707179069519	High	0	0.000116
High	[R].VVDSPCCLVTGEYGWTANMER.[I]	2xCarbamidomethyl [C6; C7]		0.000260154	0	2	3	10	Q0J4P2; Q07078	Q0J4P2 [565-585]; Q07078 [565-585]	0	2444.06792709	High	High	High	3.8e6	1.4e7		3.23767352104187	High	0	4.772E-05
High	[R].ISEGAVKPAAATPEETLPLAWVDR.[Y]			4.97332E-05	0	1	1	13	Q9LGQ6	Q9LGQ6 [12-35]	0	2521.32967866	High	High	High	1.7e7			3.61577820777893	High	0	1.44E-05
High	[K].VPILETPDGPVFESNAIAR.[Y]			0.00116812	0	1	1	15	Q9ZRI7	Q9ZRI7 [54-72]	0	2025.06513138	High	High	High			2.8e6	4.15981340408325	High	7.959E-05	0.0001698
High	[K].IPVLETPDGPVFESNAIAR.[Y]			0.000297911	0	1	1	20	Q6YW46	Q6YW46 [54-72]	0	2025.06513138	High	High	High			2.8e6	4.15146017074585	High	7.959E-05	0.0001704
High	[K].IQVGVFSATMPPEALEITR.[K]			2.56856E-05	0	2	4	28	Q6Z2Z4; P35683	Q6Z2Z4 [215-233]; P35683 [215-233]	0	2059.08923766	High	High	High				3.76714420318604	High	0	5.665E-05
High	[R].DGIKFPDVIHAFKPNPR.[S]			5.47446E-05	0	1	1	59	Q0E4K1	Q0E4K1 [147-163]	1	1951.0548416	High	High	High	3.3e7		5.2e7	4.52942132949829	High	0	1.543E-05
High	[K].TLLLGEKPVTVFGIR.[N]			5.62257E-06	0	1	1	72	A2YQT7	A2YQT7 [68-82]	0	1642.98905356	High	High	High	2.9e7		4.0e8	4.73097133636475	High	0	9.563E-06
High	[R].IDVCQLAIADGITICR.[R]	2xCarbamidomethyl [C4; C15]		0.000791236	0	1	1	3	Q9XGP7	Q9XGP7 [234-249]	0	1817.92481561	High	High	Not Found		4.8e6		2.96627354621887	High	0	0.0001038
High	[R].IHFMLSSYAPVISAEK.[A]			0.000777947	0	2	2	22	Q53M52; P28752	Q53M52 [265-280]; P28752 [265-280]	0	1792.930218	High	High	High			3.4e7	3.02408933639526	High	0.0001933	0.0002684
High	[R].LSDEAYEIALSQIR.[S]			0.000153004	0	1	1	8	Q655S1	Q655S1 [613-626]	0	1607.82752705	High	High	High	7.5e6		7.2e6	3.11951303482056	High	0.0001396	0.0002335
High	[K].MFVLDEADEMLSR.[G]			0.000267604	0	2	5	9	Q6Z2Z4; P35683	Q6Z2Z4 [186-198]; P35683 [186-198]	0	1555.71309101	High	High	High			4.2e6	4.3997859954834	High	0	4.855E-05
High	[K].YAADEDAFFADYAEAHLK.[L]			0.000142175	0	1	1	13	Q9FE01	Q9FE01 [225-242]	0	2046.90796204	High	High	High	4.8e6			3.83758783340454	High	0.0001933	0.0002841
High	[K].GMLQAHQIIAEYNNAISEADR.[E]			0.000189626	0	1	1	12	P31924	P31924 [44-64]	0	2344.13501847	High	High	High	7.1e6		1.8e7	4.03153705596924	High	0	0.0001005
High	[K].ILAQVAVLNSNNLYTISNK.[I]	1xDeamidated [N/Q]		0.0014153	0	1	1	16	P12139	P12139 [96-114]	0	2076.13354568	Not Found	High	High			4.4e6	3.84055280685425	High	0.0001396	0.0002403
High	[K].ILAQVAVLNSNNLYTISNK.[I]			0.000583307	0	1	1	13	P12139	P12139 [96-114]	0	2075.14952968	High	High	High	8.5e6	7.5e6	5.2e6	3.34235978126526	High	0	0.0001188
High	[K].LDAQPELFIHIVPDK.[A]			6.82326E-05	0	2	3	26	Q0J4P2; Q07078	Q0J4P2 [58-72]; Q07078 [58-72]	0	1734.94249724	High	High	High			1.5e7	3.19946050643921	High	0	4.075E-05
High	[K].ISPVTEITPPPIPEDLK.[T]			0.000437359	0	1	1	19	Q93VT8	Q93VT8 [323-339]	0	1846.02080703	High	High	High	1.7e7			3.4693968296051	High	0.0002014	0.0004777
High	[K].GDNPDSVVPGLMAAGEAACASVHGANR.[L]	1xCarbamidomethyl [C19]		0.000154742	0	1	1	3	Q6ZDY8	Q6ZDY8 [411-437]	0	2623.19875787	High	Not Found	Not Found	1.4e7			3.45938849449158	High	0	3.286E-05
High	[R].LGSNIAVQGNVDPGVLFGSK.[E]			0.000365063	0	1	1	8	Q10LR9	Q10LR9 [323-342]	0	1972.04981569	High	High	High	2.7e7	1.5e7	7.5e6	4.0849232673645	High	0.0001933	0.0002656
High	[K].LPMFGCTDATQVLK.[E]	1xOxidation [M3]; 1xCarbamidomethyl [C6]		3.90107E-05	0	1	2	17	P18566	P18566 [118-131]	0	1596.77602633	High	High	High	4.2e8			4.50961017608643	High	0	6.821E-05
High	[K].LVSWYDNEWGYSTR.[V]			0.000406406	0	1	1	13	Q6K5G8	Q6K5G8 [312-325]	0	1775.80237493	High	High	High	4.3e7	5.1e6		3.80307650566101	High	0	6.531E-05
High	[K].ANSDSNVVTTVTVDELTPGLK.[S]	1xDeamidated [N]		0.000495206	0	1	1	6	Q6K548	Q6K548 [70-90]	0	2161.08704885	High	Not Found	Not Found	1.4e7			2.98966073989868	High	0	9.512E-05
High	[K].APGETCHIVIDHGGNVPYWEGQSYGVIPPGENPK.[K]	1xCarbamidomethyl [C6]		0.000694881	0	1	1	2	O23877	O23877 [111-144]	0	3674.73325544	High	High	Not Found	1.3e7	1.3e7		3.16507267951965	High	0	9.473E-05
High	[K].ISEDEYVSAIKEEISK.[V]			0.00020407	0	1	1	5	Q2QLY4	Q2QLY4 [459-474]	1	1839.92221513	High	High	High				3.22012257575989	High	0	9.006E-05
High	[K].LSETPGLINSSPYEDGWMIK.[V]			0.000551285	0	1	1	15	A3C6G9	A3C6G9 [117-136]	0	2237.07946072	High	High	High	1.5e7	2.0e6		3.71437335014343	High	0.0003302	0.002591
High	[R].VFEVSLADLQNDEDQAYRK.[I]			0.00058661	0	1	1	13	P49397	P49397 [65-83]	1	2240.08296613	High	High	High	2.7e7			3.53327441215515	High	7.959E-05	0.0001765
High	[K].VVPLITEEFGYTNVHQVPK.[V]			0.000125565	0	1	1	14	Q9ZST0	Q9ZST0 [86-104]	0	2170.15428071	High	High	High			2.8e7	2.92024779319763	High	0	3.752E-05
High	[R].FDSLEQLDEFSR.[S]			0.000953278	0	1	1	10	P0C368	P0C368 [70-81]	0	1485.68561391	High	High	High	1.3e8	9.8e6	3.6e7	3.92820048332214	High	0	0.0001172
High	[R].QLIDQVVSTALPESK.[S]			0.000250071	0	1	2	8	Q2QYW2	Q2QYW2 [983-997]	0	1627.89012729	High	High	High	1.8e7		1.0e7	3.57295203208923	High	0	0.0001458
High	[K].GIYPAVDPLDSTSTMLQPR.[I]			7.41503E-06	0	1	1	26	P12085	P12085 [360-378]	0	2061.03211668	High	High	High	3.2e7	1.7e7	2.1e8	3.818763256073	High	0	2.739E-05
High	[R].VQLAEQYLSEAALGDANSDAMK.[T]	1xDeamidated [Q]; 1xOxidation [M21]		0.000122069	0	1	1	3	P93431	P93431 [401-422]	0	2341.08639727	High	High	Not Found	4.0e7			4.61295127868652	High	0	2.76E-05
High	[R].VQLAEQYLSEAALGDANSDAMK.[T]	1xOxidation [M21]		1.97788E-06	0	1	1	25	P93431	P93431 [401-422]	0	2340.10238127	High	High	High	6.9e7	4.0e6	3.1e7	5.64272499084473	High	0	1.364E-06
High	[R].VQLAEQYLSEAALGDANSDAMK.[T]	1xDeamidated [N17]		5.62257E-06	0	1	1	14	P93431	P93431 [401-422]	0	2325.09148227	High	High	High	5.1e6		1.2e7	6.00523233413696	High	0	2.928E-06
High	[R].VQLAEQYLSEAALGDANSDAMK.[T]			5.87335E-07	0	1	1	30	P93431	P93431 [401-422]	0	2324.10746627	High	High	High	3.5e7	2.1e6	1.4e7	6.30475473403931	High	0	5.629E-07
High	[K].VLVVANPANTNALILK.[E]			1.89343E-05	0	1	1	16	Q7XDC8	Q7XDC8 [127-142]	0	1649.99486719	High	High	High	1.0e8			4.54611873626709	High	0	1.7E-05
High	[R].LTGLHETASIDNFSWGVANR.[G]			3.79246E-05	0	1	1	39	P14655	P14655 [348-367]	0	2188.07815561	High	High	High	6.3e7	3.7e7	7.6e6	4.8480749130249	High	0	4.673E-05
High	[K].ASNTLSIIDSGIGMTK.[S]			0.000804752	0	1	1	8	Q0J4P2	Q0J4P2 [73-88]	0	1607.83089787	High	High	High	2.0e7	1.1e7		3.62181210517883	High	0.0001396	0.0002019
High	[K].IGPNEPSQLSIDLNAQGLAR.[Y]	2xDeamidated [N/Q]		3.76529E-06	0	1	1	6	Q5N725	Q5N725 [149-168]	0	2095.0665887	High	Not Found	Not Found	3.1e7			4.35770225524902	High	0	2.186E-06
High	[K].IGPNEPSQLSIDLNAQGLAR.[Y]	1xDeamidated [N/Q]		2.58311E-05	0	1	1	19	Q5N725	Q5N725 [149-168]	0	2094.0825727	High	High	High		7.2e6	1.5e7	4.00242233276367	High	0	7.239E-05
High	[K].IGPNEPSQLSIDLNAQGLAR.[Y]			2.50732E-06	0	1	1	26	Q5N725	Q5N725 [149-168]	0	2093.0985567	High	High	High	2.1e7	5.6e6	3.0e7	5.00176000595093	High	0	1.753E-06
High	[K].LVQIEHALTAVGSGQTSLGIK.[A]			0.00106122	0	1	1	8	Q10KF0	Q10KF0 [19-39]	0	2122.18664343	High	High	High	1.8e7			2.76965045928955	High	0	0.0001258
High	[K].ALNEHHVLLEGSLLKPNMVTPGSESK.[K]	1xDeamidated [N]		0.000169375	0	1	1	7	Q5N725	Q5N725 [211-236]	0	2801.45020479	High	High	High			2.1e7	3.87197041511536	High	0	4.924E-05
High	[K].ALNEHHVLLEGSLLKPNMVTPGSESK.[K]			7.21968E-05	0	1	1	15	Q5N725	Q5N725 [211-236]	0	2800.46618879	High	High	High	1.9e7	2.1e7	2.4e7	4.45053243637085	High	0	3.484E-05
High	[K].TNNSFILQQFENPANPK.[I]			1.0116E-05	0	1	1	24	Q9XEA6	Q9XEA6 [139-155]	0	1961.97156539	High	High	High	5.6e7	8.7e6	3.3e7	4.63246870040894	High	0	4.502E-06
High	[K].KPEDWDDEEDGEWTAPTIPNPEYK.[G]	1xDeamidated [N20]		1.08866E-05	0	1	1	5	Q9SLY8	Q9SLY8 [260-283]	0	2862.22645514	High	Not Found	High	3.2e7			4.1725287437439	High	0	4.747E-06
High	[K].KPEDWDDEEDGEWTAPTIPNPEYK.[G]			2.30723E-05	0	1	1	9	Q9SLY8	Q9SLY8 [260-283]	0	2861.24243914	High	High	Not Found	1.4e8			4.12102270126343	High	0	2.027E-05
High	[R].GPILLEDYHLIEK.[VL]			0.000335416	0	2	3	53	Q0E4K1; A2YH64	Q0E4K1 [38-50]; A2YH64 [38-50]	0	1539.84172065	High	High	High	5.7e7	4.3e6	2.3e7	4.0454535484314	High	0	0.0001076
High	[R].AVFASGSPFDPVEYNGK.[I]	1xDeamidated [N15]		2.44127E-05	0	1	1	12	P43279	P43279 [515-531]	0	1785.83300674	High	High	High	2.2e8			5.4206690788269	High	0	3.629E-05
High	[R].AFQLYSSGIFTGK.[C]			0.00109778	0	1	1	19	P25776	P25776 [270-282]	0	1418.731442	High	High	High	3.2e7	4.8e6	1.5e7	3.97518038749695	High	0.0002733	0.001622
High	[K].VIIGPATVGGIQAGAFK.[I]			0.000360963	0	1	1	10	Q93VT8	Q93VT8 [132-148]	0	1598.92645332	High	High	High				3.15587520599365	High	0	0.0001391
High	[R].GMEVIDTGAPLSVPVGGATLGR.[I]	1xOxidation [M2]		0.000121381	0	1	1	12	P12085	P12085 [88-109]	0	2113.09577992	High	High	High	3.6e7	9.3e6	1.5e7	3.834547996521	High	0	7.77E-05
High	[K].ANSDSNVVTTVTVDELTPGLK.[S]			0.000444831	0	1	1	7	Q6K548	Q6K548 [70-90]	0	2160.10303285	High	High	High		1.3e7	1.0e7	3.25131988525391	High	0	8.501E-05
High	[R].LFKPFDELVVDSK.[D]			0.00146407	0	1	1	10	Q53LQ0	Q53LQ0 [225-237]	0	1536.83082162	High	High	High		8.5e6		3.40312671661377	High	0.0002014	0.0005224
High	[R].VSDGLAENLSLSEAWSK.[I]			2.50732E-06	0	1	2	23	P0C362	P0C362 [288-304]	0	1805.89158375	High	High	High	8.4e7	2.0e7	2.2e7	4.94910717010498	High	0	7.886E-05
High	[K].EVEAVCNPIISAVYQR.[T]	1xCarbamidomethyl [C6]		0.000116677	0	1	1	12	Q6Z7B0	Q6Z7B0 [628-643]	0	1847.93200914	High	High	High	3.5e6	4.2e6	1.3e7	3.54387021064758	High	0	2.679E-05
High	[K].IGPNEPSQLAIDLNAQGLAR.[Y]	2xDeamidated [N/Q]		0.000124858	0	1	1	6	P17784	P17784 [149-168]	0	2079.0716741	High	Not Found	High	6.6e6		5.4e6	3.90251207351685	High	0	2.812E-05
High	[K].IGPNEPSQLAIDLNAQGLAR.[Y]	1xDeamidated [N/Q]		1.96978E-05	0	1	1	5	P17784	P17784 [149-168]	0	2078.0876581	High	Not Found	Not Found				4.05998945236206	High	0	7.321E-06
High	[K].IGPNEPSQLAIDLNAQGLAR.[Y]			3.71726E-07	0	1	1	50	P17784	P17784 [149-168]	0	2077.1036421	High	High	High	2.6e8	3.0e7	1.3e8	5.16051721572876	High	0	1.304E-06
High	[R].TSVPNIWAVGDVTNR.[I]			0.0011356	0	1	1	11	P48642	P48642 [325-339]	0	1628.83909482	High	High	High	1.7e7			2.99845576286316	High	0.0001396	0.0002225
High	[K].NGVVQYIYNNQFQPEK.[H]	2xDeamidated [Q/N]		0.000875873	0	1	1	2	P0C5D5	P0C5D5 [190-205]	0	1942.9181337	Not Found	High	Not Found		1.4e7		2.94579839706421	High	0	0.0001108
High	[R].DAVTPLSETEAVDLVK.[D]			9.15221E-05	0	1	1	12	O64464	O64464 [169-184]	0	1686.87962212	High	High	High	3.4e7	1.5e7	2.4e7	3.54942870140076	High	0	2.242E-05
High	[K].DLTDSIAAGNYPEWK.[L]			0.000631286	0	1	2	8	A2YH64	A2YH64 [254-268]	0	1679.79114153	High	High	High	6.2e7		3.5e7	3.99262118339539	High	0	0.0001248
High	[K].VPEPTVDETIQILR.[G]	1xDeamidated [Q11]		0.000664193	0	1	1	14	Q7F9I1	Q7F9I1 [427-440]	0	1610.86357863	High	High	High		5.3e6	4.9e6	2.80989623069763	High	0.0001933	0.0002889
High	[K].VPEPTVDETIQILR.[G]			0.000656735	0	1	1	11	Q7F9I1	Q7F9I1 [427-440]	0	1609.87956263	High	High	High	1.6e7	1.3e7	3.7e7	3.07648491859436	High	0.0002014	0.0004691
High	[R].LEIQAIADDITSK.[Y]			0.00118807	0	1	1	8	P0C315	P0C315 [12-24]	0	1416.75805058	High	High	High	3.6e7			3.3228178024292	High	0.0001396	0.0002423
High	[R].MTNFYTNFQVDEIGR.[V]			0.000101314	0	1	1	14	P0C520	P0C520 [18-32]	0	1834.8428595	High	High	High	2.1e7	7.5e6	2.3e7	4.50391292572021	High	0	2.413E-05
High	[R].FKELPPYDPDWYYTR.[A]			0.000856314	0	1	1	13	P40978	P40978 [45-59]	1	1989.93814007	High	High	High		2.9e7	1.3e7	3.32071185112	High	0	0.0001093
High	[K].YIDTNFEGPALLPDDSEK.[Q]	1xDeamidated [N5]		0.000444831	0	1	1	2	A1XBB7	A1XBB7 [104-121]	0	2024.93350845	Not Found	Not Found	High			1.1e7	4.21639013290405	High	0	6.982E-05
High	[K].YIDTNFEGPALLPDDSEK.[Q]			0.00047067	0	1	1	7	A1XBB7	A1XBB7 [104-121]	0	2023.94949245	High	High	High	4.0e6		3.6e6	3.79817700386047	High	0	8.065E-05
High	[K].NSWGADWGDNGYFK.[M]	1xDeamidated [N10]		0.000773568	0	1	1	14	P25778	P25778 [329-342]	0	1617.66046222	High	High	High	3.4e7		7.6e6	3.11112332344055	High	0.0001396	0.0002323
High	[R].DNLTLWTSDISEDTAEEIR.[E]	1xDeamidated [N2]		0.000538974	0	1	1	4	Q7XTE8	Q7XTE8 [233-251]	0	2209.01427781	Not Found	High	High		4.5e6	1.5e6	4.18412446975708	High	0	7.955E-05
High	[R].DNLTLWTSDISEDTAEEIR.[E]			3.2511E-06	0	1	1	17	Q7XTE8	Q7XTE8 [233-251]	0	2208.03026181	High	High	High	4.8e7	8.4e6		5.52722024917603	High	0	3.023E-06
High	[R].LYSIASSALGDFGDSK.[T]			5.84929E-06	0	1	1	16	P41344	P41344 [142-157]	0	1630.79589256	High	High	High	8.2e7		1.3e7	5.50665283203125	High	0	3.022E-06
High	[RK].VVDVGGGTGFTTLGIVK.[RH]			0.000631286	0	1	2	5	Q2QM69	Q2QM69 [125-141]	0	1619.90029809	High	High	High	9.6e6	8.2e6	6.2e6	2.84917712211609	High	0.0002993	0.001995
High	[K].QVTEYASDEPWGWYK.[S]			0.000337315	0	1	1	14	B3VMC0	B3VMC0 [484-498]	0	1858.82825528	High	High	High	3.5e7		3.2e7	3.98409748077393	High	0.0001396	0.0002442
High	[K].SYANAVLSSFEDPEK.[I]			0.000747802	0	1	1	10	Q8S0J7	Q8S0J7 [70-84]	0	1656.7751571	High	High	High	8.1e7	1.8e7	6.3e6	2.63847517967224	High	0.0002014	0.0004435
High	[R].GMEVIDTGAPLSVPVGGATLGR.[I]			2.36965E-06	0	1	1	15	P12085	P12085 [88-109]	0	2097.10086492	High	High	High	1.0e7		5.1e7	4.69867658615112	High	0	1.363E-05
High	[K].IYAFNEGNYALWDDK.[L]			0.000261627	0	1	1	11	O64422	O64422 [282-296]	0	1818.83334068	High	High	High			3.8e6	4.17992925643921	High	0.0001933	0.0002874
High	[K].LPMFGCTDATQVLK.[E]	1xDeamidated [Q11]; 1xCarbamidomethyl [C6]		0.000906051	0	1	2	1	P18566	P18566 [118-131]	0	1581.76512733	Not Found	High	Not Found				3.33407282829285	High	0	0.0001136
High	[R].SLNSVWAQHLSEEVR.[R]			0.000350915	0	1	1	19	P35684	P35684 [101-115]	0	1754.8820222	High	High	High			2.1e7	3.60154104232788	High	0	5.906E-05
High	[K].QDLPNAMNAAEITDK.[L]			0.000135129	0	1	2	6	P51823	P51823 [128-142]	0	1630.77411126	High	High	High	6.2e7	4.1e6		3.74070048332214	High	0	4.687E-05
High	[R].GEGAAATESEAYLEGEAVR.[E]			4.23939E-06	0	1	2	8	B8BKI7	B8BKI7 [9-27]	0	1909.87739015	High	High	High	5.5e7	4.2e6	2.8e7	4.62301063537598	High	0	1.681E-05
High	[R].VVAIIAEGVPESDTK.[Q]			0.000163732	0	1	1	12	Q93VT8	Q93VT8 [106-120]	0	1527.82646445	High	High	High	4.4e7	1.4e7		4.63891792297363	High	0	4.524E-05
High	[K].LAGIEGGFFTLNPK.[E]			0.000379781	0	1	1	18	P14717	P14717 [227-240]	0	1463.78929121	High	High	High	3.2e7		3.9e7	3.91024518013	High	0	0.0001193
High	[R].GNPTVEVDVCCSDGTFAR.[A]	2xCarbamidomethyl [C10; C11]		1.25374E-05	0	1	1	22	Q42971	Q42971 [18-35]	0	1983.85350103	High	High	High	8.2e7	6.9e6	3.8e6	4.49334287643433	High	0	5.608E-06
High	[R].VGLIGLGQNAPSTTTACK.[G]	1xCarbamidomethyl [C17]		5.55942E-06	0	1	1	17	Q6K669	Q6K669 [173-190]	0	1787.93200914	High	High	High	5.4e7	1.0e7	4.8e6	4.35053396224976	High	0	2.676E-05
High	[K].NYPVVSAEYQEAVEK.[A]			0.000133612	0	1	2	22	Q10N21	Q10N21 [4-18]	0	1725.83300631	High	High	High		2.4e6	5.8e6	4.36534404754639	High	0	2.952E-05
High	[K].GGIGCAPGELSTSELER.[L]	1xCarbamidomethyl [C5]		0.000287986	0	1	1	11	Q33E23	Q33E23 [103-119]	0	1732.81703895	High	High	High	4.3e7		2.0e7	3.88068199157715	High	0	5.217E-05
High	[R].VAPEEHPVLLTEAPMNPK.[A]			0.000747802	0	1	1	4	P0C542	P0C542 [97-114]	0	1972.02082379	High	High	Not Found				3.33405685424805	High	0	9.971E-05
High	[K].IDQSALTGESLPVTK.[N]			0.000199512	0	1	1	9	Q7XPY2	Q7XPY2 [176-190]	0	1558.83227808	High	High	High	4.0e7	6.1e6	2.3e7	3.23617577552795	High	0	0.0001488
High	[R].CNLEGHGGYVNAVAVSPDGSLCASGGK.[D]	1xDeamidated [N]; 2xCarbamidomethyl [C1; C22]		0.000261627	0	1	1	2	P49027	P49027 [203-229]	0	2677.19808987	High	Not Found	Not Found				3.67571711540222	High	0	4.783E-05
High	[R].GGLDFTKDDENVNSQPFMR.[W]			4.07507E-06	0	1	1	48	P0C511	P0C511 [195-213]	1	2169.98695733	High	High	High	3.9e9		8.6e6	5.62592649459839	High	0	1.662E-05
High	[R].CNLEGHGGYVNAVAVSPDGSLCASGGK.[D]	2xCarbamidomethyl [C1; C22]		4.00661E-06	0	1	1	5	P49027	P49027 [203-229]	0	2676.21407387	High	High	Not Found	5.8e7			4.88359308242798	High	0	2.286E-06
High	[K].DAAGVAVELDEEARPR.[V]			0.000503666	0	1	1	15	P14717	P14717 [62-77]	0	1697.84530231	High	High	High	3.8e7	4.3e6		3.28466176986694	High	0	7.611E-05
High	[K].GATSETLTAPYNDVEAVK.[K]			0.000231063	0	1	1	11	Q6YZE2	Q6YZE2 [224-241]	0	1865.91271307	High	High	High	3.7e7		5.7e6	3.26696467399597	High	0.0002993	0.002028
High	[K].AHVVTTPGSGFGPGGEGFVR.[V]			0.00081389	0	1	1	9	Q10MQ2	Q10MQ2 [423-442]	0	1928.9613351	High	High	High	3.0e7	7.1e6		3.63948225975037	High	0.0001396	0.0002313
High	[R].GIYAYGFEKPSAIQQR.[GA]			7.21968E-05	0	3	7	6	Q6Z2Z4; Q10I26; P35683	Q6Z2Z4 [55-70]; Q10I26 [45-60]; P35683 [55-70]	0	1827.93880881	High	High	High	1.9e7			3.90126419067383	High	0	0.0001088
High	[K].VVSTQAPVQLGSLR.[A]			0.000286365	0	1	2	14	A2Z7B3	A2Z7B3 [359-372]	0	1454.83255296	High	High	High	1.8e8		5.7e6	3.56744003295898	High	0	0.0001505
High	[K].EGQSEIYYITGESK.[K]			7.94716E-05	0	1	2	7	Q07078	Q07078 [459-472]	0	1603.74860801	High	High	High	1.4e8			3.15881609916687	High	0	2.024E-05
High	[R].IIGATRPWEAAPGTIR.[A]			3.87911E-05	0	1	2	18	A6N0M9	A6N0M9 [87-102]	0	1708.94931398	High	High	High	2.5e7	7.2e6		2.89598798751831	High	0.0002733	0.001586
High	[K].LGVTQCTIAHALEK.[T]	1xCarbamidomethyl [C6]		0.000205225	0	1	1	8	P30298	P30298 [424-437]	0	1540.81518863	High	High	High				3.71495008468628	High	0	0.0001001
High	[K].ALHGGNFQGTPIGVSMDNAR.[L]			0.00050083	0	1	1	10	P14717	P14717 [381-400]	0	2041.98723221	High	High	High		1.2e7		3.97285914421082	High	0	9.453E-05
High	[R].VNNVFIDGANDVR.[G]			0.00133008	0	1	1	4	Q8GT95	Q8GT95 [72-84]	0	1432.71791714	High	High	Not Found	1.9e7	7.6e6		3.33839130401611	High	0	0.0001457
High	[R].AASFNIIPSSTGAAK.[A]			0.000570281	0	3	3	18	Q7FAH2; Q6K5G8; A2YQT7	Q7FAH2 [203-217]; Q6K5G8 [203-217]; A2YQT7 [203-217]	0	1434.75871932	High	High	High				3.99250245094299	High	0	9.927E-05
High	[K].KVSPEVIAEYTVR.[T]			0.000580023	0	1	1	11	P17784	P17784 [237-249]	1	1490.82131956	High	High	High	4.8e7			4.00750064849854	High	0	0.0001099
High	[R].GGLDFTKDDENVNSQPFMR.[W]	1xDeamidated [N/Q]		2.469E-05	0	1	1	60	P0C511	P0C511 [195-213]	1	2170.97097333	High	High	High	3.7e7	1.8e7	1.1e7	5.58029890060425	High	0	8.36E-05
High	[R].GGLDFTKDDENVNSQPFMR.[W]	1xOxidation [M18]		3.64546E-05	0	1	1	39	P0C511	P0C511 [195-213]	1	2185.98187233	High	High	High	8.7e8		6.1e7	5.51109647750854	High	0	1.646E-05
High	[R].GGLDFTKDDENVNSQPFMR.[W]	1xDeamidated [N/Q]; 1xOxidation [M18]		0.000726987	0	1	1	13	P0C511	P0C511 [195-213]	1	2186.96588833	High	High	High	1.8e8		5.5e6	4.43640851974487	High	0.0002014	0.0003702
High	[K].AIKFEFEPVDK.[L]			0.000373402	0	1	1	25	P0C511	P0C511 [464-474]	1	1322.69907928	High	High	High	3.0e7		1.5e7	3.90165662765503	High	0.0002014	0.0003788
High	[R].NNIPLSTAATANFTR.[G]			9.79391E-05	0	1	1	10	Q9LST6	Q9LST6 [71-85]	0	1590.82344476	High	High	High	7.7e7			3.35668039321899	High	0	4.334E-05
High	[K].DSSVPEGAVAAAAIENR.[A]			0.000101888	0	1	1	13	Q84T92	Q84T92 [167-183]	0	1656.81875322	High	High	High	7.5e7		8.6e7	3.65171027183533	High	0	9.432E-05
High	[R].LVSQNCLATVGQVGNVGVNQK.[S]	1xCarbamidomethyl [C6]		0.000465385	0	1	1	8	P0C495	P0C495 [181-201]	0	2185.13937595	High	High	High	2.0e7	4.1e6	1.9e7	3.33929204940796	High	0	7.204E-05
High	[R].SLLGESNEFVGDK.[V]			0.00116154	0	1	1	20	P48494	P48494 [101-113]	0	1394.67980028	High	High	High	4.7e8			3.71044445037842	High	0.0002103	0.0007486
High	[K].SIPPPNSNELSYDLDNR.[A]			0.000518087	0	1	1	12	Q0J0N4	Q0J0N4 [345-361]	0	1930.91411004	High	High	High			2.5e7	2.29900813102722	High	0	8.995E-05
High	[R].GDGGGGSGGSSPFYVDSDGLQR.[Q]			0.000786782	0	1	1	7	Q2QMN7	Q2QMN7 [57-78]	0	2071.89516541	High	High	High	6.2e6		1.0e7	3.62351751327515	High	0	0.0001031
High	[R].LSTNENTLTVGGLYK.[V]			0.000390656	0	1	1	10	Q84P97	Q84P97 [207-221]	0	1609.84317711	High	High	High	2.7e7	5.3e6		3.12826228141785	High	0.0002103	0.001149
High	[K].VLEQLSGQSPVFSK.[A]			0.000219614	0	1	1	9	A2YDY2	A2YDY2 [38-51]	0	1518.81623416	High	High	High	3.6e8		6.1e7	4.0216703414917	High	0	7.389E-05
High	[R].EVAVEEEKKEEEAAPAEPAAAAAEAAAPSTEVVEEK.[K]			1.40943E-06	0	1	1	13	Q0JPA6	Q0JPA6 [150-185]	2	3679.77086496	High	High	High	2.0e7		4.5e7	5.82618761062622	High	0	1.26E-06
High	[K].LTVSTVSSSGVGLTSTAVK.[K]			0.000301294	0	1	1	7	Q84P97	Q84P97 [30-48]	0	1793.98548411	High	High	High	1.6e7	7.2e6		2.67805695533752	High	0	0.0001192
High	[K].DSASFENQLSQEASDPEK.[A]			0.000638455	0	1	1	6	Q7XKF3	Q7XKF3 [355-372]	0	1981.86213395	High	High	High	9.0e6	5.6e6	2.1e6	3.13183951377869	High	0	8.949E-05
High	[R].HLNAGIFGTGSDGHTLPSETVR.[A]	1xDeamidated [N3]		0.000958675	0	1	1	3	P14717	P14717 [123-144]	0	2267.10509899	High	Not Found	High			9.2e6	3.27141308784485	High	0	0.0001177
High	[R].HLNAGIFGTGSDGHTLPSETVR.[A]			2.79563E-05	0	1	1	20	P14717	P14717 [123-144]	0	2266.12108299	High	High	High	7.5e6			4.17542934417725	High	0	2.609E-05
High	[K].KVSPQLIAEYTVR.[A]			0.000481421	0	1	1	38	Q5N725	Q5N725 [237-249]	1	1503.85295405	High	High	High	1.1e7			4.19806718826294	High	0	7.363E-05
High	[K].APAADEEDDDDVDLFGEETEEEKK.[A]			0.000415689	0	1	1	1	Q40682	Q40682 [94-117]	1	2696.12171481	High	Not Found	Not Found				3.99735260009766	High	0	6.645E-05
High	[R].AQFEQLEYTEDDYQK.[E]			0.000521021	0	1	1	4	Q6K8J4	Q6K8J4 [199-213]	0	1906.8341284	High	High	Not Found				3.6017644405365	High	0	7.794E-05
High	[K].LDELLAEEAAAGR.[E]			0.000247263	0	1	1	12	Q9XGP7	Q9XGP7 [146-158]	0	1357.69578471	High	High	High	7.8e7			4.53097105026245	High	0	4.968E-05
High	[K].IWGTSPDSIDAAEDR.[K]			0.000631286	0	1	1	3	B9EXM2	B9EXM2 [743-757]	0	1632.75000498	High	High	Not Found	4.2e7			3.2942008972168	High	0	8.9E-05
High	[K].APAADDDDDDDVDLFGEETEEEKK.[A]			0.000318796	0	1	1	9	Q40680	Q40680 [97-120]	1	2668.09041469	High	High	High	3.1e7	1.4e7		5.25594234466553	High	0	0.0001348
High	[R].LDTGNYSWGSEAVTR.[K]			5.07911E-06	0	1	1	19	P49199	P49199 [61-75]	0	1655.76598941	High	High	High	5.6e8	5.8e6	2.5e8	4.60325860977173	High	0	6.527E-06
High	[R].VAPEEHPVLLTEAPLNPK.[A]			5.23263E-05	0	1	1	37	Q10DV7	Q10DV7 [98-115]	0	1954.06440315	High	High	High	4.0e7	1.9e6	8.2e7	4.02877998352051	High	0	3.723E-05
High	[R].VLNTGSPITVPVGR.[A]			0.000333527	0	1	1	24	Q01859	Q01859 [146-159]	0	1409.81108927	High	High	High	2.7e8	3.3e7	1.0e8	3.25051045417786	High	0	5.678E-05
High	[R].IEEELGAAAVYAGAK.[F]			6.78484E-05	0	1	1	26	Q42971	Q42971 [424-438]	0	1491.76894961	High	High	High	7.3e8			4.93824243545532	High	0	4.199E-05
High	[K].LFATIDGLDHAAK.[I]			0.000422791	0	1	1	34	P83646	P83646 [179-191]	0	1371.72669097	High	High	High	2.9e8		1.9e7	3.11037874221802	High	0	9.719E-05
High	[K].SAGILCSYDPNVR.[L]	1xCarbamidomethyl [C6]		0.000324243	0	1	1	11	Q0J8G4	Q0J8G4 [171-183]	0	1451.69473918	High	High	High	9.5e7			3.9136917591095	High	7.959E-05	0.0001742
High	[R].GLLASPDGSTVYETSR.[T]			0.00106723	0	1	1	7	Q6H6D2	Q6H6D2 [310-325]	0	1652.81260522	High	High	High	5.3e7			3.04270219802856	High	0	0.0001517
High	[K].YGQDATNVGDEGGFAPNIQENK.[E]			7.70214E-07	0	1	1	40	Q42971	Q42971 [206-227]	0	2324.04255781	High	High	High	3.0e8		2.2e8	4.80151319503784	High	0	1.011E-06
High	[K].NVAGSISGLNAGNAASIPSK.[C]	1xDeamidated [N]		3.67551E-07	0	1	2	23	Q7XJ39	Q7XJ39 [80-99]	0	1828.93993133	High	High	High	5.1e7	3.2e6		4.43707847595215	High	7.959E-05	0.0001586
High	[K].NAIIWGNHSSTQYPDVNHATVK.[T]			2.0661E-07	0	1	1	25	Q7XDC8	Q7XDC8 [181-202]	0	2452.20039589	High	High	High	2.6e7			4.91947460174561	High	0	8.741E-07
High	[K].DLEYSAGPTVEVAQK.[I]			0.000114717	0	1	1	11	Q8SAY0	Q8SAY0 [112-126]	0	1606.79589256	High	High	High	6.8e6		7.3e7	5.13685178756714	High	0	3.242E-05
High	[R].ASDFDSLGSDGGPGPVR.[S]			1.59834E-05	0	1	1	8	B7FAL5	B7FAL5 [80-96]	0	1633.74525395	High	High	Not Found	2.1e7	5.0e6		4.15090465545654	High	0	5.451E-05
High	[K].LDRPAEDEAMAGQEVAAAE.[-]			6.09453E-05	0	1	1	12	P49397	P49397 [244-262]	0	1972.89166	High	High	High	1.9e8	5.2e7	1.2e8	3.69135332107544	High	0	5.055E-05
High	[K].QAFDEAISELDTLSEESYK.[D]			2.16492E-06	0	2	2	28	Q7XTE8; Q6EUP4	Q7XTE8 [204-222]; Q6EUP4 [204-222]	0	2174.99756472	High	High	High	3.2e7	6.7e5	8.5e7	5.52663803100586	High	0	2.379E-06
High	[K].AATAGVSSAPVASGQAPPSYVVR.[A]			0.000116677	0	1	1	11	Q6F4N5	Q6F4N5 [60-82]	0	2143.11420676	High	High	High	2.8e7	8.2e6	1.1e7	4.04306840896606	High	0	4.096E-05
High	[K].AIDLIDEAGSR.[VA]			0.00108546	0	2	4	12	Q7F9I1; Q2QVG9	Q7F9I1 [479-489]; Q2QVG9 [480-490]	0	1159.59534249	High	High	High	3.7e7	3.1e7	1.4e7	3.93550229072571	High	0.0001396	0.0002388
High	[K].LVAEAGIGTVASGVSK.[G]			7.49926E-06	0	1	1	16	Q69RJ0	Q69RJ0 [1126-1141]	0	1458.81623416	High	High	High	1.3e8	3.5e7		4.86456918716431	High	0	7.851E-06
High	[K].IKDEEGNPAFALVNK.[A]			0.000101888	0	1	1	23	Q10M12	Q10M12 [74-88]	1	1644.85916154	High	High	High	4.4e7	2.1e7		4.44402456283569	High	0.0002014	0.0004721
High	[K].LSVETTANQDPLVTK.[G]			5.44363E-05	0	1	1	11	Q43008	Q43008 [167-181]	0	1615.85374177	High	High	High	1.3e8	5.3e7	3.7e7	3.54931735992432	High	0	0.000138
High	[K].AVGVNLPGGGAASSAAAAAPAAK.[D]			1.32249E-07	0	1	1	26	P29545	P29545 [73-95]	0	1879.00319988	High	High	High	3.4e8	1.4e7	2.4e8	5.1255259513855	High	0	1.908E-07
High	[R].KPEEITKEEYAAFYK.[S]			0.000147074	0	2	3	15	Q0J4P2; Q07078	Q0J4P2 [273-287]; Q07078 [273-287]	1	1845.92690667	High	High	High	2.2e7	2.6e7		3.90938496589661	High	0	0.0001062
High	[K].ILNNDNGDVANDFYHR.[Y]	1xDeamidated [N]		1.12618E-05	0	1	1	17	Q0J0N4	Q0J0N4 [71-86]	0	1877.84127994	High	High	High	1.1e8	8.5e6	5.2e6	4.8837890625	High	0	4.869E-06
High	[K].ILNNDNGDVANDFYHR.[Y]			0.000489645	0	1	1	5	Q0J0N4	Q0J0N4 [71-86]	0	1876.85726394	High	High	High	2.2e7		2.2e7	3.22834658622742	High	0	7.445E-05
High	[K].DGKPFVDVLK.[E]			0.000270643	0	2	3	29	P17784; Q5N725	P17784 [85-94]; Q5N725 [85-94]	0	1117.62518615	High	High	High	2.8e7		6.6e7	4.52778959274292	High	0	6.06E-05
High	[K].EGVIQHSTINNLAIGR.[S]			1.1849E-05	0	1	1	42	Q6ER94	Q6ER94 [198-213]	0	1721.92930675	High	High	High	7.3e8	2.9e7	1.5e8	3.91901326179504	High	0	2.276E-05
High	[R].FNAILEELGIEQPK.[G]			0.000870942	0	1	1	2	B9EXM2	B9EXM2 [760-773]	0	1600.85809894	High	Not Found	Not Found	1.3e7			3.11410140991211	High	0	0.0001104
High	[R].MPSAVGYQPTLSTEMGSLQER.[I]			8.73452E-06	0	1	1	23	P12085	P12085 [292-312]	0	2282.07914311	High	High	High	6.5e7	1.5e7	2.5e7	4.50459480285645	High	0	1.019E-05
High	[K].DGVTLLWDLAEGK.[R]			0.00091118	0	1	1	7	P49027	P49027 [230-242]	0	1416.73692126	High	High	High			9.8e6	3.51748490333557	High	0.0002103	0.0009237
High	[R].VGNLLKPLNSEYGK.[V]			0.00050083	0	1	1	29	P0C422	P0C422 [19-32]	0	1531.84786865	High	High	High	1.4e8	1.2e7	3.3e7	3.6001443862915	High	0	0.0001445
High	[K].VSSSYDASSQTFSLK.[F]			8.03742E-05	0	1	1	10	B7EA73	B7EA73 [453-467]	0	1606.75950704	High	High	High	6.0e7	3.2e7		3.60017132759094	High	0	4.802E-05
High	[K].DNQTVQSVLGTPTR.[D]			0.000386269	0	1	1	12	Q7Y0E8	Q7Y0E8 [165-178]	0	1515.77616021	High	High	High	4.4e7	2.1e7	1.7e7	3.2684268951416	High	0.0002014	0.0004379
High	[R].SLDIERPTYTNLNR.[L]			0.000947911	0	2	2	9	Q53M52; P28752	Q53M52 [216-229]; P28752 [216-229]	0	1691.87112317	High	High	High	9.2e7	1.7e7	2.3e7	2.90472865104675	High	0	0.0001171
High	[K].YNDENTVSFVTMNK.[V]			5.85831E-05	0	3	3	5	Q9ZRI7; Q5Z627; Q6YW46	Q9ZRI7 [312-325]; Q5Z627 [310-323]; Q6YW46 [312-325]	0	1661.74756217	High	High	High	5.3e7		3.4e7	4.40177011489868	High	0	3.917E-05
High	[K].QEQNPPSDYCQPSPEWPCAPGR.[K]	1xDeamidated [Q/N]; 2xCarbamidomethyl [C10; C18]		0.000303	0	1	1	7	Q7DNA1	Q7DNA1 [175-196]	0	2601.07691219	High	High	High	1.2e7	3.3e6	9.1e6	3.26513910293579	High	0	5.306E-05
High	[K].NAIIWGNHSSTQYPDVNHATVK.[T]	1xDeamidated [N/Q]		6.82326E-05	0	1	1	20	Q7XDC8	Q7XDC8 [181-202]	0	2453.18441189	High	High	High	1.2e7			5.00820875167847	High	0	3.587E-05
High	[R].SLASAVPLAVDGESTSK.[-]			2.34665E-05	0	1	1	13	P30298	P30298 [792-808]	0	1631.84865637	High	High	High				3.66920518875122	High	7.959E-05	0.0001804
High	[K].MVEIMANQASSCDLK.[E]	1xCarbamidomethyl [C12]		9.57516E-05	0	1	1	11	P49397	P49397 [168-182]	0	1696.77028855	High	High	High	1.5e7	1.0e7	1.4e7	4.90349197387695	High	0	4.835E-05
High	[R].LSELSDAEVGGLK.[A]			0.00149751	0	1	1	6	Q5NAY4	Q5NAY4 [44-56]	0	1317.68963671	High	High	High	1.3e7	1.7e7	1.4e7	3.16701507568359	High	0	0.0001567
High	[K].NVAGSISGLNAGNAASIPSK.[C]			1.09145E-07	0	1	2	23	Q7XJ39	Q7XJ39 [80-99]	0	1827.95591533	High	High	High	2.1e8			5.77638626098633	High	0	1.897E-07
High	[R].VCIIGSGPSAHTAAIYAAR.[A]	1xCarbamidomethyl [C2]		0.000239026	0	1	1	10	Q6ZFU6	Q6ZFU6 [13-31]	0	1914.98544169	High	High	High	1.3e7			3.49585509300232	High	0	4.482E-05
High	[K].EGQNDIYYITGESK.[K]			0.000418043	0	1	1	4	Q0J4P2	Q0J4P2 [459-472]	0	1616.74385698	High	High	Not Found	4.0e7			3.51451706886292	High	0	0.000129
High	[R].FASINVENVEENR.[R]			0.000160075	0	2	2	9	P17784; Q5N725	P17784 [40-52]; Q5N725 [40-52]	0	1520.73396106	High	High	High	1.9e8			4.13354301452637	High	0	3.357E-05
High	[R].ALHLPAACGADASAFSK.[C]	1xCarbamidomethyl [C8]		1.76936E-05	0	1	1	31	Q6ASY2	Q6ASY2 [103-119]	0	1686.82681589	High	High	High	8.6e6	9.7e6	7.4e6	4.64531755447388	High	0	2.305E-05
High	[K].GLAYDISDDQQDITR.[G]	2xDeamidated [Q10; Q11]		0.000921527	0	1	1	2	P93431	P93431 [64-78]	0	1711.76571539	High	Not Found	Not Found	3.4e7			3.08409285545349	High	0	0.0001147
High	[K].GLAYDISDDQQDITR.[G]			1.23268E-05	0	1	1	32	P93431	P93431 [64-78]	0	1709.79768339	High	High	High	6.6e8		1.5e7	4.85506391525269	High	0	2.22E-05
High	[K].VAAQVPDSGPCVTYIGK.[G]	1xCarbamidomethyl [C11]		1.6165E-05	0	1	1	20	Q9LI00	Q9LI00 [162-178]	0	1761.88399636	High	High	High	1.5e8	3.6e7		3.70958065986633	High	7.959E-05	0.0001608
High	[K].LKDGAFEDVLR.[S]			0.000747802	0	1	1	21	P31924	P31924 [67-77]	1	1262.67392716	High	High	High	6.4e6	8.1e6		3.732581615448	High	0	9.956E-05
High	[K].ALAGQKDEAYFAANAAAQASR.[R]	1xDeamidated [Q/N]		0.00143948	0	1	1	7	Q2QLY5	Q2QLY5 [368-388]	1	2125.03087149	Not Found	High	High		3.7e6	1.1e7	4.35590314865112	High	0	0.0001528
High	[K].ALAGQKDEAYFAANAAAQASR.[R]			1.08866E-05	0	1	1	25	Q2QLY5	Q2QLY5 [368-388]	1	2124.04685549	High	High	High	1.9e7			5.05082654953003	High	0	6.056E-05
High	[K].EINGAGINSSFAVHQDVDGR.[A]	1xDeamidated [N]		0.000163732	0	1	1	3	Q65XK0	Q65XK0 [249-268]	0	2086.97883591	High	Not Found	Not Found	2.0e7			3.56759405136108	High	0	8.23E-05
High	[R].VQGEVCAALEEADGSGAR.[F]	1xCarbamidomethyl [C6]		2.25569E-05	0	1	1	6	Q7XPL2	Q7XPL2 [94-111]	0	1818.82866621	High	High	High	4.8e6		1.1e7	3.21614837646484	High	0	8.084E-06
High	[K].VFAAVPSKPGAEFPNAAR.[W]			0.000671736	0	1	1	20	P29545	P29545 [39-56]	0	1828.9704433	High	High	High	2.8e7	1.6e6		3.21289348602295	High	0	0.0001328
High	[K].YGAGIGPGVYDIHSPR.[I]			1.07643E-05	0	2	2	41	Q2QLY5; Q2QLY4	Q2QLY5 [690-705]; Q2QLY4 [690-705]	0	1658.82853016	High	High	High	3.6e8	4.0e6		4.2713770866394	High	0	0.0001056
High	[K].AAATAAASGEPPKESAADDEEMDPTQYYENR.[L]	1xDeamidated [Q26]		0.000481421	0	1	1	4	Q6F2U9	Q6F2U9 [56-86]	1	3286.39645008	High	Not Found	High	1.1e7		5.0e6	4.79120063781738	High	0	7.361E-05
High	[K].CDVIASGIVNAAK.[Q]	1xCarbamidomethyl [C1]		0.000638455	0	1	1	6	Q6K9N6	Q6K9N6 [360-372]	0	1317.68311192	High	High	High				3.27744364738464	High	0	8.961E-05
High	[K].YGVTESTLLTR.[N]			0.0012152	0	1	1	14	Q8H8C7	Q8H8C7 [192-202]	0	1239.65794273	High	High	High	2.0e8	5.8e7		2.9914219379425	High	0	0.0001433
High	[K].VLTMNPTGDLSSAR.[F]	1xOxidation [M4]		0.000870942	0	1	1	4	P14717	P14717 [534-547]	0	1477.73151865	Not Found	High	High			1.1e7	3.3842625617981	High	0.0002014	0.0003846
High	[K].VLTMNPTGDLSSAR.[F]			0.000384094	0	1	1	13	P14717	P14717 [534-547]	0	1461.73660365	High	High	High	5.9e7			3.6106104850769	High	0	8.077E-05
High	[K].GLYETTGGGANVVAPGYTK.[G]			1.05239E-05	0	1	1	10	Q7XSQ9	Q7XSQ9 [158-176]	0	1854.92321824	High	High	High	5.8e7	2.9e7		3.66556811332703	High	0	4.627E-06
High	[R].AAAGVCEESIPGLR.[V]	1xCarbamidomethyl [C6]		0.000570281	0	1	1	15	Q941Z0	Q941Z0 [31-44]	0	1429.71038924	High	High	High	4.4e7		2.8e6	3.78022384643555	High	0	8.276E-05
High	[K].IHYETTGPEIWK.[AG]			0.00142332	0	2	2	24	Q9XEA8; Q9XEA6	Q9XEA8 [159-170]; Q9XEA6 [156-167]	0	1473.73725563	High	High	High	2.9e7			4.06883668899536	High	0.0001396	0.0001988
High	[K].LLNQADCVVSTYR.[D]	1xCarbamidomethyl [C7]		0.00127135	0	1	1	6	Q7XTJ3	Q7XTJ3 [124-136]	0	1538.76315305	High	High	High	4.8e7			3.02315378189087	High	0.0001933	0.000259
High	[K].GDAPAIVHLQSAIK.[F]			0.000275267	0	1	1	14	Q43008	Q43008 [81-94]	0	1419.79543921	High	High	High	1.3e7			3.45708584785461	High	0.0001396	0.0002552
High	[K].VNTDDSPNIATNYGIR.[S]			1.30429E-05	0	1	1	7	Q9ZP20	Q9ZP20 [121-136]	0	1749.84021691	High	High	High	9.3e7	2.7e7	2.5e7	4.5385217666626	High	0	5.413E-06
High	[K].LGPPPPPSGGLPGTLNSDQAR.[D]			3.723E-06	0	1	1	28	P83646	P83646 [76-96]	0	2028.05087829	High	High	High			4.8e7	3.8881950378418	High	0	1.887E-05
High	[K].LGPPPPPSGGLPGTLNSDQAR.[D]	1xDeamidated [N/Q]		1.84071E-05	0	1	1	17	P83646	P83646 [76-96]	0	2029.03489429	High	High	High	5.9e7	2.1e7		4.30415153503418	High	0	0.0001325
High	[K].TPAELSHAANAGLDIAVR.[M]			2.21438E-06	0	1	2	14	Q10N21	Q10N21 [62-79]	0	1805.95043607	High	High	High	1.6e6			4.40490245819092	High	0	6.96E-06
High	[R].NGPSLMPGGSFEAYK.[Y]			0.00149751	0	1	1	8	Q9LI00	Q9LI00 [139-153]	0	1554.72570462	High	High	High	4.3e7			3.02868795394897	High	0.0003302	0.002641
High	[K].TPLVAHGADAFPFTEEK.[L]			5.11575E-05	0	1	1	12	Q7Y0F2	Q7Y0F2 [466-482]	0	1829.90683995	High	High	High	5.4e7			3.92386174201965	High	0	1.469E-05
High	[K].IGDTAGTIDNIIQCK.[L]	1xCarbamidomethyl [C14]		1.72984E-05	0	1	1	8	Q93VT8	Q93VT8 [149-163]	0	1618.81049709	High	High	High			2.8e7	4.20946502685547	High	0	1.01E-05
High	[R].DNLTLWTSDNAEDGGDEIKEAAKPEGEGH.[-]	1xDeamidated [N10]		8.74793E-05	0	1	1	10	Q06967	Q06967 [232-260]	1	3099.36613631	High	High	High				4.09258890151978	High	0.0002014	0.0005427
High	[R].DNLTLWTSDNAEDGGDEIKEAAKPEGEGH.[-]			0.000140578	0	1	1	19	Q06967	Q06967 [232-260]	1	3098.38212031	High	High	High	3.9e7		8.9e6	3.79508233070374	High	0	0.0001046
High	[K].YTIGGDLGGGEGHNGWVSCVR.[F]	1xDeamidated [N14]; 1xCarbamidomethyl [C19]		0.0010201	0	1	1	6	P49027	P49027 [152-172]	0	2191.98254141	High	High	High				3.30561518669128	High	0	0.0001228
High	[R].TVSSGISGASYYTGTFNTVNR.[S]			7.30169E-05	0	1	1	10	Q5Z5A8	Q5Z5A8 [225-245]	0	2182.04110135	High	High	High	6.6e6		1.6e7	4.11694431304932	High	0	4.389E-05
High	[K].VVVADNVHDFVFK.[S]			0.00114203	0	1	1	7	Q53LQ0	Q53LQ0 [388-400]	0	1488.78454018	High	High	High	9.4e7			2.78762006759644	High	0	0.0001509
High	[K].YANDLSSGVIFGK.[E]			0.000937268	0	1	1	15	Q6K669	Q6K669 [273-285]	0	1370.69505648	High	High	High	1.2e8	5.9e6		3.29798007011414	High	0	0.0001235
High	[K].ANSEATLGTYQGDAVLGEGASESLHVK.[D]	1xDeamidated [N/Q]		2.16492E-06	0	1	1	59	Q5N725	Q5N725 [328-354]	0	2705.29005849	High	High	High	5.3e7	1.8e7	2.1e7	5.28975582122803	High	0	1.456E-06
High	[K].ANSEATLGTYQGDAVLGEGASESLHVK.[D]			1.58444E-07	0	1	1	66	Q5N725	Q5N725 [328-354]	0	2704.30604249	High	High	High	7.5e6	5.1e7	1.4e7	5.83503198623657	High	0	3.904E-07
High	[R].DNSALPIAAYQVSGEYSMIK.[A]	1xDeamidated [Q11]		0.0012152	0	1	1	3	Q5Z8V9	Q5Z8V9 [360-379]	0	2158.037262	High	High	Not Found		1.7e7		2.43993806838989	High	0.0002993	0.002019
High	[K].QDSTYWDNISQGGLQR.[I]			1.44385E-05	0	1	1	12	P30298	P30298 [728-743]	0	1867.85692957	High	High	High	9.0e7		6.2e7	3.88032054901123	High	0	2.933E-05
High	[R].VSALSQVSGVLGSQWGDEGK.[G]			0.000294565	0	1	2	2	A2XD35	A2XD35 [59-78]	0	2004.00325937	High	Not Found	Not Found	1.1e7			3.84257125854492	High	0	0.0001509
High	[R].IAQIPVSEAYLGR.[V]			0.000292906	0	1	1	22	P0C2Z4	P0C2Z4 [95-107]	0	1416.78454018	High	High	High	3.5e8		1.2e8	3.58700561523438	High	0.0002103	0.0009694
High	[R].VAPEEHPILLTEAPLNPK.[A]			0.00090095	0	2	2	3	A2XNS1; A3C6D7	A2XNS1 [98-115]; A3C6D7 [98-115]	0	1968.08005321	High	Not Found	High	3.1e7			2.71198177337646	High	0	0.0001179
High	[R].TAISHVQNLITGVTK.[G]			2.33343E-05	0	1	1	38	P49210	P49210 [71-85]	0	1581.89588143	High	High	High	3.0e7		9.6e6	3.46671652793884	High	0	1.67E-05
High	[K].MGINPIMMSAGELESGNAGEPAK.[L]	1xDeamidated [N]; 1xOxidation [M]		0.000538974	0	1	1	9	P93431	P93431 [173-195]	0	2321.04579487	High	Not Found	High				3.36037373542786	High	0.0001396	0.0002358
High	[K].MGINPIMMSAGELESGNAGEPAK.[L]	1xOxidation [M]		0.000281555	0	1	1	13	P93431	P93431 [173-195]	0	2320.06177887	High	High	High	9.0e6	7.2e6	2.3e6	3.88143157958984	High	0.0002014	0.0005736
High	[K].MGINPIMMSAGELESGNAGEPAK.[L]	1xDeamidated [N]		0.000211102	0	1	1	4	P93431	P93431 [173-195]	0	2305.05087987	High	Not Found	High				3.58163809776306	High	0	4.105E-05
High	[K].MGINPIMMSAGELESGNAGEPAK.[L]			6.96842E-06	0	1	1	20	P93431	P93431 [173-195]	0	2304.06686387	High	High	High	1.1e7		1.7e7	5.25739908218384	High	0	4.522E-06
High	[K].EAFSLFDKDGDGCITTK.[E]	1xCarbamidomethyl [C13]		0.000160982	0	2	4	21	Q6F332; Q0JNS6	Q6F332 [15-31]; Q0JNS6 [15-31]	1	1903.87421942	High	High	High	1.3e8		1.6e7	3.9755117893219	High	7.959E-05	0.0001965
High	[K].TYAFADDGTTTINATCIK.[W]	1xCarbamidomethyl [C16]		0.00020292	0	1	1	8	B8AEC1	B8AEC1 [144-161]	0	1962.91133317	High	High	High	1.1e7	6.7e6	9.0e6	3.76501250267029	High	0	0.000121
High	[K].AGSGVATLGLPDSPGVPK.[G]			0.000462765	0	1	1	12	Q6YZE2	Q6YZE2 [206-223]	0	1622.8748116	High	High	High	8.2e7		2.0e7	4.22719955444336	High	7.959E-05	0.0001867
High	[K].TITLEVESSDTIDNVK.[A]			7.08749E-06	0	1	6	159	P51431	P51431 [12-27]	0	1763.89091501	High	High	High	2.8e7	1.9e7	2.5e7	5.78503227233887	High	0	5.79E-06
High	[K].TIVAANLGVTPSNDGEVIR.[V]			1.95868E-05	0	1	1	20	A3BLC3	A3BLC3 [162-180]	0	1926.02908023	High	High	High	8.9e7			4.24025869369507	High	0	1.964E-05
High	[R].YLAVEPSTPYNTTTLPK.[V]			9.84938E-05	0	1	1	16	P42862	P42862 [550-566]	0	1894.97967048	High	High	High	5.3e7		2.1e7	2.9835205078125	High	0	2.366E-05
High	[K].AQISIYDPQVTEDQIQR.[D]			1.6165E-05	0	1	3	15	Q9AUV6	Q9AUV6 [358-374]	0	2004.00325937	High	High	High	6.0e7		5.1e6	4.84360647201538	High	0	6.346E-06
High	[K].HPQIDVPNLQVIK.[L]			0.00108546	0	1	1	31	P0DKK8	P0DKK8 [32-44]	0	1500.85328842	High	High	High		1.9e7	2.3e7	3.48410940170288	High	0.0002014	0.0004236
High	[R].VPLYIGSVEEVEK.[V]			0.000439836	0	1	1	12	O64422	O64422 [388-400]	0	1461.78353707	High	High	High				3.46941661834717	High	0	6.904E-05
High	[R].AVLVEHALTSGDAEPEASVFSK.[I]			3.89506E-06	0	1	1	35	P14717	P14717 [582-603]	0	2257.13466734	High	High	High	8.9e7	8.3e6	2.4e7	4.03094625473022	High	0	5.365E-05
High	[K].TPGLDDVTGEPLIQR.[K]			9.73876E-05	0	1	1	4	Q08479	Q08479 [174-188]	0	1610.83842608	High	High	Not Found	5.0e7			2.52776980400085	High	0	2.345E-05
High	[K].WLAANVSAEVAESTR.[I]			2.67214E-05	0	1	1	177	P48494	P48494 [192-206]	0	1603.80746033	High	High	High	6.8e6	1.1e7	1.2e7	4.76442575454712	High	0	1.807E-05
High	[K].APAADDDDDDDVDLFGEETEEEK.[K]			1.12618E-05	0	1	1	13	Q40680	Q40680 [97-119]	0	2539.99545173	High	High	High	6.8e7	9.2e6	1.8e7	5.096435546875	High	0	4.862E-06
High	[R].LLSSGNVYTQEEILTR.[I]			0.000177202	0	1	1	5	Q75KR1	Q75KR1 [653-668]	0	1822.95451836	High	High	High	1.8e7	6.9e6	1.2e7	3.49732422828674	High	0	3.623E-05
High	[K].LYGSTLSWNVTR.[C]			0.00112921	0	1	1	20	O82451	O82451 [6-17]	0	1396.72193994	High	High	High	2.9e8	4.6e6		3.46573829650879	High	0	0.0001327
High	[R].GFSDTQIAFATSSSETDVR.[L]			2.59774E-05	0	1	1	4	B9EXM2	B9EXM2 [566-584]	0	2018.93015396	High	High	Not Found	1.4e7	8.2e6		2.88387584686279	High	0	9.257E-05
High	[R].IINEPTAAAIAYGLDKK.[G]			6.40243E-06	0	2	3	48	Q6Z7B0; Q75HQ0	Q6Z7B0 [202-218]; Q75HQ0 [226-242]	1	1787.99017565	High	High	High	1.5e7	5.4e6		4.65937948226929	High	0	3.227E-06
High	[K].ILPWGDEAYAGGSANAPR.[G]			2.26497E-06	0	1	1	15	Q10M12	Q10M12 [176-193]	0	1844.89258686	High	High	High	1.3e8		3.8e7	5.15218734741211	High	0	3.245E-06
High	[R].TAEALAEYVNSEAATNVK.[I]	1xDeamidated [N]		0.000121381	0	1	1	4	Q75M08	Q75M08 [125-142]	0	1881.9076281	Not Found	High	High			1.6e7	5.17442941665649	High	0	2.749E-05
High	[R].TAEALAEYVNSEAATNVK.[I]			1.96978E-05	0	1	1	13	Q75M08	Q75M08 [125-142]	0	1880.9236121	High	High	High	1.0e7	3.5e6	2.4e7	5.21480560302734	High	0	7.325E-06
High	[K].GVNPDEAVAYGAAVQGSILSGEGGDETK.[D]	1xDeamidated [N/Q]		0.000215925	0	1	1	11	Q6Z7B0	Q6Z7B0 [391-418]	0	2692.258424	High	High	Not Found	1.1e7			4.30278158187866	High	7.959E-05	0.0001904
High	[K].GVNPDEAVAYGAAVQGSILSGEGGDETK.[D]			0.000258689	0	1	1	10	Q6Z7B0	Q6Z7B0 [391-418]	0	2691.274408	High	High	High	1.2e7	7.7e6	3.1e6	4.5183277130127	High	0	4.757E-05
High	[R].AVLINAGQANAATGDAGYQDTVDSADAVAK.[L]	1xDeamidated [N/Q]		0.000363007	0	1	1	3	B8AL33	B8AL33 [125-154]	0	2878.37009962	Not Found	Not Found	High			8.4e6	4.38380765914917	High	0	6.041E-05
High	[R].AVLINAGQANAATGDAGYQDTVDSADAVAK.[L]			2.79563E-05	0	1	1	6	B8AL33	B8AL33 [125-154]	0	2877.38608362	High	High	Not Found	1.2e7	2.4e6		3.81854271888733	High	0	0.0001293
High	[K].SVASANPYGSWLQQSTR.[S]			1.87216E-05	0	1	1	18	Q69RJ0	Q69RJ0 [509-525]	0	1851.89840049	High	High	High	6.5e7	4.6e6	1.1e7	5.06450748443604	High	0	1.913E-05
High	[K].TTTTNAGAPVWNDNEALTVGPR.[G]	2xDeamidated [N5; N12]		0.00124296	0	1	1	5	Q0E4K1	Q0E4K1 [16-37]	0	2287.08369522	High	High	High	2.9e6		5.6e6	4.10153436660767	High	0	0.0001393
High	[K].TTTTNAGAPVWNDNEALTVGPR.[G]	1xDeamidated [N]		3.18339E-05	0	1	1	48	Q0E4K1	Q0E4K1 [16-37]	0	2286.09967922	High	High	High	5.0e7	9.8e6	3.2e7	3.99558424949646	High	7.959E-05	0.0001954
High	[K].TTTTNAGAPVWNDNEALTVGPR.[G]			9.45314E-06	0	1	1	28	Q0E4K1	Q0E4K1 [16-37]	0	2285.11566322	High	High	High	2.9e8		2.3e8	4.541419506073	High	0	7.662E-06
High	[K].SDVNIVSNASCTTNCLAPLAK.[V]	1xDeamidated [N]; 2xCarbamidomethyl [C11; C15]		1.74949E-05	0	1	1	5	Q6K5G8	Q6K5G8 [144-164]	0	2236.0584087	Not Found	High	High				4.98696422576904	High	0	6.721E-06
High	[K].SDVNIVSNASCTTNCLAPLAK.[V]	2xCarbamidomethyl [C11; C15]		1.26798E-05	0	1	1	14	Q6K5G8	Q6K5G8 [144-164]	0	2235.0743927	High	High	High	5.8e7	4.3e6	3.5e6	4.2287745475769	High	0	2.936E-05
High	[K].ESDAWPAEPQDAYGLEK.[L]			0.00020407	0	2	3	9	A2Z7B3; Q2R1V8	A2Z7B3 [163-179]; Q2R1V8 [156-172]	0	1905.85011283	High	High	High	2.7e8		4.9e7	3.24913787841797	High	0	6.226E-05
High	[K].AAQDIALADLAPTHPIR.[L]			5.47446E-05	0	2	2	24	Q6ZKC0; Q2R2W2	Q6ZKC0 [155-171]; Q2R2W2 [164-180]	0	1772.9653579	High	High	High			2.0e7	4.02771854400635	High	0	2.394E-05
High	[R].VPEGFDYELYNR.[DN]			0.000926744	0	1	2	12	Q8H8T0	Q8H8T0 [61-72]	0	1501.69578471	High	High	High	2.1e8		4.0e7	3.68465900421143	High	7.959E-05	0.0001679
High	[R].VGLTGLTVAEHFR.[D]			5.0583E-05	0	1	1	36	Q01859	Q01859 [305-317]	0	1399.76922449	High	High	High	9.0e6		2.0e7	3.90911149978638	High	0	5.855E-05
High	[K].LPMFGCTDATQVLK.[E]	1xCarbamidomethyl [C6]		4.1511E-05	0	1	2	28	P18566	P18566 [118-131]	0	1580.78111133	High	High	High	4.5e9	5.6e6	7.6e8	4.6401219367981	High	0	2.74E-05
High	[R].CESACPTDFLSVR.[V]	2xCarbamidomethyl [C1; C5]		0.000953278	0	1	1	14	P0C359	P0C359 [54-66]	0	1541.67228945	High	High	High	3.2e7		1.1e7	3.33693933486938	High	0.0002014	0.0003575
High	[R].FAQVTNPAIDPLR.[E]			0.000694881	0	1	1	14	Q69RJ0	Q69RJ0 [599-611]	0	1441.77978915	High	High	High	1.1e8	3.3e6		4.38162612915039	High	0	9.483E-05
High	[R].ATWYGAPTGAGPDDNGGACGFK.[N]	1xDeamidated [N15]; 1xCarbamidomethyl [C19]		3.62493E-05	0	1	1	10	Q7XCA7	Q7XCA7 [49-70]	0	2170.9134588	High	High	High	4.7e7			3.55280756950378	High	0	6.267E-05
High	[K].YIIEAANHPTDPEADEILSK.[K]			4.46732E-05	0	1	1	14	A2XMV1	A2XMV1 [306-325]	0	2226.09246819	High	High	High	1.6e8			3.47832775115967	High	0	1.332E-05
High	[K].SDVLVYTSSFNPMK.[N]			0.000964103	0	1	1	7	P48642	P48642 [396-409]	0	1587.77232043	High	High	High	1.8e7	6.3e6	8.5e6	3.68890166282654	High	0	0.0001184
High	[R].WGEQEAAILVPGDIISIK.[L]			0.00145582	0	1	1	9	Q7XPY2	Q7XPY2 [140-157]	0	1939.05350412	High	High	High		1.0e7	4.6e6	3.30779838562012	High	0.0002014	0.0003343
High	[K].SLTNDWEEHLAVK.[H]			0.000303	0	2	3	24	Q0J4P2; Q07078	Q0J4P2 [288-300]; Q07078 [288-300]	0	1541.75944755	High	High	High	2.9e8			3.08741760253906	High	0.0002014	0.0004888
High	[R].EAYPGDVFYLHSR.[L]			0.000687079	0	1	1	11	P0C2Z4	P0C2Z4 [285-297]	0	1553.73831823	High	High	High				2.67266726493835	High	0.0001396	0.0002464
High	[K].VDGLVSGIGTGGTITGAGR.[Y]			2.03452E-06	0	1	1	16	Q9XEA6	Q9XEA6 [173-191]	0	1687.89733789	High	High	High	1.5e8			4.35635185241699	High	0	1.095E-05
High	[K].GFLTINSQPAVNGER.[S]	1xDeamidated [N/Q]		0.000503666	0	1	1	13	Q75HE6	Q75HE6 [435-449]	0	1603.80746076	High	High	High				3.32892274856567	High	7.959E-05	0.0001854
High	[K].VNQIGSVTESIEAVK.[M]	1xDeamidated [N/Q]		0.000120698	0	1	1	27	Q42971	Q42971 [355-369]	0	1574.82719311	High	High	High	7.8e7	4.0e7	4.0e7	3.93851161003113	High	0.0001396	0.0002312
High	[K].VNQIGSVTESIEAVK.[M]			6.97915E-05	0	1	1	21	Q42971	Q42971 [355-369]	0	1573.84317711	High	High	High	4.3e8		1.2e8	4.27094173431396	High	0	2.099E-05
High	[K].VLVIGGGDGGVLR.[E]			0.000752036	0	1	1	6	Q9SMB1	Q9SMB1 [111-123]	0	1211.71064705	High	Not Found	High				3.06410598754883	High	0.0002993	0.002279
High	[K].KIPLYQHIANLAGNK.[Q]			0.000986122	0	1	1	15	Q42971	Q42971 [133-147]	1	1679.95915041	High	High	High				3.05388021469116	High	0.000245	0.001399
High	[K].SQLRPEIQVAAQNCWVK.[K]	1xCarbamidomethyl [C14]		1.71745E-06	0	1	1	20	P48494	P48494 [54-70]	0	2027.04910453	High	High	High				4.96654939651489	High	0	3.939E-06
High	[K].LGDLSQTQIFAK.[I]			0.000551285	0	2	2	16	Q2QXR8; B8BJ39	Q2QXR8 [245-256]; B8BJ39 [245-256]	0	1320.71579194	High	High	High	1.1e8			4.2596607208252	High	0	0.0001319
High	[K].LIFGADSPAIQENR.[V]			0.000318796	0	1	1	5	P37833	P37833 [87-100]	0	1530.79108204	High	High	High				3.31163644790649	High	0	6.988E-05
High	[K].VGNGLEESTSQGPLINEAAVQK.[V]	1xDeamidated [N/Q]		4.59526E-05	0	1	1	9	B9F3B6	B9F3B6 [361-382]	0	2242.11974594	High	High	Not Found	2.4e7			3.45091104507446	High	0	1.361E-05
High	[R].ILGSLASCPDPDVVR.[D]	1xCarbamidomethyl [C8]		0.000184346	0	1	1	14	Q6Z6L4	Q6Z6L4 [743-757]	0	1598.82066789	High	High	High	5.8e7	1.1e7	1.4e7	3.27392578125	High	0	3.724E-05
High	[R].FHLPGETEEEFATR.[L]			0.000343078	0	1	3	18	Q01K11	Q01K11 [242-255]	0	1662.77582584	High	High	High			3.2e7	3.79126238822937	High	0.0002014	0.0005561
High	[K].AYITALNEDPEQYR.[A]			0.000841933	0	1	1	10	Q84PB7	Q84PB7 [133-146]	0	1682.80204056	High	High	High	6.9e7	3.3e6		4.35472631454468	High	0	0.0001447
High	[K].VLVNIEQQSPDIAQGVHGHFTK.[R]			0.000197271	0	2	3	9	A2Y053; P93438	A2Y053 [95-116]; P93438 [94-115]	0	2417.2571825	High	High	High	1.5e7		1.6e7	3.74804496765137	High	0	4.925E-05
High	[R].SDSTSVGWGGPGGYVYQK.[A]			1.46025E-05	0	1	1	13	Q75HE6	Q75HE6 [450-467]	0	1844.84496794	High	High	High	1.0e8			3.93596720695496	High	0	5.876E-06
High	[R].NIVVEETANVSELK.[L]			0.000309922	0	1	1	6	Q6YXW6	Q6YXW6 [105-118]	0	1544.81662802	High	High	High	3.8e7			3.8608729839325	High	0	6.593E-05
High	[R].MEQLLNMDTTPFTDK.[I]			3.42589E-05	0	1	1	21	P14655	P14655 [60-74]	0	1783.82409789	High	High	High	3.8e6	7.1e6		5.4773964881897	High	0	1.894E-05
High	[K].GNAYAQVAIGTEDVYK.[S]			2.28131E-05	0	1	1	32	Q948T6	Q948T6 [222-237]	0	1698.83334068	High	High	High	9.6e6			4.89498567581177	High	0	1.842E-05
High	[K].TPAELSHAANAGLDIAVR.[M]	1xDeamidated [N10]		0.00023768	0	1	2	1	Q10N21	Q10N21 [62-79]	0	1806.93445207	Not Found	Not Found	High				3.98717761039734	High	0	4.473E-05
High	[K].IYGVEPVESAVLSGGKPGPHK.[I]			4.03552E-05	0	1	1	12	Q9XEA6	Q9XEA6 [202-222]	0	2121.13387962	High	High	High			1.7e6	3.88333559036255	High	0	4.06E-05
High	[RK].EGVAFYNSLINDVIAK.[G]	1xDeamidated [N11]		9.84938E-05	0	2	2	20	Q53NF0; Q0J0N4	Q53NF0 [126-141]; Q0J0N4 [124-139]	0	1753.90069238	High	High	High	4.0e7		4.3e7	4.26973438262939	High	0	4.781E-05
High	[R].VCENIPIVLCGNK.[V]	2xCarbamidomethyl [C2; C10]		0.000953278	0	1	2	4	A2Y7R5	A2Y7R5 [114-126]	0	1515.76579595	High	High	Not Found	4.6e7			3.16901016235352	High	7.959E-05	0.000173
High	[K].VVSIDGFEDVPQNDEK.[S]	1xDeamidated [N/Q]		0.000529921	0	1	1	21	P25777	P25777 [247-262]	0	1791.8283152	High	High	High	1.1e7	5.1e6	1.4e7	3.52526116371155	High	0	7.863E-05
High	[K].EALEWLDENQTAEKEEYEEK.[L]			0.000947911	0	1	1	8	Q6Z7B0	Q6Z7B0 [606-625]	1	2483.1096342	High	High	High	6.7e7			3.40376353263855	High	0.0002014	0.0003564
High	[R].ATWYGAPTGAGPDDDGGACGFK.[N]	1xCarbamidomethyl [C19]		3.62493E-05	0	0	1	10			0	2170.91345837	High	High	High	4.7e7			3.55280756950378	High	0	6.267E-05
High	[K].YIIEQNLATESELK.[S]			0.00047067	0	1	1	4	Q7XTJ3	Q7XTJ3 [351-364]	0	1650.8584928	High	Not Found	Not Found	1.7e7			2.52559781074524	High	0	0.0001113
High	[K].VPGVDDVTGEPLIQR.[K]			7.55333E-05	0	1	1	8	Q08480	Q08480 [176-190]	0	1594.84351148	High	High	High	6.9e7			3.40032982826233	High	0	1.955E-05
High	[K].TPLTAHGADAFPFTEER.[L]			0.000206387	0	1	1	6	Q7Y0E8	Q7Y0E8 [459-475]	0	1859.89225249	High	High	High				3.92833662033081	High	0	8.5E-05
High	[K].VSDDEVAFLTQGDANDEK.[N]			2.97022E-06	0	1	1	25	Q0J8G4	Q0J8G4 [209-226]	0	1952.87197038	High	High	High	1.6e8		2.0e7	5.76009130477905	High	0	4.688E-05
High	[R].EQAVWALGNVAGDSPK.[C]			9.96125E-05	0	2	2	9	Q9SLX0; Q71VM4	Q9SLX0 [182-197]; Q71VM4 [176-191]	0	1641.82311039	High	High	High	5.0e7			3.77597832679749	High	0	3.674E-05
High	[R].HETADINTFSWGVANR.[G]	1xDeamidated [N]		3.50416E-05	0	1	1	3	P14656	P14656 [296-311]	0	1818.84055171	Not Found	High	Not Found				4.32861757278442	High	0	1.117E-05
High	[R].HETADINTFSWGVANR.[G]			3.59896E-06	0	1	1	16	P14656	P14656 [296-311]	0	1817.85653571	High	High	High	4.6e6	9.7e6		4.70651912689209	High	0	1.361E-05
High	[K].EAFVSSSEEPFTVDGK.[E]			0.000129892	0	1	1	14	P52712	P52712 [357-372]	0	1728.79628642	High	High	High	3.8e7	5.4e6	2.8e7	4.92791700363159	High	0	3.501E-05
High	[R].LKVPPALNQFTR.[T]			0.00051227	0	1	1	23	P0DKK7	P0DKK7 [67-78]	1	1383.81069541	High	High	High	1.4e7			4.0477089881897	High	0	8.566E-05
High	[K].DKENVTLEDVLQPGK.[N]			0.000309922	0	1	1	5	A2WXB2	A2WXB2 [146-160]	1	1684.87520546	High	High	High			3.0e6	3.44573974609375	High	0	5.398E-05
High	[K].YGLNHVTYLIEQSK.[A]			6.52186E-05	0	1	1	40	P0DKK7	P0DKK7 [130-143]	0	1664.86424694	High	High	High	1.8e7	7.4e6	6.4e6	4.23657751083374	High	0	2.482E-05
High	[K].AAQDIALAELPPTHPIR.[L]			1.04646E-05	0	2	2	29	Q7XTE8; Q6EUP4	Q7XTE8 [161-177]; Q6EUP4 [161-177]	0	1812.99665802	High	High	High	7.9e6			4.42544984817505	High	0	4.623E-06
High	[R].GLQLISEETADEPQSTNLK.[V]	1xDeamidated [Q]		0.00137591	0	1	1	6	Q5QN75	Q5QN75 [42-60]	0	2074.01863498	High	High	Not Found				2.65467548370361	High	0.00379	0.03464
High	[R].TTSYEDFTSSLPEGDCR.[F]	1xCarbamidomethyl [C16]		1.59834E-05	0	1	1	18	Q84TB3	Q84TB3 [50-66]	0	1964.81782667	High	High	High	1.7e8		7.2e7	4.27092170715332	High	0	6.299E-06
High	[K].VVVVECVLPESSDATAR.[E]	1xCarbamidomethyl [C6]		2.38675E-05	0	1	1	19	Q6ZD89	Q6ZD89 [298-314]	0	1830.92658937	High	High	High	1.5e8	9.9e6	2.2e7	4.80751180648804	High	0	8.432E-06
High	[K].IGPWGGNGGSAQDISVPPK.[K]	2xDeamidated [N7; Q12]		0.000449883	0	1	1	4	Q0JMY8	Q0JMY8 [6-24]	0	1838.89191898	Not Found	Not Found	High				4.12859678268433	High	0	0.0001272
High	[K].IGPWGGNGGSAQDISVPPK.[K]	1xDeamidated [N/Q]		1.81443E-07	0	1	1	101	Q0JMY8	Q0JMY8 [6-24]	0	1837.90790298	High	High	High			1.1e7	5.13908815383911	High	0	1.826E-06
High	[K].IGPWGGNGGSAQDISVPPK.[K]			4.75363E-05	0	1	1	16	Q0JMY8	Q0JMY8 [6-24]	0	1836.92388698	High	High	High		6.5e6	5.8e6	4.1788592338562	High	7.959E-05	0.000183
High	[R].AAEDPEFETFYTK.[N]			7.1386E-05	0	1	1	19	P0C436	P0C436 [306-318]	0	1547.69003057	High	High	High	3.8e8			4.18749713897705	High	0	0.0001251
High	[K].GNADIIQISGHDGGTGASPISSIK.[H]	1xDeamidated [Q/N]		0.000111523	0	1	1	4	Q69RJ0	Q69RJ0 [1142-1165]	0	2296.141544	High	Not Found	High	7.3e6			5.1060996055603	High	0	2.592E-05
High	[K].GNADIIQISGHDGGTGASPISSIK.[H]			1.19161E-05	0	1	1	8	Q69RJ0	Q69RJ0 [1142-1165]	0	2295.157528	High	High	High			8.6e6	4.86743021011353	High	0	2.951E-05
High	[K].VVTIDSYEDVTPNSETSLQK.[A]	1xDeamidated [N/Q]		0.000273717	0	1	1	14	P25776	P25776 [234-253]	0	2226.06597902	High	High	High	2.6e7	5.8e6	8.5e6	4.6430230140686	High	0	4.95E-05
High	[K].VVTIDSYEDVTPNSETSLQK.[A]			4.47878E-07	0	1	1	20	P25776	P25776 [234-253]	0	2225.08196302	High	High	High	2.1e8			5.50717926025391	High	0	7.003E-06
High	[K].VVSIDGFEDVPQNDEK.[S]			1.7201E-05	0	1	1	14	P25777	P25777 [247-262]	0	1790.8442992	High	High	High	8.8e7			4.61394119262695	High	0	2.142E-05
High	[K].QEQNPPSDYCQPSPEWPCAPGR.[K]	2xCarbamidomethyl [C10; C18]		8.50438E-05	0	1	1	17	Q7DNA1	Q7DNA1 [175-196]	0	2600.09289619	High	High	High	5.7e7		2.2e7	3.94435620307922	High	0	4.41E-05
High	[K].ISEEEYISAIKEEISK.[V]			0.00011279	0	1	1	20	Q2QLY5	Q2QLY5 [459-474]	1	1867.95351525	High	High	High	2.2e7	9.2e6		3.31087231636047	High	0	2.609E-05
High	[R].VFEVSLADLQNDEDQAYR.[K]			1.41741E-06	0	1	1	29	P49397	P49397 [65-82]	0	2111.98800317	High	High	High	1.5e8	1.4e7	7.9e7	6.15646648406982	High	0	1.072E-06
High	[K].TLNDDIADIIDEHGPDAWEGFPFSAEK.[L]			0.000146246	0	1	1	6	Q7Y0F2	Q7Y0F2 [296-322]	0	3002.36903659	High	High	Not Found				3.108726978302	High	0	3.823E-05
High	[K].AGAPVDQTIATLAAHLEQGDCIIDGGNEWYENTER.[R]	2xDeamidated [Q/N]; 1xCarbamidomethyl [C21]		2.30723E-05	0	1	1	17	Q9LI00	Q9LI00 [79-113]	0	3816.72935248	High	High	Not Found	7.6e6	2.8e6		5.19803714752197	High	0	6.981E-05
High	[K].AGAPVDQTIATLAAHLEQGDCIIDGGNEWYENTER.[R]	1xDeamidated [Q/N]; 1xCarbamidomethyl [C21]		0.000110271	0	1	1	22	Q9LI00	Q9LI00 [79-113]	0	3815.74533648	High	High	Not Found	5.0e6			4.75529146194458	High	0.0002103	0.0008086
High	[K].AGAPVDQTIATLAAHLEQGDCIIDGGNEWYENTER.[R]	1xCarbamidomethyl [C21]		7.30169E-05	0	1	1	12	Q9LI00	Q9LI00 [79-113]	0	3814.76132048	High	High	Not Found	6.0e6			3.96638369560242	High	0.0002993	0.002411
High	[R].DQDLLVLPTDAALFEDPTFK.[V]			5.9584E-05	0	1	1	10	Q7XJ02	Q7XJ02 [299-318]	0	2248.13835577	High	High	Not Found	9.0e6	6.6e6		3.84577441215515	High	0.0001396	0.0002374
High	[K].ELAAKPDVDGFLVGGASLKPEFIDIINSATVK.[S]	1xDeamidated [N27]		0.000690969	0	1	1	9	P48494	P48494 [220-251]	0	3315.77225015	High	High	Not Found	6.7e6			4.0761342048645	High	0.0001396	0.0002158
High	[K].ELAAKPDVDGFLVGGASLKPEFIDIINSATVK.[S]			3.21459E-06	0	1	1	26	P48494	P48494 [220-251]	0	3314.78823415	High	High	Not Found				4.21347856521606	High	0	1.129E-05
High	[K].AETESGETGPLVNEADIQHIVSSWTGIPVEK.[V]	1xDeamidated [N/Q]		0.000769212	0	1	1	13	Q2QVG9	Q2QVG9 [555-585]	0	3294.60122158	High	High	Not Found	4.6e6	1.3e7		4.36236476898193	High	0	0.0001016
High	[R].NPSADMLLTEAELNLDLIR.[R]			0.000518087	0	1	1	3	Q0J8G4	Q0J8G4 [123-141]	0	2128.09544515	High	Not Found	Not Found	2.1e6			2.90316319465637	High	0	7.76E-05
High	[K].ITDEFTGAGAVGQVCQVIGAVVDVR.[F]	1xDeamidated [Q]; 1xCarbamidomethyl [C15]		0.000345021	0	1	1	3	Q01859	Q01859 [71-95]	0	2562.28682827	High	High	Not Found				4.00681066513062	High	0	0.0001224
High	[K].ITDEFTGAGAVGQVCQVIGAVVDVR.[F]	1xCarbamidomethyl [C15]		0.000247263	0	1	1	2	Q01859	Q01859 [71-95]	0	2561.30281227	High	High	Not Found				3.80841445922852	High	0	4.597E-05
High	[R].GVMLGADQPVILHMLDIPPATESLNGLK.[M]	1xDeamidated [N/Q]		1.03311E-06	0	1	1	17	Q7XDC8	Q7XDC8 [28-55]	0	2930.53657694	High	High	Not Found				4.07595062255859	High	0	1.579E-05
High	[K].GSVPGFSVNTVDTTGAGDAFVGSLLVNVAK.[D]	1xDeamidated [N]		0.00036713	0	1	1	9	Q0J8G4	Q0J8G4 [257-286]	0	2880.46254352	High	High	Not Found				4.59197950363159	High	7.959E-05	0.0001921
High	[R].DVTTTPAELLTFFR.[D]			0.000942574	0	1	1	17	Q6Z5N4	Q6Z5N4 [52-65]	0	1610.84244888	High	High	Not Found				3.09172964096069	High	0.0002014	0.0003985
High	[K].EIALWFPEGLAEWR.[S]			0.000375516	0	1	2	27	A6N0M9	A6N0M9 [126-139]	0	1716.87441774	High	High	Not Found				3.76473689079285	High	0.0001933	0.000256
High	[K].SVPCDELAPIVADILVER.[F]	1xCarbamidomethyl [C4]		0.000430013	0	1	1	22	Q42997	Q42997 [566-583]	0	1996.04195342	High	High	High	4.9e6		4.5e6	3.07611918449402	High	0	7.969E-05
High	[R].VLLQDFTGVPAVVDLAAMR.[D]			8.17475E-05	0	1	1	11	Q6YZX6	Q6YZX6 [87-105]	0	2015.09940846	High	High	Not Found	3.1e6	5.1e6		3.40887761116028	High	7.959E-05	0.0001777
High	[K].SVYFDLEDIGNTTGQWDLYGSDAPSPYNPLQSK.[F]	2xDeamidated [Q/N]		0.000308177	0	1	1	9	Q0DG05	Q0DG05 [53-85]	0	3679.65985894	High	High	Not Found	6.0e6			3.59684705734253	High	0	8.201E-05
High	[K].SVYFDLEDIGNTTGQWDLYGSDAPSPYNPLQSK.[F]	1xDeamidated [Q/N]		0.000111523	0	1	1	6	Q0DG05	Q0DG05 [53-85]	0	3678.67584294	High	High	Not Found		5.9e6		4.31582260131836	High	0	0.0001433
High	[K].YIPSNTFSYYDQVLDTTAMLGAVPER.[Y]	1xDeamidated [N/Q]		0.000866038	0	1	1	11	Q2QLY4	Q2QLY4 [56-81]	0	2952.3971661	High	High	Not Found	1.1e7			2.37531590461731	High	0.0002993	0.002128
High	[K].YIPSNTFSYYDQVLDTTAMLGAVPER.[Y]			0.001229	0	1	1	10	Q2QLY4	Q2QLY4 [56-81]	0	2951.4131501	High	High	Not Found	1.0e7			3.05456304550171	High	0.0002103	0.00072
High	[R].GFKDQIYDIFQLLPSK.[IV]			0.000339225	0	1	2	22	P35683	P35683 [199-214]	1	1912.02147577	High	High	Not Found	6.7e6	3.4e6		4.14182472229004	High	0	5.759E-05
High	[K].HAGVTYADLFQLASATAIEEAGGPK.[I]			1.63486E-05	0	1	1	17	P0C0L1	P0C0L1 [119-143]	0	2517.26199302	High	High	Not Found	7.9e6	5.5e6		5.07522106170654	High	0	6.397E-06
High	[K].ALLPFFDSAYQGFASGSLDQDAQSVR.[M]	1xDeamidated [Q]		8.8974E-05	0	1	1	17	P37833	P37833 [211-236]	0	2791.32096475	High	High	High		2.4e6	2.0e6	4.07195568084717	High	0	5.682E-05
High	[K].GSVPGFSVNTVDTTGAGDAFVGSLLVNVAK.[D]			0.00036713	0	1	1	8	Q0J8G4	Q0J8G4 [257-286]	0	2879.47852752	High	High	Not Found		7.5e6		3.45909643173218	High	0	0.0001475
High	[R].GVMLGADQPVILHMLDIPPATESLNGLK.[M]	2xDeamidated [Q8; N25]		0.000299598	0	1	1	2	Q7XDC8	Q7XDC8 [28-55]	0	2931.52059294	High	High	Not Found				2.92687702178955	High	0	5.28E-05
High	[K].LLIDNVEELLPVVYTPTVGEACQK.[Y]	1xCarbamidomethyl [C22]		1.73964E-05	0	1	1	27	P43279	P43279 [174-197]	0	2700.41644498	High	High	Not Found	7.3e6	8.0e6		4.74247980117798	High	0	9.949E-06
High	[K].LLIDNVEELLPVVYTPTVGEACQK.[Y]	1xDeamidated [Q/N]; 1xCarbamidomethyl [C22]		0.00051227	0	1	1	6	P43279	P43279 [174-197]	0	2701.40046098	Not Found	High	Not Found		1.1e7		3.56927633285522	High	0.0001396	0.0002054
High	[-].MLVYQDLLTGDELLSDSFPYR.[E]			0.000926744	0	1	1	6	P35681	P35681 [1-21]	0	2475.21120306	High	High	Not Found	4.4e6	2.4e6		3.76260852813721	High	0	0.0001154
High	[K].ISVQGNVDPAFLFSPLPVLTDEIHR.[V]			0.00148069	0	1	1	4	Q9AXB0	Q9AXB0 [323-347]	0	2764.46684077	High	High	Not Found		2.2e6		3.0078136920929	High	0.0002014	0.0003575
High	[R].NPEEIPWAAAGAEYVVESTGVFTDK.[D]			0.00068321	0	1	1	6	Q6K5G8	Q6K5G8 [83-107]	0	2680.27770257	High	High	Not Found	3.3e6	4.0e6		3.68520092964172	High	0	9.388E-05
High	[K].DYTDPPPAPLIDAAELGSWSLYR.[A]			2.99165E-05	0	1	1	13	Q8H5N9	Q8H5N9 [20-42]	0	2547.24019496	High	High	Not Found	5.3e6			3.86666226387024	High	7.959E-05	0.0001743
High	[K].DKYPNISYADLFQLASATAIEEAGGPK.[I]	1xDeamidated [N/Q]		0.000144604	0	1	1	10	Q7XJ02	Q7XJ02 [166-192]	1	2870.40944534	High	High	Not Found		5.9e6		4.54337310791016	High	0	3.125E-05
High	[K].DKYPNISYADLFQLASATAIEEAGGPK.[I]			0.000208731	0	1	1	12	Q7XJ02	Q7XJ02 [166-192]	1	2869.42542934	High	High	Not Found	2.7e6	3.6e6		4.15873384475708	High	0	0.0001253
High	[R].GPIQLSYNYNYGPAGEAIGEDLLNNPELVASDPVVSFK.[T]	2xDeamidated [N/Q]		0.000107808	0	1	1	5	Q688M5	Q688M5 [199-236]	0	4052.96514891	High	Not Found	Not Found	2.4e6			4.51562404632568	High	0	3.267E-05
High	[R].GPIQLSYNYNYGPAGEAIGEDLLNNPELVASDPVVSFK.[T]			0.000687079	0	1	1	4	Q688M5	Q688M5 [199-236]	0	4050.99711691	High	High	Not Found		2.8e6		3.6487295627594	High	0.0002014	0.0003127
High	[R].NVDNFFNENEQLAFGPGLVVPGIYYSDDK.[M]	1xDeamidated [N/Q]		5.43524E-06	0	1	1	29	Q0E4K1	Q0E4K1 [311-339]	0	3262.52151482	High	High	Not Found	6.6e6	3.8e6		5.16864681243896	High	0	4.513E-06
High	[R].NVDNFFNENEQLAFGPGLVVPGIYYSDDK.[M]			5.30565E-07	0	1	1	18	Q0E4K1	Q0E4K1 [311-339]	0	3261.53749882	High	High	Not Found	1.9e6	5.7e6		5.53425979614258	High	0	5.197E-06
High	[K].KIPLYQHIANLAGNKQLVLPVPAFNVINGGSHAGNK.[L]	1xDeamidated [N/Q]		1.29695E-05	0	1	1	22	Q42971	Q42971 [133-168]	2	3794.08642257	High	High	Not Found				6.20157766342163	High	0	6.892E-05
High	[K].KIPLYQHIANLAGNKQLVLPVPAFNVINGGSHAGNK.[L]			0.000425185	0	1	1	10	Q42971	Q42971 [133-168]	2	3793.10240657	High	High	Not Found				4.33417558670044	High	7.959E-05	0.0001745
High	[R].NPDEIPWAEAGAEYVVESTGVFTDK.[E]			7.92273E-07	0	1	1	45	A2YQT7	A2YQT7 [83-107]	0	2724.26753177	High	High	Not Found	5.0e6	1.7e6		4.48419189453125	High	0	3.16E-06
High	[K].NLLSPSTPFFFNTLYDPYR.[E]			7.68239E-05	0	1	1	14	Q8H8T0	Q8H8T0 [133-151]	0	2292.13354525	High	High	Not Found	5.5e6	5.4e6		3.85704278945923	High	0	0.0001094
High	[K].FETLSYLPPLTVEDLLK.[Q]			7.89027E-06	0	1	2	49	P18566	P18566 [59-75]	0	1978.07832187	High	High	Not Found	4.8e7	1.2e7		3.76870894432068	High	0	3.839E-06
High	[R].WAMLGALGCVFPELLAR.[N]	1xOxidation [M3]; 1xCarbamidomethyl [C9]		7.59611E-05	0	2	2	8	P12330; P12331	P12330 [104-120]; P12331 [100-116]	0	1919.98702208	High	High	Not Found		4.7e6		3.40902423858643	High	0	4.833E-05
High	[R].WAMLGALGCVFPELLAR.[N]	1xCarbamidomethyl [C9]		1.74949E-05	0	2	2	14	P12330; P12331	P12330 [104-120]; P12331 [100-116]	0	1903.99210708	High	High	Not Found		4.9e5		4.36700296401978	High	0	2.09E-05
High	[K].YLGPFSEQTPSYLTGEFPGDYGWDTAGLSADPETFAR.[N]			1.52774E-05	0	1	1	13	A2XJ35	A2XJ35 [55-91]	0	4042.82938291	High	High	Not Found				5.42285060882568	High	0	1.239E-05
High	[K].ALGVDTVPVLVGPVSYLLLSKPAK.[G]			2.03452E-06	0	2	2	28	Q2QLY5; Q2QLY4	Q2QLY5 [146-169]; Q2QLY4 [146-169]	0	2436.44760905	High	High	Not Found		2.4e7		3.94225239753723	High	0	3.056E-06
High	[K].NLQDIIAILGMDELSEDDKLTVAR.[A]			3.46481E-05	0	1	1	13	Q01859	Q01859 [456-479]	1	2672.38112175	High	High	Not Found		2.3e6		3.94432711601257	High	0	1.104E-05
High	[K].LGWAIDEDFGSFEALVK.[K]			8.12872E-05	0	1	1	14	Q43008	Q43008 [125-141]	0	1896.9378057	High	High	Not Found	5.9e6			4.00965690612793	High	0	3.138E-05
High	[R].IGLAGLAVMGQNLALNIAEK.[G]			1.57149E-05	0	1	1	23	Q9LI00	Q9LI00 [6-25]	0	1996.12595755	High	High	Not Found		2.9e6		4.1588249206543	High	0	1.112E-05
High	[R].NPLQFDNSYFTELLSGDKEGLLQLPSDK.[A]			7.84584E-06	0	1	2	16	Q10N21	Q10N21 [182-209]	1	3168.57354997	High	High	Not Found	2.3e6			3.79977250099182	High	7.959E-05	0.0001788
High	[R].VDHVDISGLPLLNTDLETADGGFPPAVEAFR.[D]	1xDeamidated [N13]		0.000551285	0	1	1	7	Q941Z0	Q941Z0 [45-75]	0	3266.62156318	High	High	Not Found	9.1e6			3.95754241943359	High	0	8.092E-05
High	[R].VDHVDISGLPLLNTDLETADGGFPPAVEAFR.[D]			1.38007E-05	0	1	1	2	Q941Z0	Q941Z0 [45-75]	0	3265.63754718	High	High	Not Found				4.18335294723511	High	0	5.648E-06
High	[K].ALLPFFDSAYQGFASGSLDQDAQSVR.[M]			5.28391E-06	0	1	1	13	P37833	P37833 [211-236]	0	2790.33694875	High	High	Not Found	1.9e7	4.7e6		4.03320169448853	High	0	2.801E-06
High	[R].NPFGQVPALQDGDLFLWESR.[A]	1xDeamidated [Q/N]		0.000112155	0	1	1	8	O82451	O82451 [50-69]	0	2290.11387282	High	High	Not Found				4.951012134552	High	0	2.602E-05
High	[R].NPFGQVPALQDGDLFLWESR.[A]			3.09476E-05	0	1	1	9	O82451	O82451 [50-69]	0	2289.12985682	High	High	Not Found	1.3e7	8.0e6		4.14225053787231	High	0	3.613E-05
High	[K].GFVDSLFQAPTGDGTHEAVLSSYEYLSQGLR.[T]	2xDeamidated [Q8; Q28]		0.000292906	0	1	1	1	P93431	P93431 [81-111]	0	3346.57500729	Not Found	Not Found	High			7.0e7	4.7125129699707	High	0	5.198E-05
High	[K].VIHDNFGIIEGLMTTVHAITATQK.[T]	1xOxidation [M13]		4.10448E-05	0	1	1	10	A2YQT7	A2YQT7 [165-188]	0	2625.370498	High	High	High	2.8e6	2.7e6	5.8e6	3.53387260437012	High	0.0002014	0.0003072
High	[K].VIHDNFGIIEGLMTTVHAITATQK.[T]	1xDeamidated [Q/N]		3.46481E-05	0	1	1	6	A2YQT7	A2YQT7 [165-188]	0	2610.359599	High	High	Not Found		1.7e6		5.51742124557495	High	0	2.037E-05
High	[K].VIHDNFGIIEGLMTTVHAITATQK.[T]			1.08698E-06	0	1	1	68	A2YQT7	A2YQT7 [165-188]	0	2609.375583	High	High	Not Found	4.4e6	2.5e6		6.11318206787109	High	0	2.056E-05
High	[R].YAIICQENGLVPIVEPEILVDGPHDIDR.[C]	2xDeamidated [Q6; N8]; 1xCarbamidomethyl [C5]		1.1849E-05	0	1	1	8	P17784	P17784 [169-196]	0	3176.58200736	High	High	High			2.6e7	5.39823532104492	High	0	1.592E-05
High	[R].YAIICQENGLVPIVEPEILVDGPHDIDR.[C]	1xDeamidated [N/Q]; 1xCarbamidomethyl [C5]		2.93686E-06	0	1	1	9	P17784	P17784 [169-196]	0	3175.59799136	High	High	High				5.31088542938232	High	0	1.824E-06
High	[K].AHGLAPEIPEDLYFLIK.[K]			0.000244486	0	1	2	40	Q69UI1	Q69UI1 [77-93]	0	1926.03712583	High	High	High	2.2e6	6.4e6	3.0e7	3.31073617935181	High	0.0002103	0.0006009
High	[R].VFQQAVQGALGTLNSCLNTELHFR.[T]	1xDeamidated [N/Q]; 1xCarbamidomethyl [C16]		6.26907E-05	0	1	1	6	P0C2Z0	P0C2Z0 [144-167]	0	2704.35115985	High	High	High				3.66232466697693	High	0	1.702E-05
High	[R].GINYDLPHVISEAPPFPGVEHVGGDMFASVPR.[G]	1xDeamidated [N3]		0.000964103	0	1	1	5	Q6ZD89	Q6ZD89 [231-262]	0	3405.65723723	High	High	High			1.3e7	3.88227796554565	High	0	0.0001182
High	[R].GINYDLPHVISEAPPFPGVEHVGGDMFASVPR.[G]			0.000165592	0	1	1	4	Q6ZD89	Q6ZD89 [231-262]	0	3404.67322123	High	High	High				3.66998720169067	High	0	3.446E-05
High	[R].QVIDLIPPGPELLVSEGESIK.[L]			0.00051517	0	1	1	9	P0C388	P0C388 [237-257]	0	2233.2325905	High	High	High	1.6e7	5.2e6	1.1e7	3.36650085449219	High	0	7.713E-05
High	[R].VPIIVTGNDFSTLYAPLIR.[D]	1xDeamidated [N8]		6.05088E-06	0	1	1	18	P93431	P93431 [269-287]	0	2090.15321854	High	High	High			1.1e7	4.69918155670166	High	0	7.202E-06
High	[R].VPIIVTGNDFSTLYAPLIR.[D]			2.72897E-06	0	1	1	57	P93431	P93431 [269-287]	0	2089.16920254	High	High	High	9.9e6		2.7e8	4.58683300018311	High	0	0.0001409
High	[K].SFVSEYPIVSIEDPFDQDDWEHYAK.[M]	1xDeamidated [Q17]		0.001229	0	1	1	5	Q42971	Q42971 [291-315]	0	3017.33633993	Not Found	High	High			3.0e7	4.21558523178101	High	0.0002014	0.0005039
High	[K].SFVSEYPIVSIEDPFDQDDWEHYAK.[M]			1.65088E-06	0	1	1	27	Q42971	Q42971 [291-315]	0	3016.35232393	High	High	High			3.4e8	4.93534278869629	High	0	1.19E-05
High	[K].SAWSEAYNQLVAAIK.[Q]			0.000645705	0	1	1	18	O04985	O04985 [148-162]	0	1650.84859688	High	High	High	4.0e6		6.7e6	3.26636147499084	High	0.0006956	0.005384
High	[R].NPEEIPWGETGAEFVVESTGVFTDKDK.[A]			1.39575E-05	0	1	1	31	Q7FAH2	Q7FAH2 [83-109]	1	2981.40508774	High	High	High			4.1e7	4.46623468399048	High	0	2.301E-05
High	[K].GIIGYVEEDLVSTDFVGDSR.[S]			4.90232E-07	0	1	1	46	A2YQT7	A2YQT7 [274-293]	0	2171.05026904	High	High	High	1.7e7	5.2e6	1.3e8	6.02660036087036	High	0	4.916E-07
High	[K].LNLPVLPTTTIGSFPQTVELR.[R]	1xDeamidated [Q/N]		0.000284752	0	2	2	7	Q2QLY5; Q2QLY4	Q2QLY5 [428-448]; Q2QLY4 [428-448]	0	2297.27512445	High	High	High			1.2e7	3.56683993339539	High	7.959E-05	0.0001666
High	[K].LNLPVLPTTTIGSFPQTVELR.[R]			9.3999E-06	0	2	2	44	Q2QLY5; Q2QLY4	Q2QLY5 [428-448]; Q2QLY4 [428-448]	0	2296.29110845	High	High	High	2.2e7		7.3e7	3.66008925437927	High	0	1.301E-05
High	[R].TVPAAVPAIVFLSGGQSEEEATVNLNAMNK.[L]	1xDeamidated [N/Q]		0.00064207	0	1	1	23	Q5N725	Q5N725 [254-283]	0	3058.54014184	High	High	Not Found	2.0e7	8.1e5		3.85247802734375	High	0.0002014	0.0003005
High	[R].TVPAAVPAIVFLSGGQSEEEATVNLNAMNK.[L]			0.000264598	0	1	1	21	Q5N725	Q5N725 [254-283]	0	3057.55612584	High	High	High	5.2e5	1.8e7	1.5e7	4.12569618225098	High	0	4.823E-05
High	[R].LGIAPYVAVSEEAAIAALKR.[S]			0.000885819	0	1	1	8	Q6YW46	Q6YW46 [117-136]	1	2042.16445151	High	High	High	6.9e6	7.3e6	3.9e6	2.97665691375732	High	0	0.0001144
High	[K].DLYGNIVLSGGTTMFPGIADR.[M]			0.000116677	0	2	2	17	A2XNS1; Q10DV7	A2XNS1 [294-314]; Q10DV7 [294-314]	0	2197.09577952	High	High	High	5.0e6		1.5e7	4.19825458526611	High	0	3.461E-05
High	[R].DVFAGIDPDLDAQVEFGTFQK.[V]			0.00012771	0	1	2	23	P0C362	P0C362 [477-497]	0	2312.10811825	High	High	High	3.1e7	3.7e6	1.8e7	4.89996671676636	High	0	5.759E-05
High	[K].NMITGTSQADCAVLIIDSTTGGFEAGISK.[D]	1xCarbamidomethyl [C11]		0.000154742	0	1	1	18	O64937	O64937 [101-129]	0	2957.42306309	High	High	High	4.2e6	2.5e6	9.4e6	4.73564004898071	High	0	3.289E-05
High	[K].VYPGGAFDPLGLADDPDTFAELK.[V]			3.40135E-06	0	1	1	40	A2XJ35	A2XJ35 [186-208]	0	2408.16563309	High	High	High	2.6e7		1.9e8	5.14655876159668	High	0	3.601E-05
High	[-].MLVYQDLLTGDELLSDSFPYR.[E]	1xDeamidated [Q5]		0.000168421	0	1	1	2	P35681	P35681 [1-21]	0	2476.19521906	High	Not Found	Not Found	6.5e6			3.47406196594238	High	0	3.495E-05
High	[R].NVAAGMTGGLAYILDEDDTLVPK.[V]			0.00126419	0	1	1	14	Q69RJ0	Q69RJ0 [1510-1532]	0	2363.17990294	High	High	High	1.0e7	5.7e6	5.6e6	4.62376308441162	High	0	0.0001407
High	[R].EMTLGFVDLLRDDFIEK.[D]			0.00131515	0	1	1	15	P0C511	P0C511 [340-356]	1	2041.03105408	High	High	Not Found	8.3e6	1.3e7		3.14622902870178	High	0.0002103	0.001054
High	[K].GFVDSLFQAPTGDGTHEAVLSSYEYLSQGLR.[T]	1xDeamidated [Q]		1.80979E-05	0	1	1	9	P93431	P93431 [81-111]	0	3345.59099129	High	High	Not Found	5.2e6	1.6e6		4.133544921875	High	0	6.881E-06
High	[K].GFVDSLFQAPTGDGTHEAVLSSYEYLSQGLR.[T]			1.01733E-05	0	1	1	19	P93431	P93431 [81-111]	0	3344.60697529	High	High	Not Found	3.3e7			4.40248870849609	High	0	2.617E-05
High	[R].EVAAFAQFGSDLDAATQALLNR.[G]	1xDeamidated [Q/N]		9.79391E-05	0	1	1	7	P0C520	P0C520 [402-423]	0	2309.14081577	Not Found	High	Not Found		3.6e6		3.8886456489563	High	0.0002014	0.0003341
High	[R].EVAAFAQFGSDLDAATQALLNR.[G]			1.4116E-05	0	1	1	31	P0C520	P0C520 [402-423]	0	2308.15679977	High	High	Not Found	6.5e6	6.0e6		4.88560342788696	High	0	3.62E-05
High	[R].NPDEIPWAEAGAEYVVESTGVFTDKEK.[A]	1xDeamidated [N1]		0.000687079	0	1	1	7	A2YQT7	A2YQT7 [83-109]	1	2982.38910374	High	High	Not Found	4.1e6			2.63157296180725	High	0.0002733	0.001466
High	[R].NPDEIPWAEAGAEYVVESTGVFTDKEK.[A]			1.29295E-07	0	1	1	27	A2YQT7	A2YQT7 [83-109]	1	2981.40508774	High	High	Not Found				4.62912130355835	High	0	7.236E-06
High	[K].IAAVPSSVVVLTPETFDSVVLDETK.[D]			0.000827793	0	1	1	9	Q75M08	Q75M08 [143-167]	0	2616.40184045	High	High	Not Found	7.8e6	7.2e6		3.64417457580566	High	0	0.0001068
High	[K].QILIEPIFAQWIQSAHGK.[T]			1.70078E-05	0	1	1	20	P0C358	P0C358 [452-469]	0	2079.13857116	High	High	Not Found	9.0e6	7.6e6		4.50707340240479	High	0	8.34E-06
High	[K].IIWNPQNIIFQVDDVPVR.[T]			0.00140734	0	1	1	7	Q76BW5	Q76BW5 [153-170]	0	2166.17059951	High	High	High	9.8e6	6.9e6		2.84188485145569	High	0.0002733	0.001687
High	[K].KFETLSYLPPLTVEDLLK.[Q]			6.69832E-06	0	1	2	91	P18566	P18566 [58-75]	1	2106.17328483	High	High	Not Found	5.3e6	4.8e7		3.909175157547	High	0	1.9E-05
High	[R].TVPAAVPAIVFLSGGQSEEEATLNLNAMNK.[L]	1xDeamidated [N/Q]		0.000363007	0	1	1	25	P17784	P17784 [254-283]	0	3072.5557919	High	High	Not Found	8.5e6	4.9e5		3.71637630462646	High	7.959E-05	0.0001584
High	[R].TVPAAVPAIVFLSGGQSEEEATLNLNAMNK.[L]			7.1386E-05	0	1	1	20	P17784	P17784 [254-283]	0	3071.5717759	High	High	High	1.1e7	4.2e6	2.1e7	4.33704280853271	High	0	1.873E-05
High	[R].TMLELLNQLDGFSSDER.[I]			6.90077E-05	0	1	1	6	P46465	P46465 [299-315]	0	1967.93788195	High	High	High	7.2e6	6.6e6	4.6e6	4.04724359512329	High	0	1.826E-05
High	[K].GHYTEGAELIDSVLDVVR.[K]			7.68239E-05	0	5	7	20	Q43594; Q76FS2; Q40665; P46265; Q76FS3	Q43594 [104-121]; Q76FS2 [104-121]; Q40665 [104-121]; P46265 [104-121]; Q76FS3 [104-121]	0	1972.99744574	High	High	Not Found	6.4e6			4.1581916809082	High	0	3.463E-05
High	[K].NAIELGLLETLQSAAVAGGGGK.[A]			1.05077E-06	0	1	1	25	Q6ZD89	Q6ZD89 [35-56]	0	2069.12370882	High	High	High			2.9e7	4.8158974647522	High	0	0.0001451
High	[R].LGIAPYVAVSEEAAIAALK.[R]			0.000326079	0	1	1	18	Q6YW46	Q6YW46 [117-135]	0	1886.06334055	High	High	High	4.4e6	2.6e6	4.2e6	3.85313630104065	High	0.000748	0.006501
High	[R].GTLLTALAELGHEATINEAVR.[R]			0.000107808	0	1	1	19	Q6Z6L4	Q6Z6L4 [666-686]	0	2179.1717216	High	High	High	7.7e6	4.8e6	5.4e6	3.55906391143799	High	0.0001933	0.0002872
High	[K].FGDDEFGHMLVDILK.[K]			4.10448E-05	0	1	1	20	Q0J8G4	Q0J8G4 [72-86]	0	1735.83598327	High	High	High	4.4e6		6.4e6	3.98850202560425	High	0	7.988E-05
High	[K].YIPSNTFSYYDQVLDTAAMLGAVPER.[Y]	1xOxidation [M19]		0.00020292	0	1	1	11	Q2QLY5	Q2QLY5 [56-81]	0	2937.39750044	High	High	High	4.5e6		7.7e6	4.32617330551147	High	0	3.984E-05
High	[R].DVNWPLGWPVGGYPGPQGPYYCAVGSDK.[S]	1xDeamidated [N/Q]; 1xCarbamidomethyl [C22]		0.00036713	0	1	1	10	P14655	P14655 [194-221]	0	3037.38251946	High	High	High	5.0e7	4.8e6	4.6e7	5.24579429626465	High	0.0002014	0.0003408
High	[R].DVNWPLGWPVGGYPGPQGPYYCAVGSDK.[S]	1xCarbamidomethyl [C22]		1.0059E-05	0	1	1	10	P14655	P14655 [194-221]	0	3036.39850346	High	High	High	1.4e7	2.8e6	4.6e7	4.69850778579712	High	0	0.0001322
High	[K].EVGLPSGVLNIVTGLGSEAGAPLSSHPGVDK.[V]			0.000143789	0	1	1	13	B3VMC0	B3VMC0 [203-233]	0	2957.55784042	High	High	High		1.3e7	2.2e7	4.0258321762085	High	0	3.79E-05
High	[R].QLDYVPATISALEEVVK.[A]			2.61245E-05	0	1	1	16	B8B7C5	B8B7C5 [259-275]	0	1875.0109706	High	High	High	3.6e6			3.64200615882874	High	0	3.597E-05
High	[R].NPEEIPWAAAGAEYVVESTGVFTDKDK.[A]			3.39611E-07	0	1	1	8	Q6K5G8	Q6K5G8 [83-109]	1	2923.39960848	High	High	High				4.18498182296753	High	0	3.571E-05
High	[R].GPIQISYNYNYGPAGQAIGSNLLSNPDLVASDATVSFK.[T]			0.00097505	0	1	1	4	Q42993	Q42993 [194-231]	0	3941.9555865	High	Not Found	Not Found	2.2e6			3.87056398391724	High	0	0.0001192
High	[K].VVSQVPWFGIEQEYTLLQR.[D]			2.69832E-06	0	1	1	37	P14655	P14655 [175-193]	0	2292.20229349	High	High	High	7.4e6	7.0e6	1.2e8	4.57822895050049	High	0	1.469E-05
High	[R].IVNNEIIILGNDAELGSDIDPEEAQQALEIAEANVSR.[A]			0.00103752	0	1	1	5	P0C2Z1	P0C2Z1 [70-106]	0	3962.98292331	High	High	Not Found		5.9e6		4.49171209335327	High	0.0001396	0.000223
High	[R].IVNNEIIILGNDAELGSDIDPEEAQQALEIAEANVSR.[A]	1xDeamidated [N/Q]		0.000118002	0	1	1	16	P0C2Z1	P0C2Z1 [70-106]	0	3963.96693931	High	High	Not Found	3.0e6			5.04299163818359	High	0	3.621E-05
High	[R].IVNNEIIILGNDAELGSDIDPEEAQQALEIAEANVSR.[A]	2xDeamidated [Q/N]		9.10067E-05	0	1	1	15	P0C2Z1	P0C2Z1 [70-106]	0	3964.95095531	High	High	Not Found	1.9e6	2.8e6		4.95792150497437	High	0	2.234E-05
High	[K].ADDGSDTVTFMFESPNQDK.[I]			0.00147236	0	1	1	4	P17070	P17070 [92-110]	0	2103.88115483	Not Found	High	High		4.2e6		3.30248665809631	High	0	0.000155
High	[R].YAVYDHDFTVSDATATAAAGEGGEAPR.[S]			0.000408707	0	1	1	2	Q84TB6	Q84TB6 [67-93]	0	2742.22779219	Not Found	High	High			1.2e7	4.08437061309814	High	0	6.578E-05
High	[K].MIEYSYVNAPLQK.[E]			0.000702772	0	2	2	8	Q6Z0I4; Q6H5J0	Q6Z0I4 [316-328]; Q6H5J0 [312-324]	0	1555.78249123	Not Found	High	High				4.1406569480896	High	0	9.562E-05
High	[K].IENLNQNIGALSVK.[L]			0.00047067	0	1	2	6	A2XRZ0	A2XRZ0 [292-305]	0	1512.83803222	Not Found	High	High		1.3e7	1.0e7	3.57545685768127	High	0	0.0001491
High	[K].VDEYVTHSMNLTDINK.[A]			0.00145582	0	1	2	2	A2XAZ3	A2XAZ3 [347-362]	0	1878.89020354	Not Found	High	Not Found				2.81352305412292	High	0	0.0001539
High	[R].LAVENGAAGIIVSNHGAR.[Q]	1xDeamidated [N]		1.45203E-05	0	1	1	3	B8B7C5	B8B7C5 [241-258]	0	1749.92422178	Not Found	High	High			1.5e7	4.01398372650146	High	0	5.869E-06
High	[K].CALVYGQMNEPPGAR.[A]	1xCarbamidomethyl [C1]		0.000207556	0	1	1	3	Q01859	Q01859 [288-302]	0	1662.77267187	Not Found	High	High		1.2e7		4.35419702529907	High	0	4.056E-05
High	[R].EVDAVISSGVTPAER.[L]			0.000138999	0	1	4	8	A2YL07	A2YL07 [460-474]	0	1529.78057687	Not Found	High	High		1.8e7	3.7e7	3.88578104972839	High	0	7.749E-05
High	[R].SPNAVQSNMELEFK.[R]			0.000786782	0	1	1	2	Q6YZX6	Q6YZX6 [139-152]	0	1593.75773297	Not Found	Not Found	High				3.60597586631775	High	0.0002103	0.001038
High	[R].TIEECEADAVAGR.[F]	1xCarbamidomethyl [C5]		0.000937268	0	1	1	2	Q5Z8V9	Q5Z8V9 [63-75]	0	1420.63728383	Not Found	Not Found	High				3.45254635810852	High	7.959E-05	0.0001969
High	[R].IVEPEAGSPAIR.[C]			0.000875873	0	1	1	4	Q9LGQ6	Q9LGQ6 [78-89]	0	1238.67392716	Not Found	High	High			6.4e6	3.15298342704773	High	0.0002014	0.0003815
High	[R].VSSEQEAAPAVR.[A]			0.00126419	0	1	1	4	Q5Z8V9	Q5Z8V9 [46-57]	0	1243.62770521	Not Found	High	High				3.12919020652771	High	0	0.0001407
High	[R].VPGGSSGGSASAVSAR.[Q]			0.000718824	0	1	2	2	Q25A68	Q25A68 [194-209]	0	1346.66588156	Not Found	Not Found	High			8.7e5	2.89783191680908	High	0	9.696E-05
High	[R].LAAGIPDAVAAAAADAPK.[S]			0.000478711	0	1	1	8	Q6ETN3	Q6ETN3 [535-552]	0	1592.86424694	Not Found	High	High			1.5e7	3.94640254974365	High	0.0002014	0.0004978
High	[R].NVIHGSDSVDNGK.[K]	1xDeamidated [N11]		0.00106122	0	1	2	10	A6N0M9	A6N0M9 [112-124]	0	1342.62334847	Not Found	High	High			9.8e6	3.38752412796021	High	0.0002103	0.001207
High	[R].VGAGAPVYLAAVLEYLAAEVLELAGNAAR.[D]			9.79391E-05	0	1	5	6	Q6ZL42	Q6ZL42 [45-73]	0	2871.56146936	High	High	Not Found	9.6e6	1.0e6		3.89704895019531	High	0	2.616E-05
High	[R].IGTGAPVYLAAVLEYLAAEVLELAGNAAR.[D]			2.29423E-05	0	1	2	9	A2Y5G8	A2Y5G8 [55-83]	0	2915.58768408	High	High	Not Found	2.4e7	2.9e6		4.10492515563965	High	0	8.194E-06
High	[R].VGATAAVYSAAILEYLTAEVLELAGNASK.[D]	1xDeamidated [N26]		5.43524E-06	0	1	2	1	Q8H7Y8	Q8H7Y8 [60-88]	0	2896.51899576	Not Found	High	Not Found				5.45366096496582	High	0	2.859E-06
High	[R].VGATAAVYSAAILEYLTAEVLELAGNASK.[D]			6.50179E-07	0	1	2	7	Q8H7Y8	Q8H7Y8 [60-88]	0	2895.53497976	High	High	Not Found	9.2e7	7.5e7		5.07343244552612	High	0	2.977E-06
High	[K].ELVNSPANVLTPAVLAEEASNIASTYSDVFTATILDVEK.[C]	1xDeamidated [N]		7.27923E-07	0	1	1	5	Q6K669	Q6K669 [286-324]	0	4093.07509276	High	High	Not Found	2.0e7	9.0e6		5.28240966796875	High	0	6.576E-07
High	[K].ELVNSPANVLTPAVLAEEASNIASTYSDVFTATILDVEK.[C]			1.89051E-06	0	1	1	5	Q6K669	Q6K669 [286-324]	0	4092.09107676	High	High	Not Found	8.9e7	6.3e7		5.658127784729	High	0	1.322E-06
High	[R].AGEAVLIIEDLVTSGASVLETAAPLR.[D]			4.09815E-06	0	1	1	5	Q9LDN2	Q9LDN2 [111-136]	0	2595.42397288	High	High	Not Found	5.1e7	3.6e7		5.07235717773438	High	0	2.324E-06
High	[K].LIGAGAATIALAGAAVGIGNVFSSLIHSVAR.[N]	1xDeamidated [N20]		2.5541E-05	0	1	1	1	P0C519	P0C519 [7-37]	0	2878.61490234	Not Found	High	Not Found				3.87006425857544	High	0	8.853E-06
High	[K].LIGAGAATIALAGAAVGIGNVFSSLIHSVAR.[N]			8.41806E-10	0	1	1	14	P0C519	P0C519 [7-37]	0	2877.63088634	High	High	Not Found	1.7e8	1.2e8		5.59022760391235	High	0	4.687201E-09
High	[K].VLSNGLLVDPHDAAAITAALLSLLADK.[S]			8.12872E-05	0	1	1	3	Q53JI9	Q53JI9 [581-607]	0	2701.51345658	High	High	Not Found	1.2e7	1.8e6		3.47408151626587	High	0	2.062E-05
High	[R].LTVEDPVTVEYITR.[Y]			0.000786782	0	1	1	5	A2YXU2	A2YXU2 [97-110]	0	1634.8635782	Not Found	High	High		9.3e6	1.0e7	3.1753351688385	High	0	0.0001032
High	[R].RPASNMDPYVVTALLAETTILWEPTLEAEVLAAK.[K]			0.00057351	0	1	1	3	P14655	P14655 [389-422]	0	3712.95062463	High	High	Not Found	3.7e7	1.8e7		4.06217622756958	High	0	8.304E-05
High	[K].MDQASDSGLASYVAGQIDR.[T]	1xOxidation [M1]		6.4123E-05	0	1	1	4	B8B7C5	B8B7C5 [192-210]	0	1999.90255943	Not Found	High	High		6.9e6	5.3e6	3.67916941642761	High	0	8.466E-05
High	[K].AVFPSVVGSIEQTGETDEAK.[A]			0.000254344	0	1	1	5	Q6ZJW9	Q6ZJW9 [31-50]	0	2064.01315529	Not Found	High	High		9.1e6	1.0e7	3.51976847648621	High	0	4.682E-05
High	[K].IPFSSFDILTDDEVR.[Q]			8.94779E-05	0	1	1	2	Q0IWL9	Q0IWL9 [327-341]	0	1753.86430643	Not Found	Not Found	High			8.2e6	4.13155221939087	High	0	2.208E-05
High	[R].FLVLNAAELAVDGSSVR.[F]			0.00058661	0	1	1	2	Q0J5V5	Q0J5V5 [52-68]	0	1760.9541245	Not Found	Not Found	High			3.6e6	3.59151101112366	High	0	8.443E-05
High	[K].SELEQYLDESLTPR.[I]			0.000694881	0	1	2	2	Q6AVI0	Q6AVI0 [616-629]	0	1679.81227085	Not Found	Not Found	High				3.96485710144043	High	0	9.505E-05
High	[R].VLYSSVVYPHNYGFIPR.[T]			0.000773568	0	1	1	4	A2X8Q3	A2X8Q3 [79-95]	0	2011.0436082	Not Found	Not Found	High			1.8e7	2.65607309341431	High	0.0006397	0.00469
High	[K].GGLLIAEATGISDTAQGYK.[D]			0.000244486	0	1	1	2	B9FSC8	B9FSC8 [52-70]	0	1864.96508302	Not Found	Not Found	High			9.4e6	3.70831894874573	High	7.959E-05	0.0001645
High	[K].VTALVNDTVGTLAGGR.[Y]			0.00064207	0	1	1	2	Q8LQ68	Q8LQ68 [232-247]	0	1543.84384585	Not Found	Not Found	High			6.2e6	3.11497735977173	High	0	8.987E-05
High	[R].SGFEGAWTQEPLK.[F]			0.000667954	0	1	1	3	Q6ZJJ1	Q6ZJJ1 [170-182]	0	1449.70087011	Not Found	Not Found	High			3.0e7	4.04586124420166	High	0	9.254E-05
High	[K].HVGVVGLGGLGHVAVK.[F]			1.13897E-05	0	2	3	2	Q6ERW7; Q6ERW9	Q6ERW7 [259-274]; Q6ERW9 [256-271]	0	1498.88525728	Not Found	Not Found	High				3.34349966049194	High	0	3.242E-05
High	[K].AVSTGYTDLVAYGR.[L]			0.00143948	0	1	1	2	B9FSC8	B9FSC8 [309-322]	0	1472.73798386	Not Found	Not Found	High			6.3e6	3.52819490432739	High	0.0002014	0.0005221
High	[R].TGIEAAEYGAELQR.[L]			0.00139941	0	1	2	2	A2ZF53	A2ZF53 [226-239]	0	1507.73871209	Not Found	Not Found	High				2.98610901832581	High	0	0.0001502
High	[K].FAVAAPVAADSGAAAPSAAK.[E]			1.24668E-05	0	1	1	4	P41095	P41095 [278-297]	0	1742.90717432	Not Found	Not Found	High			1.1e8	5.02830076217651	High	0	5.247E-06
High	[R].YTEQGMDEEMAYK.[N]			0.000769212	0	1	1	2	Q65XK0	Q65XK0 [320-332]	0	1594.6399856	Not Found	Not Found	High			6.1e6	3.26325583457947	High	0	0.0001017
High	[K].IADAEENLGESEVR.[E]			0.000245871	0	1	1	3	Q8W425	Q8W425 [88-101]	0	1531.72345589	Not Found	Not Found	High			2.3e7	4.51355028152466	High	0	4.584E-05
High	[K].YIKPTPILLPINILEDFTKPLSLSFR.[L]			0.000518087	0	1	1	2	P0C2Y5	P0C2Y5 [164-189]	0	3028.74854185	Not Found	High	Not Found		1.2e7		2.63996386528015	High	0	7.748E-05
High	[R].AAGFTEESGTLGDIWETVSGSDLVLLLISDAAQADNYEK.[I]	2xDeamidated [Q33; N36]		0.000679364	0	1	1	1	Q65XK0	Q65XK0 [155-193]	0	4087.93938754	Not Found	High	Not Found				5.03762865066528	High	0	9.343E-05
High	[R].AAGFTEESGTLGDIWETVSGSDLVLLLISDAAQADNYEK.[I]			0.00012276	0	1	1	1	Q65XK0	Q65XK0 [155-193]	0	4085.97135554	Not Found	High	Not Found		1.3e7		5.82816314697266	High	0	2.781E-05
High	[K].GELEASAATPYELQR.[R]			0.000548181	0	1	1	3	P56724	P56724 [22-36]	0	1634.80204056	Not Found	Not Found	High				4.77413988113403	High	0	8.904E-05
High	[R].LVELLLHPSPSVLIPALR.[T]			0.00118138	0	1	1	4	Q71VM4	Q71VM4 [289-306]	0	1967.2051942	Not Found	High	High				3.39027643203735	High	0	0.0001352
High	[R].LYSLDAGSIIHSLCFSPNR.[Y]	1xCarbamidomethyl [C14]		0.000837193	0	1	1	1	P49027	P49027 [244-262]	0	2150.06989948	Not Found	High	Not Found				2.91791296005249	High	0	0.0001077
High	[R].DFAVVAADTSAVQSILVHK.[T]			3.38742E-05	0	1	1	7	Q9LST6	Q9LST6 [11-29]	0	1971.05456672	Not Found	High	High			3.0e6	3.25017523765564	High	0	6.446E-05
High	[K].SGEIYTEDGVELVHEYGTEAYPFTTER.[I]			0.000176204	0	1	1	11	Q7Y0F2	Q7Y0F2 [133-159]	0	3092.40073057	Not Found	High	High		8.6e6	3.1e6	4.62406826019287	High	0	7.155E-05
High	[R].ILGNSGVTMIEGAGSLVDAHTVEVTKPDGSK.[Q]			0.000432448	0	1	1	1	P48642	P48642 [130-160]	0	3082.57250413	Not Found	High	Not Found				2.98245429992676	High	0	6.843E-05
High	[K].YNAGLSHTTPDLTAALLLNNK.[G]			0.00118138	0	1	1	3	Q6L5I5	Q6L5I5 [164-184]	0	2227.1717216	Not Found	High	High			6.2e6	3.78725290298462	High	0	0.0001351
High	[K].SFFEANLSLAEQPPR.[F]			0.00133761	0	1	1	2	Q6AVT2	Q6AVT2 [347-361]	0	1705.85441051	Not Found	High	Not Found				3.27032995223999	High	0	0.000146
High	[R].GVLFATEALLAEHGK.[G]			0.00107327	0	1	1	3	A2XMV1	A2XMV1 [188-202]	0	1555.84786865	Not Found	High	High			1.1e7	3.30219745635986	High	0.0002014	0.0004954
High	[K].SSAPVELTEAETEYSVNVVK.[H]			0.000165592	0	1	1	4	Q6Z382	Q6Z382 [644-663]	0	2152.06558473	Not Found	High	High		3.7e6	6.6e6	4.38149738311768	High	0	3.448E-05
High	[K].AIELDGESDGSELQSALAEWTGQR.[T]			3.54397E-05	0	1	1	25	P55142	P55142 [42-65]	0	2562.19542947	High	High	High	6.8e6	7.1e6	1.7e7	4.4803147315979	High	0	4.435E-05
High	[R].FQSHAVLALQEAAEAYLVGLFEDTNLCAIHAK.[R]	1xDeamidated [Q/N]; 1xCarbamidomethyl [C27]		2.90836E-05	0	1	1	6	Q0JCT1	Q0JCT1 [85-116]	0	3530.76243079	High	High	Not Found	6.5e6	9.4e7		4.66723155975342	High	0	9.724E-06
High	[R].LLDPIKDQLPILSYADFYQLAGVVAVEVTGGPEVPFHPGR.[Q]	1xDeamidated [Q19]		0.00035691	0	1	1	4	Q9FE01	Q9FE01 [81-120]	1	4322.27473613	Not Found	High	Not Found		4.6e6		4.87907457351685	High	0	5.978E-05
High	[R].AASAAGTIMTLSSWATSSVEEVASTGPGIR.[F]			2.1406E-06	0	2	2	29	Q10CE4; B8B7C5	Q10CE4 [96-125]; B8B7C5 [96-125]	0	2908.43567639	High	High	Not Found	3.1e6	4.4e6		4.60068082809448	High	0	6.48E-05
High	[R].SEALEPTRPAIPILLAVGAIHQHLIQNGLR.[M]	1xDeamidated [N/Q]		0.000791236	0	1	1	34	Q69RJ0	Q69RJ0 [707-736]	0	3228.82154092	High	High	Not Found	4.3e6	1.4e6		3.84656357765198	High	0.0002014	0.0004909
High	[R].SEALEPTRPAIPILLAVGAIHQHLIQNGLR.[M]			4.41715E-05	0	1	1	30	Q69RJ0	Q69RJ0 [707-736]	0	3227.83752492	High	High	Not Found	1.8e6	4.5e6		3.53164458274841	High	0	2.906E-05
High	[R].SVYEPLQTGLIAIDSMIPIGR.[G]	1xDeamidated [Q7]		0.00114203	0	1	1	4	P0C2Z4	P0C2Z4 [142-162]	0	2274.204996	High	High	Not Found				2.82652163505554	High	0	0.000132
High	[R].SVYEPLQTGLIAIDSMIPIGR.[G]			0.000263109	0	1	1	27	P0C2Z4	P0C2Z4 [142-162]	0	2273.22098	High	High	Not Found	3.0e6	1.6e6		3.2160804271698	High	0	4.999E-05
High	[K].AETESGEVGPLVTEADIQHIVSSWTGIPVEK.[V]	1xDeamidated [Q18]		1.51913E-05	0	1	1	8	Q7F9I1	Q7F9I1 [554-584]	0	3279.62670807	High	High	Not Found				4.32824373245239	High	0	6.068E-06
High	[K].AETESGEVGPLVTEADIQHIVSSWTGIPVEK.[V]			0.000143789	0	1	1	17	Q7F9I1	Q7F9I1 [554-584]	0	3278.64269207	High	High	Not Found	2.3e6	2.2e6		3.64487934112549	High	0	4.167E-05
High	[K].GPIENLFDHVADPVANNAWAYATNFVPGK.[-]			0.000752036	0	1	1	6	A2XJ35	A2XJ35 [235-263]	0	3127.52720904	High	High	Not Found	1.3e6	5.6e6		3.92912888526917	High	0.0002014	0.0005635
High	[R].IIAAERPDALLPTMGGQTALNLAVSLADSGALDR.[L]	1xDeamidated [Q/N]		0.000192865	0	1	1	8	B9EXM2	B9EXM2 [147-180]	0	3421.79954423	High	High	Not Found	3.9e6			4.19605827331543	High	0	7.211E-05
High	[R].IIAAERPDALLPTMGGQTALNLAVSLADSGALDR.[L]			0.000782352	0	1	1	10	B9EXM2	B9EXM2 [147-180]	0	3420.81552823	High	High	Not Found	6.3e6	1.6e6		4.01038599014282	High	0.0002014	0.0004396
High	[R].VLYLGPLSGEPPSYLTGEFPGDYGWDTAGLSADPETFAK.[N]			3.61935E-06	0	2	2	18	P12330; P12331	P12330 [55-93]; P12331 [51-89]	0	4117.95933442	High	High	Not Found	1.2e8	1.2e7		5.1168999671936	High	0	4.659E-05
High	[K].ILNEGQIASTDVVEVVVSPPYVFLPVVK.[S]	1xDeamidated [N/Q]		0.00105524	0	1	1	82	P48494	P48494 [26-53]	0	3012.65436704	High	High	Not Found		5.2e4		4.58614301681519	High	0.0003302	0.002473
High	[K].ILNEGQIASTDVVEVVVSPPYVFLPVVK.[S]			3.7711E-05	0	1	1	97	P48494	P48494 [26-53]	0	3011.67035104	High	High	Not Found	4.8e6	3.9e6		4.54847812652588	High	0.0001933	0.0002802
High	[R].VGLVAPVDVVVPPGNTGLDPSQTSFFQVLNIPTK.[I]	1xDeamidated [N/Q]		7.5108E-05	0	1	1	9	P41095	P41095 [116-149]	0	3506.87811214	High	High	Not Found				3.49906587600708	High	7.959E-05	0.0001572
High	[R].VGLVAPVDVVVPPGNTGLDPSQTSFFQVLNIPTK.[I]			1.6912E-05	0	1	1	16	P41095	P41095 [116-149]	0	3505.89409614	High	High	Not Found	4.2e6	2.6e6		3.49738574028015	High	0	6.553E-06
High	[R].SGETEDTFIADLAVGLATGQIK.[T]	1xDeamidated [Q20]		0.00114203	0	1	1	3	Q42971	Q42971 [384-405]	0	2237.11834897	High	High	Not Found	9.8e5			3.60418653488159	High	0	0.0001322
High	[R].SGETEDTFIADLAVGLATGQIK.[T]			3.86715E-07	0	1	1	62	Q42971	Q42971 [384-405]	0	2236.13433297	High	High	Not Found	1.6e7			6.03896903991699	High	0	4.149E-07
High	[K].EGLLVGISSGAAAAAAVR.[L]			0.000388456	0	1	1	18	Q9XEA6	Q9XEA6 [262-279]	0	1612.90169506	High	High	Not Found	6.1e5	1.8e6		3.4294548034668	High	0.0002014	0.0004276
High	[R].IIGLGEIMSGELVEFAEGTR.[G]			4.96566E-06	0	1	1	30	P0C2Z4	P0C2Z4 [42-61]	0	2121.08963152	High	High	Not Found	5.5e6	3.1e6		4.30327224731445	High	0	5.122E-05
High	[K].WTVQQAAELAIAAPTIAASLDGR.[Y]	1xDeamidated [Q]		0.000664193	0	1	1	10	Q2R480	Q2R480 [289-311]	0	2354.2350505	High	High	Not Found				3.84865689277649	High	0	0.0001059
High	[K].WTVQQAAELAIAAPTIAASLDGR.[Y]			6.23377E-05	0	1	1	23	Q2R480	Q2R480 [289-311]	0	2353.2510345	High	High	Not Found	3.6e6	3.5e6		4.42745113372803	High	0	3.737E-05
High	[R].AEATDVANAVLDGSDAILLGAETLR.[G]	1xDeamidated [N8]		1.0627E-06	0	2	2	4	Q2QXR8; B8BJ39	Q2QXR8 [328-352]; B8BJ39 [328-352]	0	2486.26205294	High	High	Not Found	6.9e6			5.23971033096313	High	0	8.652E-07
High	[R].AEATDVANAVLDGSDAILLGAETLR.[G]			2.39287E-07	0	2	2	24	Q2QXR8; B8BJ39	Q2QXR8 [328-352]; B8BJ39 [328-352]	0	2485.27803694	High	High	Not Found	4.9e6	3.3e6		5.58429861068726	High	0	2.466E-06
High	[K].DINWPLGWPVGGFPGPQGPYYCGIGADK.[S]	1xCarbamidomethyl [C22]		1.22573E-05	0	1	1	8	P14656	P14656 [138-165]	0	3018.42432432	High	High	Not Found		2.3e6		4.95925331115723	High	0	1.385E-05
High	[R].IVNNEIIILGNDAELGSDIDPEEAQQALEIAEANVSR.[A]	3xDeamidated [N11; N/Q]		0.00111025	0	1	1	3	P0C2Z1	P0C2Z1 [70-106]	0	3965.93497131	Not Found	High	Not Found		2.1e6		4.68368244171143	High	0.0002014	0.0004034
High	[R].FYNVTIEELPANVADLL.[-]			0.00126419	0	1	1	2	Q6Z2Z4	Q6Z2Z4 [398-414]	0	1920.99532054	High	High	Not Found				3.34371018409729	High	0	0.0001412
High	[R].FQSHAVLALQEAAEAYLVGLFEDTNLCAIHAK.[R]	1xCarbamidomethyl [C27]		5.21652E-07	0	1	1	7	Q0JCT1	Q0JCT1 [85-116]	0	3529.77841479	High	High	Not Found	1.5e8	3.4e7		5.18963575363159	High	0	5.147E-07
High	[R].MPTFFETFPVVLVDEEGIVR.[A]			0.000231063	0	1	2	24	P0C362	P0C362 [359-378]	0	2325.18353188	High	High	Not Found	1.9e6	4.0e6		4.34503936767578	High	0	0.0001568
High	[K].LNTEILGVSIDSVFSHLAWVQTDR.[K]			7.33175E-06	0	1	1	16	Q6ER94	Q6ER94 [131-154]	0	2700.39915513	High	High	Not Found	4.5e6			5.16022634506226	High	0	3.558E-06
High	[R].FQSSAVAALQEAAEAYLVGLFEDTNLCAIHAK.[R]	1xDeamidated [Q/N]; 1xCarbamidomethyl [C27]		2.08422E-05	0	1	1	4	Q2RAD9	Q2RAD9 [85-116]	0	3438.68859715	Not Found	High	Not Found				4.60171413421631	High	0	7.64E-06
High	[R].FQSSAVAALQEAAEAYLVGLFEDTNLCAIHAK.[R]	1xCarbamidomethyl [C27]		2.51763E-07	0	1	1	7	Q2RAD9	Q2RAD9 [85-116]	0	3437.70458115	High	High	Not Found	2.0e8	1.5e8		4.55503559112549	High	0	1.001E-06
High	[R].NIWADDLAASLTTLESLEAIVGK.[D]	1xDeamidated [N1]		2.90387E-06	0	2	2	2	Q2QLY5; Q2QLY4	Q2QLY5 [298-320]; Q2QLY4 [298-320]	0	2431.26026211	High	Not Found	Not Found	7.2e5			5.58298540115356	High	0	1.805E-06
High	[R].NIWADDLAASLTTLESLEAIVGK.[D]			6.16055E-09	0	2	2	31	Q2QLY5; Q2QLY4	Q2QLY5 [298-320]; Q2QLY4 [298-320]	0	2430.27624611	High	High	Not Found	4.0e8	3.1e8		6.06308078765869	High	0	2.007E-08
High	[R].TLLVTAPGLGQYISGAILFEETLYQSTVDGK.[K]			5.17386E-05	0	1	1	20	Q40677	Q40677 [90-120]	0	3284.73005057	High	High	Not Found	1.3e8	1.3e8		4.50448656082153	High	0	2.73E-05
High	[K].FVDDPQTEGIVLIGEIGGTAEEDAAAFIQESK.[T]	1xDeamidated [Q]		4.82741E-06	0	1	1	16	Q6ZL94	Q6ZL94 [230-261]	0	3350.6162029	High	High	Not Found	5.1e5			4.73269891738892	High	0.0001396	0.0002012
High	[K].FVDDPQTEGIVLIGEIGGTAEEDAAAFIQESK.[T]			5.28391E-06	0	1	1	16	Q6ZL94	Q6ZL94 [230-261]	0	3349.6321869	High	High	Not Found	2.8e6	2.2e6		4.88840818405151	High	0	3.478E-05
High	[R].VNVSELAVELLTVPEYLQFK.[E]			0.000135129	0	1	1	37	P31924	P31924 [105-124]	0	2291.25332596	High	High	Not Found	3.6e6	2.9e6		4.13859462738037	High	0	2.979E-05
High	[R].IGLAGLAVMGQNLALNIAEKGFPISVYNR.[T]			2.06081E-05	0	1	1	20	Q9LI00	Q9LI00 [6-34]	1	3029.66047188	High	High	Not Found	2.1e6	2.7e6		4.274010181427	High	0	7.583E-06
High	[R].DAEGQDVLLFIDNIFR.[F]			0.000315216	0	1	1	14	Q01859	Q01859 [318-333]	0	1864.9439537	High	High	Not Found	9.8e5	1.7e6		3.84418725967407	High	0	6.161E-05
High	[R].GVDLDALLDMSTDDLVQLFPAR.[A]			7.30169E-05	0	1	1	32	P31674	P31674 [28-49]	0	2404.20645203	High	High	Not Found	9.3e5	2.1e6		3.96588349342346	High	0	4.895E-05
High	[R].FEGALPANQLIQQIESALEVAK.[-]			0.00035691	0	1	1	19	Q5JMR9	Q5JMR9 [147-168]	0	2369.27110122	High	High	Not Found	1.9e6	1.7e6		2.80343341827393	High	7.959E-05	0.00019
High	[R].FDEGLPPILTALEVLDHNIR.[L]			1.65343E-05	0	1	1	22	Q01859	Q01859 [96-115]	0	2262.21285815	High	High	Not Found				4.14995622634888	High	0	9.035E-06
High	[R].GVTLPDVPAILDGLNAVGLTSLQSGMDNVR.[N]			0.00125	0	1	1	10	Q42997	Q42997 [184-213]	0	3022.58776033	High	High	Not Found	4.6e6			4.22990322113037	High	0.0001396	0.000244
High	[K].ELTLQEAETIALSILK.[Q]			1.87216E-05	0	1	1	44	Q9LSU1	Q9LSU1 [186-201]	0	1772.00515697	High	High	Not Found	1.7e6	4.4e6		4.52662324905396	High	0	5.705E-05
High	[R].QLDYVPATISALEEVVTAAAGR.[I]	1xDeamidated [Q1]		0.000116677	0	1	1	4	Q10CE4	Q10CE4 [259-280]	0	2275.18161795	High	High	Not Found		6.1e5		4.52505874633789	High	0	2.673E-05
High	[R].QLDYVPATISALEEVVTAAAGR.[I]			1.73696E-06	0	1	1	41	Q10CE4	Q10CE4 [259-280]	0	2274.19760195	High	High	Not Found		6.4e6		5.31407260894775	High	0	1.244E-06
High	[R].IAGGPLGEVVDPLYPGGAFDPLGLADDPEAFAELK.[V]			1.76664E-06	0	1	1	21	P12330	P12330 [176-210]	0	3510.76789255	High	High	Not Found	6.3e6			3.89964079856873	High	0	1.751E-06
High	[R].FYNVVIEELPANVADLL.[-]			8.36151E-05	0	1	1	10	P35683	P35683 [398-414]	0	1919.016056	High	High	Not Found	1.3e6	1.7e6		3.69097232818604	High	7.959E-05	0.0001807
High	[K].IENVEGLNHFDEILQEADGIILSR.[G]			0.00106122	0	1	1	6	B8BJ39	B8BJ39 [257-280]	0	2724.38389893	High	High	Not Found	1.1e6	1.3e6		3.96341347694397	High	0.0002103	0.000829
High	[R].IAGGPLGEVVDPLYPGGSFDPLGLADDPEAFAELK.[V]			2.70249E-05	0	1	1	16	P12331	P12331 [172-206]	0	3526.76280715	High	High	Not Found	3.2e6	3.2e6		3.17687630653381	High	0	9.213E-06
High	[K].NFMTLPNIKVPLILGIWGGK.[G]			0.000931991	0	1	1	19	P93431	P93431 [139-158]	1	2211.27222786	High	High	Not Found	2.5e6			3.77136588096619	High	0	0.0001157
High	[R].ELLFTTPGALQHLSGVILFEETLYQK.[T]	1xDeamidated [Q]		0.00134519	0	1	1	9	Q5N725	Q5N725 [57-82]	0	2948.56555208	High	High	Not Found	1.5e6			3.90071249008179	High	0.0001396	0.0002185
High	[R].ELLFTTPGALQHLSGVILFEETLYQK.[T]			0.000104806	0	1	1	13	Q5N725	Q5N725 [57-82]	0	2947.58153608	High	High	Not Found		1.7e6		4.10862731933594	High	0	8.159E-05
High	[R].GFYTYEAFLAAAAAFPAFGGTGNTETR.[K]	1xDeamidated [N23]		5.00149E-05	0	1	1	4	Q7DNA1	Q7DNA1 [114-140]	0	2802.30458646	High	High	Not Found	1.7e6			4.82671070098877	High	0	1.447E-05
High	[R].FVIQGFGNVGSWAAQLISEAGGK.[V]			5.0583E-05	0	1	1	38	A2XMV1	A2XMV1 [209-231]	0	2336.20335609	High	High	Not Found	2.7e6	3.1e6		4.89396476745605	High	0	1.943E-05
High	[R].TCVLVSEEDEEATFVDPALR.[G]	1xCarbamidomethyl [C2]		0.000184346	0	1	1	4	A2WXB2	A2WXB2 [94-113]	0	2280.07001846	High	High	Not Found	9.2e6	3.6e6		3.02189993858337	High	0	3.724E-05
High	[K].DVTELIGNTPLVYLNR.[V]			3.02563E-05	0	1	1	36	Q9XEA6	Q9XEA6 [8-23]	0	1816.98033922	High	High	High	2.6e7	6.8e6	5.4e7	3.99617791175842	High	0.0001933	0.0002737
High	[R].LLGTVTIASGGVMPNIHNLLLPK.[K]	1xDeamidated [N]		0.001104	0	1	1	7	Q6ZL42	Q6ZL42 [98-120]	0	2359.34176425	High	High	High	6.3e6			2.48208451271057	High	0.0002103	0.0007276
High	[R].AWMAAQDQPHENLIFPEEVLPR.[G]	1xDeamidated [Q/N]; 1xOxidation [M3]		6.63329E-05	0	1	1	5	P0C436	P0C436 [328-349]	0	2608.25004898	Not Found	Not Found	High			9.4e6	4.54277372360229	High	0	1.775E-05
High	[R].AWMAAQDQPHENLIFPEEVLPR.[G]	1xDeamidated [Q/N]		0.000103046	0	1	1	8	P0C436	P0C436 [328-349]	0	2592.25513398	High	High	High				5.28869104385376	High	0	4.024E-05
High	[R].AWMAAQDQPHENLIFPEEVLPR.[G]			8.20844E-06	0	1	1	22	P0C436	P0C436 [328-349]	0	2591.27111798	High	High	High	7.1e7			4.3679027557373	High	0	2.121E-05
High	[K].AVIELENYGLPFSR.[T]			0.000518087	0	1	1	12	Q6ZDY8	Q6ZDY8 [133-146]	0	1607.84278325	High	High	High	2.2e7			3.61566281318665	High	0	8.675E-05
High	[R].AVFVDLEPTVIDEVR.[T]			8.8974E-05	0	1	1	33	Q53M52	Q53M52 [65-79]	0	1701.90577735	High	High	High	5.6e6	5.1e6	4.6e6	4.46972846984863	High	0	2.201E-05
High	[R].NYLNLPSEIVPATLK.[K]			0.000219614	0	1	1	25	P0DKK8	P0DKK8 [78-92]	0	1671.93159821	High	High	High	2.0e7		3.1e7	4.36190414428711	High	0.0001933	0.0002603
High	[R].DVGVNSFVLFPK.[V]			0.00148069	0	1	1	18	Q5Z8V9	Q5Z8V9 [165-176]	0	1321.71506371	High	High	High	1.5e7		1.2e7	3.99468779563904	High	0.0001396	0.0002302
High	[K].MELVDAAFPLLK.[G]			0.000346974	0	1	1	32	Q7XDC8	Q7XDC8 [56-67]	0	1346.73883562	High	High	High	8.7e7	1.8e7	7.9e7	3.83893632888794	High	0	0.0001053
High	[R].AYLPVQELLNGEEIDR.[W]	1xDeamidated [N10]		7.4685E-05	0	1	1	11	Q43007	Q43007 [113-128]	0	1859.93853436	High	High	High	1.2e7	2.7e6	1.6e7	3.69301843643188	High	0	4.719E-05
High	[K].QINVTCEVQQLLGNNR.[V]	1xCarbamidomethyl [C6]		1.29695E-05	0	1	1	14	P12085	P12085 [58-73]	0	1885.9548698	High	High	High	1.6e7		5.4e6	4.98039579391479	High	0	5.406E-06
High	[K].NHSHATQDLYDSIAAGNFPEWK.[L]	1xDeamidated [N/Q]		0.000454992	0	1	1	7	Q0E4K1	Q0E4K1 [247-268]	0	2502.13204194	High	High	High				4.84353256225586	High	0	7.073E-05
High	[R].ILGLGDLGCQGMGIPVGK.[L]	1xCarbamidomethyl [C9]		0.000326079	0	1	1	11	P43279	P43279 [241-258]	0	1784.93973713	High	High	High	2.5e7	1.1e7	8.4e6	3.30228042602539	High	0	5.603E-05
High	[K].NHSHATQDLYDSIAAGNFPEWK.[L]			1.44385E-05	0	1	1	39	Q0E4K1	Q0E4K1 [247-268]	0	2501.14802594	High	High	High				4.82876777648926	High	0	1.974E-05
High	[K].GLVPLAGSNNESWCQGLDGLASR.[E]	1xCarbamidomethyl [C14]		4.85475E-06	0	1	1	35	Q40677	Q40677 [140-162]	0	2401.15648247	High	High	High	4.7e7		5.6e7	4.31862831115723	High	0	1.353E-05
High	[K].LLNVSTNDILIQSTGVIGQR.[I]			0.000272175	0	1	1	4	B8AL33	B8AL33 [155-174]	0	2141.19245706	High	High	Not Found	5.6e6			2.89519238471985	High	0	4.925E-05
High	[R].VDIGQVLLSVR.[C]			0.001104	0	2	2	10	A2ZCQ7; A2Y0T4	A2ZCQ7 [129-139]; A2Y0T4 [129-139]	0	1198.71539808	High	High	High			1.0e8	3.58265328407288	High	0	0.0001294
High	[R].QVFGAQMGLSDQDIVALSGGHTLGR.[C]			0.000777947	0	1	2	4	Q10N21	Q10N21 [143-167]	0	2557.28274524	High	High	High			7.7e6	3.29088830947876	High	0.0006148	0.004461
High	[R].LTSLHPEIEELLYSEVDNNEHK.[F]	1xDeamidated [N]		0.000179214	0	1	1	6	P31924	P31924 [546-567]	0	2610.25696754	High	High	Not Found				2.96042370796204	High	0	3.65E-05
High	[R].LTSLHPEIEELLYSEVDNNEHK.[F]			4.1511E-05	0	1	1	22	P31924	P31924 [546-567]	0	2609.27295154	High	High	High	8.4e6		8.1e6	3.7428879737854	High	0	1.263E-05
High	[R].ATQVALQAIQCLGGNGYINEYPTGR.[L]	2xDeamidated [N19; N/Q]; 1xCarbamidomethyl [C11]		0.0011356	0	1	1	12	Q75IM9	Q75IM9 [355-379]	0	2696.29845596	High	Not Found	High	1.9e7			3.64889979362488	High	0.0002014	0.0003616
High	[R].ATQVALQAIQCLGGNGYINEYPTGR.[L]	1xDeamidated [N/Q]; 1xCarbamidomethyl [C11]		8.45649E-05	0	1	1	8	Q75IM9	Q75IM9 [355-379]	0	2695.31443996	Not Found	High	High		1.1e7	1.3e7	4.54687118530273	High	0	0.0001159
High	[R].GPLQISWNFNYGPAGK.[N]			0.000388456	0	1	1	15	O04138	O04138 [185-200]	0	1748.87548034	High	High	High	6.6e6	4.1e6	2.7e7	3.91641426086426	High	0.0001396	0.0002108
High	[R].QVQLISFIAYKPPGCEESGGN.[-]	1xCarbamidomethyl [C15]		6.47516E-06	0	1	2	30	P18566	P18566 [155-175]	0	2294.11215812	High	High	High		9.3e6	9.9e7	4.61454439163208	High	0	8.676E-05
High	[R].DTTLNGAVEQMYTEMASR.[H]	1xDeamidated [N5]		0.000324243	0	1	1	12	Q943F3	Q943F3 [98-115]	0	2017.88413222	High	High	High	3.7e7	1.6e7	5.7e6	3.58829307556152	High	0	5.585E-05
High	[K].GLVPLAGSNNESWCQGLDGLASR.[E]	1xDeamidated [N/Q]; 1xCarbamidomethyl [C14]		0.000208731	0	1	1	33	Q40677	Q40677 [140-162]	0	2402.14049847	High	High	High	1.2e7		5.8e6	3.47376155853271	High	0	0.0001264
High	[K].LDGQLGGLLSEASAEEDFTGK.[A]			2.08422E-05	0	1	1	7	Q6K669	Q6K669 [136-156]	0	2137.02953358	High	High	High	2.0e7		1.3e7	3.80532145500183	High	0	1.159E-05
High	[K].HSEFISYPISLWTEK.[T]			0.000667954	0	2	3	42	Q0J4P2; Q07078	Q0J4P2 [199-213]; Q07078 [199-213]	0	1836.91667638	High	High	High	9.2e6	4.6e6	5.1e6	3.74644684791565	High	0.0001933	0.0002945
High	[K].GFFECTHDVTDITCADFLR.[S]	2xCarbamidomethyl [C5; C14]		2.62725E-05	0	1	1	8	Q0E4K1	Q0E4K1 [73-91]	0	2304.00597883	High	High	High			4.1e6	4.59577941894531	High	0	2.028E-05
High	[K].LAMQEFMILPTGAASFK.[E]			1.58934E-05	0	1	1	33	Q42971	Q42971 [169-185]	0	1854.94923888	High	High	High	8.0e7	2.3e6	4.3e7	4.91722536087036	High	0	2.095E-05
High	[K].AAVTPAFVGQFPGVNGLGISAAR.[L]	1xDeamidated [N/Q]		2.30012E-07	0	1	1	58	Q6ZBZ2	Q6ZBZ2 [70-92]	0	2201.17132817	High	High	High	6.9e6	1.2e7	2.1e7	5.36745548248291	High	0	5.971E-07
High	[K].AAVTPAFVGQFPGVNGLGISAAR.[L]			0.000593271	0	1	1	6	Q6ZBZ2	Q6ZBZ2 [70-92]	0	2200.18731217	High	High	High	1.6e6		9.1e5	4.40437841415405	High	0	8.523E-05
High	[R].HQLLAEFDALIEADKEK.[Y]	1xDeamidated [Q2]		0.000722894	0	1	1	4	P30298	P30298 [44-60]	1	1971.00694823	High	High	High			4.1e6	3.92507243156433	High	0	0.0001162
High	[R].HQLLAEFDALIEADKEK.[Y]			4.96566E-06	0	1	1	57	P30298	P30298 [44-60]	1	1970.02293223	High	High	High		1.5e7	3.5e6	4.90674066543579	High	0	4.549E-05
High	[K].DAPMFVCGVNEDKYTSDIDIVSNASCTTNCLAPLAK.[V]	1xDeamidated [N]; 3xCarbamidomethyl [C7; C26; C30]		0.0010916	0	1	1	11	A2YQT7	A2YQT7 [129-164]	1	3977.79116634	High	High	High	1.5e7		4.4e6	4.31358861923218	High	0	0.000128
High	[K].EDPLNWGAAAAEMAGSHLDEVKR.[M]			0.000296233	0	1	1	5	P14717	P14717 [10-32]	1	2467.16704682	High	High	High	6.4e6			4.26281213760376	High	7.959E-05	0.0001689
High	[K].ESLGVGDEVLLLSDGNGELAR.[A]	1xDeamidated [N16]		2.81146E-05	0	1	1	17	Q69TY4	Q69TY4 [158-178]	0	2144.07173316	High	High	High	3.3e6		4.3e6	4.47654056549072	High	0	1.685E-05
High	[K].LAPFNPEYPDESVLWTESGDVGK.[S]			0.000130628	0	1	1	25	Q10M12	Q10M12 [106-128]	0	2550.20347507	High	High	High	6.9e6	4.5e6	4.2e6	4.26476144790649	High	0	0.0001216
High	[K].QSQANPLPVEEQIATIYIGTR.[G]			2.33343E-05	0	1	1	24	P0C2Z4	P0C2Z4 [423-443]	0	2328.21940001	High	High	High	1.1e7	4.6e6	3.4e6	3.83225774765015	High	0	1.282E-05
High	[R].TTGIVLDSGDGVSHTVPIYEGYALPHAILR.[L]			1.02151E-06	0	2	2	10	Q10DV7; A3C6D7	Q10DV7 [150-179]; A3C6D7 [150-179]	0	3151.64223872	High	High	High	1.6e7			4.29266405105591	High	0	8.43E-07
High	[K].DTVGQYESHIAFTLPGLYR.[V]			3.42589E-05	0	1	1	18	P30298	P30298 [486-504]	0	2167.08184404	High	High	High		1.1e7	4.3e6	4.50000667572021	High	0	0.0001
High	[R].SPIFLGSFEDVEEIK.[G]			0.000123455	0	1	1	21	A2WXB2	A2WXB2 [317-331]	0	1709.86324383	High	High	High		1.1e7		4.48070907592773	High	0	6.391E-05
High	[R].RLPVVNPATESPIGEIPAGTAEDVDAAVAAAR.[E]	1xDeamidated [N6]		4.42848E-07	0	1	1	13	B3VMC0	B3VMC0 [24-55]	1	3158.63279658	High	High	High		7.5e6		5.62440872192383	High	0	3.63E-06
High	[R].RLPVVNPATESPIGEIPAGTAEDVDAAVAAAR.[E]			2.53189E-07	0	1	1	25	B3VMC0	B3VMC0 [24-55]	1	3157.64878058	High	High	High	4.8e6	5.9e6		5.94583082199097	High	0	1.396E-06
High	[R].TLTAVHDGILEDVVYPAEIVGK.[R]			3.02097E-06	0	1	1	50	Q8LJU5	Q8LJU5 [118-139]	0	2339.24930316	High	High	High	4.5e6	5.8e6	1.0e7	5.1188793182373	High	0	6.257E-06
High	[K].VYPLDAVFDSPEDVPDDVK.[A]			3.05528E-06	0	1	1	16	Q6H5J0	Q6H5J0 [147-165]	0	2120.00700729	High	High	High	1.3e7		1.5e7	4.35417604446411	High	0	4.837E-06
High	[K].EIILSTNSGQIGVLPNHAPINTAVDMGPLR.[I]	1xDeamidated [N]		0.000227182	0	1	1	8	P0C2Z1	P0C2Z1 [21-50]	0	3128.64085894	Not Found	High	High			4.5e6	4.31403064727783	High	0.0002014	0.0005794
High	[K].DAADATLAAYQAAQDIAMK.[E]			0.000492418	0	1	1	2	Q84J55	Q84J55 [154-172]	0	1937.92731729	High	Not Found	Not Found	1.1e7			3.74637985229492	High	0	7.474E-05
High	[R].DSLVADEGGFPAELLR.[Y]			2.71779E-05	0	1	1	20	Q7XDY9	Q7XDY9 [155-170]	0	1688.84899074	High	High	High		1.1e7	1.1e7	3.90377831459045	High	0.0002014	0.0004049
High	[R].FGIVEGLMTTVHAITATQK.[T]	1xOxidation [M8]		0.000103046	0	2	2	22	Q7FAH2; Q6K5G8	Q7FAH2 [170-188]; Q6K5G8 [170-188]	0	2033.073588	High	High	High			4.4e6	3.39533305168152	High	0	4.641E-05
High	[R].FGIVEGLMTTVHAITATQK.[T]	1xDeamidated [Q18]		0.0011356	0	2	2	4	Q7FAH2; Q6K5G8	Q7FAH2 [170-188]; Q6K5G8 [170-188]	0	2018.062689	High	Not Found	Not Found	4.3e7			3.06057095527649	High	0.0002103	0.0006213
High	[R].FGIVEGLMTTVHAITATQK.[T]			3.76529E-06	0	2	2	28	Q7FAH2; Q6K5G8	Q7FAH2 [170-188]; Q6K5G8 [170-188]	0	2017.078673	High	High	High		5.9e6	1.1e7	4.16292858123779	High	0	4.645E-06
High	[K].DASLEALPVDELIEK.[A]			0.000649361	0	1	1	7	Q7XPY2	Q7XPY2 [543-557]	0	1641.85815843	High	High	Not Found	1.2e7	7.8e6		2.82066059112549	High	0	9.05E-05
High	[R].SGPYGQIFRPDNFVFGQSGAGNNWAK.[G]	1xDeamidated [Q/N]		0.000408707	0	1	1	19	Q40665	Q40665 [78-103]	0	2815.32230223	High	High	High	7.5e6	5.3e6	4.3e6	5.20058393478394	High	0	0.0001343
High	[R].DTTLNGAVEQMYTEMASR.[H]			0.000667954	0	1	1	3	Q943F3	Q943F3 [98-115]	0	2016.90011622	High	High	Not Found	6.6e6			3.02552318572998	High	0.0006956	0.00545
High	[R].WSPLADVEDGYSPTLPHLK.[G]			4.78056E-05	0	1	1	8	Q69RJ0	Q69RJ0 [1003-1021]	0	2125.06004598	High	High	High		1.7e7	1.3e7	4.50549221038818	High	0	1.398E-05
High	[R].SSISDTSADHNLMLLPDGTYGFTAGNCIR.[C]	1xCarbamidomethyl [C27]		0.00114203	0	1	1	3	Q8H8C7	Q8H8C7 [226-254]	0	3113.43027369	High	Not Found	High			4.1e6	4.04526138305664	High	0.0001396	0.0002474
High	[K].VQQVDTTGAGDAFVGALLR.[R]			0.00020292	0	1	2	10	A2WXV8	A2WXV8 [253-271]	0	1918.00286551	High	High	High	9.7e6	2.4e7	1.9e7	4.07037973403931	High	0	0.0001153
High	[K].NSSYFVEWIPNNVK.[S]			0.00091118	0	6	8	12	Q43594; Q76FS2; Q8H7U1; Q40665; P46265; Q76FS3	Q43594 [337-350]; Q76FS2 [337-350]; Q8H7U1 [337-350]; Q40665 [337-350]; P46265 [337-350]; Q76FS3 [337-350]	0	1696.83294682	High	High	High	2.0e7		1.7e7	3.90165829658508	High	0.0002014	0.0003228
High	[K].YRPTMPVLSVVIPR.[L]			0.000415689	0	2	2	35	Q2QXR8; B8BJ39	Q2QXR8 [429-442]; B8BJ39 [429-442]	0	1627.93524391	High	High	High	7.1e6	1.5e7	2.6e7	3.62390184402466	High	7.959E-05	0.0001819
High	[K].DAGAVVPTSYEALETAIK.[E]			0.0001054	0	1	1	14	Q93VT8	Q93VT8 [294-311]	0	1834.94328496	High	High	High	6.4e7	5.0e6	2.2e7	3.09336352348328	High	0.0001396	0.0002244
High	[R].AIWVNYLSQCDESLGVK.[I]	1xDeamidated [N/Q]; 1xCarbamidomethyl [C10]		8.45649E-05	0	1	1	9	Q0E4K1	Q0E4K1 [465-481]	0	1982.95280452	High	High	High	2.8e7		7.2e6	5.11754608154297	High	0	2.116E-05
High	[R].AIWVNYLSQCDESLGVK.[I]	1xCarbamidomethyl [C10]		1.77938E-05	0	1	1	41	Q0E4K1	Q0E4K1 [465-481]	0	1981.96878852	High	High	High	4.3e7	8.3e6	7.3e7	4.97299146652222	High	0	7.46E-06
High	[R].VETGVLKPGMVVTFGPSGLTTEVK.[S]	1xOxidation [M10]		9.79391E-05	0	1	1	4	O64937	O64937 [255-278]	0	2462.32108825	Not Found	High	High		6.7e6		4.06509447097778	High	0	0.0001242
High	[R].VETGVLKPGMVVTFGPSGLTTEVK.[S]			7.07656E-07	0	1	1	66	O64937	O64937 [255-278]	0	2446.32617325	High	High	High	2.8e7		3.4e8	5.92526531219482	High	0	1.045E-05
High	[K].SIAQINTPDATSLLIQPYDK.[S]			9.29433E-06	0	1	1	29	A3BLC3	A3BLC3 [134-153]	0	2188.14958917	High	High	High	2.8e7	3.9e6	1.1e8	4.43222427368164	High	0	1.276E-05
High	[K].KLDGQLGGLLSEASAEEDFTGK.[A]	1xDeamidated [Q5]		0.000454992	0	1	1	2	Q6K669	Q6K669 [135-156]	1	2266.10851254	Not Found	High	High			3.3e7	4.68587112426758	High	0	7.082E-05
High	[K].KLDGQLGGLLSEASAEEDFTGK.[A]			1.0059E-05	0	1	1	18	Q6K669	Q6K669 [135-156]	1	2265.12449654	High	High	High		1.9e7	2.1e7	5.09075927734375	High	0	4.479E-06
High	[K].VEGNLPVYGFHDPASFVNSIQKPR.[V]	1xDeamidated [N/Q]		0.000135895	0	1	1	10	Q9LI00	Q9LI00 [48-71]	0	2672.34672612	High	High	High				3.25398397445679	High	0	2.985E-05
High	[K].VEGNLPVYGFHDPASFVNSIQKPR.[V]			2.0492E-05	0	1	1	10	Q9LI00	Q9LI00 [48-71]	0	2671.36271012	High	High	High	1.8e7		3.2e7	2.48321604728699	High	0	9.969E-06
High	[K].VSPNYHLYTPAEVEAVIAR.[L]	1xDeamidated [N4]		0.000503666	0	1	1	1	Q9LSU1	Q9LSU1 [218-236]	0	2130.0865955	High	Not Found	Not Found				3.48570203781128	High	0	7.595E-05
High	[K].VSPNYHLYTPAEVEAVIAR.[L]			4.91747E-05	0	1	1	21	Q9LSU1	Q9LSU1 [218-236]	0	2129.1025795	High	High	High	1.2e7		4.7e7	4.50599431991577	High	0	1.426E-05
High	[K].DLDPETTLVVVVSK.[T]			0.000638455	0	2	2	16	P42862; P42863	P42862 [200-213]; P42863 [200-213]	0	1514.83121548	High	High	High	3.1e6		1.6e7	3.60223460197449	High	0.0002103	0.0007344
High	[K].ELQGVVFDDVPEALK.[H]			0.000132111	0	1	2	15	B8BKI7	B8BKI7 [390-404]	0	1658.8635782	High	High	High	1.7e7		2.2e7	3.78799223899841	High	0.0002014	0.0003275
High	[K].ANLINATSISLEQLEK.[S]			0.000165592	0	1	1	14	P0C2Z0	P0C2Z0 [108-123]	0	1743.94870473	High	High	High	1.4e7		1.3e7	4.10504293441772	High	0	5.423E-05
High	[K].VPPQTSAIITNDGVGINPQQSAGNVFLK.[H]	1xDeamidated [N/Q]		0.00122208	0	1	1	3	Q94DM8	Q94DM8 [55-82]	0	2866.49451238	High	High	Not Found	2.3e7			4.39672756195068	High	0	0.0001381
High	[K].IPVLETPEGAVFESNAIAR.[Y]			2.70249E-05	0	1	1	21	Q5Z627	Q5Z627 [54-72]	0	2013.06513138	High	High	High			6.5e6	4.18178558349609	High	0	9.239E-06
High	[K].LYRPDMSVEEAVDLVDK.[C]			0.000103046	0	1	1	9	Q9LST6	Q9LST6 [145-161]	0	1978.9790185	High	High	High				3.9556131362915	High	0.0001396	0.0002375
High	[K].DFIFGTGSAAYQYEGAYK.[E]			2.10464E-06	0	2	2	18	Q53NF0; Q0J0N4	Q53NF0 [37-54]; Q0J0N4 [35-52]	0	1987.90723381	High	High	High	5.7e6	6.9e6	1.1e7	5.06493902206421	High	0	1.429E-06
High	[K].LHGGTPANFLDVGGSASEGQVVEAFK.[I]	1xDeamidated [N/Q]		3.87313E-06	0	1	1	3	Q6K9N6	Q6K9N6 [313-338]	0	2588.26272168	Not Found	High	High			1.0e7	4.05757665634155	High	7.959E-05	0.0001901
High	[K].LHGGTPANFLDVGGSASEGQVVEAFK.[I]			1.13546E-07	0	1	1	26	Q6K9N6	Q6K9N6 [313-338]	0	2587.27870568	High	High	High		1.4e7	5.2e7	6.41124725341797	High	0	6.884E-07
High	[R].VFEVSLADLQNDEDQAYR.[K]	2xDeamidated [Q10; N/Q]		0.000254344	0	1	1	3	P49397	P49397 [65-82]	0	2113.95603517	High	Not Found	Not Found				3.43709993362427	High	0	4.689E-05
High	[R].VFEVSLADLQNDEDQAYR.[K]	1xDeamidated [Q/N]		4.23939E-06	0	1	1	16	P49397	P49397 [65-82]	0	2112.97201917	High	High	High	3.7e7			4.36612892150879	High	0	1.69E-05
High	[R].FLSEACDLVFDAASQGK.[S]	1xCarbamidomethyl [C6]		3.90107E-05	0	1	1	23	P0C482	P0C482 [53-69]	0	1857.86874016	High	High	High	5.0e7		3.8e7	4.82447528839111	High	0	1.206E-05
High	[R].AIFVDLEPTVIDEVR.[T]			0.000192865	0	1	1	30	P28752	P28752 [65-79]	0	1715.92142741	High	High	High	4.1e6		9.0e6	4.21016502380371	High	0	6.181E-05
High	[R].FLSEACDLVFDAASQGK.[S]	1xDeamidated [Q15]; 1xCarbamidomethyl [C6]		0.00090095	0	1	1	1	P0C482	P0C482 [53-69]	0	1858.85275616	High	Not Found	Not Found	6.5e6			3.43610525131226	High	0	0.0001129
High	[R].SQDVHSNGPVLDETILADPDISDAIENEK.[E]	1xDeamidated [N/Q]		0.000164659	0	1	1	15	Q69RJ0	Q69RJ0 [1328-1356]	0	3122.4647877	High	High	High		1.7e7	1.3e7	3.72306251525879	High	0.0002993	0.001926
High	[R].GPIQLSFNFNYGPAGR.[A]			0.000119342	0	1	1	24	Q7DNA1	Q7DNA1 [202-217]	0	1737.87072931	High	High	High	1.6e7	4.8e6	9.1e7	4.77304935455322	High	0	0.0001369
High	[R].LAYGGAQEYFGITPDVSTLGK.[I]	1xDeamidated [Q7]		0.000129161	0	1	1	4	Q6YZE2	Q6YZE2 [298-318]	0	2188.08084136	High	High	Not Found	1.2e7			3.28990864753723	High	0	2.881E-05
High	[R].LAYGGAQEYFGITPDVSTLGK.[I]			0.00012771	0	1	1	19	Q6YZE2	Q6YZE2 [298-318]	0	2187.09682536	High	High	High	2.5e7		3.2e7	4.29514074325562	High	0	2.861E-05
High	[R].ELGVPIVMHDYLTGGFTANTSLAHYCR.[D]	1xDeamidated [N19]; 1xOxidation [M8]; 1xCarbamidomethyl [C26]		2.30723E-05	0	1	1	10	P0C511	P0C511 [259-285]	0	3039.43390346	High	High	High	6.3e6		5.8e6	4.31516885757446	High	0	8.223E-06
High	[R].ELGVPIVMHDYLTGGFTANTSLAHYCR.[D]	1xOxidation [M8]; 1xCarbamidomethyl [C26]		2.10789E-05	0	1	1	17	P0C511	P0C511 [259-285]	0	3038.44988746	High	High	High			5.2e7	3.8203592300415	High	0	2.068E-05
High	[R].ELGVPIVMHDYLTGGFTANTSLAHYCR.[D]	1xDeamidated [N19]; 1xCarbamidomethyl [C26]		1.31708E-06	0	1	1	68	P0C511	P0C511 [259-285]	0	3023.43898846	High	High	High	2.7e7	5.2e6	1.1e7	4.54660701751709	High	0.0002014	0.0005405
High	[R].ELGVPIVMHDYLTGGFTANTSLAHYCR.[D]	1xCarbamidomethyl [C26]		3.44881E-08	0	1	1	248	P0C511	P0C511 [259-285]	0	3022.45497246	High	High	High	1.3e8	9.7e5	1.6e8	5.51669788360596	High	0	4.528E-07
High	[K].TAVSHGLWLNIPDYDAPTQMVKPR.[E]			0.000157386	0	1	1	8	Q8H8T0	Q8H8T0 [170-193]	0	2709.381731	High	High	High	2.7e7			3.60522150993347	High	0.0001396	0.0002354
High	[R].DNLTLWTSDLTEDGGDEVK.[E]	1xDeamidated [N2]		5.02981E-05	0	1	1	1	Q6ZKC0	Q6ZKC0 [227-245]	0	2108.95061497	High	Not Found	Not Found				4.36523818969727	High	0	1.453E-05
High	[R].DNLTLWTSDLTEDGGDEVK.[E]			2.38307E-06	0	1	1	16	Q6ZKC0	Q6ZKC0 [227-245]	0	2107.96659897	High	High	High	1.2e8		7.2e7	5.40550804138184	High	0	1.565E-06
High	[K].LVPLLTEAGAIASSAK.[T]			0.00103168	0	1	1	12	P55142	P55142 [92-107]	0	1540.89448446	High	High	High	3.2e7	1.0e7	8.5e6	3.38859701156616	High	0.0002103	0.0007106
High	[K].TEDLWAALEEGSGEPVK.[T]			4.1511E-05	0	1	1	11	Q6Z6L4	Q6Z6L4 [436-452]	0	1830.87559932	High	High	High	9.9e6		2.8e7	4.87092733383179	High	0	1.263E-05
High	[R].LPIYVVQPQDGLDAIAR.[N]			1.31168E-05	0	1	1	21	Q8H8C7	Q8H8C7 [110-126]	0	1868.02762377	High	High	High	7.4e7		9.7e7	4.03802490234375	High	0	1.568E-05
High	[R].LLTLLGMPFAEHIK.[S]			0.000969561	0	1	1	16	Q9ZST0	Q9ZST0 [243-256]	0	1582.90254682	High	High	High	4.3e6		6.3e6	3.81070041656494	High	0	0.0001187
High	[K].GTVEIITPVELIK.[K]			0.00116154	0	1	1	26	P41095	P41095 [153-165]	0	1411.84065805	High	High	High	1.8e7		1.1e8	3.48682475090027	High	0.000245	0.001314
High	[R].FVYAHFPINASITNSNTAIEIR.[N]	1xDeamidated [N]		0.000395093	0	1	1	26	P49210	P49210 [93-114]	0	2479.26159959	High	High	High		1.6e7	5.6e6	4.1040825843811	High	0	6.401E-05
High	[R].FVYAHFPINASITNSNTAIEIR.[N]			0.000105997	0	1	1	23	P49210	P49210 [93-114]	0	2478.27758359	High	High	High	9.7e6	1.2e7	4.1e7	4.71178436279297	High	0	2.492E-05
High	[K].ELAITSDEALSLEELPK.[R]			1.67221E-05	0	1	1	19	P48642	P48642 [185-201]	0	1857.96916531	High	High	High	3.1e7	1.4e7	3.2e7	4.49416017532349	High	0	6.488E-06
High	[K].WSPELAAACEIWK.[A]	1xCarbamidomethyl [C9]		1.87216E-05	0	1	1	70	P0C511	P0C511 [451-463]	0	1560.75152579	High	High	High	2.7e9	3.1e7	3.8e9	4.98935079574585	High	0	3.143E-05
High	[K].SFGVLIPDQGIALR.[G]			0.000153871	0	1	1	36	Q6ER94	Q6ER94 [177-190]	0	1485.84238939	High	High	High	3.3e8		6.8e8	3.64313936233521	High	0	7.929E-05
High	[K].ESPMPDTSELFTNVYVK.[G]			0.0012152	0	1	1	4	Q6Z5N4	Q6Z5N4 [355-371]	0	1956.92592032	Not Found	High	Not Found				2.69525241851807	High	0	0.0001372
High	[R].VAHWITIDEPNVASIGSYDSGQLAPGR.[C]	1xDeamidated [Q/N]		0.000756293	0	1	1	3	Q5JK35	Q5JK35 [184-210]	0	2854.40061202	High	High	Not Found	6.9e6			3.50424885749817	High	0	0.0001006
High	[K].LPDATLSYFDPADGELK.[T]			2.51119E-05	0	1	1	19	Q7F8S5	Q7F8S5 [69-85]	0	1851.90108581	High	High	High	6.4e7	9.3e6	4.3e7	4.53627014160156	High	0	2.217E-05
High	[R].EAPAFVEQATEQQILVTGIK.[V]	1xDeamidated [Q]		3.66611E-05	0	1	1	19	Q01859	Q01859 [190-209]	0	2173.13869057	High	High	High				4.87751340866089	High	0	1.212E-05
High	[R].EAPAFVEQATEQQILVTGIK.[V]			8.97082E-07	0	1	1	30	Q01859	Q01859 [190-209]	0	2172.15467457	High	High	High	3.9e7	2.2e7	7.1e7	5.76179361343384	High	0	4.655E-06
High	[R].QISELGIYPAVDPLDSTSR.[M]			7.49926E-06	0	1	1	18	Q01859	Q01859 [411-429]	0	2061.04987518	High	High	High	1.4e8		4.0e7	4.15836620330811	High	0	3.001E-05
High	[K].WFDTNYHFIVPELGPNTK.[F]			2.30723E-05	0	2	2	27	Q2QLY5; Q2QLY4	Q2QLY5 [112-129]; Q2QLY4 [112-129]	0	2178.06546575	High	High	High				4.19410085678101	High	0	5.623E-05
High	[R].LGATFSSHPNELIALFSR.[Y]			8.53943E-06	0	1	1	24	P30298	P30298 [15-32]	0	1960.02868637	High	High	High	4.7e6	4.6e6		3.96193337440491	High	0.0001396	0.0001989
High	[K].VVSGEIDQSDQSFLDDDQVAAGWVLTCHAYPK.[S]	1xCarbamidomethyl [C27]		3.44881E-08	0	1	1	21	A2YQD9	A2YQD9 [94-125]	0	3550.643103	High	High	High		4.6e6	2.6e6	5.86928462982178	High	0	7.724E-07
High	[K].GILGYVEEDLVSTDFQGDSR.[S]			2.59373E-06	0	1	1	45	Q6K5G8	Q6K5G8 [274-293]	0	2200.04043261	High	High	High	1.5e8	1.0e7	5.0e7	5.99930810928345	High	0	6.803E-06
High	[K].QAFDDAIAELDTLGEESYK.[D]			2.4614E-07	0	1	1	15	Q06967	Q06967 [203-221]	0	2114.9764354	High	High	High	3.5e7		5.2e7	5.84503793716431	High	0	2.974E-07
High	[R].VSAMIEDLEPFEGESLLDAK.[C]			0.00128578	0	1	1	10	Q6YW46	Q6YW46 [396-415]	0	2193.06314192	High	High	High	1.2e7	1.6e7	5.1e6	3.82765197753906	High	0.0002014	0.000367
High	[R].IKDWTNVVVAYEPVWAIGTGK.[V]	1xDeamidated [N6]		0.000345021	0	1	1	6	P48494	P48494 [155-175]	1	2347.23325967	High	High	High	9.3e6		1.5e7	4.04328393936157	High	0.0001396	0.000209
High	[R].IKDWTNVVVAYEPVWAIGTGK.[V]			9.20404E-05	0	1	1	31	P48494	P48494 [155-175]	1	2346.24924367	High	High	High	4.3e7		3.8e7	4.01908159255981	High	0	9.777E-05
High	[R].SGPFGQIFRPDNFVFGQSGAGNNWAK.[G]	1xDeamidated [Q/N]		0.000284752	0	1	2	2	P46265	P46265 [78-103]	0	2799.32738763	High	High	Not Found				4.90930986404419	High	0	5.08E-05
High	[R].SGPFGQIFRPDNFVFGQSGAGNNWAK.[G]			0.000593271	0	1	2	6	P46265	P46265 [78-103]	0	2798.34337163	High	High	High			1.3e7	3.24481439590454	High	0	8.509E-05
High	[K].GILGYVEEDLVSTDFQGDNR.[S]			6.6606E-06	0	1	1	38	Q7FAH2	Q7FAH2 [274-293]	0	2227.05133164	High	High	High	8.9e7	2.9e6	3.9e7	5.61649942398071	High	0	3.516E-06
High	[K].FNIVSPGADMSIYFPYSESR.[K]	1xDeamidated [N2]		0.000603406	0	1	1	4	P31924	P31924 [524-543]	0	2281.04816103	High	High	Not Found		6.1e6		3.68365526199341	High	0	8.625E-05
High	[K].FNIVSPGADMSIYFPYSESR.[K]			5.11575E-05	0	1	1	22	P31924	P31924 [524-543]	0	2280.06414503	High	High	High	1.3e7	6.2e6	3.5e7	4.84354448318481	High	0	8.355E-05
High	[R].AIGVDLLSNPDLVATDATVSFK.[T]	1xDeamidated [N9]		0.000151286	0	1	1	1	Q7DNA1	Q7DNA1 [218-239]	0	2247.17546995	Not Found	Not Found	High			1.5e7	4.06466627120972	High	0	3.233E-05
High	[R].AIGVDLLSNPDLVATDATVSFK.[T]			3.73831E-07	0	1	1	41	Q7DNA1	Q7DNA1 [218-239]	0	2246.19145395	High	High	High	9.1e7		5.1e7	5.29043626785278	High	0	4.093E-06
High	[K].GAIPALPTVAVAQELISK.[A]			0.000132859	0	1	1	35	Q0J8G4	Q0J8G4 [316-333]	0	1778.04221123	High	High	High	8.5e7		5.0e7	3.41562390327454	High	0	0.0001178
High	[K].WLQTITTLPILVK.[G]			0.000432448	0	1	1	14	B8B7C5	B8B7C5 [219-231]	0	1525.93522715	High	High	High	4.8e7	2.0e7	4.4e7	4.21949100494385	High	0	9.975E-05
High	[K].SAWSEAYDHLVAAIK.[Q]			0.000250071	0	1	1	9	O04986	O04986 [145-159]	0	1660.83294682	High	High	Not Found		6.9e6		3.3638756275177	High	0	0.0001
High	[K].EFSTEEEAIELANDTHYGLAGAVLSGDR.[E]	1xDeamidated [N13]		0.000411021	0	1	1	4	B3VMC0	B3VMC0 [403-430]	0	2995.38032991	High	High	High			8.0e6	4.01196050643921	High	0.0001933	0.0002975
High	[K].EFSTEEEAIELANDTHYGLAGAVLSGDR.[E]			4.08136E-05	0	1	1	16	B3VMC0	B3VMC0 [403-430]	0	2994.39631391	High	High	High		2.9e6	8.4e6	4.10847187042236	High	0	1.248E-05
High	[R].ACPTDVLEMIPWDGCK.[A]	2xCarbamidomethyl [C2; C15]		0.00103752	0	1	1	15	P0C359	P0C359 [20-35]	0	1891.83870273	High	High	High	1.1e7	5.8e6	1.8e7	3.27305197715759	High	0	0.0001386
High	[K].GPLENLADHLADPVNNNAWAYATNFVPGK.[-]	2xDeamidated [N]		0.000128433	0	2	2	5	P12330; P12331	P12330 [237-265]; P12331 [233-261]	0	3110.48540461	High	Not Found	Not Found				4.24894046783447	High	0	4.421E-05
High	[K].GPLENLADHLADPVNNNAWAYATNFVPGK.[-]	1xDeamidated [N]		4.05838E-05	0	2	2	9	P12330; P12331	P12330 [237-265]; P12331 [233-261]	0	3109.50138861	High	High	Not Found				4.73292636871338	High	0	1.385E-05
High	[K].GPLENLADHLADPVNNNAWAYATNFVPGK.[-]			6.77441E-06	0	2	2	9	P12330; P12331	P12330 [237-265]; P12331 [233-261]	0	3108.51737261	High	High	Not Found				4.3075213432312	High	0	3.356E-05
High	[K].APDFDAEAVFDQEFINVK.[L]	1xDeamidated [Q/N]		9.77894E-06	0	1	1	6	Q6ER94	Q6ER94 [74-91]	0	2055.95457828	High	Not Found	High	2.0e7		3.0e7	3.92141366004944	High	0	1.677E-05
High	[K].APDFDAEAVFDQEFINVK.[L]			7.27923E-07	0	1	1	48	Q6ER94	Q6ER94 [74-91]	0	2054.97056228	High	High	High		4.5e6	2.1e8	5.15441083908081	High	0	6.291E-06
High	[R].VPGYGVITNIINGGLECGFGPDDR.[V]	1xDeamidated [N]; 1xCarbamidomethyl [C17]		0.000266097	0	1	1	20	Q688M5	Q688M5 [272-295]	0	2521.20276434	High	High	High	6.5e6	5.5e6	8.6e6	3.38932394981384	High	0.0001933	0.0002754
High	[K].WLQSITSLPILVK.[G]			0.000208731	0	1	1	22	Q10CE4	Q10CE4 [219-231]	0	1497.90392703	High	High	High			6.0e6	4.60850048065186	High	0	4.068E-05
High	[R].VGGLSNSEIADVFAEWNR.[G]			0.000478711	0	1	1	6	Q2R480	Q2R480 [227-244]	0	1963.95082993	High	High	High	5.0e6		6.2e6	3.91941809654236	High	0.0002103	0.000887
High	[K].TLTSLNSVTAYGFDLIR.[G]	1xDeamidated [N6]		0.0001054	0	2	2	12	Q2QLY5; Q2QLY4	Q2QLY5 [254-270]; Q2QLY4 [254-270]	0	1871.97491988	High	High	High	3.3e6		1.1e7	3.79617404937744	High	0	0.000131
High	[K].LFVQVIDPEEEERFDFDPLDDTK.[T]			0.000303	0	1	1	17	Q0E4K1	Q0E4K1 [269-291]	1	2796.32504661	High	High	High	2.9e8	4.0e6	2.3e8	3.11736965179443	High	0	6.351E-05
High	[R].YAAISQDNGLVPIVEPEILLDGEHGIDR.[T]			1.89828E-07	0	1	1	22	Q40677	Q40677 [201-228]	0	3033.55275502	High	High	High	1.2e8	9.8e6	2.0e8	4.25322246551514	High	0	2.661E-06
High	[R].LLGTVTIASGGVMPNIHNLLLPK.[K]			0.000248663	0	1	1	10	Q6ZL42	Q6ZL42 [98-120]	0	2358.35774825	High	High	High		4.9e6	9.5e6	3.83453488349915	High	0.0002733	0.001697
High	[R].IFGHEAGGIVESVGEGVTDLAPGDHVLPVFTGECK.[E]	1xCarbamidomethyl [C34]		2.8595E-05	0	1	1	10	Q2R8Z5	Q2R8Z5 [66-100]	0	3593.75807319	High	High	High			1.4e7	4.57990503311157	High	0	4.604E-05
High	[R].DVPCAVFSIPPLSVVGLSEQQALEEAK.[S]	1xCarbamidomethyl [C4]		1.19161E-05	0	1	1	11	P48642	P48642 [369-395]	0	2883.48083605	High	High	Not Found				4.06416893005371	High	0	2.328E-05
High	[K].TVLIMELINNIAK.[A]			0.000926744	0	1	1	8	P12085	P12085 [179-191]	0	1471.85526227	High	High	Not Found				3.12412357330322	High	0	0.000115
High	[R].ICDGILALLDSHLVPSAGAAESK.[V]	1xCarbamidomethyl [C2]		5.59953E-05	0	1	1	26	Q2R2W2	Q2R2W2 [106-128]	0	2337.21187211	High	High	High			1.7e7	4.71542692184448	High	0	2.663E-05
High	[R].VTPQPGVPPEEAGAAVAAESSTGTWTTVWTDGLTSLDR.[Y]	1xDeamidated [Q4]		5.07128E-07	0	1	1	131	P0C511	P0C511 [42-79]	0	3855.85593243	High	High	High	9.4e7	9.5e6	1.9e7	5.16558170318604	High	0	8.084E-06
High	[R].VTPQPGVPPEEAGAAVAAESSTGTWTTVWTDGLTSLDR.[Y]			1.09314E-06	0	1	1	302	P0C511	P0C511 [42-79]	0	3854.87191643	High	High	High	3.3e7	2.3e8	4.7e7	5.49573278427124	High	0	3.387E-06
High	[R].VASDSTTVLADAVVVATGAVAR.[R]			6.82326E-05	0	1	1	1	Q6ZFU6	Q6ZFU6 [106-127]	0	2073.11862342	High	Not Found	Not Found	1.8e7			3.5925989151001	High	0	1.81E-05
High	[R].NSDLANLLVDPEFAQEIMDR.[Q]	1xDeamidated [N]		0.000135129	0	1	1	5	Q9LI00	Q9LI00 [386-405]	0	2291.08600301	High	High	Not Found				3.84883832931519	High	0	2.97E-05
High	[R].NSDLANLLVDPEFAQEIMDR.[Q]			2.79563E-05	0	1	1	22	Q9LI00	Q9LI00 [386-405]	0	2290.10198701	High	High	Not Found	8.4e6	2.0e7		4.4924898147583	High	0	3.984E-05
High	[R].TTGIVLDSGDGVSHTVPIYEGFTLPHAILR.[L]			0.000304716	0	1	1	9	P0C542	P0C542 [149-178]	0	3165.65788878	High	High	High		7.9e6	3.4e6	3.95237708091736	High	0	5.342E-05
High	[R].CVAVLEEAGAEYEIVPLDFSK.[G]	1xCarbamidomethyl [C1]		0.000183308	0	1	1	14	O82451	O82451 [18-38]	0	2339.14754053	High	High	High	6.0e6	9.2e6	1.6e6	4.55554723739624	High	0	3.702E-05
High	[K].INPLVPVDLVIDHSVQVDVAR.[S]			5.26227E-05	0	1	1	11	Q6YZX6	Q6YZX6 [118-138]	0	2298.28160639	High	High	High	3.4e7		2.7e7	2.86832022666931	High	0	7.594E-05
High	[R].NGKPIGPQEFTPIFFNYPPGLR.[E]	2xDeamidated [N16; N/Q]		0.00136046	0	1	2	7	Q0J0N4	Q0J0N4 [369-390]	0	2491.26562282	Not Found	High	High			8.5e6	3.62670135498047	High	0.0001933	0.0002878
High	[R].NGKPIGPQEFTPIFFNYPPGLR.[E]	1xDeamidated [Q/N]		3.62493E-05	0	1	2	39	Q0J0N4	Q0J0N4 [369-390]	0	2490.28160682	High	High	High			2.1e7	5.14162158966064	High	0	4.484E-05
High	[R].YAIICQENGLVPIVEPEILVDGSHDIER.[C]	2xDeamidated [Q6; N8]; 1xCarbamidomethyl [C5]		4.12136E-06	0	1	1	14	Q5N725	Q5N725 [169-196]	0	3180.57692196	High	High	High			1.6e8	6.49629974365234	High	0	7.378E-06
High	[R].YAIICQENGLVPIVEPEILVDGSHDIER.[C]	1xDeamidated [N/Q]; 1xCarbamidomethyl [C5]		1.39933E-07	0	1	1	21	Q5N725	Q5N725 [169-196]	0	3179.59290596	High	High	High	1.3e7		7.5e7	6.60113477706909	High	0	2.222E-07
High	[R].YAIICQENGLVPIVEPEILVDGSHDIER.[C]	1xCarbamidomethyl [C5]		4.23286E-07	0	1	1	15	Q5N725	Q5N725 [169-196]	0	3178.60888996	High	High	High	4.5e7		5.5e7	5.40562438964844	High	0	1.057E-06
High	[K].AMSIMNSFINDIFEK.[L]	1xDeamidated [N10]		0.00120156	0	1	14	9	Q94JE1	Q94JE1 [89-103]	0	1760.82337009	High	High	High	1.2e7	6.5e6	1.2e7	3.367840051651	High	7.959E-05	0.0001666
High	[K].AMSIMNSFINDIFEK.[L]			0.000267604	0	1	14	14	Q94JE1	Q94JE1 [89-103]	0	1759.83935409	High	High	Not Found		4.2e6		3.93937015533447	High	0	4.857E-05
High	[R].AAEEIIFGEPEVTTGAAGDLQQITGLAK.[Q]			3.34937E-05	0	1	1	8	Q655S1	Q655S1 [535-562]	0	2829.45164406	High	High	Not Found	5.3e6	9.7e6		4.53924703598022	High	0	6.601E-05
High	[K].SGTLFDNFLITDDPELAK.[T]			1.31911E-05	0	1	1	28	Q9SLY8	Q9SLY8 [334-351]	0	1995.99096337	High	High	High	9.3e7	2.6e6	4.9e7	5.37250900268555	High	0	3.191E-05
High	[K].LGEIVTTIPTIGFNVETVEYK.[N]			0.00100864	0	1	2	18	P51823	P51823 [39-59]	0	2323.24315516	High	High	High	3.6e7		2.1e7	3.73078155517578	High	0	0.0001544
High	[R].YAAISQDNGLVPIVEPEILLDGEHGIDR.[T]	2xDeamidated [Q6; N8]		9.49202E-07	0	1	1	10	Q40677	Q40677 [201-228]	0	3035.52078702	High	High	High				5.14428377151489	High	0	1.221E-05
High	[R].YAAISQDNGLVPIVEPEILLDGEHGIDR.[T]	1xDeamidated [N/Q]		1.22888E-07	0	1	1	24	Q40677	Q40677 [201-228]	0	3034.53677102	High	High	High			3.3e8	5.53563928604126	High	0	3.23E-07
High	[R].SGTLIDAIGIYVHP.[-]			0.00057351	0	1	2	15	Q0JMY8	Q0JMY8 [132-145]	0	1455.78420581	High	High	High	8.3e6		1.1e7	3.62694501876831	High	0.0002733	0.001698
High	[K].IVDSFPGQSIDFFGALR.[A]			4.96566E-06	0	1	1	42	P93431	P93431 [324-340]	0	1868.9541245	High	High	High	8.8e6	7.8e6	2.4e8	4.37999963760376	High	0	1.519E-05
High	[K].TLTSLNSVTAYGFDLIR.[G]			3.76529E-06	0	2	2	37	Q2QLY5; Q2QLY4	Q2QLY5 [254-270]; Q2QLY4 [254-270]	0	1870.99090388	High	High	High	4.1e7	4.7e6	6.0e7	4.6821870803833	High	0	2.449E-06
High	[R].SGFEGAWTSNPLIFDNSYFTELVSGEK.[E]	1xDeamidated [N]		5.17386E-05	0	1	1	6	Q9FE01	Q9FE01 [174-200]	0	2996.38362448	High	High	Not Found	2.3e6	4.1e6		4.34033489227295	High	0	5.646E-05
High	[R].QLEEAEIDEYVAEIEAEK.[A]			0.000167472	0	1	1	4	A2Z3I9	A2Z3I9 [218-235]	0	2107.99175109	High	High	Not Found				3.70008230209351	High	0	3.476E-05
High	[R].SESDALSIASEVGYPVVVRPSYVLGGR.[A]			0.000660454	0	1	1	16	B9EXM2	B9EXM2 [779-805]	0	2807.4573982	High	High	High	5.1e6		2.9e6	4.05419063568115	High	0	9.179E-05
High	[R].IDQIIGPVLDVTFPPGK.[L]			4.31848E-05	0	1	1	59	P12085	P12085 [23-39]	0	1809.01566214	High	High	High		5.0e6	2.1e7	4.24059104919434	High	0	4.524E-05
High	[R].VYGLNEIQAGEMVEFASGVK.[G]			4.54365E-05	0	1	1	10	P0C520	P0C520 [43-62]	0	2141.0583314	High	High	High		5.8e6		4.27518653869629	High	0	2.542E-05
High	[R].IFNVLGEPVDNLGPVDTSATFPIHR.[S]			1.98601E-07	0	1	1	20	P12085	P12085 [110-134]	0	2708.40424053	High	High	High	5.9e6		1.8e7	4.97208404541016	High	0	2.547E-07
High	[K].VIIDQDSDPDATIVEITLGDR.[L]			1.46852E-05	0	1	1	13	Q0J709	Q0J709 [79-99]	0	2285.15071126	High	High	High	2.6e7	9.9e6	4.7e6	3.53656005859375	High	0	2.311E-05
High	[K].GQLTSEAGIVESLAPLVK.[E]			0.00056707	0	1	1	3	Q75M08	Q75M08 [264-281]	0	1812.01130497	High	High	Not Found				3.73795986175537	High	0	8.264E-05
High	[R].LVSQVISSLTASLR.[F]			0.000273717	0	1	1	10	Q53M52	Q53M52 [230-243]	0	1473.86351871	High	High	High				3.45500755310059	High	0	6.819E-05
High	[K].SVLIEPTSGNTGIGLAFMAAAK.[G]			0.000275267	0	2	2	14	Q9XEA8; Q9XEA6	Q9XEA8 [71-92]; Q9XEA6 [68-89]	0	2148.13691607	High	High	High	6.3e6	7.0e6	4.5e6	4.04398345947266	High	0	0.0001397
High	[K].SAQASSAAIVFASVGGIQEDFK.[L]	1xDeamidated [Q]		0.00131515	0	1	1	10	Q6K669	Q6K669 [202-223]	0	2184.08190396	High	High	High		4.7e6	4.2e6	3.20260405540466	High	7.959E-05	0.0001644
High	[K].WTVQQAAELSVAAPTIEASLDSR.[F]			2.32029E-05	0	1	1	22	Q9LI00	Q9LI00 [269-291]	0	2443.24634296	High	High	High	4.8e6	4.8e6	1.8e7	4.37015867233276	High	0	6.177E-05
High	[K].TLYPVLLSNGNLIEQGDLEGGK.[H]	2xDeamidated [N11; Q/N]		0.0003549	0	1	1	3	B7EA73	B7EA73 [153-174]	0	2332.19184867	Not Found	High	Not Found				2.88201832771301	High	0	5.935E-05
High	[K].TLYPVLLSNGNLIEQGDLEGGK.[H]	1xDeamidated [N/Q]		0.00018125	0	1	1	11	B7EA73	B7EA73 [153-174]	0	2331.20783267	High	High	High			9.2e6	4.3882884979248	High	0	3.677E-05
High	[K].AAVAWEAAKPLVIEEVEVAPPQAMEVR.[V]			0.00108546	0	1	1	10	Q2R8Z5	Q2R8Z5 [12-38]	0	2903.53354006	High	High	High	1.1e7		7.2e6	3.64544415473938	High	0	0.0001276
High	[K].LYIGLSGLATDAQTLYQR.[L]	1xDeamidated [Q]		4.83486E-05	0	1	1	6	Q9LST7	Q9LST7 [49-66]	0	1984.03858272	High	Not Found	High				3.88322830200195	High	0	1.408E-05
High	[K].EVEDLEAGGIQVIQIDEAALR.[E]	1xDeamidated [Q]		1.14542E-05	0	2	2	11	Q2QLY5; Q2QLY4	Q2QLY5 [591-611]; Q2QLY4 [591-611]	0	2269.15579709	High	High	High				4.82873058319092	High	0	1.712E-05
High	[K].EVEDLEAGGIQVIQIDEAALR.[E]			4.23286E-07	0	2	2	61	Q2QLY5; Q2QLY4	Q2QLY5 [591-611]; Q2QLY4 [591-611]	0	2268.17178109	High	High	High	8.8e6	1.1e7	6.7e6	6.23442792892456	High	0	1.132E-06
High	[R].TEEELIEAIATATGAK.[K]			0.000958675	0	1	2	13	Q0DHF6	Q0DHF6 [552-567]	0	1646.848322	High	High	High	5.2e6	5.6e6	4.4e6	3.81520223617554	High	0	0.0001437
High	[K].MTAEIGEQVQIVGDDLLVTNPTR.[V]	1xDeamidated [Q/N]		0.000163732	0	1	1	63	Q42971	Q42971 [316-338]	0	2500.2599445	High	High	High	5.7e6	1.0e7	3.0e6	4.23266887664795	High	0	3.418E-05
High	[K].MTAEIGEQVQIVGDDLLVTNPTR.[V]			1.73964E-05	0	1	1	69	Q42971	Q42971 [316-338]	0	2499.2759285	High	High	High	8.7e6	1.0e7	5.3e6	4.17742347717285	High	0	6.686E-06
High	[R].WAMLGALGCVFPEILSK.[N]	1xCarbamidomethyl [C9]		0.000211102	0	1	1	5	A2XJ35	A2XJ35 [102-118]	0	1891.98087368	High	High	Not Found				3.36491250991821	High	0	0.0001041
High	[K].DFDEPGSLAPTGLFLGGTK.[Y]			3.16546E-05	0	1	1	16	P83647	P83647 [53-71]	0	1921.95418399	High	High	High	4.2e6	2.5e7	7.3e6	4.22932100296021	High	0	1.652E-05
High	[K].ATSSIFPLQNVFVR.[K]			0.000276825	0	1	1	26	P49397	P49397 [200-213]	0	1578.86385308	High	High	High				3.45057249069214	High	0	0.0001129
High	[K].EVAVNEFLPAEDAINAIK.[Y]			9.96125E-05	0	1	1	22	A2X8Q3	A2X8Q3 [181-198]	0	1943.0120332	High	High	High	7.2e6		5.6e6	3.50280904769897	High	0.0005231	0.003701
High	[K].VVSGEIDQSDQSFLDDDQVAAGWVLTCHAYPK.[S]	1xDeamidated [Q]; 1xCarbamidomethyl [C27]		1.39717E-08	0	1	1	26	A2YQD9	A2YQD9 [94-125]	0	3551.627119	High	High	High	3.3e6	6.8e6	9.3e6	5.47747564315796	High	0	4.285E-07
High	[R].QLEEAEIDEYVAEIEAEK.[A]	1xDeamidated [Q1]		1.56264E-05	0	1	1	16	A2Z3I9	A2Z3I9 [218-235]	0	2108.97576709	High	High	High		3.7e6	4.7e6	5.05694055557251	High	0	0.0001182
High	[K].VLELGDAIAGLTLEEAR.[G]			1.48291E-06	0	1	1	54	O22386	O22386 [57-73]	0	1769.96435479	High	High	High	2.4e6	4.6e7	1.2e8	5.34384536743164	High	0	8.601E-06
High	[K].FDGILGLGYPEISVGK.[A]			0.000170334	0	1	1	20	P42211	P42211 [181-196]	0	1664.88939906	High	High	High		2.3e6	2.9e6	4.17824697494507	High	0	3.513E-05
High	[R].FDGALNVDVNEFQTNLVPYPR.[I]			4.56938E-05	0	1	1	21	Q53M52	Q53M52 [244-264]	0	2408.18809989	High	High	High	4.8e6	1.5e7	6.5e6	4.18716287612915	High	7.959E-05	0.0001621
High	[R].SGFEGAWTSNPLIFDNSYFTELVSGEK.[E]			5.79251E-05	0	1	1	6	Q9FE01	Q9FE01 [174-200]	0	2995.39960848	High	High	Not Found				4.79491806030273	High	0	7.651E-05
High	[K].LITPDGEVELQVPDDVYILDQAEEEGIDLPYSCR.[A]	1xCarbamidomethyl [C33]		9.3613E-05	0	1	1	9	A2YQD9	A2YQD9 [50-83]	0	3890.85282076	High	High	Not Found				4.76852130889893	High	0	4.328E-05
High	[R].ELVADDEWLNTEFISTVQQR.[G]	1xDeamidated [N/Q]		1.7594E-05	0	1	1	14	Q7XDC8	Q7XDC8 [212-231]	0	2394.14596066	High	High	High	1.7e7	1.5e6	3.4e6	4.72936820983887	High	0	6.743E-06
High	[R].ELVADDEWLNTEFISTVQQR.[G]			1.22385E-06	0	1	1	52	Q7XDC8	Q7XDC8 [212-231]	0	2393.16194466	High	High	High	2.9e7	2.5e7	2.8e7	5.53323268890381	High	0	9.611E-07
High	[K].LLAGVTIAHGGVLPNINPVLLPK.[K]			1.85588E-07	0	2	3	32	A2Y5G8; Q75L11	A2Y5G8 [108-130]; Q75L11 [107-129]	0	2306.39584835	High	High	High			9.4e7	5.42204236984253	High	0	2.418E-07
High	[R].LPVVNPATESPIGEIPAGTAEDVDAAVAAAR.[E]	1xDeamidated [N5]		0.000809308	0	1	1	2	B3VMC0	B3VMC0 [25-55]	0	3002.53168562	Not Found	Not Found	High				4.18908739089966	High	0.0002103	0.0009169
High	[R].LPVVNPATESPIGEIPAGTAEDVDAAVAAAR.[E]			5.25416E-06	0	1	1	8	B3VMC0	B3VMC0 [25-55]	0	3001.54766962	High	High	High	1.7e7	2.5e6	1.4e7	5.37827730178833	High	0	2.79E-06
High	[K].VTVANIEEGGQFTISGAEEILK.[A]	1xDeamidated [Q/N]		0.000134368	0	1	1	4	Q9FR35	Q9FR35 [139-160]	0	2306.17619818	Not Found	High	High				4.97107315063477	High	0	2.968E-05
High	[K].VTVANIEEGGQFTISGAEEILK.[A]			0.000252911	0	1	1	12	Q9FR35	Q9FR35 [139-160]	0	2305.19218218	High	High	High	3.8e6		5.4e6	4.76766204833984	High	0	7.753E-05
High	[K].LQSFPGDLDILEQVQVK.[Y]			0.000489645	0	1	1	8	A2XD35	A2XD35 [417-433]	0	1929.03276866	High	High	High	6.5e6			3.20313119888306	High	0.0001933	0.0002812
High	[K].WNYDGSSTGQAPGEDSEVILYPQAIFK.[D]			1.00024E-05	0	3	3	41	P14655; P14654; P14656	P14655 [109-135]; P14654 [53-79]; P14656 [53-79]	0	2972.39485745	High	High	High	4.9e7	1.1e7	4.2e7	4.87743854522705	High	0	2.442E-05
High	[K].KLNLPVLPTTTIGSFPQTVELR.[R]			5.5909E-06	0	2	2	50	Q2QLY5; Q2QLY4	Q2QLY5 [427-448]; Q2QLY4 [427-448]	1	2424.38607141	High	High	High	9.2e7	5.4e6	2.5e8	5.56177616119385	High	0	2.636E-05
High	[R].ELEEAEIDEYVAEIEAEK.[A]			1.56264E-05	0	1	1	16	A2YXU2	A2YXU2 [218-235]	0	2108.97576666	High	High	High		3.7e6	4.7e6	5.05694055557251	High	0	0.0001182
High	[R].LTAFHPEIEELLYSEVENDEHK.[F]	1xDeamidated [N18]		0.00047067	0	1	1	4	P30298	P30298 [538-559]	0	2643.24606851	High	High	Not Found				4.14708423614502	High	0	7.265E-05
High	[R].LTAFHPEIEELLYSEVENDEHK.[F]			8.83374E-06	0	1	1	22	P30298	P30298 [538-559]	0	2642.26205251	High	High	High	2.7e6		1.4e7	5.04730272293091	High	0	1.667E-05
High	[R].DNLTLWTSDISEDAAEEIKEAPK.[G]			1.71041E-05	0	1	1	13	Q6EUP4	Q6EUP4 [233-255]	1	2575.24098268	High	High	High	3.7e6	1.2e7	9.2e6	4.07437610626221	High	0	6.605E-06
High	[K].FITHSVPFSEINTAFDLMHK.[G]			6.12905E-05	0	1	1	28	Q2R8Z5	Q2R8Z5 [348-367]	0	2334.15871413	High	High	High		9.3e6	7.5e6	4.74384212493896	High	0	0.000136
High	[K].EISGTHGPVYDLADIVTYLK.[I]			1.06434E-05	0	1	2	61	Q0JMY8	Q0JMY8 [77-96]	0	2191.12812548	High	High	High	2.1e7	8.9e6	2.2e8	4.5354790687561	High	0	4.698E-06
High	[K].LQMGQILDVPLPVCR.[S]	1xCarbamidomethyl [C14]		0.000326079	0	1	1	14	Q8H8C7	Q8H8C7 [211-225]	0	1738.93425787	High	High	High			2.9e6	3.6651132106781	High	0	5.595E-05
High	[K].QAFDEAISELDSLGEESYK.[D]	1xDeamidated [Q1]		0.000113428	0	1	1	1	Q2R2W2	Q2R2W2 [207-225]	0	2131.955366	Not Found	Not Found	High				4.80163621902466	High	0	2.618E-05
High	[K].QAFDEAISELDSLGEESYK.[D]			7.92273E-07	0	1	1	24	Q2R2W2	Q2R2W2 [207-225]	0	2130.97135	High	High	High	1.2e7	5.1e6	5.7e6	5.19816017150879	High	0	9.791E-07
High	[R].FGVTPTFLVNAEQIEIK.[I]			2.8595E-05	0	1	1	21	Q69RJ0	Q69RJ0 [1041-1057]	0	1906.03204043	High	High	High	6.3e6		1.9e7	3.77649188041687	High	0	1.633E-05
High	[K].QAFDEAISELDTLGEESYK.[D]			4.30518E-07	0	2	2	22	Q6ZKC0; Q84J55	Q6ZKC0 [198-216]; Q84J55 [208-226]	0	2144.98700006	High	High	High	8.6e7	4.7e7	4.9e6	6.41109228134155	High	0	4.47E-07
High	[R].TYDFDNTMGGFYIAPAFMDK.[L]			0.00056707	0	1	1	14	P93431	P93431 [112-131]	0	2303.99876761	High	High	High	9.0e6	1.5e7	1.1e7	3.35407161712646	High	0.0001933	0.0002902
High	[R].FDGALNVDVNEFQTNLVPYPR.[I]	1xDeamidated [N/Q]		0.000182276	0	1	1	4	Q53M52	Q53M52 [244-264]	0	2409.17211589	Not Found	Not Found	High			3.0e6	3.78553104400635	High	0	3.691E-05
High	[K].APMIDNPDFKDDPYIYAFDSLK.[Y]			0.000343078	0	1	1	6	Q9SLY8	Q9SLY8 [302-323]	1	2575.20611766	High	High	Not Found	2.1e7	5.3e6		3.8798987865448	High	0	0.0001177
High	[R].VADHAGVALAGLTADGR.[V]			4.72686E-05	0	1	1	13	P52428	P52428 [66-82]	0	1593.83434379	High	High	High	8.5e7	5.5e6		3.28289127349854	High	0	1.388E-05
High	[R].ETPSVAGIINPGSDGFQK.[L]			3.64546E-05	0	1	1	10	Q93VT8	Q93VT8 [36-53]	0	1816.90756818	High	High	High	8.3e7		3.6e7	3.85488104820251	High	0	0.000113
High	[K].GHYLNATAGTCEEMIKR.[A]	1xDeamidated [N5]; 1xCarbamidomethyl [C11]		4.1511E-05	0	1	1	7	P0C511	P0C511 [237-253]	1	1951.90005747	High	High	High	8.6e7			4.53902816772461	High	0	1.262E-05
High	[R].TASNEAVQVNIGK.[K]			0.00130038	0	1	1	6	P48600	P48600 [161-173]	0	1330.69611908	High	High	Not Found	9.7e6	1.2e6		3.59588503837585	High	0.0001396	0.0002135
High	[R].SVQMEGLTWGASK.[L]			0.00111653	0	1	1	14	P29545	P29545 [160-172]	0	1393.67802621	High	High	High	5.3e7			4.42023897171021	High	0	0.0001302
High	[R].LVQNSIASSDPGK.[L]			0.000739405	0	1	1	12	P0C487	P0C487 [147-159]	0	1315.68522005	High	High	High	3.0e7		4.6e6	3.94037842750549	High	0.0001396	0.0002311
High	[K].KDAEGQDAEATTEEAK.[K]			1.11181E-06	0	1	1	20	P49199	P49199 [133-148]	1	1692.7558781	High	High	High	1.5e8		1.0e8	5.85011434555054	High	0	6.631E-05
High	[K].LGNYTEAVADANK.[A]			0.00129306	0	1	1	6	Q0JL44	Q0JL44 [53-65]	0	1365.66448459	High	High	High	1.6e7	2.9e6	3.1e6	3.13843417167664	High	7.959E-05	0.0001673
High	[K].GHYLNATAGTCEEMIK.[R]	1xCarbamidomethyl [C11]		2.38307E-06	0	1	1	71	P0C511	P0C511 [237-252]	0	1794.81493051	High	High	High	6.5e8	1.9e7	7.2e7	5.55033254623413	High	0	1.565E-06
High	[R].IGYSMITDAEEK.[G]			0.000786782	0	2	2	16	Q9XEA8; Q9XEA6	Q9XEA8 [52-63]; Q9XEA6 [49-60]	0	1356.63515832	High	High	High	1.3e8	2.3e7	1.1e7	4.19677114486694	High	0	0.0001322
High	[R].EDGVIMNDETVYQLCK.[Q]	1xCarbamidomethyl [C15]		0.00016281	0	1	1	2	Q5Z8V9	Q5Z8V9 [232-247]	0	1913.86194018	High	Not Found	Not Found				2.67447996139526	High	0	3.401E-05
High	[R].LPDATQGSDHLR.[Q]			0.000926744	0	1	1	23	Q9FE01	Q9FE01 [132-143]	0	1309.64950327	High	High	High	3.2e8	9.5e6	3.7e6	3.32335591316223	High	7.959E-05	0.000168
High	[R].QSGTTPGYSYSTANK.[N]			0.000219614	0	1	1	12	A2Y4S9	A2Y4S9 [48-62]	0	1561.71289123	High	High	High	1.7e7		5.4e6	3.494549036026	High	0	4.228E-05
High	[R].EAGVTVVESPAK.[I]			0.000823133	0	1	1	6	Q6ZL94	Q6ZL94 [304-315]	0	1186.63139364	High	High	Not Found				3.18519759178162	High	0.0001396	0.0002469
High	[K].AIGSGSEGADSSLQEQYNK.[E]			7.70214E-07	0	1	1	14	Q9LSU1	Q9LSU1 [167-185]	0	1940.88320378	High	High	High	2.2e8	1.5e7	1.1e8	5.17886638641357	High	0	1.989E-06
High	[K].MPWLAVPFSDSEALAK.[L]			0.0013226	0	1	1	13	Q7Y0F2	Q7Y0F2 [98-113]	0	1761.88801885	High	High	High			1.1e7	4.10528087615967	High	0	0.0001451
High	[R].EAIDAEDSVAELER.[A]			0.000106597	0	1	1	6	Q7XDY9	Q7XDY9 [250-263]	0	1546.72312152	High	High	High	1.2e8		8.4e7	3.93278384208679	High	0	7.485E-05
High	[R].AASSAAVEDGSSSNTDTVPTPK.[V]			2.41013E-06	0	1	1	14	Q0J709	Q0J709 [57-78]	0	2091.96766157	High	High	High	1.7e7	2.2e6	6.7e6	5.18343305587769	High	0	1.577E-06
High	[R].LASIGLENTEANR.[Q]			8.60097E-05	0	1	1	20	Q40677	Q40677 [73-85]	0	1387.71758277	High	High	High	7.5e8		6.2e8	4.48757982254028	High	7.959E-05	0.000172
High	[R].GGVIMDVVTPEQAR.[I]			0.00107935	0	1	2	17	Q69LA6	Q69LA6 [44-57]	0	1471.75733911	High	High	High	5.3e7		1.3e7	4.04573249816895	High	0.0001933	0.0002737
High	[K].ENVTSEALEAAR.[I]			0.000764882	0	1	1	15	A2Y0T4	A2Y0T4 [58-69]	0	1289.63318447	High	High	High	2.4e8	1.0e8	3.7e7	4.15343332290649	High	0.0001396	0.0002346
High	[K].EVSEEPEHVRPK.[D]			0.000580023	0	1	1	5	Q7XLR1	Q7XLR1 [4-15]	0	1435.71758277	High	High	High	7.0e7			3.23102116584778	High	0	0.0001068
High	[K].GDAVLGEGASESLHVK.[D]			1.64412E-05	0	1	1	20	P17784	P17784 [339-354]	0	1568.7914759	High	High	High	8.7e7	3.6e6	2.9e6	4.63510465621948	High	0	1.078E-05
High	[R].SAEYMTHAPLGSLNSVGGVATEINAVNYVSPR.[S]			3.63984E-06	0	1	1	15	P0C367	P0C367 [392-423]	0	3304.62666491	High	High	High	1.7e7			4.80511951446533	High	0	2.128E-06
High	[R].DQETTGFAWWAGNAR.[L]			0.000718824	0	1	1	8	P0C367	P0C367 [27-41]	0	1709.76665815	High	High	High	1.1e7		1.5e7	3.65033364295959	High	0.0002014	0.0003767
High	[K].SQSGDEAYNDNGLVPR.[T]	1xDeamidated [N]		0.000248663	0	1	1	18	Q5Z8V9	Q5Z8V9 [183-198]	0	1722.75654727	High	High	High		4.6e6	1.2e7	3.94492316246033	High	0	4.624E-05
High	[K].SQSGDEAYNDNGLVPR.[T]			0.000404118	0	1	1	17	Q5Z8V9	Q5Z8V9 [183-198]	0	1721.77253127	High	High	High	2.9e7	4.1e6	1.9e7	3.44174480438232	High	0	0.0001081
High	[R].VVLDCATADPDGR.[K]	1xCarbamidomethyl [C5]		0.000360963	0	1	3	13	Q2QNG7	Q2QNG7 [319-331]	0	1388.64745463	High	High	High	3.0e7	1.4e7	1.6e7	4.24047613143921	High	0	9.52E-05
High	[K].YGRPLLGCTIKPK.[L]	1xCarbamidomethyl [C8]		3.36834E-05	0	1	1	76	P0C511	P0C511 [165-177]	0	1502.85118029	High	High	High	1.5e8	1.8e8	9.5e7	3.67644429206848	High	0	3.115E-05
High	[K].VVTAAAAGGGGELTVEER.[N]			0.000188558	0	1	1	11	Q84J55	Q84J55 [36-53]	0	1686.8657034	High	High	High	1.2e7			4.17507839202881	High	0	3.781E-05
High	[R].MVGESTEAVGAGVGGGSSGQK.[M]			3.57318E-07	0	1	1	8	Q7F9I1	Q7F9I1 [227-247]	0	1864.87053068	High	High	High	3.2e7		5.9e6	5.2140908241272	High	0	3.903E-07
High	[R].DVQEACVHDGYVLPK.[L]	1xCarbamidomethyl [C6]		0.000107808	0	1	1	25	P49216	P49216 [52-66]	0	1729.82139612	High	High	High	5.9e7	4.0e6		4.39386224746704	High	0	2.668E-05
High	[R].IITTNLWSAELSK.[L]			0.000272175	0	1	5	38	Q9AUV6	Q9AUV6 [204-216]	0	1475.81042053	High	High	High	4.0e7		9.1e6	4.18426942825317	High	0	4.92E-05
High	[K].GLDVIQQAQSGTGK.[T]			0.000267604	0	2	5	19	Q6Z2Z4; P35683	Q6Z2Z4 [78-91]; P35683 [78-91]	0	1401.73323283	High	High	High	3.3e8		1.6e8	4.47074842453003	High	0	5.388E-05
High	[R].MVGESTEAVGAGVGGGSSGQK.[M]	1xOxidation [M1]		0.00047067	0	1	1	4	Q7F9I1	Q7F9I1 [227-247]	0	1880.86544568	Not Found	High	High		4.6e6		3.04402637481689	High	0.0002014	0.0005077
High	[K].KDAEGQDAEATTEEAKK.[S]			6.11018E-07	0	1	1	6	P49199	P49199 [133-149]	2	1820.85084106	High	High	High	1.3e8			6.79194593429565	High	0	5.781E-07
High	[R].FDDGVGGDNEVQR.[T]			0.000224631	0	1	1	10	P0DKK0	P0DKK0 [278-290]	0	1407.61351161	High	High	High	5.8e7		3.8e7	3.90481305122375	High	0	0.0001263
High	[K].AVAHQPVSVAIEAGGR.[E]			0.000114717	0	1	1	14	P25777	P25777 [267-282]	0	1561.84451459	High	High	High	1.6e7		4.6e6	3.16670560836792	High	0.0002014	0.0003717
High	[K].DAEGQDAEATTEEAK.[K]			9.52124E-05	0	1	1	15	P49199	P49199 [134-148]	0	1564.66091514	High	High	High	6.5e7	1.4e6	3.3e7	4.42686414718628	High	0	2.868E-05
High	[K].ENVSSEALEAAR.[I]			0.000931991	0	1	1	10	A2ZCQ7	A2ZCQ7 [58-69]	0	1275.61753441	High	High	High	5.5e7		1.2e7	4.01107168197632	High	0.0002014	0.0004513
High	[K].AAGVYTDAEGAAADK.[F]			9.46763E-05	0	1	1	10	Q84T92	Q84T92 [120-134]	0	1409.65431379	High	High	High	1.3e8			4.4676456451416	High	0	2.725E-05
High	[K].GHYLNATAGTCEEMIK.[R]	1xOxidation [M14]; 1xCarbamidomethyl [C11]		1.99215E-05	0	1	1	27	P0C511	P0C511 [237-252]	0	1810.80984551	High	High	High	3.1e8	6.3e6	6.9e6	4.4743070602417	High	0	7.18E-05
High	[K].TYDLNFKEENNDGSQK.[I]	1xDeamidated [N/Q]		0.000381932	0	1	1	66	Q42971	Q42971 [264-279]	1	1902.83519143	High	High	High	1.3e7	8.8e6	7.1e6	3.84254550933838	High	0.0002014	0.0004254
High	[K].GHYLNATAGTCEEMIKR.[A]	1xDeamidated [N5]; 1xOxidation [M14]; 1xCarbamidomethyl [C11]		6.06021E-05	0	1	1	9	P0C511	P0C511 [237-253]	1	1967.89497247	High	High	High	3.2e7	9.9e6		4.3222188949585	High	0	8.262E-05
High	[R].LPEFTPEQSAMVK.[G]			0.000413349	0	1	1	10	Q0J0N4	Q0J0N4 [315-327]	0	1476.74029208	High	High	High	1.3e8			3.31814861297607	High	0	6.625E-05
High	[R].KWVSDTGVENIGK.[R]			0.0003549	0	1	1	11	P93431	P93431 [350-362]	1	1432.74306926	High	High	High			3.9e6	4.03356552124023	High	0	5.938E-05
High	[R].AVAMSATDGLMR.[G]			0.00118138	0	1	1	15	P12085	P12085 [76-87]	0	1222.59185384	High	High	High	7.5e7	2.6e7	2.0e7	4.04275751113892	High	0	0.0001521
High	[R].HDLHISAYGEGNER.[R]			0.000303	0	1	1	10	P14655	P14655 [333-346]	0	1597.73535803	High	High	Not Found				4.26398468017578	High	0	7.63E-05
High	[K].DLVVDMTNFYNQYK.[S]			0.00068321	0	1	1	3	Q9S827	Q9S827 [146-159]	0	1749.81524781	Not Found	High	High		1.8e7		3.88335204124451	High	0	9.373E-05
High	[K].VIACVGETLEQR.[E]	1xCarbamidomethyl [C4]		0.000837193	0	1	1	17	P48494	P48494 [124-135]	0	1374.70457561	High	High	High	7.9e8		2.5e8	4.47231149673462	High	0	0.0001076
High	[K].HLTSTYSSDETKEDIK.[L]			0.000267604	0	1	2	12	B8BKI7	B8BKI7 [308-323]	1	1853.87632755	High	High	High	1.6e7	6.5e6		4.58318710327148	High	0	4.862E-05
High	[K].QSSALSAASSACDHIR.[D]	1xCarbamidomethyl [C12]		3.79246E-05	0	1	1	10	Q7XDC8	Q7XDC8 [241-256]	0	1660.77075751	High	High	High	2.3e8		1.9e7	4.60766315460205	High	0	2.225E-05
High	[K].AAPAAAAHSAVTR.[E]			0.000318796	0	1	1	6	Q7XTJ3	Q7XTJ3 [63-75]	0	1193.63854475	High	High	High	1.1e7		2.0e7	3.72605919837952	High	0	6.385E-05
High	[K].DAPMFVVGVNEK.[E]			0.00106723	0	2	2	20	Q7FAH2; Q6K5G8	Q7FAH2 [129-140]; Q6K5G8 [129-140]	0	1305.65074889	High	High	High	2.8e8			3.76828718185425	High	0.0002014	0.0003455
High	[R].VSAANSRPPNPQ.[-]			0.000219614	0	2	6	21	Q0DHF6; A2XFI3	Q0DHF6 [594-605]; A2XFI3 [595-606]	0	1237.62837395	High	High	High	3.5e7		1.2e7	4.08163404464722	High	0	4.231E-05
High	[K].SNNTVYNATSTGVVR.[K]			0.00018644	0	1	1	10	P0C388	P0C388 [201-215]	0	1582.78197384	High	High	High	9.9e7		2.9e7	3.62803816795349	High	0	3.756E-05
High	[K].VIGTEHTDILR.[V]			0.00140734	0	1	1	28	P30298	P30298 [351-361]	0	1253.68482619	High	High	High	2.0e8	1.0e7	4.4e7	3.18618059158325	High	0.0001933	0.0002652
High	[R].YGGGANTLAAGYSK.[G]			9.46763E-05	0	1	1	11	Q8H5N9	Q8H5N9 [159-172]	0	1329.64335527	High	High	High	1.5e8			3.95014023780823	High	0	2.302E-05
High	[K].GHYLNATAGTCEEMIKR.[A]	1xOxidation [M14]; 1xCarbamidomethyl [C11]		1.65088E-06	0	1	1	28	P0C511	P0C511 [237-253]	1	1966.91095647	High	High	High	1.8e7	1.8e7	3.9e6	5.10501003265381	High	0	1.198E-06
High	[K].TYDLNFKEENNDGSQK.[I]			4.72686E-05	0	1	1	16	Q42971	Q42971 [264-279]	1	1901.85117543	High	High	High	9.8e8	3.7e7	6.5e7	3.7885262966156	High	0	1.389E-05
High	[K].IVTSANNTYEAGVPNGK.[E]			1.74679E-06	0	1	2	14	Q0JMY8	Q0JMY8 [97-113]	0	1734.8657034	High	High	High	1.7e8	4.7e6	6.2e7	5.09067678451538	High	0	6.107E-06
High	[K].AAEKPEEEEEAPKPKPK.[N]			0.000164659	0	1	1	2	Q9ZRI7	Q9ZRI7 [243-259]	0	1906.97564768	High	Not Found	Not Found	5.7e7			3.46282553672791	High	0	3.432E-05
High	[K].KDAPAGEKPEPVR.[T]			0.000430013	0	1	1	9	P31674	P31674 [74-86]	1	1393.74340363	High	High	High	1.4e8		3.1e8	3.60728859901428	High	0	6.797E-05
High	[K].EEPKPEPEAEAAAETTSR.[E]			8.07054E-06	0	1	1	21	Q0JPA6	Q0JPA6 [132-149]	0	1941.90360487	High	High	High	3.4e8	1.6e6	2.1e7	5.90890789031982	High	0	3.819E-06
High	[K].ASDASQEVDSQENHETVQEDESK.[V]			1.38789E-05	0	1	2	4	A2WNF5	A2WNF5 [221-243]	0	2562.07101671	High	High	Not Found		1.2e7		3.72147250175476	High	0	5.673E-06
High	[K].GLNAGNAASIPSK.[C]			0.000947911	0	1	1	8	Q0IQK9	Q0IQK9 [85-97]	0	1199.63787601	High	High	High	6.5e8			3.5392062664032	High	0	0.0001171
High	[K].IVTSANNTYEAGVPNGK.[E]	2xDeamidated [N7; N15]		1.55384E-05	0	1	2	25	Q0JMY8	Q0JMY8 [97-113]	0	1736.8337354	High	High	High	1.5e8	7.1e6		4.49001216888428	High	0	1.185E-05
High	[R].GVAFMVDNCSTTAR.[L]	1xCarbamidomethyl [C9]		0.000521021	0	1	1	5	Q65XK0	Q65XK0 [491-504]	0	1528.68827357	High	Not Found	High			1.3e7	3.64789628982544	High	7.959E-05	0.0001954
High	[K].GHYLNATAGTCEEMIK.[R]	1xDeamidated [N5]; 1xCarbamidomethyl [C11]		1.92578E-05	0	1	1	33	P0C511	P0C511 [237-252]	0	1795.79894651	High	High	High	2.4e8	1.2e7	6.5e7	4.67961978912354	High	0	4.096E-05
High	[K].LLESHLVPSSTAPESK.[V]			0.000653038	0	1	1	10	Q7XTE8	Q7XTE8 [110-125]	0	1694.89594092	High	High	High	1.9e7	8.4e6	9.8e6	3.12126111984253	High	0	9.11E-05
High	[K].DEAYFAANAAAQASR.[R]			8.88377E-06	0	1	1	40	Q2QLY5	Q2QLY5 [374-388]	0	1555.71355997	High	High	High	9.0e7	3.1e7	6.1e6	5.48381423950195	High	0	4.088E-06
High	[R].SSSGDAQVSESANTDLTER.[K]			0.000818498	0	1	2	2	B8B0E2	B8B0E2 [1024-1042]	0	1953.86319655	High	Not Found	Not Found				2.4141149520874	High	0.0002014	0.0005099
High	[K].DEAYFAANAAAQASR.[R]	1xDeamidated [N/Q]		0.0001054	0	1	1	8	Q2QLY5	Q2QLY5 [374-388]	0	1556.69757597	High	High	High	1.8e7	1.4e7	1.7e7	3.75724911689758	High	0	2.491E-05
High	[R].YDDNAAVIIDQK.[G]			0.00091118	0	1	1	14	P0C438	P0C438 [80-91]	0	1364.66923562	High	High	High	9.2e7		3.8e7	3.90769529342651	High	0	0.0001159
High	[K].IVTSANNTYEAGVPNGK.[E]	1xDeamidated [N]		7.61564E-07	0	1	2	27	Q0JMY8	Q0JMY8 [97-113]	0	1735.8497194	High	High	High	2.0e9	1.4e8	6.1e8	5.50442552566528	High	0	1.118E-06
High	[K].LLQAVETGQGAIR.[E]			0.000969561	0	1	1	4	Q69LE7	Q69LE7 [286-298]	0	1355.76413909	High	High	Not Found	2.6e7	6.6e6		2.65035128593445	High	0	0.0001189
High	[R].FEGYNDYTPEQLIK.[D]	1xDeamidated [N5]		0.000698815	0	1	1	2	P52428	P52428 [176-189]	0	1717.79555862	Not Found	High	Not Found		6.0e6		3.48061347007751	High	0	9.524E-05
High	[K].GHYLNATAGTCEEMIKR.[A]	1xCarbamidomethyl [C11]		1.6886E-06	0	1	1	37	P0C511	P0C511 [237-253]	1	1950.91604147	High	High	High	9.7e6	2.1e7	2.7e7	5.36251497268677	High	0	6.662E-06
High	[R].ESGSTMDVVAAQTK.[A]			1.19161E-05	0	1	1	19	P48494	P48494 [136-149]	0	1423.67333467	High	High	High	8.0e8		2.4e8	3.93031287193298	High	0	0.0001301
High	[K].AGEDDDDLDDEDAEDEDKADEK.[A]			4.87471E-07	0	1	1	12	Q9SLY8	Q9SLY8 [384-405]	1	2453.90703063	High	High	High	1.2e8	6.1e7		5.0107364654541	High	0	8.301E-07
High	[R].SAEYMTHAPLGSLNSVGGVATEINAVNYVSPR.[S]	2xDeamidated [N24; N]		5.66313E-05	0	1	1	4	P0C367	P0C367 [392-423]	0	3306.59469691	High	Not Found	High				4.90917682647705	High	0	1.58E-05
High	[R].LNALNSSAGADDDDEEEDDE.[-]			6.50179E-07	0	2	3	12	Q8L4L4; A2WXX3	Q8L4L4 [285-304]; A2WXX3 [285-304]	0	2123.80071529	High	High	High	4.8e7	5.6e6	2.5e7	5.20586824417114	High	0	6.064E-07
High	[R].LNALNSSAGADDDDEEEDDE.[-]	1xDeamidated [N]		1.05077E-06	0	2	3	2	Q8L4L4; A2WXX3	Q8L4L4 [285-304]; A2WXX3 [285-304]	0	2124.78473129	Not Found	High	Not Found				4.77033567428589	High	0	2.119E-06
High	[K].RGYVASNSKDDPAK.[E]	1xDeamidated [N7]		0.000837193	0	1	1	5	O64937	O64937 [310-323]	2	1508.73396149	High	High	High	3.5e7			4.39213180541992	High	0	0.0001542
High	[R].ELCSETGAAQDDVLAR.[V]	1xCarbamidomethyl [C3]		3.85726E-05	0	1	1	8	Q6AVA8	Q6AVA8 [713-728]	0	1734.79630349	High	High	High	6.9e6	1.3e7	3.8e6	4.03418636322021	High	0	1.194E-05
High	[R].IIYGGSVTGANCK.[E]	1xCarbamidomethyl [C12]		0.000273717	0	1	1	16	P48494	P48494 [207-219]	0	1339.66746186	High	High	High	7.0e8		1.8e8	4.25101518630981	High	0	4.946E-05
High	[K].SAPQSIWYGPDRPK.[Y]			0.000369209	0	1	1	36	A2XJ35	A2XJ35 [41-54]	0	1601.80706647	High	High	High	5.0e7	1.1e7	1.4e7	3.57877397537231	High	0.0001396	0.0002489
High	[R].LGANVGSAQGPTGLGK.[Y]			7.93496E-06	0	1	1	17	P0C367	P0C367 [324-339]	0	1426.76486732	High	High	High	8.7e8		1.1e8	4.08581924438477	High	0	4.782E-05
High	[R].DNGLLLHIHR.[A]	1xDeamidated [N2]		0.00134519	0	1	1	60	P0C511	P0C511 [286-295]	0	1188.64838161	High	High	High	1.6e8	5.2e7		3.39048171043396	High	0.0002103	0.0007905
High	[K].YYCTVIDAPGHR.[D]	1xCarbamidomethyl [C3]		0.000109032	0	1	1	22	O64937	O64937 [85-96]	0	1451.67360986	High	High	High	1.2e9	3.0e7	3.9e7	3.75875186920166	High	7.959E-05	0.000178
High	[R].CNDELEPSQCTAACK.[S]	3xCarbamidomethyl [C1; C10; C14]		2.87569E-05	0	1	2	12	A2WK50	A2WK50 [143-157]	0	1782.70914539	High	High	High	3.6e7	5.1e6	1.3e7	3.91235446929932	High	0	2.62E-05
High	[K].FSGATESGGGVVR.[V]			0.00107327	0	1	1	4	Q653V7	Q653V7 [787-799]	0	1223.60149049	High	Not Found	High	8.5e6			3.36624836921692	High	0	0.0001267
High	[K].VFSPEEVSAMILGK.[M]			0.000931991	0	1	1	12	Q6Z7B0	Q6Z7B0 [143-156]	0	1506.78724226	Not Found	High	High			4.2e7	3.42501163482666	High	0	0.0001157
High	[K].DDENVNSQPFMR.[W]	1xOxidation [M11]		0.000518087	0	1	1	17	P0C511	P0C511 [202-213]	0	1467.61688283	High	High	High	5.4e8			3.94533705711365	High	0.0001396	0.0002128
High	[R].TMASTVPLAVEGEPSNK.[-]			7.30169E-05	0	1	1	18	P31924	P31924 [800-816]	0	1730.86292622	High	High	High	1.4e8			3.75782036781311	High	0	8.295E-05
High	[R].TMASTVPLAVEGEPSNK.[-]	1xOxidation [M2]		0.000422791	0	1	1	5	P31924	P31924 [800-816]	0	1746.85784122	High	High	High		2.0e7		4.14701700210571	High	0	9.378E-05
High	[R].FYAISAEYPEFSNK.[D]			3.48443E-05	0	1	1	13	Q9SLY8	Q9SLY8 [84-97]	0	1665.77951427	High	High	High	6.0e7	6.6e7	3.3e7	5.05922698974609	High	0	1.109E-05
High	[R].VTSGEQQVVSGMNYR.[L]			6.02608E-05	0	1	1	9	Q10J94	Q10J94 [70-84]	0	1654.78534466	High	High	High	5.8e7	6.1e6	3.2e7	4.31906127929688	High	0.0001933	0.0002722
High	[R].NVIHGSDSVDNGKK.[E]	1xDeamidated [N11]		0.000164659	0	1	2	9	A6N0M9	A6N0M9 [112-125]	1	1470.71831143	High	High	High	3.9e7			3.47248864173889	High	0.0002733	0.0016
High	[R].NTGDATTFTNADLGAK.[K]			0.000137438	0	1	1	12	Q0JNR2	Q0JNR2 [135-150]	0	1596.75000498	High	High	High	5.3e7	2.3e6	2.2e7	3.97280836105347	High	0	3.01E-05
High	[K].LLDSHLVPSSTAAESK.[V]			0.000425185	0	1	1	18	Q6ZKC0	Q6ZKC0 [104-119]	0	1654.8646408	High	High	High	2.7e8	2.5e7		3.53173828125	High	0.0001933	0.0002613
High	[K].AAAAAEAASSSSSNEPAVDAQAK.[Q]			3.91712E-06	0	1	1	12	Q10RI7	Q10RI7 [28-50]	0	2103.97889497	High	High	High	1.3e7	1.7e6	7.6e6	4.75162792205811	High	0	2.247E-06
High	[K].IATGAHGGTAATTADAGGEK.[K]			0.000563877	0	1	1	8	Q2R4Z8	Q2R4Z8 [117-136]	0	1756.84603054	High	High	Not Found	1.1e7			3.32323741912842	High	7.959E-05	0.0001741
High	[K].GILAADESTGTIGK.[R]			0.000257232	0	2	3	19	P17784; Q5N725	P17784 [25-38]; Q5N725 [25-38]	0	1332.70053574	High	High	High			3.5e8	4.96598815917969	High	0	4.873E-05
High	[K].SPEDATNLIDDK.[K]			0.000756293	0	1	1	8	Q53LQ0	Q53LQ0 [159-170]	0	1317.61686567	High	High	High		3.9e7	3.2e7	3.76578068733215	High	7.959E-05	0.000165
High	[R].LEKPASYDQIK.[A]			0.000418043	0	2	2	31	Q7FAH2; Q6K5G8	Q7FAH2 [251-261]; Q6K5G8 [251-261]	0	1291.68924285	High	High	High	1.7e9			3.76167154312134	High	0	0.0001076
High	[R].LVQNSIASSDPGKLPK.[H]			0.000583307	0	1	1	2	P0C487	P0C487 [147-162]	1	1653.91701075	High	Not Found	Not Found	4.6e7			2.87728691101074	High	0	8.43E-05
High	[K].IVVNCGLGAEAGNSK.[G]	1xCarbamidomethyl [C5]		2.0492E-05	0	1	1	10	Q9ZST0	Q9ZST0 [108-122]	0	1488.74750299	High	High	High	7.2e7		3.5e6	4.47934770584106	High	0	7.527E-06
High	[K].TFQGPPHGIQVER.[D]			9.41431E-05	0	1	1	76	P0C511	P0C511 [147-159]	0	1465.75463703	High	High	High	2.0e10		1.2e10	3.65886831283569	High	0.0001933	0.0002934
High	[K].VALVYGQMNEPPGAR.[M]			2.59774E-05	0	1	1	25	P12085	P12085 [232-246]	0	1601.81043729	High	High	High	6.7e7			4.00940847396851	High	0	2.547E-05
High	[K].HLGGSDDTVEAYESGK.[L]			0.000205225	0	1	1	7	Q0DAE4	Q0DAE4 [108-123]	0	1664.73983418	High	High	High	8.7e6	7.4e6		3.74290823936462	High	0	4.019E-05
High	[K].KMDATAQELSEEK.[T]			0.000102465	0	1	1	18	Q7XDC8	Q7XDC8 [312-324]	1	1479.69954939	High	High	High	4.9e7	3.4e6	5.0e6	4.65547132492065	High	0	2.695E-05
High	[R].YGGGANELSDGYSK.[G]			0.000142175	0	1	2	4	Q6K215	Q6K215 [158-171]	0	1417.62301367	High	High	Not Found	3.5e7			4.00251817703247	High	0	3.091E-05
High	[R].VDVTAAEQCPPEGR.[L]	1xCarbamidomethyl [C9]		0.0013837	0	1	1	3	Q69SV0	Q69SV0 [199-212]	0	1528.70603207	High	Not Found	High	5.2e7			4.07124185562134	High	0.0002014	0.0003184
High	[K].IYDTCIGCTQCVR.[A]	3xCarbamidomethyl [C5; C8; C11]		0.000154742	0	1	1	7	P0C359	P0C359 [7-19]	0	1645.7131087	High	High	High	5.1e7	1.9e7	2.2e7	3.65079593658447	High	0	6.394E-05
High	[R].EGNWDLLGNNFPVFFIR.[D]			6.52186E-05	0	1	1	22	Q0E4K1	Q0E4K1 [130-146]	0	2038.01812171	High	High	Not Found	4.5e6	3.1e6		4.271568775177	High	7.959E-05	0.0001969
High	[K].VALVYGQMNEPPGAR.[M]	1xOxidation [M8]		0.000542026	0	1	1	5	P12085	P12085 [232-246]	0	1617.80535229	High	Not Found	High	1.0e7		3.4e6	2.92624497413635	High	0.0002014	0.000484
High	[R].SAEYMTHAPLGSLNSVGGVATEINAVNYVSPR.[S]	1xDeamidated [N]		1.08866E-05	0	1	1	21	P0C367	P0C367 [392-423]	0	3305.61068091	High	High	High	1.9e7		4.3e6	6.90044116973877	High	0	4.742E-06
High	[R].GLDQEYEGNVEATGEDYYVEPADER.[R]			2.45132E-06	0	1	1	16	Q8L4L4	Q8L4L4 [115-139]	0	2848.20678185	High	High	High	9.7e7	1.1e7	4.8e7	4.06389474868774	High	0.0001933	0.0002908
High	[K].EGDSAIVDVDSEGK.[V]			0.000157386	0	2	2	11	Q7F9I1; Q2QVG9	Q7F9I1 [885-898]; Q2QVG9 [886-899]	0	1420.64380862	High	High	High	1.8e8			4.31995725631714	High	0	3.326E-05
High	[R].IVGNEHYETAQR.[V]			0.000182276	0	1	1	28	P12085	P12085 [379-390]	0	1416.68661702	High	High	High	5.9e8		1.5e7	4.17016887664795	High	0	8.155E-05
High	[K].SPCGEGTNTWDR.[F]	1xCarbamidomethyl [C3]		0.000916339	0	1	1	12	P35686	P35686 [77-88]	0	1379.5644533	High	High	High	5.5e7		3.4e6	3.03323769569397	High	0	0.0001509
High	[R].TAVYNTATVTAASSPAK.[M]			0.000545095	0	1	1	2	Q5Z7L0	Q5Z7L0 [404-420]	0	1652.84899074	High	Not Found	Not Found	7.5e6			3.10542297363281	High	0	8.028E-05
High	[R].AQGDADSALDR.[L]			0.00126419	0	1	1	5	P35687	P35687 [60-70]	0	1118.50725576	High	High	High	8.2e7	6.4e7	9.5e7	3.86587882041931	High	0	0.0001409
High	[K].VFFTNSGSEANDSQVK.[LI]			3.36834E-05	0	1	4	12	Q01K11	Q01K11 [165-180]	0	1729.80276879	High	High	High	5.2e7		3.1e7	4.84495258331299	High	0	1.553E-05
High	[R].VALEACVQAR.[N]	1xCarbamidomethyl [C6]		0.00068321	0	1	1	627	P0C511	P0C511 [422-431]	0	1116.58300407	High	High	High	1.2e8	2.7e7	3.3e7	4.1859655380249	High	0.0001933	0.0002694
High	[R].VGGGPLGEGLDK.[V]			0.00091118	0	1	1	18	A2XJ35	A2XJ35 [174-185]	0	1098.5789642	High	High	High	5.7e8	4.3e7	2.3e8	4.24379730224609	High	0	0.0001385
High	[K].KGAIPALPTVAVAQELISK.[A]			1.93669E-05	0	1	1	43	Q0J8G4	Q0J8G4 [315-333]	1	1906.13717419	High	High	High			9.2e6	5.32231664657593	High	0	2.894E-05
High	[K].DAEGQDAEATTEEAKK.[S]			8.8974E-05	0	1	1	8	P49199	P49199 [134-149]	1	1692.7558781	High	High	High		6.6e6	1.8e6	3.76954126358032	High	0	8.897E-05
High	[K].DDENVNSQPFMR.[W]			0.000570281	0	1	1	27	P0C511	P0C511 [202-213]	0	1451.62196783	High	High	High	1.3e9	6.4e8	3.4e8	4.26353168487549	High	0.0001933	0.0002759
High	[R].APISNLTGVQGAVNVQGEDQK.[K]			1.33204E-06	0	1	1	14	O64422	O64422 [111-131]	0	2125.0883859	High	High	High	8.5e7	9.4e6		4.66893720626831	High	0	1.813E-06
High	[R].APISNLTGVQGAVNVQGEDQK.[K]	1xDeamidated [N/Q]		0.000129892	0	1	1	4	O64422	O64422 [111-131]	0	2126.0724019	Not Found	High	Not Found		4.0e6		3.72792410850525	High	0.0002993	0.002209
High	[K].KLSVETTANQDPLVTK.[G]			7.55333E-05	0	1	1	23	Q43008	Q43008 [166-181]	1	1743.94870473	High	High	High	8.8e7	6.6e6	2.3e7	3.15907692909241	High	0.0002014	0.0003704
High	[R].SAEYMTHAPLGSLNSVGGVATEINAVNYVSPR.[S]	1xDeamidated [N]; 1xOxidation [M5]		0.00127135	0	1	1	4	P0C367	P0C367 [392-423]	0	3321.60559591	Not Found	High	High		3.6e6		4.01195812225342	High	0	0.0001415
High	[K].LGIYSDAGSQTCSNK.[M]	1xCarbamidomethyl [C12]		0.000157386	0	1	1	14	Q9FXT4	Q9FXT4 [145-159]	0	1600.72716139	High	High	High	3.2e7	3.9e6	2.1e7	4.24180316925049	High	0	3.625E-05
High	[K].LLDSHLVPSSTAPESK.[V]			0.000193958	0	1	1	18	Q6EUP4	Q6EUP4 [110-125]	0	1680.88029086	High	High	High	9.5e7	1.7e7		3.47315239906311	High	0	3.856E-05
High	[K].LIEAYNELVSQGK.[SN]			0.000671736	0	2	2	15	Q7Y0F2; Q7Y0E8	Q7Y0F2 [63-75]; Q7Y0E8 [56-68]	0	1463.77403501	High	High	High	2.3e8		9.7e7	4.10965776443481	High	7.959E-05	0.0001762
High	[K].AGGAYTMNTASAVTVR.[S]	1xOxidation [M7]		0.000272175	0	1	1	2	P0DKK2	P0DKK2 [65-80]	0	1585.76388137	Not Found	High	Not Found		7.4e6		3.28294920921326	High	0	4.932E-05
High	[K].AGGAYTMNTASAVTVR.[S]			0.0001054	0	1	1	16	P0DKK2	P0DKK2 [65-80]	0	1569.76896637	High	High	High	8.7e7		1.0e7	4.20048332214355	High	0	6.245E-05
High	[R].VEIIANDQGNR.[I]			0.000861163	0	1	1	26	Q75HQ0	Q75HQ0 [78-88]	0	1228.62803958	High	High	High	1.6e8			3.68151426315308	High	0	0.0001134
High	[R].TSTSSATSNPAADQIQR.[-]			0.000714777	0	1	1	6	Q5NBT9	Q5NBT9 [1113-1129]	0	1734.82529508	High	High	High	1.3e6	2.7e6		3.15192723274231	High	0	9.679E-05
High	[K].HLYAQVIDDTK.[S]			0.00109778	0	1	1	6	Q8SAY0	Q8SAY0 [85-95]	0	1302.66884176	High	High	High		2.7e7		2.98012137413025	High	0	0.0001477
High	[R].VEIIANDQGNR.[I]	1xDeamidated [Q/N]		0.00139153	0	1	1	17	Q75HQ0	Q75HQ0 [78-88]	0	1229.61205558	High	High	High				2.98195576667786	High	0	0.0001497
High	[R].IVQDPSSLQDQK.[K]			0.00130038	0	1	2	12	A2WXV8	A2WXV8 [273-284]	0	1357.69578471	High	High	High	4.3e7	2.0e6	1.4e7	3.46616363525391	High	0	0.0001434
High	[K].SGQESHAACTEFDR.[T]	1xCarbamidomethyl [C9]		0.000133612	0	1	1	23	P35684	P35684 [291-304]	0	1594.65505909	High	High	High	4.4e7	1.6e6	1.6e6	4.28042888641357	High	0	0.0001533
High	[R].NLNMGNAASIPSK.[C]	1xOxidation [M4]		0.00064207	0	1	1	13	Q2QYL3	Q2QYL3 [90-102]	0	1332.65762552	High	High	High	9.3e7	5.0e6	1.6e6	4.24307537078857	High	7.959E-05	0.000177
High	[R].GLDQEYEGNVEATGEDYYVEPADER.[R]	1xDeamidated [N/Q]		8.50438E-05	0	1	1	7	Q8L4L4	Q8L4L4 [115-139]	0	2849.19079785	Not Found	High	High		4.9e7		4.6396222114563	High	0	0.0001391
High	[R].NLNMGNAASIPSK.[C]			0.000281555	0	1	1	16	Q2QYL3	Q2QYL3 [90-102]	0	1316.66271052	High	High	High	3.5e8		2.6e7	4.15589475631714	High	0	5.045E-05
High	[R].IEVEYYGTPVNLK.[S]			0.000777947	0	1	1	8	A3BLC3	A3BLC3 [121-133]	0	1524.7944361	High	High	High				3.86972713470459	High	0	0.0001024
High	[K].QAEASTAENNATASPK.[D]			0.000193958	0	1	1	6	Q69LE7	Q69LE7 [875-890]	0	1589.74016855	High	High	High			3.8e6	3.7454891204834	High	0	5.964E-05
High	[K].FSNACGAICTTK.[K]	2xCarbamidomethyl [C5; C9]		0.000481421	0	1	1	18	Q0J8G4	Q0J8G4 [303-314]	0	1329.59258269	High	High	High	8.4e7	3.2e6	2.7e6	3.76623558998108	High	0.0001933	0.0002856
High	[K].KEEEKPAEAAAPAAEPEKQ.[-]			6.76396E-07	0	1	1	25	Q0JPA6	Q0JPA6 [186-204]	2	2022.9978396	High	High	High	1.5e8	1.1e7	6.1e6	4.52635097503662	High	0	6.234E-07
High	[K].IGFESSQEVQHR.[I]			0.0012152	0	1	1	12	P35686	P35686 [17-28]	0	1416.68661702	High	High	High	1.6e8		5.1e7	2.94455623626709	High	0	0.0001374
High	[K].MGNISPLTGTQGQIR.[L]			6.02608E-05	0	1	2	14	A2YPX3	A2YPX3 [293-307]	0	1572.81625092	High	High	High	1.3e8	3.6e7	3.2e7	3.77191305160522	High	0	0.0001424
High	[K].VAKEDNADDIER.[E]			0.000184346	0	1	1	16	Q69RJ0	Q69RJ0 [231-242]	1	1374.64956276	High	High	High	8.9e7		4.7e7	3.87934279441834	High	0.0001396	0.0002075
High	[R].TTGDIADNWGSMTSR.[A]			0.000333527	0	1	1	8	Q9FXT4	Q9FXT4 [237-251]	0	1611.70675999	High	Not Found	High	3.0e7		2.0e7	3.41309976577759	High	0	7.439E-05
High	[K].SPEDATNLIDDKK.[I]			7.34304E-05	0	1	1	17	Q53LQ0	Q53LQ0 [159-171]	1	1445.71182863	High	High	High	1.9e8	7.5e7	7.4e7	4.39807319641113	High	0	1.912E-05
High	[K].SQGATILTGGVRPK.[H]			0.000800221	0	1	1	31	B3VMC0	B3VMC0 [354-367]	0	1384.79068818	High	High	High	8.5e7	1.2e7	5.9e6	3.5594322681427	High	0.0001933	0.0002886
High	[K].SQASALEAHAAPNCK.[V]	1xDeamidated [N13]; 1xCarbamidomethyl [C14]		0.000620683	0	1	1	4	Q7XDC8	Q7XDC8 [112-126]	0	1555.71693153	High	High	Not Found	8.7e6			3.4412739276886	High	0	8.767E-05
High	[R].ETTENESANEGYR.[F]			8.64968E-05	0	1	1	27	P0C433	P0C433 [226-238]	0	1499.62447013	High	High	High	3.3e8		1.4e8	4.12594270706177	High	0	9.67E-05
High	[R].MIGETTEAVGAGVGGGSSGNK.[M]			3.72875E-05	0	1	1	2	Q2QVG9	Q2QVG9 [228-248]	0	1878.88618074	High	Not Found	Not Found	8.6e6			3.78052115440369	High	0	1.168E-05
High	[R].MSGGDHIHAGTVVGK.[L]			1.65343E-05	0	1	1	90	P0C511	P0C511 [320-334]	0	1465.72162233	High	High	High	4.3e8	9.8e7	4.7e7	4.11266040802002	High	0	3.722E-05
High	[R].NAGESSGTQQATGAPGR.[G]			0.000535939	0	1	1	6	Q6EU14	Q6EU14 [27-43]	0	1588.73100086	High	High	High	4.8e6		3.0e6	2.8325183391571	High	0.0001396	0.0002167
High	[R].GGAGPSAACCSGVR.[S]	2xCarbamidomethyl [C9; C10]		0.000104806	0	1	1	21	Q0IQK9	Q0IQK9 [44-57]	0	1306.56267954	High	High	High	8.1e7		6.7e5	4.24941110610962	High	0	2.476E-05
High	[K].AAAVGANSQAAQSMLK.[Q]			3.31175E-05	0	1	2	6	P0C8Y9	P0C8Y9 [161-176]	0	1517.77405177	High	High	High	4.8e7	1.5e7	1.2e7	4.59948348999023	High	0	1.068E-05
High	[K].WVSDTGVENIGK.[R]			0.000343078	0	1	1	16	P93431	P93431 [351-362]	0	1304.6481063	High	High	High	7.5e8	3.8e8	1.7e7	3.4916296005249	High	0	0.0001008
High	[R].MSGGDHIHAGTVVGK.[L]	1xOxidation [M1]		5.20316E-05	0	1	1	84	P0C511	P0C511 [320-334]	0	1481.71653733	High	High	High	1.2e8	2.9e6	2.5e6	3.60607528686523	High	0	6.118E-05
High	[K].VMANADTPEDATTAR.[Q]			0.000180229	0	1	1	12	Q6AVA8	Q6AVA8 [610-624]	0	1562.71151102	High	High	High	3.2e7	8.2e6	2.1e7	4.14443397521973	High	7.959E-05	0.0001642
High	[K].SQASALEAHAAPNCK.[V]	1xCarbamidomethyl [C14]		9.04942E-05	0	1	1	15	Q7XDC8	Q7XDC8 [112-126]	0	1554.73291553	High	High	High			2.3e6	4.24458980560303	High	0	4.97E-05
High	[R].AGGVDDAPLVGNK.[A]			0.000478711	0	1	1	15	Q6ER94	Q6ER94 [61-73]	0	1212.62189158	High	High	High	1.2e9			4.30899000167847	High	7.959E-05	0.0001955
High	[R].AINGALECNGKNPGAVNAR.[V]	2xDeamidated [N]; 1xCarbamidomethyl [C8]		0.000291257	0	2	2	8	O04138; Q7Y1Z0	O04138 [246-264]; Q7Y1Z0 [249-267]	1	1927.9290498	High	High	High	3.1e6		1.4e7	3.53103709220886	High	0.0002014	0.000329
High	[R].TLDAHIEEQFGSGR.[L]			0.000148745	0	1	1	31	P49199	P49199 [165-178]	0	1559.74486009	High	High	High	5.9e7	9.7e6	3.0e7	3.52016520500183	High	7.959E-05	0.0001608
High	[K].DTSATAAATETTAR.[D]			0.000377643	0	1	2	10	A2Y720	A2Y720 [185-198]	0	1366.64447736	High	High	High	3.3e7	4.0e6	1.6e6	3.93596172332764	High	0	0.0001251
High	[R].VNVYYNEASCGR.[F]	1xCarbamidomethyl [C10]		0.000649361	0	3	4	12	Q43594; Q8H7U1; Q76FS3	Q43594 [47-58]; Q8H7U1 [47-58]; Q76FS3 [47-58]	0	1431.63213894	High	High	High	8.5e7	2.2e7		3.82183504104614	High	0	9.063E-05
High	[R].RAEEAQQSGPNAAAQSNGTGYQASR.[L]	1xDeamidated [N/Q]		0.000710753	0	1	2	7	B8AM21	B8AM21 [120-144]	1	2550.15635906	High	High	Not Found		9.1e5		3.92458438873291	High	0.0002014	0.0003239
High	[K].LIGLAGETNVQGEEQK.[K]			2.02619E-05	0	1	1	21	A2WXB2	A2WXB2 [59-74]	0	1685.87045443	High	High	High	2.8e7			4.83959913253784	High	0	2.811E-05
High	[K].LLDSHLVPSATAAESK.[V]			0.000430013	0	1	1	17	Q06967	Q06967 [109-124]	0	1638.8697262	High	High	High	2.0e8		1.3e7	3.85715889930725	High	7.959E-05	0.0001635
High	[R].GILAMDESNATCGK.[R]	1xCarbamidomethyl [C12]		0.00046802	0	1	1	20	Q40677	Q40677 [58-71]	0	1466.66139011	High	High	High	4.3e7	2.5e7		4.2637357711792	High	0.0001396	0.0002151
High	[K].NGGIDTEDDYPYK.[A]	1xDeamidated [N1]		0.000492418	0	1	1	18	P25777	P25777 [220-232]	0	1487.61725996	High	High	High	1.3e7	1.3e7	4.3e7	3.62584233283997	High	0.0001933	0.0002909
High	[R].AEQSPDDSSQPSASSEAR.[S]			7.76965E-05	0	1	1	6	Q2QMG2	Q2QMG2 [642-659]	0	1848.78421802	High	High	High	5.0e6	2.3e6		3.21560096740723	High	0.0002014	0.0003162
High	[K].IDNPIGATNIGR.[A]			0.000931991	0	1	1	14	Q43007	Q43007 [101-112]	0	1240.6644251	High	High	High	4.2e7	8.4e6	1.0e7	3.31009650230408	High	0	0.0001221
High	[R].NMAVTQFEAADAR.[R]			0.000710753	0	1	1	16	Q0J5V5	Q0J5V5 [129-141]	0	1423.66343875	High	High	High	1.3e7	1.1e7		3.04925394058228	High	0.0001396	0.0002217
High	[K].AVANQPVSVAIEAGGR.[A]			6.48513E-05	0	1	1	26	P25776	P25776 [254-269]	0	1538.82853016	High	High	High	2.1e8	2.1e7	3.1e7	4.03343820571899	High	0	6.085E-05
High	[K].VLCDEADAAVR.[N]	1xCarbamidomethyl [C3]		0.000589931	0	1	1	12	Q69RJ0	Q69RJ0 [685-695]	0	1218.57831253	High	High	High	1.7e8			4.58628416061401	High	0	8.492E-05
High	[R].KQSSALSAASSACDHIR.[D]	1xCarbamidomethyl [C13]		2.91132E-08	0	1	1	19	Q7XDC8	Q7XDC8 [240-256]	1	1788.86572047	High	High	High				6.44702625274658	High	0	9.939E-07
High	[R].YTAYGQTESGQHGSAEEESR.[L]			4.44216E-05	0	1	1	11	Q6Z965	Q6Z965 [287-306]	0	2186.92210836	High	High	High	5.1e7		1.7e7	3.38689303398132	High	0	2.977E-05
High	[K].HIGGCDDTLALNNEGK.[L]	1xCarbamidomethyl [C5]		8.99846E-05	0	1	1	2	P55142	P55142 [76-91]	0	1713.7860732	High	Not Found	Not Found	1.3e7			2.75302863121033	High	0	2.219E-05
High	[K].VESTAVPSASTPDVADAK.[A]			2.14391E-05	0	1	1	19	Q40680	Q40680 [79-96]	0	1744.85994926	High	High	High	2.7e8	6.9e6	1.7e7	4.00929880142212	High	0.0001396	0.0002541
High	[R].HPAESTSATNESVLK.[V]			8.39597E-06	0	1	1	15	B8BJ39	B8BJ39 [476-490]	0	1570.77074044	High	High	High	2.9e7	6.0e6	1.0e7	3.45181345939636	High	0	3.921E-06
High	[K].VFQGDFSSNLPVDK.[A]			0.000180229	0	1	1	12	Q9LI00	Q9LI00 [306-319]	0	1552.76419858	High	High	High	1.6e8			4.12602186203003	High	0	5.251E-05
High	[R].IDVTGPEQCPPEGK.[L]	1xCarbamidomethyl [C9]		0.000245871	0	1	1	8	Q7XJ02	Q7XJ02 [200-213]	0	1526.71553413	High	High	High	6.0e7		1.4e7	4.00505447387695	High	0.0001933	0.0002628
High	[K].ELQEFKPVDASANA.[-]			0.000645705	0	1	1	6	P09229	P09229 [127-140]	0	1518.74346312	High	High	High	6.7e7			3.98222351074219	High	0	9.028E-05
High	[R].HATTEDAFQDGK.[S]			0.000150434	0	1	1	2	Q9XJ29	Q9XJ29 [264-275]	0	1319.58623429	High	Not Found	Not Found	2.3e7			3.24317383766174	High	0	3.216E-05
High	[K].TGSVLQQASEQVK.[S]			0.000263109	0	1	2	3	A2Y720	A2Y720 [143-155]	0	1374.7223338	High	Not Found	High	1.1e8		4.1e7	3.49917244911194	High	0.0001396	0.0002197
High	[R].HPAESTNATNESVLK.[V]			0.000953278	0	1	1	9	Q2QXR8	Q2QXR8 [476-490]	0	1597.78163947	High	High	High	1.3e7	2.8e6	9.9e6	3.11391592025757	High	0.0002103	0.0005895
High	[R].SYPTYACSPATTGSTK.[A]	1xCarbamidomethyl [C7]		0.00116812	0	1	1	5	Q6H5X0	Q6H5X0 [63-78]	0	1691.75812714	High	High	High	5.6e6		6.7e6	2.88745141029358	High	0.0002733	0.001653
High	[K].HIVQDLKPEIPVSK.[N]			0.000289617	0	1	1	19	P49027	P49027 [282-295]	0	1602.92136792	High	High	High	8.3e6			3.66577649116516	High	0	7.341E-05
High	[R].GILAMDESNATCGK.[R]	1xOxidation [M5]; 1xCarbamidomethyl [C12]		0.000890834	0	1	1	10	Q40677	Q40677 [58-71]	0	1482.65630511	High	High	High	7.4e7		3.0e7	3.30384254455566	High	0.0001933	0.0002791
High	[K].AGAEVIGISGDDAASHK.[E]			3.00859E-05	0	1	1	15	P0C5D5	P0C5D5 [129-145]	0	1597.78163947	High	High	High	2.6e7	2.7e6	1.0e7	4.94413661956787	High	0	6.917E-05
High	[K].FPTLVTHQESLESK.[V]			3.68687E-05	0	1	1	34	B7F845	B7F845 [133-146]	0	1615.83261245	High	High	High	2.4e7	2.5e7	1.6e7	4.26760911941528	High	0	1.931E-05
High	[K].TAVATDTILNQK.[G]			0.001229	0	1	1	18	P0C2Z4	P0C2Z4 [177-188]	0	1274.69505648	High	High	High	4.8e8		2.5e8	3.95663237571716	High	0	0.0001383
High	[K].AGTDDGANKDTSATAAATETTAR.[D]			6.4123E-05	0	1	1	9	A2Y720	A2Y720 [176-198]	1	2196.00108689	High	High	High	6.0e6	1.7e6	1.8e7	4.58134603500366	High	0	1.73E-05
High	[K].TIEVNNTDAEGR.[L]			0.00116154	0	1	1	19	Q6K669	Q6K669 [445-456]	0	1318.62334804	High	High	High	9.7e6		3.7e6	3.9327757358551	High	7.959E-05	0.0001926
High	[R].DPGELVFPFGPDYLENLNVNLDHPK.[L]			0.000841933	0	1	1	4	Q6ZJS7	Q6ZJS7 [159-183]	0	2839.39373536	High	High	Not Found				2.62421631813049	High	0	0.0001079
High	[K].VESTACSVSPTADQK.[A]	1xCarbamidomethyl [C6]		0.00148908	0	1	1	8	Q40682	Q40682 [79-93]	0	1579.72682702	High	High	High			1.7e6	3.50404334068298	High	0.0001396	0.0002365
High	[R].LNLEAAGVEVDNIGAIK.[V]			2.02619E-05	0	1	1	10	P48642	P48642 [302-318]	0	1725.93814007	High	High	High				4.50083684921265	High	0	3.818E-05
High	[R].EGDGGEALAHAPR.[R]			0.0011948	0	1	1	5	Q7XDY9	Q7XDY9 [335-347]	0	1279.60255309	High	High	Not Found	2.0e7			4.05825138092041	High	0	0.0001362
High	[R].SPTGEVIFGGETMR.[F]	1xOxidation [M13]		0.00122208	0	1	1	6	P0C367	P0C367 [344-357]	0	1496.70496956	High	High	High	2.6e7	1.0e7		3.21403765678406	High	0.0002014	0.0004758
High	[K].QAGEYQPEEQPEADTDYSR.[A]			0.000395093	0	1	1	6	Q43007	Q43007 [633-651]	0	2212.92652502	High	High	High	5.2e7		3.7e7	3.62379121780396	High	7.959E-05	0.0001868
High	[K].NPGEQSHAANAGLDIAVR.[L]			0.000160075	0	1	1	15	Q9FE01	Q9FE01 [63-80]	0	1819.90454849	High	High	High	1.7e7			3.12723135948181	High	0	4.38E-05
High	[R].AFNPTQAEETYSMVTANR.[F]			1.36457E-05	0	1	1	12	P0C436	P0C436 [235-252]	0	2029.92837989	High	High	High	3.3e7		2.1e6	4.74025058746338	High	0	8.269E-06
High	[K].VATPDQAQEVHDGLR.[K]			7.08749E-06	0	1	1	28	P48494	P48494 [176-190]	0	1635.80852293	High	High	High	1.7e9	4.3e6	1.9e7	4.28934669494629	High	0	8.09E-05
High	[K].IENLQSHDNTEIYEK.[A]			0.000373402	0	1	1	10	Q9SLX0	Q9SLX0 [476-490]	0	1832.86609726	High	High	High	2.9e7	1.6e7	4.4e6	3.3592541217804	High	0.0002103	0.0007772
High	[K].IAVSPGTEGTSSPLTLHGR.[D]			1.34165E-05	0	1	1	4	B7EA73	B7EA73 [39-57]	0	1879.98721545	High	High	High	3.0e7	1.1e7		3.54858660697937	High	0	1.183E-05
High	[R].AFNPTQAEETYSMVTANR.[F]	1xDeamidated [N/Q]		0.00133761	0	1	1	3	P0C436	P0C436 [235-252]	0	2030.91239589	Not Found	High	High			1.6e7	3.98459148406982	High	0	0.0001464
High	[R].AAGGASGGEELTVEER.[N]			1.71745E-06	0	1	1	27	Q2R2W2	Q2R2W2 [37-52]	0	1532.71870486	High	High	High	1.1e8		8.2e6	4.78594732284546	High	0	1.228E-05
High	[K].AGEDADSLGLTGHER.[Y]			8.31443E-05	0	1	1	6	Q6YZX6	Q6YZX6 [825-839]	0	1527.70338917	High	High	High	2.5e8		2.6e6	4.05187654495239	High	0	2.097E-05
High	[K].SAQDIALADLPTTHPIR.[L]			3.50416E-05	0	1	1	29	Q06967	Q06967 [160-176]	0	1818.97083716	High	High	High			1.1e7	3.66276717185974	High	0	5.113E-05
High	[K].VDKGTVEVAGTNK.[E]			0.000481421	0	1	1	33	Q5N725	Q5N725 [104-116]	1	1317.70087011	High	High	High	1.6e8			3.6794867515564	High	7.959E-05	0.0001906
High	[R].DHTVSATHGDMDQNTR.[D]			7.21968E-05	0	2	5	10	Q6Z2Z4; P35683	Q6Z2Z4 [304-319]; P35683 [304-319]	0	1784.761649	High	High	High	1.4e8		2.8e7	3.51631951332092	High	0	3.24E-05
High	[R].FVIGGPHGDAGLTGR.[K]			0.000991705	0	2	3	13	A2Y053; P93438	A2Y053 [241-255]; P93438 [240-254]	0	1453.75463703	High	High	High	4.7e7	6.0e7	6.2e7	3.04541635513306	High	0	0.0001413
High	[K].TVDSEELTVEER.[N]			0.00118807	0	2	2	17	Q7XTE8; Q6EUP4	Q7XTE8 [38-49]; Q6EUP4 [38-49]	0	1406.66454408	High	High	High	3.4e8	1.6e8	2.3e8	4.13919973373413	High	7.959E-05	0.0001607
High	[R].IQNGGTEVVEAK.[A]	1xDeamidated [N/Q]		0.0012152	0	1	1	23	Q42972	Q42972 [250-261]	0	1245.6321223	High	High	High	5.6e7		8.5e6	3.45705223083496	High	0	0.0001376
High	[R].VSTNEYQPDGQAPISSTDR.[Q]			0.000201778	0	1	1	11	Q69TH8	Q69TH8 [118-136]	0	2064.94686662	High	High	High	9.6e7	2.9e7	4.7e7	4.28457069396973	High	0.0001396	0.0002307
High	[R].EIENGILWEVDGK.[W]	1xDeamidated [N4]		0.000600009	0	1	1	25	P35681	P35681 [22-34]	0	1502.73731555	High	High	High	4.8e7	1.4e7	6.9e6	3.91886043548584	High	0.0001396	0.0002454
High	[K].MDATAQELSEEK.[T]	1xOxidation [M1]		0.000906051	0	1	1	12	Q7XDC8	Q7XDC8 [313-324]	0	1367.59950143	High	High	High	2.7e7	3.1e6	4.0e6	3.12908816337585	High	0	0.0001557
High	[R].TGGAPGGGADGEGGVDDEHDEL.[-]			8.39597E-06	0	1	1	10	Q6Z7B0	Q6Z7B0 [644-665]	0	2011.81116097	High	High	High	1.6e8	8.7e6	2.0e7	4.65968894958496	High	0	5.295E-05
High	[R].SLNSAASTTADR.[R]			0.000153004	0	1	1	16	Q7XJ39	Q7XJ39 [60-71]	0	1193.57566963	High	High	High	4.0e8	7.2e7	1.2e8	4.52056121826172	High	0	3.25E-05
High	[K].AEYDESGPSIVHR.[K]			0.000554406	0	1	1	8	Q10DV7	Q10DV7 [362-374]	0	1459.68119725	High	High	High	2.5e7		1.6e7	2.66935515403748	High	0.0002103	0.001192
High	[K].LVYSAAANATHYR.[D]			0.0008467	0	1	1	11	P0C445	P0C445 [85-97]	0	1436.72808794	High	High	High	9.5e7			3.34068274497986	High	0	0.0001085
High	[R].DYNPEQNEDNVLAR.[M]			0.000627731	0	1	1	8	P0C358	P0C358 [397-410]	0	1676.75106758	High	High	High	1.3e8	5.7e7	2.7e7	3.00008273124695	High	0	8.844E-05
High	[R].WAGPASGDGTGAVGGPR.[Q]			0.000292906	0	1	1	2	Q75HJ0	Q75HJ0 [84-100]	0	1512.71897974	High	Not Found	Not Found				3.61140632629395	High	0	5.184E-05
High	[K].AEDAVAAEGEADGK.[A]			0.000163732	0	1	2	4	A2YQ56	A2YQ56 [71-84]	0	1332.59137918	High	High	Not Found	5.2e6	2.3e6		4.44917869567871	High	0	3.413E-05
High	[R].KKMDATAQELSEEK.[T]	1xOxidation [M3]		0.00127855	0	1	1	6	Q7XDC8	Q7XDC8 [311-324]	2	1623.78942735	High	High	High	2.6e7		2.9e6	3.88160467147827	High	0	0.0001422
High	[K].LALTPAVGTDNDGEGTVERPSK.[R]			0.00100297	0	1	1	4	Q6AVI0	Q6AVI0 [129-150]	0	2227.12007988	High	High	High	2.3e7	8.9e6	1.5e7	3.27887201309204	High	0.0002103	0.0007076
High	[R].ESGSTMDVVAAQTK.[A]	1xOxidation [M6]		0.000786782	0	1	1	18	P48494	P48494 [136-149]	0	1439.66824967	High	High	High	3.0e7	3.5e6	1.2e6	3.29863619804382	High	0	0.0001323
High	[K].MDATAQELSEEK.[T]			0.000773568	0	1	1	10	Q7XDC8	Q7XDC8 [313-324]	0	1351.60458643	High	High	High	3.8e8			4.31756496429443	High	0	0.0001022
High	[K].NVTISNSEGVQEADR.[T]			7.30169E-05	0	1	1	11	Q6AVT2	Q6AVT2 [471-485]	0	1618.76671764	High	High	High	5.2e7		4.3e7	3.8530330657959	High	0	2.447E-05
High	[K].LPDAGPSAPADHLR.[K]			0.00046802	0	1	1	16	Q7XJ02	Q7XJ02 [214-227]	0	1416.72300254	High	High	High	2.0e8	7.2e6	2.1e6	2.84226846694946	High	0	7.209E-05
High	[K].GTIAGGGVIPHIHK.[S]			0.00149751	0	1	3	4	Q8H7Y8	Q8H7Y8 [116-129]	0	1356.77464426	High	High	High				2.61476397514343	High	0.0002014	0.0005059
High	[R].TEEGKPLVLNVVR.[R]			0.00049801	0	1	1	9	P37833	P37833 [43-55]	0	1453.83730399	High	High	High			1.3e7	4.15271234512329	High	0	8.776E-05
High	[K].EVDEQMLNVQNK.[N]			0.000136664	0	6	8	44	Q43594; Q76FS2; Q8H7U1; Q40665; P46265; Q76FS3	Q43594 [325-336]; Q76FS2 [325-336]; Q8H7U1 [325-336]; Q40665 [325-336]; P46265 [325-336]; Q76FS3 [325-336]	0	1446.6893191	High	High	High	1.2e8	3.2e7	5.3e7	4.10258769989014	High	0	9.657E-05
High	[R].DNGVDDGGVVFDAGAR.[T]	1xDeamidated [N2]		0.000390656	0	1	2	4	A2WXV8	A2WXV8 [76-91]	0	1564.68740517	Not Found	High	High			5.3e6	3.8507969379425	High	0	6.353E-05
High	[K].DPNRPFPSGQNETPLVK.[W]			0.000165592	0	1	3	2	Q0DJ99	Q0DJ99 [359-375]	0	1895.96100073	High	Not Found	Not Found				2.96685695648193	High	0	3.447E-05
High	[R].AHALSTVDGYSGYGAEQGEK.[K]			2.65709E-05	0	1	1	10	Q10MQ2	Q10MQ2 [120-139]	0	2039.93048833	High	High	High	7.6e7		3.6e7	4.52906799316406	High	0	2.733E-05
High	[R].TISKPVEDPSELPK.[W]			0.00090095	0	1	1	25	P14655	P14655 [95-108]	0	1539.82646445	High	High	High	1.3e9	8.9e7	9.8e7	3.30424809455872	High	0	0.0001128
High	[K].VCMLGDAQHVEEAEK.[I]	1xCarbamidomethyl [C2]		0.000170334	0	1	1	13	B7F845	B7F845 [64-78]	0	1715.77273136	High	High	High	1.7e8	4.0e6		4.050696849823	High	0	7.223E-05
High	[R].EVNSVNDNPVIDVHR.[G]			0.00018539	0	1	1	24	P14717	P14717 [364-378]	0	1706.84563668	High	High	High	1.7e8	7.4e6	3.6e7	3.56886649131775	High	0	0.0001043
High	[K].KYGQDATNVGDEGGFAPNIQENK.[E]	1xDeamidated [Q/N]		2.52152E-06	0	1	1	18	Q42971	Q42971 [205-227]	1	2453.12153677	High	High	High			6.7e6	5.61265230178833	High	0	1.628E-06
High	[K].KYGQDATNVGDEGGFAPNIQENK.[E]			6.45521E-08	0	1	1	18	Q42971	Q42971 [205-227]	1	2452.13752077	High	High	High	1.1e8	1.8e7	9.5e7	5.65479230880737	High	0	1.117E-07
High	[R].SHVVHDSYAPSR.[T]			0.000764882	0	1	1	2	Q653V7	Q653V7 [802-813]	0	1354.64983764	High	Not Found	Not Found	1.5e7			2.766934633255	High	0	0.0001011
High	[K].HHATYVANYNK.[A]			0.0010201	0	1	1	15	Q43008	Q43008 [59-69]	0	1317.63345935	High	High	High	4.0e7			3.47683238983154	High	0.0001396	0.0002324
High	[R].NCDNFQVNQNDVEK.[I]	1xDeamidated [N/Q]; 1xCarbamidomethyl [C2]		0.00063486	0	1	1	16	Q6YZX6	Q6YZX6 [53-66]	0	1724.71805362	High	High	High	1.5e7	6.3e6	6.0e6	3.52431201934814	High	0.0001933	0.0002996
High	[R].GGSGPSAACCSGVR.[S]	2xCarbamidomethyl [C9; C10]		0.000161893	0	1	2	16	Q7XJ39	Q7XJ39 [46-59]	0	1322.55759414	High	High	High	4.3e8		1.5e8	4.02944469451904	High	0	3.388E-05
High	[R].VAVANGTAPVANR.[I]	1xDeamidated [N]		0.000236342	0	1	1	20	P14717	P14717 [624-636]	0	1240.66442553	High	High	High	1.3e8			3.68996977806091	High	0	0.0001035
High	[R].NCDNFQVNQNDVEK.[I]	1xCarbamidomethyl [C2]		8.40887E-05	0	1	1	12	Q6YZX6	Q6YZX6 [53-66]	0	1723.73403762	High	High	High	1.1e8	1.7e7	3.2e7	4.45912313461304	High	0	3.501E-05
High	[R].VAVANGTAPVANR.[I]			0.00133008	0	1	1	9	P14717	P14717 [624-636]	0	1239.68040953	High	High	High				2.94710445404053	High	0	0.0001458
High	[K].APGGAPANVACAISK.[L]	1xCarbamidomethyl [C11]		1.95868E-05	0	1	1	7	Q0J8G4	Q0J8G4 [47-61]	0	1383.70490998	High	High	High	3.4e8			3.65451693534851	High	0	7.285E-06
High	[R].SPTGEVIFGGETMR.[F]			2.67214E-05	0	1	1	14	P0C367	P0C367 [344-357]	0	1480.71005456	High	High	High	1.1e8			4.42589807510376	High	0	2.841E-05
High	[K].GALDGGLDIPHSDKR.[F]			0.0010201	0	2	3	13	Q8L4L4; A2WXX3	Q8L4L4 [165-179]; A2WXX3 [165-179]	1	1550.79214464	High	High	High	1.6e7			3.50898241996765	High	0.0002014	0.0003063
High	[R].SLPLSAPNATQQASSR.[S]			0.000247263	0	1	1	10	Q8W1L6	Q8W1L6 [708-723]	0	1627.83982305	High	High	High	2.9e7	2.5e6	6.4e6	3.10503745079041	High	0	4.605E-05
High	[K].KGQMPSQIGVVLR.[D]			0.000363007	0	1	2	6	Q69UI1	Q69UI1 [43-55]	1	1412.8042298	High	High	Not Found		1.1e7		4.21231269836426	High	0.0001396	0.0002083
High	[K].VSDDEVAFLTQGDANDEK.[N]	1xDeamidated [Q/N]		0.00216147	0.00061082	1	1	5	Q0J8G4	Q0J8G4 [209-226]	0	1953.85598638	Not Found	Not Found	High			5.5e6	3.14870023727417	High	0.0005506	0.003977
High	[R].SECINHAFVYDAPLPVSR.[L]	1xCarbamidomethyl [C3]		0.00330126	0.00061082	1	1	3	P52428	P52428 [90-107]	0	2075.00148561	High	High	Not Found	3.2e7	8.9e6		1.98555958271027	High	0.0002014	0.0003558
High	[K].IGIVEDSYSLSVAR.[K]			0.00216147	0.00061082	1	1	2	Q0J5V5	Q0J5V5 [568-581]	0	1508.7954987	Not Found	High	Not Found		2.0e7		2.84936594963074	High	7.959E-05	0.0001957
High	[K].EHISAYGEGNER.[R]			0.00157556	0.00061082	1	1	18	P14656	P14656 [279-290]	0	1361.60803235	High	High	High	4.1e7	2.8e6		3.41544604301453	High	0.0006397	0.004992
High	[R].VLSPSESFIHELDEK.[T]			0.00164836	0.00061082	1	1	6	Q2QNG7	Q2QNG7 [242-256]	0	1729.86430643	High	High	High	1.7e7		2.6e7	2.59186172485352	High	7.959E-05	0.0001664
High	[R].LLPDATGTTCGQR.[L]	1xCarbamidomethyl [C10]		0.00212517	0.00061082	1	1	10	P31924	P31924 [343-355]	0	1389.67908912	High	High	High	3.5e8	7.9e7		3.72670030593872	High	7.959E-05	0.000194
High	[K].CSPENGFFPDLSSVPR.[T]	1xDeamidated [N5]; 1xCarbamidomethyl [C1]		0.00170515	0.00061082	1	1	2	Q10MQ2	Q10MQ2 [221-236]	0	1809.81122575	High	Not Found	Not Found	3.6e6			2.32742381095886	High	7.959E-05	0.0001701
High	[K].DDENVNSQPFMR.[W]	1xDeamidated [N/Q]		0.0023261	0.00061082	1	1	29	P0C511	P0C511 [202-213]	0	1452.60598383	High	High	High	1.7e8	2.5e7	1.3e8	3.15470910072327	High	0.0002733	0.001654
High	[K].SIIEETGVDAIDTGDDGTVK.[I]			0.00156669	0.00061082	1	1	1	Q69LE7	Q69LE7 [718-737]	0	2034.97135	Not Found	High	Not Found				2.33566904067993	High	7.959E-05	0.0001615
High	[K].TVTANTATVSDYVGYLTK.[G]			0.00240625	0.00061082	1	1	2	B9FK36	B9FK36 [663-680]	0	1903.96474865	Not Found	High	Not Found		7.4e6		3.07821869850159	High	0.0001396	0.0002085
High	[R].GGDLVSAFAELMGR.[Q]			0.00151451	0.00061082	1	1	3	Q6Z5N4	Q6Z5N4 [127-140]	0	1422.7045753	High	High	Not Found				3.57382321357727	High	7.959E-05	0.000158
High	[R].NVIHGSDSVDNGK.[K]			0.00208947	0.00061082	1	2	6	A6N0M9	A6N0M9 [112-124]	0	1341.63933247	Not Found	High	High			2.3e7	3.68802976608276	High	7.959E-05	0.000192
High	[K].LTPDEMSELESYASADVVQGDR.[Y]	1xDeamidated [Q19]		0.00294868	0.00061082	1	2	4	A2XRZ6	A2XRZ6 [310-331]	0	2413.07114067	Not Found	High	High			4.7e6	3.59506893157959	High	0.0001396	0.0002348
High	[R].VIDLVSSADVVK.[Q]			0.00189824	0.00061082	1	1	7	P35686	P35686 [97-108]	0	1244.70964394	High	High	High	1.3e8			3.70316815376282	High	0.0002014	0.0004527
High	[R].ETTENESANEGYR.[F]	1xDeamidated [N]		0.0017441	0.00061082	1	1	18	P0C433	P0C433 [226-238]	0	1500.60848613	High	High	High	6.1e6	2.8e6	3.3e6	3.45604991912842	High	0.0001933	0.0002902
High	[R].SYISGYQASNDDLAVYSAFSTAPSSSYTNVAR.[W]			0.00261894	0.00061082	1	1	8	Q40680	Q40680 [25-56]	0	3392.55533357	High	High	High	1.0e7		9.8e6	3.47865581512451	High	0.0001396	0.0002188
High	[K].LTPDEMSELESYASADVVQGDR.[Y]			0.00157556	0.00061082	1	2	6	A2XRZ6	A2XRZ6 [310-331]	0	2412.08712467	High	High	Not Found	1.1e7	6.1e6		3.09056544303894	High	0.0002014	0.0004999
High	[R].LTGQSTVPNVFIGGK.[H]			0.00183501	0.00061082	1	1	8	Q0J3L4	Q0J3L4 [119-133]	0	1517.83221859	High	High	High	3.7e7	6.9e6		3.42627882957459	High	0.0002733	0.001694
High	[K].DAYVGDEAQSK.[R]			0.00288282	0.00061082	4	4	16	A2XNS1; Q10DV7; P0C542; A3C6D7	A2XNS1 [53-63]; Q10DV7 [53-63]; P0C542 [52-62]; A3C6D7 [53-63]	0	1182.52732248	High	High	High	3.8e8		1.1e8	3.48498558998108	High	0.0002014	0.0005805
High	[K].LHGGTPANFLDVGGSASEGQVVEAFK.[I]	2xDeamidated [N8; Q20]		0.00179403	0.00061082	1	1	2	Q6K9N6	Q6K9N6 [313-338]	0	2589.24673768	Not Found	High	Not Found				3.84884428977966	High	7.959E-05	0.0001749
High	[R].SYISGYQASNDDLAVYSAFSTAPSSSYTNVAR.[W]	1xDeamidated [N/Q]		0.00168601	0.00061082	1	1	12	Q40680	Q40680 [25-56]	0	3393.53934957	High	Not Found	High	7.9e6		6.3e6	4.9163818359375	High	7.959E-05	0.0001687
High	[K].ELFEQLLLHR.[N]			0.00168601	0.00061082	1	1	19	Q688M5	Q688M5 [93-102]	0	1297.72629711	High	High	High	7.8e6			2.94812369346619	High	0.0002014	0.0004366
High	[K].AAATAAASGEPPK.[E]			0.0018454	0.00061082	1	1	6	Q6F2U9	Q6F2U9 [56-68]	0	1141.58477783	High	High	High	4.9e6		3.2e6	3.36428356170654	High	7.959E-05	0.0001779
High	[R].DAAGLMVNYVDEIR.[A]			0.00165769	0.00061082	1	1	2	Q6ZG77	Q6ZG77 [282-295]	0	1565.76281837	High	Not Found	Not Found	6.9e6			2.83655667304993	High	7.959E-05	0.0001668
High	[K].YNGGLDTEEAYPYTGVNGICHYKPENVGVK.[V]	3xDeamidated [N2; N17; N26]; 1xCarbamidomethyl [C20]		0.00233927	0.00061082	1	1	2	P25778	P25778 [223-252]	0	3347.50487958	Not Found	High	Not Found				3.03186750411987	High	0.0001396	0.0002052
High	[R].IMNVIGEPIDEKGDITTNHFLPIHR.[E]			0.00161155	0.00061082	1	1	4	Q01859	Q01859 [165-189]	1	2859.48217322	High	High	High			8.1e6	3.92498922348022	High	7.959E-05	0.0001639
High	[R].VNAMIEDQEPFEGEDLLDAK.[C]			0.00294868	0.00061082	1	1	6	Q5Z627	Q5Z627 [394-413]	0	2263.04346906	High	High	High	1.7e7	1.1e7	3.3e6	3.94709181785584	High	0.0002014	0.0003573
High	[R].ALEVVDTEPAR.[A]			0.00333876	0.00061082	1	1	14	Q7XDY9	Q7XDY9 [264-274]	0	1199.62664261	High	High	High	6.1e7	1.9e7	1.0e8	3.81870865821838	High	0.0002014	0.0004652
High	[K].ASNTLSIIDSGVGMTK.[S]	1xOxidation [M14]		0.0021372	0.00061082	1	2	2	Q07078	Q07078 [73-88]	0	1609.81016281	Not Found	Not Found	High			8.3e6	3.08364272117615	High	0.0002103	0.0009
High	[K].SIAVQTEIGGVPIK.[I]			0.00203131	0.00061082	1	1	13	B8AL33	B8AL33 [214-227]	0	1411.81550593	High	High	High	3.9e7			2.83328604698181	High	0.0001933	0.0002635
High	[K].VPPQTSAIITNDGVGINPQQSAGNVFLK.[H]			0.00177389	0.00061082	1	1	4	Q94DM8	Q94DM8 [55-82]	0	2865.51049638	High	High	High	5.0e6		7.1e6	3.54300451278687	High	0.0002103	0.0009301
High	[R].VDMPGSFHTEWFK.[I]			0.0025317	0.00061082	1	1	8	Q9LI00	Q9LI00 [461-473]	0	1580.72022536	High	High	High	2.3e7	1.1e7		2.96342372894287	High	0.0001396	0.0002148
High	[R].GRDHTVSATHGDMDQNTR.[D]			0.00261894	0.00061082	1	1	4	P35683	P35683 [302-319]	1	1997.88422365	High	Not Found	High	5.2e7			3.51737070083618	High	0.0001396	0.0002188
High	[K].ALLSDPAFRPLVEK.[Y]			0.00320934	0.00061082	1	1	4	Q10N21	Q10N21 [210-223]	0	1555.88425417	High	High	High	3.7e7	1.5e7	3.1e7	2.5990207195282	High	0.0002014	0.0003827
High	[K].KLDVLSNEVFVK.[A]			0.00250327	0.00061082	1	1	20	A2WXB2	A2WXB2 [75-86]	1	1390.79404224	High	High	High	2.0e7	2.6e6	4.8e6	3.30048894882202	High	0.001332	0.01143
High	[R].GPIQLSYNYNYGPAGEAIGEDLLNNPELVASDPVVSFK.[T]	1xDeamidated [N/Q]		0.00170515	0.00061082	1	1	14	Q688M5	Q688M5 [199-236]	0	4051.98113291	High	High	Not Found	5.5e6			4.24065256118774	High	7.959E-05	0.0001699
High	[K].EGISAEVINLR.[S]			0.00205438	0.00061082	2	2	12	Q6Z1G7; Q0J0H4	Q6Z1G7 [267-277]; Q0J0H4 [269-279]	0	1200.6582771	High	High	High	1.1e8		1.2e7	2.99575924873352	High	0.0002014	0.0003391
High	[K].DANFYGGHGIVGAQVPLGCGLAFAQK.[Y]	1xDeamidated [Q/N]; 1xCarbamidomethyl [C19]		0.00275548	0.00061082	1	1	2	Q6Z5N4	Q6Z5N4 [158-183]	0	2648.29258241	High	Not Found	Not Found				3.32115364074707	High	0.0001396	0.0002256
High	[R].ALASEQDASAR.[R]			0.00170515	0.00061082	1	1	3	Q0JNK5	Q0JNK5 [178-188]	0	1118.54364128	Not Found	High	High			8.1e6	3.45578360557556	High	7.959E-05	0.0001698
High	[R].TVVSIPNGPSELAVK.[E]			0.0017441	0.00061082	1	1	9	Q40677	Q40677 [178-192]	0	1510.84753428	High	High	High				2.32382464408875	High	7.959E-05	0.0001723
High	[R].TDEMGDDAEEFFK.[S]			0.0023927	0.00061082	1	1	4	Q6Z6L4	Q6Z6L4 [821-833]	0	1533.60498029	Not Found	High	High		7.1e6		2.85544896125793	High	0.00083	0.007508
High	[K].VSPQLIAEYTVR.[A]			0.00313766	0.00061082	1	1	10	Q5N725	Q5N725 [238-249]	0	1375.75799109	High	High	High	3.2e8			3.44808077812195	High	0.0001396	0.000243
High	[K].TEEGLDNLFER.[M]			0.00310242	0.00061082	1	1	6	Q75HE6	Q75HE6 [27-37]	0	1322.62228544	High	High	Not Found	6.8e7			3.77849316596985	High	0.0001396	0.0002418
High	[K].YGVSGYPTIQWFPK.[G]			0.00203131	0.00061082	1	2	9	Q75M08	Q75M08 [99-112]	0	1642.82640496	High	High	High	1.2e7		3.1e7	3.45639491081238	High	0.0005832	0.004443
High	[R].ATNTILATGGYGR.[A]			0.00165769	0.00061082	1	1	12	Q6ZDY8	Q6ZDY8 [234-246]	0	1294.67498976	High	High	High	1.4e8		4.7e7	3.88433814048767	High	7.959E-05	0.0001675
High	[R].SPGAQTPVIVR.[F]			0.00270919	0.00061082	1	1	9	Q0E4K1	Q0E4K1 [92-102]	0	1124.64223318	High	High	High				3.40109443664551	High	0.0006397	0.004837
High	[R].ELISNSSDALDK.[I]			0.00272454	0.00061082	2	3	8	Q0J4P2; Q07078	Q0J4P2 [35-46]; Q07078 [35-46]	0	1291.63760113	High	High	High	4.9e8		1.0e8	3.71931910514832	High	0.0001396	0.0002524
High	[K].ICSYAQGMNIIK.[A]	1xCarbamidomethyl [C2]		0.0021132	0.00061082	1	1	2	Q9LI00	Q9LI00 [335-346]	0	1397.69156814	Not Found	Not Found	High				3.23211932182312	High	7.959E-05	0.0001932
High	[R].NGPSLMPGGSFEAYK.[Y]	1xDeamidated [N1]		0.0017639	0.00061082	1	1	8	Q9LI00	Q9LI00 [139-153]	0	1555.70972062	High	High	High	2.6e7		1.4e7	2.97987604141235	High	0.0002103	0.000755
High	[K].LTSSNCTVAIVGR.[K]	1xCarbamidomethyl [C6]		0.0021372	0.00061082	1	1	9	P52428	P52428 [204-216]	0	1377.71547464	High	High	High	5.0e7	3.7e7	2.5e7	2.78308486938477	High	0.0001396	0.0002539
High	[K].TPGLDDVTGEPLIQR.[K]	1xDeamidated [Q14]		0.00273996	0.00061082	1	1	3	Q08479	Q08479 [174-188]	0	1611.82244208	High	Not Found	High				2.44473505020142	High	0.000497	0.003409
High	[K].FDLSGIPAAPR.[G]			0.0021132	0.00061082	1	1	8	Q6Z7B0	Q6Z7B0 [488-498]	0	1143.61568409	High	High	High	1.2e8			3.65585684776306	High	0.0002014	0.0003465
High	[K].TEPSASIELNSQNFDK.[L]			0.00254603	0.00061082	1	1	3	Q67UF5	Q67UF5 [162-177]	0	1779.83954817	Not Found	High	High		5.3e6		2.64716768264771	High	0.0002103	0.000631
High	[K].YTIAMLGYADEDK.[T]			0.00267877	0.00061082	1	1	10	Q948T6	Q948T6 [192-204]	0	1489.68792213	High	High	High	1.5e7	5.4e6		3.53212475776672	High	0.0001933	0.0002965
High	[K].SAATTQEAEAWEAAK.[K]			0.00201987	0.00061082	1	1	4	Q6K9C1	Q6K9C1 [344-358]	0	1563.72854129	Not Found	High	High		3.1e6		3.2484188079834	High	7.959E-05	0.0001878
High	[R].FLANVDPVDVAR.[S]			0.00301604	0.00061082	2	2	12	P42862; P42863	P42862 [185-196]; P42863 [185-196]	0	1315.70047625	High	High	High	1.2e8			2.92855215072632	High	0.0001396	0.0002381
High	[R].EAELANSFIGTTK.[R]			0.00173428	0.00061082	1	2	4	A2XD35	A2XD35 [181-193]	0	1380.70053574	Not Found	High	High				3.30787801742554	High	7.959E-05	0.0001719
High	[R].STADVAADGYHK.[Y]			0.00298217	0.00061082	1	1	2	Q5JK35	Q5JK35 [74-85]	0	1234.569856	High	Not Found	High	3.9e7		1.3e7	3.11044549942017	High	0.0001396	0.0002361
High	[K].FSTAGDIGTANIVCR.[Q]	1xDeamidated [N11]; 1xCarbamidomethyl [C14]		0.00212517	0.00061082	1	1	2	P17070	P17070 [169-183]	0	1582.75298268	Not Found	High	High				2.60758137702942	High	7.959E-05	0.0001939
High	[R].TVSSGISGASYYTGTFNTVNR.[S]	1xDeamidated [N17]		0.00298217	0.00061082	1	1	2	Q5Z5A8	Q5Z5A8 [225-245]	0	2183.02511735	Not Found	High	Not Found		3.9e6		2.57054162025452	High	0.0001396	0.0002361
High	[R].DLAEEILQLSK.[N]			0.00241988	0.00061082	1	4	18	A2YL07	A2YL07 [434-444]	0	1258.68890848	High	High	High	1.7e6	8.9e6		3.38925909996033	High	0.0001396	0.000209
High	[K].NNPCLIGEPGVGK.[T]	1xCarbamidomethyl [C4]		0.00296538	0.00061082	2	4	8	Q7F9I1; Q2QVG9	Q7F9I1 [290-302]; Q2QVG9 [291-303]	0	1354.67836089	High	High	High	3.7e7		5.1e6	3.01783394813538	High	0.000497	0.003199
High	[R].DNLTLWTSDANDDGGDEIKEAAAPK.[E]	1xDeamidated [N]		0.00165769	0.00061082	1	1	7	Q2R2W2	Q2R2W2 [236-260]	1	2647.20057479	High	High	High	3.7e6	1.7e7		2.98896455764771	High	0.0002103	0.0008327
High	[K].WLAANVSAEVAESTR.[I]	1xDeamidated [N5]		0.00277109	0.00061082	1	1	5	P48494	P48494 [192-206]	0	1604.79147633	Not Found	High	High		9.6e6	5.6e6	3.32243371009827	High	0.0001396	0.0002499
High	[R].SQDVHSNGPVLDETILADPDISDAIENEK.[E]	2xDeamidated [N27; N/Q]		0.00196365	0.00061082	1	1	16	Q69RJ0	Q69RJ0 [1328-1356]	0	3123.4488037	High	High	High	3.8e6		2.4e7	4.61151695251465	High	0.006815	0.07056
High	[R].SLNSAASTTADRR.[T]	1xDeamidated [N3]		0.00266369	0.00061082	1	1	2	Q7XJ39	Q7XJ39 [60-72]	1	1350.66079659	High	Not Found	Not Found	9.0e7			2.42442488670349	High	0.0001396	0.0002215
High	[R].LWDLSTGVTTR.[R]			0.0017441	0.00061082	1	1	12	P49027	P49027 [101-111]	0	1248.6582771	High	High	High	3.0e8			3.28134441375732	High	0.0002014	0.0003339
High	[R].GSDTCELVFENCFVPHENVLGEEGK.[G]	2xCarbamidomethyl [C5; C12]		0.00294868	0.00061082	1	1	7	Q75IM9	Q75IM9 [234-258]	0	2866.26583457	High	High	Not Found	8.4e6	5.5e6		4.27285623550415	High	0.0001396	0.000235
High	[R].SQDVHSNGPVLDETILADPDISDAIENEKEVSK.[T]	2xDeamidated [N27; Q/N]		0.0031733	0.00061082	1	1	2	Q69RJ0	Q69RJ0 [1328-1360]	1	3566.68680189	High	High	Not Found		1.6e7		3.27283239364624	High	0.0001396	0.0002451
High	[K].SDYQNVMVFQSSTYGK.[V]	1xDeamidated [Q/N]		0.00151451	0.00061082	1	1	3	Q9SMB1	Q9SMB1 [60-75]	0	1854.82145573	Not Found	Not Found	High				3.41870856285095	High	0.0002103	0.001102
High	[K].SDYQNVMVFQSSTYGK.[V]			0.00289914	0.00061082	1	1	2	Q9SMB1	Q9SMB1 [60-75]	0	1853.83743973	Not Found	High	Not Found		3.3e6		2.90124225616455	High	0.0001396	0.0002327
High	[R].IGDSLSAHPNELVAVFTR.[L]	1xDeamidated [N10]		0.00322752	0.00061082	1	1	1	P31924	P31924 [20-37]	0	1926.99196691	High	Not Found	Not Found	7.6e6			2.85685205459595	High	0.0001396	0.0002469
High	[R].GFSDTQIAFATSSSETDVR.[L]	1xDeamidated [Q6]		0.00153171	0.00061082	1	1	6	B9EXM2	B9EXM2 [566-584]	0	2019.91416996	Not Found	High	High			1.8e7	4.22487449645996	High	7.959E-05	0.0001591
High	[K].IQVGVFSATMPPEALEITR.[K]	1xDeamidated [Q2]		0.00227415	0.00061082	2	4	1	Q6Z2Z4; P35683	Q6Z2Z4 [215-233]; P35683 [215-233]	0	2060.07325366	High	Not Found	Not Found	8.5e6			1.72811460494995	High	0.0001396	0.0002015
High	[K].SNYNFEKPFLYLAR.[K]			0.00257495	0.00061082	1	3	6	A2Y7R5	A2Y7R5 [156-169]	0	1761.89588143	High	Not Found	Not Found	7.5e6			3.05253624916077	High	0.0001396	0.000217
High	[K].TVDTLEGANPASLANK.[V]			0.00260419	0.00061082	1	1	4	Q0IWL9	Q0IWL9 [85-100]	0	1600.81769062	Not Found	High	High		2.2e7	3.2e6	3.12341594696045	High	0.0001396	0.0002183
High	[K].DFGYSFPCDGPGR.[G]	1xCarbamidomethyl [C8]		0.0019416	0.00061082	1	1	11	P0C358	P0C358 [552-564]	0	1474.60558985	High	High	High	1.6e8		4.1e7	3.34677600860596	High	0.0001933	0.0002788
High	[R].FEGYNDYTPEQLIK.[D]			0.00219839	0.00061082	1	1	3	P52428	P52428 [176-189]	0	1716.81154262	High	Not Found	High	2.9e7		9.3e6	2.9122588634491	High	0.0002014	0.0004116
High	[R].VSEQFTAMFR.[R]			0.00235251	0.00061082	6	8	12	Q43594; Q76FS2; Q8H7U1; Q40665; P46265; Q76FS3	Q43594 [381-390]; Q76FS2 [381-390]; Q8H7U1 [381-390]; Q40665 [381-390]; P46265 [381-390]; Q76FS3 [381-390]	0	1215.58266939	High	High	High		1.3e7		3.76169896125793	High	0.0001396	0.0002057
High	[K].GEDFPVQNYIVK.[E]			0.00322752	0.00061082	1	1	10	Q9SXP2	Q9SXP2 [356-367]	0	1408.71070654	High	High	High				3.27264523506165	High	0.0002014	0.0005251
High	[R].WTPSAADTAAGR.[V]			0.00173428	0.00061082	1	1	12	Q7XCK6	Q7XCK6 [193-204]	0	1203.57527577	High	High	High	1.1e8		5.5e6	3.1519923210144	High	7.959E-05	0.0001716
High	[R].SSGVTAEGEGVK.[V]			0.0021372	0.00061082	1	1	4	Q40682	Q40682 [67-78]	0	1120.54805794	High	High	Not Found	4.8e7	1.6e7		2.89479088783264	High	7.959E-05	0.0001945
High	[K].SNSGEGGEDPIR.[W]			0.00181441	0.00061082	1	1	15	Q69RJ0	Q69RJ0 [991-1002]	0	1217.53928411	High	High	High	8.2e7			3.76192498207092	High	0.0001396	0.0002009
High	[K].NGGIDTEDDYPYK.[A]			0.00164836	0.00061082	1	1	4	P25777	P25777 [220-232]	0	1486.63324396	High	High	Not Found	2.9e7	1.7e7		3.34568166732788	High	7.959E-05	0.0001664
High	[R].FSQGLAQDPTTR.[R]			0.00159345	0.00061082	1	1	14	P0C358	P0C358 [8-19]	0	1320.6542543	High	High	High	6.0e8			3.62286448478699	High	7.959E-05	0.0001627
High	[K].IITHPNFNGNTLDNDIMLIK.[L]	1xDeamidated [N10]		0.00217371	0.00061082	1	1	1	P00761	P00761 [78-97]	0	2284.16419382	Not Found	High	Not Found				3.09098243713379	High	7.959E-05	0.0001963
High	[K].VLEQGEVMVFPR.[A]			0.00196365	0.00061082	1	1	8	Q6ESF0	Q6ESF0 [146-157]	0	1403.73514719	High	High	High	1.3e7		1.1e7	2.68641114234924	High	0.0002014	0.0003434
High	[R].VDVAAPEQCPPEGR.[L]	1xCarbamidomethyl [C9]		0.00281843	0.00061082	1	1	4	P0C0L1	P0C0L1 [151-164]	0	1524.71111747	Not Found	High	High			3.0e7	3.52094435691834	High	0.0002103	0.0007648
High	[R].QVQLISFIAYKPPGCEESGGN.[-]	1xDeamidated [Q/N]; 1xCarbamidomethyl [C15]		0.00195259	0.00061082	1	2	8	P18566	P18566 [155-175]	0	2295.09617412	Not Found	High	High				3.78232955932617	High	0.0002014	0.0003914
High	[K].LPQAPGELPTLNDWENHLTTIFPEVR.[L]	1xDeamidated [N/Q]		0.00188755	0.00061082	1	4	4	A2YL07	A2YL07 [336-361]	0	2988.51016244	High	High	Not Found	8.4e6			3.26364398002625	High	0.0002733	0.001703
High	[K].VKDELVLDGNDIELVSR.[S]			0.00207771	0.00061082	1	1	9	P49210	P49210 [139-155]	1	1914.01784683	High	High	High		2.0e7		3.53321099281311	High	0.0001396	0.0002099
High	[K].DLAMITGQWPVK.[T]			0.00203131	0.00061082	1	1	14	Q9ZST0	Q9ZST0 [130-141]	0	1358.7136835	High	High	High	3.0e7		8.2e6	4.22227048873901	High	7.959E-05	0.000189
High	[R].IVSDEEEEVTTDR.[N]			0.00293207	0.00061082	1	1	4	Q53JI9	Q53JI9 [103-115]	0	1521.69148703	Not Found	High	High		6.8e6	3.1e6	3.28033328056335	High	0.0002014	0.000301
High	[K].SPEVVLEWPK.[K]			0.00296538	0.00061082	1	1	17	Q948T6	Q948T6 [10-19]	0	1183.63575081	High	High	High	9.3e6	1.7e7	2.4e7	4.07933187484741	High	0.0002103	0.0006231
High	[K].SILGDSGVVQDEDR.[V]			0.00303312	0.00061082	1	2	2	B8B7X6	B8B7X6 [106-119]	0	1489.71289123	Not Found	High	Not Found		1.2e7		2.48978471755981	High	0.0001396	0.0002383
High	[K].KFETLSYLPPLTVEDLLKQIEYLLR.[S]			0.0031733	0.00061082	1	2	7	P18566	P18566 [58-82]	2	3021.6910865	High	High	Not Found	1.9e7	7.1e6		3.30196738243103	High	0.001439	0.01234
High	[K].DKTGSVLQQASEQVK.[S]			0.00216147	0.00061082	1	2	9	A2Y720	A2Y720 [141-155]	1	1617.84423971	High	High	High	2.9e7	7.9e6	9.1e6	3.17335271835327	High	0.0002014	0.0003889
High	[R].KEWGVPADLFGTLPGR.[Q]			0.0023927	0.00061082	1	1	34	P0C5D5	P0C5D5 [167-182]	1	1742.92243052	High	High	High	1.0e7	3.2e6	5.1e6	3.37828946113586	High	0.0002014	0.0003051
High	[R].AGLALQPIATAIFANSPFK.[E]			0.00198595	0.00061082	1	1	7	A2YL07	A2YL07 [245-263]	0	1930.07965935	High	High	Not Found	2.1e6			3.5341169834137	High	0.002921	0.02298
High	[K].MFVDYNEPQTER.[V]			0.00201987	0.00061082	1	1	6	Q6YZX6	Q6YZX6 [346-357]	0	1528.67366904	High	Not Found	High	6.8e7		3.2e7	3.19316792488098	High	0.0001933	0.0002663
High	[R].SQETIHLLLDLLEAPDPSTLEK.[F]			0.00283439	0.00061082	1	1	12	P31924	P31924 [252-273]	0	2462.30246083	High	High	Not Found	1.4e6	5.2e6		3.15528202056885	High	0.0001396	0.0002294
High	[K].IGGLTLDELGR.[E]			0.00178393	0.00061082	1	1	12	Q69RJ0	Q69RJ0 [854-864]	0	1143.63681341	High	High	High	1.1e8	2.1e7		3.61380338668823	High	7.959E-05	0.0001744
High	[K].GMLTGPVTILNWSFVR.[N]			0.00172451	0.00061082	2	2	6	Q2QLY5; Q2QLY4	Q2QLY5 [557-572]; Q2QLY4 [557-572]	0	1790.96218686	High	High	Not Found	6.8e6	3.2e6		2.9342200756073	High	7.959E-05	0.0001712
High	[K].VQSDNGLEVWAGPLSNNR.[K]	1xDeamidated [Q/N]		0.00204281	0.00061082	1	1	5	Q9FXT4	Q9FXT4 [336-353]	0	1956.94099393	Not Found	High	High				3.425377368927	High	0.0002014	0.0004073
High	[R].DNSALPIAAYQVSGEYSMIK.[A]			0.00261894	0.00061082	1	1	5	Q5Z8V9	Q5Z8V9 [360-379]	0	2157.053246	High	Not Found	High	1.3e7			3.22127413749695	High	0.0006148	0.004532
High	[K].IGATGVVSQECK.[T]	1xCarbamidomethyl [C11]		0.00243358	0.00061082	1	1	12	Q42456	Q42456 [310-321]	0	1248.62526271	High	High	High	3.8e7	6.9e6		3.59402894973755	High	0.0001396	0.0002096
High	[R].GPTPEPLCQVMLR.[V]	1xCarbamidomethyl [C8]		0.00273996	0.00061082	1	1	15	Q948T6	Q948T6 [150-162]	0	1497.75523098	High	High	High	4.8e7			2.87752962112427	High	0.0002014	0.000317
High	[K].TAVSHGLWLNIPDYDAPTQMVKPR.[E]	1xDeamidated [N/Q]		0.00201987	0.00061082	1	1	4	Q8H8T0	Q8H8T0 [170-193]	0	2710.365747	High	High	High				2.59947943687439	High	7.959E-05	0.0001883
High	[R].ISNGDVPETIEGK.[K]	1xDeamidated [N3]		0.00243358	0.00061082	1	1	4	Q7F9I1	Q7F9I1 [313-325]	0	1359.66381628	Not Found	High	High		2.0e7	3.6e7	3.45559144020081	High	0.0001396	0.0002099
High	[K].MAHPDGEYATAR.[A]	1xOxidation [M1]		0.00299906	0.00061082	2	2	11	Q10CE4; B8B7C5	Q10CE4 [84-95]; B8B7C5 [84-95]	0	1334.57937522	High	High	High	7.2e7		5.4e7	3.03863549232483	High	0.000245	0.001407
High	[R].SFSGVSEHPKPK.[G]			0.0023927	0.00061082	1	2	10	P0C454	P0C454 [39-50]	0	1299.66917613	High	High	High	4.2e7			2.74302649497986	High	0.000497	0.003172
High	[R].LVYTNDQGEIVK.[G]			0.00204281	0.00061082	1	1	11	P41344	P41344 [166-177]	0	1378.7212712	High	High	High	2.9e8		3.3e7	3.47284555435181	High	0.0001933	0.0002882
High	[K].LDELIQAIETVK.[S]			0.00196365	0.00061082	1	1	4	Q8S091	Q8S091 [174-185]	0	1371.77297241	High	Not Found	High	5.8e6		2.1e7	3.28049039840698	High	7.959E-05	0.0001851
High	[R].RSQLGEIFELDR.[A]			0.00289914	0.00061082	1	2	12	P0C362	P0C362 [423-434]	1	1462.76486732	High	High	High	1.9e7	1.4e7		3.60300183296204	High	0.000245	0.001304
High	[K].VSPEVIAEYTVR.[T]			0.00178393	0.00061082	1	1	19	P17784	P17784 [238-249]	0	1362.7263566	High	High	High		6.5e6	3.1e7	3.72972059249878	High	0.0001933	0.0002816
High	[R].INVYYNEASGGR.[YF]			0.00156669	0.00061082	2	3	8	Q40665; P46265	Q40665 [47-58]; P46265 [47-58]	0	1342.63860424	High	High	High	1.7e8		1.7e7	3.53850364685059	High	0.0001933	0.000266
High	[K].KGAIPALPTVAVAQELISK.[A]	1xDeamidated [Q14]		0.0023261	0.00061082	1	1	3	Q0J8G4	Q0J8G4 [315-333]	1	1907.12119019	High	Not Found	High				3.93233180046082	High	0.0001396	0.0002046
High	[K].LAVNLIPFPR.[L]			0.00301604	0.00061082	6	8	35	Q43594; Q76FS2; Q8H7U1; Q40665; P46265; Q76FS3	Q43594 [253-262]; Q76FS2 [253-262]; Q8H7U1 [253-262]; Q40665 [253-262]; P46265 [253-262]; Q76FS3 [253-262]	0	1139.69354053	High	High	High	3.3e7		1.5e8	3.50397729873657	High	0.0001933	0.0002753
High	[R].TGYSAQGTGSALIMPVLDNQLK.[S]			0.00246122	0.00061082	1	1	14	O64464	O64464 [137-158]	0	2264.15910799	High	High	High	1.2e7	6.1e6	3.4e6	3.36406588554382	High	0.0001396	0.0002485
High	[K].VGGIHDAPAGR.[E]			0.00167651	0.00061082	1	1	13	P20907	P20907 [56-66]	0	1049.54866719	High	High	High	8.9e7		4.7e7	2.86019515991211	High	7.959E-05	0.0001849
High	[K].AFEPILLAGR.[S]			0.00333876	0.00061082	1	1	27	A2ZB00	A2ZB00 [54-63]	0	1086.63060592	High	High	High	7.4e7	1.3e8	1.3e7	3.23101615905762	High	0.0002014	0.0004024
High	[K].VVIGMDVAASEFYNDKDK.[T]			0.00235251	0.00061082	1	1	3	Q42971	Q42971 [246-263]	1	2000.96336844	High	High	Not Found	1.4e7	1.2e7		3.66898107528687	High	0.0002993	0.001847
High	[R].LGPNYLMLPVNAPK.[C]	1xOxidation [M7]		0.00198595	0.00061082	2	3	2	Q0E4K1; A2YH64	Q0E4K1 [356-369]; A2YH64 [356-369]	0	1542.83486158	High	Not Found	Not Found	2.0e7			3.13747215270996	High	0.0001396	0.0001994
High	[K].QVHPDIGISSK.[A]			0.00216147	0.00061082	1	14	21	Q94JE1	Q94JE1 [78-88]	0	1180.63206238	High	High	High	7.1e8		2.5e6	3.03891563415527	High	0.0001933	0.0002638
High	[R].TYDFDNTMGGFYIAPAFMDK.[L]	1xOxidation [M]		0.0025317	0.00061082	1	1	8	P93431	P93431 [112-131]	0	2319.99368261	High	High	High	4.2e6	5.7e6	2.5e6	2.29941511154175	High	0.0005506	0.004318
High	[K].ITGIPSLVAIGPDGK.[T]			0.00337668	0.00061082	1	1	19	Q7Y0F2	Q7Y0F2 [444-458]	0	1437.83115599	High	High	High	1.4e7	2.1e7	2.6e7	3.66712069511414	High	0.0002103	0.001031
High	[K].NVAGSISGLNAGNAASIPSK.[C]	2xDeamidated [N10; N]		0.00286658	0.00061082	1	2	2	Q7XJ39	Q7XJ39 [80-99]	0	1829.92394733	Not Found	High	Not Found				3.94963574409485	High	0.0001396	0.0002305
High	[K].ASNTLSIIDSGIGMTK.[S]	1xDeamidated [N3]		0.00179403	0.00061082	1	1	1	Q0J4P2	Q0J4P2 [73-88]	0	1608.81491387	Not Found	High	Not Found		5.3e6		3.42736124992371	High	7.959E-05	0.0001753
High	[K].EVEAVCNPIISAVYQR.[T]	1xDeamidated [N/Q]; 1xCarbamidomethyl [C6]		0.00289914	0.00061082	1	1	5	Q6Z7B0	Q6Z7B0 [628-643]	0	1848.91602514	High	High	Not Found	4.3e6			3.2190260887146	High	0.0001933	0.0002892
High	[K].LTYYTPEYETK.[D]			0.00247516	0.00061082	1	1	62	P0C511	P0C511 [22-32]	0	1407.66783865	High	High	High	1.6e10	1.8e9		3.76449489593506	High	0.0007209	0.005915
High	[K].IPAEITAALEPIKDNEEAVK.[A]			0.00160248	0.00061082	1	1	7	Q75HE6	Q75HE6 [241-260]	1	2151.1543402	High	High	Not Found	4.6e7	9.9e6		3.0252480506897	High	7.959E-05	0.0001635
High	[R].LIESPAPGIISR.[R]			0.00263377	0.00061082	1	1	15	P0C2Z4	P0C2Z4 [129-140]	0	1252.72596274	High	High	High				3.08955407142639	High	0.0001933	0.0002845
High	[R].LNADDWENDENLK.[K]			0.00330126	0.00061082	1	1	4	A2XCT8	A2XCT8 [52-64]	0	1575.69215577	High	High	Not Found	1.1e7	8.5e6		3.16049599647522	High	0.0002103	0.0007117
High	[K].SIGNGVQFLNR.[H]	1xDeamidated [N/Q]		0.00167651	0.00061082	2	3	16	P30298; P31924	P30298 [149-159]; P31924 [157-167]	0	1205.62731178	High	High	High	2.7e8		1.0e8	3.80687069892883	High	0.0002014	0.0003559
High	[K].EPYTATIVSVER.[LI]			0.00229998	0.00061082	2	2	12	O23877; P41345	O23877 [94-105]; P41345 [94-105]	0	1364.70562114	High	High	High	1.3e8	1.4e7		2.94443416595459	High	0.0001933	0.0002929
High	[R].LIDIPVSNCLNSNISK.[I]	1xCarbamidomethyl [C9]		0.00229998	0.00061082	1	1	11	P15280	P15280 [117-132]	0	1786.93676017	High	High	High	2.5e7	4.4e6	1.5e7	2.81907987594604	High	0.0001396	0.0002216
High	[K].TSPQAILDLITVGK.[M]			0.00160248	0.00061082	1	1	11	Q8W1L6	Q8W1L6 [465-478]	0	1455.84172065	High	High	High			5.6e6	3.38122224807739	High	7.959E-05	0.0001638
High	[R].VGQVAAVAQAK.[D]			0.00328267	0.00061082	1	1	8	P14717	P14717 [51-61]	0	1041.60511943	High	High	Not Found	2.3e6			3.04874563217163	High	0.0001396	0.0002494
High	[R].VFQQAVQGALGTLNSCLNTELHFR.[T]	1xCarbamidomethyl [C16]		0.00251744	0.00061082	1	1	1	P0C2Z0	P0C2Z0 [144-167]	0	2703.36714385	High	Not Found	Not Found				2.85594391822815	High	0.0001396	0.0002138
High	[K].NLTGLVELYGR.[N]			0.00266369	0.00061082	1	2	15	P31924	P31924 [589-599]	0	1234.67901256	High	High	High	7.8e7		1.9e7	3.43675231933594	High	0.0001933	0.0002675
High	[K].TCGGQGQVVSSTR.[T]	1xCarbamidomethyl [C2]		0.00288282	0.00061082	1	1	4	P0DO03	P0DO03 [249-261]	0	1336.62738791	Not Found	High	High			4.7e6	2.78402185440063	High	0.0001396	0.000232
High	[K].DGESFSNIPTNAVNAVTWGVFPGK.[E]	1xDeamidated [N14]		0.00151451	0.00061082	1	1	1	Q75HE6	Q75HE6 [500-523]	0	2508.20414424	Not Found	High	Not Found				2.48254895210266	High	7.959E-05	0.0001579
High	[R].ENINNFEENDFQILR.[V]			0.00183501	0.00061082	1	1	2	Q84ZC0	Q84ZC0 [359-373]	0	1894.89298072	Not Found	Not Found	High			7.3e6	3.47511720657349	High	7.959E-05	0.0001775
High	[K].DGESFSNIPTNAVNAVTWGVFPGK.[E]			0.00326418	0.00061082	1	1	12	Q75HE6	Q75HE6 [500-523]	0	2507.22012824	High	High	High	1.7e7	3.8e6	1.1e7	3.73727130889893	High	0.0002103	0.0009072
High	[K].LQNGVTATDLVLTVTQMLR.[K]	1xDeamidated [Q/N]		0.00246122	0.00061082	1	1	36	Q6YZX6	Q6YZX6 [255-273]	0	2074.12126644	High	High	Not Found	3.2e6	1.4e6		4.33519840240479	High	0.0001396	0.0002115
High	[R].TSVPNIWAVGDVTNR.[I]	1xDeamidated [N5]		0.00241988	0.00061082	1	1	2	P48642	P48642 [325-339]	0	1629.82311082	Not Found	High	Not Found		1.3e7		2.85397911071777	High	0.0001396	0.0002089
High	[K].NVLSLWFDGLK.[L]			0.00331996	0.00061082	1	1	31	Q0J8G4	Q0J8G4 [227-237]	0	1291.70449905	High	High	High	4.0e6		1.9e7	3.19227528572083	High	0.0002103	0.0007035
High	[K].VVQTQAPVQLGSLR.[A]			0.00264869	0.00061082	1	1	10	Q2R1V8	Q2R1V8 [352-365]	0	1495.85910205	High	High	High	7.8e7		1.6e7	3.18650555610657	High	0.0001396	0.0002209
High	[R].TSSPQQTEVCQAIFQK.[L]	1xCarbamidomethyl [C10]		0.00204281	0.00061082	1	1	3	Q9ZTS1	Q9ZTS1 [109-124]	0	1851.89053822	High	High	Not Found		6.3e6		2.23658394813538	High	0.0008582	0.007849
High	[K].KLNLPVLPTTTIGSFPQTVELR.[R]	1xDeamidated [N/Q]		0.00188755	0.00061082	2	2	2	Q2QLY5; Q2QLY4	Q2QLY5 [427-448]; Q2QLY4 [427-448]	1	2425.37008741	Not Found	Not Found	High			2.5e7	4.18971252441406	High	0.0002014	0.0003159
High	[K].AAFVDDDFELAAELYTQAIEASPATAELYADR.[A]	1xDeamidated [Q17]		0.00158448	0.00061082	1	1	3	Q0JL44	Q0JL44 [15-46]	0	3477.62201653	High	High	Not Found	2.1e6			3.2059588432312	High	7.959E-05	0.0001621
High	[K].LTSSPWSELDGLQPETK.[I]			0.00195259	0.00061082	1	1	6	Q75HE6	Q75HE6 [406-422]	0	1887.93344853	High	High	High	1.3e7		1.6e7	2.94294166564941	High	7.959E-05	0.0001841
High	[R].YIGSLVGDFHR.[T]			0.0018454	0.00061082	1	1	11	O64422	O64422 [318-328]	0	1263.64804681	High	High	High	1.5e7			2.89748501777649	High	0.0001933	0.0002689
High	[R].IDQIIGPVLDVTFPPGK.[L]	1xDeamidated [Q3]		0.00288282	0.00061082	1	1	2	P12085	P12085 [23-39]	0	1809.99967814	High	Not Found	Not Found				3.34240770339966	High	0.0001396	0.000232
High	[K].FRPSSSFDTK.[T]			0.00313766	0.00061082	1	1	12	Q0E4K1	Q0E4K1 [6-15]	0	1171.57421317	High	High	High	3.8e7			3.66207790374756	High	0.0002103	0.0007043
High	[R].TIGHTVTSPDDTAEQCR.[S]	1xCarbamidomethyl [C16]		0.00223595	0.00061082	1	1	3	Q259G4	Q259G4 [226-242]	0	1887.8501299	High	Not Found	High	6.7e6			2.52159333229065	High	0.0001933	0.0002802
High	[R].LVGCCNELNAGYAADGYAR.[A]	2xCarbamidomethyl [C4; C5]		0.00167651	0.00061082	1	2	4	A2XFI3	A2XFI3 [85-103]	0	2073.91168461	High	Not Found	High	3.6e6			2.93121433258057	High	7.959E-05	0.0001679
High	[K].TSQIYAIRQAIAKALVAYYQK.[Y]			0.00298217	0.00061082	1	1	26	A2ZB00	A2ZB00 [81-101]	2	2399.344541	High	High	Not Found		3.5e6		3.85780167579651	High	0.0002993	0.002003
High	[R].SLLTEECDVLIPAALGGVINK.[D]	1xCarbamidomethyl [C7]		0.0031733	0.00061082	1	1	5	A2XMV1	A2XMV1 [276-296]	0	2212.18934582	High	High	Not Found		9.1e6		2.96141481399536	High	0.0001933	0.0002822
High	[K].TVDVEELTVEER.[N]			0.00156669	0.00061082	1	1	20	Q6ZKC0	Q6ZKC0 [32-43]	0	1418.7009296	High	High	High	2.1e8			4.50832080841064	High	7.959E-05	0.0001984
High	[K].ESSYWIEDFLK.[R]			0.00281843	0.00061082	1	1	27	Q0J0N4	Q0J0N4 [488-498]	0	1416.66817302	High	High	High	8.4e6		1.5e7	3.8534688949585	High	0.0001933	0.0002879
High	[R].TCYAQASQIR.[Q]	1xCarbamidomethyl [C2]		0.00257495	0.00061082	1	1	23	P49397	P49397 [153-162]	0	1197.56808224	High	High	High	2.5e8	5.2e6	7.1e6	4.01073884963989	High	0.0001933	0.0002846
High	[R].YEAVGVDPSTTLLEFLR.[T]			0.00198595	0.00061082	1	2	9	Q852M2	Q852M2 [21-37]	0	1909.99056951	High	High	Not Found	1.0e7	4.8e6		3.56705498695374	High	0.0002103	0.0008391
High	[K].HGRPGIGATHSSR.[F]			0.00237923	0.00061082	1	1	8	P31674	P31674 [137-149]	0	1332.6879545	High	High	High	6.4e6		3.1e7	3.0416738986969	High	0.0002014	0.0003505
High	[R].ASAAPAVDEEAPASPPPSDLGK.[G]			0.00207771	0.00061082	1	1	8	Q70G58	Q70G58 [46-67]	0	2077.00840426	High	High	High	1.7e7	5.7e6	9.3e6	3.37510085105896	High	0.0002103	0.0006043
High	[R].TKGEAGTGNVVEAVR.[H]			0.00229998	0.00061082	1	2	18	Q69LA6	Q69LA6 [173-187]	1	1487.78124561	High	High	High	9.2e6		2.8e6	3.41267919540405	High	0.0001396	0.0002031
High	[K].GIFWQEDIIPFFQNATIPK.[E]			0.00315543	0.00061082	1	1	12	Q8H8T0	Q8H8T0 [289-307]	0	2264.17501617	High	High	Not Found	9.5e5			3.10663461685181	High	0.001359	0.01167
High	[K].TNNSFILQQFENPANPK.[I]	1xDeamidated [N/Q]		0.00169555	0.00061082	1	1	32	Q9XEA6	Q9XEA6 [139-155]	0	1962.95558139	High	High	High	2.1e7	6.6e6		3.81916642189026	High	0.0002014	0.0003324
High	[R].TLNSAAATTADR.[Q]			0.00159345	0.00061082	1	1	2	O65091	O65091 [61-72]	0	1191.59640509	Not Found	Not Found	High			2.4e6	2.17663526535034	High	7.959E-05	0.000163
High	[K].FITHSVPFSEINTAFDLMHK.[G]	1xDeamidated [N12]		0.00260419	0.00061082	1	1	4	Q2R8Z5	Q2R8Z5 [348-367]	0	2335.14273013	High	High	High			3.1e6	4.45421600341797	High	0.0001396	0.0002183
High	[R].VEEDAVWSQVAK.[A]			0.0019416	0.00061082	1	2	6	Q2QYW2	Q2QYW2 [1116-1127]	0	1360.67432102	High	High	High	4.0e7			3.45295596122742	High	7.959E-05	0.0001864
High	[K].LVDVTECLAGR.[I]	1xCarbamidomethyl [C7]		0.00247516	0.00061082	1	1	6	Q6F2U9	Q6F2U9 [127-137]	0	1232.63034811	High	High	High	5.2e7			2.7656557559967	High	0.0001396	0.0002119
High	[R].TGSIVDVPAGK.[A]			0.0017639	0.00061082	1	1	15	P0C520	P0C520 [93-103]	0	1043.57315057	High	High	High				3.49538636207581	High	7.959E-05	0.0001736
High	[K].ELVDVEQFLISR.[G]			0.00217371	0.00061082	1	1	8	B9EXM2	B9EXM2 [538-549]	0	1447.77912041	High	High	High				2.76515078544617	High	0.0002014	0.0004926
High	[R].ISITGAGGFIASHIAR.[R]			0.0017441	0.00061082	1	1	5	Q2R1V8	Q2R1V8 [25-40]	0	1570.87000108	High	High	High	9.6e6	1.5e7	8.6e6	2.55732107162476	High	0.0001396	0.0002262
High	[R].KITNLTLSPGVIFGYLLK.[S]			0.00228703	0.00061082	1	1	10	P0C367	P0C367 [198-215]	1	1977.17831074	High	High	Not Found	2.6e6	2.0e6		3.82062149047852	High	0.0001396	0.0002024
High	[K].LVSWYDNEWGYSSR.[V]			0.00261894	0.00061082	1	1	1	Q7FAH2	Q7FAH2 [312-325]	0	1761.78672487	Not Found	Not Found	High			4.9e7	2.71496534347534	High	0.0001396	0.000219
High	[R].VVHGIDVFDPK.[F]			0.0021132	0.00061082	2	3	28	P30298; P31924	P30298 [505-515]; P31924 [513-523]	0	1225.65754887	High	High	High	1.8e8	2.3e7	5.5e7	2.54627370834351	High	0.0006397	0.004739
High	[R].TANLANNQIINYR.[C]			0.00152309	0.00061082	1	2	6	Q2QYW2	Q2QYW2 [151-163]	0	1504.78666538	High	High	High	2.3e7		1.1e7	2.98512721061707	High	7.959E-05	0.0001586
High	[K].NMITGTSQADCAVLIIDSTTGGFEAGISK.[D]	1xDeamidated [Q/N]; 1xCarbamidomethyl [C11]		0.0019416	0.00061082	1	1	6	O64937	O64937 [101-129]	0	2958.40707909	High	High	High	2.8e6		5.2e6	3.7470018863678	High	7.959E-05	0.0001835
High	[K].AIELDGESDGSELQSALAEWTGQR.[T]	1xDeamidated [Q]		0.00303312	0.00061082	1	1	11	P55142	P55142 [42-65]	0	2563.17944547	High	Not Found	High	1.7e6		3.7e6	4.15005302429199	High	0.0002733	0.001531
High	[R].MPSAVGYQPTLSTEMGSLQER.[I]	1xOxidation [M]		0.0021013	0.00061082	1	1	10	P12085	P12085 [292-312]	0	2298.07405811	High	High	High	1.4e7	4.0e6		2.99670553207397	High	0.0001933	0.0002635
High	[R].AAALLDVSPVTDVTSISEPR.[V]			0.00221084	0.00061082	1	1	2	A2XNR6	A2XNR6 [140-159]	0	2041.0811753	Not Found	Not Found	High			5.2e6	3.98770475387573	High	0.0002103	0.001066
High	[R].VVSTNITENIVK.[I]			0.00157556	0.00061082	1	1	18	P0C493	P0C493 [26-37]	0	1316.74200666	High	High	High	5.7e7	6.5e6	1.5e7	3.39216423034668	High	7.959E-05	0.000193
High	[K].EVDEQMLNVQNK.[N]	1xOxidation [M6]		0.00153171	0.00061082	6	8	36	Q43594; Q76FS2; Q8H7U1; Q40665; P46265; Q76FS3	Q43594 [325-336]; Q76FS2 [325-336]; Q8H7U1 [325-336]; Q40665 [325-336]; P46265 [325-336]; Q76FS3 [325-336]	0	1462.6842341	High	High	High	1.8e7		3.3e6	3.9732871055603	High	0.0002014	0.000311
High	[K].GSITSVQAIYVPADDLTDPAPATTFAHLDATTVLSR.[Q]	1xDeamidated [Q7]		0.0020085	0.00061082	1	1	10	Q01859	Q01859 [375-410]	0	3715.87012603	High	High	High		2.7e6	7.5e6	3.65630388259888	High	0.0001933	0.000257
High	[K].GGAPAEFQPSFR.[S]			0.00275548	0.00061082	1	1	11	P0DKK8	P0DKK8 [146-157]	0	1263.61166129	High	High	High	1.5e8		1.6e8	3.44749784469604	High	0.0002103	0.001123
High	[R].VTSPLLEPSSVEK.[I]			0.00197476	0.00061082	1	1	15	Q9LSU1	Q9LSU1 [54-66]	0	1385.75223695	High	High	High	1.2e8			2.97576665878296	High	0.0001933	0.0002715
High	[K].GSITSIQAVYVPADDLTDPAPATTFAHLDATTVLSR.[G]	1xDeamidated [Q7]		0.0021372	0.00061082	1	1	11	P12085	P12085 [319-354]	0	3715.87012603	High	High	High	7.4e6	2.7e6	7.5e6	3.64851355552673	High	0.0001933	0.0002786
High	[K].ALSSAYVPIGAIMVSPEISDVIHSQSNK.[L]			0.00286658	0.00061082	1	2	4	Q01K11	Q01K11 [341-368]	0	2913.5026338	High	High	High		2.4e6	6.3e6	3.42255425453186	High	0.0001396	0.0002308
High	[R].YAVILDAGSTGTR.[V]			0.00257495	0.00061082	1	1	4	Q2QYE1	Q2QYE1 [45-57]	0	1323.69030545	High	Not Found	High				2.88806557655334	High	0.0001396	0.000217
High	[R].MTNFYTNFQVDEIGR.[V]	1xOxidation [M1]		0.00306757	0.00061082	1	1	2	P0C520	P0C520 [18-32]	0	1850.8377745	High	Not Found	Not Found	1.8e7			2.82501316070557	High	0.0002014	0.0003554
High	[R].MTNFYTNFQVDEIGR.[V]	1xDeamidated [N/Q]		0.00273996	0.00061082	1	1	4	P0C520	P0C520 [18-32]	0	1835.8268755	High	Not Found	Not Found	4.9e6			3.76150274276733	High	0.0001396	0.0002251
High	[K].LNTEILGVSIDSVFSHLAWVQTDR.[K]	1xDeamidated [Q/N]		0.00301604	0.00061082	1	1	6	Q6ER94	Q6ER94 [131-154]	0	2701.38317113	High	High	Not Found				4.29930067062378	High	0.0001396	0.0002381
High	[K].YGVGDAHFEVVK.[F]			0.00273996	0.00061082	1	1	8	O04986	O04986 [112-123]	0	1320.6582771	High	High	High	2.3e7	4.4e6	4.9e6	2.36021423339844	High	0.00379	0.03489
High	[K].LTAAAAIASGTVLGLHEDSR.[Y]			0.00254603	0.00061082	1	1	47	Q6K669	Q6K669 [224-243]	0	1953.03997926	High	High	Not Found	2.0e6	1.4e6		3.8513081073761	High	0.0002103	0.0009428
High	[K].DLYGNIVLSGGSTMFPGIADR.[M]			0.00254603	0.00061082	1	1	14	A3C6D7	A3C6D7 [294-314]	0	2183.08012946	High	High	High	2.7e6	4.8e6	7.3e6	3.81749534606934	High	0.0002014	0.0003536
High	[R].FVIQGFGNVGSWAAQLISEAGGK.[V]	1xDeamidated [Q/N]		0.00243358	0.00061082	1	1	7	A2XMV1	A2XMV1 [209-231]	0	2337.18737209	High	High	Not Found	1.9e6			3.69728326797485	High	0.000245	0.001268
High	[K].NQYTFNVESGFTK.[T]			0.00186636	0.00061082	1	1	4	P0C449	P0C449 [20-32]	0	1534.7172484	Not Found	High	High		3.2e7		3.33261823654175	High	0.0002733	0.001654
High	[R].AAEEIIFGEPEVTTGAAGDLQQITGLAK.[Q]	1xDeamidated [Q]		0.0025317	0.00061082	1	1	13	Q655S1	Q655S1 [535-562]	0	2830.43566006	Not Found	High	High			8.5e6	4.95816230773926	High	0.0001396	0.000215
High	[R].ICHTNNCPVGVASQR.[E]	2xCarbamidomethyl [C2; C7]		0.0030503	0.00061082	1	1	10	Q69RJ0	Q69RJ0 [1233-1247]	0	1712.79553284	High	High	High	3.3e7			3.63287138938904	High	0.0002014	0.0003202
High	[R].INLTPVALMEATCFSK.[T]	1xCarbamidomethyl [C13]		0.00151451	0.00061082	1	1	4	P48642	P48642 [340-355]	0	1794.91285367	High	High	High		1.0e7	5.5e6	2.74717831611633	High	7.959E-05	0.000158
High	[K].VDTESNISTTLTVFDVLPSTK.[L]			0.00218602	0.00061082	1	1	6	Q84P97	Q84P97 [72-92]	0	2267.16529872	High	High	High			9.6e6	2.43983936309814	High	0.0002014	0.000467
High	[R].VQAADMFELAR.[L]			0.00199719	0.00061082	1	1	8	Q42997	Q42997 [410-420]	0	1250.61978314	High	High	High	5.6e7	3.4e7	1.6e7	3.25187206268311	High	7.959E-05	0.000187
High	[R].AFNPTQAEETYSMVTANR.[F]	1xOxidation [M13]		0.00165769	0.00061082	1	1	3	P0C436	P0C436 [235-252]	0	2045.92329489	Not Found	Not Found	High			6.9e6	3.86214828491211	High	0.0001396	0.0002043
High	[K].KPEDWDDKEYIPDPEDK.[K]			0.00272454	0.00061082	1	1	4	Q9SLY8	Q9SLY8 [225-241]	1	2118.95022068	Not Found	High	High				3.51119184494019	High	0.0002014	0.0003672
High	[RK].SSQTCLDPDASTSVLGIILGGGAGTR.[L]	1xDeamidated [Q3]; 1xCarbamidomethyl [C5]		0.00266369	0.00061082	2	2	8	Q69T99; P15280	Q69T99 [57-82]; P15280 [71-96]	0	2534.24027195	High	High	High	6.0e6	2.6e6		3.24490833282471	High	0.001091	0.009206
High	[R].TDIIFFCSPNNPTGAAASR.[D]	1xCarbamidomethyl [C7]		0.00278678	0.00061082	1	1	6	Q10MQ2	Q10MQ2 [237-255]	0	2038.96510009	Not Found	High	High		3.6e6	1.2e7	4.34697914123535	High	0.0001396	0.0002273
High	[R].GSASVGQSTLTR.[F]			0.00152309	0.00061082	1	1	17	P0C315	P0C315 [171-182]	0	1163.60149049	High	High	High	8.2e7			3.77696061134338	High	0.0001396	0.0002103
High	[R].FPAPPPLVRPK.[A]			0.00198595	0.00061082	1	1	8	Q5Z8V9	Q5Z8V9 [76-86]	0	1218.73573968	High	High	High		5.2e6		2.96166133880615	High	0.0002014	0.0003384
High	[K].NAIIWGNHSSTQYPDVNHATVK.[T]	2xDeamidated [Q/N]		0.00169555	0.00061082	1	1	6	Q7XDC8	Q7XDC8 [181-202]	0	2454.16842789	High	Not Found	High				4.44918012619019	High	0.0002014	0.000333
High	[K].GIYPAVDPLDSTSTMLQPR.[I]	1xOxidation [M15]		0.00322752	0.00061082	1	1	10	P12085	P12085 [360-378]	0	2077.02703168	High	High	High	2.0e7	1.2e7	1.1e7	3.39213824272156	High	0.0002993	0.001968
High	[K].MPTLEEYGTNLTK.[L]			0.00162067	0.00061082	2	2	2	Q7F9I1; Q2QVG9	Q7F9I1 [248-260]; Q2QVG9 [249-261]	0	1496.73012128	Not Found	Not Found	High				3.50389719009399	High	0.0001396	0.0002041
High	[K].NMAVTQFEPADAR.[R]			0.00195259	0.00061082	1	1	6	Q6Z6L4	Q6Z6L4 [138-150]	0	1449.67908881	High	High	High	2.1e7			3.5345413684845	High	7.959E-05	0.0001841
High	[K].VVLFGVPGAFTPTCSNQHVPGFINQAEQLK.[A]	2xDeamidated [N/Q]; 1xCarbamidomethyl [C14]		0.00207771	0.00061082	1	1	4	Q9FR35	Q9FR35 [38-67]	0	3257.62996065	Not Found	High	Not Found				3.3597457408905	High	7.959E-05	0.0001913
High	[K].NGVVQYIYNNQFQPEK.[H]	1xDeamidated [N/Q]		0.00241988	0.00061082	1	1	6	P0C5D5	P0C5D5 [190-205]	0	1941.9341177	High	High	High	9.8e6			2.83293032646179	High	0.0002014	0.0004347
High	[K].YTSDIDIVSNASCTTNCLAPLAK.[V]	1xDeamidated [N]; 2xCarbamidomethyl [C13; C17]		0.00320934	0.00061082	1	1	3	A2YQT7	A2YQT7 [142-164]	0	2515.16908121	High	Not Found	Not Found				2.57367658615112	High	0.0002993	0.00193
High	[K].NAAYIGTPGK.[G]			0.00341504	0.00061082	2	3	21	P17784; Q5N725	P17784 [15-24]; Q5N725 [15-24]	0	991.52072113	High	High	High		9.9e6		3.27633428573608	High	0.0001396	0.0002557
High	[R].ILHHTIGLPDFSQELR.[C]			0.00298217	0.00061082	2	6	8	Q0DHF6; A2XFI3	Q0DHF6 [151-166]; A2XFI3 [152-167]	0	1876.00755705	High	High	High	8.1e6	3.3e6		3.60568904876709	High	0.0005832	0.004403
High	[K].VDKGTIEVAGTEK.[E]			0.00189824	0.00061082	1	1	11	P17784	P17784 [104-116]	1	1346.7161858	High	High	High	9.7e7	2.9e6		3.57716155052185	High	0.001306	0.01069
High	[K].YNVEAMPTFLFIK.[D]			0.00226134	0.00061082	1	1	18	Q0D840	Q0D840 [77-89]	0	1572.81306312	High	High	High	1.6e7		2.8e7	3.20599842071533	High	0.0001396	0.000227
High	[R].MGHAGAIVSGGK.[G]			0.00240625	0.00061082	1	1	8	Q6ZL94	Q6ZL94 [281-292]	0	1084.55678904	High	High	High	7.2e7			2.90893530845642	High	0.0002103	0.0006082
High	[K].NGVNAEGCLFDEHAR.[T]	1xDeamidated [N]; 1xCarbamidomethyl [C8]		0.00266369	0.00061082	1	1	8	Q0J8G4	Q0J8G4 [88-102]	0	1689.72855879	High	Not Found	High	1.4e7			3.20087337493896	High	0.0001396	0.0002213
High	[K].GFAIGNGLTDPAIQYK.[A]	1xDeamidated [N/Q]		0.00195259	0.00061082	1	2	12	P52712	P52712 [177-192]	0	1665.84826294	High	High	High	5.1e6	2.5e7	1.1e7	3.13755583763123	High	0.0002993	0.002009
High	[K].SVLIEPTSGNTGIGLAFMAAAK.[G]	1xDeamidated [N10]		0.00226134	0.00061082	2	2	2	Q9XEA8; Q9XEA6	Q9XEA8 [71-92]; Q9XEA6 [68-89]	0	2149.12093207	Not Found	Not Found	High			6.7e6	3.74477362632751	High	0.0001396	0.000201
High	[R].WSNEVQEAVQSR.[FA]			0.00221084	0.00061082	2	2	4	Q8H852; Q6Z382	Q8H852 [178-189]; Q6Z382 [180-191]	0	1432.68153162	Not Found	High	High		1.9e7	1.4e7	3.194908618927	High	0.0001933	0.0002787
High	[K].EVAAASEISGEK.[F]			0.00322752	0.00061082	1	1	10	Q6K669	Q6K669 [505-516]	0	1190.58992272	High	High	High	1.8e8			3.23406171798706	High	0.0002733	0.001619
High	[K].NFEGLDLAEMDK.[S]			0.00219839	0.00061082	1	1	11	Q10CE4	Q10CE4 [183-194]	0	1381.63040729	High	High	High	9.2e7			3.56036233901978	High	0.0001396	0.000222
High	[K].LVFPPELTYLDLSHNR.[I]			0.00308495	0.00061082	1	1	4	Q8GT95	Q8GT95 [257-272]	0	1914.01197371	High	High	High	5.0e6		4.1e6	2.99350595474243	High	0.0002103	0.0007747
High	[K].SQLRPEIQVAAQNCWVK.[K]	1xDeamidated [Q/N]; 1xCarbamidomethyl [C14]		0.0015491	0.00061082	1	1	6	P48494	P48494 [54-70]	0	2028.03312053	High	Not Found	Not Found				3.81672501564026	High	7.959E-05	0.0001599
High	[R].GVDLDALLDMSTDDLVQLFPAR.[A]	1xDeamidated [Q17]		0.0021013	0.00061082	1	1	8	P31674	P31674 [28-49]	0	2405.19046803	High	High	Not Found				3.68931818008423	High	7.959E-05	0.0001926
High	[K].GIDDIMVSLAAK.[D]			0.00339581	0.00061082	1	1	6	P41344	P41344 [328-339]	0	1232.65549992	Not Found	High	High				3.47982048988342	High	0.0002014	0.0004723
High	[K].EYKPDIDIVSNASCTTNCLAPLAK.[V]	1xDeamidated [N]; 2xCarbamidomethyl [C14; C18]		0.00152309	0.00061082	1	1	3	Q7FAH2	Q7FAH2 [141-164]	0	2681.27969423	High	Not Found	Not Found	6.8e6			3.51221489906311	High	0.000245	0.001263
High	[K].EGLPAFPMGNIDQTR.[M]	1xOxidation [M8]		0.00248917	0.00061082	1	1	12	Q65XK0	Q65XK0 [408-422]	0	1661.79518149	High	High	High	3.9e7		1.6e7	3.02040553092957	High	0.0005231	0.003864
High	[R].LGHNFVGTEQILLGLIGEGTGIAAK.[V]			0.0031733	0.00061082	2	2	6	Q7F9I1; Q2QVG9	Q7F9I1 [109-133]; Q2QVG9 [110-134]	0	2508.38204861	High	High	Not Found	3.3e6			3.17260503768921	High	0.0003988	0.003
High	[K].IGGIGTVPVGR.[V]			0.00319127	0.00061082	1	1	18	O64937	O64937 [244-254]	0	1025.61020483	High	High	High		3.5e6	3.1e8	2.94277906417847	High	0.0001396	0.0002469
High	[K].LAPFNPEYPDESVLWTESGDVGK.[S]	1xDeamidated [N5]		0.00241988	0.00061082	1	1	5	Q10M12	Q10M12 [106-128]	0	2551.18749107	High	High	High				4.87378835678101	High	0.0001396	0.000238
High	[R].FVQAGSEVSALLGR.[M]			0.00237923	0.00061082	1	1	4	P12085	P12085 [278-291]	0	1433.77470375	High	High	Not Found				3.56234312057495	High	0.0002014	0.0004282
High	[R].IIYGGSVTGANCK.[E]	1xDeamidated [N11]; 1xCarbamidomethyl [C12]		0.00269394	0.00061082	1	1	6	P48494	P48494 [207-219]	0	1340.65147786	High	High	High	3.1e7			4.09486103057861	High	0.0001396	0.0002266
High	[R].YALSYQEPIPVEQLVQSLCDTK.[Q]	1xDeamidated [Q]; 1xCarbamidomethyl [C19]		0.00269394	0.00061082	1	2	12	P0C8Y9	P0C8Y9 [97-118]	0	2582.26944687	High	High	Not Found		1.6e7		3.74398016929626	High	0.0002014	0.00054
High	[K].SAIVQVDAAPFK.[Q]			0.00164836	0.00061082	1	1	16	P49199	P49199 [100-111]	0	1245.68376359	High	High	High	2.2e8			3.59011554718018	High	0.0002014	0.0003782
High	[R].HTLIIYDDLSK.[Q]			0.00196365	0.00061082	1	1	8	P0C2Z4	P0C2Z4 [256-266]	0	1317.70489291	High	High	High	1.5e7			2.99613690376282	High	0.0001396	0.0002165
High	[R].VDISAQNHNYAVDPESLPEGVK.[V]			0.00169555	0.00061082	1	1	3	Q6YV23	Q6YV23 [372-393]	0	2382.15719363	High	Not Found	High	2.1e7		1.6e7	2.72962713241577	High	7.959E-05	0.0001692
High	[R].EDKPAPPPEGR.[L]			0.00330126	0.00061082	1	2	9	Q10N21	Q10N21 [120-130]	0	1192.59567686	High	High	High	7.5e7			3.49354314804077	High	0.0002014	0.0005044
High	[R].GDGGGGSGGSSPFYVDSDGLQR.[Q]	1xDeamidated [Q21]		0.00154038	0.00061082	1	1	3	Q2QMN7	Q2QMN7 [57-78]	0	2072.87918141	Not Found	High	High			3.4e6	3.48475337028503	High	0.0005506	0.003986
High	[R].NPSYGALTDYQFTRPR.[G]			0.00266369	0.00061082	1	1	6	Q75HE6	Q75HE6 [359-374]	0	1885.91913595	High	High	High				2.67143106460571	High	0.001306	0.01122
High	[R].VVVGDPFNSDPDDPEVMGPEVR.[E]			0.00173428	0.00061082	1	2	7	A2XIK9	A2XIK9 [132-153]	0	2370.09181621	High	High	High	1.2e7		1.2e7	3.08588290214539	High	0.0001933	0.0002924
High	[R].IMNVIGEPIDEK.[G]			0.00250327	0.00061082	1	1	12	Q01859	Q01859 [165-176]	0	1357.70317833	High	High	High				3.73384356498718	High	0.000245	0.001258
High	[R].DNLTLWTSDNAEDGGDEIK.[E]	1xDeamidated [N]		0.00165769	0.00061082	1	1	4	Q06967	Q06967 [232-250]	0	2093.91456382	High	High	High		1.2e6		4.08665037155151	High	0.0001396	0.0002539
High	[R].SSEAYTFNHDSMAR.[R]	1xDeamidated [N8]		0.00299906	0.00061082	1	1	3	B7EA73	B7EA73 [681-694]	0	1616.66456127	High	Not Found	High	4.3e7		5.5e6	3.15953469276428	High	0.0002014	0.0005491
High	[K].INDAVVTVPAYFNDAQR.[Q]	1xDeamidated [N]		0.00311999	0.00061082	1	1	2	Q6Z7B0	Q6Z7B0 [169-185]	0	1893.9341177	Not Found	High	Not Found				3.29291892051697	High	0.00047	0.003034
High	[K].DAGVIAGLNVAR.[I]			0.00270919	0.00061082	1	1	12	Q6Z7B0	Q6Z7B0 [190-201]	0	1155.64804681	High	High	High	5.4e7		4.3e7	3.46201825141907	High	0.0002014	0.0003326
High	[R].IPSAVGYQPTLATDLGGLQER.[I]	1xDeamidated [Q]		0.00311999	0.00061082	1	1	6	Q01859	Q01859 [348-368]	0	2187.12918851	High	Not Found	High			6.3e6	3.97451424598694	High	0.0002014	0.0003516
High	[R].INPDVDPQVHPYVATGNK.[T]			0.00310242	0.00061082	1	1	3	Q6ZG77	Q6ZG77 [219-236]	0	1963.98721545	High	Not Found	High	1.0e7			2.97493743896484	High	0.0001396	0.0002414
High	[K].IQDKEGIPPDQQR.[L]			0.00289914	0.00061082	1	6	20	P51431	P51431 [30-42]	1	1523.78124561	High	High	High	4.6e6			2.93330502510071	High	0.0001396	0.0002327
High	[R].ITPSWVAFTDSER.[L]			0.00161155	0.00061082	1	1	14	Q6Z7B0	Q6Z7B0 [66-78]	0	1508.73798386	High	High	High	6.4e7		2.1e7	3.15261220932007	High	0.0002014	0.0003733
High	[K].IIGGGLPVGAYGGR.[K]			0.00162985	0.00061082	1	1	9	Q6YZE2	Q6YZE2 [319-332]	0	1286.72154608	High	High	High				3.25993227958679	High	0.0002103	0.0007529
High	[R].YALSYQEPIPVEQLVQSLCDTK.[Q]	1xCarbamidomethyl [C19]		0.00333876	0.00061082	1	2	5	P0C8Y9	P0C8Y9 [97-118]	0	2581.28543087	High	High	Not Found		1.2e7		3.28859305381775	High	0.0002014	0.0004754
High	[K].GGEYADKNPNFVGCVEGALGIR.[E]	1xCarbamidomethyl [C14]		0.00157556	0.00061082	1	1	3	Q9SXP2	Q9SXP2 [37-58]	1	2323.11355509	Not Found	High	High				4.22160768508911	High	7.959E-05	0.0001621
High	[K].SLPYEYVEENLGDKSDLLLASNPVHK.[S]			0.00171481	0.00061082	1	1	3	Q06398	Q06398 [29-54]	1	2930.47819315	High	High	Not Found				2.47423028945923	High	7.959E-05	0.0001703
High	[K].DYEEVGAEGADDENDDGEDY.[-]			0.00208947	0.00061082	1	1	2	P28752	P28752 [431-450]	0	2206.7690808	High	High	Not Found	9.5e6			2.79192447662354	High	0.0002103	0.0007552
High	[R].QDKPEPPPEGR.[L]			0.00219839	0.00061082	1	1	10	Q9FE01	Q9FE01 [121-131]	0	1249.61714055	High	High	High	1.9e8			3.43486475944519	High	0.0001933	0.0002718
High	[K].ESLGLGDADVLLLSDGNLELTR.[A]			0.00168601	0.00061082	1	1	4	Q7F8S5	Q7F8S5 [150-171]	0	2300.19799581	Not Found	High	Not Found				3.30898571014404	High	7.959E-05	0.0001687
High	[K].WTVQQAAELSVAAPTIEASLDSR.[F]	1xDeamidated [Q]		0.00221084	0.00061082	1	1	11	Q9LI00	Q9LI00 [269-291]	0	2444.23035896	High	High	High				4.76217842102051	High	0.0001396	0.0001987
High	[K].QSQANPLPVEEQIATIYIGTR.[G]	1xDeamidated [Q/N]		0.0015491	0.00061082	1	1	24	P0C2Z4	P0C2Z4 [423-443]	0	2329.20341601	High	High	High		4.8e6		3.16817212104797	High	7.959E-05	0.00016
High	[K].GNAYAQVAIGTEDVYK.[S]	1xDeamidated [N/Q]		0.00156669	0.00061082	1	1	4	Q948T6	Q948T6 [222-237]	0	1699.81735668	Not Found	Not Found	High			5.8e6	3.53893876075745	High	0.0002014	0.0003359
High	[KR].LITELIGSPDDSSLGFLR.[S]			0.00216147	0.00061082	1	2	3	Q5J4W4	Q5J4W4 [273-290]	0	1933.02768326	Not Found	High	High		4.6e6	5.8e6	3.10237860679626	High	7.959E-05	0.0001959
High	[K].HLTSTYSSDETK.[E]			0.00182468	0.00061082	1	2	5	B8BKI7	B8BKI7 [308-319]	0	1368.6277647	High	High	High			2.4e6	2.70221471786499	High	7.959E-05	0.0001768
High	[R].ESYLEEQDKLQQQISSAR.[S]			0.0020085	0.00061082	1	2	5	A2XIK9	A2XIK9 [308-325]	1	2152.05166601	High	High	High	4.6e7			3.05006408691406	High	0.0002014	0.0003944
High	[K].DAPAGEKPEPVR.[T]			0.00204281	0.00061082	1	1	28	P31674	P31674 [75-86]	0	1265.64844067	High	High	High	1.2e8			2.89129829406738	High	0.0001396	0.0002099
High	[K].DDSIFHNEEK.[L]			0.00339581	0.00061082	1	1	25	Q0J8G4	Q0J8G4 [287-296]	0	1233.53822151	High	High	High		1.5e6	5.9e6	3.6061007976532	High	0.0002014	0.0003362
High	[R].EFQLYHSGVFSGR.[C]			0.00193067	0.00061082	1	1	12	P25777	P25777 [283-295]	0	1526.7386526	High	High	High			8.9e6	3.24850630760193	High	7.959E-05	0.0001831
High	[R].EAAYYQQGAR.[F]			0.00247516	0.00061082	1	1	17	Q40677	Q40677 [163-172]	0	1156.53816202	High	High	High	1.0e9	2.0e8	1.9e8	3.5446879863739	High	0.0002014	0.0004803
High	[K].IQGIGAGFVPGVLDVNLLDEVVQVSSDEAISMAK.[Q]	1xDeamidated [Q/N]		0.00227415	0.00061082	1	1	4	Q9XEA8	Q9XEA8 [226-259]	0	3471.79272749	High	High	Not Found				3.82403135299683	High	0.0001933	0.0002662
High	[K].GLQNGDTATSAIK.[Q]	1xDeamidated [N4]		0.00158448	0.00061082	1	1	14	Q69RJ0	Q69RJ0 [1022-1034]	0	1276.63793593	High	High	High		3.5e6	8.3e6	3.47805261611938	High	0.0001933	0.0002589
High	[R].TNPTTSRPGVSTIEEK.[S]			0.00264869	0.00061082	1	1	22	P12085	P12085 [3-18]	0	1716.87626806	High	High	High	1.0e9	4.4e6	1.3e7	3.34367847442627	High	0.0002014	0.0004529
High	[R].VEIESLFDGTDFSEPLTR.[A]			0.00157556	0.00061082	1	1	2	Q6Z7B0	Q6Z7B0 [311-328]	0	2054.9916916	Not Found	High	High			6.2e7	3.62493252754211	High	7.959E-05	0.0001617
High	[R].STSESTENVQEVGK.[S]			0.00212517	0.00061082	1	1	10	B9FXV5	B9FXV5 [712-725]	0	1494.6918214	High	High	High	1.3e7	1.2e6	3.8e6	3.08970546722412	High	7.959E-05	0.0001936
High	[R].VVDALGVPIDGK.[G]			0.00296538	0.00061082	1	1	10	P0C520	P0C520 [109-120]	0	1182.67286456	High	High	High	9.1e7			3.53131890296936	High	0.0002103	0.000663
High	[K].KLPSILVDETSVQK.[I]			0.00229998	0.00061082	1	1	14	Q10KF0	Q10KF0 [51-64]	1	1556.88939906	High	High	High			9.9e6	2.54689311981201	High	0.0001933	0.0002956
High	[K].AIETVQNNFNTVR.[T]			0.00163908	0.00061082	1	1	16	A3BLC3	A3BLC3 [97-109]	0	1505.77068095	High	High	High	1.6e8		7.9e7	3.40887904167175	High	0.0003302	0.002587
High	[K].LVLPEGVQDGDVVEIR.[D]			0.00328267	0.00061082	1	1	6	Q69Q02	Q69Q02 [96-111]	0	1737.93814007	High	High	High	1.0e7	9.5e6		2.94765472412109	High	0.0002014	0.0004128
High	[R].TSPQWLGPQIEVIR.[A]			0.00281843	0.00061082	1	3	25	P14717	P14717 [342-355]	0	1623.88531677	High	High	High			3.4e6	3.52800488471985	High	0.0002733	0.001501
High	[R].VKEYLPITGLADFNK.[L]			0.00330126	0.00061082	1	1	10	P37833	P37833 [68-82]	1	1707.93159821	High	High	High		9.9e6	2.6e6	3.63133978843689	High	0.0001396	0.0002504
High	[K].LQAGYLFPEIAR.[R]			0.00293207	0.00061082	1	1	20	Q10MQ2	Q10MQ2 [71-82]	0	1377.75251183	High	High	High	1.1e7			3.20038866996765	High	0.0001396	0.0002342
High	[K].MIYDYYASGAEDEWTLK.[E]	1xOxidation [M1]		0.00298217	0.00061082	1	1	3	Q10CE4	Q10CE4 [21-37]	0	2070.90009986	High	Not Found	High				3.5015881061554	High	0.0002103	0.0009184
High	[R].WYDTVAAALASR.[F]			0.0032458	0.00061082	1	1	13	P29545	P29545 [57-68]	0	1323.66917613	High	High	High		2.8e7	1.2e7	3.24446988105774	High	0.0001396	0.0002481
High	[K].LYIGLSGLATDAQTLYQR.[L]			0.00339581	0.00061082	1	1	3	Q9LST7	Q9LST7 [49-66]	0	1983.05456672	High	Not Found	High			8.2e6	3.96800851821899	High	0.0001396	0.0002547
High	[K].MIYDYYASGAEDQWTLK.[E]	1xDeamidated [Q13]; 1xOxidation [M1]		0.00298217	0.00061082	0	1	3			0	2070.90010029	High	Not Found	High				3.5015881061554	High	0.0002103	0.0009184
High	[R].MEQLLNMDTTPFTDK.[I]	1xOxidation [M1]		0.00158448	0.00061082	1	1	2	P14655	P14655 [60-74]	0	1799.81901289	Not Found	High	Not Found		9.2e6		3.09973883628845	High	7.959E-05	0.0001626
High	[R].VGALSIVCGSADVAVR.[V]	1xCarbamidomethyl [C8]		0.00278678	0.00061082	1	1	4	P37833	P37833 [262-277]	0	1573.83665232	High	High	Not Found		7.3e6		3.04598045349121	High	0.007273	0.07416
High	[K].DAPMFVCGVNEDK.[Y]	1xCarbamidomethyl [C7]		0.0021132	0.00061082	1	1	8	A2YQT7	A2YQT7 [129-141]	0	1481.63992642	High	High	High				3.48182368278503	High	0.0002014	0.0003836
High	[K].GPIENLFDHVADPVANNAWAYATNFVPGK.[-]	1xDeamidated [N]		0.0106307	0.000787055	1	1	7	A2XJ35	A2XJ35 [235-263]	0	3128.51122504	High	High	Not Found		2.0e6		3.29579138755798	High	0.002845	0.02207
High	[R].LANLGTHAADLQIGVAPFEEK.[H]			0.0231417	0.000787055	1	1	2	Q6K8J4	Q6K8J4 [362-382]	0	2194.15025791	High	Not Found	Not Found	6.7e6			2.52617621421814	High	0.0002103	0.001205
High	[K].TAIAEGLAQR.[I]			0.00680329	0.000787055	3	5	6	Q7F9I1; Q75GT3; Q2QVG9	Q7F9I1 [303-312]; Q75GT3 [296-305]; Q2QVG9 [304-313]	0	1029.56873391	High	High	High	7.6e7			3.24335551261902	High	0.0002014	0.0003915
High	[K].LNHGELVEK.[E]			0.0141769	0.000787055	1	1	5	Q6AVG6	Q6AVG6 [408-416]	0	1038.55783488	High	Not Found	High	1.8e7		8.3e6	2.81303811073303	High	0.00083	0.006822
High	[R].WQYDHTPEEGTEER.[K]			0.00468562	0.000787055	1	1	4	Q7XPL2	Q7XPL2 [371-384]	0	1776.74598218	High	Not Found	High	7.0e6		5.8e6	2.71885871887207	High	0.0002014	0.0003087
High	[R].VVSVGDGIAR.[V]			0.0234033	0.000787055	1	1	8	P0C520	P0C520 [33-42]	0	972.54727022	High	High	High	2.0e8			2.29343771934509	High	0.0002103	0.001216
High	[R].IAAPYDLVMQTK.[Q]			0.0125218	0.000787055	1	2	3	Q69LA6	Q69LA6 [214-225]	0	1349.71334913	Not Found	High	Not Found		6.1e6		2.29908084869385	High	0.0002103	0.0006345
High	[K].VKDELVLDGNDIELVSR.[S]	1xDeamidated [N10]		0.0098781	0.000787055	1	1	1	P49210	P49210 [139-155]	1	1915.00186283	Not Found	Not Found	High				4.0239725112915	High	0.0002014	0.0005183
High	[K].AVLFAVPGAFTPTCSQK.[H]	1xCarbamidomethyl [C14]		0.0145824	0.000787055	1	1	8	Q7F8S5	Q7F8S5 [98-114]	0	1793.92546728	High	High	High			1.3e7	2.75836324691772	High	0.002065	0.01597
High	[K].LVPYNPEYQDESVLWTESK.[D]			0.00650258	0.000787055	1	1	9	Q6Z4N6	Q6Z4N6 [270-288]	0	2297.09721922	High	High	High	2.7e7		1.4e7	3.05043888092041	High	0.008974	0.09529
High	[K].EAISQVVGESK.[E]			0.00614533	0.000787055	1	1	11	B7F845	B7F845 [11-21]	0	1146.60009352	High	High	High	1.9e8			3.14691138267517	High	0.0002014	0.0004134
High	[K].LPYIYNALVVK.[S]			0.0131002	0.000787055	1	1	10	P12085	P12085 [40-50]	0	1292.76128566	High	High	High	3.3e7		9.8e6	2.6099967956543	High	0.0002103	0.0007974
High	[K].IASFLDPDGWK.[V]			0.00498604	0.000787055	1	1	21	Q948T6	Q948T6 [267-277]	0	1248.62591438	High	High	High			8.7e7	3.77940392494202	High	0.0002014	0.0004457
High	[K].LVSAPVILEAVR.[L]			0.00476571	0.000787055	1	2	6	Q852M2	Q852M2 [494-505]	0	1266.77799832	High	High	High	5.0e6			3.09566855430603	High	0.0002014	0.0003117
High	[K].FANACGAITATK.[K]	1xCarbamidomethyl [C5]		0.00445336	0.000787055	1	2	10	A2WXV8	A2WXV8 [292-303]	0	1224.60413339	High	High	High	4.7e7	2.1e6	9.2e6	3.10476350784302	High	0.0001933	0.0002989
High	[R].VQTSADEVTR.[I]			0.0164154	0.000787055	1	1	2	Q35322	Q35322 [88-97]	0	1105.54839231	High	Not Found	Not Found	3.4e7			2.55677175521851	High	0.0002103	0.0009257
High	[K].LSVGYTLDQIPNDITK.[K]			0.0165082	0.000787055	1	1	6	B9EXM2	B9EXM2 [397-412]	0	1776.9378057	High	High	High	2.5e7	1.0e7	1.3e7	2.61271643638611	High	0.0002103	0.0009215
High	[K].LGIHEDSTNR.[NT]			0.00618015	0.000787055	2	3	20	Q0J4P2; Q07078	Q0J4P2 [420-429]; Q07078 [420-429]	0	1141.55962571	High	High	High	4.8e8	3.6e6	1.4e8	2.64735460281372	High	0.002997	0.02329
High	[K].FMQDPMEIYVDDEAK.[L]	1xDeamidated [Q3]		0.00843285	0.000787055	1	3	2	Q0JM17	Q0JM17 [248-262]	0	1831.7764794	High	Not Found	Not Found	2.9e6			1.86130595207214	High	0.0002014	0.0004581
High	[K].GVFINPALVEPFGLTIIEAAAYGLPVVATK.[N]			0.0218762	0.000787055	1	1	2	Q53JI9	Q53JI9 [542-571]	0	3070.72272099	Not Found	High	Not Found				3.55345273017883	High	0.0002103	0.001127
High	[K].AIGTEIEWFPGK.[C]			0.00954892	0.000787055	1	2	6	B8AW64	B8AW64 [208-219]	0	1347.69432825	Not Found	High	High		1.6e7	1.6e7	3.20184516906738	High	0.0002993	0.00189
High	[K].ISSSVDLPAEVDIFGQK.[I]			0.00384509	0.000787055	1	1	4	Q7XBW5	Q7XBW5 [282-298]	0	1804.9327203	High	High	Not Found		7.0e6		2.40252327919006	High	0.000245	0.001434
High	[K].DEMIDIIGVTK.[G]			0.0118346	0.000787055	1	1	8	P35684	P35684 [215-225]	0	1233.63951549	High	High	High	2.7e7	1.9e7	1.9e7	3.17617511749268	High	0.0005506	0.00421
High	[R].IPSTEEIADR.[VI]			0.00479271	0.000787055	2	2	15	Q2QLY5; Q2QLY4	Q2QLY5 [706-715]; Q2QLY4 [706-715]	0	1130.5687934	High	High	High	1.1e9		4.1e8	3.60100531578064	High	0.0002014	0.0003204
High	[K].DINWPLGWPVGGFPGPQGPYYCGIGADK.[S]	1xDeamidated [N/Q]; 1xCarbamidomethyl [C22]		0.0055825	0.000787055	1	1	6	P14656	P14656 [138-165]	0	3019.40834032	High	Not Found	Not Found	9.8e6			4.00682735443115	High	0.0002103	0.001077
High	[K].DDENVNSQPFMR.[W]	1xDeamidated [Q/N]; 1xOxidation [M11]		0.00766049	0.000787055	1	1	25	P0C511	P0C511 [202-213]	0	1468.60089883	High	High	High	2.2e7	2.5e7	6.3e6	2.92919111251831	High	0.0002733	0.001682
High	[R].ADYAVEVGR.[N]			0.0138606	0.000787055	1	2	10	A6N0M9	A6N0M9 [103-111]	0	979.48433561	High	High	High	5.6e8			3.77659583091736	High	0.0002103	0.0006966
High	[R].FIAPVFAEYAK.[K]			0.00699826	0.000787055	1	1	22	Q0D840	Q0D840 [45-55]	0	1255.67213633	High	High	High	4.4e7	1.8e7	3.1e7	3.11247873306274	High	0.0002103	0.0005909
High	[K].IPVLETPDGPVFESNAIAR.[Y]	1xDeamidated [N15]		0.0136279	0.000787055	1	1	3	Q6YW46	Q6YW46 [54-72]	0	2026.04914738	High	High	Not Found	4.4e6	5.6e6		2.5148241519928	High	0.001794	0.01446
High	[R].DNLTLWTSDLTEDGGDEVKEASK.[G]			0.0109351	0.000787055	1	1	3	Q6ZKC0	Q6ZKC0 [227-249]	1	2523.17329704	High	Not Found	High	3.2e6		1.5e7	3.32992458343506	High	0.0003302	0.002491
High	[K].NCYDALPEHGK.[V]	1xCarbamidomethyl [C2]		0.0187921	0.000787055	1	1	3	Q6ZD89	Q6ZD89 [287-297]	0	1303.5735615	High	High	Not Found	3.6e7	6.2e6		2.22656774520874	High	0.005955	0.05769
High	[R].YTIDLPTNVSEIRPGQDITVTTDNGK.[S]			0.0158695	0.000787055	1	1	1	Q6YZX6	Q6YZX6 [840-865]	0	2847.4370566	Not Found	High	Not Found				2.17070746421814	High	0.0002103	0.0007975
High	[R].NLSQEPQSASSAEDLK.[V]			0.00463298	0.000787055	1	1	6	B9FXV5	B9FXV5 [644-659]	0	1703.80824805	High	High	High				2.68544602394104	High	0.0002103	0.0008707
High	[K].QEGMSYVGLHVPVGR.[V]			0.0133992	0.000787055	1	1	2	Q42997	Q42997 [395-409]	0	1628.82133632	High	High	Not Found				2.16961526870728	High	0.0002103	0.0006771
High	[K].HLNLDFQLLEGGR.[K]			0.00810582	0.000787055	1	1	13	P49210	P49210 [40-52]	0	1511.79650181	High	High	High	5.0e6	2.2e6		3.30893540382385	High	0.0002014	0.0004444
High	[R].IMEADSDLYLAEIDGK.[V]			0.00353275	0.000787055	1	1	3	P17654	P17654 [385-400]	0	1782.84660742	High	High	Not Found	1.5e7			1.86047399044037	High	0.0001933	0.0002605
High	[K].QEDFNLSGLVECQK.[K]	1xCarbamidomethyl [C12]		0.0061107	0.000787055	1	1	2	Q6Z6L4	Q6Z6L4 [517-530]	0	1666.77411157	Not Found	High	Not Found		3.3e6		2.53607082366943	High	0.0002014	0.0003641
High	[R].VSAANSRPPNPQ.[-]	1xDeamidated [N/Q]		0.011969	0.000787055	2	6	12	Q0DHF6; A2XFI3	Q0DHF6 [594-605]; A2XFI3 [595-606]	0	1238.61238995	High	High	High	1.3e7		3.8e6	3.16476893424988	High	0.0002993	0.002095
High	[K].EQVVAGTLHHLTLEALEAGR.[K]			0.00632143	0.000787055	1	1	2	Q0JNR2	Q0JNR2 [92-111]	0	2144.14584125	Not Found	High	Not Found				2.29912614822388	High	0.0002014	0.0003729
High	[K].LQQVSVHGLAAGK.[K]			0.00345383	0.000787055	1	1	11	Q9FR35	Q9FR35 [24-36]	0	1307.74300977	High	High	High	1.0e8		5.1e6	2.69863319396973	High	0.0005506	0.00405
High	[K].LVAWYDNEWGYSNR.[V]	1xDeamidated [N]		0.00425659	0.000787055	1	1	4	A2YQT7	A2YQT7 [312-325]	0	1773.7867253	High	High	Not Found	5.1e6			2.34275054931641	High	0.0001933	0.0002907
High	[R].EGQSIGVIADGVDKNGKPHK.[L]	1xDeamidated [N15]		0.011768	0.000787055	1	1	2	P41344	P41344 [120-139]	1	2050.05635798	High	High	Not Found	6.5e6			3.31141495704651	High	0.0002103	0.0006002
High	[K].MFVLDEADEMLSR.[G]	1xOxidation [M1]		0.00848063	0.000787055	2	5	2	Q6Z2Z4; P35683	Q6Z2Z4 [186-198]; P35683 [186-198]	0	1571.70800601	High	Not Found	Not Found	1.2e7			2.59472918510437	High	0.0002014	0.0004595
High	[K].ISMPIMIAPSAMQK.[M]			0.0131002	0.000787055	2	2	10	Q10CE4; B8B7C5	Q10CE4 [70-83]; B8B7C5 [70-83]	0	1517.78883901	High	High	High			2.1e7	2.96402740478516	High	0.0002103	0.0006613
High	[R].KDAADATLAAYQAAQDIAMK.[E]	1xDeamidated [Q]		0.0102186	0.000787055	1	1	2	Q84J55	Q84J55 [153-172]	1	2067.00629625	Not Found	High	Not Found		6.5e6		2.90468263626099	High	0.0002014	0.0005333
High	[K].DKYPGITYADLFQLASATAIEEAGGPK.[I]	1xDeamidated [Q13]		0.0194378	0.000787055	1	1	2	Q69SV0	Q69SV0 [165-191]	1	2827.40363171	High	High	Not Found	1.7e6			3.63009667396545	High	0.0002103	0.0009872
High	[R].SQLGEIFELDR.[A]			0.00965741	0.000787055	1	2	10	P0C362	P0C362 [424-434]	0	1306.66375636	High	High	Not Found	4.0e7	9.7e6		3.33991527557373	High	0.0002014	0.0005084
High	[K].GHYLNATAGTCEEMIK.[R]	1xDeamidated [N5]; 1xOxidation [M14]; 1xCarbamidomethyl [C11]		0.0207961	0.000787055	1	1	9	P0C511	P0C511 [237-252]	0	1811.79386151	High	High	High	1.5e7		7.2e6	2.98726296424866	High	0.0002103	0.001062
High	[R].LVPAAAAVDAK.[V]			0.0186865	0.000787055	1	1	5	Q84J55	Q84J55 [119-129]	0	1025.59897143	High	High	High	2.3e8			2.34504103660584	High	0.0002103	0.001223
High	[K].APGETCHIVIDHGGNVPYWEGQSYGIIPPGENPK.[K]	2xDeamidated [N32; N/Q]; 1xCarbamidomethyl [C6]		0.01698	0.000787055	1	1	5	P41345	P41345 [111-144]	0	3690.7169375	High	High	Not Found	5.5e6			3.83125472068787	High	0.0002103	0.0008515
High	[K].DKGLEPTEFEDTVAQAFFDLENGNQELK.[S]	1xDeamidated [N/Q]		0.00628581	0.000787055	1	1	19	Q8LJU5	Q8LJU5 [11-38]	1	3185.47970953	High	High	Not Found	3.5e6	5.4e6		4.53097867965698	High	0.0006956	0.005132
High	[R].LAIVSPLSGDQPLYNADR.[T]			0.00349307	0.000787055	1	1	3	Q10MX3	Q10MX3 [51-68]	0	1929.00761654	High	High	Not Found	7.4e6	4.2e6		2.19537091255188	High	0.0006956	0.005664
High	[K].GMLQAHQIIAEYNNAISEADR.[E]	1xDeamidated [N/Q]		0.00657649	0.000787055	1	1	6	P31924	P31924 [44-64]	0	2345.11903447	High	High	High	5.4e6	7.4e6	4.5e6	3.85927796363831	High	0.000497	0.003148
High	[R].FLDLDTGIIATNK.[Q]			0.00465923	0.000787055	1	1	2	Q2QWT4	Q2QWT4 [322-334]	0	1420.76822138	High	Not Found	Not Found	1.5e7			2.69821643829346	High	0.0002014	0.0003068
High	[K].TQVTVEYLNDAGAMVPVR.[V]			0.00650258	0.000787055	1	1	2	P93438	P93438 [172-189]	0	1962.9953373	High	Not Found	Not Found	8.6e6			2.85815501213074	High	0.0002014	0.0003794
High	[K].ALEQLDAAVAK.[G]			0.00632143	0.000787055	1	1	12	Q43008	Q43008 [70-80]	0	1128.62591438	High	High	High	2.1e7			3.29314231872559	High	0.0002014	0.0004797
High	[R].ADEGYCVAVR.[E]	1xCarbamidomethyl [C6]		0.00521656	0.000787055	1	1	8	Q10M12	Q10M12 [37-46]	0	1139.51498406	High	High	High	3.7e7			3.2457230091095	High	0.0002014	0.0003294
High	[R].IDNLVDTEESK.[S]			0.0185816	0.000787055	1	1	2	Q69LE7	Q69LE7 [498-508]	0	1262.61105204	High	Not Found	Not Found	2.2e7			3.02953481674194	High	0.0002103	0.0009364
High	[R].EGPPEFEQPK.[M]			0.0127357	0.000787055	1	1	15	P93431	P93431 [369-378]	0	1157.54732971	High	High	High	1.5e9			2.89366459846497	High	0.0002993	0.001903
High	[K].ITNLTLSPGVIFGYLLK.[S]			0.0100469	0.000787055	1	1	13	P0C367	P0C367 [199-215]	0	1849.08334778	High	High	Not Found				2.85294961929321	High	0.000497	0.003227
High	[R].WFTHIDALLR.[L]			0.00833809	0.000787055	1	1	17	Q40680	Q40680 [57-66]	0	1271.68951773	High	High	High	5.4e6		3.2e6	2.52250003814697	High	0.0002103	0.001061
High	[K].VMGIPHLVILDAK.[S]			0.0137826	0.000787055	1	1	12	Q7Y0F2	Q7Y0F2 [120-132]	0	1405.82356829	High	High	High	6.9e6		6.4e6	2.72780418395996	High	0.0002103	0.0007008
High	[K].TFNQVEIKPEMIGHYLAEFSISYKPVK.[H]			0.0199927	0.000787055	1	1	5	P31674	P31674 [110-136]	0	3168.64381871	High	High	Not Found	9.7e5	1.2e6		2.61010837554932	High	0.0002103	0.001018
High	[K].FNIVSPGADMSVYFPYTEADKR.[L]			0.00923068	0.000787055	1	1	10	P30298	P30298 [516-537]	1	2507.19113634	High	High	High				4.26277256011963	High	0.0002103	0.0008624
High	[K].SGITSPIYLDLR.[MA]			0.011376	0.000787055	1	2	1	Q9LDN2	Q9LDN2 [28-39]	0	1334.731442	Not Found	High	Not Found		1.1e7		2.54730153083801	High	0.0002014	0.0005827
High	[K].WKPSLSWFK.[N]			0.00507126	0.000787055	1	1	16	P0C358	P0C358 [161-169]	0	1178.63569132	High	High	High		1.1e7	1.0e7	3.10067248344421	High	0.0002103	0.0007141
High	[K].TFTEEAEILLK.[E]			0.00753172	0.000787055	1	1	27	P0C2Z4	P0C2Z4 [481-491]	0	1293.69365951	High	High	High	5.5e6	1.5e7	3.1e7	2.97197651863098	High	0.0003642	0.002891
High	[R].ITEQAGVVLTLDPKPIQGDWNGAGCHTNYSTK.[S]	1xDeamidated [N/Q]; 1xCarbamidomethyl [C25]		0.00393295	0.000787055	1	1	2	P14655	P14655 [280-311]	0	3471.68490872	High	Not Found	Not Found				3.24952793121338	High	0.0001933	0.0002777
High	[K].LVIVGDGGTGK.[T]			0.0149995	0.000787055	1	2	9	A2Y7R5	A2Y7R5 [16-26]	0	1015.57823597	High	High	High	2.2e8			2.38551902770996	High	0.0002993	0.001975
High	[R].AGKDLVSSLVSGLLTIGPR.[F]			0.00852869	0.000787055	1	1	5	Q93VT8	Q93VT8 [429-447]	1	1883.09603764	High	High	Not Found	2.8e6	8.9e5		3.2031409740448	High	0.0002103	0.0007239
High	[K].VSDPLEEGCR.[L]	1xCarbamidomethyl [C9]		0.0160494	0.000787055	1	1	6	B3VMC0	B3VMC0 [323-332]	0	1161.52046332	High	High	High	7.8e7	9.2e6		3.03220462799072	High	0.0002103	0.0008041
High	[K].TFNQVEIKPEMIGHYLAEFSISYKPVK.[H]	1xDeamidated [Q/N]		0.0210314	0.000787055	1	1	4	P31674	P31674 [110-136]	0	3169.62783471	High	High	Not Found	3.4e6	1.8e6		3.05987787246704	High	0.0002733	0.001829
High	[R].YLSSVLFQSIK.[K]			0.00458093	0.000787055	1	1	11	Q9XEA6	Q9XEA6 [302-312]	0	1284.71981474	High	High	High				3.20183491706848	High	0.0002103	0.0006445
High	[R].IDSTVPVEITMGELK.[K]			0.00774755	0.000787055	1	2	4	A2XRZ6	A2XRZ6 [140-154]	0	1631.85604999	High	High	High	9.3e6		1.4e7	3.14942383766174	High	0.0002733	0.001712
High	[R].VVSSMFNTVSGK.[K]			0.0133992	0.000787055	1	2	6	Q9AUV6	Q9AUV6 [314-325]	0	1255.63509883	High	High	High	5.5e7	3.5e7	6.3e7	2.78474283218384	High	0.0002733	0.001469
High	[R].AVDATIDALVPYLDAGDAIVDGGNEWYQNTER.[R]	1xDeamidated [N/Q]		0.00999033	0.000787055	1	1	8	Q2R480	Q2R480 [100-131]	0	3452.61284884	High	High	Not Found	7.9e6	3.0e6		3.32252526283264	High	0.001111	0.009699
High	[K].GINYQILSNPEFLAEGTAIDDLFKPDR.[V]			0.00524611	0.000787055	1	1	4	Q9AUV6	Q9AUV6 [147-173]	0	3036.53129133	High	High	Not Found		3.8e6		3.40028285980225	High	0.0002014	0.0004197
High	[K].DLYINGAVQMDLPGNR.[K]	1xDeamidated [Q/N]		0.00351285	0.000787055	1	1	9	Q8LJU5	Q8LJU5 [43-58]	0	1776.85850999	High	High	High	8.3e6		6.7e6	3.33896398544312	High	0.0002014	0.0003386
High	[K].FFETFAGPFTK.[R]			0.0034734	0.000787055	1	1	12	Q0DG05	Q0DG05 [86-96]	0	1291.63575081	High	High	High				3.93050074577332	High	0.0001933	0.0002579
High	[K].IDMATTVLGFK.[I]			0.0061107	0.000787055	1	1	18	B8B7C5	B8B7C5 [59-69]	0	1195.63912163	High	High	High		1.3e7		3.25028228759766	High	0.0002014	0.0003642
High	[R].NYLNLPSEIVPATLKK.[S]			0.00484717	0.000787055	1	1	1	P0DKK8	P0DKK8 [78-93]	1	1800.02656117	Not Found	Not Found	High				3.40509939193726	High	0.0002014	0.0003151
High	[K].SKLDAQPELFIHIVPDK.[A]			0.0122423	0.000787055	2	3	2	Q0J4P2; Q07078	Q0J4P2 [56-72]; Q07078 [56-72]	1	1950.06948855	High	Not Found	Not Found	1.0e7			2.52113008499146	High	0.002492	0.0199
High	[R].GYSFTTSAER.[E]			0.0209134	0.000787055	1	1	11	A3C6D7	A3C6D7 [199-208]	0	1118.51127856	High	High	High	2.4e8			2.94850564002991	High	0.0003988	0.002932
High	[R].AVCMISNSTSVVEVFSR.[I]	1xCarbamidomethyl [C3]		0.00458093	0.000787055	1	1	6	Q53M52	Q53M52 [374-390]	0	1885.9146445	High	High	High				3.21349430084229	High	0.0002103	0.00105
High	[K].ELPPYDPDWYYTR.[A]			0.0075744	0.000787055	1	1	11	P40978	P40978 [47-59]	0	1714.77476324	High	High	High		1.1e7	9.1e6	2.41662454605103	High	0.0002014	0.0004225
High	[R].GGPTSVVIYDIHALQER.[F]			0.0150843	0.000787055	1	1	3	Q6ZFT5	Q6ZFT5 [136-152]	0	1854.97083716	High	Not Found	High				2.49652814865112	High	0.0002103	0.000758
High	[K].DLATVDSILLR.[E]			0.0123116	0.000787055	1	1	4	Q6K8J4	Q6K8J4 [448-458]	0	1215.69432825	High	High	Not Found	1.2e7			2.22005295753479	High	0.0002103	0.0006253
High	[R].LAPPLSISPEELAEASK.[A]			0.0123116	0.000787055	1	1	8	Q10G56	Q10G56 [420-436]	0	1751.94255673	High	High	High	1.5e7		9.4e6	3.02585124969482	High	0.0002733	0.001766
High	[K].SAQASSAAIVFASVGGIQEDFK.[L]			0.00371697	0.000787055	1	1	7	Q6K669	Q6K669 [202-223]	0	2183.09788796	High	High	High	8.0e6	5.8e6		4.0097484588623	High	0.0002014	0.0005516
High	[R].TLSGPVTDPSK.[L]			0.0107514	0.000787055	1	1	17	P14656	P14656 [39-49]	0	1101.57862983	High	High	High	1.2e8		1.6e7	3.10382866859436	High	0.0002103	0.0006274
High	[R].IDAWNSEQLPIYEPGLDEVVK.[E]			0.00642951	0.000787055	1	2	11	Q9AUV6	Q9AUV6 [39-59]	0	2415.20783224	High	High	High	5.7e6	2.2e6	9.6e6	3.60358047485352	High	0.0002014	0.0005226
High	[R].IDAWNSEQLPIYEPGLDEVVK.[E]	1xDeamidated [Q/N]		0.00806015	0.000787055	1	2	7	Q9AUV6	Q9AUV6 [39-59]	0	2416.19184824	High	High	High	1.3e7		4.6e6	3.51927781105042	High	0.0002014	0.000442
High	[R].ANLPGAENLVVQR.[F]			0.0107514	0.000787055	1	2	9	Q2QYW2	Q2QYW2 [368-380]	0	1380.75938806	High	High	High	4.9e7		6.3e6	2.19879508018494	High	0.0005231	0.003925
High	[K].YIPSNTFSYYDQVLDTAAMLGAVPER.[Y]	1xDeamidated [N/Q]; 1xOxidation [M19]		0.005907	0.000787055	1	1	18	Q2QLY5	Q2QLY5 [56-81]	0	2938.38151644	High	High	High	1.2e7	4.3e6		3.06710481643677	High	0.0002014	0.0005095
High	[K].VIIDQDSDPDATIVEITLGDR.[L]	1xDeamidated [Q5]		0.00680329	0.000787055	1	1	2	Q0J709	Q0J709 [79-99]	0	2286.13472726	Not Found	Not Found	High			1.1e7	4.00498676300049	High	0.0002014	0.0003913
High	[K].SFTSEFPHVER.[Y]			0.00445336	0.000787055	2	2	8	Q5Z627; Q6YW46	Q5Z627 [178-188]; Q6YW46 [178-188]	0	1335.63279061	High	High	High	1.5e7		3.1e7	2.60007047653198	High	0.0002014	0.0003151
High	[R].TSDDFVYVASEVGVIPMDESK.[V]			0.00761732	0.000787055	1	1	2	Q69RJ0	Q69RJ0 [458-478]	0	2288.06387015	High	Not Found	Not Found	7.5e6			3.1157705783844	High	0.0002014	0.0004243
High	[R].NLEVGIPELLENDIK.[V]			0.00728063	0.000787055	1	1	10	P52712	P52712 [313-327]	0	1695.91634201	High	High	High			3.5e6	2.43496251106262	High	0.0002014	0.0004102
High	[R].VTVISTSPGK.[R]			0.013475	0.000787055	2	2	11	Q6ERW7; Q6ERW9	Q6ERW7 [283-292]; Q6ERW9 [280-289]	0	988.56733694	High	High	High	5.2e7			2.65107369422913	High	0.0002103	0.0006778
High	[R].VEDAMGAAER.[T]			0.00561413	0.000787055	1	1	12	Q6ZG77	Q6ZG77 [87-96]	0	1048.4727846	High	High	High	1.7e7			3.25573992729187	High	0.0002014	0.0003452
High	[R].YVPDNPAGDYHR.[L]			0.00907555	0.000787055	1	2	4	A2X5P7	A2X5P7 [293-304]	0	1403.63385321	High	High	High	3.1e7		1.8e7	2.56484723091125	High	0.0002014	0.0004843
High	[K].STTTGHLIYK.[L]			0.00923068	0.000787055	1	1	43	O64937	O64937 [21-30]	0	1120.59969966	High	High	High	5.2e7		6.8e6	3.20677185058594	High	0.0002103	0.0007243
High	[K].APMIDNPDFKDDPYIYAFDSLK.[Y]	1xDeamidated [N6]		0.00437852	0.000787055	1	1	5	Q9SLY8	Q9SLY8 [302-323]	1	2576.19013366	High	High	High	1.4e7	8.7e6		3.2717821598053	High	0.0002014	0.0004063
High	[R].AITVFSPDGHLFQVEYALEAVR.[K]			0.005427	0.000787055	2	2	5	A2YXU2; A2Z3I9	A2YXU2 [7-28]; A2Z3I9 [7-28]	0	2462.27143559	High	High	Not Found		3.2e6		2.64076066017151	High	0.0002014	0.0004654
High	[R].SDEYGGSLENR.[C]			0.00567793	0.000787055	1	1	14	Q69TH8	Q69TH8 [202-212]	0	1226.52838508	High	High	High	3.4e6	1.6e6		2.98603224754334	High	0.0002103	0.0006244
High	[R].TYDFDNTMGGFYIAPAFMDK.[L]	1xDeamidated [N6]		0.00688062	0.000787055	1	1	3	P93431	P93431 [112-131]	0	2304.98278361	High	Not Found	Not Found	2.8e6			2.76992177963257	High	0.0002014	0.0003949
High	[K].TWGGQPENVK.[A]			0.0145004	0.000787055	1	1	16	Q40677	Q40677 [338-347]	0	1115.54799845	High	High	High		9.4e6		3.35339999198914	High	0.000245	0.001257
High	[K].QAFDEAISELDTLGEESYK.[D]	1xDeamidated [Q1]		0.00545775	0.000787055	2	2	1	Q6ZKC0; Q84J55	Q6ZKC0 [198-216]; Q84J55 [208-226]	0	2145.97101606	Not Found	Not Found	High				2.94632816314697	High	0.0002014	0.0003393
High	[K].LSSSAAVAVSR.[A]			0.00384509	0.000787055	1	1	4	Q03200	Q03200 [82-92]	0	1047.57929857	High	High	Not Found				3.04219150543213	High	0.0001933	0.0002735
High	[R].GPIQISYNYNYGPAGQAIGSNLLSNPDLVASDATVSFK.[T]	1xDeamidated [Q/N]		0.0125927	0.000787055	1	1	6	Q42993	Q42993 [194-231]	0	3942.9396025	High	High	High		6.5e6	1.8e6	3.14522480964661	High	0.002114	0.01645
High	[R].AVAMSATDGLMR.[G]	2xOxidation [M4; M11]		0.0121049	0.000787055	1	1	6	P12085	P12085 [76-87]	0	1254.58168384	High	High	High	3.1e6	2.9e6		2.41669058799744	High	0.0002103	0.0007579
High	[R].DALTEIFEVAR.[E]			0.00561413	0.000787055	1	1	2	Q9LD61	Q9LD61 [64-74]	0	1263.65794273	High	Not Found	Not Found				3.53307151794434	High	0.0002014	0.0003447
High	[K].KNESIFSEIQSQVK.[N]			0.0098781	0.000787055	1	1	1	Q6L5I5	Q6L5I5 [53-66]	1	1636.85407614	High	Not Found	Not Found	9.4e6			2.65707182884216	High	0.0002014	0.0005167
High	[R].AVAMSATDGLMR.[G]	1xOxidation [M]		0.00375919	0.000787055	1	1	11	P12085	P12085 [76-87]	0	1238.58676884	High	High	High	1.8e7		3.1e7	3.04167151451111	High	0.0002014	0.0003027
High	[R].EMTLGFVDLLRDDFIEK.[D]	1xOxidation [M2]		0.00607627	0.000787055	1	1	18	P0C511	P0C511 [340-356]	1	2057.02596908	High	High	High	7.3e6	4.3e6	1.1e7	3.86917185783386	High	0.001031	0.008964
High	[K].VIVLNGGSGVPEPLAPALSV.[-]	1xDeamidated [N5]		0.0132488	0.000787055	1	1	7	Q7F9I1	Q7F9I1 [899-918]	0	1890.05825558	High	High	High	4.6e6	1.9e7	1.0e7	2.8972761631012	High	0.0002103	0.0006687
High	[K].DLVVDMTNFYNQYK.[S]	1xDeamidated [N]		0.00345383	0.000787055	1	1	4	Q9S827	Q9S827 [146-159]	0	1750.79926381	High	Not Found	Not Found	3.2e7			3.53614616394043	High	0.0001933	0.000257
High	[K].GVFAAGDVQDKK.[Y]			0.0198805	0.000787055	1	2	2	Q6ZFU6	Q6ZFU6 [287-298]	1	1234.64262704	High	High	Not Found	3.0e6			2.6722309589386	High	0.0002103	0.00101
High	[R].FAGELAHPK.[V]			0.0123116	0.000787055	1	1	13	Q0E4K1	Q0E4K1 [450-458]	0	969.51524187	High	High	High	8.7e7			3.04984164237976	High	0.0002103	0.0006499
High	[K].RWEEALPLDAWVPGDDIIPVCK.[A]	1xCarbamidomethyl [C21]		0.0133238	0.000787055	1	1	8	Q42997	Q42997 [303-324]	1	2579.29627041	High	High	High			9.0e6	2.98952794075012	High	0.007341	0.07463
High	[R].AINGALECDGK.[N]	1xDeamidated [N3]; 1xCarbamidomethyl [C8]		0.0138606	0.000787055	0	1	10			0	1148.52521478	High	High	High	1.4e7			2.86297655105591	High	0.0002733	0.001615
High	[K].AAVTPAFVGQFPGVNGLGISAAR.[L]	2xDeamidated [Q10; N15]		0.0115052	0.000787055	1	1	1	Q6ZBZ2	Q6ZBZ2 [70-92]	0	2202.15534417	Not Found	High	Not Found				3.15556144714355	High	0.0002103	0.0005874
High	[K].FTLTTYTSNGVAITATSTK.[K]	1xDeamidated [N9]		0.0107514	0.000787055	1	1	2	Q6K548	Q6K548 [28-46]	0	1978.00152846	Not Found	Not Found	High			2.4e6	2.70839786529541	High	0.0002014	0.0005559
High	[R].AINGALECNGK.[N]	2xDeamidated [N3; N9]; 1xCarbamidomethyl [C8]		0.0138606	0.000787055	2	2	10	O04138; Q7Y1Z0	O04138 [246-256]; Q7Y1Z0 [249-259]	0	1148.52521521	High	High	High	1.4e7			2.86297655105591	High	0.0002733	0.001615
High	[R].ALVEGPFLDVLR.[S]			0.0039108	0.000787055	1	1	17	Q10LP5	Q10LP5 [61-72]	0	1328.75726286	High	High	High		4.9e6	2.6e6	2.88186073303223	High	0.0002014	0.0004576
High	[K].YSSSHEWVK.[N]			0.0122423	0.000787055	1	1	14	A3C6G9	A3C6G9 [43-51]	0	1122.52144936	High	High	High	7.1e7			2.94927310943604	High	0.000245	0.001395
High	[R].QLPDADNITIAFPDDGAWK.[R]			0.0201055	0.000787055	1	1	5	Q6ZFT5	Q6ZFT5 [176-194]	0	2087.0080104	High	High	High	3.2e6	6.4e6		3.18228077888489	High	0.0006956	0.005614
High	[K].WFDTNYHFIVPELGPNTK.[F]	1xDeamidated [N]		0.00413805	0.000787055	2	2	3	Q2QLY5; Q2QLY4	Q2QLY5 [112-129]; Q2QLY4 [112-129]	0	2179.04948175	High	High	Not Found	3.7e6			3.40950226783752	High	0.0001933	0.0002857
High	[R].SAEYMTHAPLGSLNSVGGVATEINAVNYVSPR.[S]	2xDeamidated [N14; N24]; 1xOxidation [M5]		0.00728063	0.000787055	1	1	2	P0C367	P0C367 [392-423]	0	3322.58961191	High	Not Found	Not Found				3.83690214157104	High	0.0002014	0.0005318
High	[R].LGATFSSHPNELIALFSR.[Y]	1xDeamidated [N10]		0.0231417	0.000787055	1	1	1	P30298	P30298 [15-32]	0	1961.01270237	High	Not Found	Not Found	8.3e6			3.1237804889679	High	0.0002103	0.001203
High	[R].ATSGGLLVTEATGVSDTAQGYPDTPGIWTQQQVEAWKPIVDAVHR.[K]	1xDeamidated [Q]		0.0152554	0.000787055	1	1	11	Q69TH8	Q69TH8 [59-103]	0	4751.35875278	High	High	Not Found	3.0e6	6.2e6		3.42943644523621	High	0.0002103	0.0009797
High	[R].VGSDSHLAGAYK.[K]			0.0104521	0.000787055	1	1	6	Q42997	Q42997 [553-564]	0	1204.59567686	High	High	High				2.79799890518188	High	0.0003302	0.002443
High	[K].TIEVDNTDAEGR.[L]			0.00365452	0.000787055	0	1	7			0	1319.60736361	High	High	High	1.3e7			2.9366180896759	High	0.000245	0.001379
High	[R].WAMLGALGCVFPEILSK.[N]	1xOxidation [M3]; 1xCarbamidomethyl [C9]		0.00555104	0.000787055	1	1	8	A2XJ35	A2XJ35 [102-118]	0	1907.97578868	High	High	Not Found		8.0e6		3.363605260849	High	0.0002014	0.0003426
High	[K].ESLYPLLNFLK.[A]			0.00829111	0.000787055	1	1	27	P30298	P30298 [170-180]	0	1336.75111486	High	High	High	6.1e6	9.7e6	8.1e6	2.64411926269531	High	0.0002014	0.0004813
High	[R].ALENEMLLR.[I]			0.0216314	0.000787055	1	1	12	P30298	P30298 [309-317]	0	1088.57685576	High	High	High	1.6e8			2.82498359680176	High	0.0007209	0.006009
High	[K].VPLILGIWGGK.[G]			0.00465923	0.000787055	1	1	22	P93431	P93431 [148-158]	0	1152.71394162	High	High	High	4.6e6	4.9e6		3.06507349014282	High	0.0002014	0.0003068
High	[R].ETVETEHGESTITFFGNSFIAGPTGEIVK.[L]			0.0138606	0.000787055	1	1	5	Q93XI4	Q93XI4 [225-253]	0	3097.5000507	High	High	High	5.8e6	1.2e7	2.5e6	2.8633725643158	High	0.005845	0.057
High	[R].ETVETEHGESTITFFGNSFIAGPTGEIVK.[L]	1xDeamidated [N17]		0.00495795	0.000787055	1	1	9	Q93XI4	Q93XI4 [225-253]	0	3098.4840667	High	High	High				3.33356976509094	High	0.0002993	0.002044
High	[R].EFVPEEWVPYVGQALNILR.[E]			0.0125927	0.000787055	1	1	3	Q10LR9	Q10LR9 [157-175]	0	2259.1808298	High	Not Found	Not Found	2.3e6			3.01575303077698	High	0.0007792	0.006612
High	[R].LPKPPATELLEQVLR.[L]			0.013939	0.000787055	1	1	5	Q6K2E8	Q6K2E8 [254-268]	0	1704.00543185	High	High	Not Found	4.0e6	3.6e6		2.75347208976746	High	0.0002733	0.001829
High	[R].GPLQISWNYNYGPAGQNIGFDGLRDPDR.[V]	1xDeamidated [Q/N]		0.0176631	0.000787055	1	1	5	Q7Y1Z0	Q7Y1Z0 [188-215]	1	3121.47623649	High	Not Found	High				3.70346975326538	High	0.0002733	0.00146
High	[R].GPLQISWNYNYGPAGQNIGFDGLRDPDR.[V]	2xDeamidated [N/Q]		0.0178632	0.000787055	1	1	5	Q7Y1Z0	Q7Y1Z0 [188-215]	1	3122.46025249	Not Found	High	Not Found		2.3e6		3.30013871192932	High	0.000245	0.001355
High	[K].FIDASSTPK.[V]			0.0219996	0.000787055	1	1	6	Q53LQ0	Q53LQ0 [247-255]	0	965.49383767	High	High	High	1.1e8			2.67309808731079	High	0.0002103	0.001134
High	[R].TAYPLALILSPTR.[E]			0.0159592	0.000787055	1	2	10	Q75HJ0	Q75HJ0 [250-262]	0	1415.82567673	High	High	High	4.2e6			2.78878355026245	High	0.0002103	0.0007987
High	[K].NAIELGLLETLQSAAVAGGGGK.[A]	1xDeamidated [Q/N]		0.0102765	0.000787055	1	1	3	Q6ZD89	Q6ZD89 [35-56]	0	2070.10772482	Not Found	Not Found	High			3.6e6	4.50753116607666	High	0.0002014	0.0005348
High	[R].GTLLTALAELGHEATINEAVR.[R]	1xDeamidated [N17]		0.00440333	0.000787055	1	1	2	Q6Z6L4	Q6Z6L4 [666-686]	0	2180.1557376	High	High	Not Found		9.0e6		3.10469031333923	High	0.0001933	0.0002972
High	[K].NEGFVEVLAAQQSPENPNWFQGTADAVR.[Q]	2xDeamidated [N/Q]		0.00907555	0.000787055	1	1	4	Q69T99	Q69T99 [147-174]	0	3076.42828363	High	Not Found	Not Found	7.4e6			3.39431476593018	High	0.001111	0.009563
High	[K].DPDMAEELQIPTGFDLK.[V]			0.0127357	0.000787055	1	1	4	Q7FAY6	Q7FAY6 [42-58]	0	1918.91027026	High	High	Not Found	4.1e6	8.8e6		3.0465772151947	High	0.0002103	0.0006437
High	[K].ENPVKPTDAVVK.[F]			0.0106307	0.000787055	1	1	3	Q6YXW6	Q6YXW6 [277-288]	0	1296.71579194	High	High	Not Found	3.9e6			2.6968936920166	High	0.0002014	0.0005505
High	[K].AGPVPFFAAGISSVLHPK.[N]			0.00406852	0.000787055	1	1	6	Q7XPL2	Q7XPL2 [174-191]	0	1794.99011616	High	High	Not Found	8.0e6	5.6e6		2.86746001243591	High	0.0002014	0.0003961
High	[R].QATAQVLASQK.[R]			0.00665124	0.000787055	1	1	8	Q8S0J7	Q8S0J7 [102-112]	0	1144.63206238	High	High	High				3.28153920173645	High	0.0002014	0.0003851
High	[K].GILGYVEEDLVSTDFQGDSR.[S]	1xDeamidated [Q16]		0.00548867	0.000787055	1	1	1	Q6K5G8	Q6K5G8 [274-293]	0	2201.02444861	Not Found	Not Found	High				3.43015551567078	High	0.0002014	0.0003398
High	[R].AAQVFSDPK.[V]			0.0111849	0.000787055	1	1	17	P14655	P14655 [166-174]	0	962.49417204	High	High	High	2.9e7			4.06820106506348	High	0.0002103	0.001155
High	[R].VGGLSNSEIADVFAEWNR.[G]	1xDeamidated [N]		0.0225001	0.000787055	1	1	4	Q2R480	Q2R480 [227-244]	0	1964.93484593	High	Not Found	High				4.19265794754028	High	0.0002103	0.001164
High	[K].VESTACSVSPTADQK.[A]	1xDeamidated [Q14]; 1xCarbamidomethyl [C6]		0.00819794	0.000787055	1	1	3	Q40682	Q40682 [79-93]	0	1580.71084302	High	Not Found	High	1.6e7		4.9e6	3.18760991096497	High	0.0002014	0.0004481
High	[R].MIITLQPGYSIPLLDR.[E]			0.00545775	0.000787055	1	1	6	P0C449	P0C449 [75-90]	0	1830.01936733	High	High	High	8.0e6	7.2e6	7.1e6	2.8698205947876	High	0.00497	0.04634
High	[K].DLYGNIVLSGGTTMFPGIADR.[M]	1xOxidation [M14]		0.0108123	0.000787055	2	2	3	A2XNS1; Q10DV7	A2XNS1 [294-314]; Q10DV7 [294-314]	0	2213.09069452	Not Found	High	Not Found		2.7e6		2.30135178565979	High	0.0002014	0.0005589
High	[R].EDLAALEKDYEEVGSEFDDGDEGDEGDEY.[-]			0.0143377	0.000787055	1	1	1	Q53M52	Q53M52 [423-451]	1	3240.26587213	High	Not Found	Not Found	4.2e6			2.10176968574524	High	0.0002103	0.0007223
High	[K].NDFGTIDILVHSLANGPEVK.[N]			0.00445336	0.000787055	1	1	3	Q6H5J0	Q6H5J0 [187-206]	0	2139.10805876	High	High	Not Found	2.8e6			2.18004965782166	High	0.0002733	0.001685
High	[K].DLYGNIVLSGGTTMFPGIADR.[M]	1xDeamidated [N5]		0.00838534	0.000787055	2	2	1	A2XNS1; Q10DV7	A2XNS1 [294-314]; Q10DV7 [294-314]	0	2198.07979552	Not Found	High	Not Found		4.6e6		3.61984181404114	High	0.0002014	0.0004544
High	[K].TIEVNNTDAEGR.[L]	1xDeamidated [N]		0.00365452	0.000787055	1	1	12	Q6K669	Q6K669 [445-456]	0	1319.60736404	High	High	High	1.3e7			2.9366180896759	High	0.000245	0.001379
High	[R].IIGIDLNANR.[F]			0.0055825	0.000787055	1	1	11	Q2R8Z5	Q2R8Z5 [222-231]	0	1098.62658312	High	High	High	7.3e7	1.3e7		2.69099259376526	High	0.0002014	0.0003434
High	[K].ADQSPVTVADYGSQILVSLVLK.[M]			0.00971212	0.000787055	1	1	4	Q2QWT4	Q2QWT4 [43-64]	0	2303.24930316	High	High	Not Found	1.4e6	1.3e6		3.11996793746948	High	0.0007209	0.005884
High	[K].SGTTPLSPAIAFILEK.[V]			0.00367522	0.000787055	1	1	12	Q0JPA6	Q0JPA6 [109-124]	0	1644.92069918	High	High	High	2.2e6	1.5e7	2.5e7	3.05883622169495	High	0.0002014	0.0003817
High	[R].QGIPLITDRFDSLEQLDEFSR.[S]			0.0167897	0.000787055	1	1	12	P0C368	P0C368 [61-81]	1	2479.24634296	High	High	High	2.5e7			2.62097501754761	High	0.001306	0.0113
High	[R].VNTGDESLTNPK.[K]			0.0194378	0.000787055	1	1	1	B9FS74	B9FS74 [171-182]	0	1274.62228544	High	Not Found	Not Found	4.1e6			1.88758015632629	High	0.0002103	0.0009845
High	[K].MLYASSNER.[F]			0.0177629	0.000787055	1	1	9	Q84TB3	Q84TB3 [101-109]	0	1070.49352006	High	High	High	5.6e6		1.7e6	2.94561100006104	High	0.0002103	0.0008956
High	[K].YDTVHGQWK.[H]			0.0212694	0.000787055	3	3	36	Q7FAH2; Q6K5G8; A2YQT7	Q7FAH2 [49-57]; Q6K5G8 [49-57]; A2YQT7 [49-57]	0	1133.53743379	High	High	High	1.2e8	1.6e7	2.5e7	2.9443883895874	High	0.0005832	0.004355
High	[K].LELQEVVDFLK.[N]			0.012664	0.000787055	1	1	6	Q5Z974	Q5Z974 [242-252]	0	1332.74094406	High	High	High	2.1e7	3.3e6	2.9e6	2.26954698562622	High	0.002921	0.02302
High	[K].GTEIAMASYCSELQYLANPITNHVQSAEQHNQDVNSLGLVSAR.[K]	1xDeamidated [Q/N]; 1xCarbamidomethyl [C10]		0.00852869	0.000787055	1	1	5	P14717	P14717 [444-486]	0	4717.22570679	High	Not Found	Not Found	5.2e6			2.99238753318787	High	0.0009439	0.008451
High	[K].GSITSVQAIYVPADDLTDPAPATTFAHLDATTVLSR.[Q]			0.00458093	0.000787055	1	1	3	Q01859	Q01859 [375-410]	0	3714.88611003	Not Found	High	High			1.4e7	4.12500047683716	High	0.0002014	0.0003038
High	[R].IQNGGTEVVEAK.[A]			0.00536602	0.000787055	1	1	5	Q42972	Q42972 [250-261]	0	1244.6481063	High	High	Not Found	1.9e7			2.37734317779541	High	0.0002014	0.0003347
High	[K].TVLIMELINNIAK.[A]	1xOxidation [M5]		0.00779146	0.000787055	1	1	3	P12085	P12085 [179-191]	0	1487.85017727	High	Not Found	High	7.5e6		3.1e6	2.34793019294739	High	0.0002014	0.0004308
High	[R].FSYGEPMTVESTTQAICDLALR.[F]	1xCarbamidomethyl [C17]		0.0228829	0.000787055	1	1	4	Q9LSU1	Q9LSU1 [101-122]	0	2489.16868661	High	Not Found	High	3.6e6			3.1067271232605	High	0.0002103	0.001185
High	[R].DNGVDDGGVVFDAGAR.[T]			0.00493002	0.000787055	1	2	5	A2WXV8	A2WXV8 [76-91]	0	1563.70338917	High	High	High	1.2e7		4.3e6	2.50614333152771	High	0.0002014	0.0003181
High	[R].SGSWVGATGK.[A]			0.00766049	0.000787055	2	2	8	P42862; P42863	P42862 [135-144]; P42863 [135-144]	0	949.47377095	High	High	High	4.1e7			3.67232728004456	High	0.0002014	0.0004262
High	[K].LNLPVLPTTTIGSFPQTVELR.[R]	2xDeamidated [N2; Q16]		0.0148312	0.000787055	2	2	1	Q2QLY5; Q2QLY4	Q2QLY5 [428-448]; Q2QLY4 [428-448]	0	2298.25914045	Not Found	High	Not Found				2.39983224868774	High	0.0002103	0.0007452
High	[K].VVLFGVPGAFTPTCSNQHVPGFINQAEQLK.[A]	1xCarbamidomethyl [C14]		0.0061107	0.000787055	1	1	6	Q9FR35	Q9FR35 [38-67]	0	3255.66192865	High	High	High			1.7e7	2.73315405845642	High	0.0006956	0.00533
High	[K].GISSSAIPYK.[R]			0.011312	0.000787055	1	2	40	Q69UI1	Q69UI1 [10-19]	0	1022.55168688	High	High	High	1.8e7			2.93122434616089	High	0.000245	0.001351
High	[K].GIQTSEDYR.[F]			0.0187921	0.000787055	1	1	11	Q9SLY8	Q9SLY8 [75-83]	0	1068.4956285	High	High	High	1.9e8			3.39619088172913	High	0.0002103	0.0009493
High	[R].NVAAGMTGGLAYILDEDDTLVPK.[V]	1xDeamidated [N1]		0.00892302	0.000787055	1	1	7	Q69RJ0	Q69RJ0 [1510-1532]	0	2364.16391894	High	High	High	7.7e6		6.8e6	3.87770700454712	High	0.00083	0.007264
High	[K].WNYDGSSTGQAPGEDSEVILYPQAIFK.[D]	1xDeamidated [Q/N]		0.00375919	0.000787055	3	3	11	P14655; P14654; P14656	P14655 [109-135]; P14654 [53-79]; P14656 [53-79]	0	2973.37887345	High	High	High	1.5e6	4.6e6	6.1e6	3.76179599761963	High	0.0001933	0.0002711
High	[K].LELAQFAELQAFAQFASALDK.[T]			0.00567793	0.000787055	1	1	9	P0C2Z4	P0C2Z4 [385-405]	0	2311.19687372	High	High	Not Found	1.3e6	1.3e6		3.1311092376709	High	0.0002014	0.000348
High	[R].FLEGTTTGGGPSR.[E]			0.00600799	0.000787055	1	1	4	Q67UX7	Q67UX7 [328-340]	0	1279.62770521	Not Found	High	High		5.4e6		2.39746356010437	High	0.0002993	0.002319
High	[K].VIHDNFGIIEGLMTTVHAITATQK.[T]	1xDeamidated [N/Q]; 1xOxidation [M13]		0.0166015	0.000787055	1	1	6	A2YQT7	A2YQT7 [165-188]	0	2626.354514	High	High	High	5.1e6		3.4e6	3.59077882766724	High	0.001031	0.009004
High	[R].SYSGFANDR.[T]			0.0213894	0.000787055	1	1	5	O04138	O04138 [121-129]	0	1016.44319906	High	High	Not Found	5.6e7			2.66425275802612	High	0.0002103	0.001096
High	[K].LLAGVTIAHGGVLPNINPVLLPK.[K]	1xDeamidated [N]		0.00359312	0.000787055	2	3	2	A2Y5G8; Q75L11	A2Y5G8 [108-130]; Q75L11 [107-129]	0	2307.37986435	Not Found	Not Found	High				3.66125321388245	High	0.0001933	0.0002633
High	[K].ANSEATLGTYK.[G]			0.00672684	0.000787055	1	2	22	P17784	P17784 [328-338]	0	1154.5687934	High	High	High	2.5e7			3.54514169692993	High	0.0002993	0.002049
High	[K].LITPDGEVELQVPDDVYILDQAEEEGIDLPYSCR.[A]	1xDeamidated [Q]; 1xCarbamidomethyl [C33]		0.00703792	0.000787055	1	1	2	A2YQD9	A2YQD9 [50-83]	0	3891.83683676	Not Found	High	Not Found				2.90086841583252	High	0.0002014	0.0004017
High	[R].GVVMNPVDHPHGGGEGK.[A]			0.00635725	0.000787055	1	1	4	P0C495	P0C495 [220-236]	0	1686.80166346	High	High	Not Found	1.1e7			3.19071054458618	High	0.0002014	0.0003739
High	[R].VPGYGVITNIINGGLECGFGPDDR.[V]	2xDeamidated [N9; N12]; 1xCarbamidomethyl [C17]		0.0161402	0.000787055	1	1	2	Q688M5	Q688M5 [272-295]	0	2522.18678034	Not Found	Not Found	High			5.8e6	3.78777551651001	High	0.0002103	0.0008082
High	[R].KSPCGEGTNTWDR.[F]	1xCarbamidomethyl [C4]		0.0216314	0.000787055	1	1	7	P35686	P35686 [76-88]	1	1507.65941626	High	High	High	1.2e7	1.7e6		2.45452094078064	High	0.001743	0.0139
High	[R].LANNLEELILK.[E]			0.00848063	0.000787055	1	2	4	Q01K11	Q01K11 [256-266]	0	1269.74127843	Not Found	Not Found	High			4.6e6	2.9732403755188	High	0.0002014	0.0004597
High	[K].LASSPEYQQR.[A]			0.013705	0.000787055	1	2	11	Q852M2	Q852M2 [1008-1017]	0	1178.5800268	High	High	High	3.0e7	3.0e6	2.4e6	3.03928899765015	High	0.0002103	0.0007696
High	[RK].NGHVEIIANDQGNR.[I]			0.0098781	0.000787055	1	3	2	Q6Z7B0	Q6Z7B0 [52-65]	0	1536.75134246	High	Not Found	Not Found	3.9e6			3.00745630264282	High	0.0002014	0.0005172
High	[K].QAAESTMNAYK.[A]			0.0104521	0.000787055	1	1	15	Q2R2W2	Q2R2W2 [153-163]	0	1213.55176313	High	High	High	3.6e7	4.3e6	6.3e6	2.98314785957336	High	0.0002014	0.0005433
High	[R].TDEYGGSLSNR.[C]			0.00862561	0.000787055	1	1	7	Q6Z965	Q6Z965 [208-218]	0	1198.53347048	High	High	High	5.5e6	4.0e6		2.86594891548157	High	0.0002103	0.0006862
High	[R].TAGGPLQITSYDYDAPIDEYGILR.[Q]			0.00490224	0.000787055	1	1	2	Q0INM3	Q0INM3 [339-362]	0	2628.28278797	High	High	Not Found	6.5e6			2.58492016792297	High	0.0002014	0.0003165
High	[R].TAGGPLQITSYDYDAPIDEYGILR.[Q]	1xDeamidated [Q7]		0.00699826	0.000787055	1	1	2	Q0INM3	Q0INM3 [339-362]	0	2629.26680397	Not Found	High	Not Found		4.3e6		3.11009478569031	High	0.0002014	0.0003995
High	[R].EVAAFLGQTSHETTGGWPTAPDGPFSWGYCFK.[Q]	1xDeamidated [Q8]; 1xCarbamidomethyl [C30]		0.0121049	0.000787055	1	1	8	Q7DNA1	Q7DNA1 [143-174]	0	3502.56848207	High	High	High	9.5e6	5.4e6	4.4e6	4.28346347808838	High	0.0002993	0.0021
High	[K].VAILGASGGIGQPLALLMK.[M]			0.00577499	0.000787055	1	1	27	Q42972	Q42972 [47-65]	0	1809.06665188	High	High	High		6.8e6	2.9e7	3.64458131790161	High	0.0006956	0.00569
High	[R].LGLWHEYAPLISALSR.[E]			0.00607627	0.000787055	1	1	8	Q7XDY9	Q7XDY9 [110-125]	0	1825.99592979	High	High	Not Found	3.1e6			2.80133724212646	High	0.0002103	0.0007255
High	[R].ECLPLILIIR.[N]	1xCarbamidomethyl [C2]		0.0101611	0.000787055	1	1	13	P49398	P49398 [40-49]	0	1239.7493411	High	High	High	2.9e6		9.8e6	2.39465498924255	High	0.000497	0.003261
High	[K].VDTESNISTTLTVFDVLPSTK.[L]	1xDeamidated [N6]		0.0230119	0.000787055	1	1	3	Q84P97	Q84P97 [72-92]	0	2268.14931472	High	High	Not Found	7.9e6			2.71734166145325	High	0.0006397	0.004726
High	[R].SIAFNYIGVDGQEYAIGPWGGGEGTSTEIK.[L]			0.0101038	0.000787055	1	2	10	Q0JMY8	Q0JMY8 [39-68]	0	3116.48473501	High	High	High	8.5e6	2.0e6	3.9e6	3.09101986885071	High	0.0002014	0.000528
High	[RK].SSQTCLDPDASTSVLGIILGGGAGTR.[L]	1xCarbamidomethyl [C5]		0.0042807	0.000787055	2	2	5	Q69T99; P15280	Q69T99 [57-82]; P15280 [71-96]	0	2533.25625595	High	High	High	9.7e6			3.33658719062805	High	0.0001933	0.000292
High	[K].DAAENTMVAYK.[A]	1xOxidation [M7]		0.0160494	0.000787055	2	2	4	Q7XTE8; Q6EUP4	Q7XTE8 [150-160]; Q6EUP4 [150-160]	0	1228.55142916	High	High	Not Found	1.1e7	5.4e6		2.69960594177246	High	0.0002103	0.0008074
High	[R].FVLPPFLTLK.[N]			0.0121049	0.000787055	1	1	19	B8B7C5	B8B7C5 [173-182]	0	1174.72344368	High	High	High	7.7e6	5.6e6	3.8e7	2.14376139640808	High	0.0009439	0.008412
High	[K].SIDTETFLEFLK.[T]			0.00736339	0.000787055	1	1	4	Q84TA3	Q84TA3 [427-438]	0	1442.74133792	High	High	Not Found	4.2e6	4.6e6		2.58277344703674	High	0.0002014	0.0004134
High	[K].DDGTLASFIGFR.[V]			0.0055825	0.000787055	1	1	10	Q33E23	Q33E23 [44-55]	0	1298.63754164	High	High	High				3.30070114135742	High	0.0002103	0.001055
High	[R].LNALQQQSGR.[L]			0.00521656	0.000787055	1	1	2	Q6Z965	Q6Z965 [267-276]	0	1114.5963456	High	Not Found	Not Found	1.4e7			2.87629508972168	High	0.0002014	0.0003295
High	[K].DQIYDIFQLLPSK.[IV]			0.00382343	0.000787055	1	2	10	P35683	P35683 [202-214]	0	1579.83663525	High	High	Not Found	2.9e6	9.5e6		2.60326457023621	High	0.0002993	0.002333
High	[R].SQDVHSNGPVLDETILADPDISDAIENEKEVSK.[T]	3xDeamidated [Q2; N7; N27]		0.0114404	0.000787055	1	1	1	Q69RJ0	Q69RJ0 [1328-1360]	1	3567.67081789	Not Found	High	Not Found				2.93363952636719	High	0.0002103	0.0005856
High	[K].VNGVPIELIRPEMLR.[L]	1xDeamidated [N2]		0.0103932	0.000787055	1	1	12	A2ZB00	A2ZB00 [37-51]	0	1736.97275195	High	High	High		5.9e6	2.0e7	2.15923190116882	High	0.0003302	0.002436
High	[R].SQDVHSNGPVLDETILADPDISDAIENEK.[E]			0.0160494	0.000787055	1	1	6	Q69RJ0	Q69RJ0 [1328-1356]	0	3121.4807717	High	High	High	6.1e6	9.1e6		3.95851111412048	High	0.000245	0.001391
High	[K].VGSSESALLAK.[L]			0.0212694	0.000787055	1	1	7	P41095	P41095 [170-180]	0	1061.58371523	High	High	High				2.1492326259613	High	0.0006956	0.005693
High	[R].FDFSWGDAEYHQETLENLK.[VL]			0.00954892	0.000787055	2	2	3	Q2QXR8; B8BJ39	Q2QXR8 [59-77]; B8BJ39 [59-77]	0	2329.04076698	High	Not Found	High			1.7e7	2.78114771842957	High	0.001332	0.01154
High	[R].GSDTCELVFENCFVPHENVLGEEGK.[G]	1xDeamidated [N]; 2xCarbamidomethyl [C5; C12]		0.00819794	0.000787055	1	1	3	Q75IM9	Q75IM9 [234-258]	0	2867.24985057	High	Not Found	High			1.5e7	3.77704763412476	High	0.0002103	0.001063
High	[R].NPLQFDNSYFTELLSGDKEGLLQLPSDK.[A]	1xDeamidated [Q/N]		0.0145824	0.000787055	1	2	2	Q10N21	Q10N21 [182-209]	1	3169.55756597	High	Not Found	Not Found				4.10696887969971	High	0.0006956	0.005567
High	[R].FGGAIDDAAR.[Y]			0.00460688	0.000787055	1	1	12	Q93VT8	Q93VT8 [448-457]	0	992.47958458	High	High	High	9.6e7			3.19243550300598	High	0.0002014	0.0003047
High	[K].MVGYALQAAEILSK.[E]			0.00792466	0.000787055	1	1	2	Q6Z1G7	Q6Z1G7 [253-266]	0	1493.80322669	Not Found	High	Not Found		5.7e6		2.83316612243652	High	0.0002014	0.0004368
High	[R].VAHWITIDEPNVASIGSYDSGQLAPGR.[C]			0.00621517	0.000787055	1	1	4	Q5JK35	Q5JK35 [184-210]	0	2853.41659602	Not Found	High	High		9.3e6	1.7e7	3.76408863067627	High	0.0002014	0.0003681
High	[R].VAHWITIDEPNVASIGSYDSGQLAPGR.[C]	2xDeamidated [N11; Q22]		0.00361347	0.000787055	1	1	2	Q5JK35	Q5JK35 [184-210]	0	2855.38462802	High	Not Found	Not Found				3.37870359420776	High	0.0001933	0.0002645
High	[R].HFTSYESAR.[K]			0.0108736	0.000787055	1	1	22	P12153	P12153 [78-86]	0	1097.50104827	High	High	High	8.1e7	2.1e6		2.7504448890686	High	0.0002014	0.0005749
High	[K].EYLPITGLADFNK.[L]			0.00490224	0.000787055	1	1	6	P37833	P37833 [70-82]	0	1480.76822138	High	High	Not Found	1.5e7			2.59322547912598	High	0.003686	0.03284
High	[K].LESMEPCSSVK.[D]	1xCarbamidomethyl [C7]		0.011122	0.000787055	1	1	8	Q9XEA6	Q9XEA6 [36-46]	0	1266.57044995	High	High	Not Found	5.0e7	1.9e6		2.84599781036377	High	0.0003302	0.002601
High	[K].LGVSYNQPDGQK.[L]			0.00509999	0.000787055	1	2	7	A2XD35	A2XD35 [405-416]	0	1305.64335527	High	High	High	5.2e7		1.6e7	3.5585823059082	High	0.0002014	0.0005817
High	[K].FALESFWDGK.[S]			0.0119016	0.000787055	2	2	18	Q2QLY5; Q2QLY4	Q2QLY5 [19-28]; Q2QLY4 [19-28]	0	1199.57315057	High	High	High	6.8e7	5.3e7	2.5e8	3.36050987243652	High	0.0002103	0.001104
High	[R].GVAFMVDNCSTTAR.[L]	1xOxidation [M5]; 1xCarbamidomethyl [C9]		0.0148312	0.000787055	1	1	3	Q65XK0	Q65XK0 [491-504]	0	1544.68318857	High	Not Found	High			6.1e6	2.47496294975281	High	0.00083	0.007467
High	[K].TILASETMEIPEGVTVQVAAK.[V]			0.013705	0.000787055	1	1	1	P49210	P49210 [3-23]	0	2187.15771102	High	Not Found	Not Found	1.2e7			2.3539297580719	High	0.0002103	0.0006882
High	[K].QGPNLNGLFGR.[Q]	1xDeamidated [N6]		0.020219	0.000787055	1	1	8	A2Y4S9	A2Y4S9 [37-47]	0	1173.60109706	High	High	High				2.71988272666931	High	0.0002103	0.001031
High	[R].GSGFVAVEIPFTPR.[A]			0.00938845	0.000787055	1	1	9	Q7F9I1	Q7F9I1 [156-169]	0	1476.78454018	High	High	High	1.1e7		1.5e7	3.12303590774536	High	0.0008582	0.007649
High	[K].SNYMSAGQINVPIVFR.[G]			0.0110593	0.000787055	1	1	3	Q6Z1G7	Q6Z1G7 [138-153]	0	1795.91596491	High	Not Found	High	1.3e7			2.19240188598633	High	0.0002014	0.0005684
High	[R].GGSVCLAPTNPR.[D]	1xCarbamidomethyl [C5]		0.00954892	0.000787055	1	1	9	Q10M12	Q10M12 [216-227]	0	1228.61028139	High	High	High	9.4e7			3.24385833740234	High	0.0002993	0.001852
High	[K].VLGTEHTHILR.[V]			0.00498604	0.000787055	1	2	10	P31924	P31924 [359-369]	0	1275.71679505	High	High	High		1.1e7		2.52418088912964	High	0.0002014	0.0003951
High	[K].SGDELTSLK.[D]			0.0157803	0.000787055	2	3	14	Q0J4P2; Q07078	Q0J4P2 [443-451]; Q07078 [443-451]	0	949.48366687	High	High	High	1.3e7			3.27174305915833	High	0.0002103	0.0008633
High	[K].KAVENSPFLEK.[L]			0.00829111	0.000787055	2	3	10	Q0J4P2; Q07078	Q0J4P2 [473-483]; Q07078 [473-483]	1	1261.67867819	High	High	High	2.7e6		7.5e6	3.3784384727478	High	0.0007209	0.005873
High	[K].GIFSSIENAASSVAR.[T]			0.0104521	0.000787055	1	1	2	Q6K439	Q6K439 [253-267]	0	1508.77034658	High	Not Found	Not Found				3.40495586395264	High	0.0002014	0.0005418
High	[R].GPIQLSFNFNYGPAGR.[A]	1xDeamidated [N]		0.00628581	0.000787055	1	1	4	Q7DNA1	Q7DNA1 [202-217]	0	1738.85474531	High	Not Found	Not Found				3.53214526176453	High	0.0002014	0.0003708
High	[K].GNNQQQQQEHTTTTTGGAYGPQGHDTK.[I]			0.0100469	0.000787055	1	1	2	Q2R4Z8	Q2R4Z8 [90-116]	0	2884.28407817	High	Not Found	Not Found	6.6e6			2.68817973136902	High	0.0002014	0.0005237
High	[K].LMDIDSEHLGIPDSEYQAIVR.[M]			0.00665124	0.000787055	1	1	6	P17070	P17070 [118-138]	0	2401.17040088	High	High	High	2.2e7	9.7e6		3.0821533203125	High	0.0002103	0.0007753
High	[K].TSLAPGSGVVTK.[Y]			0.0167897	0.000787055	1	1	8	Q6YZX6	Q6YZX6 [473-484]	0	1116.62591438	High	High	High	1.4e8		4.2e7	2.50109958648682	High	0.00306	0.02421
High	[K].NDIIVSPSILSANFSK.[L]			0.00430495	0.000787055	1	1	13	Q9ZTP5	Q9ZTP5 [49-64]	0	1704.91667638	High	High	High	5.0e7		3.5e7	3.44841456413269	High	0.0002014	0.0003035
High	[R].VFAYADTQR.[Y]			0.00882276	0.000787055	1	1	9	Q0E4K1	Q0E4K1 [345-353]	0	1070.52653476	High	High	High	1.2e8			3.253014087677	High	0.0002103	0.0005909
High	[K].ISVQGNVDPAFLFSPLPVLTDEIHR.[V]	1xDeamidated [N/Q]		0.00493002	0.000787055	1	1	8	Q9AXB0	Q9AXB0 [323-347]	0	2765.45085677	High	High	Not Found	6.0e6	3.1e6		3.87103033065796	High	0.0002103	0.001031
High	[R].GQESENTQEAIR.[V]			0.00363393	0.000787055	1	1	10	Q9SDG8	Q9SDG8 [193-204]	0	1361.62916167	High	High	High	1.2e7	2.4e6	5.0e6	3.19256711006165	High	0.0002103	0.0008597
High	[K].AVDNSGTVVGIK.[C]			0.0149151	0.000787055	1	1	6	Q9LSU0	Q9LSU0 [30-41]	0	1159.63172801	High	High	High	5.8e7			2.25542330741882	High	0.0002103	0.001133
High	[K].AANGVVIATEK.[K]	1xDeamidated [N3]		0.0103347	0.000787055	1	1	17	Q10KF0	Q10KF0 [40-50]	0	1073.58371566	High	High	High				3.28407621383667	High	0.0002103	0.0005902
High	[R].FRPGTVALR.[E]			0.00501428	0.000787055	1	1	23	Q2RAD9	Q2RAD9 [42-50]	0	1016.59997454	High	High	High	2.6e6		3.8e6	2.29116797447205	High	0.003221	0.02652
High	[K].IPVLETPEGAVFESNAIAR.[Y]	1xDeamidated [N15]		0.0204479	0.000787055	1	1	1	Q5Z627	Q5Z627 [54-72]	0	2014.04914738	Not Found	High	Not Found		2.7e6		2.69222927093506	High	0.0002103	0.00104
High	[R].VNAMIEDQEPFEGEDLLDAK.[C]	1xDeamidated [Q/N]		0.00437852	0.000787055	1	1	6	Q5Z627	Q5Z627 [394-413]	0	2264.02748506	High	High	Not Found				2.95219445228577	High	0.0002014	0.0003463
High	[R].GAAAGSVEEVK.[N]			0.00600799	0.000787055	1	1	5	Q6K9N6	Q6K9N6 [49-59]	0	1017.52111499	High	High	High	1.8e8	4.9e7	6.5e7	3.67367625236511	High	0.0002014	0.0003605
High	[K].LTPEEMAELESYASTDDVR.[G]			0.00680329	0.000787055	1	2	2	A2XRZ0	A2XRZ0 [306-324]	0	2155.96996979	High	Not Found	Not Found	2.4e6			2.57835006713867	High	0.0002014	0.000392
High	[K].GMAGGELVVVPVEK.[T]			0.0160494	0.000787055	1	1	2	Q69RJ0	Q69RJ0 [1427-1440]	0	1384.75046288	High	Not Found	Not Found				2.39424777030945	High	0.0002993	0.001861
High	[K].GWSLNLGELAR.[I]			0.00420877	0.000787055	1	1	16	Q9LI00	Q9LI00 [353-363]	0	1215.64804681	High	High	High			4.4e7	3.30577516555786	High	0.0002014	0.0003069
High	[K].GEAGTGNVVEAVR.[H]			0.0213894	0.000787055	1	2	2	Q69LA6	Q69LA6 [175-187]	0	1258.63860424	High	Not Found	Not Found	3.5e7			2.54380345344543	High	0.0002103	0.001098
High	[R].TGVSAVWPGWGHASENPELPDALTAK.[G]	1xDeamidated [N16]		0.0230119	0.000787055	1	1	1	B9FK36	B9FK36 [217-242]	0	2691.30492083	High	Not Found	Not Found				2.2567617893219	High	0.0002103	0.001197
High	[R].YFWTMVNQPNFK.[K]			0.00435386	0.000787055	3	3	5	Q9ZRI7; Q5Z627; Q6YW46	Q9ZRI7 [189-200]; Q5Z627 [189-200]; Q6YW46 [189-200]	0	1574.74604622	High	Not Found	High	1.3e7		2.7e6	3.10725164413452	High	0.0001933	0.0002948
High	[R].IDFSSIFGTVNPIVEDVR.[M]			0.00688062	0.000787055	1	1	8	Q5NAY4	Q5NAY4 [61-78]	0	2008.03858229	High	High	Not Found	3.7e6			2.93513798713684	High	0.0002733	0.001667
High	[R].NVDNFFNENEQLAFGPGLVVPGIYYSDDK.[M]	2xDeamidated [N/Q]		0.00829111	0.000787055	1	1	9	Q0E4K1	Q0E4K1 [311-339]	0	3263.50553082	High	High	Not Found		2.6e6		3.10073041915894	High	0.0002993	0.001914
High	[R].TGKPSLDLPK.[I]			0.013475	0.000787055	1	2	10	P0C362	P0C362 [128-137]	0	1055.60953609	High	High	High			8.9e6	2.61552119255066	High	0.000245	0.001316
High	[K].ANPAAADMVDR.[M]	1xOxidation [M8]		0.005907	0.000787055	1	1	10	Q6ZD89	Q6ZD89 [73-83]	0	1146.52079778	High	High	High	1.7e7			2.92318296432495	High	0.0002103	0.0006211
High	[R].VPAGLPLDSAAPLLCAGVTVYSPMVIHGLNAPGK.[H]	1xDeamidated [N30]; 1xCarbamidomethyl [C15]		0.00411474	0.000787055	1	1	4	Q6ERW7	Q6ERW7 [225-258]	0	3386.78508061	Not Found	High	Not Found		4.3e6		3.47760534286499	High	0.0009158	0.008115
High	[K].KIPLYQHIANLAGNKQLVLPVPAFNVINGGSHAGNK.[L]	2xDeamidated [Q/N]		0.00400016	0.000787055	1	1	4	Q42971	Q42971 [133-168]	2	3795.07043857	High	Not Found	Not Found				5.4104528427124	High	0.0001933	0.0002803
High	[R].NPDEIPWAEAGAEYVVESTGVFTDK.[E]	1xDeamidated [N1]		0.00982246	0.000787055	1	1	5	A2YQT7	A2YQT7 [83-107]	0	2725.25154777	High	High	Not Found	1.7e6			3.02304601669312	High	0.0002733	0.001626
High	[R].EAEEFAEEDKK.[V]			0.00343438	0.000787055	1	1	11	Q6Z7B0	Q6Z7B0 [550-560]	1	1324.59031658	High	High	High	9.4e7		1.2e7	3.54832243919373	High	0.0001933	0.0002741
High	[K].LYSWQGGPIILQQIENEYGNIQGNYGQAGK.[R]	1xDeamidated [Q/N]		0.0160494	0.000787055	1	1	6	Q0INM3	Q0INM3 [204-233]	0	3339.62804555	High	Not Found	Not Found	1.7e6			4.5891695022583	High	0.0002103	0.001094
High	[R].VVQVGDGIAR.[I]			0.00711791	0.000787055	1	1	12	P0C2Z4	P0C2Z4 [32-41]	0	1013.57381931	High	High	High			1.2e7	2.91999578475952	High	0.0002014	0.00046
High	[K].TMDSTSLTAEK.[L]			0.01698	0.000787055	1	2	8	P0C8Y9	P0C8Y9 [199-209]	0	1183.55109439	High	High	High	2.4e7			2.87714004516602	High	0.0002103	0.0008837
High	[R].LGDLLDTMNALK.[N]			0.00536602	0.000787055	1	1	11	Q0J709	Q0J709 [100-111]	0	1303.69261367	High	High	High		7.8e6	2.4e7	2.96321868896484	High	0.0002993	0.002104
High	[K].YLGPFSEQTPSYLTGEFPGDYGWDTAGLSADPETFAR.[N]	1xDeamidated [Q8]		0.0235353	0.000787055	1	1	2	A2XJ35	A2XJ35 [55-91]	0	4043.81339891	Not Found	High	Not Found		2.6e6		3.40820598602295	High	0.000245	0.001231
High	[K].IITHPNFNGNTLDNDIMLIK.[L]	2xDeamidated [N]		0.00857701	0.000787055	1	1	9	P00761	P00761 [78-97]	0	2285.14820982	High	High	High				3.66382813453674	High	0.0002014	0.0004639
High	[K].VVADDADADADGK.[S]			0.00862561	0.000787055	1	1	2	Q8RZQ8	Q8RZQ8 [251-263]	0	1261.55426543	High	Not Found	Not Found	4.9e6			3.12560439109802	High	0.0002014	0.0004649
High	[R].TGYSAQGTGSALIMPVLDNQLK.[S]	1xDeamidated [Q/N]		0.0216314	0.000787055	1	1	4	O64464	O64464 [137-158]	0	2265.14312399	High	Not Found	Not Found				3.73056364059448	High	0.000245	0.001272
High	[R].SSISDTSADHNLMLLPDGTYGFTAGNCIR.[C]	1xDeamidated [N]; 1xCarbamidomethyl [C27]		0.00621517	0.000787055	1	1	6	Q8H8C7	Q8H8C7 [226-254]	0	3114.41428969	High	High	Not Found		8.4e6		2.85362792015076	High	0.0002014	0.0005224
High	[R].YFPTQALNFAFK.[D]			0.011768	0.000787055	1	1	4	P31691	P31691 [156-167]	0	1446.7416128	High	High	Not Found				1.71893572807312	High	0.0002103	0.0008631
High	[R].QAITAAGSGCMAALDAEHYLQEVGAQEGK.[A]	1xCarbamidomethyl [C10]		0.00481986	0.000787055	1	1	4	Q6ZFU6	Q6ZFU6 [301-329]	0	2976.38259528	High	High	Not Found	6.4e6			4.30165863037109	High	0.0002733	0.001523
High	[R].QAITAAGSGCMAALDAEHYLQEVGAQEGK.[A]	1xDeamidated [Q]; 1xCarbamidomethyl [C10]		0.0158695	0.000787055	1	1	7	Q6ZFU6	Q6ZFU6 [301-329]	0	2977.36661128	Not Found	High	High		5.3e6	4.0e6	4.20597314834595	High	0.0002103	0.000796
High	[K].GLQNGDTATSAIK.[Q]			0.0101611	0.000787055	1	1	9	Q69RJ0	Q69RJ0 [1022-1034]	0	1275.65391993	High	High	High	9.0e6		1.8e6	2.69203519821167	High	0.0002014	0.0005287
High	[R].FVLPPYLTLK.[N]			0.0183735	0.000787055	1	1	16	Q10CE4	Q10CE4 [173-182]	0	1190.71835828	High	High	High				2.4620144367218	High	0.002747	0.02166
High	[R].EIQSQHDDLEAK.[F]			0.00393295	0.000787055	1	2	4	B8AW64	B8AW64 [66-77]	0	1412.66521282	Not Found	High	High				3.09927105903625	High	0.000497	0.003435
High	[R].YALQALEPTWITAR.[Q]			0.0102186	0.000787055	1	2	1	P0C441	P0C441 [32-45]	0	1632.87441774	High	Not Found	Not Found	1.6e7			3.17589116096497	High	0.0002014	0.0005325
High	[K].SVYFDLEDIGNTTGQWDLYGSDAPSPYNPLQSK.[F]			0.022627	0.000787055	1	1	1	Q0DG05	Q0DG05 [53-85]	0	3677.69182694	Not Found	High	Not Found				1.57372224330902	High	0.0002103	0.001175
High	[R].YRPGTVALR.[E]			0.0156916	0.000787055	1	1	15	Q0JCT1	Q0JCT1 [42-50]	0	1032.59488914	High	High	High	5.6e7			2.36081743240356	High	0.001306	0.01074
High	[R].LGNVFTIGK.[G]			0.0177629	0.000787055	1	1	20	P49398	P49398 [222-230]	0	948.55129302	High	High	High	2.5e6			2.77520418167114	High	0.0002733	0.001688
High	[K].LFQDKESLYPLLNFLK.[A]			0.0183735	0.000787055	1	1	9	P30298	P30298 [165-180]	1	1968.08407601	High	High	Not Found	2.2e6	2.1e6		2.12782788276672	High	0.006447	0.06699
High	[R].FTTFALSGFIR.[A]			0.00960301	0.000787055	1	1	15	P35687	P35687 [49-59]	0	1259.67828433	High	High	High	1.8e7			2.90704655647278	High	0.0002103	0.0009155
High	[K].TWPEDIIPLQPVGR.[M]			0.0147478	0.000787055	1	2	2	A2YH64	A2YH64 [292-305]	0	1620.87441774	High	Not Found	High	8.2e6		3.5e6	2.95150136947632	High	0.0002103	0.0007385
High	[R].VLVTGAAGQIGYALVPMIAR.[G]	1xOxidation [M17]		0.0196579	0.000787055	1	1	2	Q7XDC8	Q7XDC8 [8-27]	0	2016.13104335	High	Not Found	Not Found	2.5e6			1.8153760433197	High	0.001306	0.01055
High	[K].SNGQILAINEIFEK.[N]	1xDeamidated [Q/N]		0.0135513	0.000787055	1	1	6	Q943F3	Q943F3 [56-69]	0	1576.82171385	High	Not Found	High			6.1e6	2.72833752632141	High	0.0002103	0.000684
High	[R].SLVDLLPDIR.[V]			0.00753172	0.000787055	1	2	13	A2XIK9	A2XIK9 [122-131]	0	1140.6622999	High	High	High	6.7e6		5.3e6	3.22889137268066	High	0.0002103	0.000956
High	[K].HAGVTYADLFQLASATAIEEAGGPK.[I]	1xDeamidated [Q11]		0.0187921	0.000787055	1	1	1	P0C0L1	P0C0L1 [119-143]	0	2518.24600902	Not Found	High	Not Found		5.4e6		2.50414729118347	High	0.0002103	0.0009533
High	[K].ALQLPEYPSQEELDSVLK.[T]			0.00509999	0.000787055	1	1	4	Q75W16	Q75W16 [88-105]	0	2059.05937724	High	High	High				2.40438032150269	High	0.0002014	0.0003243
High	[K].SLPYEYVEENLGDKSDLLLASNPVHK.[S]	1xDeamidated [N10]		0.00993406	0.000787055	1	1	1	Q06398	Q06398 [29-54]	1	2931.46220915	Not Found	Not Found	High				3.26860666275024	High	0.0002014	0.0005203
High	[K].DTVGQYESHIAFTLPGLYR.[V]	1xDeamidated [Q5]		0.00594047	0.000787055	1	1	3	P30298	P30298 [486-504]	0	2168.06586004	High	High	Not Found	5.8e6			3.08156228065491	High	0.0002103	0.001011
High	[K].ESLGVGDEVLLLSDGNGELAR.[A]			0.0213894	0.000787055	1	1	2	Q69TY4	Q69TY4 [158-178]	0	2143.08771716	Not Found	Not Found	High			2.2e6	3.38269019126892	High	0.008755	0.09287
High	[R].KDDLQNTIVK.[H]			0.00949513	0.000787055	1	1	12	Q0D840	Q0D840 [102-111]	1	1173.64737807	High	High	High				3.37111854553223	High	0.0002014	0.0005328
High	[R].EYFDLGLPVIK.[K]			0.00736339	0.000787055	1	1	24	Q7F8T6	Q7F8T6 [160-170]	0	1293.70891571	High	High	High	3.8e6	4.2e6	5.9e6	2.90443587303162	High	0.0002993	0.002149
High	[K].QADSVPQVQK.[K]			0.0151696	0.000787055	1	1	7	Q9ZRI7	Q9ZRI7 [208-217]	0	1099.57421317	High	High	High	4.5e7			2.84189677238464	High	0.0002103	0.0007612
High	[K].DAPMFVCGVNEDKYTSDIDIVSNASCTTNCLAPLAK.[V]	3xCarbamidomethyl [C7; C26; C30]		0.0038019	0.000787055	1	1	4	A2YQT7	A2YQT7 [129-164]	1	3976.80715034	High	High	Not Found				4.87073087692261	High	0.0001933	0.0002723
High	[R].VHTVVLNDPGR.[L]			0.0180656	0.000787055	1	2	11	P0C362	P0C362 [8-18]	0	1206.65894584	High	High	High	4.3e6	3.0e6		2.33803844451904	High	0.0005231	0.003856
High	[K].IFEVAPSASQMFSFLR.[N]			0.00783561	0.000787055	2	2	8	O04986; O04985	O04986 [44-59]; O04985 [47-62]	0	1829.92546697	High	High	High	3.4e6		2.1e6	3.17526292800903	High	0.0002014	0.0004745
High	[K].YWTTFNEPFTYSAYGYGK.[G]	1xDeamidated [N6]		0.00465923	0.000787055	1	1	5	Q0J0N4	Q0J0N4 [189-206]	0	2195.95966368	High	High	High	1.1e7		1.1e7	3.16798686981201	High	0.0002014	0.000567
High	[K].YWTTFNEPFTYSAYGYGK.[G]			0.0186865	0.000787055	1	1	3	Q0J0N4	Q0J0N4 [189-206]	0	2194.97564768	High	High	Not Found				2.98736333847046	High	0.0002103	0.0009452
High	[K].DGAEADKVVGAR.[K]			0.00728063	0.000787055	1	1	9	Q0D840	Q0D840 [90-101]	1	1187.60149049	High	High	High	6.7e7		2.2e6	2.94277882575989	High	0.002363	0.01887
High	[R].LHFFMVGFAPLTSR.[G]	1xOxidation [M5]		0.00852869	0.000787055	6	8	4	Q43594; Q76FS2; Q8H7U1; Q40665; P46265; Q76FS3	Q43594 [263-276]; Q76FS2 [263-276]; Q8H7U1 [263-276]; Q40665 [263-276]; P46265 [263-276]; Q76FS3 [263-276]	0	1638.84609498	High	Not Found	High			2.8e6	2.24889469146729	High	0.0002103	0.0006944
High	[R].RAEQMLINNPSR.[V]			0.00897358	0.000787055	1	1	5	P37833	P37833 [56-67]	1	1428.73760676	High	High	High	2.2e7	3.3e6	8.7e6	2.70006966590881	High	0.0002014	0.0004804
High	[K].TLNDDIADIIDEHGPDAWEGFPFSAEK.[L]	1xDeamidated [N3]		0.0117017	0.000787055	1	1	3	Q7Y0F2	Q7Y0F2 [296-322]	0	3003.35305259	High	High	Not Found				2.74493622779846	High	0.0002103	0.001038
High	[K].AEEAESLAAK.[M]			0.00463298	0.000787055	1	1	6	Q6K9N6	Q6K9N6 [101-110]	0	1018.50513056	High	High	High	1.5e8	6.4e7	8.1e7	3.29919409751892	High	0.0002014	0.0003065
High	[K].GVSIDGVQLPFESGEIDFGEPGTNGQHSFYQLIHQGR.[V]	3xDeamidated [Q26; Q/N]		0.00501428	0.000787055	1	1	7	P42862	P42862 [365-401]	0	4018.87298032	High	High	Not Found	6.3e6			4.06952381134033	High	0.0005231	0.003809
High	[K].LPQAPGELPTLNDWENHLTTIFPEVR.[L]			0.0137826	0.000787055	1	4	5	A2YL07	A2YL07 [336-361]	0	2987.52614644	High	High	Not Found	1.6e7	1.0e7		2.54787230491638	High	0.002641	0.02108
High	[K].KFETLSYLPPLTVEDLLKQIEYLLR.[S]	1xDeamidated [Q19]		0.00833809	0.000787055	1	2	1	P18566	P18566 [58-82]	2	3022.6751025	Not Found	High	Not Found		1.7e6		2.52365803718567	High	0.0002014	0.0004532
High	[R].YEEMVEYMEK.[V]	2xOxidation [M4; M8]		0.0165082	0.000787055	1	1	6	Q6ZKC0	Q6ZKC0 [19-28]	0	1382.54904624	High	High	High	1.1e7			2.97771906852722	High	0.0002103	0.0008276
High	[R].YEEMVEYMEK.[V]			0.00923068	0.000787055	1	1	12	Q6ZKC0	Q6ZKC0 [19-28]	0	1350.55921624	High	High	High	4.6e7	1.5e6		3.35752987861633	High	0.0002014	0.0004908
High	[K].LGGSSAFVGK.[F]			0.0234033	0.000787055	1	1	10	Q0J8G4	Q0J8G4 [62-71]	0	922.49925744	High	High	High	1.1e8			3.08713746070862	High	0.0002733	0.00173
High	[K].GLVPLAGSNNESWCQGLDGLASR.[E]	2xDeamidated [N9; N10]; 1xCarbamidomethyl [C14]		0.011768	0.000787055	1	1	1	Q40677	Q40677 [140-162]	0	2403.12451447	High	Not Found	Not Found				2.88307070732117	High	0.0002103	0.0006013
High	[R].AYLPVQELLNGEEIDR.[W]			0.00425659	0.000787055	1	1	2	Q43007	Q43007 [113-128]	0	1858.95451836	High	Not Found	Not Found	3.1e6			2.63178873062134	High	0.0001933	0.0002911
High	[K].MELVDAAFPLLK.[G]	1xOxidation [M1]		0.0034734	0.000787055	1	1	12	Q7XDC8	Q7XDC8 [56-67]	0	1362.73375062	High	High	High		5.0e6		3.33452987670898	High	0.0001933	0.0002644
High	[R].NPSADMLLTEAELNLDLIR.[R]	1xOxidation [M6]		0.00862561	0.000787055	1	1	2	Q0J8G4	Q0J8G4 [123-141]	0	2144.09036015	High	High	Not Found	3.3e6	4.4e6		2.56730961799622	High	0.0002103	0.001111
High	[K].SARPPGRPFGSGPPGDRPR.[G]			0.012664	0.000787055	1	1	2	P0DKK8	P0DKK8 [94-112]	0	1961.02125002	Not Found	Not Found	High				2.05553674697876	High	0.0002103	0.0006418
High	[R].SNLCDLLGADPSVVNLK.[A]	1xCarbamidomethyl [C4]		0.00440333	0.000787055	1	1	2	Q6EPN6	Q6EPN6 [179-195]	0	1814.93167477	High	Not Found	Not Found	8.9e6			2.5205225944519	High	0.0001933	0.0002972
High	[R].IESILVSLPLTAR.[W]			0.00437852	0.000787055	1	1	10	Q7XPL2	Q7XPL2 [358-370]	0	1411.85189145	High	High	High		2.3e7		3.20004558563232	High	0.0002014	0.0004711
High	[K].AGGALNMIDEEK.[V]			0.00676496	0.000787055	1	1	8	Q5Z8V9	Q5Z8V9 [380-391]	0	1247.59362791	High	High	High	1.3e7	7.5e6	3.2e6	3.25645041465759	High	0.0005231	0.003782
High	[K].AFGAELILTDPLLGMK.[G]			0.00375919	0.000787055	1	1	8	Q9XEA6	Q9XEA6 [111-126]	0	1688.9291554	High	High	Not Found	5.9e6	5.3e6		2.93681359291077	High	0.0002993	0.002016
High	[K].DWLQYLPATPEAPSTTLVK.[V]			0.0210314	0.000787055	1	1	1	Q6AVI0	Q6AVI0 [700-718]	0	2130.11174719	Not Found	Not Found	High				2.68820667266846	High	0.0002103	0.001075
High	[K].NAPEGTYDAVIVDSSDPIGPAQELFEKPFFQSVAR.[A]	1xDeamidated [N/Q]		0.01698	0.000787055	1	1	8	Q9SMB1	Q9SMB1 [176-210]	0	3795.83882591	High	High	Not Found		2.5e6		3.02069997787476	High	0.003568	0.03119
High	[R].AWMAAQDQPHENLIFPEEVLPR.[G]	1xOxidation [M3]		0.00761732	0.000787055	1	1	2	P0C436	P0C436 [328-349]	0	2607.26603298	Not Found	Not Found	High			3.0e6	3.75784969329834	High	0.0002993	0.002174
High	[K].QAESVPPVQK.[K]			0.00577499	0.000787055	2	2	28	Q5Z627; Q6YW46	Q5Z627 [208-217]; Q6YW46 [208-217]	0	1082.5840496	High	High	High	5.6e6		3.1e6	3.1947877407074	High	0.0002103	0.0006121
High	[K].MELPEWVDIVK.[T]			0.00393295	0.000787055	1	1	21	P40978	P40978 [31-41]	0	1358.7024501	High	High	High			1.9e7	3.14511275291443	High	0.0002103	0.0005901
High	[R].ILGLGDLGCQGMGIPVGK.[L]	1xDeamidated [Q10]; 1xCarbamidomethyl [C9]		0.0199927	0.000787055	1	1	3	P43279	P43279 [241-258]	0	1785.92375313	High	Not Found	High				2.88663625717163	High	0.000497	0.00323
High	[K].EITQLLTLENFR.[EQ]			0.00363393	0.000787055	1	3	6	Q5NBT9	Q5NBT9 [114-125]	0	1476.8056695	High	High	High			1.1e7	3.86663246154785	High	0.0002103	0.001155
High	[R].MAEYKEELWELLK.[K]			0.00604203	0.000787055	1	1	3	P41344	P41344 [299-311]	1	1681.85057073	High	High	Not Found	3.1e6	6.1e6		2.55211758613586	High	0.0002014	0.0003619
High	[K].AMQLLESGLK.[V]			0.013705	0.000787055	1	1	16	A2YDY2	A2YDY2 [78-87]	0	1089.59725685	High	High	High	1.4e8			3.37108755111694	High	0.0002103	0.0006907
High	[K].LDGQLGGLLSEASAEEDFTGK.[A]	1xDeamidated [Q4]		0.00857701	0.000787055	1	1	1	Q6K669	Q6K669 [136-156]	0	2138.01354958	High	Not Found	Not Found	4.9e6			2.30829834938049	High	0.0002014	0.0004633
High	[K].GGEAFNVIPESVTLGGTLR.[S]			0.0227546	0.000787055	1	2	12	Q851L5	Q851L5 [252-270]	0	1917.00761654	High	High	High	6.4e6	3.3e6		2.87779808044434	High	0.001306	0.0109
High	[R].VTMILPLTGEQYSDK.[V]			0.0133992	0.000787055	1	1	10	Q84T92	Q84T92 [95-109]	0	1694.86694902	High	High	High	3.8e7		1.2e7	2.98148632049561	High	0.0002103	0.0008548
High	[R].YHPEVDPDEVNALAQLMTWK.[T]			0.0125218	0.000787055	1	2	1	Q33E23	Q33E23 [71-90]	0	2356.12780787	Not Found	Not Found	High			3.0e6	3.01519417762756	High	0.0002103	0.0006334
High	[R].AVCMISNNTAVAEVFSR.[I]	1xCarbamidomethyl [C3]		0.00418506	0.000787055	1	1	1	P28752	P28752 [374-390]	0	1868.89932881	High	Not Found	Not Found				2.3297655582428	High	0.0001933	0.0002878
High	[K].VVLFAVPGAFTPTCTQK.[H]	1xCarbamidomethyl [C14]		0.0209134	0.000787055	1	1	3	Q69TY4	Q69TY4 [106-122]	0	1835.97241746	Not Found	High	High		3.7e6	6.6e6	2.44040131568909	High	0.0009439	0.008341
High	[R].SAPAFIELDTK.[L]			0.00917868	0.000787055	1	1	14	P12085	P12085 [135-145]	0	1191.62558001	High	High	High				3.74477100372314	High	0.000245	0.001425
High	[R].MEQLLNMDTTPFTDK.[I]	2xOxidation [M1; M7]		0.00740511	0.000787055	1	1	5	P14655	P14655 [60-74]	0	1815.81392789	High	High	High	5.9e6		9.0e6	2.92546534538269	High	0.0002014	0.0004155
High	[R].ETPAIDVCHGLLGDK.[A]	1xCarbamidomethyl [C8]		0.0103347	0.000787055	1	3	5	Q9AUV6	Q9AUV6 [343-357]	0	1624.79993243	High	Not Found	High	3.8e6		8.8e6	2.92994451522827	High	0.0002014	0.0005375
High	[R].ILVATDLVGR.[G]			0.00965741	0.000787055	1	3	13	Q0JM17	Q0JM17 [346-355]	0	1056.64117058	High	High	High	7.6e7	7.4e6		2.74023509025574	High	0.0002014	0.0005264
High	[K].SSLSPDLYKPTFAGFVDTDISSGK.[I]			0.00527584	0.000787055	1	2	3	A2X5P7	A2X5P7 [487-510]	0	2532.25042525	Not Found	High	High			1.1e7	3.34485960006714	High	0.000497	0.003362
High	[K].TQKPVVAFIAGLTAPPGR.[R]			0.0219996	0.000787055	1	1	3	Q6ZL94	Q6ZL94 [262-279]	0	1823.053779	Not Found	High	High			1.5e7	3.07371520996094	High	0.0002103	0.001131
High	[R].ISTGDVPETIEGK.[K]			0.00723961	0.000787055	1	1	5	Q2QVG9	Q2QVG9 [314-326]	0	1345.68455131	High	High	High	6.0e7	1.7e7		2.59729170799255	High	0.0002014	0.000409
High	[R].YLAVEPSTPYNTTTMPK.[V]			0.020219	0.000787055	1	1	7	P42863	P42863 [550-566]	0	1912.93609112	High	High	Not Found	3.2e7	1.1e7		2.87124538421631	High	0.0002103	0.001032
High	[R].ILDIMPTEIHQR.[V]			0.00363393	0.000787055	1	1	4	O64422	O64422 [376-387]	0	1465.78315997	High	Not Found	High				2.24945044517517	High	0.001439	0.01251
High	[K].GNKPWVSLPK.[G]			0.00473886	0.000787055	1	1	18	P49398	P49398 [231-240]	0	1125.64150495	High	High	High				2.74520039558411	High	0.0002014	0.0005727
High	[K].ISEAGVSSLEFGPNR.[E]			0.0153416	0.000787055	1	1	2	Q69Q02	Q69Q02 [221-235]	0	1562.78091124	High	Not Found	Not Found	9.0e6			3.09756231307983	High	0.0002103	0.0007682
High	[R].VDISAQNHNYAVDPESLPEGVK.[V]	1xDeamidated [N/Q]		0.0192201	0.000787055	1	1	3	Q6YV23	Q6YV23 [372-393]	0	2383.14120963	High	Not Found	Not Found				2.89272952079773	High	0.0002103	0.001195
High	[K].DDGTVEPFEMIDVK.[R]			0.0115052	0.000787055	1	1	1	P52428	P52428 [218-231]	0	1594.73051514	Not Found	High	Not Found		6.2e6		2.12725496292114	High	0.0002103	0.0005885
High	[R].QSFLNAAHSYSGFAR.[D]			0.00484717	0.000787055	1	1	4	Q7Y1Z0	Q7Y1Z0 [116-130]	0	1655.79247901	High	High	High				2.9538996219635	High	0.0002014	0.0003147
High	[K].TFILTPEQYIVK.[L]			0.0123813	0.000787055	1	1	6	P42211	P42211 [432-443]	0	1451.81444333	Not Found	High	High		7.6e6	3.1e6	3.41531467437744	High	0.003186	0.02557
High	[K].LLLIGDSGVGK.[S]			0.017367	0.000787055	1	1	11	P40392	P40392 [11-21]	0	1071.64083621	High	High	High	6.7e7			2.53712105751038	High	0.001691	0.01355
High	[K].EGLPAFPMGNIDQTR.[M]			0.0166953	0.000787055	1	1	7	Q65XK0	Q65XK0 [408-422]	0	1645.80026649	High	High	Not Found	1.0e8	3.9e7		2.52290463447571	High	0.000245	0.001362
High	[R].DLANLVIVCGDHGNQSK.[D]	1xCarbamidomethyl [C9]		0.00728063	0.000787055	1	1	14	P30298	P30298 [597-613]	0	1839.90177162	High	High	High	7.1e7		1.5e7	3.10997581481934	High	0.0002733	0.001527
High	[R].GNLGIDLPPEK.[V]			0.0115052	0.000787055	2	2	24	Q2QXR8; B8BJ39	Q2QXR8 [281-291]; B8BJ39 [281-291]	0	1152.62591438	High	High	High	8.5e6			3.29124689102173	High	0.0002103	0.001217
High	[K].WGNIQFPLPFGR.[V]			0.00567793	0.000787055	1	1	9	Q2QNG7	Q2QNG7 [230-241]	0	1431.75318057	High	High	High	1.0e7	4.8e6	4.8e6	3.08408904075623	High	0.001496	0.01267
High	[R].APGVQTPVIVR.[F]			0.00527584	0.000787055	1	2	18	A2YH64	A2YH64 [92-102]	0	1136.6786187	High	High	High	3.0e7	7.5e6		2.59846639633179	High	0.001111	0.009281
High	[K].DAVIGAVPESTLVSSIDK.[Y]			0.00928297	0.000787055	1	1	3	Q6H7E4	Q6H7E4 [152-169]	0	1800.95893502	Not Found	High	High				3.0735330581665	High	0.0002014	0.0004917
High	[R].GLPTLVLIGPDGK.[T]			0.00561413	0.000787055	1	1	6	Q7Y0E8	Q7Y0E8 [276-288]	0	1279.76201389	Not Found	High	High		4.1e6	3.0e6	3.00777101516724	High	0.0002733	0.001516
High	[R].LMEPGTYDYLDK.[I]			0.0103347	0.000787055	1	1	4	Q6YZE2	Q6YZE2 [368-379]	0	1444.66645844	High	High	Not Found	5.3e7			2.75910115242004	High	0.0002014	0.000583
High	[K].ELLFSDGHPVAK.[D]			0.00938845	0.000787055	1	1	7	Q10MQ2	Q10MQ2 [325-336]	0	1312.68957722	High	High	High	1.6e7	8.6e6		3.13989925384521	High	0.0002103	0.001023
High	[R].HITIFSPEGR.[L]			0.0138606	0.000787055	1	1	11	Q9LSU3	Q9LSU3 [12-21]	0	1156.61093306	High	High	High		1.3e7		2.86038279533386	High	0.0002103	0.0006975
High	[K].IINVDNVQEAAR.[E]			0.0042807	0.000787055	1	1	9	P15280	P15280 [477-488]	0	1341.71210351	High	High	High	7.5e7	8.6e7	3.1e7	2.69681787490845	High	0.002492	0.01972
High	[K].EITALAPSSMK.[I]			0.0114404	0.000787055	3	3	7	A2XNS1; Q10DV7; A3C6D7	A2XNS1 [318-328]; Q10DV7 [318-328]; A3C6D7 [318-328]	0	1147.60273611	High	High	High	1.7e8	1.0e7	1.4e7	2.8014178276062	High	0.005023	0.04824
High	[K].VSLAGHEEYIVR.[G]			0.00425659	0.000787055	1	1	3	Q65XK0	Q65XK0 [80-91]	0	1372.72193994	High	Not Found	High				3.2335319519043	High	0.0002014	0.0004645
High	[K].LIFGADSPAIQENR.[V]	2xDeamidated [Q11; N13]		0.00695882	0.000787055	1	1	1	P37833	P37833 [87-100]	0	1532.75911404	Not Found	High	Not Found				1.96685540676117	High	0.0002014	0.0003981
High	[R].DDPDFTWEVVKPLK.[W]			0.00395523	0.000787055	1	1	2	A2Y053	A2Y053 [377-390]	0	1688.85301354	Not Found	High	High				2.57694697380066	High	0.0002103	0.0006434
High	[K].QVVSGVAYYLK.[V]			0.00359312	0.000787055	1	1	10	A2XS65	A2XS65 [96-106]	0	1226.67794996	High	High	High	1.7e7			3.24508786201477	High	0.0002014	0.000341
High	[R].IQDIHEISFIDK.[W]			0.0196579	0.000787055	1	1	5	B9EXM2	B9EXM2 [519-530]	0	1457.76347035	High	High	High	1.8e7			2.48382949829102	High	0.002309	0.01873
High	[K].CYLSLAEQVR.[E]	1xCarbamidomethyl [C1]		0.0140178	0.000787055	1	1	10	Q8H8T0	Q8H8T0 [315-324]	0	1238.61978345	High	High	High	3.4e7	1.1e7	3.3e6	3.22958254814148	High	0.0002103	0.0008235
High	[K].SDLVNNLGTIAR.[S]			0.00386687	0.000787055	2	3	14	Q0J4P2; Q07078	Q0J4P2 [89-100]; Q07078 [89-100]	0	1272.69063982	High	High	High				3.79063439369202	High	0.0002014	0.0003122
High	[K].FLEDHPGGDDVLLSSTGK.[D]			0.00668893	0.000787055	1	1	5	P49100	P49100 [37-54]	0	1886.91304744	High	High	Not Found		4.3e6		2.77843642234802	High	0.0002014	0.0003867
High	[K].NTVEGITGIISK.[T]			0.00567793	0.000787055	1	1	10	Q65XK0	Q65XK0 [333-344]	0	1231.68924285	High	High	High	1.3e8		6.8e7	2.88596820831299	High	0.0002014	0.0003948
High	[K].SDLLLASNPVHK.[S]			0.0123116	0.000787055	1	1	8	Q06398	Q06398 [43-54]	0	1293.71612631	High	High	High	1.5e7			2.74733424186707	High	0.0002103	0.0008145
High	[K].YGVGDAHFEVTR.[F]			0.00524611	0.000787055	1	1	8	O04985	O04985 [115-126]	0	1350.64368964	High	High	High	1.5e7			2.37950825691223	High	0.000245	0.001301
High	[K].ESVNSFQGVLDGK.[Y]			0.00430495	0.000787055	1	1	4	Q01859	Q01859 [509-521]	0	1379.68013465	High	High	High				2.92081046104431	High	0.0002014	0.0003763
High	[K].LDDVIDLVIPR.[G]			0.0223739	0.000787055	1	2	4	Q941T1	Q941T1 [499-509]	0	1267.72562837	Not Found	High	High				2.94386553764343	High	0.000497	0.003452
High	[K].IIEEGPVTVAPR.[E]			0.00744708	0.000787055	1	1	4	B9FK36	B9FK36 [399-410]	0	1280.72087734	High	High	Not Found	3.4e7	3.7e6		2.8021674156189	High	0.0002014	0.0004175
High	[K].KIVDILTEQK.[I]			0.0187921	0.000787055	1	1	11	Q40677	Q40677 [121-130]	1	1186.70416468	High	High	High	1.3e8			2.64794611930847	High	0.0002103	0.001022
High	[K].KFPGAVFLK.[V]			0.005907	0.000787055	1	1	10	Q0D840	Q0D840 [56-64]	1	1006.608414	High	High	High	5.9e6		7.7e6	3.28915905952454	High	0.0002014	0.0003561
High	[K].TLATYGINAVCTHLGCVVPWNAAENK.[F]	1xDeamidated [N]; 2xCarbamidomethyl [C11; C16]		0.0199927	0.000787055	1	1	5	Q69S39	Q69S39 [144-169]	0	2860.3756603	Not Found	High	Not Found		2.1e6		3.30364036560059	High	0.0006397	0.004831
High	[R].GIRPAINVGLSVSR.[V]			0.0118346	0.000787055	1	1	5	P0C520	P0C520 [363-376]	0	1438.84887176	High	Not Found	High	1.1e7			3.12941646575928	High	0.0002103	0.0006026
High	[K].LCQLLDEYTK.[V]	1xCarbamidomethyl [C2]		0.00801473	0.000787055	1	1	12	P41095	P41095 [18-27]	0	1282.63476477	High	High	High	1.2e8			3.92035007476807	High	0.0002014	0.0004411
High	[R].VLELSLEEAR.[Q]			0.00527584	0.000787055	2	2	6	Q7F9I1; Q2QVG9	Q7F9I1 [173-182]; Q2QVG9 [174-183]	0	1158.63647904	High	High	High	3.7e7		2.1e7	3.20331621170044	High	0.0002014	0.0004389
High	[K].GIDADGMESLYK.[K]			0.00783561	0.000787055	1	1	4	Q8L4L4	Q8L4L4 [230-241]	0	1298.59329354	High	High	Not Found	7.4e7			3.35579299926758	High	0.0002014	0.0004331
High	[K].EQWSPALTISK.[V]			0.0104521	0.000787055	1	1	12	Q8S919	Q8S919 [91-101]	0	1259.66302813	High	High	High	3.7e7			2.74921035766602	High	0.0002103	0.0007623
High	[K].VICDHLSLGVK.[T]	1xCarbamidomethyl [C3]		0.0115052	0.000787055	1	1	1	Q8H8T0	Q8H8T0 [255-265]	0	1240.67181903	High	Not Found	Not Found	5.3e6			2.72976446151733	High	0.0002103	0.0005873
High	[K].VIAISDVTGAVK.[N]			0.00779146	0.000787055	1	1	11	A2XMV1	A2XMV1 [232-243]	0	1172.68851462	High	High	High			1.9e7	3.05675864219666	High	0.0002014	0.0004308
High	[R].AVGDLAAAAGVSR.[E]			0.00587372	0.000787055	1	3	6	A2XYW4	A2XYW4 [21-33]	0	1157.62731135	High	High	High				3.21569871902466	High	0.0005506	0.004073
High	[K].SIPPPNSNELSYDLDNR.[A]	1xDeamidated [N]		0.0105113	0.000787055	1	1	3	Q0J0N4	Q0J0N4 [345-361]	0	1931.89812604	Not Found	Not Found	High				1.92397999763489	High	0.001031	0.00901
High	[K].NDWGNAMYPVVPGHEIVGVVTGVGAGVTK.[F]			0.0143377	0.000787055	2	2	2	Q6ERW7; Q6ERW9	Q6ERW7 [129-157]; Q6ERW9 [129-157]	0	2923.47708782	Not Found	High	Not Found		6.0e6		1.95369052886963	High	0.0007209	0.006014
High	[K].DSSVPEGAVAAAAIENR.[A]	1xDeamidated [N16]		0.00680329	0.000787055	1	1	1	Q84T92	Q84T92 [167-183]	0	1657.80276922	Not Found	High	Not Found		4.2e6		3.11477398872375	High	0.0002014	0.0003923
High	[K].LAEIPFKPAR.[V]			0.0136279	0.000787055	1	1	16	Q6YZX6	Q6YZX6 [77-86]	0	1141.67280507	High	High	High	1.6e7		7.5e6	2.86839604377747	High	0.0002733	0.001562
High	[K].VYITVQLADAK.[D]			0.00829111	0.000787055	1	2	6	Q6YYB0	Q6YYB0 [16-26]	0	1220.68851462	High	High	High		9.3e6	1.0e7	3.05818629264832	High	0.0002014	0.0004519
High	[K].AQLAQAYAQEFLETVGNK.[C]	1xDeamidated [Q]		0.00473886	0.000787055	1	1	5	Q9XGY5	Q9XGY5 [23-40]	0	1981.98654714	Not Found	High	High				4.27243328094482	High	0.0002103	0.0008767
High	[R].YIEPPHIILR.[K]			0.00515795	0.000787055	1	2	8	Q7XR61	Q7XR61 [126-135]	0	1250.72556888	High	High	Not Found	7.6e6			2.00478625297546	High	0.0002103	0.0006309
High	[R].HGSLGFLPR.[K]			0.0137826	0.000787055	1	1	20	P35684	P35684 [11-19]	0	983.54212533	High	High	High	2.4e7			2.99208426475525	High	0.0002103	0.0007042
High	[K].AFAGSPIVGEIR.[G]			0.00416149	0.000787055	1	2	12	Q01K11	Q01K11 [417-428]	0	1216.6684479	High	High	High	9.1e7			3.42673921585083	High	0.0001933	0.0002867
High	[K].ALMADPAFRPLVEK.[Y]			0.0039108	0.000787055	1	1	6	Q9FE01	Q9FE01 [211-224]	0	1557.84576021	High	High	High			1.5e6	3.05229520797729	High	0.0002103	0.0008981
High	[R].ATETALVLAGR.[V]			0.00665124	0.000787055	1	1	6	Q6ESF0	Q6ESF0 [120-130]	0	1101.62624875	High	High	High	1.5e7	6.4e6		2.96770834922791	High	0.0002103	0.0009007
High	[K].ISEEEYISAIK.[E]			0.00476571	0.000787055	1	1	6	Q2QLY5	Q2QLY5 [459-469]	0	1281.65727399	High	High	High	3.4e7	1.0e7		3.27876663208008	High	0.0002014	0.0003116
High	[K].AGIALSDTFVK.[L]			0.00614533	0.000787055	1	1	7	Q6K5G8	Q6K5G8 [301-311]	0	1121.62010075	High	High	High	3.1e8		8.4e7	3.47595548629761	High	0.0002014	0.0003656
High	[K].VSEMLGNVNTSGALSAFEK.[M]	1xDeamidated [N9]		0.0213894	0.000787055	1	1	1	Q8S0J7	Q8S0J7 [209-227]	0	1954.94263341	Not Found	High	Not Found				2.91277956962585	High	0.0002103	0.0011
High	[R].GILYLGMGVSGGEEGAR.[N]	1xOxidation [M7]		0.0133238	0.000787055	2	2	4	Q2R480; Q9LI00	Q2R480 [140-156]; Q9LI00 [122-138]	0	1681.82139621	High	Not Found	Not Found	1.8e7			2.92462062835693	High	0.0002103	0.0006704
High	[R].DATEVTHEDFNEGIIQVQAK.[K]			0.00365452	0.000787055	1	1	3	P46465	P46465 [401-420]	0	2244.07788073	Not Found	High	High			1.4e7	3.24092197418213	High	0.0001933	0.0002656
High	[K].TITLEVESSDTIDNVK.[A]	1xDeamidated [N14]		0.0165082	0.000787055	1	6	4	P51431	P51431 [12-27]	0	1764.87493101	Not Found	High	Not Found				3.14687085151672	High	0.0002103	0.0008302
High	[K].MGINPIMMSAGELESGNAGEPAK.[L]	2xDeamidated [N4; N17]		0.00504269	0.000787055	1	1	1	P93431	P93431 [173-195]	0	2306.03489587	Not Found	High	Not Found				3.04185056686401	High	0.0002014	0.0003229
High	[K].NMTGLVEMYGK.[N]			0.0223739	0.000787055	1	1	4	P30298	P30298 [581-591]	0	1242.58570584	Not Found	High	High				2.7404146194458	High	0.0002733	0.001819
High	[R].YWLCAATQDSIK.[I]	1xCarbamidomethyl [C4]		0.00584063	0.000787055	1	1	6	P49027	P49027 [263-274]	0	1455.69367658	High	High	High	5.3e7		6.9e7	2.75562429428101	High	0.0002014	0.0004389
High	[K].SVYYGAAEEFKDK.[E]			0.0118346	0.000787055	1	1	15	Q53LQ0	Q53LQ0 [296-308]	1	1506.7111004	High	High	High	2.3e7			3.45761632919312	High	0.0002103	0.0008342
High	[R].NIGFVSADVGLDADHCK.[V]	1xCarbamidomethyl [C16]		0.00867448	0.000787055	1	1	5	A2Y053	A2Y053 [78-94]	0	1817.84867344	Not Found	High	High		5.0e6		3.1074206829071	High	0.0002014	0.0004672
High	[K].IHTGAGLIIPEIQNDGK.[V]			0.0157803	0.000787055	1	2	1	A2ZLS4	A2ZLS4 [170-186]	0	1775.96502353	High	Not Found	Not Found				1.97553133964539	High	0.0002103	0.0007912
High	[K].YVLDTTVLPR.[E]			0.0128078	0.000787055	1	1	9	Q9XGP7	Q9XGP7 [34-43]	0	1176.6622999	High	High	High	5.6e7			2.62413549423218	High	0.0002103	0.0007036
High	[R].VAPEEHPILLTEAPLNPK.[A]	1xDeamidated [N16]		0.00753172	0.000787055	2	2	4	A2XNS1; A3C6D7	A2XNS1 [98-115]; A3C6D7 [98-115]	0	1969.06406921	High	High	High	2.2e7			2.38452529907227	High	0.006562	0.06826
High	[R].LASIGLENTEANR.[Q]	1xDeamidated [N8]		0.0108123	0.000787055	1	1	2	Q40677	Q40677 [73-85]	0	1388.70159877	High	Not Found	Not Found				2.97171211242676	High	0.0002014	0.0005576
High	[R].TIYIPQPTWGNHPK.[V]			0.0147478	0.000787055	1	1	3	P37833	P37833 [128-141]	0	1651.85910205	Not Found	High	High				1.962850689888	High	0.0002103	0.0007389
High	[R].GQNCWADKPAAIVSAGGGFGGGR.[S]	1xDeamidated [Q/N]; 1xCarbamidomethyl [C4]		0.00521656	0.000787055	1	1	6	Q941Z0	Q941Z0 [109-131]	0	2234.04072499	High	Not Found	High	2.4e7			3.84920167922974	High	0.0002014	0.000522
High	[R].GILYLGMGVSGGEEGAR.[N]			0.0152554	0.000787055	2	2	2	Q2R480; Q9LI00	Q2R480 [140-156]; Q9LI00 [122-138]	0	1665.82648121	Not Found	High	Not Found		5.7e6		2.96551728248596	High	0.0002103	0.0007635
High	[K].VVAENLSDEEITGLK.[E]			0.00539642	0.000787055	1	1	4	A2ZVI7	A2ZVI7 [359-373]	0	1616.83775734	Not Found	High	High				3.48451280593872	High	0.0002014	0.000337
High	[R].LSVGYNILTR.[D]			0.0133238	0.000787055	1	1	10	O64464	O64464 [33-42]	0	1135.64698421	High	High	High	1.7e7	8.0e6		2.14298391342163	High	0.0002103	0.0006732
High	[K].GGYEISIVDASDGR.[Q]			0.00639328	0.000787055	1	1	2	P0C388	P0C388 [223-236]	0	1438.68086288	Not Found	High	Not Found				3.6194429397583	High	0.0002733	0.001787
High	[R].IGYSMITDAEEK.[G]	1xOxidation [M5]		0.01698	0.000787055	2	2	2	Q9XEA8; Q9XEA6	Q9XEA8 [52-63]; Q9XEA6 [49-60]	0	1372.63007332	High	Not Found	Not Found	6.0e6			2.49695944786072	High	0.0002103	0.000851
High	[R].VFGAIAEELR.[E]			0.0131002	0.000787055	1	1	4	P0C438	P0C438 [99-108]	0	1104.60478506	High	High	High				2.88581418991089	High	0.0002103	0.0009312
High	[K].FSTAGDIGTANIVCR.[Q]	1xCarbamidomethyl [C14]		0.0034734	0.000787055	1	1	1	P17070	P17070 [169-183]	0	1581.76896668	Not Found	Not Found	High				2.14841413497925	High	0.0001933	0.0002583
High	[K].GVCSNFLCDLKPGSDVK.[I]	2xCarbamidomethyl [C3; C8]		0.0186865	0.000787055	1	1	9	P41344	P41344 [178-194]	0	1895.89899475	High	High	High	3.7e6			2.66780781745911	High	0.0002103	0.0009476
High	[K].LSIFETGIK.[V]			0.0221237	0.000787055	1	1	17	P12085	P12085 [146-154]	0	1007.57717337	High	High	High	1.9e8		1.9e7	2.58151626586914	High	0.0005231	0.00381
High	[K].LLIQNQDEMIK.[A]	1xOxidation [M9]		0.00796957	0.000787055	1	1	6	P31691	P31691 [108-118]	0	1360.71407776	High	High	High	4.7e7			2.74661231040955	High	0.0002103	0.001124
High	[K].LVNSGLFSESSVK.[V]			0.0166953	0.000787055	1	2	2	Q6Z351	Q6Z351 [240-252]	0	1366.7212712	Not Found	High	Not Found				1.5347216129303	High	0.003856	0.03608
High	[K].LLIQNQDEMIK.[A]			0.00432934	0.000787055	1	1	8	P31691	P31691 [108-118]	0	1344.71916276	High	High	High				3.13080835342407	High	0.0002014	0.0003026
High	[K].ICSYAQGMNIIK.[A]	1xOxidation [M8]; 1xCarbamidomethyl [C2]		0.0104521	0.000787055	1	1	2	Q9LI00	Q9LI00 [335-346]	0	1413.68648314	Not Found	High	Not Found				2.83050918579102	High	0.0002014	0.0005435
High	[K].AYGMTAFEYHGTDAR.[F]			0.00719881	0.000787055	1	1	2	Q6ZD89	Q6ZD89 [161-175]	0	1689.73258085	Not Found	High	Not Found		4.4e6		2.51791095733643	High	0.0002014	0.0004069
High	[R].SKWVPCLEFSK.[V]	1xCarbamidomethyl [C6]		0.00359312	0.000787055	1	2	6	P18566	P18566 [83-93]	1	1380.69803375	High	High	High				3.22371888160706	High	0.0005231	0.003589
High	[R].IVTIEYDPNR.[N]			0.00597414	0.000787055	1	1	12	P0C495	P0C495 [76-85]	0	1219.63172801	High	High	High	9.1e7	1.1e7	3.0e6	3.36404204368591	High	0.0002103	0.00116
High	[R].YVYMCGDHAPVASSEF.[-]	1xCarbamidomethyl [C5]		0.0175638	0.000787055	1	1	4	Q5Z6F0	Q5Z6F0 [233-248]	0	1832.76183233	High	High	Not Found	1.2e7			1.91609764099121	High	0.005564	0.05489
High	[K].ADEGFSVTVR.[G]			0.0108123	0.000787055	1	1	5	Q10M12	Q10M12 [206-215]	0	1080.53201402	High	High	High	4.8e7	6.2e6		2.98611783981323	High	0.00047	0.00306
High	[K].GEGEKEAGEDEGAAPAR.[Y]			0.00695882	0.000787055	1	1	4	Q6Z7V2	Q6Z7V2 [157-173]	1	1672.74089678	Not Found	High	High				3.69715857505798	High	0.0002014	0.0003985
High	[R].AAAVIEEVEQR.[F]			0.0164154	0.000787055	1	1	2	Q8LQ68	Q8LQ68 [45-55]	0	1214.63754164	High	Not Found	Not Found	1.4e7			2.81043338775635	High	0.0002103	0.0008222
High	[K].LCEPALIAVDGSPQYIK.[L]	1xDeamidated [Q14]; 1xCarbamidomethyl [C2]		0.0098781	0.000787055	1	1	2	Q0INM3	Q0INM3 [378-394]	0	1874.95682732	Not Found	High	Not Found				2.62524080276489	High	0.0002014	0.0005176
High	[K].LMEYGYMLVK.[E]	1xOxidation [M]		0.0225001	0.000787055	1	1	11	P93431	P93431 [384-393]	0	1262.61594376	High	High	Not Found	5.2e6			3.02736210823059	High	0.003686	0.03244
High	[K].LCEPALIAVDGSPQYIK.[L]	1xCarbamidomethyl [C2]		0.0201055	0.000787055	1	1	4	Q0INM3	Q0INM3 [378-394]	0	1873.97281132	Not Found	High	High				2.9367458820343	High	0.0002733	0.001503
High	[R].EAEGIVEYLK.[K]			0.0158695	0.000787055	1	1	12	Q53LQ0	Q53LQ0 [138-147]	0	1150.59903092	High	High	High	9.4e6			2.71962785720825	High	0.002871	0.02269
High	[K].LQVESEQRPHK.[V]			0.00719881	0.000787055	1	1	6	Q6YXW6	Q6YXW6 [119-129]	0	1350.71243788	High	High	High	3.4e7			2.59651756286621	High	0.001439	0.01241
High	[K].SSAPVELTEAETEYSVNVVK.[H]	1xDeamidated [N17]		0.0070778	0.000787055	1	1	2	Q6Z382	Q6Z382 [644-663]	0	2153.04960073	Not Found	High	Not Found				3.06067299842834	High	0.0002103	0.001023
High	[K].VVDLDLPNTTESYK.[L]			0.0179641	0.000787055	1	1	3	Q6ZJW9	Q6ZJW9 [245-258]	0	1593.80064359	High	High	Not Found	1.5e7			3.0521924495697	High	0.0002103	0.001065
High	[K].FPDVIHAFKPNPR.[S]			0.00545775	0.000787055	1	1	26	Q0E4K1	Q0E4K1 [151-163]	0	1537.82740807	High	High	High		8.9e6	7.4e6	2.68565392494202	High	0.0002014	0.0005725
High	[K].VAAQAALEEMDAD.[-]			0.0145824	0.000787055	1	1	3	Q9LSU0	Q9LSU0 [237-249]	0	1333.59402177	High	High	High	1.8e7			2.81944751739502	High	0.0002103	0.001204
High	[R].ATPEQVSDYTLK.[L]			0.00949513	0.000787055	1	1	17	Q40677	Q40677 [271-282]	0	1351.67398665	High	High	High	1.6e9		5.2e8	2.75353860855103	High	0.0002014	0.0005023
High	[K].YLESVDVDDSKDVK.[S]			0.0125927	0.000787055	1	2	2	B8AEC1	B8AEC1 [108-121]	1	1611.77482273	Not Found	Not Found	High				3.4446074962616	High	0.0002103	0.0006367
High	[K].NPLDLLPPSK.[M]			0.0103347	0.000787055	3	3	17	Q9ZRI7; Q5Z627; Q6YW46	Q9ZRI7 [260-269]; Q5Z627 [258-267]; Q6YW46 [260-269]	0	1093.62518615	High	High	High			3.6e7	3.19579267501831	High	0.0002103	0.0006637
High	[R].DNGLLLHIHR.[A]			0.00902442	0.000787055	1	1	42	P0C511	P0C511 [286-295]	0	1187.66436561	High	High	High	3.4e8	6.8e6	8.1e6	3.25235271453857	High	0.0002103	0.0007552
High	[K].LVSSIGEQEIDSQQK.[D]	1xDeamidated [Q]		0.0196579	0.000787055	1	1	5	B9G2A8	B9G2A8 [3422-3436]	0	1661.82283594	High	High	Not Found				2.73967671394348	High	0.0002993	0.002346
High	[R].AVDGIFHVLR.[A]			0.00928297	0.000787055	1	2	10	B8BBN7	B8BBN7 [118-127]	0	1126.63675392	High	High	High	1.5e7	3.4e6	6.9e6	2.2021746635437	High	0.0002103	0.0006817
High	[K].LVSSIGEQEIDSQQK.[D]			0.0154284	0.000787055	1	1	1	B9G2A8	B9G2A8 [3422-3436]	0	1660.83881994	Not Found	Not Found	High				2.71463632583618	High	0.0002103	0.0007724
High	[R].LITTAADPVTEIDVTR.[R]			0.00792466	0.000787055	1	1	4	Q0J716	Q0J716 [901-916]	0	1714.92215564	Not Found	High	High		4.2e6		3.16491365432739	High	0.0002733	0.001792
High	[K].FLDGIYVSDK.[G]			0.0191122	0.000787055	1	1	16	P49210	P49210 [174-183]	0	1156.58846626	High	High	High	6.8e7			3.126220703125	High	0.0002103	0.0009683
High	[R].DLETIGEELR.[L]			0.0182703	0.000787055	1	2	3	B8BBN7	B8BBN7 [146-155]	0	1174.59500812	Not Found	High	High		8.7e6	2.2e7	2.56557583808899	High	0.003468	0.02876
High	[R].AADLVASAAIR.[A]			0.0106307	0.000787055	1	1	11	P0C482	P0C482 [80-90]	0	1057.60003403	High	High	High	2.8e7	2.6e6		3.19056630134583	High	0.0002014	0.0005489
High	[K].VAYALSQGLK.[V]			0.00594047	0.000787055	1	1	17	P48494	P48494 [114-123]	0	1049.59897143	High	High	High	7.1e8		2.0e7	3.38506388664246	High	0.0002103	0.0007058
High	[R].FNQEDTSSFNDLDEHSK.[N]	1xDeamidated [N/Q]		0.00465923	0.000787055	1	1	2	Q69Q02	Q69Q02 [695-711]	0	2013.83083426	Not Found	Not Found	High			1.1e7	2.66980218887329	High	0.0002014	0.000307
High	[R].FNQEDTSSFNDLDEHSK.[N]			0.00369603	0.000787055	1	1	1	Q69Q02	Q69Q02 [695-711]	0	2012.84681826	High	Not Found	Not Found				2.5959050655365	High	0.0001933	0.0002674
High	[K].ATEIEVGVVR.[K]			0.00507126	0.000787055	1	1	6	Q9LSU3	Q9LSU3 [212-221]	0	1072.59969966	High	High	High	8.3e7			3.29792189598084	High	0.0002103	0.0009306
High	[K].NFGVTEFVNPK.[D]			0.00533579	0.000787055	1	2	8	A2XAZ3	A2XAZ3 [239-249]	0	1251.63681341	High	High	High	4.7e7			3.51352381706238	High	0.0002014	0.0003336
High	[K].ATGEQSAEMVTDEGAIYVTSNR.[G]			0.00577499	0.000787055	1	1	2	Q5Z5A8	Q5Z5A8 [185-206]	0	2329.06124432	Not Found	High	Not Found				2.37618517875671	High	0.0002014	0.0003513
High	[K].IDMSATVLGFK.[I]			0.00555104	0.000787055	1	1	14	Q10CE4	Q10CE4 [59-69]	0	1181.62347157	High	High	High	8.0e7			3.40657830238342	High	0.0002014	0.0004344
High	[R].LTLADALVYACNQGVDK.[I]	1xCarbamidomethyl [C11]		0.00432934	0.000787055	1	1	5	Q6K669	Q6K669 [457-473]	0	1850.93167477	High	High	Not Found				2.67046761512756	High	0.002065	0.01601
High	[K].EHVIKPVIPEQYLDEK.[T]			0.0121049	0.000787055	1	2	5	A2Y053	A2Y053 [215-230]	0	1937.03785406	Not Found	High	High			2.5e7	3.35096168518066	High	0.0002103	0.0007493
High	[K].LFEIGAGTSEIR.[R]			0.00715825	0.000787055	1	1	8	Q75IM9	Q75IM9 [386-397]	0	1292.68449182	High	High	High				3.33556842803955	High	0.0002014	0.0004113
High	[R].TVVSIPNGPSELAVK.[E]	1xDeamidated [N7]		0.00887275	0.000787055	1	1	32	Q40677	Q40677 [178-192]	0	1511.83155028	High	High	High	5.3e8		1.1e8	3.03270649909973	High	0.0002103	0.001073
High	[R].FASINVENVEENRR.[S]			0.00857701	0.000787055	2	2	11	P17784; Q5N725	P17784 [40-53]; Q5N725 [40-53]	1	1676.83507202	High	High	High	2.1e7			2.8321750164032	High	0.0002014	0.0004629
High	[R].LKPFNCNLLYHDR.[L]	1xCarbamidomethyl [C6]		0.00703792	0.000787055	1	1	4	Q9SXP2	Q9SXP2 [208-220]	0	1689.85297112	High	High	Not Found	1.1e7			2.84157514572144	High	0.0002014	0.0004017
High	[R].YALLAEDGVVK.[V]			0.0179641	0.000787055	1	1	6	Q69TY4	Q69TY4 [200-210]	0	1177.64631547	High	High	High				2.93391036987305	High	0.0002103	0.0009075
High	[K].LAANAFLAQR.[I]			0.00971212	0.000787055	1	5	4	Q9AUV6	Q9AUV6 [217-226]	0	1074.6054538	High	Not Found	Not Found	1.2e7			3.093181848526	High	0.0002014	0.00051
High	[K].AATAGVSSAPVASGQAPPSYVVR.[A]	1xDeamidated [Q15]		0.00614533	0.000787055	1	1	1	Q6F4N5	Q6F4N5 [60-82]	0	2144.09822276	Not Found	High	Not Found				2.65336656570435	High	0.0002014	0.0003659
High	[K].VTFLDDAQVK.[K]			0.0153416	0.000787055	1	1	17	Q6ZBZ2	Q6ZBZ2 [194-203]	0	1135.59936529	High	High	High	2.8e8			3.52553725242615	High	0.0002103	0.001066
High	[K].VVEVVESSPPEIK.[A]			0.00653943	0.000787055	1	1	12	Q0JPA6	Q0JPA6 [53-65]	0	1411.76788701	High	High	High	7.5e7	2.0e7		3.16622924804688	High	0.0002014	0.0003811
High	[K].QAFDEAISELDTLSEESYK.[D]	1xDeamidated [Q1]		0.00744708	0.000787055	2	2	3	Q7XTE8; Q6EUP4	Q7XTE8 [204-222]; Q6EUP4 [204-222]	0	2175.98158072	High	High	Not Found	7.7e6			3.47828555107117	High	0.0002014	0.0004174
High	[K].SDVVIETHKEDDLI.[-]			0.00413805	0.000787055	1	1	34	A2YQD9	A2YQD9 [126-139]	1	1612.80645722	High	High	High	2.2e8	6.0e6	1.0e7	3.79717659950256	High	0.0002103	0.0005899
High	[R].ETNPLQGAVVSVTTIK.[G]	1xDeamidated [Q/N]		0.00465923	0.000787055	0	1	4			0	1657.90069238	Not Found	Not Found	High			2.3e7	2.35544753074646	High	0.0002014	0.0003543
High	[R].ETDPLQGAVVSVTTIK.[G]			0.00584063	0.000787055	1	1	2	Q851L5	Q851L5 [236-251]	0	1657.90069195	Not Found	Not Found	High			2.3e7	2.35544753074646	High	0.0002014	0.0003542
High	[R].TPALAAWEER.[F]			0.00719881	0.000787055	1	1	4	Q06398	Q06398 [193-202]	0	1143.57929857	High	Not Found	High				3.54503774642944	High	0.0002014	0.0004068
High	[K].VNTDDSPNIATNYGIR.[S]	1xDeamidated [N]		0.00423261	0.000787055	1	1	2	Q9ZP20	Q9ZP20 [121-136]	0	1750.82423291	Not Found	High	Not Found		5.0e7		3.49072551727295	High	0.0002014	0.0003185
High	[K].LVESLSDQDFR.[K]			0.0175638	0.000787055	1	2	4	A2XRZ0	A2XRZ0 [226-236]	0	1308.6430209	High	High	Not Found	1.1e7	1.6e7		2.83440899848938	High	0.0002993	0.002118
High	[R].TETSPEDVGGMHAAVGILTAR.[G]			0.0132488	0.000787055	1	1	1	Q6AVA8	Q6AVA8 [503-523]	0	2112.03899291	Not Found	Not Found	High				2.51149129867554	High	0.0002103	0.0006679
High	[K].MGIIDVDPK.[G]			0.0206794	0.000787055	1	1	11	P40978	P40978 [113-121]	0	987.51794395	High	High	High	4.2e7		1.7e7	2.87787771224976	High	0.0002103	0.001054
High	[K].EGELSIGTIDDIQK.[L]			0.0158695	0.000787055	1	1	2	Q6L4S0	Q6L4S0 [691-704]	0	1517.76934347	Not Found	Not Found	High				2.98450875282288	High	0.001467	0.01265
High	[R].DEEVNYFPSR.[F]	1xDeamidated [N5]		0.00397763	0.000787055	1	2	11	A2YH64	A2YH64 [387-396]	0	1256.54297297	High	High	High	2.9e7	1.4e7	3.3e7	2.84495806694031	High	0.0001933	0.0002791
High	[K].LSPQGMGAEDFGFYAQR.[I]			0.00774755	0.000787055	1	1	2	Q851L5	Q851L5 [339-355]	0	1873.85375853	Not Found	High	Not Found		3.9e6		2.41054320335388	High	0.0002014	0.0004298
High	[R].EATLQSPVWR.[G]			0.0158695	0.000787055	1	1	6	Q69RJ0	Q69RJ0 [345-354]	0	1186.62149772	High	High	High		3.7e7		2.62615036964417	High	0.000748	0.0065
High	[K].LVLNISVGESGDR.[L]			0.00371697	0.000787055	1	1	2	A2YDY2	A2YDY2 [19-31]	0	1358.7274192	Not Found	Not Found	High				2.94481730461121	High	0.0006956	0.005604
High	[K].YSGDSDLQLER.[I]			0.00495795	0.000787055	2	2	8	Q40665; P46265	Q40665 [36-46]; P46265 [36-46]	0	1282.59098532	High	High	High	1.8e8			3.509197473526	High	0.0002014	0.0003194
High	[R].FVNSGTEACMGALR.[L]	1xCarbamidomethyl [C9]		0.00357288	0.000787055	1	1	6	Q6YZE2	Q6YZE2 [164-177]	0	1512.69335897	High	High	High	3.2e7	1.6e7	2.1e7	2.53560447692871	High	0.0002014	0.0004182
High	[K].AAATAAASGEPPKESAADDEEMDPTQYYENR.[L]			0.00668893	0.000787055	1	1	2	Q6F2U9	Q6F2U9 [56-86]	1	3285.41243408	Not Found	High	Not Found		3.2e6		4.01830768585205	High	0.0002103	0.0008019
High	[K].SLVTISTEVDTK.[A]			0.0133238	0.000787055	1	1	5	Q6L5I5	Q6L5I5 [253-264]	0	1292.69438774	High	Not Found	High	9.6e6		6.6e6	3.18244886398315	High	0.0002103	0.0006722
High	[K].SAQDIALADLPTTHPIR.[L]	1xDeamidated [Q3]		0.0198805	0.000787055	1	1	1	Q06967	Q06967 [160-176]	0	1819.95485316	Not Found	High	Not Found				2.10780239105225	High	0.0002103	0.001008
High	[K].AGIALNDNFVK.[L]			0.00420877	0.000787055	2	2	21	Q7FAH2; A2YQT7	Q7FAH2 [301-311]; A2YQT7 [301-311]	0	1161.62624875	High	High	High	1.1e8		9.2e6	3.54536485671997	High	0.0002103	0.0006049
High	[K].AGIALNDNFVK.[L]	1xDeamidated [N]		0.00923068	0.000787055	2	2	17	Q7FAH2; A2YQT7	Q7FAH2 [301-311]; A2YQT7 [301-311]	0	1162.61026475	High	High	High	2.8e8			3.19803953170776	High	0.0002993	0.001957
High	[R].SPAEAMMILVPEAYK.[N]			0.00343438	0.000787055	1	1	18	Q69RJ0	Q69RJ0 [387-401]	0	1649.82772683	High	High	High		8.3e6	1.1e7	3.11767768859863	High	0.0002014	0.0005498
High	[K].GDPTYLVVEADK.[T]			0.00824439	0.000787055	1	1	10	Q69S39	Q69S39 [132-143]	0	1306.65252296	High	High	High	9.8e6			2.53892970085144	High	0.0002014	0.0004497
High	[R].IGAQTSVFTVESGSPSR.[S]			0.012664	0.000787055	1	1	1	Q0INM3	Q0INM3 [467-483]	0	1722.8657034	High	Not Found	Not Found	2.4e7			2.66593837738037	High	0.0002103	0.0006398
High	[K].YASSFYGPFR.[E]			0.0136279	0.000787055	1	1	2	Q5Z8V9	Q5Z8V9 [294-303]	0	1194.55783488	Not Found	Not Found	High				2.1922025680542	High	0.0002103	0.0006865
High	[R].CTSPFLDNDAAAVR.[E]	1xCarbamidomethyl [C1]		0.00604203	0.000787055	1	2	4	Q7XR61	Q7XR61 [206-219]	0	1536.71111747	High	Not Found	High	6.0e6		2.7e6	2.37533330917358	High	0.0002014	0.0003616
High	[K].LIGLAGETNVQGEEQK.[K]	1xDeamidated [N9]		0.00343438	0.000787055	1	1	1	A2WXB2	A2WXB2 [59-74]	0	1686.85447043	Not Found	High	Not Found				3.07978320121765	High	0.0001933	0.0002568
High	[R].KVDMLEGVTILR.[S]			0.00435386	0.000787055	1	1	7	P49210	P49210 [124-135]	1	1373.78209737	High	High	High	1.4e7	1.1e7		2.92972826957703	High	0.0002014	0.0003207
High	[K].VVTFDKNPDNHPYLLK.[F]			0.0170759	0.000787055	1	1	3	Q53LQ0	Q53LQ0 [256-271]	1	1899.99632365	Not Found	High	High				2.2215781211853	High	0.002997	0.02339
High	[R].SLSALQGALR.[K]			0.0120367	0.000787055	1	1	8	P31924	P31924 [205-214]	0	1015.58946937	High	High	High	1.2e8			2.37304258346558	High	0.0002993	0.001979
High	[K].GATSETLTAPYNDVEAVKK.[L]			0.00455513	0.000787055	1	1	3	Q6YZE2	Q6YZE2 [224-242]	1	1994.00767603	High	High	High				2.53491544723511	High	0.0002103	0.0008117
High	[R].SYHPDIVHEPAIYR.[L]			0.0121734	0.000787055	1	1	6	Q9FWK4	Q9FWK4 [81-94]	0	1696.84418022	High	Not Found	High	1.3e7		7.3e6	3.08776688575745	High	0.004336	0.04015
High	[R].VLESLGADPNNIR.[T]			0.00646594	0.000787055	1	1	6	Q7F9I1	Q7F9I1 [209-221]	0	1397.73831823	High	High	High	4.6e7			3.76689386367798	High	0.0002103	0.0005865
High	[K].AAVAWEANKPMTIEDVQVAPPQAGEVR.[V]	1xDeamidated [Q/N]		0.0125927	0.000787055	1	1	3	A2XAZ3	A2XAZ3 [14-40]	0	2878.44036836	High	Not Found	High	3.2e7			3.87761640548706	High	0.0002103	0.0006373
High	[K].YNDENTVSFVTMNK.[V]	1xDeamidated [N]		0.00479271	0.000787055	3	3	2	Q9ZRI7; Q5Z627; Q6YW46	Q9ZRI7 [312-325]; Q5Z627 [310-323]; Q6YW46 [312-325]	0	1662.73157817	Not Found	High	Not Found				3.55579304695129	High	0.0002014	0.000313
High	[K].YNDENTVSFVTMNK.[V]	1xOxidation [M12]		0.00435386	0.000787055	3	3	4	Q9ZRI7; Q5Z627; Q6YW46	Q9ZRI7 [312-325]; Q5Z627 [310-323]; Q6YW46 [312-325]	0	1677.74247717	High	High	Not Found	1.9e7	6.0e6		2.01189351081848	High	0.0001933	0.0002946
High	[R].TGPYGQIFRPDNFVFGQSGAGNNWAK.[G]	1xDeamidated [N/Q]		0.00584063	0.000787055	2	3	5	Q43594; Q76FS3	Q43594 [78-103]; Q76FS3 [78-103]	0	2829.33795229	Not Found	Not Found	High			3.3e6	4.37996768951416	High	0.0002103	0.0009865
High	[K].FVEFYGEGMGK.[L]			0.0077039	0.000787055	1	1	5	Q6YZX6	Q6YZX6 [281-291]	0	1263.57143599	High	High	High	3.9e7			2.95665001869202	High	0.0002014	0.0005011
High	[K].GDITTNHFLPIHR.[E]			0.00833809	0.000787055	1	1	4	Q01859	Q01859 [177-189]	0	1520.79683618	High	Not Found	High	1.3e7		1.8e7	2.38683390617371	High	0.0002014	0.0004531
High	[R].DVEEDIVPTCR.[E]	1xCarbamidomethyl [C10]		0.0195475	0.000787055	1	3	6	A2XRZ6	A2XRZ6 [197-207]	0	1332.61000651	High	High	High	3.6e7	1.3e7		2.6329939365387	High	0.0002103	0.0009916
High	[R].SLILSYNQLTGPIPR.[D]			0.0146649	0.000787055	1	1	2	Q8GT95	Q8GT95 [195-209]	0	1671.94283161	Not Found	Not Found	High				2.0853283405304	High	0.0005231	0.003889
High	[R].VDEIPQIVDDFR.[L]			0.0127357	0.000787055	1	1	2	Q69TI0	Q69TI0 [149-160]	0	1445.72708483	Not Found	Not Found	High			3.3e6	2.80197429656982	High	0.0002103	0.0009749
High	[K].EQEAINFLEK.[K]			0.0188982	0.000787055	1	1	4	Q9LSU3	Q9LSU3 [172-181]	0	1220.61574358	High	High	High	4.6e7			2.32796788215637	High	0.000245	0.001422
High	[R].MPSAVGYQPTLSTEMGSLQER.[I]	1xDeamidated [Q]		0.00371697	0.000787055	1	1	2	P12085	P12085 [292-312]	0	2283.06315911	High	Not Found	Not Found				2.96938824653625	High	0.0001933	0.0002687
[truncated: 1,125 more rows]
