# Supplementary material for: Sodium lignosulfonate improves shoot growth of Oryza sativa via enhancement of photosynthetic activity and reduced accumulation of reactive oxygen species
Source: Sci Rep. 2021 Jun 24;11:13226. doi: 10.1038/s41598-021-92401-x (PMC8225820; doi:10.1038/s41598-021-92401-x)
Supplement: Supplementary file 2 — Supplementary Information 2. [file 41598_2021_92401_MOESM2_ESM.zip › NaLS-treated/NaLS3_070418_01_ProteinGroups.txt]

Protein FDR Confidence	Master	Accession	Description	Exp. q-value	Sum PEP Score	Coverage	# Peptides	# PSMs	# Unique Peptides	# Protein Groups	# AAs	MW [kDa]	calc. pI	Found in Sample: [S20] F20: Sample	Found in Sample: [S21] F21: Sample	Found in Sample: [S22] F22: Sample	Area: F20: Sample	Area: F21: Sample	Area: F22: Sample	emPAI	Score Sequest HT	# Peptides Sequest HT
High	IsMasterProtein	P0C511	Ribulose bisphosphate carboxylase large chain OS=Oryza sativa subsp. indica GN=rbcL PE=1 SV=1	0	309.043130930305	53.0398322851153	24	3090	24	1	477	52.847	6.68	High	High	High	2.0e10	3.3e9	8.0e9	836.678	8217.36298048496	24
High	IsMasterProtein	Q42971	Enolase OS=Oryza sativa subsp. japonica GN=ENO1 PE=1 SV=2	0	209.121931359124	71.0762331838565	21	815	21	1	446	47.942	5.57	High	High	High	8.6e8	4.0e7	2.8e8	37.075	2190.61989462376	21
High	IsMasterProtein	Q2QLY5	5-methyltetrahydropteroyltriglutamate--homocysteine methyltransferase 1 OS=Oryza sativa subsp. japonica GN=Os12g0623900 PE=2 SV=1	0	195.129209450216	39.9477806788512	22	610	6	1	766	84.531	6.3	High	High	High	6.2e7	2.1e7	1.4e7	8.522	1826.5795788765	22
High	IsMasterProtein	P93431	Ribulose bisphosphate carboxylase/oxygenase activase, chloroplastic OS=Oryza sativa subsp. japonica GN=RCA PE=1 SV=2	0	171.914568152899	62.4463519313305	18	465	18	1	466	51.421	5.62	High	High	High	1.4e9	2.0e8	5.2e8	27.072	1443.17815577984	18
High	IsMasterProtein	Q69RJ0	Ferredoxin-dependent glutamate synthase, chloroplastic OS=Oryza sativa subsp. japonica GN=GLU PE=2 SV=2	0	171.409596904766	31.7647058823529	35	425	35	1	1615	174.934	6.84	High	High	High	1.7e8	3.6e7	3.8e7	2.2	999.176813840866	35
High	IsMasterProtein	Q0E4K1	Catalase isozyme A OS=Oryza sativa subsp. japonica GN=CATA PE=2 SV=1	0	165.914070086075	55.2845528455285	20	573	18	1	492	56.662	7.01	High	High	High	3.8e8	5.6e7	2.3e8	34.622	1365.58059167862	20
High	IsMasterProtein	Q2QLY4	5-methyltetrahydropteroyltriglutamate--homocysteine methyltransferase 2 OS=Oryza sativa subsp. japonica GN=Os12g0624000 PE=2 SV=1	0	164.664356816373	37.2062663185379	20	493	4	1	766	84.612	6.3	High	High	High	1.1e7	5.1e6	1.2e7	5.758	1443.90578055382	20
High	IsMasterProtein	P12085	ATP synthase subunit beta, chloroplastic OS=Oryza sativa subsp. japonica GN=atpB PE=1 SV=2	0	158.317676053154	66.6666666666667	22	454	21	1	498	53.921	5.5	High	High	High	8.1e8	5.0e7	1.9e8	29.392	1180.37326920033	22
High	IsMasterProtein	P30298	Sucrose synthase 2 OS=Oryza sativa subsp. japonica GN=SUS2 PE=1 SV=2	0	149.017253881486	48.1435643564356	27	413	22	1	808	92.071	6.39	High	High	High	2.4e8	2.8e7	7.7e7	8.501	1005.1584944725	27
High	IsMasterProtein	Q01859	ATP synthase subunit beta, mitochondrial OS=Oryza sativa subsp. japonica GN=ATPB PE=1 SV=2	0	147.92945575988	59.4202898550725	21	357	20	1	552	58.898	6.37	High	High	High	2.8e8	2.8e7	8.6e7	12.219	951.682614564896	21
High	IsMasterProtein	A2YQT7	Glyceraldehyde-3-phosphate dehydrogenase, cytosolic OS=Oryza sativa subsp. indica GN=GAPC PE=2 SV=1	0	147.648571289029	59.9406528189911	16	605	9	1	337	36.39	7.11	High	High	High	2.8e7	3.9e6	2.7e8	58.255	1661.46489334106	16
High	IsMasterProtein	Q9LI00	6-phosphogluconate dehydrogenase, decarboxylating 1 OS=Oryza sativa subsp. japonica GN=G6PGH1 PE=2 SV=1	0	146.566286372664	54.1666666666667	18	344	16	1	480	52.688	6.18	High	High	High	2.1e8	2.8e7	5.8e7	19.434	825.747545480728	18
High	IsMasterProtein	Q5N725	Fructose-bisphosphate aldolase 3, cytoplasmic OS=Oryza sativa subsp. japonica GN=FBA3 PE=2 SV=1	0	138.944496472303	67.5977653631285	16	505	9	1	358	38.799	8.16	High	High	High	2.4e8	3.6e7	9.4e7	36.276	1452.8537825346	16
High	IsMasterProtein	Q7XDC8	Malate dehydrogenase, cytoplasmic OS=Oryza sativa subsp. japonica GN=Os10g0478200 PE=1 SV=3	0	132.362526547963	65.0602409638554	16	327	16	1	332	35.546	6.09	High	High	High	6.3e8	5.6e7	1.6e8	58.948	1023.14091646671	16
High	IsMasterProtein	P31924	Sucrose synthase 1 OS=Oryza sativa subsp. japonica GN=SUS1 PE=1 SV=1	0	129.643956536928	37.8676470588235	23	333	18	1	816	92.849	6.38	High	High	High	2.7e8	5.0e7	2.7e7	6.356	793.472521424294	23
High	IsMasterProtein	P17784	Fructose-bisphosphate aldolase 1, cytoplasmic OS=Oryza sativa subsp. japonica GN=FBA1 PE=1 SV=2	0	123.276409198125	63.6871508379888	19	345	12	1	358	38.839	7.33	High	High	High	1.8e8	1.8e7	7.9e7	27.48	989.079662084579	19
High	IsMasterProtein	Q6K5G8	Glyceraldehyde-3-phosphate dehydrogenase 3, cytosolic OS=Oryza sativa subsp. japonica GN=GAPC3 PE=2 SV=1	0	113.550127346702	58.7537091988131	16	456	7	1	337	36.545	7.88	High	High	High	2.3e8	7.7e6	6.7e7	18.573	1173.76527631283	16
High	IsMasterProtein	P14655	Glutamine synthetase, chloroplastic OS=Oryza sativa subsp. japonica GN=GLN2 PE=1 SV=1	0	112.222329606234	59.8130841121495	15	293	14	1	428	46.613	6.34	High	High	High	7.1e8	6.3e7	1.1e8	28.936	865.140880346298	15
High	IsMasterProtein	Q40677	Fructose-bisphosphate aldolase, chloroplastic OS=Oryza sativa subsp. japonica GN=ALDP PE=1 SV=2	0	109.689488591422	49.7422680412371	15	413	15	1	388	41.98	6.8	High	High	High	1.3e9	1.7e8	5.7e8	13.251	1038.73844981194	15
High	IsMasterProtein	Q6Z7B0	Heat shock 70 kDa protein BIP1 OS=Oryza sativa subsp. japonica GN=BIP1 PE=1 SV=1	0	108.834357243627	38.1954887218045	19	208	16	1	665	73.345	5.19	High	High	High	1.4e8	4.1e7	1.2e8	4.623	576.725317239761	19
High	IsMasterProtein	Q7FAH2	Glyceraldehyde-3-phosphate dehydrogenase 2, cytosolic OS=Oryza sativa subsp. japonica GN=GAPC2 PE=1 SV=1	0	107.806568432426	63.5014836795252	17	501	7	1	337	36.75	6.81	High	High	High	4.9e7	1.7e7	4.5e7	20.544	1247.94786119461	17
High	IsMasterProtein	P14717	Phenylalanine ammonia-lyase OS=Oryza sativa subsp. japonica GN=PAL PE=1 SV=2	0	106.796516473095	42.6533523537803	19	289	19	1	701	75.451	6.49	High	High	High	1.5e8	1.0e7	3.7e7	4.471	758.302416563034	19
High	IsMasterProtein	P48494	Triosephosphate isomerase, cytosolic OS=Oryza sativa subsp. japonica GN=TPI PE=1 SV=3	0	102.429422388188	89.7233201581028	13	620	13	1	253	27.046	5.49	High	High	High	1.2e9	7.4e6	2.5e8	60.054	1621.76192426682	13
High	IsMasterProtein	Q0J8G4	Fructokinase-2 OS=Oryza sativa subsp. japonica GN=FRK2 PE=1 SV=1	0	99.839388133464	66.6666666666667	18	336	18	1	336	35.494	5.17	High	High	High	2.5e8	6.0e6	3.8e7	20.544	933.683212637901	18
High	IsMasterProtein	Q6YZX6	Putative aconitate hydratase, cytoplasmic OS=Oryza sativa subsp. japonica GN=Os08g0191100 PE=3 SV=1	0	99.3250441770807	34.6325167037862	21	247	21	1	898	98.021	6.01	High	High	High	2.5e8	1.4e7	3.7e7	2.875	514.948363423347	21
High	IsMasterProtein	Q7F9I1	Chaperone protein ClpC1, chloroplastic OS=Oryza sativa subsp. japonica GN=CLPC1 PE=2 SV=2	0	99.1773391700872	36.0566448801743	22	189	8	1	918	101.739	6.51	High	High	High	4.5e7	2.0e7	3.7e7	1.976	507.358182668686	22
High	IsMasterProtein	Q07078	Heat shock protein 81-3 OS=Oryza sativa subsp. japonica GN=HSP81-3 PE=1 SV=2	0	94.4152333539305	34.4778254649499	22	280	4	1	699	80.134	5.06	High	High	High	1.4e8		1.2e7	3.19	724.074510455132	22
High	IsMasterProtein	Q6K669	Leucine aminopeptidase 2, chloroplastic OS=Oryza sativa subsp. japonica GN=Os02g0794700 PE=2 SV=1	0	90.9819990182204	37.123745819398	14	217	14	1	598	61.78	8.1	High	High	High	1.5e8	4.1e7	3.3e7	3.977	561.639004588127	14
High	IsMasterProtein	Q06967	14-3-3-like protein GF14-F OS=Oryza sativa subsp. japonica GN=GF14F PE=1 SV=2	0	90.283839860268	56.5384615384615	13	260	8	1	260	29.16	4.88	High	High	High	1.9e8	3.4e6	3.2e7	14.505	691.12967979908	13
High	IsMasterProtein	Q0J4P2	Heat shock protein 81-1 OS=Oryza sativa subsp. japonica GN=HSP81-1 PE=3 SV=2	0	89.8332404447093	31.9027181688126	20	269	2	1	699	80.144	5.07	High	High	High	3.0e7	1.1e7		2.782	700.219033360481	20
High	IsMasterProtein	Q6EUP4	14-3-3-like protein GF14-E OS=Oryza sativa subsp. japonica GN=GF14E PE=2 SV=1	0	88.6181582567443	58.0152671755725	14	269	4	1	262	29.674	4.77	High	High	High	9.5e7	2.0e7	9.4e6	21.387	733.294458031654	14
High	IsMasterProtein	P0C2Z4	ATP synthase subunit alpha, chloroplastic OS=Oryza sativa GN=atpA PE=3 SV=1	0	80.4301866475916	34.3195266272189	12	241	12	1	507	55.63	6.25	High	High	High	5.5e8	1.0e7	1.8e8	4.736	608.840371131897	12
High	IsMasterProtein	Q2QVG9	Chaperone protein ClpC2, chloroplastic OS=Oryza sativa subsp. japonica GN=CLPC2 PE=2 SV=2	0	78.9765458612739	35.4733405875952	20	142	6	1	919	101.954	7.06	High	High	High	5.2e7	1.9e7	1.3e7	1.454	377.147844791412	20
High	IsMasterProtein	Q7XTE8	14-3-3-like protein GF14-B OS=Oryza sativa subsp. japonica GN=GF14B PE=1 SV=2	0	78.5795166409803	53.0534351145038	12	241	2	1	262	29.845	4.81	High	High	High	3.4e7	8.4e6	5.7e6	13.125	683.65502846241	12
High	IsMasterProtein	O64937	Elongation factor 1-alpha OS=Oryza sativa subsp. japonica GN=REFA1 PE=2 SV=2	0	76.673310326669	32.4384787472036	11	284	11	1	447	49.262	9.06	High	High	High	1.2e9	4.5e7	3.3e8	4.736	831.003781676292	11
High	IsMasterProtein	Q53M52	Tubulin alpha-2 chain OS=Oryza sativa subsp. japonica GN=TUBA PE=2 SV=1	0	76.5877525534007	48.1152993348115	16	183	8	1	451	49.705	4.96	High	High	High	5.8e7	1.6e7	5.6e6	7.254	491.590008854866	16
High	IsMasterProtein	P14656	Glutamine synthetase cytosolic isozyme 1-1 OS=Oryza sativa subsp. japonica GN=GLN1-1 PE=1 SV=1	0	75.7888934107898	38.2022471910112	8	163	7	1	356	39.176	5.73	High	High	High	8.4e7	1.4e7	3.6e7	14.399	454.735306859016	8
High	IsMasterProtein	P18566	Ribulose bisphosphate carboxylase small chain A, chloroplastic OS=Oryza sativa subsp. japonica GN=RBCS-A PE=2 SV=2	0	74.737935266233	53.7142857142857	11	391	11	1	175	19.618	8.85	High	High	High	9.0e9	7.6e8	4.3e8	20.544	778.45522069931	11
High	IsMasterProtein	Q6ER94	2-Cys peroxiredoxin BAS1, chloroplastic OS=Oryza sativa subsp. japonica GN=BAS1 PE=1 SV=1	0	74.3069662958486	45.5938697318008	7	256	7	1	261	28.079	6	High	High	High	9.7e8	3.2e7	4.5e8	5.952	727.86704325676	7
High	IsMasterProtein	Q53LQ0	Protein disulfide isomerase-like 1-1 OS=Oryza sativa subsp. japonica GN=PDIL1-1 PE=2 SV=1	0	74.218746544267	37.890625	18	156	18	1	512	56.819	5.12	High	High	High	1.5e8	6.0e7	5.3e7	3.281	396.185276269913	18
High	IsMasterProtein	Q10CE4	Peroxisomal (S)-2-hydroxy-acid oxidase GLO1 OS=Oryza sativa subsp. japonica GN=GLO1 PE=1 SV=1	0	73.6893982344598	52.5745257452574	14	232	10	1	369	40.358	8.47	High	High	High	2.3e8	1.2e7	5.4e7	5.19	659.180286407471	14
High	IsMasterProtein	Q10DV7	Actin-1 OS=Oryza sativa subsp. japonica GN=ACT1 PE=2 SV=1	0	73.5691499985667	50.132625994695	13	195	2	1	377	41.786	5.49	High	High	High	3.3e7	1.9e6	4.9e7	5.813	556.964959979057	13
High	IsMasterProtein	P0C520	ATP synthase subunit alpha, mitochondrial OS=Oryza sativa GN=ATPA PE=3 SV=1	0	71.6356793067157	35.5599214145383	14	181	14	1	509	55.339	6.1	High	High	High	2.2e8	4.5e7	2.1e7	2.765	515.792865633965	14
High	IsMasterProtein	Q9XEA6	Cysteine synthase OS=Oryza sativa subsp. japonica GN=RCS1 PE=2 SV=2	0	71.226616369895	65.1090342679128	12	228	9	1	321	33.817	5.43	High	High	High	1.0e8	7.8e6	4.9e7	6.197	626.899076461792	12
High	IsMasterProtein	B3VMC0	Betaine aldehyde dehydrogenase 2 OS=Oryza sativa subsp. indica GN=BADH2 PE=2 SV=1	0	70.8927668564119	41.948310139165	12	173	12	1	503	54.648	5.45	High	High	High	1.0e8	3.1e7	7.0e7	3.786	550.90477347374	12
High	IsMasterProtein	P49199	40S ribosomal protein S8 OS=Oryza sativa subsp. japonica GN=RPS8 PE=2 SV=2	0	68.5202709399757	43.1818181818182	10	169	10	1	220	24.814	10.4	High	High	High	3.9e8	1.5e7	1.8e8	11.115	520.497492313385	10
High	IsMasterProtein	Q6ZKC0	14-3-3-like protein GF14-C OS=Oryza sativa subsp. japonica GN=GF14C PE=1 SV=1	0	68.4869384614237	55.078125	12	218	6	1	256	28.808	4.84	High	High	High	2.4e8	2.0e7	4.3e7	6.943	626.654219865799	12
High	IsMasterProtein	Q7DNA1	Chitinase 2 OS=Oryza sativa subsp. japonica GN=Cht2 PE=1 SV=1	0	67.4455277800862	42.0588235294118	6	144	6	1	340	35.564	7.4	High	High	High	1.5e8	9.6e6	9.6e7	7.66	475.570257663727	6
High	IsMasterProtein	A3C6D7	Actin-2 OS=Oryza sativa subsp. japonica GN=ACT2 PE=2 SV=1	0	67.4078840415884	54.3766578249337	14	172	4	1	377	41.653	5.49	High	High	High	1.2e8	1.1e7	1.2e7	5.19	475.701255440712	14
High	IsMasterProtein	B8BJ39	Pyruvate kinase 1, cytosolic OS=Oryza sativa subsp. indica GN=OsI_35105 PE=3 SV=1	0	67.3487651022626	39.8481973434535	12	162	4	1	527	57.284	6.76	High	High	High	1.5e7	4.1e6	1.0e7	1.966	435.349431872368	12
High	IsMasterProtein	P35683	Eukaryotic initiation factor 4A-1 OS=Oryza sativa subsp. japonica GN=Os06g0701100 PE=2 SV=2	0	66.8835022230606	40.0966183574879	15	192	4	1	414	47.058	5.57	High	High	High	2.9e7	6.5e6		4.38	489.990362048149	15
High	IsMasterProtein	Q9SLY8	Calreticulin OS=Oryza sativa subsp. japonica GN=Os07g0246200 PE=1 SV=2	0	66.4225716107965	41.9811320754717	13	133	13	1	424	48.279	4.63	High	High	High	1.7e8	6.3e7	4.1e7	3.175	418.705539941788	13
High	IsMasterProtein	Q0J0N4	Beta-glucosidase 30 OS=Oryza sativa subsp. japonica GN=BGLU30 PE=2 SV=1	0	66.0851665097576	29.4	10	200	7	1	500	57.351	8.02	High	High	High	1.2e8	9.7e6	2.4e7	2.384	491.552778244019	10
High	IsMasterProtein	Q65XK0	Ketol-acid reductoisomerase, chloroplastic OS=Oryza sativa subsp. japonica GN=Os05g0573700 PE=1 SV=1	0	66.0035468010314	35.6401384083045	12	125	12	1	578	62.338	6.43	High	High	High	1.1e8	2.7e7	9.0e7	3.175	309.067339062691	12
High	IsMasterProtein	Q2R2W2	14-3-3-like protein GF14-D OS=Oryza sativa subsp. japonica GN=GF14D PE=1 SV=1	0	65.3155227921175	55.4716981132075	11	222	7	1	265	29.244	4.91	High	High	High	8.4e7	1.1e7	3.2e7	5.31	649.803559660912	11
High	IsMasterProtein	Q9FE01	L-ascorbate peroxidase 2, cytosolic OS=Oryza sativa subsp. japonica GN=APX2 PE=1 SV=1	0	62.3180534995927	69.3227091633466	10	112	8	1	251	27.101	5.36	High	High	High	2.5e8	7.1e6	8.2e6	9	287.191064238548	10
High	IsMasterProtein	B8B7C5	Peroxisomal (S)-2-hydroxy-acid oxidase GLO5 OS=Oryza sativa subsp. indica GN=GLO5 PE=3 SV=1	0	61.9735948525143	46.6124661246612	12	165	8	1	369	40.219	8.48	High	High	High	5.4e7	1.7e7	4.1e7	3.365	423.919479489326	12
High	IsMasterProtein	P46265	Tubulin beta-5 chain OS=Oryza sativa subsp. japonica GN=TUBB5 PE=1 SV=1	0	60.9942471768957	37.8076062639821	12	191	1	1	447	50.073	4.83	High	High	High			1.3e7	4.109	526.673043608665	12
High	IsMasterProtein	P37833	Aspartate aminotransferase, cytoplasmic OS=Oryza sativa subsp. japonica GN=Os01g0760600 PE=2 SV=1	0	60.2483299923632	41.5233415233415	13	110	13	1	407	44.479	7.94	High	High	High	5.8e7	9.0e6	1.7e7	3.924	246.047729969025	13
High	IsMasterProtein	P0C367	Photosystem II CP43 reaction center protein OS=Oryza sativa subsp. japonica GN=psbC PE=3 SV=1	0	59.6125504403515	27.906976744186	10	159	10	1	473	52.043	7.21	High	High	High	4.9e8	7.0e6	6.1e7	9	448.984084486961	10
High	IsMasterProtein	Q6Z2Z4	Eukaryotic initiation factor 4A-3 OS=Oryza sativa subsp. japonica GN=Os02g0146600 PE=1 SV=1	0	59.2357157031632	38.4057971014493	14	153	3	1	414	47.108	5.67	High	High	Not Found	2.3e7			3.924	377.516832470894	14
High	IsMasterProtein	P83646	Oxygen-evolving enhancer protein 3, chloroplastic OS=Oryza sativa subsp. indica GN=OsI_025465 PE=1 SV=2	0	59.0633429025992	37.3271889400922	7	204	7	1	217	22.967	9.8	High	High	High	2.0e8	9.7e7	2.5e8	13.251	465.20428276062	7
High	IsMasterProtein	Q2QXR8	Pyruvate kinase 2, cytosolic OS=Oryza sativa subsp. japonica GN=Os12g0145700 PE=2 SV=1	0	58.3796699955338	31.8785578747628	10	142	2	1	527	57.406	6.76	High	High	High	1.0e7	2.8e6	9.9e6	1.61	393.373359084129	10
High	IsMasterProtein	Q8H8T0	UDP-arabinopyranose mutase 1 OS=Oryza sativa subsp. japonica GN=UAM1 PE=1 SV=1	0	58.1328518605013	56.043956043956	14	175	14	1	364	41.322	6.19	High	High	High	1.6e8	1.3e7	3.8e7	4.623	394.583364009857	14
High	IsMasterProtein	Q6YW46	Elongation factor 1-gamma 2 OS=Oryza sativa subsp. japonica GN=Os02g0220500 PE=2 SV=2	0	57.3276161179778	34.688995215311	12	136	4	1	418	47.325	6.73	High	High	High	9.6e6	1.2e7	4.6e6	3.262	359.824145674706	12
High	IsMasterProtein	Q93VT8	ATP-citrate synthase beta chain protein 1 OS=Oryza sativa subsp. japonica GN=ACLB-1 PE=2 SV=1	0	57.3111476359223	32.8947368421053	14	129	14	1	608	66.028	7.68	High	High	High	9.0e7	1.4e7	3.2e7	1.707	344.314551949501	14
High	IsMasterProtein	Q40665	Tubulin beta-3 chain OS=Oryza sativa subsp. japonica GN=TUBB3 PE=2 SV=2	0	56.8128208404554	37.8923766816144	12	202	1	1	446	50.089	4.83	High	High	High	7.5e6	5.3e6	4.3e6	3.642	544.280717253685	12
High	IsMasterProtein	Q76FS3	Tubulin beta-6 chain OS=Oryza sativa subsp. japonica GN=TUBB6 PE=2 SV=1	0	56.3648663600915	37.8378378378378	12	188	1	1	444	49.854	4.91	High	Not Found	High	3.3e7		3.2e7	3.642	513.252430319786	12
High	IsMasterProtein	Q43594	Tubulin beta-1 chain OS=Oryza sativa subsp. japonica GN=TUBB1 PE=2 SV=2	0	56.3429688501893	37.5838926174497	12	196	1	1	447	50.253	4.83	High	High	High	9.7e7	2.6e7		3.642	528.566038012505	12
High	IsMasterProtein	Q0JMY8	Salt stress-induced protein OS=Oryza sativa subsp. japonica GN=SALT PE=2 SV=1	0	56.078346706849	78.6206896551724	7	290	7	1	145	15.163	5.15	High	High	High	9.9e8	7.7e7	4.1e8	30.623	870.506171703339	7
High	IsMasterProtein	Q10M12	Ricin B-like lectin R40C1 OS=Oryza sativa subsp. japonica GN=R40C1 PE=1 SV=1	0	55.9453272409146	39.6551724137931	9	125	9	1	348	38.798	6.8	High	High	High	1.3e8	2.4e7	2.3e7	2.594	376.162814378738	9
High	IsMasterProtein	Q8L4L4	60S ribosomal protein L5-2 OS=Oryza sativa subsp. japonica GN=RPL5B PE=2 SV=2	0	55.1594777816399	32.5657894736842	7	87	2	1	304	34.716	9.1	High	High	High	8.5e7	4.9e7	4.8e7	3.642	212.15174138546	7
High	IsMasterProtein	Q84J55	14-3-3-like protein GF14-A OS=Oryza sativa subsp. japonica GN=GF14A PE=2 SV=1	0	54.9217780174622	50	11	152	6	1	264	28.982	4.94	High	High	High	1.2e8	6.5e6	7.3e6	5.31	422.136041760445	11
High	IsMasterProtein	A2XJ35	Chlorophyll a-b binding protein, chloroplastic OS=Oryza sativa subsp. indica GN=OsI_012078 PE=2 SV=1	0	54.5348805796983	56.2737642585551	8	194	6	1	263	28.477	5.91	High	High	High	3.1e8	2.7e7	2.1e8	13.678	538.607478380203	8
High	IsMasterProtein	Q75HE6	Probable methylenetetrahydrofolate reductase OS=Oryza sativa subsp. japonica GN=Os03g0815200 PE=2 SV=1	0	54.1752779955439	44.1077441077441	16	87	16	1	594	66.388	5.57	High	High	High	1.1e8	1.4e7	3.6e7	1.728	203.781318664551	16
High	IsMasterProtein	P49027	Guanine nucleotide-binding protein subunit beta-like protein A OS=Oryza sativa subsp. japonica GN=RACK1A PE=1 SV=1	0	53.8997325878867	63.7724550898204	12	90	9	1	334	36.209	6.44	High	High	High	1.8e8	1.0e7	4.1e7	5.952	235.168516635895	12
High	IsMasterProtein	P12330	Chlorophyll a-b binding protein 1, chloroplastic OS=Oryza sativa subsp. japonica GN=CAB1R PE=2 SV=2	0	53.8934712436458	51.3207547169811	6	143	1	1	265	27.996	5.26	High	High	Not Found	6.3e6			14.199	372.586457133293	6
High	IsMasterProtein	P49397	40S ribosomal protein S3a OS=Oryza sativa subsp. japonica GN=RPS3A PE=2 SV=2	0	53.737989463197	35.4961832061069	8	152	8	1	262	29.709	9.8	High	High	High	2.2e8	4.4e7	1.0e8	4.275	428.060912013054	8
High	IsMasterProtein	Q10N21	L-ascorbate peroxidase 1, cytosolic OS=Oryza sativa subsp. japonica GN=APX1 PE=1 SV=1	0	51.987016671311	51.6	9	92	7	1	250	27.139	5.66	High	High	High	5.6e7	8.6e6	1.9e7	4.456	249.458023428917	9
High	IsMasterProtein	P35684	60S ribosomal protein L3 OS=Oryza sativa subsp. japonica GN=RPL3 PE=2 SV=2	0	51.342348873952	33.6760925449871	12	151	12	1	389	44.436	10.08	High	High	High	1.1e8	3.7e7	3.1e7	3.365	344.331892728806	12
High	IsMasterProtein	P29545	Elongation factor 1-beta OS=Oryza sativa subsp. japonica GN=Os07g0662500 PE=1 SV=3	0	51.0124022466889	54.4642857142857	8	125	8	1	224	23.785	4.77	High	High	High	3.1e8	2.2e7	1.8e8	13.678	337.476674556732	8
High	IsMasterProtein	P49210	60S ribosomal protein L9 OS=Oryza sativa subsp. japonica GN=RPL9 PE=2 SV=3	0	50.6565507407373	62.6315789473684	9	162	9	1	190	21.335	9.61	High	High	High	4.9e7	1.8e7	4.1e7	13.251	420.721200466156	9
High	IsMasterProtein	P12331	Chlorophyll a-b binding protein 2, chloroplastic OS=Oryza sativa subsp. japonica GN=CAB2R PE=2 SV=2	0	50.2784691938382	52.1072796934866	6	138	1	1	261	27.535	5.43	High	High	Not Found	3.2e6	3.2e6		14.199	351.959942579269	6
High	IsMasterProtein	Q5Z627	Elongation factor 1-gamma 3 OS=Oryza sativa subsp. japonica GN=Os06g0571400 PE=2 SV=1	0	49.5326963742868	31.4903846153846	10	113	4	1	416	47.36	6.47	High	High	High	1.9e7	6.9e6	4.9e6	2.594	297.746614694595	10
High	IsMasterProtein	B9EXM2	Carbamoyl-phosphate synthase large chain, chloroplastic OS=Oryza sativa subsp. japonica GN=CARB PE=2 SV=1	0	49.5032225323983	17.320819112628	12	82	12	1	1172	127.687	6.01	High	High	High	3.4e7	9.2e6	1.6e7	0.585	206.692728757858	12
High	IsMasterProtein	A2XNS1	Actin-3 OS=Oryza sativa subsp. indica GN=ACT3 PE=3 SV=2	0	49.268298305764	38.7267904509284	11	119	1	1	377	41.679	5.49	Not Found	High	Not Found				3.217	323.822154045105	11
High	IsMasterProtein	P48642	Glutathione reductase, cytosolic OS=Oryza sativa subsp. japonica GN=GRC2 PE=2 SV=2	0	49.1568769767857	38.1048387096774	11	77	11	1	496	53.473	6.67	High	High	High	3.3e7	1.4e7	2.0e7	1.829	223.788499593735	11
High	IsMasterProtein	Q42997	Ferredoxin--nitrite reductase, chloroplastic OS=Oryza sativa subsp. japonica GN=Os01g0357100 PE=2 SV=1	0	48.7196821156153	29.1946308724832	11	106	11	1	596	66.101	7.23	High	High	High	6.4e7	3.5e7	4.7e7	1.39	255.749223709106	11
High	IsMasterProtein	B7EA73	Puromycin-sensitive aminopeptidase OS=Oryza sativa subsp. japonica GN=Os08g0562700 PE=2 SV=1	0	48.1982467543972	21.3077790304397	12	63	12	1	887	99.461	5.59	High	High	High	5.1e7	2.3e7	2.0e7	0.817	149.119270324707	12
High	IsMasterProtein	Q6ZD89	Flavone 3'-O-methyltransferase 1 OS=Oryza sativa subsp. japonica GN=COMT PE=1 SV=1	0	48.0436777144324	42.3913043478261	9	90	9	1	368	39.724	5.66	High	High	High	1.5e8	8.0e6	3.6e7	3.329	249.224526166916	9
High	IsMasterProtein	A2XMV1	Glutamate dehydrogenase 1, mitochondrial OS=Oryza sativa subsp. indica GN=GDH1 PE=3 SV=2	0	48.0147310539007	33.8199513381995	9	121	8	1	411	44.314	6.61	High	High	High	1.4e8	2.4e7	3.2e7	2.162	320.613297343254	9
High	IsMasterProtein	Q8H7U1	Tubulin beta-2 chain OS=Oryza sativa subsp. japonica GN=TUBB2 PE=2 SV=1	0	47.87369945846	27.9642058165548	10	164	1	1	447	50.15	4.83	High	High	High	4.2e7	4.0e6	7.1e6	2.831	447.866324663162	10
High	IsMasterProtein	Q5Z8V9	Delta-aminolevulinic acid dehydratase, chloroplastic OS=Oryza sativa subsp. japonica GN=HEMB PE=2 SV=1	0	47.4564089416136	34.5070422535211	11	96	11	1	426	46.256	6.15	High	High	High	2.2e7	1.6e7	1.9e7	2.02	231.515029907227	11
High	IsMasterProtein	P0C362	Photosystem II CP47 reaction center protein OS=Oryza sativa GN=psbB PE=3 SV=1	0	46.0342385173814	20.6692913385827	8	129	8	1	508	56.154	6.54	High	High	High	7.7e7	1.7e7	2.0e7	2.981	412.15150988102	8
High	IsMasterProtein	Q0JPA6	Salt stress root protein RS1 OS=Oryza sativa subsp. japonica GN=Os01g0233000 PE=2 SV=1	0	45.6320670002427	61.7647058823529	7	87	7	1	204	21.788	4.92	High	High	High	2.5e8	1.7e7	3.5e7	6.197	239.633301138878	7
High	IsMasterProtein	Q6Z6L4	Aminopeptidase M1-A OS=Oryza sativa subsp. japonica GN=Os02g0218200 PE=2 SV=1	0	45.601402293141	15.0341685649203	10	94	10	1	878	98.391	5.2	High	High	High	4.0e7	1.1e7	2.1e7	0.675	229.988973021507	10
High	IsMasterProtein	Q76FS2	Tubulin beta-8 chain OS=Oryza sativa subsp. japonica GN=TUBB8 PE=2 SV=1	0	45.5980611019517	25.7847533632287	9	167	1	1	446	49.602	4.89	Not Found	High	Not Found				2.899	457.203838229179	9
High	IsMasterProtein	Q6K9N6	Succinate--CoA ligase [ADP-forming] subunit beta, mitochondrial OS=Oryza sativa subsp. japonica GN=Os02g0621700 PE=1 SV=1	0	45.0196833078496	25.1184834123223	7	78	7	1	422	45.063	6.32	High	High	High	1.6e8	5.7e7	7.3e7	0.896	286.883977890015	7
High	IsMasterProtein	P28752	Tubulin alpha-1 chain OS=Oryza sativa subsp. japonica GN=TUBA1 PE=1 SV=1	0	44.6304911492457	32.8888888888889	11	112	3	1	450	49.622	5.06	High	High	High	6.8e6		9.0e6	3.329	260.153621554375	11
High	IsMasterProtein	Q6ZL94	Succinate--CoA ligase [ADP-forming] subunit alpha, mitochondrial OS=Oryza sativa subsp. japonica GN=Os07g0577700 PE=1 SV=1	0	44.4353590178246	38.0664652567976	7	82	7	1	331	34.225	8.22	High	High	High	4.5e7	8.7e6	1.5e7	4.08	212.546037793159	7
High	IsMasterProtein	P41095	60S acidic ribosomal protein P0 OS=Oryza sativa subsp. japonica GN=Os08g0130500 PE=1 SV=3	0	44.195167018557	44.5141065830721	8	111	8	1	319	34.356	5.49	High	High	High	9.1e7	3.9e6	1.1e8	5.105	310.003825187683	8
High	IsMasterProtein	P0C436	Photosystem II D2 protein OS=Oryza sativa subsp. indica GN=psbD PE=3 SV=1	0	43.9928383207772	22.6628895184136	5	86	5	1	353	39.548	5.55	High	High	High	2.3e8		1.3e7	11.328	247.403051495552	5
High	IsMasterProtein	Q2R480	6-phosphogluconate dehydrogenase, decarboxylating 2, chloroplastic OS=Oryza sativa subsp. japonica GN=G6PGH2 PE=2 SV=1	0	43.9211696260485	39.3700787401575	10	85	8	1	508	54.266	6.47	High	High	High	1.7e7	4.6e6	6.2e6	2.433	215.288598537445	10
High	IsMasterProtein	Q10MQ2	Probable LL-diaminopimelate aminotransferase, chloroplastic OS=Oryza sativa subsp. japonica GN=AGD2 PE=2 SV=1	0	43.3932821534877	30.1724137931034	10	78	10	1	464	49.826	8.41	High	High	High	5.3e7	1.7e7	2.4e7	1.807	205.222589612007	10
High	IsMasterProtein	Q9ZRI7	Elongation factor 1-gamma 1 OS=Oryza sativa subsp. japonica GN=Os02g0220600 PE=2 SV=1	0	42.2103245853064	31.3397129186603	10	69	4	1	418	47.448	6.47	High	High	High	5.1e7		2.8e6	2.03	181.425922036171	10
High	IsMasterProtein	A6N0M9	Nucleoside diphosphate kinase 1 OS=Oryza sativa subsp. indica GN=NDKR PE=1 SV=1	0	41.7612549774595	48.3221476510067	7	108	7	1	149	16.835	6.8	High	High	High	4.2e8	7.4e7	4.2e7	14.849	258.652413487434	7
High	IsMasterProtein	Q9AUV6	UDP-glucose 6-dehydrogenase 3 OS=Oryza sativa subsp. japonica GN=UGD3 PE=2 SV=1	0	40.5770705313138	26.0416666666667	8	77	8	1	480	52.865	6.13	High	High	High	5.8e7	2.4e7	3.7e7	1.154	212.133845567703	8
High	IsMasterProtein	A2WXX3	60S ribosomal protein L5-1 OS=Oryza sativa subsp. indica GN=RPL5A PE=3 SV=2	0	40.3061991834447	28.6184210526316	6	72	1	1	304	34.734	9.16	High	High	High	1.0e7		1.5e7	2.34	152.269533514977	6
High	IsMasterProtein	P31674	40S ribosomal protein S15 OS=Oryza sativa subsp. japonica GN=RPS15 PE=2 SV=2	0	39.6850047867454	48.7012987012987	5	94	5	1	154	17.404	10.2	High	High	High	1.3e8	1.9e6	1.7e8	36.276	196.835984826088	5
High	IsMasterProtein	O22386	50S ribosomal protein L12, chloroplastic OS=Oryza sativa subsp. japonica GN=RPL12-2 PE=2 SV=2	0	39.6327713795586	48.6486486486487	6	133	6	1	185	18.579	5.43	High	High	High	9.0e7	4.9e7	8.6e7	7.111	462.441892027855	6
High	IsMasterProtein	A2WXB2	Fructose-1,6-bisphosphatase, cytosolic OS=Oryza sativa subsp. indica GN=OsI_04558 PE=2 SV=2	0	38.1906161569336	30.6784660766962	8	98	8	1	339	37.012	5.77	High	High	High	6.2e7	7.1e6	5.1e6	2.34	267.465043187141	8
High	IsMasterProtein	Q2QYW2	Clathrin heavy chain 2 OS=Oryza sativa subsp. japonica GN=Os12g0104800 PE=3 SV=1	0	38.005321226612	8.89929742388759	11	73	11	1	1708	193.225	5.39	High	High	High	5.5e7		1.4e7	0.315	169.204553961754	11
High	IsMasterProtein	P49398	40S ribosomal protein S4 OS=Oryza sativa subsp. japonica GN=RPS4 PE=2 SV=3	0	37.4547163442496	37.3584905660377	9	135	9	1	265	29.846	10.13	High	High	High	2.3e8	4.7e7	1.9e7	2.728	303.633826255798	9
High	IsMasterProtein	A2Z7B3	GDP-mannose 3,5-epimerase 1 OS=Oryza sativa subsp. indica GN=OsI_032456 PE=2 SV=1	0	36.8602046297564	30.1587301587302	9	76	5	1	378	42.781	6.09	High	High	High	1.3e8	1.2e7	1.5e7	2.02	185.781652927399	9
High	IsMasterProtein	Q9XEA8	Cysteine synthase OS=Oryza sativa subsp. japonica GN=RCS3 PE=2 SV=1	0	36.7363192560954	34.4615384615385	6	91	3	1	325	34.285	5.41	High	High	High	1.0e7	3.1e6	2.1e7	2.162	273.328269481659	6
High	IsMasterProtein	Q9LSU1	Proteasome subunit alpha type-5 OS=Oryza sativa subsp. japonica GN=PAE1 PE=2 SV=1	0	36.231219288419	45.9915611814346	7	106	7	1	237	25.977	4.75	High	High	High	1.7e8	9.8e6	7.9e7	2.981	336.284246087074	7
High	IsMasterProtein	Q9FR35	Peroxiredoxin-2C OS=Oryza sativa subsp. japonica GN=PRXIIC PE=1 SV=1	0	35.9234749380191	52.4691358024691	5	67	5	1	162	17.28	5.88	High	High	High	1.2e8		1.1e7	11.915	147.333471655846	5
High	IsMasterProtein	Q43008	Superoxide dismutase [Mn], mitochondrial OS=Oryza sativa subsp. japonica GN=SODA PE=2 SV=2	0	35.8929230245564	29.8701298701299	6	89	6	1	231	24.982	7.02	High	High	High	1.1e8	3.0e7	3.0e7	4.623	223.818754792213	6
High	IsMasterProtein	P00761	Trypsin OS=Sus scrofa PE=1 SV=1	0	35.3122785618279	25.1082251082251	4	104	4	1	231	24.394	7.18	High	High	High	8.1e8	6.1e6	9.5e6	3.924	253.805498480797	4
High	IsMasterProtein	Q2R8Z5	Alcohol dehydrogenase 1 OS=Oryza sativa subsp. japonica GN=ADH1 PE=2 SV=2	0	35.1780800841533	35.0923482849604	7	88	6	1	379	40.958	6.65	High	High	High	5.7e7	1.1e7	1.8e7	1.848	206.471645116806	7
High	IsMasterProtein	Q7Y0F2	Probable nucleoredoxin 1-2 OS=Oryza sativa subsp. japonica GN=Os03g0405900 PE=2 SV=1	0	34.7804074197961	24.4406196213425	8	93	7	1	581	64.381	4.93	High	High	High	3.4e7	1.5e7	1.9e7	0.951	250.979719400406	8
High	IsMasterProtein	P0DKK7	60S ribosomal protein L7a-2 OS=Oryza sativa subsp. japonica GN=RPL7A-2 PE=2 SV=1	0	34.4582445912487	36.046511627907	9	133	9	1	258	29.285	10.35	High	High	High	1.7e8	2.7e7	4.4e7	4.623	356.490543842316	9
High	IsMasterProtein	Q7XJ39	Non-specific lipid-transfer protein 2A OS=Oryza sativa subsp. japonica GN=LTP2-A PE=3 SV=2	0	34.2867551408388	39.8305084745763	4	91	4	1	118	11.494	8.53	High	High	High	6.2e8	3.8e7	3.1e8	30.623	254.261043310165	4
High	IsMasterProtein	B8BKI7	Probable bifunctional methylthioribulose-1-phosphate dehydratase/enolase-phosphatase E1 OS=Oryza sativa subsp. indica GN=OsI_36120 PE=2 SV=1	0	33.9033226829886	24.5173745173745	8	60	8	1	518	57.006	6	High	High	High	3.7e7	5.4e6	2.5e7	1.154	170.913665175438	8
High	IsMasterProtein	P0C542	Actin-7 OS=Oryza sativa subsp. indica GN=ACT7 PE=3 SV=1	0	33.7924816244683	34.0425531914894	9	95	2	1	376	41.588	5.39	High	High	High		7.9e6	3.4e6	1.61	250.087879180908	9
High	IsMasterProtein	Q0JMH0	2-hydroxyacyl-CoA lyase OS=Oryza sativa subsp. japonica GN=Os01g0505400 PE=3 SV=3	0	33.6975602267193	22.0103986135182	9	76	9	1	577	60.787	6.35	High	High	High	5.9e7	1.6e7	1.6e7	1.062	160.453250527382	9
High	IsMasterProtein	O64422	Fructose-1,6-bisphosphatase, chloroplastic OS=Oryza sativa subsp. japonica GN=Os03g0267300 PE=2 SV=1	0	33.4595700382194	25.1231527093596	7	75	7	1	406	43.577	5.12	High	High	High	5.0e7	9.4e6	3.2e6	2.162	208.29123878479	7
High	IsMasterProtein	Q40680	Elongation factor 1-delta 1 OS=Oryza sativa subsp. japonica GN=Os07g0614500 PE=2 SV=3	0	33.4476440410883	52.8384279475983	8	100	7	1	229	24.847	4.53	High	High	High	1.7e8	1.2e7	1.7e7	4.623	258.022090554237	8
High	IsMasterProtein	Q6ERW9	Probable cinnamyl alcohol dehydrogenase 8B OS=Oryza sativa subsp. japonica GN=CAD8B PE=3 SV=2	0	33.2415400054079	29.1284403669725	8	45	3	1	436	45.546	7.9	High	High	High	2.3e7	5.6e6	9.1e6	1.565	115.655256271362	8
High	IsMasterProtein	Q948T6	Lactoylglutathione lyase OS=Oryza sativa subsp. japonica GN=GLYI-11 PE=1 SV=2	0	33.206891858031	32.6460481099656	8	147	8	1	291	32.533	5.67	High	High	High	8.6e7	1.1e7	5.6e7	1.683	408.037769794464	8
High	IsMasterProtein	Q69TY4	Peroxiredoxin-2E-1, chloroplastic OS=Oryza sativa subsp. japonica GN=PRXIIE-1 PE=2 SV=1	0	33.0956880683596	44.3965517241379	6	64	5	1	232	23.674	8.79	High	High	High	3.3e6	5.1e6	1.3e7	2.415	222.968117117882	6
High	IsMasterProtein	P15280	Glucose-1-phosphate adenylyltransferase small subunit 2, chloroplastic/amyloplastic/cytosolic OS=Oryza sativa subsp. japonica GN=AGPS2 PE=1 SV=4	0	32.8893694950025	27.2373540856031	8	54	5	1	514	56.069	7.03	High	High	High	5.0e7	4.5e7	2.3e7	1.062	108.794184923172	8
High	IsMasterProtein	A2YH64	Catalase isozyme B OS=Oryza sativa subsp. indica GN=CATB PE=2 SV=2	0	32.4969605166011	20.3252032520325	7	113	5	1	492	56.551	7.05	High	High	High	4.6e7	1.1e7	3.4e7	0.951	310.39156794548	7
High	IsMasterProtein	Q6H5J0	Enoyl-[acyl-carrier-protein] reductase [NADH] 2, chloroplastic OS=Oryza sativa subsp. japonica GN=Os09g0277800 PE=2 SV=1	0	32.3895849094987	46.6307277628032	9	64	4	1	371	38.996	9.01	High	High	High	8.7e6	2.1e7	1.5e7	2.34	160.667303085327	9
High	IsMasterProtein	Q7XJ02	Probable L-ascorbate peroxidase 7, chloroplastic OS=Oryza sativa subsp. japonica GN=APX7 PE=2 SV=1	0	32.3034920847887	27.0194986072423	6	73	5	1	359	38.302	8.65	High	High	High	1.3e8	6.9e6	7.9e6	1.219	202.77694940567	6
High	IsMasterProtein	A2YL07	Glutamate--cysteine ligase B, chloroplastic OS=Oryza sativa subsp. indica GN=GSH1-2 PE=3 SV=2	0	32.1695140761677	29.8387096774194	9	73	9	1	496	56.118	7.02	High	High	High	3.4e7	1.4e7	2.5e7	0.995	190.375421881676	9
High	IsMasterProtein	Q9SXP2	Formate dehydrogenase 1, mitochondrial OS=Oryza sativa subsp. japonica GN=Os06g0486800 PE=1 SV=2	0	32.1618249313851	31.1170212765957	9	59	9	1	376	41.315	7.17	High	High	High	2.9e7	3.1e7	7.7e7	1.873	143.958161354065	9
High	IsMasterProtein	Q6ZDY8	Succinate dehydrogenase [ubiquinone] flavoprotein subunit, mitochondrial OS=Oryza sativa subsp. japonica GN=SDH1 PE=1 SV=1	0	32.0877377618516	16.031746031746	7	55	7	1	630	68.81	7.08	High	High	High	8.2e7	4.5e6	3.9e7	0.778	132.56528544426	7
High	IsMasterProtein	P42862	Glucose-6-phosphate isomerase, cytosolic A OS=Oryza sativa subsp. japonica GN=Os03g0776000 PE=2 SV=2	0	32.0460639745577	23.1040564373898	9	79	3	1	567	62.484	7.28	High	High	High	3.0e7	5.5e6	1.2e7	0.863	191.078269839287	9
High	IsMasterProtein	P41344	Ferredoxin--NADP reductase, leaf isozyme, chloroplastic OS=Oryza sativa subsp. japonica GN=Os06g0107700 PE=2 SV=1	0	31.8844046295745	27.3480662983425	8	63	8	1	362	39.982	8.51	High	High	High	1.8e8	1.3e7	3.9e7	1.424	176.089759469032	8
High	IsMasterProtein	Q6YZE2	Glutamate-1-semialdehyde 2,1-aminomutase, chloroplastic OS=Oryza sativa subsp. japonica GN=GSA PE=2 SV=1	0	31.7373844818516	20.5020920502092	7	68	7	1	478	50.206	6.95	High	High	High	6.7e7	1.6e7	2.7e7	1.089	187.111569046974	7
High	IsMasterProtein	A2Y053	S-adenosylmethionine synthase 1 OS=Oryza sativa subsp. indica GN=SAM1 PE=2 SV=2	0	31.4427760716268	27.7777777777778	8	61	4	1	396	43.193	6.14	High	High	High		5.0e6	2.5e7	1.721	120.707332134247	8
High	IsMasterProtein	P0C358	Photosystem I P700 chlorophyll a apoprotein A2 OS=Oryza sativa subsp. japonica GN=psaB PE=3 SV=1	0	31.1745797713566	15.6675749318801	8	105	8	1	734	82.508	7.15	High	High	High	3.8e8	3.4e7	3.4e7	1.818	245.967237710953	8
High	IsMasterProtein	P25777	Oryzain beta chain OS=Oryza sativa subsp. japonica GN=Os04g0670200 PE=1 SV=2	0	31.1416349895204	14.1630901287554	5	91	5	1	466	49.767	5.36	High	High	High	9.2e7	1.1e7	3.5e7	1.154	216.80405163765	5
High	IsMasterProtein	P51431	Ubiquitin-40S ribosomal protein S27a-2 OS=Oryza sativa subsp. japonica GN=RPS27AB PE=2 SV=3	0	31.1331728628393	41.9354838709677	7	276	7	1	155	17.671	9.8	High	High	High	4.1e8	2.4e7	2.6e7	5.813	765.151868700981	7
High	IsMasterProtein	Q0DHF6	Pyruvate decarboxylase 1 OS=Oryza sativa subsp. japonica GN=PDC1 PE=2 SV=1	0	30.9719175618833	16.198347107438	7	70	4	1	605	65.114	6.23	High	High	High	5.2e6	5.6e6	4.4e6	1.276	168.889810323715	7
High	IsMasterProtein	Q75M08	Protein disulfide isomerase-like 2-1 OS=Oryza sativa subsp. japonica GN=PDIL2-1 PE=2 SV=2	0	30.7641897927527	25.6830601092896	6	50	6	1	366	39.888	6.99	High	High	High	2.3e7	5.3e6	2.7e7	1.043	137.20908010006	6
High	IsMasterProtein	P55142	Glutaredoxin-C6 OS=Oryza sativa subsp. japonica GN=GRXC6 PE=1 SV=2	0	30.5579134786187	61.6071428571429	4	54	4	1	112	11.767	6.04	High	High	High	2.2e7	8.7e6	1.3e7	12.895	162.190883755684	4
High	IsMasterProtein	P52428	Proteasome subunit alpha type-1 OS=Oryza sativa subsp. japonica GN=PAF1 PE=2 SV=1	0	30.4297703806593	33.7037037037037	6	39	6	1	270	29.612	5.54	High	High	High	6.8e7	2.3e7	1.7e7	2.162	82.4313877820969	6
High	IsMasterProtein	Q7F8S5	Peroxiredoxin-2E-2, chloroplastic OS=Oryza sativa subsp. japonica GN=PRXIIE-2 PE=1 SV=1	0	30.3196485236271	46.6666666666667	6	58	5	1	225	23.165	6.58	High	High	High	7.4e7	9.3e6	2.8e7	2.455	187.926629900932	6
High	IsMasterProtein	Q75HQ0	Heat shock 70 kDa protein BIP4 OS=Oryza sativa subsp. japonica GN=BIP4 PE=2 SV=1	0	30.2869985662491	5.24017467248908	4	98	1	1	687	74.267	5.22	High	High	High	1.6e8			0.455	266.907582402229	4
High	IsMasterProtein	P35681	Translationally-controlled tumor protein homolog OS=Oryza sativa subsp. japonica GN=TCTP PE=1 SV=1	0	30.1320308551313	41.6666666666667	5	55	5	1	168	18.934	4.68	High	High	High	1.7e8	8.1e6	8.8e6	6.743	156.656236410141	5
High	IsMasterProtein	O82451	Probable glutathione S-transferase GSTF2 OS=Oryza sativa subsp. japonica GN=GSTF2 PE=1 SV=3	0	30.118373395702	32.093023255814	5	73	5	1	215	23.961	6.13	High	High	High	2.9e8	8.6e6	6.4e7	4.337	200.66651070118	5
High	IsMasterProtein	A2XFI3	Pyruvate decarboxylase 2 OS=Oryza sativa subsp. indica GN=PDC2 PE=2 SV=2	0	29.7219287006603	15.3465346534653	7	82	4	1	606	64.805	5.91	High	High	High	4.5e7	1.3e7	1.9e7	1.424	187.549435257912	7
High	IsMasterProtein	Q6Z0I4	Enoyl-[acyl-carrier-protein] reductase [NADH] 1, chloroplastic OS=Oryza sativa subsp. japonica GN=Os08g0327400 PE=2 SV=1	0	29.7192133689837	38.6666666666667	7	55	2	1	375	39.106	8.68	High	High	High	2.1e7	3.5e7	1.2e7	2.162	153.502402544022	7
High	IsMasterProtein	Q688M5	Chitinase 9 OS=Oryza sativa subsp. japonica GN=Cht9 PE=2 SV=1	0	29.4637983250084	21.5568862275449	3	64	3	1	334	34.379	4.64	High	High	High	7.2e6	4.2e6	8.6e6	5.31	118.853023529053	3
High	IsMasterProtein	Q8H7Y8	Probable histone H2A variant 1 OS=Oryza sativa subsp. japonica GN=Os03g0162200 PE=2 SV=1	0	29.2636919783564	44.9275362318841	4	34	3	1	138	14.547	10.32	High	High	High	9.2e7	7.5e7	5.8e7	12.895	88.412361741066	4
High	IsMasterProtein	Q6ERW7	Probable cinnamyl alcohol dehydrogenase 8C OS=Oryza sativa subsp. japonica GN=CAD8C PE=2 SV=2	0	28.9429653033481	29.1571753986333	7	42	2	1	439	45.823	7.52	High	High	Not Found	1.7e7	4.3e6		1.404	104.427847385406	7
High	IsMasterProtein	A2YQD9	Ferredoxin-1, chloroplastic OS=Oryza sativa subsp. indica GN=ADI1 PE=1 SV=1	0	28.8043750400104	57.5539568345324	3	92	3	1	139	14.941	4.56	High	High	High	1.1e8	6.4e6	9.8e6	3.642	326.557648897171	3
High	IsMasterProtein	Q69T99	Glucose-1-phosphate adenylyltransferase small subunit 1, chloroplastic/amyloplastic OS=Oryza sativa subsp. japonica GN=AGPS1 PE=1 SV=1	0	28.5160639250369	20.6	6	41	3	1	500	54.81	6.67	High	High	High	7.5e6	3.8e6	1.8e7	0.84	96.8962321281433	6
High	IsMasterProtein	P43279	NADP-dependent malic enzyme, chloroplastic OS=Oryza sativa subsp. japonica GN=ME6 PE=2 SV=2	0	28.4408341355073	11.1111111111111	4	67	4	1	639	69.822	7.14	High	High	High	1.2e8	1.1e7	8.4e6	0.668	201.932542920113	4
High	IsMasterProtein	Q9SLX0	Importin subunit alpha-1b OS=Oryza sativa subsp. japonica GN=Os05g0155601 PE=1 SV=2	0	27.6553509787855	16.6666666666667	6	32	4	1	534	58.53	5.31	High	High	High	2.1e7	1.2e7	1.1e7	0.887	83.2003207206726	6
High	IsMasterProtein	Q01K11	Gamma-aminobutyrate transaminase 1, mitochondrial OS=Oryza sativa subsp. indica GN=OsI_17385 PE=3 SV=1	0	27.4218451119382	23.6434108527132	8	61	8	1	516	56.335	6.8	High	High	High	2.9e8	2.4e6	3.1e7	0.931	176.297245979309	8
High	IsMasterProtein	A2WXV8	Fructokinase-1 OS=Oryza sativa subsp. indica GN=FRK1 PE=1 SV=1	0	27.3847852546206	27.2445820433437	7	62	7	1	323	34.707	5.27	High	High	High	4.5e7	1.5e7	1.7e7	1.228	156.754277467728	7
High	IsMasterProtein	Q8LJU5	40S ribosomal protein S7 OS=Oryza sativa subsp. japonica GN=RPS7 PE=2 SV=2	0	27.3142922506142	39.0625	5	105	5	1	192	22.293	9.76	High	High	High	3.6e7	6.9e6	1.5e7	3.642	274.103419065475	5
High	IsMasterProtein	P93438	S-adenosylmethionine synthase 2 OS=Oryza sativa subsp. japonica GN=SAM2 PE=2 SV=1	0	27.2985547990075	22.3350253807107	6	49	2	1	394	42.874	6.05	High	High	High	8.6e6	1.4e7	3.7e7	1.404	104.462568044662	6
High	IsMasterProtein	B7F845	60S ribosomal protein L10a OS=Oryza sativa subsp. japonica GN=RPL10A PE=1 SV=1	0	26.9705478141436	33.7962962962963	5	73	5	1	216	24.467	9.82	High	High	High	1.8e8	1.4e7	1.1e7	1.929	170.258790135384	5
High	IsMasterProtein	P42863	Glucose-6-phosphate isomerase, cytosolic B OS=Oryza sativa subsp. japonica GN=Os06g0256500 PE=2 SV=2	0	26.9308795414999	24.1622574955908	9	65	3	1	567	62.329	6.93	High	High	High	3.4e7	1.0e7		0.725	173.335878968239	9
High	IsMasterProtein	P0DKK8	40S ribosomal protein S10-1 OS=Oryza sativa subsp. japonica GN=RPS10-1 PE=2 SV=1	0	26.7708359855378	44.2622950819672	7	78	7	1	183	20.25	9.76	High	High	High	8.7e7	1.9e7	9.4e7	3.642	212.285262227058	7
High	IsMasterProtein	Q0JCT1	Histone H3.3 OS=Oryza sativa subsp. japonica GN=H3 PE=1 SV=2	0	26.512051353872	30.1470588235294	2	28	2	1	136	15.397	11.15	High	High	High	1.0e8	9.4e7		6.197	62.8137810230255	2
High	IsMasterProtein	Q941Z0	Probable NADPH:quinone oxidoreductase 1 OS=Oryza sativa subsp. japonica GN=Os01g0953600 PE=2 SV=1	0	26.3860980905922	53.8071065989848	6	44	6	1	197	21.311	7.81	High	High	High	4.6e7	8.5e6	2.8e6	3.125	114.24872636795	6
High	IsMasterProtein	Q943F3	60S ribosomal protein L18a OS=Oryza sativa subsp. japonica GN=RPL18A PE=1 SV=1	0	26.2448510334727	39.3258426966292	7	62	7	1	178	21.386	10.45	High	High	High	1.5e8	1.7e7	2.3e7	3.394	140.203068256378	7
High	IsMasterProtein	Q6Z5N4	Pyruvate dehydrogenase E1 component subunit alpha-1, mitochondrial OS=Oryza sativa subsp. japonica GN=Os02g0739600 PE=2 SV=1	0	26.2083698562917	24.8717948717949	6	43	6	1	390	42.675	7.77	High	High	High	6.4e7	2.8e6	8.7e6	1.089	107.685123801231	6
High	IsMasterProtein	Q7XDY9	Rubisco accumulation factor 1, chloroplastic OS=Oryza sativa subsp. japonica GN=RAF1 PE=2 SV=1	0	25.9062068218428	17.27078891258	6	54	6	1	469	51.528	5.62	High	High	High	9.1e7	1.5e7	9.4e7	0.957	153.313024878502	6
High	IsMasterProtein	Q2R1V8	GDP-mannose 3,5-epimerase 2 OS=Oryza sativa subsp. japonica GN=GME-2 PE=2 SV=2	0	25.6881079959113	22.1024258760108	6	51	2	1	371	42.105	6.09	High	High	High	4.4e7	1.5e7	1.2e7	1.154	125.903688907623	6
High	IsMasterProtein	A3BLC3	Ribosome-recycling factor, chloroplastic OS=Oryza sativa subsp. japonica GN=Os07g0570700 PE=2 SV=2	0	25.0943018470996	24.4360902255639	4	76	4	1	266	29.634	9.33	High	High	High	1.2e8	3.9e6	9.5e7	1.154	231.059679746628	4
High	IsMasterProtein	P0C2Z1	ATP synthase epsilon chain, chloroplastic OS=Oryza sativa GN=atpE PE=3 SV=1	0	25.050694848615	48.9051094890511	2	49	2	1	137	15.208	5.1	High	High	High	3.0e6	5.9e6	4.5e6	9	114.495466709137	2
High	IsMasterProtein	Q75IM9	Isovaleryl-CoA dehydrogenase, mitochondrial OS=Oryza sativa subsp. japonica GN=Os05g0125500 PE=2 SV=2	0	24.6447412228943	17.1149144254279	4	41	4	1	409	44.502	6.96	High	High	High	1.4e7	8.1e6	1.4e7	0.905	89.0001218318939	4
High	IsMasterProtein	Q9ZST0	50S ribosomal protein L5, chloroplastic OS=Oryza sativa subsp. japonica GN=RPL5 PE=2 SV=2	0	24.554753696843	29.7491039426523	6	81	6	1	279	30.2	10.35	High	High	High	5.1e7		1.8e7	1.154	201.219431519508	6
High	IsMasterProtein	A2Y720	Late embryogenesis abundant protein, group 3 OS=Oryza sativa subsp. indica GN=LEA3 PE=1 SV=1	0	24.4601849496645	19	4	31	4	1	200	20.455	6.96	High	High	High	7.3e7	5.9e6	2.9e7	1.512	90.031897187233	4
High	IsMasterProtein	A2ZB00	40S ribosomal protein S16 OS=Oryza sativa subsp. indica GN=RPS16A PE=2 SV=1	0	24.410488088162	44.2953020134228	5	100	5	1	149	16.808	10.56	High	High	High	1.9e8	6.8e7	2.0e7	12.335	189.851665616035	5
High	IsMasterProtein	P40978	40S ribosomal protein S19 OS=Oryza sativa subsp. japonica GN=RPS19A PE=2 SV=1	0	24.3053998925502	42.4657534246575	7	109	7	1	146	16.377	10.04	High	High	High	4.6e7	2.0e7	1.8e7	2.728	236.799697995186	7
High	IsMasterProtein	A2Y5G8	Probable histone H2A.4 OS=Oryza sativa subsp. indica GN=OsI_019561 PE=3 SV=1	0	24.2561908818724	37.4233128834356	3	65	1	1	163	16.961	10.68	High	High	Not Found	2.4e7	4.7e6		3.642	204.031512618065	3
High	IsMasterProtein	Q2RAD9	Histone H3.2 OS=Oryza sativa subsp. japonica GN=Os01g0866200 PE=3 SV=1	0	24.136274496978	30.1470588235294	2	34	2	1	136	15.259	11.3	High	High	High	1.0e8	1.5e8	3.8e6	6.197	50.8784029483795	2
High	IsMasterProtein	A2XIK9	Magnesium-chelatase subunit ChlI, chloroplastic OS=Oryza sativa subsp. indica GN=CHLI PE=3 SV=1	0	23.8883146624376	24.0963855421687	6	45	6	1	415	44.823	5.72	High	High	High	3.0e7		1.4e7	1.031	121.679649591446	6
High	IsMasterProtein	P41345	Ferredoxin--NADP reductase, root isozyme, chloroplastic OS=Oryza sativa subsp. japonica GN=Os03g0784700 PE=1 SV=1	0	23.8735540062997	24.8677248677249	5	40	3	1	378	41.852	8.6	High	High	High	9.3e6	1.8e7	1.5e7	1.154	80.9115350246429	5
High	IsMasterProtein	Q0D840	Thioredoxin H1 OS=Oryza sativa subsp. japonica GN=TRXH PE=1 SV=1	0	23.2939970857515	54.9180327868852	6	74	6	1	122	13.148	5.3	High	High	High	5.5e7	2.5e7	3.0e7	5.31	183.833709359169	6
High	IsMasterProtein	Q655S1	ATP-dependent zinc metalloprotease FTSH 2, chloroplastic OS=Oryza sativa subsp. japonica GN=FTSH2 PE=3 SV=1	0	23.2650378397175	11.5384615384615	4	48	4	1	676	72.493	5.72	High	High	High	6.4e6	6.8e6	7.8e6	0.425	119.998953342438	4
High	IsMasterProtein	Q7Y1Z0	Chitinase 5 OS=Oryza sativa subsp. japonica GN=Cht5 PE=2 SV=1	0	23.1602532243162	27.7777777777778	6	37	2	1	288	30.467	7.97	High	High	High		2.3e6		2.415	83.9016233682632	6
High	IsMasterProtein	Q6AVT2	Glucose-1-phosphate adenylyltransferase large subunit 1, chloroplastic/amyloplastic OS=Oryza sativa subsp. japonica GN=AGPL1 PE=1 SV=1	0	23.0188063064586	14.8727984344423	6	25	6	1	511	55.392	7.37	High	High	High	5.2e7	6.8e6	4.3e7	0.528	71.6186881065369	6
High	IsMasterProtein	O64464	Proteasome subunit beta type-1 OS=Oryza sativa subsp. japonica GN=PBF1 PE=2 SV=1	0	22.7190228532511	36.1990950226244	6	63	6	1	221	24.266	6.89	High	High	High	3.4e7	1.1e7	1.4e7	1.929	151.046028137207	6
High	IsMasterProtein	Q6ZFU6	Thioredoxin reductase NTRB OS=Oryza sativa subsp. japonica GN=NTRB PE=2 SV=1	0	22.6519343124048	29.607250755287	5	30	5	1	331	34.655	6.64	High	High	High	2.4e7	5.3e6	4.3e6	1.371	83.9836874008179	5
High	IsMasterProtein	Q6ZBZ2	Germin-like protein 8-14 OS=Oryza sativa subsp. japonica GN=GER5 PE=1 SV=1	0	22.5377363334968	15.4929577464789	2	82	2	1	213	21.847	6.51	High	High	High	1.4e8	1.2e7	2.1e7	5.813	290.470533013344	2
High	IsMasterProtein	Q6YXW6	Sucrose-phosphatase 2 OS=Oryza sativa subsp. japonica GN=SPP2 PE=1 SV=1	0	22.4809494916595	17.0212765957447	6	27	6	1	423	47.225	5.82	High	High	High	3.6e7		2.1e7	1.081	54.6121191978455	6
High	IsMasterProtein	Q9LSU3	Proteasome subunit alpha type-6 OS=Oryza sativa subsp. japonica GN=PAA1 PE=2 SV=1	0	22.4455994189988	28.0487804878049	6	46	6	1	246	27.556	6.65	High	High	High	9.2e7	1.3e7	9.5e6	1.448	107.762076854706	6
High	IsMasterProtein	Q69SV0	Probable L-ascorbate peroxidase 8, chloroplastic OS=Oryza sativa subsp. japonica GN=APX8 PE=1 SV=2	0	22.4050978128527	20.0836820083682	6	30	5	1	478	51.156	5.53	High	High	High	3.2e7	1.5e7	1.3e7	0.931	78.6075524091721	6
High	IsMasterProtein	Q851L5	IAA-amino acid hydrolase ILR1-like 3 OS=Oryza sativa subsp. japonica GN=ILL3 PE=2 SV=1	0	22.3627358156061	24.9400479616307	6	43	6	1	417	43.962	5.72	High	High	High	1.4e7	5.2e6	1.6e7	1.228	81.2156105041504	6
High	IsMasterProtein	Q6F332	Calmodulin-2 OS=Oryza sativa subsp. japonica GN=CAM2 PE=2 SV=3	0	22.3408271563577	56.3758389261745	4	53	1	1	149	16.807	4.27	High	High	Not Found	2.3e6	8.8e5		2.981	148.543624401093	4
High	IsMasterProtein	Q40682	Elongation factor 1-delta 2 OS=Oryza sativa subsp. japonica GN=Os03g0406200 PE=2 SV=3	0	22.2937471071784	26.9911504424779	5	26	4	1	226	24.639	4.53	High	High	High	3.2e7	1.0e7	8.9e6	1.894	73.7350177764893	5
High	IsMasterProtein	Q0INM3	Beta-galactosidase 15 OS=Oryza sativa subsp. japonica GN=Os12g0429200 PE=2 SV=1	0	22.1247023453673	9.57562568008705	4	18	4	1	919	100.942	5.99	High	High	High	1.5e7	4.3e6		0.38	35.8451575040817	4
High	IsMasterProtein	Q43007	Phospholipase D alpha 1 OS=Oryza sativa subsp. japonica GN=PLD1 PE=1 SV=2	0	22.0502703906657	9.11330049261084	5	36	5	1	812	92.161	5.96	High	High	High	4.7e7	5.6e6	2.7e7	0.318	94.8252867460251	5
High	IsMasterProtein	P46465	26S proteasome regulatory subunit 6A homolog OS=Oryza sativa subsp. japonica GN=TBP1 PE=2 SV=2	0	21.9590514582347	16.0839160839161	4	21	4	1	429	47.768	5.07	High	High	High	7.2e6	6.6e6	1.5e7	0.859	44.129633307457	4
High	IsMasterProtein	A2XAZ3	Alcohol dehydrogenase class-3 OS=Oryza sativa subsp. indica GN=ADHIII PE=3 SV=1	0	21.7821731688929	18.8976377952756	5	33	5	1	381	40.769	7.17	High	High	High	4.0e7		8.9e6	1.154	78.5235146284103	5
High	IsMasterProtein	Q7XPY2	Plasma membrane ATPase OS=Oryza sativa subsp. japonica GN=Os04g0656100 PE=2 SV=1	0	21.7796463061274	9.35856992639327	6	39	6	1	951	104.752	6.79	High	High	High	2.6e7	8.9e6	1.5e7	0.363	87.1643424034119	6
High	IsMasterProtein	Q10KF0	Proteasome subunit alpha type-2 OS=Oryza sativa subsp. japonica GN=PAB1 PE=2 SV=1	0	21.6908166371109	32.3404255319149	5	54	5	1	235	25.828	5.48	High	High	High	2.4e7		9.9e6	2.455	91.2878497838974	5
High	IsMasterProtein	P25776	Oryzain alpha chain OS=Oryza sativa subsp. japonica GN=Os04g0650000 PE=1 SV=2	0	21.6467085108029	12.6637554585153	4	85	4	1	458	50.099	5.27	High	High	High	2.1e8	1.3e7	2.3e7	0.778	269.012938141823	4
High	IsMasterProtein	Q84T92	Chalcone--flavonone isomerase OS=Oryza sativa subsp. japonica GN=CHI PE=2 SV=1	0	21.4495158611233	31.7596566523605	5	46	5	1	233	23.878	5.27	High	High	High	1.0e8	8.0e6	4.9e7	1.894	128.783961296082	5
High	IsMasterProtein	A3C6G9	Glycine cleavage system H protein, mitochondrial OS=Oryza sativa subsp. japonica GN=GDCSH PE=1 SV=1	0	21.1839026837131	28.0487804878049	3	57	3	1	164	17.357	5.03	High	High	High	7.3e7	1.5e7		2.511	152.464060544968	3
High	IsMasterProtein	Q7Y0E8	Probable nucleoredoxin 1-1 OS=Oryza sativa subsp. japonica GN=Os03g0405500 PE=2 SV=1	0	21.1204469758699	17.0474516695958	6	44	5	1	569	63.249	5.06	High	High	High	4.4e7	2.7e7	1.5e7	0.562	124.444316506386	6
High	IsMasterProtein	Q9LST6	Proteasome subunit beta type-2 OS=Oryza sativa subsp. japonica GN=PBD1 PE=2 SV=2	0	21.035132847336	37.2641509433962	6	44	6	1	212	23.463	5.64	High	High	High	8.2e7		3.0e6	1.894	97.3551813364029	6
High	IsMasterProtein	Q6AVA8	Pyruvate, phosphate dikinase 1, chloroplastic OS=Oryza sativa subsp. japonica GN=PPDK1 PE=1 SV=1	0	20.7302467680744	12.6715945089757	6	27	6	1	947	102.722	6.37	High	High	High	2.0e7	1.1e7	1.2e7	0.25	79.817093372345	6
High	IsMasterProtein	O04138	Chitinase 4 OS=Oryza sativa subsp. japonica GN=Cht4 PE=2 SV=2	0	20.7208765235164	21.7543859649123	6	43	2	1	285	30.431	8.09	High	High	High	3.1e7	4.1e6	2.7e7	2.162	114.535646796227	6
High	IsMasterProtein	Q8H8C7	Chitin elicitor-binding protein OS=Oryza sativa subsp. japonica GN=CEBIP PE=1 SV=1	0	20.6923939796991	20.2247191011236	4	58	4	1	356	37.176	7.36	High	High	High	1.4e8	3.3e7	5.1e7	0.968	170.100551962852	4
High	IsMasterProtein	Q33E23	Glutamate dehydrogenase 2, mitochondrial OS=Oryza sativa subsp. japonica GN=GDH2 PE=2 SV=1	0	20.6386922665758	18.4914841849148	5	40	4	1	411	44.523	6.68	High	High	High	8.1e7	3.8e7	1.6e7	0.738	99.3896901607513	5
High	IsMasterProtein	Q9FXT4	Alpha-galactosidase OS=Oryza sativa subsp. japonica GN=Os10g0493600 PE=1 SV=1	0	20.4894362895771	16.5467625899281	4	41	4	1	417	45.792	7.94	High	High	High	3.1e7	6.8e6	2.1e7	0.509	110.893035769463	4
High	IsMasterProtein	Q6L5I5	Mitochondrial outer membrane protein porin 2 OS=Oryza sativa subsp. japonica GN=VDAC2 PE=2 SV=1	0	20.3724915194511	42.5	7	24	7	1	280	29.584	8.65	High	High	High	1.1e7	3.9e6	1.9e7	2.162	53.9406001567841	7
High	IsMasterProtein	A2Y0T4	60S ribosomal protein L10-2 OS=Oryza sativa subsp. indica GN=SG12 PE=2 SV=2	0	20.1794702300431	23.7442922374429	5	53	1	1	219	24.656	10.36	High	High	High	2.4e8	1.0e8	3.7e7	1.512	126.177380681038	5
High	IsMasterProtein	A2ZCQ7	60S ribosomal protein L10-1 OS=Oryza sativa subsp. indica GN=SC34 PE=2 SV=2	0	20.1213173835952	23.2142857142857	5	48	1	1	224	25.33	10.24	High	High	High	5.5e7		1.2e7	1.683	111.579995512962	5
High	IsMasterProtein	P0C519	ATP synthase subunit 9, mitochondrial OS=Oryza sativa subsp. japonica GN=ATP9 PE=2 SV=1	0	20.0651872060725	41.8918918918919	1	15	1	1	74	7.552	8.75	High	High	Not Found	1.7e8	1.2e8		4.623	52.7138030529022	1
High	IsMasterProtein	B9F3B6	Succinate-semialdehyde dehydrogenase, mitochondrial OS=Oryza sativa subsp. japonica GN=ALDH5F1 PE=3 SV=1	0	19.7916550258342	14.8007590132827	5	30	5	1	527	56.058	8.1	High	High	High	1.5e7	5.0e6	2.4e7	0.501	73.5490617752075	5
High	IsMasterProtein	Q9SMB1	Spermidine synthase 1 OS=Oryza sativa subsp. japonica GN=SPDSYN1 PE=2 SV=1	0	19.624897901614	28.1733746130031	5	23	5	1	323	35.124	5.4	High	High	High	4.0e6	2.9e6		1.683	53.8186843395233	5
High	IsMasterProtein	Q6F2U9	Lysine--tRNA ligase OS=Oryza sativa subsp. japonica GN=Os03g0586800 PE=2 SV=1	0	19.4122775214684	11.2956810631229	5	22	5	1	602	68.344	6.2	High	High	High	3.2e7	3.2e6	4.1e6	0.438	60.7348742485046	5
High	IsMasterProtein	Q69Q02	4-alpha-glucanotransferase DPE2 OS=Oryza sativa subsp. japonica GN=DPE2 PE=2 SV=1	0	19.3770217403809	7.82241014799154	5	24	5	1	946	108.226	6.4	High	High	High	1.3e7	6.4e6	6.6e6	0.25	62.0829589366913	5
High	IsMasterProtein	Q69LA6	Probable pyridoxal 5'-phosphate synthase subunit PDX1.1 OS=Oryza sativa subsp. japonica GN=PDX11 PE=2 SV=1	0	19.3181853191189	16.9811320754717	5	42	5	1	318	33.715	6.89	High	High	High	4.4e7	6.1e6	7.9e6	0.931	110.219921708107	5
High	IsMasterProtein	P14654	Glutamine synthetase cytosolic isozyme 1-2 OS=Oryza sativa subsp. japonica GN=GLN1-2 PE=1 SV=1	0	19.1701045069365	10.6442577030812	2	56	1	1	357	39.234	6.07	High	Not Found	High			8.9e6	1.054	145.390425920486	2
High	IsMasterProtein	Q7XPL2	Oxygen-dependent coproporphyrinogen-III oxidase, chloroplastic OS=Oryza sativa subsp. japonica GN=CPX PE=2 SV=2	0	19.1058649048804	19.047619047619	5	41	5	1	399	43.844	6.67	High	High	High	2.3e7	1.4e7	8.5e6	0.487	94.159769654274	5
High	IsMasterProtein	Q5Z5A8	Photosystem II stability/assembly factor HCF136, chloroplastic OS=Oryza sativa subsp. japonica GN=HCF136 PE=3 SV=1	0	18.9174766640089	19.9519230769231	5	24	5	1	416	45.441	9	High	High	High	8.0e6	3.9e6	1.6e7	0.668	59.8243687152863	5
High	IsMasterProtein	A2Z3I9	Proteasome subunit alpha type-7-B OS=Oryza sativa subsp. indica GN=PAD1 PE=2 SV=1	0	18.820095835812	20.4819277108434	3	45	1	1	249	27.197	7.93	High	High	High		3.7e6	4.7e6	1.276	154.504006624222	3
High	IsMasterProtein	Q2QYL3	Non-specific lipid-transfer protein 3 OS=Oryza sativa subsp. japonica GN=LTP110-A PE=2 SV=1	0	18.7415098030915	35.5371900826446	3	56	3	1	121	12.137	8.91	High	High	High	2.1e8	1.8e7	3.0e7	3.217	170.187178015709	3
High	IsMasterProtein	P0C5D5	Peroxiredoxin Q, chloroplastic OS=Oryza sativa subsp. japonica GN=Os06g0196300 PE=2 SV=1	0	18.5777125259684	27.1889400921659	4	62	4	1	217	23.722	9.91	High	High	High	7.7e7	8.7e6	7.7e6	1.276	144.054689764977	4
High	IsMasterProtein	Q0JNS6	Calmodulin-1 OS=Oryza sativa subsp. japonica GN=CAM1-1 PE=1 SV=2	0	18.5022337962147	56.3758389261745	4	49	1	1	149	16.821	4.27	High	High	Not Found	3.0e6	7.9e5		2.162	144.909383058548	4
High	IsMasterProtein	Q6ZL42	Probable histone H2A.2 OS=Oryza sativa subsp. japonica GN=Os07g0545400 PE=2 SV=1	0	18.4745199712476	45.1851851851852	3	43	2	1	135	13.968	10.23	High	High	High	8.0e6	2.9e6	9.5e6	3.217	101.757591605186	3
High	IsMasterProtein	A2XD35	Adenylosuccinate synthetase, chloroplastic OS=Oryza sativa subsp. indica GN=PURA PE=3 SV=2	0	18.3945174559453	16.6324435318275	5	22	5	1	487	51.976	6.84	High	High	High	3.1e7		1.6e7	0.487	62.236989736557	5
High	IsMasterProtein	A2YXU2	Proteasome subunit alpha type-7-A OS=Oryza sativa subsp. indica GN=OsI_029135 PE=2 SV=2	0	18.3474959062975	26.1044176706827	4	46	2	1	249	27.279	7.43	High	High	High		6.5e6	7.5e6	1.276	156.145802736282	4
High	IsMasterProtein	P0C482	30S ribosomal protein S2, chloroplastic OS=Oryza sativa subsp. japonica GN=rps2 PE=3 SV=1	0	18.2628032094731	15.2542372881356	3	42	3	1	236	26.975	9.91	High	High	High	3.9e7	2.6e6	3.8e7	0.968	111.851959586143	3
High	IsMasterProtein	Q10LR9	Uroporphyrinogen decarboxylase 2, chloroplastic OS=Oryza sativa subsp. japonica GN=Os03g0337600 PE=3 SV=1	0	18.1531100865391	16.4102564102564	4	25	4	1	390	42.817	6.57	High	High	High	2.1e7	1.1e7	7.5e6	0.931	61.6247775554657	4
High	IsMasterProtein	P0C2Z0	ATP synthase subunit b, chloroplastic OS=Oryza sativa subsp. japonica GN=atpF PE=3 SV=1	0	18.0643561988829	26.775956284153	3	33	3	1	183	20.943	9.42	High	High	High	6.2e7		1.3e7	1.61	85.9538788795471	3
High	IsMasterProtein	Q0J709	ACT domain-containing protein DS12, chloroplastic OS=Oryza sativa subsp. japonica GN=Os08g0242700 PE=4 SV=2	0	17.9126934894633	19.434628975265	3	40	3	1	283	30.304	6.09	High	High	High	2.1e7	8.8e6	1.7e7	0.778	117.536675810814	3
High	IsMasterProtein	P42211	Aspartic proteinase OS=Oryza sativa subsp. japonica GN=RAP PE=2 SV=2	0	17.8084223601859	15.9274193548387	5	55	5	1	496	54.055	6.15	High	High	High	1.9e7	5.0e6	1.8e7	0.585	168.718808889389	5
High	IsMasterProtein	Q6Z965	12-oxophytodienoate reductase 7 OS=Oryza sativa subsp. japonica GN=OPR7 PE=2 SV=1	0	17.7651033406309	14.7208121827411	4	27	4	1	394	43.65	8.56	High	High	High	3.3e7	4.0e6	1.4e7	0.585	59.258808016777	4
High	IsMasterProtein	Q9LST7	Proteasome subunit beta type-3 OS=Oryza sativa subsp. japonica GN=PBC1 PE=2 SV=1	0	17.7485512586765	28.921568627451	4	25	4	1	204	22.787	5.27	High	High	High	5.8e7		8.2e6	3.217	72.0609010457993	4
High	IsMasterProtein	Q6ZFT5	Ribose-phosphate pyrophosphokinase 4 OS=Oryza sativa subsp. japonica GN=Os02g0714600 PE=2 SV=1	0	17.742572824289	28.3076923076923	5	20	5	1	325	36.126	6.79	High	High	High	1.2e7	5.9e6	7.1e6	1.069	46.0572159290314	5
High	IsMasterProtein	Q6K8J4	4-hydroxy-3-methylbut-2-en-1-yl diphosphate synthase (ferredoxin), chloroplastic OS=Oryza sativa subsp. japonica GN=ISPG PE=2 SV=1	0	17.7075271113093	11.8279569892473	6	17	6	1	744	82.109	5.94	High	High	High	9.5e6	3.7e6	1.4e7	0.318	27.4068477153778	6
High	IsMasterProtein	P35686	40S ribosomal protein S20 OS=Oryza sativa subsp. japonica GN=RPS20 PE=2 SV=2	0	17.6957497184848	28.90625	4	38	4	1	128	14.037	9.44	High	High	High	1.5e8	1.7e6	2.7e7	3.217	88.2370413541794	4
High	IsMasterProtein	Q94JE1	Histone H2B.5 OS=Oryza sativa subsp. japonica GN=H2B.5 PE=3 SV=1	0	17.5675385174838	22.5806451612903	3	53	3	1	155	16.747	10.02	High	High	High	7.7e8	6.5e6	7.1e6	2.162	123.968257188797	3
High	IsMasterProtein	Q0J5V5	Aminopeptidase M1-B OS=Oryza sativa subsp. japonica GN=Os08g0398700 PE=2 SV=1	0	17.5262167304157	7.42857142857143	5	28	5	1	875	97.842	5.39	High	High	High	1.3e7	1.5e7	4.0e6	0.22	71.2751408815384	5
High	IsMasterProtein	P31691	ADP,ATP carrier protein, mitochondrial OS=Oryza sativa subsp. japonica GN=Os02g0718900 PE=2 SV=1	0	17.4688548756461	11.7801047120419	4	30	4	1	382	41.484	9.77	High	High	High	2.9e7		1.3e7	0.688	69.9595949649811	4
High	IsMasterProtein	P0C8Y9	Proteasome subunit alpha type-4-2 OS=Oryza sativa subsp. indica GN=OsI_021067 PE=1 SV=1	0	17.3495944936034	19.6	3	32	3	1	250	27.009	6.92	High	High	High	3.6e7	1.5e7	1.2e7	1.61	79.2607725858688	3
High	IsMasterProtein	B8AL33	Arginine biosynthesis bifunctional protein ArgJ, chloroplastic OS=Oryza sativa subsp. indica GN=OsI_11009 PE=3 SV=1	0	17.2746860375899	13.8228941684665	3	26	3	1	463	47.823	6.92	High	High	High	2.5e7	2.4e6	8.4e6	0.445	69.0096212625504	3
High	IsMasterProtein	P17070	Proliferating cell nuclear antigen OS=Oryza sativa subsp. japonica GN=Os02g0805200 PE=1 SV=2	0	17.1630060823697	20.9125475285171	3	14	3	1	263	29.252	4.75	High	High	High	2.2e7	6.9e6	9.6e6	0.896	31.9702422618866	3
High	IsMasterProtein	Q69TH8	Putative 12-oxophytodienoate reductase 4 OS=Oryza sativa subsp. japonica GN=OPR4 PE=2 SV=1	0	17.1401038006663	19.7368421052632	3	42	3	1	380	42.405	6.34	High	High	High	5.1e7	1.7e7	4.7e7	0.65	97.5207833051682	3
High	IsMasterProtein	A2Y7R5	GTP-binding nuclear protein Ran-2 OS=Oryza sativa subsp. indica GN=RAN2 PE=2 SV=1	0	17.123648637652	26.6968325791855	5	38	5	1	221	25.023	7.12	High	High	High	1.8e8	8.2e6		1.848	81.9618451595306	5
High	IsMasterProtein	Q69LE7	Probable polyribonucleotide nucleotidyltransferase 1, chloroplastic OS=Oryza sativa subsp. japonica GN=PNP1 PE=2 SV=1	0	16.9576339139745	7.76053215077605	5	15	5	1	902	97.339	5.91	High	High	High	2.4e7	6.6e6	3.8e6	0.265	39.8280575275421	5
High	IsMasterProtein	Q84P97	Mitochondrial outer membrane protein porin 5 OS=Oryza sativa subsp. japonica GN=VDAC5 PE=2 SV=1	0	16.9519944816569	23.1046931407942	4	28	4	1	277	29.456	9.17	High	High	High	3.1e7	6.2e6	9.6e6	0.833	61.9048364162445	4
High	IsMasterProtein	Q9LGQ6	Acyl transferase 9 OS=Oryza sativa subsp. japonica GN=AT9 PE=2 SV=1	0	16.7954783098463	16.2291169451074	5	35	5	1	419	46.136	5.92	High	High	High	1.4e7	3.7e6	6.4e6	0.532	77.5824065208435	5
High	IsMasterProtein	Q71VM4	Importin subunit alpha-1a OS=Oryza sativa subsp. japonica GN=Os01g0253300 PE=1 SV=2	0	16.7814921935698	16.3498098859316	5	21	3	1	526	57.535	5.22	High	High	High	5.7e6	6.9e6	4.0e6	0.487	61.5550473928452	5
High	IsMasterProtein	Q2QNG7	ATP-citrate synthase alpha chain protein 3 OS=Oryza sativa subsp. japonica GN=ACLA-3 PE=2 SV=1	0	16.725345145264	14.4208037825059	5	33	5	1	423	46.765	5.58	High	High	High	4.9e7	9.6e6	2.3e7	0.688	84.2820078134537	5
High	IsMasterProtein	Q53JI9	Probable sucrose-phosphate synthase 5 OS=Oryza sativa subsp. japonica GN=SPS5 PE=2 SV=1	0	16.6463470642976	7.88954635108481	4	11	4	1	1014	108.917	6.11	High	High	High	6.9e6	4.3e6	3.1e6	0.243	29.0421941280365	4
High	IsMasterProtein	Q6Z382	Coatomer subunit gamma-2 OS=Oryza sativa subsp. japonica GN=Os07g0201100 PE=2 SV=1	0	16.6116087146485	7.08661417322835	4	12	2	1	889	98.492	5.11	High	High	High		3.7e6	6.6e6	0.224	34.0695290565491	4
High	IsMasterProtein	Q7XCA7	Expansin-B6 OS=Oryza sativa subsp. japonica GN=EXPB6 PE=2 SV=1	0	16.5740228045754	26.1818181818182	5	45	4	1	275	29.864	7.65	High	High	High	5.8e7	9.7e6	8.4e6	1.371	94.2129986286163	5
High	IsMasterProtein	Q7XTJ3	Pyruvate dehydrogenase E1 component subunit alpha-3, chloroplastic OS=Oryza sativa subsp. japonica GN=Os04g0119400 PE=2 SV=2	0	16.4442988762603	9.41176470588235	3	16	3	1	425	46.115	6.61	High	High	High	3.2e7		2.0e7	0.425	44.8040730953217	3
High	IsMasterProtein	P0C388	Cytochrome f OS=Oryza sativa subsp. indica GN=petA PE=3 SV=1	0	16.3633023907594	19.0625	4	24	4	1	320	35.445	8.91	High	High	High	5.8e7	5.2e6	2.0e7	0.778	65.0450170040131	4
High	IsMasterProtein	A2XRZ6	Probable aldo-keto reductase 3 OS=Oryza sativa subsp. indica GN=H0813E03.4 PE=3 SV=1	0	16.1547771930272	16.6197183098592	4	24	4	1	355	38.207	5.97	High	High	High	3.4e7	1.2e7	9.1e6	0.585	60.9040982723236	4
High	IsMasterProtein	Q75L11	Probable histone H2A.6 OS=Oryza sativa subsp. japonica GN=Os05g0113900 PE=2 SV=2	0	16.0528921043445	39.1025641025641	3	54	1	1	156	16.49	10.59	High	Not Found	Not Found	1.4e6			2.728	180.11191213131	3
High	IsMasterProtein	Q8H5N9	Probable aquaporin PIP2-1 OS=Oryza sativa subsp. japonica GN=PIP2-1 PE=2 SV=1	0	16.0497205022025	16.8965517241379	3	28	3	1	290	30.266	8.43	High	High	High	9.3e7			1.31	86.9360988140106	3
High	IsMasterProtein	Q0J0H4	Pyruvate dehydrogenase E1 component subunit beta-2, mitochondrial OS=Oryza sativa subsp. japonica GN=Os09g0509200 PE=2 SV=1	0	15.9868548251536	23.4042553191489	5	34	3	1	376	40.226	5.49	High	High	High	7.7e6	3.3e6	5.6e6	0.896	82.3706588745117	5
High	IsMasterProtein	A2YDY2	60S ribosomal protein L11 OS=Oryza sativa subsp. indica GN=RPL11 PE=2 SV=2	0	15.9645344118477	29.1208791208791	5	57	5	1	182	20.823	9.92	High	High	High	3.0e8	4.2e6	6.1e7	1.848	144.122501373291	5
High	IsMasterProtein	Q653V7	Probable alpha-glucosidase Os06g0675700 OS=Oryza sativa subsp. japonica GN=Os06g0675700 PE=1 SV=1	0	15.9433496739779	8.47457627118644	5	12	5	1	885	96.275	8.59	High	High	High	1.2e7		1.2e7	0.292	31.7700273990631	5
High	IsMasterProtein	Q5JMR9	Thioredoxin Y, chloroplastic OS=Oryza sativa subsp. japonica GN=Os01g0963400 PE=3 SV=2	0	15.6395706038592	20.8333333333333	2	30	2	1	168	18.17	9.32	High	High	Not Found	3.4e6	1.7e6		2.162	52.6305900812149	2
High	IsMasterProtein	P0C355	Photosystem I P700 chlorophyll a apoprotein A1 OS=Oryza sativa subsp. japonica GN=psaA PE=3 SV=1	0	15.6258533495613	11.0666666666667	4	22	4	1	750	83.115	7.11	High	High	High	3.0e7	8.6e5	4.7e6	0.668	45.22913646698	4
High	IsMasterProtein	Q06398	Probable glutathione S-transferase GSTU6 OS=Oryza sativa subsp. japonica GN=GSTU6 PE=2 SV=2	0	15.5629348987795	15.2542372881356	3	16	3	1	236	25.64	6.1	High	High	High	1.5e7			1.276	28.9419627189636	3
High	IsMasterProtein	Q0DG05	Photosystem I reaction center subunit VI, chloroplastic OS=Oryza sativa subsp. japonica GN=PSAH PE=2 SV=1	0	15.3744614786376	30.9859154929577	2	28	2	1	142	15.034	10.17	High	High	High	6.0e6	5.9e6		2.162	61.4838347434998	2
High	IsMasterProtein	P0C0L1	Probable L-ascorbate peroxidase 6, chloroplastic/mitochondrial OS=Oryza sativa subsp. japonica GN=APX6 PE=2 SV=1	0	15.2495767340887	17.1521035598706	3	26	3	1	309	33.481	7.23	High	High	High	1.8e7	5.5e6	2.4e7	0.52	76.8453075885773	3
High	IsMasterProtein	P51823	ADP-ribosylation factor 2 OS=Oryza sativa subsp. japonica GN=ARF PE=2 SV=2	0	15.146433883467	25.9668508287293	3	26	3	1	181	20.695	6.95	High	High	High	4.9e7	4.1e6	2.1e7	1.154	66.4062674045563	3
High	IsMasterProtein	Q6F4N5	Aspartyl protease 25 OS=Oryza sativa subsp. japonica GN=AP25 PE=2 SV=1	0	15.027011378305	11.4155251141553	4	35	4	1	438	45.048	7.06	High	High	High	2.8e7	8.2e6	7.7e6	1.424	75.3730101585388	4
High	IsMasterProtein	Q53NF0	Putative beta-glucosidase 35 OS=Oryza sativa subsp. japonica GN=BGLU35 PE=3 SV=2	0	14.9561302126307	10.4722792607803	4	52	1	1	487	55.572	9.06	Not Found	Not Found	High				0.334	169.281684756279	4
High	IsMasterProtein	P0C359	Photosystem I iron-sulfur center OS=Oryza sativa GN=psaC PE=3 SV=1	0	14.939220671689	62.962962962963	4	45	4	1	81	8.893	6.92	High	High	High	2.6e8	1.2e7	2.5e7	2.162	121.892201781273	4
High	IsMasterProtein	Q5JK35	Beta-glucosidase 5 OS=Oryza sativa subsp. japonica GN=BGLU5 PE=2 SV=1	0	14.6359145383835	7.60233918128655	2	11	2	1	513	57.412	5.66	High	High	High	2.3e7	9.3e6	1.5e7	0.334	30.7556674480438	2
High	IsMasterProtein	A2X5P7	Beta-fructofuranosidase, insoluble isoenzyme 1 OS=Oryza sativa subsp. indica GN=CIN1 PE=2 SV=2	0	14.6336606203672	12.1317157712305	5	14	5	1	577	63.954	8.5	High	High	High	3.1e7	2.3e6	1.4e7	0.45	32.407066822052	5
High	IsMasterProtein	B9FK36	Acetyl-CoA carboxylase 2 OS=Oryza sativa subsp. japonica GN=ACC2 PE=3 SV=2	0	14.5825609561577	3.48087666523421	5	12	5	1	2327	257.553	6.42	High	High	High	2.3e7	5.5e6	7.3e6	0.082	26.4210026264191	5
High	IsMasterProtein	O04985	Non-symbiotic hemoglobin 2 OS=Oryza sativa subsp. japonica GN=HB2 PE=2 SV=1	0	14.5696267491567	34.9112426035503	5	43	3	1	169	18.604	8.94	High	High	High	1.4e7		4.5e6	1.61	91.1785024404526	5
High	IsMasterProtein	Q9LDN2	Uridine 5'-monophosphate synthase OS=Oryza sativa subsp. japonica GN=UMPS1 PE=2 SV=1	0	14.5464021239114	12.7882599580713	3	8	3	1	477	50.772	7.21	High	High	Not Found	2.7e7	2.3e7		0.445	23.397191286087	3
High	IsMasterProtein	Q0JL44	Protein SGT1 homolog OS=Oryza sativa subsp. japonica GN=SGT1 PE=1 SV=1	0	14.3641843442542	15.2588555858311	3	19	3	1	367	40.912	5.06	High	High	High	9.0e6	2.3e6	3.1e6	0.551	51.6502323150635	3
High	IsMasterProtein	Q42972	Malate dehydrogenase, glyoxysomal OS=Oryza sativa subsp. japonica GN=Os12g0632700 PE=1 SV=3	0	14.2177118638846	12.6404494382022	3	57	3	1	356	37.362	7.88	High	High	High	5.6e7	6.8e6	1.9e7	0.551	142.07273888588	3
High	IsMasterProtein	Q69UI1	40S ribosomal protein S13-2 OS=Oryza sativa subsp. japonica GN=Os08g0117300 PE=1 SV=1	0	14.1780378227704	32.4503311258278	4	73	4	1	151	17.135	10.54	High	High	High	1.0e7	8.7e6	3.0e7	1.512	178.667207479477	4
High	IsMasterProtein	P0C438	50S ribosomal protein L14, chloroplastic OS=Oryza sativa GN=rpl14 PE=3 SV=1	0	14.0867059597599	31.7073170731707	3	31	3	1	123	13.556	8.29	High	High	High	5.5e7	1.1e7	2.0e7	1.783	91.4171917438507	3
High	IsMasterProtein	Q6AVI0	Zinc finger BED domain-containing protein RICESLEEPER 2 OS=Oryza sativa subsp. japonica GN=Os03g0733400 PE=2 SV=1	0	13.9390302544539	9.41828254847646	4	10	4	1	722	80.924	5.33	High	High	High	2.3e7	8.9e6	1.4e7	0.311	26.4975836277008	4
High	IsMasterProtein	Q2QMN7	Probable ureidoglycolate hydrolase OS=Oryza sativa subsp. japonica GN=UAH PE=1 SV=2	0	13.9329534494882	10.7438016528926	3	16	3	1	484	51.683	5.63	High	High	High	6.2e6	1.0e7	1.4e7	0.334	42.000604391098	3
High	IsMasterProtein	P52712	Serine carboxypeptidase-like OS=Oryza sativa subsp. japonica GN=CBP31 PE=2 SV=2	0	13.8555456057377	13.0536130536131	4	38	4	1	429	47.759	5.29	High	High	High	3.0e7	1.5e7	1.9e7	0.52	97.0899848937988	4
High	IsMasterProtein	Q9XGP7	Tricin synthase 1 OS=Oryza sativa subsp. japonica GN=ROMT-15 PE=1 SV=1	0	13.8340749141845	19.4444444444444	4	31	4	1	252	27.754	5.31	High	High	High	6.7e7	4.8e6		0.719	83.1106436252594	4
High	IsMasterProtein	A1XBB7	Protein IN2-1 homolog B OS=Oryza sativa subsp. indica GN=GSTZ5 PE=1 SV=1	0	13.5732259150723	17.6229508196721	3	13	3	1	244	27.344	5.53	High	High	High	4.0e6		1.1e7	0.624	33.5940573215485	3
High	IsMasterProtein	Q8S0J7	Probable membrane-associated 30 kDa protein, chloroplastic OS=Oryza sativa subsp. japonica GN=Os01g0895100 PE=1 SV=1	0	13.5201819203076	18.9274447949527	4	21	4	1	317	35.067	9.28	High	High	High	8.1e7	1.8e7	6.3e6	0.551	48.6037549972534	4
High	IsMasterProtein	Q6K548	Mitochondrial outer membrane protein porin 1 OS=Oryza sativa subsp. japonica GN=VDAC1 PE=1 SV=3	0	13.4781983289507	17.8832116788321	3	17	3	1	274	29.202	7.66	High	High	High	1.4e7	1.3e7	6.4e6	0.931	36.5670696496964	3
High	IsMasterProtein	Q7XLR1	Probable aquaporin PIP2-6 OS=Oryza sativa subsp. japonica GN=PIP2-6 PE=2 SV=2	0	13.2432088823357	14.1843971631206	3	19	3	1	282	29.944	8.97	High	High	High	5.9e7		5.5e6	1.512	49.1915924549103	3
High	IsMasterProtein	Q75KR1	Pyruvate, phosphate dikinase 2 OS=Oryza sativa subsp. japonica GN=PPDK2 PE=3 SV=1	0	13.2109805140681	6.53889515219842	4	18	4	1	887	96.491	5.6	High	High	High	1.5e7	5.0e6	7.7e6	0.169	46.3592363595963	4
High	IsMasterProtein	O04986	Non-symbiotic hemoglobin 1 OS=Oryza sativa subsp. japonica GN=HB1 PE=1 SV=1	0	13.1611457225778	30.7228915662651	4	27	2	1	166	18.433	7.49	High	High	High	2.3e7	5.6e6	4.9e6	1.154	60.1811807155609	4
High	IsMasterProtein	Q10LP5	Sucrose synthase 4 OS=Oryza sativa subsp. japonica GN=SUS4 PE=2 SV=1	0	12.9144290374331	6.18046971569839	5	30	5	1	809	92.159	6.54	High	High	High	1.9e7	1.1e7	1.3e7	0.278	63.3263314962387	5
High	IsMasterProtein	Q852M2	Probable aldehyde oxidase 3 OS=Oryza sativa subsp. japonica GN=Os03g0790700 PE=2 SV=1	0	12.88234816489	3.76106194690266	4	32	4	1	1356	145.245	6.49	High	High	High	2.2e7	4.3e6	2.4e6	0.133	83.9334292411804	4
High	IsMasterProtein	P20907	Cysteine proteinase inhibitor 2 OS=Oryza sativa subsp. japonica GN=Os05g0494200 PE=2 SV=3	0	12.8763320454499	23.1788079470199	3	32	3	1	151	16.55	8.75	High	High	High	7.2e7	1.8e7	4.7e7	1.31	69.5625371932983	3
High	IsMasterProtein	Q6ESF0	Germin-like protein 2-4 OS=Oryza sativa subsp. japonica GN=Os02g0532500 PE=2 SV=1	0	12.831694775378	19.2139737991266	4	27	4	1	229	24.302	8.34	High	High	High	4.0e7	6.4e6	1.2e7	1.031	62.7875901460648	4
High	IsMasterProtein	Q8GT95	Polygalacturonase inhibitor 1 OS=Oryza sativa subsp. japonica GN=FOR1 PE=2 SV=1	0	12.8177415967451	21.3855421686747	4	12	4	1	332	35.442	7.42	High	High	High	1.2e7	7.6e6	4.1e6	0.668	28.7517092227936	4
High	IsMasterProtein	Q6ZJJ1	Probable L-ascorbate peroxidase 4, peroxisomal OS=Oryza sativa subsp. japonica GN=APX4 PE=2 SV=1	0	12.7652876552622	16.4948453608247	4	27	4	1	291	31.718	7.97	High	High	High		4.1e6	1.9e7	0.52	63.6360205411911	4
High	IsMasterProtein	Q0IQK9	Non-specific lipid-transfer protein 1 OS=Oryza sativa subsp. japonica GN=LTP PE=1 SV=1	0	12.6883344829183	37.9310344827586	3	45	3	1	116	11.338	9.33	High	High	High	3.6e8		6.7e5	2.162	134.860926389694	3
High	IsMasterProtein	Q2R4Z8	Dehydrin Rab16D OS=Oryza sativa subsp. japonica GN=RAB16D PE=2 SV=1	0	12.674883951964	31.7880794701987	3	15	3	1	151	15.543	9.14	High	High	Not Found	9.0e6			2.728	33.3026237487793	3
High	IsMasterProtein	Q0IWL9	Monothiol glutaredoxin-S11 OS=Oryza sativa subsp. japonica GN=GRXS11 PE=2 SV=2	0	12.6616819495761	14.0529531568228	4	8	4	1	491	53.121	5.25	High	High	High		2.2e7	7.0e6	0.346	21.1699931621552	4
High	IsMasterProtein	Q6Z1G7	Pyruvate dehydrogenase E1 component subunit beta-1, mitochondrial OS=Oryza sativa subsp. japonica GN=Os08g0536000 PE=2 SV=1	0	12.5243580422712	13.1016042780749	4	27	2	1	374	39.919	5.36	High	High	High	1.3e7	5.7e6		0.668	62.0412459373474	4
High	IsMasterProtein	Q42993	Chitinase 1 OS=Oryza sativa subsp. japonica GN=Cht1 PE=2 SV=1	0	12.4682801280358	14.8606811145511	2	15	2	1	323	33.743	7.37	High	High	High	2.2e6	6.5e6	3.3e6	1.512	30.3438494205475	2
High	IsMasterProtein	Q0JM17	DEAD-box ATP-dependent RNA helicase 56 OS=Oryza sativa subsp. japonica GN=AIP1 PE=1 SV=2	0	12.4152770724535	8.7962962962963	3	18	3	1	432	48.623	5.72	High	High	High	3.9e7	7.4e6		0.374	33.6755027770996	3
High	IsMasterProtein	Q9LSU0	Proteasome subunit alpha type-3 OS=Oryza sativa subsp. japonica GN=PAG1 PE=2 SV=1	0	12.3266621488926	20.0803212851406	4	16	4	1	249	27.221	6.09	High	High	High	3.8e7		8.5e6	0.968	33.7304772138596	4
High	IsMasterProtein	Q6L4F8	Guanine nucleotide-binding protein subunit beta-like protein B OS=Oryza sativa subsp. japonica GN=RACK1B PE=1 SV=1	0	12.269067301986	31.547619047619	5	13	2	1	336	36.429	6.54	High	High	High		4.7e6	9.9e6	0.778	24.2868431806564	5
High	IsMasterProtein	Q6ZJW9	Actin-related protein 4 OS=Oryza sativa subsp. japonica GN=ARP4 PE=2 SV=1	0	12.1829669544165	17.3814898419865	4	13	4	1	443	48.463	5.29	High	High	High	1.5e7	9.1e6	1.0e7	0.407	32.7311754226685	4
High	IsMasterProtein	Q9XJ29	Anthranilate synthase alpha subunit 2, chloroplastic OS=Oryza sativa subsp. japonica GN=OsASA2 PE=1 SV=1	0	12.0516303262758	7.92079207920792	4	11	4	1	606	66.946	7.12	High	High	High	4.2e7	8.2e6		0.266	23.0391964912415	4
High	IsMasterProtein	Q9SDD6	Peroxiredoxin-2F, mitochondrial OS=Oryza sativa subsp. japonica GN=PRXIIF PE=2 SV=1	0	12.0295366595614	13.6363636363636	2	20	2	1	198	20.861	7.99	High	High	High	8.2e7		1.7e7	0.778	64.4386277198792	2
High	IsMasterProtein	Q75HJ0	DEAD-box ATP-dependent RNA helicase 37 OS=Oryza sativa subsp. japonica GN=PL10A PE=2 SV=1	0	11.9609205494264	8.47723704866562	4	17	4	1	637	67.624	7.88	High	High	High	7.7e6			0.322	36.4304082393646	4
High	IsMasterProtein	P0C433	Photosystem II protein D1 OS=Oryza sativa subsp. indica GN=psbA PE=3 SV=1	0	11.9145032604106	6.79886685552408	2	58	2	1	353	38.938	5.36	High	High	High	2.5e8	2.8e6	1.4e8	0.778	149.806856036186	2
High	IsMasterProtein	Q69TI0	Putative 12-oxophytodienoate reductase 5 OS=Oryza sativa subsp. japonica GN=OPR5 PE=2 SV=1	0	11.5357375921312	20.5882352941176	4	7	4	1	374	41.659	5.48	Not Found	Not Found	High			1.2e7	0.52	17.4699296951294	4
High	IsMasterProtein	B9FSC8	Putative 12-oxophytodienoate reductase 11 OS=Oryza sativa subsp. japonica GN=OPR11 PE=2 SV=1	0	11.3167983461406	14.1689373297003	3	9	3	1	367	40.618	6.74	High	Not Found	High			7.9e6	0.334	18.7866418361664	3
High	IsMasterProtein	A2WK50	Bowman-Birk type bran trypsin inhibitor OS=Oryza sativa subsp. indica GN=RBBI3.3 PE=2 SV=2	0	11.3152847176372	18.8976377952756	4	21	4	1	254	27.737	5.57	High	High	High	3.6e7	5.1e6	1.3e7	0.668	46.5899932384491	4
High	IsMasterProtein	Q0DJ99	Coatomer subunit delta-2 OS=Oryza sativa subsp. japonica GN=Os05g0311000 PE=2 SV=1	0	11.0879183749068	11.8546845124283	4	9	4	1	523	57.466	5.86	High	High	High	1.2e7			0.346	16.2845007181168	4
High	IsMasterProtein	P0C495	50S ribosomal protein L2, chloroplastic OS=Oryza sativa GN=rpl2-A PE=3 SV=1	0	11.014697372365	17.5824175824176	3	24	3	1	273	29.923	11.31	High	High	High	5.5e7	7.3e6	1.1e7	0.585	55.5828287601471	3
High	IsMasterProtein	P25778	Oryzain gamma chain OS=Oryza sativa subsp. japonica GN=Os09g0442300 PE=2 SV=2	0	10.9503216499069	12.1546961325967	2	18	2	1	362	39.089	7.15	High	High	High	3.4e7		7.6e6	0.638	43.8126426935196	2
High	IsMasterProtein	Q8W1L6	Peroxisomal fatty acid beta-oxidation multifunctional protein OS=Oryza sativa subsp. japonica GN=MFP PE=1 SV=2	0	10.88215688604	5.64738292011019	3	23	3	1	726	78.41	8.98	High	High	High	2.9e7	2.5e6	6.0e6	0.179	57.2606174945831	3
High	IsMasterProtein	Q6ZG77	Probable diaminopimelate decarboxylase, chloroplastic OS=Oryza sativa subsp. japonica GN=LYSA PE=2 SV=1	0	10.8569959008938	8.57142857142857	3	17	3	1	490	53.181	6.84	High	High	High	1.4e7			0.25	43.0527150630951	3
High	IsMasterProtein	A2ZF53	Glutamyl-tRNA(Gln) amidotransferase subunit B, chloroplastic/mitochondrial OS=Oryza sativa subsp. indica GN=GATB PE=3 SV=1	0	10.8275194135114	12.6838235294118	4	12	4	1	544	60.057	6.4	High	High	High	2.8e6	1.3e6		0.283	22.0558466911316	4
High	IsMasterProtein	Q10I26	Eukaryotic initiation factor 4A-III homolog B OS=Oryza sativa subsp. japonica GN=EIF4A3B PE=1 SV=1	0	10.7957548164861	9.40594059405941	3	17	1	1	404	45.6	6.37	Not Found	Not Found	High			4.9e6	0.292	39.5089575052261	3
High	IsMasterProtein	Q7G794	Putative linoleate 9S-lipoxygenase 3 OS=Oryza sativa subsp. japonica GN=Os03g0700400 PE=3 SV=1	0	10.7905989472165	8.66050808314088	4	20	4	1	866	96.191	5.57	High	High	High		4.6e6	4.1e6	0.182	39.3922400474548	4
High	IsMasterProtein	Q76BW5	Xyloglucan endotransglycosylase/hydrolase protein 8 OS=Oryza sativa subsp. japonica GN=XTH8 PE=1 SV=1	0	10.7890604792062	15.8620689655172	3	18	3	1	290	32.076	5.6	High	High	High	8.0e6	6.9e6	9.2e6	0.585	46.995298743248	3
High	IsMasterProtein	Q75GT3	Chaperone protein ClpB2, chloroplastic OS=Oryza sativa subsp. japonica GN=CLPB2 PE=2 SV=1	0	10.7785785540442	5.52147239263804	4	13	3	1	978	108.918	6.62	High	High	High	3.0e6		1.4e6	0.118	29.7602745294571	4
High	IsMasterProtein	A2WNF5	Glucosidase 2 subunit beta OS=Oryza sativa subsp. indica GN=OsI_01383 PE=3 SV=1	0	10.6246951989271	6.02605863192182	2	12	2	1	614	69.305	4.86	High	High	High	3.3e6	7.4e6		0.225	28.6896252632141	2
High	IsMasterProtein	A2XRZ0	Probable aldo-keto reductase 2 OS=Oryza sativa subsp. indica GN=OsI_15387 PE=3 SV=1	0	10.5994493204842	12.5356125356125	3	12	3	1	351	38.152	6.62	High	High	High	6.7e6	1.5e7	1.0e7	0.369	33.1739075183868	3
High	IsMasterProtein	O23877	Ferredoxin--NADP reductase, embryo isozyme, chloroplastic OS=Oryza sativa subsp. japonica GN=Os07g0147900 PE=1 SV=1	0	10.586975815339	15.0793650793651	3	15	1	1	378	41.788	8.7	High	High	Not Found	1.3e7	1.3e7		0.334	37.8373520374298	3
High	IsMasterProtein	Q0JNR2	Cysteine proteinase inhibitor 12 OS=Oryza sativa subsp. japonica GN=Os01g0270100 PE=2 SV=1	0	10.4505665391526	18.4	3	15	3	1	250	27.252	6.54	High	High	High	5.3e7	4.6e6	2.2e7	0.701	44.887880563736	3
High	IsMasterProtein	B8AEC1	NAP1-related protein 2 OS=Oryza sativa subsp. indica GN=OsI_07785 PE=2 SV=1	0	10.3308036019941	19.8412698412698	3	13	3	1	252	28.601	4.32	High	High	High	1.1e7	6.7e6	9.0e6	0.585	39.0742139816284	3
High	IsMasterProtein	P0C487	30S ribosomal protein S4, chloroplastic OS=Oryza sativa subsp. indica GN=rps4 PE=3 SV=1	0	10.108266411823	11.4427860696517	3	30	3	1	201	23.408	10.98	High	High	High	3.8e7		4.6e6	0.638	74.6359285116196	3
High	IsMasterProtein	B8AW64	Nucleosome assembly protein 1;2 OS=Oryza sativa subsp. indica GN=NAP1;2 PE=1 SV=1	0	9.99918620298712	9.61538461538462	3	12	3	1	364	41.732	4.45	Not Found	High	High		1.1e7	1.8e7	0.438	32.2113838195801	3
High	IsMasterProtein	A2Y4S9	Cytochrome c OS=Oryza sativa subsp. indica GN=CC-1 PE=3 SV=1	0	9.85369563052958	30.3571428571429	3	40	3	1	112	12.263	9.32	High	High	High	1.7e7		9.8e6	1.371	87.7145442962646	3
High	IsMasterProtein	Q84PB7	Protein THYLAKOID FORMATION1, chloroplastic OS=Oryza sativa subsp. japonica GN=THF1 PE=2 SV=1	0	9.78283265734113	12.5435540069686	3	30	3	1	287	32.08	8.85	High	High	High	5.0e7	4.4e6		0.54	69.9973909854889	3
High	IsMasterProtein	Q9S827	Succinate dehydrogenase [ubiquinone] iron-sulfur subunit 1, mitochondrial OS=Oryza sativa subsp. japonica GN=SDH2-1 PE=1 SV=1	0	9.74766730962968	9.25266903914591	2	9	2	1	281	31.099	8.48	High	High	High	4.0e7	1.8e7		0.413	19.8272964954376	2
High	IsMasterProtein	P0C315	Cytochrome b6 OS=Oryza sativa GN=petB PE=3 SV=1	0	9.64514764389639	21.3953488372093	3	29	3	1	215	24.167	8.76	High	High	High	5.9e7	2.4e6		1.154	79.3040982484818	3
High	IsMasterProtein	Q10RI7	DEAD-box ATP-dependent RNA helicase 38 OS=Oryza sativa subsp. japonica GN=Os03g0158200 PE=3 SV=1	0	9.61779720561492	4.55445544554455	1	12	1	1	505	55.819	5.74	High	High	High	1.3e7	1.7e6	7.6e6	0.166	47.7949273586273	1
High	IsMasterProtein	P0C368	Cytochrome b559 subunit alpha OS=Oryza sativa GN=psbE PE=3 SV=1	0	9.59928068032383	25.3012048192771	3	28	3	1	83	9.439	4.78	High	High	High	7.5e7	6.6e6	3.6e7	2.981	62.8749467134476	3
High	IsMasterProtein	Q7XR61	Methylthioribose kinase 1 OS=Oryza sativa subsp. japonica GN=MTK1 PE=2 SV=1	0	9.55036548798984	7.90697674418605	3	19	3	1	430	48.382	6.54	High	High	High	2.2e7		3.1e6	0.318	25.9206507205963	3
High	IsMasterProtein	A2Y886	Plastocyanin, chloroplastic OS=Oryza sativa subsp. indica GN=PETE PE=2 SV=1	0	9.54565890888809	15.5844155844156	1	22	1	1	154	15.567	5.87	High	High	High	2.3e7	7.3e6		1.154	58.1302042007446	1
High	IsMasterProtein	Q6ASY2	Non-specific lipid transfer protein-like 1 OS=Oryza sativa subsp. japonica GN=LTPL1 PE=1 SV=1	0	9.37421048858524	9.55056179775281	1	31	1	1	178	16.888	8.25	High	High	High	8.6e6	9.7e6	7.4e6	0.52	100.37308549881	1
High	IsMasterProtein	Q5Z974	ATP-dependent zinc metalloprotease FTSH 1, chloroplastic OS=Oryza sativa subsp. japonica GN=FTSH1 PE=2 SV=1	0	9.28980223054949	7.43440233236152	3	11	3	1	686	72.658	5.69	High	High	High	1.4e7	3.3e6	2.9e6	0.259	24.5383470058441	3
High	IsMasterProtein	Q69S39	Cytochrome b6-f complex iron-sulfur subunit, chloroplastic OS=Oryza sativa subsp. japonica GN=petC PE=1 SV=1	0	9.22017038454753	22.2222222222222	3	17	3	1	225	23.869	8.25	High	High	High	9.8e6	2.1e6		0.585	39.3435126543045	3
High	IsMasterProtein	Q9SE42	Ribulose-phosphate 3-epimerase, cytoplasmic isoform OS=Oryza sativa subsp. japonica GN=Os09g0505700 PE=1 SV=1	0	9.19332209437106	8.33333333333333	1	10	1	1	228	24.275	5.6	High	High	High	1.3e7	5.3e6	8.7e6	0.585	32.2116920948029	1
High	IsMasterProtein	Q6YV23	Carbamoyl-phosphate synthase small chain, chloroplastic OS=Oryza sativa subsp. japonica GN=CARA PE=2 SV=2	0	9.15257417448505	7.17488789237668	2	8	2	1	446	48.405	6.9	High	High	High	2.1e7		1.6e7	0.389	14.6418129205704	2
High	IsMasterProtein	Q7XCK6	Chitinase 8 OS=Oryza sativa subsp. japonica GN=Cht8 PE=2 SV=1	0	9.05651788669254	13.0268199233716	3	25	3	1	261	27.534	6.52	High	High	High	6.1e7	9.0e6	8.3e6	0.778	58.3621101379395	3
High	IsMasterProtein	P0DKK2	60S ribosomal protein L37a-2 OS=Oryza sativa subsp. japonica GN=Os05g0557000 PE=1 SV=1	0	8.91095203546771	17.3913043478261	1	18	1	1	92	10.236	10.29	High	High	High	8.7e7	7.4e6	1.0e7	1.154	60.5095820426941	1
High	IsMasterProtein	P49100	Cytochrome b5 OS=Oryza sativa subsp. japonica GN=Os05g0108800 PE=2 SV=2	0	8.84626105815543	31.3868613138686	3	10	3	1	137	15.273	5.33	High	High	Not Found	4.5e7	1.0e7		0.995	19.0682708024979	3
High	IsMasterProtein	Q9ZP20	Thioredoxin M5, chloroplastic OS=Oryza sativa subsp. japonica GN=TRXM PE=2 SV=1	0	8.80461347770518	9.30232558139535	1	9	1	1	172	18.517	7.93	High	High	High	9.3e7	5.0e7	2.5e7	0.52	29.5898594856262	1
High	IsMasterProtein	P0C484	30S ribosomal protein S3, chloroplastic OS=Oryza sativa subsp. indica GN=rps3 PE=3 SV=1	0	8.74783732846487	4.60251046025105	2	12	2	1	239	27.501	9.74	High	High	High	2.2e7	5.8e6	6.0e6	0.585	22.9737921953201	2
High	IsMasterProtein	Q2QWT4	3'(2'),5'-bisphosphate nucleotidase OS=Oryza sativa subsp. japonica GN=Os12g0183300 PE=2 SV=1	0	8.68871998620483	9.77653631284916	2	8	2	1	358	37.457	4.74	High	High	Not Found	8.3e6	2.5e6		0.35	23.0543985366821	2
High	IsMasterProtein	P09229	Cysteine proteinase inhibitor 1 OS=Oryza sativa subsp. japonica GN=Os01g0803200 PE=1 SV=2	0	8.66186077478154	23.5714285714286	3	22	3	1	140	15.346	5.85	High	High	High	6.7e7	7.7e6	1.1e7	1.371	48.8012427091599	3
High	IsMasterProtein	A2X8Q3	Soluble inorganic pyrophosphatase OS=Oryza sativa subsp. indica GN=IPP PE=2 SV=1	0	8.61324285313311	16.3551401869159	2	26	2	1	214	24.144	5.86	High	High	High	7.2e6		1.2e7	0.389	63.6448922157288	2
High	IsMasterProtein	P12153	30S ribosomal protein S19, chloroplastic OS=Oryza sativa subsp. japonica GN=rps19-A PE=3 SV=3	0	8.54247993742691	33.3333333333333	3	30	3	1	93	10.689	10.29	High	High	High	5.7e7	2.1e6	1.8e7	2.162	66.1153033971787	3
High	IsMasterProtein	Q8SAY0	50S ribosomal protein L18, chloroplastic OS=Oryza sativa subsp. japonica GN=RPL18 PE=2 SV=1	0	8.46883542151908	15.2941176470588	2	17	2	1	170	18.129	10.32	High	High	High	6.8e6	2.7e7	7.3e7	0.468	59.7221257686615	2
High	IsMasterProtein	Q8H852	Coatomer subunit gamma-1 OS=Oryza sativa subsp. japonica GN=Os03g0227000 PE=2 SV=2	0	8.40982574009941	4.63800904977376	3	6	1	1	884	98.544	5.21	Not Found	High	Not Found				0.136	13.5029184818268	3
High	IsMasterProtein	Q75W16	Phospho-2-dehydro-3-deoxyheptonate aldolase 2, chloroplastic OS=Oryza sativa subsp. japonica GN=DAHPS2 PE=2 SV=1	0	8.35290060846501	7.97773654916512	3	12	3	1	539	59.296	8.41	High	High	High	1.4e7		9.0e6	0.212	20.1716920137405	3
High	IsMasterProtein	Q84ZC0	Probable V-type proton ATPase subunit H OS=Oryza sativa subsp. japonica GN=Os07g0549700 PE=2 SV=1	0	8.35073643667618	9.95575221238938	3	6	3	1	452	51.357	7.42	High	High	High			7.3e6	0.259	16.6371591091156	3
High	IsMasterProtein	Q7FAY6	Probable UDP-arabinopyranose mutase 2 OS=Oryza sativa subsp. japonica GN=UAM2 PE=1 SV=1	0	8.32308326950724	12.9682997118156	3	11	3	1	347	38.882	6.44	High	High	Not Found	4.4e6	5.6e6		0.334	18.8036336898804	3
High	IsMasterProtein	Q08479	Adenylate kinase 3 OS=Oryza sativa subsp. japonica GN=ADK-A PE=2 SV=1	0	8.27825408052977	6.22406639004149	1	7	1	1	241	26.389	8.28	High	High	High	5.0e7			0.292	16.1503318548203	1
High	IsMasterProtein	Q84TB3	Actin-depolymerizing factor 4 OS=Oryza sativa subsp. japonica GN=ADF4 PE=1 SV=1	0	8.24861430674314	18.705035971223	2	27	2	1	139	15.936	6.04	High	High	High	8.7e7		3.7e7	0.668	80.4582874774933	2
High	IsMasterProtein	P49216	40S ribosomal protein S26 OS=Oryza sativa subsp. japonica GN=RPS26 PE=2 SV=2	0	8.18375140657434	11.2781954887218	1	25	1	1	133	14.982	11.02	High	High	High	5.9e7	4.0e6		1.512	59.9035446643829	1
High	IsMasterProtein	Q6H6D2	Porphobilinogen deaminase, chloroplastic OS=Oryza sativa subsp. japonica GN=HEMC PE=2 SV=1	0	8.17742668015963	12.2905027932961	3	12	3	1	358	38.373	7.39	High	High	High	3.1e7			0.35	25.7907421588898	3
High	IsMasterProtein	Q9ZTP5	Ribulose-phosphate 3-epimerase, chloroplastic OS=Oryza sativa subsp. japonica GN=RPE PE=1 SV=2	0	8.17490475445293	15.3284671532847	2	22	2	1	274	29.016	8.43	High	High	High	2.8e7	7.4e6	3.5e7	0.638	60.9175732135773	2
High	IsMasterProtein	Q7XSQ9	Probable aquaporin PIP1-2 OS=Oryza sativa subsp. japonica GN=PIP1-2 PE=2 SV=3	0	8.16093167736345	10.0694444444444	2	13	2	1	288	30.728	8.63	High	High	High	3.4e7	2.1e7		0.52	39.8319048881531	2
High	IsMasterProtein	Q0ITW7	Alcohol dehydrogenase 2 OS=Oryza sativa subsp. japonica GN=ADH2 PE=2 SV=2	0	8.12644180323661	9.76253298153034	2	11	1	1	379	41.18	6.46	Not Found	Not Found	High				0.369	11.6377313137054	2
High	IsMasterProtein	P12139	50S ribosomal protein L20, chloroplastic OS=Oryza sativa subsp. japonica GN=rpl20 PE=3 SV=3	0	7.89504964938619	15.9663865546218	1	29	1	1	119	14.337	12.13	High	High	High	8.5e6	7.5e6	5.2e6	0.778	46.2302902936935	1
High	IsMasterProtein	Q6ESI7	Tripeptidyl-peptidase 2 OS=Oryza sativa subsp. japonica GN=TPP2 PE=2 SV=1	0	7.79820152180141	3.23767476085357	3	9	3	1	1359	148.54	6.58	High	High	High	3.2e6	3.8e6		0.091	15.906877040863	3
High	IsMasterProtein	P83647	Profilin LP04 OS=Oryza sativa subsp. indica GN=OsI_020954 PE=1 SV=2	0	7.71629633063972	24.4274809160305	2	18	2	1	131	14.124	4.87	High	High	High	1.0e7	2.5e7	7.3e6	1.512	55.1451343297958	2
High	IsMasterProtein	Q9FWK4	Cyanate hydratase OS=Oryza sativa subsp. japonica GN=CYN PE=2 SV=2	0	7.67235668275717	16.0714285714286	2	9	2	1	168	18.596	5.88	High	High	High	1.3e7	1.1e7	7.3e6	0.778	21.5105950832367	2
High	IsMasterProtein	Q10NX8	Beta-galactosidase 6 OS=Oryza sativa subsp. japonica GN=Os03g0255100 PE=1 SV=2	0	7.62715571640083	8.39160839160839	3	9	3	1	858	92.781	5.95	High	High	High	1.4e7		1.6e6	0.199	22.6922956705093	3
High	IsMasterProtein	Q94DM8	Ubiquitin-fold modifier 1 OS=Oryza sativa subsp. japonica GN=Os01g0962400 PE=3 SV=1	0	7.61925707313877	27.4509803921569	1	7	1	1	102	10.356	9.61	High	High	High	2.3e7		7.1e6	0.931	20.111056804657	1
High	IsMasterProtein	Q5NBT9	Protein TPR1 OS=Oryza sativa subsp. japonica GN=TPR1 PE=1 SV=1	0	7.59141556884026	2.56864481842338	2	12	2	1	1129	125.016	7.18	High	High	High	1.3e6	2.7e6	1.1e7	0.071	34.5072820186615	2
High	IsMasterProtein	P0C445	50S ribosomal protein L22, chloroplastic OS=Oryza sativa subsp. indica GN=rpl22 PE=3 SV=1	0	7.53336737725894	8.7248322147651	1	11	1	1	149	17.672	10.9	High	High	High	9.5e7			0.778	19.9365611076355	1
High	IsMasterProtein	Q9AXB0	Uroporphyrinogen decarboxylase 1, chloroplastic OS=Oryza sativa subsp. japonica GN=Os01g0622300 PE=2 SV=1	0	7.3055520529084	6.21890547263682	1	12	1	1	402	43.954	6.46	High	High	Not Found	6.0e6	3.1e6		0.292	21.6775243282318	1
High	IsMasterProtein	P0C422	Photosystem II reaction center protein H OS=Oryza sativa subsp. japonica GN=psbH PE=3 SV=1	0	7.30513980908709	19.1780821917808	1	29	1	1	73	7.881	6.55	High	High	High	1.4e8	1.2e7	3.3e7	3.642	77.054759979248	1
High	IsMasterProtein	B9FXV5	Eukaryotic translation initiation factor 4G OS=Oryza sativa subsp. japonica GN=Os07g0555200 PE=2 SV=2	0	7.22652249650927	1.67410714285714	2	16	2	1	1792	193.414	8.09	High	High	High	1.3e7	1.2e6	3.8e6	0.047	37.4734410047531	2
High	IsMasterProtein	P0C449	50S ribosomal protein L23, chloroplastic OS=Oryza sativa GN=rpl23-A PE=3 SV=1	0	7.21499607930635	31.1827956989247	2	10	2	1	93	10.757	10.14	High	High	High	8.0e6	2.0e7	7.1e6	1.154	24.7963675260544	2
High	IsMasterProtein	Q5NAY4	Histidinol dehydrogenase, chloroplastic OS=Oryza sativa subsp. japonica GN=HDH PE=2 SV=1	0	7.20855385953381	6.553911205074	2	14	2	1	473	50.534	6.47	High	High	High	8.4e6	1.7e7	1.4e7	0.172	27.645982503891	2
High	IsMasterProtein	P40393	Ras-related protein RIC2 OS=Oryza sativa subsp. japonica GN=RIC2 PE=2 SV=2	0	7.1665324431846	14.7465437788018	3	11	3	1	217	23.908	5.73	High	High	High	4.4e7		3.3e6	0.311	26.1562304496765	3
High	IsMasterProtein	P35687	40S ribosomal protein S21 OS=Oryza sativa subsp. japonica GN=RPS21 PE=3 SV=1	0	7.14625240067924	26.8292682926829	2	20	2	1	82	9.248	7.34	High	High	High	5.0e7	6.4e7	9.5e7	1.512	53.4345171451569	2
High	IsMasterProtein	Q8LQ68	Hexokinase-6 OS=Oryza sativa subsp. japonica GN=HXK6 PE=2 SV=1	0	7.13140778586503	5.33596837944664	2	4	2	1	506	55.086	6.34	High	Not Found	High	1.4e7		6.2e6	0.179	11.1936247348785	2
High	IsMasterProtein	Q6K4E7	Aminopeptidase M1-D OS=Oryza sativa subsp. japonica GN=Os09g0362800 PE=2 SV=1	0	7.08816734003593	4.35280641466208	3	7	3	1	873	98.451	5.47	High	High	High	7.5e6	2.3e6		0.131	14.6020455360413	3
High	IsMasterProtein	Q2QMG2	Methylcrotonoyl-CoA carboxylase subunit alpha, mitochondrial OS=Oryza sativa subsp. japonica GN=MCCA PE=2 SV=2	0	7.08305675885633	2.44233378561737	1	7	1	1	737	80.234	6.8	High	High	High	5.0e6	2.3e6		0.099	15.5621802806854	1
High	IsMasterProtein	Q6K215	Probable aquaporin PIP2-2 OS=Oryza sativa subsp. japonica GN=PIP2-2 PE=2 SV=1	0	7.07041040454701	10.0694444444444	2	5	2	1	288	30.479	7.4	High	High	Not Found	3.5e7	6.0e6		0.585	16.5612306594849	2
High	IsMasterProtein	P0DKK0	26S proteasome regulatory subunit 7B OS=Oryza sativa subsp. japonica GN=RPT1B PE=2 SV=1	0	7.00892347143837	6.57276995305164	2	11	2	1	426	47.651	6.29	High	High	High	5.8e7		2.1e7	0.166	37.6605927944183	2
High	IsMasterProtein	Q9SDG6	60S ribosomal protein L30 OS=Oryza sativa subsp. japonica GN=RPL30 PE=3 SV=1	0	6.99877878876695	25.2252252252252	2	17	2	1	111	12.356	9.58	High	High	High	3.0e7	6.1e6	5.6e6	0.931	43.9441350698471	2
High	IsMasterProtein	Q0J3L4	Monothiol glutaredoxin-S10 OS=Oryza sativa subsp. japonica GN=GRXS10 PE=2 SV=2	0	6.95950161821973	16.4634146341463	2	10	2	1	164	17.821	9.83	High	High	High	3.7e7	6.9e6		0.52	29.8394801616669	2
High	IsMasterProtein	Q8H859	Probable cinnamyl alcohol dehydrogenase 1 OS=Oryza sativa subsp. japonica GN=CAD1 PE=2 SV=1	0	6.73473749486091	8.75706214689266	3	5	3	1	354	38.487	6.38	High	Not Found	High	2.0e7		6.6e6	0.369	12.119829416275	3
High	IsMasterProtein	Q93XI4	N-carbamoylputrescine amidase OS=Oryza sativa subsp. japonica GN=CPA PE=2 SV=1	0	6.6523191384206	9.63455149501661	1	14	1	1	301	33.442	5.44	High	High	High	5.8e6	1.2e7	2.5e6	0.334	34.0296354293823	1
High	IsMasterProtein	P0C493	30S ribosomal protein S8, chloroplastic OS=Oryza sativa subsp. indica GN=rps8 PE=3 SV=1	0	6.6230611600384	16.1764705882353	2	28	2	1	136	15.601	10.98	High	High	High	8.5e7	6.5e6	3.1e7	0.52	72.6362198591232	2
High	IsMasterProtein	Q5Z6F0	Probable aquaporin TIP2-2 OS=Oryza sativa subsp. japonica GN=TIP2-2 PE=2 SV=1	0	6.5855938600846	10.8870967741935	2	8	2	1	248	24.998	6.11	High	High	Not Found	3.4e7			1.154	19.6247477531433	2
High	IsMasterProtein	P40392	Ras-related protein RIC1 OS=Oryza sativa subsp. japonica GN=RIC1 PE=2 SV=2	0	6.54134428106819	10.8910891089109	2	26	2	1	202	22.462	5.27	High	High	High	8.8e7	1.2e7		0.292	62.2345126867294	2
High	IsMasterProtein	Q8W425	26S proteasome non-ATPase regulatory subunit 6 OS=Oryza sativa subsp. japonica GN=RPN7 PE=2 SV=1	0	6.42968098963976	5.91259640102828	2	5	2	1	389	44.057	5.92	Not Found	Not Found	High			1.7e7	0.202	16.0295569896698	2
High	IsMasterProtein	B8BBN7	Obg-like ATPase 1 OS=Oryza sativa subsp. indica GN=OsI_28170 PE=3 SV=1	0	6.3417812986888	5.0761421319797	2	13	2	1	394	44.319	6.76	High	High	High	1.5e7	6.1e6	1.5e7	0.194	13.3792958259583	2
High	IsMasterProtein	B9G2A8	Auxin transport protein BIG OS=Oryza sativa subsp. japonica GN=Os09g0247700 PE=2 SV=1	0	6.11172365741332	0.302114803625378	1	6	1	1	4965	551.675	6.06	High	High	High				0.016	10.061693072319	1
High	IsMasterProtein	Q0JDA2	Succinate dehydrogenase subunit 5, mitochondrial OS=Oryza sativa subsp. japonica GN=SDH5 PE=1 SV=1	0	6.09968919670796	15.5844155844156	3	15	3	1	231	24.568	8.65	High	High	High	3.9e7	9.5e6	7.2e6	0.425	23.7837339639664	3
High	IsMasterProtein	O65037	50S ribosomal protein L27, chloroplastic OS=Oryza sativa subsp. japonica GN=RPL27 PE=2 SV=1	0	6.05661169642604	12.3076923076923	2	18	2	1	195	21.255	10.02	High	High	High	4.1e7		2.5e7	0.468	37.2934141159058	2
High	IsMasterProtein	P0C457	50S ribosomal protein L33, chloroplastic OS=Oryza sativa subsp. japonica GN=rpl33 PE=3 SV=1	0	6.05178114071241	30.3030303030303	2	13	2	1	66	7.638	10.17	High	High	High	3.6e7			2.162	27.1439470052719	2
High	IsMasterProtein	Q6K439	Probable plastid-lipid-associated protein 2, chloroplastic OS=Oryza sativa subsp. japonica GN=PAP2 PE=2 SV=1	0	6.02711190616266	10.3448275862069	2	3	2	1	319	33.899	5.1	High	High	Not Found				0.292	7.97635340690613	2
High	IsMasterProtein	Q7XBW5	Probable plastid-lipid-associated protein 3, chloroplastic OS=Oryza sativa subsp. japonica GN=PAP3 PE=3 SV=1	0	6.0251579454372	14.9732620320856	2	8	2	1	374	40.016	4.55	High	High	Not Found		7.0e6		0.389	9.47118842601776	2
High	IsMasterProtein	B8B0E2	Stromal processing peptidase, chloroplastic OS=Oryza sativa subsp. indica GN=OsI_23765 PE=1 SV=2	0	6.02236454257837	3.29052969502408	2	3	2	1	1246	138.569	6.34	High	Not Found	Not Found				0.069	7.11276149749756	2
High	IsMasterProtein	Q84TA3	Leukotriene A-4 hydrolase homolog OS=Oryza sativa subsp. japonica GN=LKHA4 PE=2 SV=1	0	5.98447519375051	4.74631751227496	2	5	2	1	611	67.749	5.14	High	High	Not Found	4.2e6	4.6e6		0.15	8.23010516166687	2
High	IsMasterProtein	Q10MX3	Asparagine synthetase [glutamine-hydrolyzing] 1 OS=Oryza sativa subsp. japonica GN=Os03g0291500 PE=2 SV=1	0	5.9564400745401	5.13245033112583	2	5	2	1	604	67.279	6.54	High	High	Not Found	7.4e6	4.2e6		0.155	9.50591826438904	2
High	IsMasterProtein	Q6K2E8	Acetolactate synthase 1, chloroplastic OS=Oryza sativa subsp. japonica GN=ALS1 PE=2 SV=1	0	5.95064325791014	4.96894409937888	2	7	2	1	644	69.349	6.96	High	High	Not Found	4.0e6	3.6e6		0.145	7.62883472442627	2
High	IsMasterProtein	Q0JNK5	Coatomer subunit beta-2 OS=Oryza sativa subsp. japonica GN=Os01g0281400 PE=3 SV=1	0	5.89257578602246	2.31578947368421	2	4	2	1	950	105.155	5.76	High	High	High			8.1e6	0.091	10.9022625684738	2
High	IsMasterProtein	A2XCT8	1,2-dihydroxy-3-keto-5-methylthiopentene dioxygenase 2 OS=Oryza sativa subsp. indica GN=ARD2 PE=2 SV=2	0	5.8787317529278	7.07070707070707	2	7	2	1	198	23.483	5.2	High	High	High	2.8e7	1.8e7	1.2e7	0.389	20.0237145423889	2
High	IsMasterProtein	A2XS65	Cysteine proteinase inhibitor 10 OS=Oryza sativa subsp. indica GN=OsI_014908 PE=3 SV=2	0	5.87512196028684	13.2450331125828	2	11	2	1	151	15.438	10.15	High	High	High	1.7e7			0.52	28.3045043945313	2
High	IsMasterProtein	Q84PB3	Eukaryotic translation initiation factor isoform 4G-1 OS=Oryza sativa subsp. japonica GN=Os04g0499300 PE=2 SV=2	0	5.85558998561805	4.16141235813367	3	7	3	1	793	86.967	7.52	High	High	High	1.4e7		6.8e6	0.151	10.7796771526337	3
High	IsMasterProtein	Q6AVG6	4-hydroxy-3-methylbut-2-enyl diphosphate reductase, chloroplastic OS=Oryza sativa subsp. japonica GN=ISPH PE=2 SV=1	0	5.82731739707058	5.22875816993464	2	6	2	1	459	51.032	5.67	High	Not Found	High	1.8e7		8.3e6	0.166	10.4384136199951	2
High	IsMasterProtein	Q6L4S0	DNA damage-binding protein 1 OS=Oryza sativa subsp. japonica GN=DBB1 PE=1 SV=1	0	5.79708348466564	2.56880733944954	2	3	2	1	1090	121.803	5.36	High	Not Found	High	4.6e6			0.081	7.7195246219635	2
High	IsMasterProtein	Q43011	Asparagine synthetase [glutamine-hydrolyzing] 2 OS=Oryza sativa subsp. japonica GN=Os06g0265000 PE=2 SV=3	0	5.76158678454624	3.04568527918782	1	5	1	1	591	66.185	6.46	High	High	High	9.0e6		1.1e7	0.145	11.2534863948822	1
High	IsMasterProtein	Q851K1	Germin-like protein 3-6 OS=Oryza sativa subsp. japonica GN=Os03g0694000 PE=2 SV=1	0	5.72343379387257	8.29694323144105	2	18	2	1	229	24.164	6.38	High	High	High	3.6e7	8.5e6		0.468	44.0878937244415	2
High	IsMasterProtein	Q67UX7	Probable protein phosphatase 2C 10 OS=Oryza sativa subsp. japonica GN=Os02g0149800 PE=2 SV=1	0	5.6999103571825	8.04597701149425	2	5	2	1	348	37.545	5.16	Not Found	High	High		5.4e6		0.096	9.41933417320251	2
High	IsMasterProtein	Q9SDG8	Protein argonaute 4A OS=Oryza sativa subsp. japonica GN=AGO4A PE=2 SV=1	0	5.66459895248033	2.65486725663717	2	11	2	1	904	100.576	8.97	High	High	High	1.2e7	3.1e6	5.0e6	0.087	31.6624572277069	2
High	IsMasterProtein	P46466	26S proteasome regulatory subunit 4 homolog OS=Oryza sativa subsp. japonica GN=TBP2 PE=2 SV=2	0	5.62581054914591	4.91071428571429	1	2	1	1	448	49.556	6.21	High	Not Found	High				0.083	2.43136763572693	1
High	IsMasterProtein	Q5VND6	Nucleosome assembly protein 1;1 OS=Oryza sativa subsp. japonica GN=NAP1;1 PE=2 SV=1	0	5.62281736921122	6.34920634920635	2	10	2	1	378	42.612	4.48	High	High	High	3.2e7	1.8e7		0.311	26.6756374835968	2
High	IsMasterProtein	Q6ATY4	UPF0603 protein Os05g0401100, chloroplastic OS=Oryza sativa subsp. japonica GN=Os05g0401100 PE=3 SV=1	0	5.60934754108037	7.69230769230769	2	8	2	1	299	31.75	8.46	High	High	High	1.6e7		1.1e7	0.425	14.2732065916061	2
High	IsMasterProtein	Q8S091	Thioredoxin F, chloroplastic OS=Oryza sativa subsp. japonica GN=Os01g0913000 PE=2 SV=1	0	5.58677586675527	10.6951871657754	2	9	2	1	187	19.734	8.54	High	High	High	5.9e6		2.1e7	0.425	17.113240480423	2
High	IsMasterProtein	P0C490	30S ribosomal protein S7, chloroplastic OS=Oryza sativa subsp. indica GN=rps7-A PE=3 SV=1	0	5.38339502578691	12.1794871794872	2	19	2	1	156	17.618	11.81	High	High	High	1.0e8			0.52	41.3426396846771	2
High	IsMasterProtein	Q10G39	Pyruvate dehydrogenase E1 component subunit beta-4, chloroplastic OS=Oryza sativa subsp. japonica GN=Os03g0645100 PE=2 SV=1	0	5.20785522806049	6.75	2	5	2	1	400	42.849	7.02	High	High	High	6.4e6	3.2e6		0.222	11.0285000801086	2
High	IsMasterProtein	B7FAL5	RNA-binding protein Y14A OS=Oryza sativa subsp. japonica GN=Y14A PE=1 SV=1	0	5.20072839165013	8.33333333333333	1	8	1	1	204	22.091	5.4	High	High	Not Found	2.1e7	5.0e6		0.259	28.8748228549957	1
High	IsMasterProtein	Q6ZHE5	Putative D-cysteine desulfhydrase 1, mitochondrial OS=Oryza sativa subsp. japonica GN=Os02g0773300 PE=2 SV=2	0	5.13896014194654	7.981220657277	2	3	2	1	426	45.465	7.81	Not Found	High	High		5.4e6		0.212	7.16778707504272	2
High	IsMasterProtein	Q6Z351	Putative aldehyde oxidase-like protein OS=Oryza sativa subsp. japonica GN=Os07g0281700 PE=3 SV=1	0	4.97895151789195	1.8628912071535	2	4	2	1	1342	145.681	7.3	High	High	Not Found	9.1e6			0.061	0	2
High	IsMasterProtein	Q67W29	Probable 4-hydroxy-tetrahydrodipicolinate reductase 1, chloroplastic OS=Oryza sativa subsp. japonica GN=DAPB1 PE=2 SV=1	0	4.8411763149831	8.16326530612245	2	3	2	1	343	37.357	7.03	High	Not Found	High	9.4e6		2.5e7	0.292	7.32620346546173	2
High	IsMasterProtein	Q10J94	Cysteine proteinase inhibitor 8 OS=Oryza sativa subsp. japonica GN=Os03g0429000 PE=2 SV=1	0	4.78067749158066	12.1951219512195	1	9	1	1	123	12.871	8.69	High	High	High	5.8e7	6.1e6	3.2e7	0.468	28.7926640510559	1
High	IsMasterProtein	A2YPX3	Peroxidase 2 OS=Oryza sativa subsp. indica GN=PRX112 PE=3 SV=2	0	4.78067749158066	4.77707006369427	1	14	1	1	314	32.614	5.86	High	High	High	1.3e8	3.6e7	3.2e7	0.179	38.0711898803711	1
High	IsMasterProtein	Q08480	Adenylate kinase 4 OS=Oryza sativa subsp. japonica GN=ADK-B PE=2 SV=1	0	4.70885323826811	6.17283950617284	1	8	1	1	243	26.658	7.8	High	High	High	6.9e7			0.122	21.3323968648911	1
High	IsMasterProtein	P37890	Serine carboxypeptidase 1 OS=Oryza sativa subsp. japonica GN=CBP1 PE=2 SV=1	0	4.55861911508349	3.72549019607843	1	6	1	1	510	55.674	7.43	High	High	High	1.6e7	8.7e6		0.105	21.4292578697205	1
High	IsMasterProtein	Q9AUR7	Coatomer subunit alpha-2 OS=Oryza sativa subsp. japonica GN=Os03g0711500 PE=2 SV=1	0	4.50917123215005	1.97044334975369	2	7	2	1	1218	136.221	6.96	High	High	High	7.6e6	2.1e6		0.063	13.5488219261169	2
High	IsMasterProtein	A2XID3	Allene oxide cyclase, chloroplastic OS=Oryza sativa subsp. indica GN=AOC PE=2 SV=1	0	4.48392362103531	6.25	1	2	1	1	240	26.034	9.23	Not Found	Not Found	High			1.4e7	0.334	4.89575552940369	1
High	IsMasterProtein	A2YQ56	Lon protease homolog, mitochondrial OS=Oryza sativa subsp. indica GN=OsI_27415 PE=2 SV=1	0	4.46686371172136	1.39720558882236	1	4	1	1	1002	109.471	5.44	High	High	Not Found	5.2e6	2.3e6		0.037	14.0132904052734	1
High	IsMasterProtein	A2Z3C4	Probable 6-phosphogluconolactonase 4, chloroplastic OS=Oryza sativa subsp. indica GN=OsI_031067 PE=3 SV=2	0	4.42569392819784	7.09876543209877	2	8	2	1	324	34.54	8.59	High	High	High	1.7e7	1.6e7	6.7e6	0.245	14.7002139091492	2
High	IsMasterProtein	B8AU84	Arginase 1, mitochondrial OS=Oryza sativa subsp. indica GN=B0616E02-H0507E05.7 PE=1 SV=1	0	4.41128022039994	4.11764705882353	1	13	1	1	340	36.951	6.32	High	High	High	3.5e7	1.8e7	4.9e6	0.122	38.1494042873383	1
High	IsMasterProtein	Q0DAE4	Glutaredoxin-C8 OS=Oryza sativa subsp. japonica GN=GRXC8 PE=2 SV=2	0	4.39588199380797	11.7647058823529	1	7	1	1	136	14.752	7.97	High	High	High	8.7e6	7.4e6		0.292	20.9499633312225	1
High	IsMasterProtein	Q851S8	Adenylosuccinate synthetase 2, chloroplastic OS=Oryza sativa subsp. japonica GN=PURA2 PE=2 SV=1	0	4.25140826681992	3.68098159509202	2	5	2	1	489	52.641	6.92	High	Not Found	High	1.9e7		8.3e6	0.16	9.28638827800751	2
High	IsMasterProtein	Q84TB6	Actin-depolymerizing factor 3 OS=Oryza sativa subsp. japonica GN=ADF3 PE=1 SV=1	0	4.18190613085336	18	1	2	1	1	150	16.166	5.08	Not Found	High	High			1.2e7	0.334	4.08437061309814	1
High	IsMasterProtein	Q6ETN3	Probable 4-coumarate--CoA ligase 3 OS=Oryza sativa subsp. japonica GN=4CL3 PE=2 SV=1	0	4.13383085236623	3.24909747292419	1	8	1	1	554	59.603	5.17	Not Found	High	High			1.5e7	0.068	25.5539562702179	1
High	IsMasterProtein	P0C2Y5	ATP synthase subunit a, chloroplastic OS=Oryza sativa GN=atpI PE=3 SV=1	0	4.11081038795293	10.5263157894737	1	2	1	1	247	27.288	5.74	Not Found	High	Not Found		1.2e7		0.468	5.26486301422119	1
High	IsMasterProtein	Q6EU14	Protein argonaute 1A OS=Oryza sativa subsp. japonica GN=AGO1A PE=2 SV=1	0	4.10039834085388	1.57116451016636	1	6	1	1	1082	120.373	9.39	High	High	High	4.8e6		3.0e6	0.037	12.5603370666504	1
High	IsMasterProtein	Q5Z7L0	Beta-galactosidase 9 OS=Oryza sativa subsp. japonica GN=Os06g0573600 PE=2 SV=1	0	4.09539263618455	2.37762237762238	1	2	1	1	715	78.23	7.65	High	Not Found	Not Found	7.5e6			0.059	6.03189277648926	1
High	IsMasterProtein	P56724	60S acidic ribosomal protein P3 OS=Oryza sativa subsp. japonica GN=Os06g0701400 PE=3 SV=3	0	4.09361107884717	12.6050420168067	1	3	1	1	119	11.887	4.41	Not Found	Not Found	High				0.778	11.961941242218	1
High	IsMasterProtein	Q60DX8	Beta-glucosidase 22 OS=Oryza sativa subsp. japonica GN=BGLU22 PE=2 SV=1	0	4.08055578953476	2.4390243902439	1	6	1	1	533	59.506	5.15	High	High	High	2.9e7	9.3e6	1.2e7	0.086	17.0334548950195	1
High	IsMasterProtein	Q2QM69	2-methyl-6-phytyl-1,4-hydroquinone methyltransferase 2, chloroplastic OS=Oryza sativa subsp. japonica GN=Os12g0615400 PE=2 SV=2	0	4.05080522576202	4.88505747126437	1	5	1	1	348	38.915	9.52	High	High	High	9.6e6	8.2e6	6.2e6	0.122	12.8713035583496	1
High	IsMasterProtein	Q7XKF3	Protochlorophyllide reductase A, chloroplastic OS=Oryza sativa subsp. japonica GN=PORA PE=2 SV=1	0	4.04822549191827	4.65116279069767	1	6	1	1	387	41.157	9.58	High	High	High	9.0e6	5.6e6	2.1e6	0.086	15.2683482170105	1
High	IsMasterProtein	B8AM21	U2 small nuclear ribonucleoprotein B'' OS=Oryza sativa subsp. indica GN=OsI_11177 PE=3 SV=1	0	4.01655414265866	10.7758620689655	1	7	1	1	232	26.056	9.41	High	High	Not Found		9.1e5		0.259	14.1558065414429	1
High	IsMasterProtein	Q25A68	Glutamyl-tRNA(Gln) amidotransferase subunit A, chloroplastic/mitochondrial OS=Oryza sativa subsp. indica GN=GATA PE=3 SV=1	0	4.01340739317779	2.94659300184162	1	2	1	1	543	57.295	6.18	Not Found	Not Found	High			8.7e5	0.086	5.65089535713196	1
High	IsMasterProtein	Q6ZJS7	Elongation factor Ts, mitochondrial OS=Oryza sativa subsp. japonica GN=EFTS PE=2 SV=1	0	3.96697855531709	6.83060109289618	1	4	1	1	366	39.989	8.37	High	High	Not Found				0.096	7.44076371192932	1
High	IsMasterProtein	A2XQV4	Electron transfer flavoprotein subunit beta, mitochondrial OS=Oryza sativa subsp. indica GN=ETFB PE=3 SV=1	0	3.93242897003272	15.0197628458498	2	4	2	1	253	27.45	6.62	High	Not Found	High			3.7e6	0.389	7.28012347221375	2
High	IsMasterProtein	Q94LR4	Expansin-B4 OS=Oryza sativa subsp. japonica GN=EXPB4 PE=2 SV=1	0	3.92759384332489	5.94405594405594	2	10	1	1	286	31.338	6.42	High	High	Not Found	5.5e6			0.359	15.4949834346771	2
High	IsMasterProtein	Q6H5X0	Putative ripening-related protein 2 OS=Oryza sativa subsp. japonica GN=Os02g0637000 PE=3 SV=1	0	3.8725712221484	8.33333333333333	1	5	1	1	192	20.383	6.51	High	High	High	5.6e6		6.7e6	0.233	11.4916286468506	1
High	IsMasterProtein	P48600	Eukaryotic translation initiation factor isoform 4E-2 OS=Oryza sativa subsp. japonica GN=Os10g0467600 PE=2 SV=2	0	3.84375380960266	6.31067961165049	1	6	1	1	206	23.185	6.23	High	High	Not Found	9.7e6	1.2e6		0.212	18.5106971263886	1
High	IsMasterProtein	Q5QN75	Mitogen-activated protein kinase kinase 1 OS=Oryza sativa subsp. japonica GN=MKK1 PE=1 SV=1	0	3.82827354634677	5.35211267605634	1	6	1	1	355	39.975	5.82	High	High	Not Found				0.129	9.21529924869537	1
High	IsMasterProtein	O65091	Non-specific lipid-transfer protein 4 OS=Oryza sativa subsp. japonica GN=Os12g0114500 PE=3 SV=2	0.00497512437810945	3.78781239559604	10.0840336134454	1	2	1	1	119	11.968	8.51	Not Found	Not Found	High			2.4e6	0.468	4.07583010196686	1
High	IsMasterProtein	Q6K9C1	Protein TAB2 homolog, chloroplastic OS=Oryza sativa subsp. japonica GN=Os02g0610800 PE=2 SV=1	0.00497512437810945	3.72630441206991	3.8265306122449	1	4	1	1	392	42.663	5.02	Not Found	High	High		3.1e6		0.105	11.2373387813568	1
High	IsMasterProtein	Q9ZTS1	Probable methionine--tRNA ligase OS=Oryza sativa subsp. japonica GN=Os06g0508700 PE=2 SV=2	0.00497512437810945	3.72307886793423	1.99750312109863	1	3	1	1	801	89.396	6.95	High	High	Not Found		6.3e6		0.053	6.1781257390976	1
High	IsMasterProtein	Q70G58	Thioredoxin reductase NTRC OS=Oryza sativa subsp. japonica GN=Os07g0657900 PE=1 SV=2	0.00497512437810945	3.71805806655918	4.27184466019417	1	8	1	1	515	56.116	6.49	High	High	High	1.7e7	5.7e6	9.3e6	0.089	22.6107957363129	1
High	IsMasterProtein	Q5J4W4	Mitogen-activated protein kinase 2 OS=Oryza sativa subsp. japonica GN=MPK2 PE=2 SV=1	0.00497512437810945	3.70796556400526	4.56852791878173	1	3	1	1	394	44.557	6.9	Not Found	High	High		4.6e6	5.8e6	0.101	7.01814222335815	1
High	IsMasterProtein	A2XNR6	Electron transfer flavoprotein subunit alpha, mitochondrial OS=Oryza sativa subsp. indica GN=ETFA PE=3 SV=1	0.00497512437810945	3.70180213289018	5.58659217877095	1	2	1	1	358	37.329	6.55	Not Found	Not Found	High			5.2e6	0.122	7.15601468086243	1
High	IsMasterProtein	Q259G4	Phosphomannomutase OS=Oryza sativa subsp. indica GN=PMM PE=3 SV=1	0.00497512437810945	3.69918720588188	6.85483870967742	1	3	1	1	248	28.175	5.83	High	Not Found	High	6.7e6			0.136	7.01794219017029	1
High	IsMasterProtein	P0C454	50S ribosomal protein L32, chloroplastic OS=Oryza sativa subsp. japonica GN=rpl32 PE=3 SV=1	0.00497512437810945	3.68235445677884	19.047619047619	1	10	1	1	63	7.311	11.77	High	High	High	4.2e7			1.154	19.5627372264862	1
High	IsMasterProtein	Q42456	Aspartic proteinase oryzasin-1 OS=Oryza sativa subsp. japonica GN=Os05g0567100 PE=2 SV=2	0.00497512437810945	3.67860872168831	2.35756385068762	1	12	1	1	509	54.039	5.33	High	High	High	3.8e7	6.9e6		0.089	37.5822715759277	1
High	IsMasterProtein	Q67UF5	Protein disulfide isomerase-like 2-3 OS=Oryza sativa subsp. japonica GN=PDIL2-3 PE=2 SV=1	0.00497512437810945	3.66675430103804	3.6281179138322	1	3	1	1	441	47.304	5.58	Not Found	High	High		5.3e6		0.093	6.7946412563324	1
High	IsMasterProtein	Q2QYE1	Probable apyrase 3 OS=Oryza sativa subsp. japonica GN=APY3 PE=2 SV=2	0.00497512437810945	3.66354026615147	2.88248337028825	1	4	1	1	451	48.87	7.96	High	Not Found	High				0.093	10.0993020534515	1
High	IsMasterProtein	P0DO03	Chaperone protein dnaJ A8, chloroplastic OS=Oryza sativa subsp. japonica GN=DJA8 PE=1 SV=1	0.00497512437810945	3.6345120151091	2.9082774049217	1	4	1	1	447	48.185	9.61	Not Found	High	High			4.7e6	0.075	10.5551149845123	1
High	IsMasterProtein	B8B7X6	Probable D-2-hydroxyglutarate dehydrogenase, mitochondrial OS=Oryza sativa subsp. indica GN=D2HGDH PE=3 SV=1	0.00497512437810945	3.62287595765354	2.50447227191413	1	2	1	1	559	61.09	7.3	Not Found	High	Not Found		1.2e7		0.061	4.78939247131348	1
High	IsMasterProtein	P17654	Alpha-amylase OS=Oryza sativa subsp. japonica GN=AMY1.1 PE=1 SV=2	0.00646203554119548	3.58419227236446	3.68663594470046	1	3	1	1	434	48.426	5.27	High	High	Not Found	1.5e7			0.101	3.70173442363739	1
High	IsMasterProtein	Q9AS33	NPL4-like protein OS=Oryza sativa subsp. japonica GN=Os01g0377700 PE=2 SV=1	0.00646203554119548	3.58120170940965	3.85542168674699	1	3	1	1	415	44.863	5.54	High	High	Not Found		4.5e6		0.089	6.3214670419693	1
High	IsMasterProtein	Q03200	Light-regulated protein OS=Oryza sativa subsp. japonica GN=LIR1 PE=2 SV=1	0.00646203554119548	3.56304266933055	8.59375	1	4	1	1	128	13.309	4.51	High	High	Not Found				0.468	10.1199245452881	1
High	IsMasterProtein	Q7XUP7	Peptide methionine sulfoxide reductase A2-1 OS=Oryza sativa subsp. japonica GN=MSRA2-1 PE=2 SV=2	0.00646203554119548	3.55206713440782	6.41711229946524	1	2	1	1	187	20.794	6.29	Not Found	High	Not Found				0.166	5.4080855846405	1
High	IsMasterProtein	Q7XKA8	Serine/threonine-protein kinase SAPK5 OS=Oryza sativa subsp. japonica GN=SAPK5 PE=2 SV=1	0.00646203554119548	3.53357727756621	4.32432432432432	1	2	1	1	370	42.139	6.42	High	Not Found	Not Found	1.5e7			0.101	4.55324959754944	1
High	IsMasterProtein	Q6EPN6	2-C-methyl-D-erythritol 2,4-cyclodiphosphate synthase, chloroplastic OS=Oryza sativa subsp. japonica GN=ISPF PE=2 SV=1	0.00646203554119548	3.52695119491146	7.65765765765766	1	2	1	1	222	23.509	7.99	High	Not Found	Not Found	8.9e6			0.233	4.6260678768158	1
High	IsMasterProtein	Q9XGY5	Mitochondrial import inner membrane translocase subunit Tim13 OS=Oryza sativa subsp. japonica GN=TIM13 PE=3 SV=2	0.00646203554119548	3.50779854860746	21.4285714285714	1	5	1	1	84	8.93	6.48	Not Found	High	High				0.585	10.1296994686127	1
High	IsMasterProtein	A2ZVI7	Calcium-dependent protein kinase 1 OS=Oryza sativa subsp. japonica GN=CPK1 PE=2 SV=1	0.00744047619047619	3.47237009912866	2.8957528957529	1	4	1	1	518	58.703	6.51	Not Found	High	High				0.077	10.6970021724701	1
High	IsMasterProtein	Q9LD61	Aspartate carbamoyltransferase, chloroplastic OS=Oryza sativa subsp. japonica GN=PYRB PE=2 SV=1	0.00744047619047619	3.46255871659205	3.03030303030303	1	2	1	1	363	39.867	7.44	High	Not Found	Not Found				0.093	5.503005027771	1
High	IsMasterProtein	A2XYW4	Anamorsin homolog 1 OS=Oryza sativa subsp. indica GN=H0403D02.15 PE=2 SV=1	0.00744047619047619	3.45013881152806	4.90566037735849	1	6	1	1	265	27.643	5.08	High	High	High				0.155	15.7493715286255	1
High	IsMasterProtein	Q10L71	Villin-2 OS=Oryza sativa subsp. japonica GN=VLN2 PE=2 SV=1	0.00744047619047619	3.44057220024051	1.34575569358178	1	6	1	1	966	106.054	5.82	Not Found	High	High			6.7e6	0.037	15.0846173763275	1
High	IsMasterProtein	Q6Z4N6	Ricin B-like lectin R40G2 OS=Oryza sativa subsp. japonica GN=R40G2 PE=2 SV=1	0.00744047619047619	3.41975949173462	5.53935860058309	1	9	1	1	343	38.504	7.27	High	High	High	2.7e7		1.4e7	0.101	20.8267883062363	1
High	IsMasterProtein	Q6Z7V2	24.1 kDa heat shock protein, mitochondrial OS=Oryza sativa subsp. japonica GN=HSP24.1 PE=2 SV=1	0.00744047619047619	3.39957167426787	7.72727272727273	1	4	1	1	220	24.082	7.5	Not Found	High	High				0.179	8.96558165550232	1
High	IsMasterProtein	Q7F8T6	Tricin synthase 2 OS=Oryza sativa subsp. japonica GN=ROMT-17 PE=1 SV=1	0.00744047619047619	3.38226596463598	3.76712328767123	1	24	1	1	292	32.012	5.71	High	High	High	3.8e6	4.2e6	5.9e6	0.129	56.492143034935	1
High	IsMasterProtein	Q8W3D9	Protochlorophyllide reductase B, chloroplastic OS=Oryza sativa subsp. japonica GN=PORB PE=2 SV=1	0.00744047619047619	3.36191027801549	2.98507462686567	1	4	1	1	402	42.739	8.88	Not Found	High	High				0.089	10.0034322738647	1
High	IsMasterProtein	Q0J716	Villin-5 OS=Oryza sativa subsp. japonica GN=VLN5 PE=3 SV=1	0.00744047619047619	3.36051351073141	1.67539267015707	1	4	1	1	955	107.276	6	Not Found	High	High		4.2e6		0.035	11.6307215690613	1
High	IsMasterProtein	Q6YYB0	Uncharacterized protein Os08g0359500 OS=Oryza sativa subsp. japonica GN=Os08g0359500 PE=2 SV=1	0.00744047619047619	3.3449576586688	5.16431924882629	1	6	1	1	213	22.779	4.49	High	High	High		9.3e6	1.0e7	0.292	15.0480905771255	1
High	IsMasterProtein	Q8RZQ8	Bidirectional sugar transporter SWEET1a OS=Oryza sativa subsp. japonica GN=SWEET1A PE=2 SV=1	0.00744047619047619	3.33264045381691	4.76190476190476	1	2	1	1	273	29.483	8.31	High	Not Found	Not Found	4.9e6			0.259	5.17095828056335	1
High	IsMasterProtein	Q6H7E4	Thioredoxin M1, chloroplastic OS=Oryza sativa subsp. japonica GN=Os02g0639900 PE=2 SV=1	0.00744047619047619	3.30829979170984	10.4046242774566	1	3	1	1	173	18.578	9	Not Found	High	High				0.292	8.17505550384521	1
High	IsMasterProtein	P0C441	50S ribosomal protein L16, chloroplastic OS=Oryza sativa GN=rpl16 PE=3 SV=1	0.00744047619047619	3.27368038788922	10.2941176470588	1	1	1	1	136	15.519	11.46	High	Not Found	Not Found	1.6e7			0.389	3.17589116096497	1
High	IsMasterProtein	Q6ZLK0	Dolichyl-diphosphooligosaccharide--protein glycosyltransferase 48 kDa subunit OS=Oryza sativa subsp. japonica GN=OST48 PE=2 SV=1	0.00744047619047619	3.27172740210498	3.18906605922551	1	7	1	1	439	48.36	6.81	High	High	Not Found	7.3e6			0.105	19.2478461265564	1
High	IsMasterProtein	Q8S919	Ubiquitin-conjugating enzyme E2 5B OS=Oryza sativa subsp. japonica GN=UBC5B PE=2 SV=1	0.00744047619047619	3.26528015834432	7.43243243243243	1	12	1	1	148	16.435	7.88	High	High	High	3.7e7			0.778	28.1587139368057	1
High	IsMasterProtein	Q10MJ1	Probable glutamyl endopeptidase, chloroplastic OS=Oryza sativa subsp. japonica GN=GEP PE=2 SV=1	0.00744047619047619	3.24093681183951	1.38592750533049	1	2	1	1	938	103.83	5.95	Not Found	Not Found	High				0.043	4.03386294841766	1
High	IsMasterProtein	A2YCH5	Cyclin-dependent kinase F-1 OS=Oryza sativa subsp. indica GN=CDKF-1 PE=3 SV=1	0.00744047619047619	3.21874740575154	3.75782881002088	1	6	1	1	479	52.024	4.78	High	High	High	8.2e6		9.2e6	0.093	8.88596487045288	1
High	IsMasterProtein	Q10G56	Ornithine aminotransferase, mitochondrial OS=Oryza sativa subsp. japonica GN=OAT PE=2 SV=1	0.00744047619047619	3.20432849405398	3.59408033826638	1	8	1	1	473	51.409	7.61	High	High	High	1.5e7		9.4e6	0.089	18.4643186330795	1
High	IsMasterProtein	A2ZLS4	Putative diaminopimelate epimerase, chloroplastic OS=Oryza sativa subsp. indica GN=DAPF PE=3 SV=1	0.00744047619047619	3.10171372141088	4.76190476190476	1	1	1	1	357	38.051	6.68	High	Not Found	Not Found				0.11	0	1
High	IsMasterProtein	Q35322	NADH dehydrogenase [ubiquinone] iron-sulfur protein 3 OS=Oryza sativa subsp. japonica GN=NAD9 PE=2 SV=2	0.00744047619047619	3.08454739831152	5.26315789473684	1	2	1	1	190	22.976	7.5	High	Not Found	Not Found	3.4e7			0.179	4.84342312812805	1
High	IsMasterProtein	Q40648	Probable voltage-gated potassium channel subunit beta OS=Oryza sativa subsp. japonica GN=KOB1 PE=1 SV=2	0.00744047619047619	3.07680780957933	7.6219512195122	1	7	1	1	328	36.427	7.4	High	High	Not Found	3.5e6	2.7e6		0.136	0	1
High	IsMasterProtein	Q53QK0	Flavonoid O-methyltransferase-like protein Os11g0303600 OS=Oryza sativa subsp. japonica GN=Os11g0303600 PE=2 SV=1	0.00744047619047619	3.06439198148213	2.40641711229947	1	2	1	1	374	40.327	6.95	Not Found	Not Found	High			1.0e7	0.129	2.22609400749207	1
High	IsMasterProtein	Q0JF58	Protein argonaute 4B OS=Oryza sativa subsp. japonica GN=AGO4B PE=2 SV=1	0.00744047619047619	3.01804555553003	1.3172338090011	1	2	1	1	911	101.676	8.9	Not Found	Not Found	High			4.1e6	0.039	5.24968147277832	1
High	IsMasterProtein	Q0DM51	DEAD-box ATP-dependent RNA helicase 3, chloroplastic OS=Oryza sativa subsp. japonica GN=Os03g0827700 PE=2 SV=2	0.00744047619047619	3.01090630738967	2.11081794195251	1	2	1	1	758	81.566	6.52	Not Found	High	Not Found				0.054	3.97760307788849	1
High	IsMasterProtein	B9FS74	Kinesin-like protein KIN-14L OS=Oryza sativa subsp. japonica GN=KIN14L PE=2 SV=1	0.00744047619047619	3.00678427952586	0.918836140888208	1	1	1	1	1306	144.422	6.55	High	Not Found	Not Found	4.1e6			0.027	1.88758015632629	1
High	IsMasterProtein	Q6ZHS4	Cinnamyl alcohol dehydrogenase 2 OS=Oryza sativa subsp. japonica GN=CAD2 PE=1 SV=1	0.00744047619047619	2.97715938912347	2.75482093663912	1	6	1	1	363	38.618	6.39	High	High	High	1.6e7			0.122	13.2830110788345	1
High	IsMasterProtein	Q0DRV6	Superoxide dismutase [Cu-Zn] 1 OS=Oryza sativa subsp. japonica GN=SODCC1 PE=1 SV=1	0.00744047619047619	2.96377045591371	7.89473684210526	1	5	1	1	152	15.242	6.18	High	High	High		6.1e6		0.389	7.65969455242157	1
High	IsMasterProtein	Q10RX7	ABC transporter C family member 13 OS=Oryza sativa subsp. japonica GN=ABCC13 PE=2 SV=1	0.00744047619047619	2.96222190573374	1.52823920265781	1	3	1	1	1505	166.043	6.99	Not Found	High	High			3.8e7	0.062	2.74024248123169	1
High	IsMasterProtein	Q0JG75	Photosystem II reaction center PSB28 protein, chloroplastic OS=Oryza sativa subsp. japonica GN=PSB28 PE=2 SV=2	0.00744047619047619	2.94923368876696	6.11111111111111	1	10	1	1	180	19.724	9.76	High	High	High				0.334	17.2589687108994	1
High	IsMasterProtein	Q941T1	Delta-1-pyrroline-5-carboxylate synthase 2 OS=Oryza sativa subsp. japonica GN=P5CS2 PE=2 SV=1	0.00744047619047619	2.93704216591549	1.49659863945578	1	4	1	1	735	79.458	6.55	Not Found	High	High				0.048	10.6819760799408	1
High	IsMasterProtein	Q9FE64	Elongation factor G, mitochondrial OS=Oryza sativa subsp. japonica GN=Os03g0565500 PE=2 SV=2	0.00744047619047619	2.92445303860747	1.05680317040951	1	4	1	1	757	83.872	6.28	Not Found	High	High				0.059	4.18819212913513	1
High	IsMasterProtein	Q7XKE9	Clathrin light chain 1 OS=Oryza sativa subsp. japonica GN=Os04g0679100 PE=2 SV=1	0.00873362445414847	2.8725712221484	6.64451827242525	1	2	1	1	301	32.516	5.03	High	Not Found	High	5.4e6		3.5e6	0.194	8.01790928840637	1
High	IsMasterProtein	Q8W4M7	DNA repair helicase XPD OS=Arabidopsis thaliana GN=XPD PE=1 SV=1	0.00873362445414847	2.83983170704149	1.45118733509235	1	6	1	1	758	86.18	7.46	High	High	High	2.5e8			0.044	9.85404706001282	1
High	IsMasterProtein	Q6Z6M4	Isocitrate lyase OS=Oryza sativa subsp. japonica GN=ICL PE=1 SV=1	0.00873362445414847	2.83923143813887	2.7972027972028	1	2	1	1	572	63.011	7.23	Not Found	High	Not Found				0.072	4.27366065979004	1
High	IsMasterProtein	F4INA9	ATP-dependent DNA helicase homolog RECG, chloroplastic OS=Arabidopsis thaliana GN=RECG PE=3 SV=1	0.00873362445414847	2.79615153625377	1.3360739979445	1	9	1	1	973	108.308	7.39	High	High	High		8.0e6		0.036	23.0993800163269	1
High	IsMasterProtein	Q84YK7	Beta-glucosidase 27 OS=Oryza sativa subsp. japonica GN=BGLU27 PE=2 SV=1	0.00873362445414847	2.78968148017377	2.00400801603206	1	2	1	1	499	56.768	8.41	High	High	Not Found	1.3e7	9.5e6		0.083	4.09991717338562	1
High	IsMasterProtein	Q0JG99	Esterase PIR7B OS=Oryza sativa subsp. japonica GN=PIR7B PE=2 SV=2	0.00873362445414847	2.77520804350732	10.0746268656716	1	1	1	1	268	28.816	6.28	Not Found	High	Not Found		6.5e6		0	2.04501414299011	1
High	IsMasterProtein	Q7XUG1	Malate synthase OS=Oryza sativa subsp. japonica GN=MS PE=2 SV=1	0.00873362445414847	2.76700388960785	2.64550264550265	1	4	1	1	567	62.6	7.14	High	Not Found	High			3.9e6	0.07	10.0363585948944	1
High	IsMasterProtein	Q2QX01	Monothiol glutaredoxin-S12, chloroplastic OS=Oryza sativa subsp. japonica GN=GRXS12 PE=2 SV=1	0.00873362445414847	2.75895184932836	4.91228070175439	1	2	1	1	285	30.571	8.29	Not Found	High	Not Found				0.155	2.15373682975769	1
High	IsMasterProtein	Q5N8G1	2-C-methyl-D-erythritol 4-phosphate cytidylyltransferase, chloroplastic OS=Oryza sativa subsp. japonica GN=ISPD PE=2 SV=1	0.00997150997150997	2.72193266911134	4.04040404040404	1	2	1	1	297	32.443	7.43	High	High	Not Found	2.7e7			0.129	3.90803182125092	1
High	IsMasterProtein	P0C476	30S ribosomal protein S18, chloroplastic OS=Oryza sativa subsp. indica GN=rps18 PE=3 SV=1	0.00997150997150997	2.71130373940974	4.9079754601227	1	17	1	1	163	19.644	12.04	High	High	Not Found		3.5e6		0.259	35.6544599533081	1
High	IsMasterProtein	Q688T8	Glucose-1-phosphate adenylyltransferase large subunit 3, chloroplastic/amyloplastic OS=Oryza sativa subsp. japonica GN=AGPL3 PE=1 SV=1	0.00997150997150997	2.68824613894425	5.39499036608863	1	2	1	1	519	57.617	6.79	High	High	Not Found	3.7e6	2.1e6		0.064	5.41646099090576	1
High	IsMasterProtein	Q10S72	4-coumarate--CoA ligase-like 4 OS=Oryza sativa subsp. japonica GN=4CLL4 PE=2 SV=1	0.00997150997150997	2.66594855965311	3.6231884057971	1	1	1	1	552	59.828	8.88	Not Found	Not Found	High			7.5e6	0.072	2.6011335849762	1
High	IsMasterProtein	Q0JMR0	Putative 12-oxophytodienoate reductase 10 OS=Oryza sativa subsp. japonica GN=OPR10 PE=2 SV=1	0.00997150997150997	2.6298571529489	5.99369085173502	1	2	1	1	317	34.989	5.44	Not Found	High	Not Found		6.2e6		0.155	2.31875038146973	1
High	IsMasterProtein	Q10T32	Expansin-B8 OS=Oryza sativa subsp. japonica GN=EXPB8 PE=2 SV=1	0.00997150997150997	2.61564658586249	7.97101449275362	1	2	1	1	276	29.743	8.27	Not Found	High	Not Found				0.145	2.76965856552124	1
High	IsMasterProtein	Q9AY76	Actin-depolymerizing factor 2 OS=Oryza sativa subsp. japonica GN=ADF2 PE=2 SV=1	0.00997150997150997	2.61225434039114	14.4827586206897	1	2	1	1	145	16.783	5.94	High	Not Found	Not Found	3.5e6			0.334	2.26171088218689	1
High	IsMasterProtein	Q6H8D5	Coatomer subunit beta'-2 OS=Oryza sativa subsp. japonica GN=Os02g0209100 PE=2 SV=1	0.00997150997150997	2.55501888791206	1.20879120879121	1	6	1	1	910	102.613	5.06	High	High	High		1.3e6	6.6e6	0.047	13.1120971441269	1
High	IsMasterProtein	A2Z1W9	1-aminocyclopropane-1-carboxylate oxidase 1 OS=Oryza sativa subsp. indica GN=ACO1 PE=2 SV=1	0.00997150997150997	2.54836705254301	4.03726708074534	1	1	1	1	322	36.365	5.15	Not Found	Not Found	High			5.3e6	0.155	2.49303483963013	1
Medium	IsMasterProtein	Q8S059	Stearoyl-[acyl-carrier-protein] 9-desaturase 2, chloroplastic OS=Oryza sativa subsp. japonica GN=SSI2 PE=2 SV=1	0.0127118644067797	2.47599355444263	2.77777777777778	1	3	1	1	396	44.847	6.87	Not Found	High	High				0.086	2.30697846412659	1
Medium	IsMasterProtein	Q336R9	Peptide methionine sulfoxide reductase A4, chloroplastic OS=Oryza sativa subsp. japonica GN=MSRA4 PE=2 SV=2	0.0127118644067797	2.46180342165055	4.56273764258555	1	2	1	1	263	28.621	8.35	High	Not Found	Not Found	1.5e7			0.155	5.21662163734436	1
Medium	IsMasterProtein	Q9SXF8	Aquaporin PIP 1-3 OS=Oryza sativa subsp. japonica GN=PIP1-3 PE=2 SV=2	0.0153631284916201	2.36151074304536	4.51388888888889	1	2	1	1	288	30.737	8.66	High	Not Found	Not Found	2.3e6			0.259	1.94010019302368	1
Medium	IsMasterProtein	P0C464	30S ribosomal protein S11, chloroplastic OS=Oryza sativa subsp. japonica GN=rps11 PE=3 SV=1	0.0153631284916201	2.33105526554227	9.09090909090909	1	2	1	1	143	15.615	12.04	High	Not Found	High	7.0e6		2.3e6	0.334	4.42399311065674	1
Medium	IsMasterProtein	Q6I544	Germin-like protein 5-1 OS=Oryza sativa subsp. japonica GN=Os05g0277500 PE=2 SV=1	0.0153631284916201	2.3226668485801	7.23981900452489	1	1	1	1	221	23.161	8.27	Not Found	Not Found	High			9.7e6	0.233	2.58438348770142	1
Medium	IsMasterProtein	Q8LI30	4-alpha-glucanotransferase DPE1, chloroplastic/amyloplastic OS=Oryza sativa subsp. japonica GN=DPE1 PE=2 SV=2	0.0153631284916201	2.32175484807296	1.51515151515152	1	2	1	1	594	66.243	5.83	High	Not Found	Not Found	2.4e7			0.075	3.99565577507019	1
Medium	IsMasterProtein	Q7XUU0	Putative cellulose synthase-like protein H3 OS=Oryza sativa subsp. japonica GN=CSLH3 PE=3 SV=3	0.0153631284916201	2.29998893767789	1.51515151515152	1	1	1	1	792	88.431	8.09	Not Found	High	Not Found				0.053	1.91515171527863	1
Medium	IsMasterProtein	B8ANR3	Outer envelope pore protein 24, chloroplastic OS=Oryza sativa subsp. indica GN=OEP24 PE=3 SV=1	0.0165745856353591	2.27777753603027	6.25	1	1	1	1	224	24.191	9.23	Not Found	High	Not Found				0.166	2.07168173789978	1
Medium	IsMasterProtein	P48489	Serine/threonine-protein phosphatase PP1 OS=Oryza sativa subsp. japonica GN=Os03g0268000 PE=2 SV=2	0.0165745856353591	2.27164621797877	3.1055900621118	1	1	1	1	322	36.143	5.2	High	Not Found	Not Found	1.2e8			0.116	1.84724938869476	1
Medium	IsMasterProtein	B9F2U5	Translation factor GUF1 homolog, chloroplastic OS=Oryza sativa subsp. japonica GN=Os02g0157700 PE=3 SV=1	0.0165745856353591	2.25664704859044	2.05882352941176	1	7	1	1	680	74.901	6.51	High	High	Not Found	2.1e7	1.3e7		0.056	20.2122583389282	1
Medium	IsMasterProtein	A2WYE9	Probable sucrose-phosphate synthase 1 OS=Oryza sativa subsp. indica GN=SPS1 PE=2 SV=2	0.0178571428571429	2.24108810760203	1.4760147601476	1	1	1	1	1084	119.273	6.73	Not Found	High	Not Found		2.6e6		0.037	2.37482643127441	1
Medium	IsMasterProtein	Q8LSQ2	Probable signal recognition particle 43 kDa protein, chloroplastic OS=Oryza sativa subsp. japonica GN=Os03g0131900 PE=2 SV=1	0.0178571428571429	2.21538270736712	3.35051546391753	1	2	1	1	388	42.113	4.72	Not Found	High	Not Found				0.096	1.9810483455658	1
Medium	IsMasterProtein	B8AZ14	Probable DNA helicase MCM8 OS=Oryza sativa subsp. indica GN=MCM8 PE=3 SV=1	0.0178571428571429	2.2023170650851	1.26742712294043	1	5	1	1	789	86.218	6.93	High	High	High	3.3e6		7.6e6	0.046	9.99987089633942	1
Medium	IsMasterProtein	Q0INW1	Probable Ufm1-specific protease OS=Oryza sativa subsp. japonica GN=Os12g0285500 PE=2 SV=2	0.0219178082191781	2.16405589990615	1.71875	1	1	1	1	640	70.222	6.24	Not Found	High	Not Found				0.068	2.14764618873596	1
Medium	IsMasterProtein	Q5JNT2	Acyl transferase 4 OS=Oryza sativa subsp. japonica GN=AT4 PE=1 SV=1	0.0259917920656635	2.09097914578884	2.73348519362187	1	2	1	1	439	46.855	5.96	Not Found	Not Found	High				0.129	5.69292140007019	1
Medium	IsMasterProtein	Q0JL73	DEAD-box ATP-dependent RNA helicase 26 OS=Oryza sativa subsp. japonica GN=Os01g0618500 PE=2 SV=1	0.0297699594046008	2.01800028587012	2.42537313432836	1	2	1	1	536	58.812	9.42	Not Found	Not Found	High			6.3e6	0.075	4.33152031898499	1
Medium	IsMasterProtein	Q6ZIU9	Calcium-dependent protein kinase 21 OS=Oryza sativa subsp. japonica GN=CPK21 PE=2 SV=1	0.0297699594046008	2.01655414265866	2.65486725663717	1	1	1	1	565	61.878	6.19	High	Not Found	Not Found	4.0e6			0.062	2.03416419029236	1
Medium	IsMasterProtein	Q0J9V5	Thioredoxin-like protein CXXS1 OS=Oryza sativa subsp. japonica GN=Os04g0629500 PE=2 SV=1	0.0297699594046008	2.01488802046065	8.27067669172932	1	3	1	1	133	14.662	4.88	Not Found	Not Found	High			3.7e6	0.389	7.43945384025574	1
Medium	IsMasterProtein	Q84XG9	IAA-amino acid hydrolase ILR1-like 1 OS=Oryza sativa subsp. indica GN=ILL1 PE=2 SV=1	0.0297699594046008	2.01390037494487	4.07239819004525	1	3	1	1	442	47.165	6.04	Not Found	High	Not Found				0.11	3.79482483863831	1
Medium	IsMasterProtein	Q5QMT0	Beta-glucosidase 1 OS=Oryza sativa subsp. japonica GN=BGLU1 PE=2 SV=1	0.0297699594046008	2.00775585595323	3.10077519379845	1	1	1	1	516	57.964	8.27	High	Not Found	Not Found				0.072	2.31382894515991	1
Medium	IsMasterProtein	Q94HF1	Eukaryotic translation initiation factor 3 subunit K OS=Oryza sativa subsp. japonica GN=TIF3K1 PE=2 SV=1	0.0297699594046008	2.00629930517965	11.9469026548673	1	3	1	1	226	25.815	5.16	High	High	Not Found	1.2e7	5.4e6		0.212	5.95319747924805	1
Medium	IsMasterProtein	Q7F1X5	4-coumarate--CoA ligase-like 5 OS=Oryza sativa subsp. japonica GN=4CLL5 PE=2 SV=1	0.0324324324324324	1.99353395775077	2.9520295202952	1	2	1	1	542	57.311	6.48	Not Found	High	Not Found				0.089	3.93158447742462	1
Medium	IsMasterProtein	Q9XGX7	Mitochondrial import inner membrane translocase subunit Tim9 OS=Oryza sativa subsp. japonica GN=TIM9 PE=3 SV=2	0.0337381916329285	1.97922451180644	11.8279569892473	1	2	1	1	93	10.832	6.11	High	Not Found	Not Found	1.2e7			0.468	2.56146693229675	1
Medium	IsMasterProtein	Q6YVJ0	9-cis-epoxycarotenoid dioxygenase NCED1, chloroplastic OS=Oryza sativa subsp. japonica GN=NCED1 PE=2 SV=1	0.0348993288590604	1.96980521464325	1.88087774294671	1	4	1	1	638	68.576	6.54	High	High	High	2.3e6		9.5e6	0.068	10.119505405426	1
Medium	IsMasterProtein	Q7XUS2	Anthranilate synthase beta subunit 1, chloroplastic OS=Oryza sativa subsp. japonica GN=ASB1 PE=1 SV=1	0.0348993288590604	1.944621668625	4.86111111111111	1	2	1	1	288	30.703	6.87	Not Found	High	Not Found				0.166	2.04073858261108	1
Medium	IsMasterProtein	Q5WA72	Protein disulfide isomerase-like 1-5 OS=Oryza sativa subsp. japonica GN=PDIL1-5 PE=2 SV=1	0.0348993288590604	1.94081538236863	1.87617260787993	1	2	1	1	533	58.995	4.94	Not Found	High	Not Found				0.075	0	1
Medium	IsMasterProtein	Q0D673	Probable protein phosphatase 2C 62 OS=Oryza sativa subsp. japonica GN=Os07g0507000 PE=2 SV=1	0.0348993288590604	1.92045699259709	3.44827586206897	1	4	1	1	290	31.721	6.96	High	High	Not Found	1.4e8			0.145	3.35571956634521	1
Medium	IsMasterProtein	Q6ZIV7	Hypersensitive-induced response protein 1 OS=Oryza sativa subsp. japonica GN=HIR1 PE=1 SV=1	0.0412782956058589	1.88639084892697	4.92957746478873	1	3	1	1	284	31.36	5.35	Not Found	High	High			7.7e6	0.116	1.72364747524261	1
Medium	IsMasterProtein	Q6Z690	Lysine-specific histone demethylase 1 homolog 1 OS=Oryza sativa subsp. japonica GN=Os02g0755200 PE=2 SV=1	0.0412782956058589	1.88405682306094	0.94228504122497	1	10	1	1	849	90.691	5.48	High	High	High	3.6e7	2.6e7		0.061	10.6253573894501	1
Medium	IsMasterProtein	Q0J7E4	Acyl-[acyl-carrier-protein] desaturase 6, chloroplastic OS=Oryza sativa subsp. japonica GN=Os08g0199400 PE=2 SV=1	0.0438829787234043	1.87160073128219	5.25059665871122	1	1	1	1	419	46.071	7.74	Not Found	High	Not Found				0.101	0	1
Medium	IsMasterProtein	A2YXJ7	Retinoblastoma-related protein 1 OS=Oryza sativa subsp. indica GN=RBR1 PE=3 SV=1	0.0450928381962865	1.85139734519391	1.38613861386139	1	4	1	1	1010	111.439	8.57	High	High	Not Found	2.5e7			0.035	10.3303716182709	1
Low	IsMasterProtein	Q67IX6	Protein disulfide isomerase-like 1-4 OS=Oryza sativa subsp. japonica GN=PDIL1-4 PE=2 SV=1	0.0526315789473684	1.81219736128158	2.30905861456483	1	5	1	1	563	62.214	4.93	High	High	High	1.2e7	6.9e6	9.7e6	0.072	8.09231758117676	1
Low	IsMasterProtein	Q7G765	Probable NAD(P)H-dependent oxidoreductase 2 OS=Oryza sativa subsp. japonica GN=Os10g0113100 PE=2 SV=1	0.0526315789473684	1.81163407393685	5.27950310559006	1	2	1	1	322	35.761	5.58	High	Not Found	Not Found	6.4e6			0.11	5.31548190116882	1
Low	IsMasterProtein	B8AVF0	Beta-glucosidase 12 OS=Oryza sativa subsp. indica GN=BGLU12 PE=3 SV=1	0.0526315789473684	1.80437705641306	1.37254901960784	1	6	1	1	510	57.457	8.72	High	High	Not Found	1.9e7			0.07	8.13940453529358	1
Low	IsMasterProtein	Q657W3	Cation-chloride cotransporter 2 OS=Oryza sativa subsp. japonica GN=CCC2 PE=2 SV=2	0.0526315789473684	1.80024482274653	2.51509054325956	1	4	1	1	994	109.255	7.62	Not Found	Not Found	High			1.7e7	0.046	8.33720302581787	1
