# Supplementary material for: Sodium lignosulfonate improves shoot growth of Oryza sativa via enhancement of photosynthetic activity and reduced accumulation of reactive oxygen species
Source: Sci Rep. 2021 Jun 24;11:13226. doi: 10.1038/s41598-021-92401-x (PMC8225820; doi:10.1038/s41598-021-92401-x)
Supplement: Supplementary file 2 — Supplementary Information 2. [file 41598_2021_92401_MOESM2_ESM.zip › NaLS-treated/NaLS3_070418_01_PSMs.txt]

Confidence	Identifying Node	PSM Ambiguity	Annotated Sequence	Modifications	# Protein Groups	# Proteins	Master Protein Accessions	Protein Accessions	# Missed Cleavages	Charge	DeltaScore	DeltaCn	Rank	Search Engine Rank	m/z [Da]	MH+ [Da]	DeltaM [ppm]	Deltam/z [Da]	Activation Type	MS Order	Isolation Interference [%]	Ion Inject Time [ms]	RT [min]	First Scan	Spectrum File	Ions Matched	XCorr	Area	Apex RT [min]	Percolator q-Value	Percolator PEP
High	Sequest HT (A2)	Unambiguous	[K].TITLEVESSDTIDNVK.[A]		1	6	P51431	P0CH35; P0C030; Q58G87; P51431; P0C031; Q9ARZ9	0	2	0.6211	0	1	1	882.448547363281	1763.88981809656	-0.621871470744442	-0.000548456718775014	HCD	MS2	78.089	33.97	41.9659318714667	39676	NaS3_070418_02.raw	0/0	4.16770601272583			0	9.466E-06
High	Sequest HT (A2)	Unambiguous	[K].VIHDnFGIIEGLMTTVHAITATQK.[T]	N5(Deamidated)	1	1	A2YQT7	A2YQT7	0	4	0.1691	0	1	1	653.3505859375	2610.38051386	8.01225241442447	0.00522871499990096	CID	MS2		42	81.1252781442667	78533	NaS3_070418_01.raw	0/0	4.08312177658081			0	9.491E-05
High	Sequest HT (A2)	Unambiguous	[R].VTPQPGVPPEEAGAAVAAESSTGTWTTVWTDGLTSLDR.[Y]		1	1	P0C511	P0C511	0	3	0.5758	0	1	1	1285.63244628906	3854.88278560719	2.81959489774658	0.00362305906234421	HCD	MS2	4.939956	42.79	81.1262637	78534	NaS3_070418_01.raw	0/0	3.89473986625671			0	4.268E-05
High	Sequest HT (A2)	Unambiguous	[R].WAMLGALGcVFPELLAR.[N]	C9(Carbamidomethyl)	2	2	P12330; P12331	P12330; P12331	0	2	0.6133	0	1	1	952.5009765625	1903.994676495	1.34948826245002	0.00128470750015097	CID	MS2		33.1	81.1768361290667	78582	NaS3_070418_01.raw	0/0	4.36700296401978			0	2.09E-05
High	Sequest HT (A2)	Unambiguous	[R].FVIQGFGNVGSWAAQLISEAGGK.[V]		1	1	A2XMV1	A2XMV1	0	3	0.3491	0	1	1	779.406005859375	2336.20346431813	0.046326500138788	3.60760417000468E-05	HCD	MS2	47.00729	40.95	81.2146055256	78620	NaS3_070418_01.raw	0/0	3.18179297447205			0	0.0001101
High	Sequest HT (A2)	Unambiguous	[K].TIVAANLGVTPSNDGEVIR.[V]		1	1	A3BLC3	A3BLC3	0	2	0.5755	0	1	1	963.517883300781	1926.02848997156	-0.30646392810357	-0.000295129218784496	CID	MS2		23.08	43.6983571514667	41448	NaS3_070418_03.raw	0/0	3.51339888572693			0	0.0001422
High	Sequest HT (A2)	Unambiguous	[R].FVIQGFGNVGSWAAQLISEAGGK.[V]		1	1	A2XMV1	A2XMV1	0	3	0.4628	0	1	1	779.40673828125	2336.20566158375	0.98685490888034	0.000768497916700047	HCD	MS2	37.52505	33.1	81.2700944488	78673	NaS3_070418_01.raw	0/0	3.75725197792053			0	0.0001131
High	Sequest HT (A2)	Unambiguous	[R].AASAAGTIMTLSSWATSSVEEVASTGPGIR.[F]		2	2	Q10CE4; B8B7C5	Q10CE4; B8B7C5	0	3	0.4978	0	1	1	970.154235839844	2908.44815425953	4.29023396738829	0.0041592898436041	CID	MS2		33.1	81.2709675784	78674	NaS3_070418_01.raw	0/0	4.60068082809448			0	6.48E-05
High	Sequest HT (A2)	Unambiguous	[K].TIVAANLGVTPSNDGEVIR.[V]		1	1	A3BLC3	A3BLC3	0	2	0.5079	0	1	1	963.517883300781	1926.02848997156	-0.30646392810357	-0.000295129218784496	HCD	MS2	44.28998	37.725	43.6966616018667	41446	NaS3_070418_03.raw	0/0	3.8155403137207			0	3.043E-05
High	Sequest HT (A2)	Unambiguous	[R].ELGVPIVMHDYLTGGFTANTSLAHYcR.[D]	C26(Carbamidomethyl)	1	1	P0C511	P0C511	0	4	0.5392	0	1	1	756.369445800781	3022.45595331313	0.324521997445223	0.000245213281212742	HCD	MS2	6.2127	33.1	81.4044990349333	78806	NaS3_070418_01.raw	0/0	4.08001279830933			0	1.986E-05
High	Sequest HT (A2)	Unambiguous	[K].VIHDNFGIIEGLMTTVHAITATQK.[T]		1	1	A2YQT7	A2YQT7	0	3	0.7649	0	1	1	870.463989257813	2609.37741451344	0.701897208287904	0.000610504479027441	CID	MS2		33.1	81.4053802312	78807	NaS3_070418_01.raw	0/0	4.85134315490723			0	9.494E-07
High	Sequest HT (A2)	Unambiguous	[R].VALEAcVQAR.[N]	C6(Carbamidomethyl)	1	1	P0C511	P0C511	0	2	0.5844	0	1	1	558.795288085938	1116.58329954188	0.264621505144104	0.000147735937577664	CID	MS2		33.1	81.4132800154667	78815	NaS3_070418_01.raw	0/0	3.20033240318298			0	0.0001526
High	Sequest HT (A2)	Unambiguous	[K].ANSEATLGTYqGDAVLGEGASESLHVK.[D]	Q11(Deamidated)	1	1	Q5N725	Q5N725	0	3	0.0882	0	1	1	902.438720703125	2705.30160884938	4.26954564033272	0.00385011979168715	HCD	MS2	16.83072	42.015	43.6779809656	41427	NaS3_070418_03.raw	0/0	4.75537538528442			0	5.045E-05
High	Sequest HT (A2)	Unambiguous	[R].IAGGPLGEVVDPLYPGGSFDPLGLADDPEAFAELK.[V]		1	1	P12331	P12331	0	3	0.4096	0	1	1	1176.2578125	3526.75888424	-1.11232600964904	-0.00130763666675193	HCD	MS2	7.567437	33.1	81.4445826978667	78845	NaS3_070418_01.raw	0/0	2.93241953849792			0	4.254E-05
High	Sequest HT (A2)	Unambiguous	[K].ILNEGQIASTDVVEVVVSPPYVFLPVVK.[S]		1	1	P48494	P48494	0	3	0.4861	0	1	1	1004.56115722656	3011.66891841969	-0.475689615813681	-0.000477540104081224	HCD	MS2	25.14872	33.1	81.4788393957333	78878	NaS3_070418_01.raw	0/0	3.94625496864319			0	0.000108
High	Sequest HT (A2)	Unambiguous	[R].FVIQGFGNVGSWAAQLISEAGGK.[V]		1	1	A2XMV1	A2XMV1	0	2	0.8014	0	1	1	1168.60607910156	2336.20488157313	0.652975316169283	0.000762741562539304	CID	MS2		40.53	81.4857480344	78884	NaS3_070418_01.raw	0/0	4.32608127593994			0	1.459E-05
High	Sequest HT (A2)	Unambiguous	[K].VIHDNFGIIEGLMTTVHAITATQK.[T]		1	1	A2YQT7	A2YQT7	0	4	0.6847	0	1	1	653.10009765625	2609.378560735	1.14116764907425	0.000744433749900963	CID	MS2		33.1	81.5270500416	78924	NaS3_070418_01.raw	0/0	3.52446913719177			0	3.433E-05
High	Sequest HT (A2)	Unambiguous	[R].VTPQPGVPPEEAGAAVAAESSTGTWTTVWTDGLTSLDR.[Y]		1	1	P0C511	P0C511	0	3	0.6176	0	1	1	1285.63024902344	3854.87619381031	1.10960374423903	0.00142579343734421	HCD	MS2	4.497387	31.795	81.5456575912	78942	NaS3_070418_01.raw	0/0	3.86724424362183			0	3.547E-05
High	Sequest HT (A2)	Unambiguous	[R].WAMLGALGcVFPELLAR.[N]	C9(Carbamidomethyl)	2	2	P12330; P12331	P12330; P12331	0	2	0.6336	0	1	1	952.501403808594	1903.99553098719	1.79827803648457	0.00171195359390097	CID	MS2		33.1	81.5739374725333	78969	NaS3_070418_01.raw	0/0	4.34143304824829			0	1.962E-05
High	Sequest HT (A2)	Unambiguous	[K].TITLEVESSDTIDNVK.[A]		1	6	P51431	P0CH35; P0C030; Q58G87; P51431; P0C031; Q9ARZ9	0	2	0.625	0	1	1	882.449829101563	1763.89238157313	0.831436407132726	0.000733281562474986	CID	MS2		32.275	43.6704333197333	41418	NaS3_070418_03.raw	0/0	4.63640356063843			0	2.032E-05
High	Sequest HT (A2)	Unambiguous	[R].FVIQGFGNVGSWAAQLISEAGGK.[V]		1	1	A2XMV1	A2XMV1	0	3	0.4922	0	1	1	779.405395507813	2336.20163326344	-0.737447173812505	-0.000574275520799953	CID	MS2		41.475	81.6709270445333	79063	NaS3_070418_01.raw	0/0	3.19260263442993			0	9.26E-05
High	Sequest HT (A2)	Unambiguous	[K].TITLEVESSDTIDNVK.[A]		1	6	P51431	P0CH35; P0C030; Q58G87; P51431; P0C031; Q9ARZ9	0	2	0.62	0	1	1	882.449829101563	1763.89238157313	0.831436407132726	0.000733281562474986	HCD	MS2	8.072357	22.54	43.6686583789333	41416	NaS3_070418_03.raw	0/0	4.29335403442383			0	2.308E-05
High	Sequest HT (A2)	Unambiguous	[K].VIHDNFGIIEGLMTTVHAITATQK.[T]		1	1	A2YQT7	A2YQT7	0	4	0.5521	0	1	1	653.099731445313	2609.37709589125	0.579790528991032	0.000378222812400963	HCD	MS2	1.728144	33.1	81.1232783218667	78531	NaS3_070418_01.raw	0/0	4.13230466842651			0	3.826E-06
High	Sequest HT (A2)	Unambiguous	[K].ILNEGQIASTDVVEVVVSPPYVFLPVVK.[S]		1	1	P48494	P48494	0	3	0.5497	0	1	1	1004.56292724609	3011.67422847828	1.28747101427198	0.00129247942716878	HCD	MS2	32.91388	42.805	81.1067226736	78514	NaS3_070418_01.raw	0/0	4.53371810913086			0	3.67E-05
High	Sequest HT (A2)	Unambiguous	[R].TAISHVQNLITGVTK.[G]		1	1	P49210	P49210	0	2	0.4481	0	1	1	791.452026367188	1581.89677610438	0.565570961784897	0.000447337187551966	CID	MS2		21.07	43.7058796816	41456	NaS3_070418_03.raw	0/0	3.08245539665222	9622408.75	43.9113006591797	0	5.946E-05
High	Sequest HT (A2)	Unambiguous	[K].DADEDDDDLDLFGDETEEDKK.[A]		1	1	P29545	P29545	1	3	0.4582	0	1	1	810.325073242188	2428.96066646656	-1.13501644804018	-0.000918971145741428	HCD	MS2	46.80888	29.545	43.7083525949333	41459	NaS3_070418_03.raw	0/0	3.71069359779358			0	4.809E-05
High	Sequest HT (A2)	Unambiguous	[K].AAQDIALADLAPTHPIR.[L]		2	2	Q6ZKC0; Q2R2W2	Q6ZKC0; Q2R2W2	0	3	0.4762	0	1	1	591.660400390625	1772.96664791188	0.727601286555284	0.00043000395847533	HCD	MS2	31.73254	13.48799	43.7678353778667	41523	NaS3_070418_03.raw	0/0	3.36349773406982	19520819	43.6666564941406	0	4.565E-05
High	Sequest HT (A2)	Unambiguous	[R].FVIQGFGNVGSWAAQLISEAGGK.[V]		1	1	A2XMV1	A2XMV1	0	2	0.402	0	1	1	1168.60986328125	2336.2124499325	3.89257316850129	0.0045469212500393	HCD	MS2	16.21923	40.59	80.6650339146667	78081	NaS3_070418_01.raw	0/0	3.05536484718323	2654978.5	80.7768173217773	0	3.885E-05
High	Sequest HT (A2)	Unambiguous	[K].ANSEATLGTYQGDAVLGEGASESLHVK.[D]		1	1	Q5N725	Q5N725	0	3	0.5587	0	1	1	902.106140136719	2704.30386715016	-0.804398544214178	-0.000725113281229521	CID	MS2		31.705	43.7427051778667	41497	NaS3_070418_03.raw	0/0	3.58400464057922			0	0.0001044
High	Sequest HT (A2)	Unambiguous	[K].ANSEATLGTYQGDAVLGEGASESLHVK.[D]		1	1	Q5N725	Q5N725	0	3	0.4314	0	1	1	902.106140136719	2704.30386715016	-0.804398544214178	-0.000725113281229521	HCD	MS2	26.32252	27.385	43.7411719906667	41495	NaS3_070418_03.raw	0/0	4.0845627784729			0	1.157E-05
High	Sequest HT (A2)	Unambiguous	[K].ILNEGQIASTDVVEVVVSPPYVFLPVVK.[S]		1	1	P48494	P48494	0	3	0.5966	0	1	1	1004.56201171875	3011.67148189625	0.375491378020778	0.000376952083418776	HCD	MS2	21.3877	33.1	80.704444428	78121	NaS3_070418_01.raw	0/0	3.56767630577087			0	8.442E-05
High	Sequest HT (A2)	Unambiguous	[R].VTPQPGVPPEEAGAAVAAESSTGTWTTVWTDGLTSLDR.[Y]		1	1	P0C511	P0C511	0	3	0.4665	0	1	1	1285.63000488281	3854.87546138844	0.919604727182637	0.00118165281234421	CID	MS2		33.1	80.7053195666667	78122	NaS3_070418_01.raw	0/0	3.73300170898438			0	2.673E-05
High	Sequest HT (A2)	Unambiguous	[R].SEALEPTRPAIPILLAVGAIHQHLIqNGLR.[M]	Q26(Deamidated)	1	1	Q69RJ0	Q69RJ0	0	5	0.067	0	1	1	646.574401855469	3228.84290275734	6.61598576237779	0.00427236746879709	HCD	MS2	8.425305	33.1	80.7239439026667	78141	NaS3_070418_01.raw	0/0	3.58141183853149			0	0.0001051
High	Sequest HT (A2)	Unambiguous	[R].SEALEPTRPAIPILLAVGAIHQHLIQnGLR.[M]	N27(Deamidated)	1	1	Q69RJ0	Q69RJ0	0	5	0.067	0	1	2	646.574401855469	3228.84290275734	6.61598576237779	0.00427236746879709	HCD	MS2	8.425305	33.1	80.7239439026667	78141	NaS3_070418_01.raw	0/0	3.57996034622192			0	0.0001194
High	Sequest HT (A2)	Unambiguous	[R].LKVPPALNQFTR.[T]		1	1	P0DKK7	P0DKK7	1	3	0.7041	0	1	1	461.940979003906	1383.80838375172	-1.67050181701497	-0.000770552760362383	CID	MS2		39.705	43.7333494045333	41486	NaS3_070418_03.raw	0/0	3.91570806503296			0	0.0001549
High	Sequest HT (A2)	Unambiguous	[R].WAMLGALGcVFPELLAR.[N]	C9(Carbamidomethyl)	2	2	P12330; P12331	P12330; P12331	0	2	0.6474	0	1	1	952.499267578125	1903.99125852625	-0.445670833688179	-0.000424276874849028	CID	MS2		33.1	80.7853722786667	78200	NaS3_070418_01.raw	0/0	3.96966099739075			0	3.391E-05
High	Sequest HT (A2)	Unambiguous	[K].VIHDNFGIIEGLMTTVHAITATQK.[T]		1	1	A2YQT7	A2YQT7	0	3	0.6036	0	1	1	870.464416503906	2609.37869625172	1.19310218836072	0.00103775057277744	CID	MS2		31.57	81.7883341757333	79178	NaS3_070418_01.raw	0/0	4.43701791763306			0	2.601E-06
High	Sequest HT (A2)	Unambiguous	[R].FVIQGFGNVGSWAAQLISEAGGK.[V]		1	1	A2XMV1	A2XMV1	0	3	0.3754	0	1	1	779.406860351563	2336.20602779469	1.1436096436706	0.000890568229200047	HCD	MS2	42.03501	33.1	80.8132023645333	78228	NaS3_070418_01.raw	0/0	2.92974734306335			0	3.855E-05
High	Sequest HT (A2)	Unambiguous	[R].AASAAGTIMTLSSWATSSVEEVASTGPGIR.[F]		2	2	Q10CE4; B8B7C5	Q10CE4; B8B7C5	0	3	0.5903	0	1	1	970.151794433594	2908.44083004078	1.77196656699285	0.0017178835936041	HCD	MS2	22.33559	33.1	80.8583856525333	78271	NaS3_070418_01.raw	0/0	4.32013416290283			0	1.444E-06
High	Sequest HT (A2)	Unambiguous	[K].LNTEILGVSIDSVFSHLAWVQTDR.[K]		1	1	Q6ER94	Q6ER94	0	3	0.3978	0	1	1	900.806335449219	2700.40445308766	1.96191649913289	0.00176598588556468	HCD	MS2	45.66955	42.405	80.8727287805333	78286	NaS3_070418_01.raw	0/0	3.72142696380615	1101801.5625	80.6749572753906	0	0.0001281
High	Sequest HT (A2)	Unambiguous	[K].ILPWGDEAYAGGSANAPR.[G]		1	1	Q10M12	Q10M12	0	2	0.7942	0	1	1	922.949279785156	1844.89128294031	-0.706772685266569	-0.000651959843821714	CID	MS2		24.04	43.732412148	41485	NaS3_070418_03.raw	0/0	5.15218734741211	37714270	43.5505065917969	0	3.245E-06
High	Sequest HT (A2)	Unambiguous	[R].AASAAGTIMTLSSWATSSVEEVASTGPGIR.[F]		2	2	Q10CE4; B8B7C5	Q10CE4; B8B7C5	0	4	0.5342	0	1	1	727.864379882813	2908.43568964125	0.00455614325302637	3.31281239596137E-06	CID	MS2		33.1	80.9339282738667	78342	NaS3_070418_01.raw	0/0	3.80220508575439			0	0.0001553
High	Sequest HT (A2)	Unambiguous	[R].GFYTYEAFLAAAAAFPAFGGTGnTETR.[K]	N23(Deamidated)	1	1	Q7DNA1	Q7DNA1	0	3	0.619	0	1	1	934.774047851563	2802.30759029469	1.07191584424773	0.00100127822887819	CID	MS2		33.1	80.985207152	78393	NaS3_070418_01.raw	0/0	4.82671070098877	1653225	80.8228912353516	0	1.447E-05
High	Sequest HT (A2)	Unambiguous	[R].ELGVPIVMHDYLTGGFTANTSLAHYcR.[D]	C26(Carbamidomethyl)	1	1	P0C511	P0C511	0	4	0.6259	0	1	1	756.369812011719	3022.45741815688	0.809175619533016	0.000611424218712742	HCD	MS2	73.81168	33.1	81.0069145696	78416	NaS3_070418_01.raw	0/0	4.24829530715942			0	1.332E-06
High	Sequest HT (A2)	Unambiguous	[K].ILPWGDEAYAGGSANAPR.[G]		1	1	Q10M12	Q10M12	0	2	0.6978	0	1	1	922.949279785156	1844.89128294031	-0.706772685266569	-0.000651959843821714	HCD	MS2	5.020672	28	43.7309081544	41483	NaS3_070418_03.raw	0/0	4.16930437088013	37714270	43.5505065917969	0	4.524E-06
High	Sequest HT (A2)	Unambiguous	[R].GGLDFTKDDENVNSQPFMR.[W]		1	1	P0C511	P0C511	1	3	0.4465	0	1	1	723.999633789063	2169.98434810719	-1.20241405316573	-0.000869740937559982	CID	MS2		2.395206	43.7290827504	41481	NaS3_070418_03.raw	0/0	5.41750812530518			0	5.709E-05
High	Sequest HT (A2)	Unambiguous	[K].VIHDNFGIIEGLMTTVHAITATQK.[T]		1	1	A2YQT7	A2YQT7	0	3	0.5978	0	1	1	870.465393066406	2609.38162593922	2.31585642852715	0.00201431307277744	CID	MS2		21.07	81.0222702848	78430	NaS3_070418_01.raw	0/0	3.62705755233765			0	3.077E-05
High	Sequest HT (A2)	Unambiguous	[R].GISAcAVcDGAAPIFR.[N]	C5(Carbamidomethyl); C8(Carbamidomethyl)	1	2	Q6ZFU6	Q69PS6; Q6ZFU6	0	2	0.3279	0	1	1	832.897338867188	1664.78740110438	-0.553304953351944	-0.000460567812488932	CID	MS2		36.225	43.7139627002667	41465	NaS3_070418_03.raw	0/0	3.04898476600647	4534508	43.6662216186523	0	0.0001089
High	Sequest HT (A2)	Unambiguous	[R].FVIQGFGNVGSWAAQLISEAGGK.[V]		1	1	A2XMV1	A2XMV1	0	3	0.5244	0	1	1	779.406860351563	2336.20602779469	1.1436096436706	0.000890568229200047	CID	MS2		41.19	80.8151629930667	78230	NaS3_070418_01.raw	0/0	3.28272771835327			0	0.0001316
High	Sequest HT (A2)	Unambiguous	[R].ELGVPIVMHDYLTGGFTANTSLAHYcR.[D]	C26(Carbamidomethyl)	1	1	P0C511	P0C511	0	4	0.5426	0	1	1	756.368835449219	3022.45351190688	-0.483234039367765	-0.000365138281287258	HCD	MS2	78.79642	41.35	81.7903802701333	79180	NaS3_070418_01.raw	0/0	4.11086511611938			0	9.928E-06
High	Sequest HT (A2)	Unambiguous	[R].IAGGPLGEVVDPLYPGGSFDPLGLADDPEAFAELK.[V]		1	1	P12331	P12331	0	3	0.7666	0	1	1	1176.25915527344	3526.76291256031	0.0298886877309976	3.51367707480676E-05	CID	MS2		33.1	81.8366279098667	79225	NaS3_070418_01.raw	0/0	3.1710844039917			0	0.000127
High	Sequest HT (A2)	Unambiguous	[R].VALEAcVQAR.[N]	C6(Carbamidomethyl)	1	1	P0C511	P0C511	0	2	0.6706	0	1	1	558.795043945313	1116.58281126063	-0.172678049139089	-9.64046874223357E-05	CID	MS2		40.335	81.8455632856	79234	NaS3_070418_01.raw	0/0	3.43161773681641			0	0.0001325
High	Sequest HT (A2)	Unambiguous	[R].TAISHVQNLITGVTK.[G]		1	1	P49210	P49210	0	3	0.4551	0	1	1	527.969848632813	1581.89499263844	-0.561852124914244	-0.000296263854124845	CID	MS2		12.26954	43.5422639466667	41280	NaS3_070418_03.raw	0/0	3.11518549919128			0	8.288E-06
High	Sequest HT (A2)	Unambiguous	[R].TAISHVQNLITGVTK.[G]		1	1	P49210	P49210	0	3	0.5814	0	1	1	527.969848632813	1581.89499263844	-0.561852124914244	-0.000296263854124845	HCD	MS2	9.269224	23.46114	43.5406935808	41278	NaS3_070418_03.raw	0/0	3.44478034973145			0	1.311E-05
High	Sequest HT (A2)	Unambiguous	[R].GGLDFTKDDENVNSQPFMR.[W]		1	1	P0C511	P0C511	1	2	0.7567	0	1	1	1085.49743652344	2169.98759641688	0.294511850700185	0.000319543437399261	CID	MS2		16.4268	43.5387307944	41276	NaS3_070418_03.raw	0/0	5.25936031341553			0	1.032E-05
High	Sequest HT (A2)	Unambiguous	[R].IAGGPLGEVVDPLYPGGAFDPLGLADDPEAFAELK.[V]		1	1	P12330	P12330	0	3	0.5027	0	1	1	1170.93005371094	3510.77560787281	2.19761688859381	0.00257177427086693	CID	MS2		33.1	82.7855194021333	80159	NaS3_070418_01.raw	0/0	3.7030041217804	3717311.1875	82.8821182250977	0	1.855E-05
High	Sequest HT (A2)	Unambiguous	[R].LLSSGNVYTQEEILTR.[I]		1	1	Q75KR1	Q75KR1	0	2	0.3857	0	1	1	911.980895996094	1822.95451536219	-0.00164448003853898	-1.49890615830373E-06	HCD	MS2	0	42.505	43.5132945829333	41253	NaS3_070418_03.raw	0/0	3.49732422828674	12283047.625	43.4442291259766	0	3.623E-05
High	Sequest HT (A2)	Unambiguous	[K].VIHDNFGIIEGLMTTVHAITATQK.[T]		1	1	A2YQT7	A2YQT7	0	3	0.5222	0	1	1	870.464294433594	2609.37833004078	1.05275790833991	0.000915680260277441	HCD	MS2	4.90601	33.1	82.9198445178667	80292	NaS3_070418_01.raw	0/0	4.26971912384033			0	5.66E-06
High	Sequest HT (A2)	Unambiguous	[R].IAGGPLGEVVDPLYPGGSFDPLGLADDPEAFAELK.[V]		1	1	P12331	P12331	0	3	0.5619	0	1	1	1176.26184082031	3526.77096920094	2.31431808249107	0.00272068364574807	CID	MS2		33.1	82.9207194904	80293	NaS3_070418_01.raw	0/0	3.15376925468445			0	1.735E-05
High	Sequest HT (A2)	Unambiguous	[K].VIHDNFGIIEGLMTTVHAITATQK.[T]		1	1	A2YQT7	A2YQT7	0	3	0.6499	0	1	1	870.464294433594	2609.37833004078	1.05275790833991	0.000915680260277441	CID	MS2		40.815	82.9218011272	80294	NaS3_070418_01.raw	0/0	3.76838970184326			0	0.0001384
High	Sequest HT (A2)	Unambiguous	[K].TTTTNAGAPVWNDNEALTVGPR.[G]		1	1	Q0E4K1	Q0E4K1	0	2	0.7489	0	1	1	1143.06066894531	2285.11406126063	-0.70104082727644	-0.00080097968748305	CID	MS2		29.86	43.5031969296	41243	NaS3_070418_03.raw	0/0	4.45668411254883	229817198.125	43.5282669067383	0	7.196E-06
High	Sequest HT (A2)	Unambiguous	[K].TTTTNAGAPVWNDNEALTVGPR.[G]		1	1	Q0E4K1	Q0E4K1	0	2	0.6723	0	1	1	1143.05993652344	2285.11259641688	-1.34207785379433	-0.00153340156248305	HCD	MS2	1.731328	30.835	43.5015304376	41241	NaS3_070418_03.raw	0/0	4.1178412437439	229817198.125	43.5282669067383	0	1.766E-05
High	Sequest HT (A2)	Unambiguous	[K].VIHDNFGIIEGLMTTVHAITATQK.[T]		1	1	A2YQT7	A2YQT7	0	4	0.7279	0	1	1	653.100402832031	2609.37978143813	1.60898191581026	0.00104960953115096	CID	MS2		40.365	82.6666392837333	80042	NaS3_070418_01.raw	0/0	4.40537452697754			0	1.159E-05
High	Sequest HT (A2)	Unambiguous	[R].ELGVPIVMHDYLTGGFTANTSLAHYcR.[D]	C26(Carbamidomethyl)	1	1	P0C511	P0C511	0	4	0.5163	0	1	1	756.369384765625	3022.4557091725	0.243746393763924	0.000184178124962742	HCD	MS2	0	33.1	82.9362085509333	80307	NaS3_070418_01.raw	0/0	3.37315535545349			0	4.751E-05
High	Sequest HT (A2)	Unambiguous	[R].TAEALAEYVNSEAATNVK.[I]		1	1	Q75M08	Q75M08	0	2	0.6301	0	1	1	940.962829589844	1880.91838254969	-2.78030977917675	-0.00261477515630304	HCD	MS2	34.84668	36.535	43.47952936	41220	NaS3_070418_03.raw	0/0	4.19034051895142			0	3.59E-05
High	Sequest HT (A2)	Unambiguous	[K].VIHDNFGIIEGLMTTVHAITATQK.[T]		1	1	A2YQT7	A2YQT7	0	4	0.5297	0	1	1	653.10009765625	2609.378560735	1.14116764907425	0.000744433749900963	HCD	MS2	21.76438	33.1	83.0247315808	80394	NaS3_070418_01.raw	0/0	4.37607765197754			0	9.53E-06
High	Sequest HT (A2)	Unambiguous	[R].VTPQPGVPPEEAGAAVAAESSTGTWTTVWTDGLTSLDR.[Y]		1	1	P0C511	P0C511	0	3	0.6139	0	1	1	1285.63024902344	3854.87619381031	1.10960374423903	0.00142579343734421	CID	MS2		33.1	83.0256067322667	80395	NaS3_070418_01.raw	0/0	4.03809595108032			0	7.79E-05
High	Sequest HT (A2)	Unambiguous	[K].VIHDNFGIIEGLMTTVHAITATQK.[T]		1	1	A2YQT7	A2YQT7	0	4	0.6291	0	1	1	653.099731445313	2609.37709589125	0.579790528991032	0.000378222812400963	CID	MS2		40.365	83.0266881637333	80396	NaS3_070418_01.raw	0/0	3.37408065795898			0	7.97E-05
High	Sequest HT (A2)	Unambiguous	[R].ELGVPIVMHDYLTGGFTANTSLAHYcR.[D]	C26(Carbamidomethyl)	1	1	P0C511	P0C511	0	4	0.5223	0	1	1	756.369689941406	3022.45692987563	0.647624412170419	0.000489353906212742	HCD	MS2	72.15478	33.1	83.0285565621333	80398	NaS3_070418_01.raw	0/0	3.58429741859436			0	5.229E-05
High	Sequest HT (A2)	Unambiguous	[K].ILNEGQIASTDVVEVVVSPPYVFLPVVK.[S]		1	1	P48494	P48494	0	3	0.3743	0	1	1	1004.55889892578	3011.66214351734	-2.72523938523332	-0.00273584088533122	HCD	MS2	27.75386	33.1	83.0835666901333	80453	NaS3_070418_01.raw	0/0	3.82150816917419			0	0.0001204
High	Sequest HT (A2)	Unambiguous	[K].TTTTNAGAPVWNDNEALTVGPR.[G]		1	1	Q0E4K1	Q0E4K1	0	3	0.3059	0	1	1	762.375915527344	2285.11319332203	-1.08086343656416	-0.000823299322898189	HCD	MS2	42.67613	21.445	43.407718024	41147	NaS3_070418_03.raw	0/0	3.53337621688843			0	7.468E-05
High	Sequest HT (A2)	Unambiguous	[R].IAGGPLGEVVDPLYPGGAFDPLGLADDPEAFAELK.[V]		1	1	P12330	P12330	0	3	0.5976	0	1	1	1170.92907714844	3510.77267818531	1.36313064807164	0.00159521177086693	CID	MS2		32.08	83.1372975722667	80505	NaS3_070418_01.raw	0/0	3.37800884246826			0	5.416E-06
High	Sequest HT (A2)	Unambiguous	[R].FYNVVIEELPANVADLL.[-]		1	1	P35683	P35683	0	2	0.6726	0	1	1	960.012573242188	1919.01786985438	0.94520020789577	0.000906927187543261	CID	MS2		40.845	83.138378936	80506	NaS3_070418_01.raw	0/0	3.35735583305359			0	9.468E-05
High	Sequest HT (A2)	Unambiguous	[K].APAADDDDDDDVDLFGEETEEEK.[K]		1	1	Q40680	Q40680	0	2	0.9232	0	1	1	1270.5	2539.99272337	-1.07415940385285	-0.00136418000010963	CID	MS2		37.395	43.3752527104	41112	NaS3_070418_03.raw	0/0	4.56451606750488	18219549	43.5413246154785	0	3.018E-05
High	Sequest HT (A2)	Unambiguous	[R].TAEALAEYVnSEAATNVK.[I]	N10(Deamidated)	1	1	Q75M08	Q75M08	0	2	0.0735	0	1	1	941.465270996094	1881.92326536219	8.3092612803645	0.00781863109369696	CID	MS2		28.555	43.4812583205333	41222	NaS3_070418_03.raw	0/0	5.17442941665649	15563622	43.4244613647461	0	2.749E-05
High	Sequest HT (A2)	Unambiguous	[R].ELGVPIVMHDYLTGGFTANTSLAHYcR.[D]	C26(Carbamidomethyl)	1	1	P0C511	P0C511	0	4	0.5759	0	1	1	756.370544433594	3022.46034784438	1.7784828637086	0.00134384609371274	HCD	MS2	14.80753	43.51	80.6429097944	78060	NaS3_070418_01.raw	0/0	3.82264399528503			0	1.151E-05
High	Sequest HT (A2)	Unambiguous	[R].VTPQPGVPPEEAGAAVAAESSTGTWTTVWTDGLTSLDR.[Y]		1	1	P0C511	P0C511	0	3	0.6799	0	1	1	1285.63037109375	3854.87656002125	1.20460325276723	0.00154786374984421	CID	MS2		33.1	82.6655559954667	80041	NaS3_070418_01.raw	0/0	3.77522969245911			0	4.118E-05
High	Sequest HT (A2)	Unambiguous	[R].ELGVPIVMHDYLTGGFTANTSLAHYcR.[D]	C26(Carbamidomethyl)	1	1	P0C511	P0C511	0	4	0.4349	0	1	1	756.368469238281	3022.45204706313	-0.967887661455558	-0.000731349218787258	HCD	MS2	0	40.8	82.5597002338667	79936	NaS3_070418_01.raw	0/0	3.14706659317017			0	1.549E-05
High	Sequest HT (A2)	Unambiguous	[R].ELLFTTPGALQHLSGVILFEETLYQK.[T]		1	1	Q5N725	Q5N725	0	3	0.5391	0	1	1	983.200317382813	2947.58639888844	1.64976214493619	0.00162093614577922	HCD	MS2	10.72743	42.3	81.8654975658667	79255	NaS3_070418_01.raw	0/0	3.57581377029419			0	2.477E-05
High	Sequest HT (A2)	Unambiguous	[R].VTPQPGVPPEEAGAAVAAESSTGTWTTVWTDGLTSLDR.[Y]		1	1	P0C511	P0C511	0	3	0.533	0	1	1	1285.62915039063	3854.87289791188	0.254608167485256	0.000327160624844206	HCD	MS2	0	33.1	81.9148097402667	79302	NaS3_070418_01.raw	0/0	3.93524169921875			0	1.235E-05
High	Sequest HT (A2)	Unambiguous	[K].VIHDNFGIIEGLMTTVHAITATQK.[T]		1	1	A2YQT7	A2YQT7	0	4	0.7153	0	1	1	653.100341796875	2609.3795372975	1.51541906246306	0.000988574374900963	CID	MS2		33.1	81.9156848253333	79303	NaS3_070418_01.raw	0/0	4.17678833007813			0	1.548E-05
High	Sequest HT (A2)	Unambiguous	[R].VTPQPGVPPEEAGAAVAAESSTGTWTTVWTDGLTSLDR.[Y]		1	1	P0C511	P0C511	0	3	0.716	0	1	1	1285.62963867188	3854.87436275563	0.634606201598045	0.000815441874844206	CID	MS2		42.79	81.916766276	79304	NaS3_070418_01.raw	0/0	4.26011848449707			0	2.032E-05
High	Sequest HT (A2)	Unambiguous	[R].SEALEPTRPAIPILLAVGAIHQHLIQNGLR.[M]		1	1	Q69RJ0	Q69RJ0	0	5	0.5062	0	1	1	646.373779296875	3227.83978996438	0.701721929232354	0.00045300887504709	HCD	MS2	10.99743	40.365	81.9177639264	79305	NaS3_070418_01.raw	0/0	2.42919945716858			0	3.611E-05
High	Sequest HT (A2)	Unambiguous	[R].WAMLGALGcVFPELLAR.[N]	C9(Carbamidomethyl)	2	2	P12330; P12331	P12330; P12331	0	2	0.6247	0	1	1	952.501892089844	1903.99650754969	2.3111806353812	0.00220023484390097	CID	MS2		33.1	81.9627851	79350	NaS3_070418_01.raw	0/0	4.05179405212402			0	4.165E-05
High	Sequest HT (A2)	Unambiguous	[K].LNTEILGVSIDSVFSHLAWVQTDR.[K]		1	1	Q6ER94	Q6ER94	0	3	0.4651	0	1	1	900.804504394531	2700.39895992359	-0.0722879821063158	-6.50688019353159E-05	HCD	MS2	23.77473	33.1	82.1002015733333	79485	NaS3_070418_01.raw	0/0	3.71923279762268			0	3.451E-05
High	Sequest HT (A2)	Unambiguous	[K].LNTEILGVSIDSVFSHLAWVQTDR.[K]		1	1	Q6ER94	Q6ER94	0	3	0.6579	0	1	1	900.806884765625	2700.40610103688	2.57217784350465	0.00231530229181468	CID	MS2		42.4	82.1021685392	79487	NaS3_070418_01.raw	0/0	3.42256426811218			0	5.896E-05
High	Sequest HT (A2)	Unambiguous	[K].VIHDNFGIIEGLMTTVHAITATQK.[T]		1	1	A2YQT7	A2YQT7	0	3	0.7084	0	1	1	870.464660644531	2609.37942867359	1.47379074840232	0.00128189119777744	CID	MS2		31.57	82.1658114024	79550	NaS3_070418_01.raw	0/0	4.14567613601685			0	4.35E-06
High	Sequest HT (A2)	Unambiguous	[K].NFMTLPNIKVPLILGIWGGK.[G]		1	1	P93431	P93431	1	3	0.809	0	1	1	737.763793945313	2211.27682857594	2.08057419599827	0.00153357197920438	CID	MS2		42.445	82.1710007405333	79555	NaS3_070418_01.raw	0/0	3.77136588096619			0	0.0001157
High	Sequest HT (A2)	Unambiguous	[K].VIHDNFGIIEGLMTTVHAITATQK.[T]		1	1	A2YQT7	A2YQT7	0	4	0.4861	0	1	1	653.10009765625	2609.378560735	1.14116764907425	0.000744433749900963	HCD	MS2	8.867927	33.1	82.6646808352	80040	NaS3_070418_01.raw	0/0	3.60341954231262			0	3.199E-05
High	Sequest HT (A2)	Unambiguous	[R].ELGVPIVMHDYLTGGFTANTSLAHYcR.[D]	C26(Carbamidomethyl)	1	1	P0C511	P0C511	0	4	0.4957	0	1	1	756.370422363281	3022.45985956313	1.616931656346	0.00122177578121274	HCD	MS2	8.074464	33.1	82.1918225621333	79577	NaS3_070418_01.raw	0/0	3.49454665184021			0	5.642E-05
High	Sequest HT (A2)	Unambiguous	[R].ELLFTTPGALQHLSGVILFEETLYQK.[T]		1	1	Q5N725	Q5N725	0	3	0.6836	0	1	1	983.199401855469	2947.58365230641	0.717953474800918	0.000705408802029221	CID	MS2		31.54	82.2260211154667	79610	NaS3_070418_01.raw	0/0	3.54284000396729			0	6.226E-05
High	Sequest HT (A2)	Unambiguous	[R].VALEAcVQAR.[N]	C6(Carbamidomethyl)	1	1	P0C511	P0C511	0	2	0.5604	0	1	1	558.79541015625	1116.5835436825	0.483271282285701	0.000269806250077664	CID	MS2		33.1	82.2296129456	79614	NaS3_070418_01.raw	0/0	3.22534799575806			0	0.0001555
High	Sequest HT (A2)	Unambiguous	[K].ILNEGQIASTDVVEVVVSPPYVFLPVVK.[S]		1	1	P48494	P48494	0	3	0.5101	0	1	1	1004.56433105469	3011.67843990406	2.68583978985717	0.00269628802091878	HCD	MS2	46.64082	42.715	82.2721736525333	79655	NaS3_070418_01.raw	0/0	4.452796459198			0	0.000122
High	Sequest HT (A2)	Unambiguous	[R].VTPQPGVPPEEAGAAVAAESSTGTWTTVWTDGLTSLDR.[Y]		1	1	P0C511	P0C511	0	3	0.4194	0	1	1	1285.62719726563	3854.86703853688	-1.2653839689659	-0.00162596437515579	HCD	MS2	4.281231	33.1	82.2867726418667	79669	NaS3_070418_01.raw	0/0	3.4131064414978			0	5.426E-05
High	Sequest HT (A2)	Unambiguous	[K].VIHDNFGIIEGLMTTVHAITATQK.[T]		1	1	A2YQT7	A2YQT7	0	4	0.6658	0	1	1	653.099792480469	2609.37734003188	0.673353382338235	0.000439257968650963	CID	MS2		33.1	82.287645404	79670	NaS3_070418_01.raw	0/0	3.91743898391724			0	1.919E-05
High	Sequest HT (A2)	Unambiguous	[R].VTPQPGVPPEEAGAAVAAESSTGTWTTVWTDGLTSLDR.[Y]		1	1	P0C511	P0C511	0	3	0.6961	0	1	1	1285.62951660156	3854.87399654469	0.539606693069848	0.000693371562344206	CID	MS2		42.79	82.2887228354667	79671	NaS3_070418_01.raw	0/0	3.85127544403076			0	6.572E-06
High	Sequest HT (A2)	Unambiguous	[R].WAMLGALGcVFPELLAR.[N]	C9(Carbamidomethyl)	2	2	P12330; P12331	P12330; P12331	0	2	0.553	0	1	1	952.500793457031	1903.99431028406	1.15714978786379	0.00110160203140097	CID	MS2		33.1	82.3382100757333	79720	NaS3_070418_01.raw	0/0	3.48855948448181			0	1.699E-05
High	Sequest HT (A2)	Unambiguous	[K].VIHDNFGIIEGLMTTVHAITATQK.[T]		1	1	A2YQT7	A2YQT7	0	3	0.6895	0	1	1	870.4638671875	2609.3770483025	0.5615529282671	0.000488434166527441	CID	MS2		31.555	82.5328101194667	79909	NaS3_070418_01.raw	0/0	5.41009998321533			0	7.015E-06
High	Sequest HT (A2)	Unambiguous	[K].LYGSTLSWNVTR.[C]		1	1	O82451	O82451	0	2	0.5302	0	1	1	698.864440917969	1396.72160520594	-0.239656908787963	-0.000167367031281174	CID	MS2		18.63773	43.5526364301333	41292	NaS3_070418_03.raw	0/0	3.15078544616699			0	0.0001526
High	Sequest HT (A2)	Unambiguous	[R].IAGGPLGEVVDPLYPGGSFDPLGLADDPEAFAELK.[V]		1	1	P12331	P12331	0	3	0.6295	0	1	1	1176.2607421875	3526.7676733025	1.37977878463468	0.00162205083324807	CID	MS2		33.1	82.5576419594667	79934	NaS3_070418_01.raw	0/0	3.05487656593323			0	1.411E-05
High	Sequest HT (A2)	Unambiguous	[R].IAGGPLGEVVDPLYPGGSFDPLGLADDPEAFAELK.[V]		1	1	P12331	P12331	0	3	0.6326	0	1	1	1176.25952148438	3526.76401119313	0.341401787016462	0.000401347708248068	CID	MS2		33.1	82.2023700010667	79587	NaS3_070418_01.raw	0/0	3.12555146217346			0	1.521E-05
High	Sequest HT (A2)	Unambiguous	[R].ELLFTTPGALQHLSGVILFEETLYQK.[T]		1	1	Q5N725	Q5N725	0	3	0.5219	0	1	1	983.198791503906	2947.58182125172	0.0967476947107334	9.50572395292208E-05	HCD	MS2	37.86784	33.1	83.3155895442667	80681	NaS3_070418_01.raw	0/0	3.42710208892822			0	5.891E-05
High	Sequest HT (A2)	Unambiguous	[K].VIHDNFGIIEGLMTTVHAITATQK.[T]		1	1	A2YQT7	A2YQT7	0	3	0.7302	0	1	1	870.46435546875	2609.37851314625	1.12293004835031	0.000976715416527441	CID	MS2		33.1	80.6212148362667	78038	NaS3_070418_01.raw	0/0	3.77560329437256			0	3.092E-05
High	Sequest HT (A2)	Unambiguous	[R].VALEAcVQAR.[N]	C6(Carbamidomethyl)	1	1	P0C511	P0C511	0	2	0.6034	0	1	1	558.795471191406	1116.58366575281	0.592596170856499	0.000330841406327664	CID	MS2		33.1	80.5778147949333	77993	NaS3_070418_01.raw	0/0	4.05874300003052			0	0.000111
High	Sequest HT (A2)	Unambiguous	[K].DADEDDDDLDLFGDETEEDKK.[A]		1	1	P29545	P29545	1	2	0.8033	0	1	1	1214.98571777344	2428.96415891688	0.302819247162913	0.000367768437627092	HCD	MS2	0	31.06	44.0239489938667	41787	NaS3_070418_03.raw	0/0	4.22059535980225	9257075.75	44.0053291320801	0	0.000108
High	Sequest HT (A2)	Unambiguous	[R].VTPQPGVPPEEAGAAVAAESSTGTWTTVWTDGLTSLDR.[Y]		1	1	P0C511	P0C511	0	3	0.6528	0	1	1	1285.63061523438	3854.87729244313	1.39460226982362	0.00179200437484421	HCD	MS2	5.082739	40.035	78.7463146522667	76195	NaS3_070418_01.raw	0/0	4.32059907913208			0	1.548E-05
High	Sequest HT (A2)	Unambiguous	[K].SVASANPYGSWLQQSTR.[S]		1	1	Q69RJ0	Q69RJ0	0	2	0.5928	0	1	1	926.45361328125	1851.8999499325	0.836677919130688	0.000774721250081711	HCD	MS2	0	37.05	44.0231658408	41786	NaS3_070418_03.raw	0/0	3.88202571868896			0	1.834E-05
High	Sequest HT (A2)	Unambiguous	[R].SGETEDTFIADLAVGLATGQIK.[T]		1	1	Q42971	Q42971	0	3	0.6268	0	1	1	746.05078125	2236.13779049	1.54620406709587	0.00115250666673698	CID	MS2		33.1	78.8297606469333	76276	NaS3_070418_01.raw	0/0	4.93377923965454			0	4.909E-06
High	Sequest HT (A2)	Unambiguous	[R].SGFEGAWTSNPLIFDNSYFTELVSGEK.[E]		1	1	Q9FE01	Q9FE01	0	3	0.4108	0	1	1	999.139770507813	2995.40475826344	1.71923085750122	0.00171659447914863	HCD	MS2	9.470873	33.1	78.8555534029333	76303	NaS3_070418_01.raw	0/0	3.69648575782776			0	2.183E-05
High	Sequest HT (A2)	Unambiguous	[R].IEVEYYGTPVNLK.[S]		1	1	A3BLC3	A3BLC3	0	2	0.6111	0	1	1	762.900146484375	1524.79301633875	-0.931116494361205	-0.000709880624981452	CID	MS2		14.81276	44.0106726013333	41772	NaS3_070418_03.raw	0/0	3.41732168197632			0	0.0001293
High	Sequest HT (A2)	Unambiguous	[R].ELGVPIVMHDYLTGGFTANTSLAHYcR.[D]	C26(Carbamidomethyl)	1	1	P0C511	P0C511	0	4	0.6528	0	1	1	756.370056152344	3022.45839471938	1.13227803425821	0.000855564843712742	HCD	MS2	14.58404	41.475	78.9267732448	76374	NaS3_070418_01.raw	0/0	4.09036588668823			0	8.117E-07
High	Sequest HT (A2)	Unambiguous	[K].NLQDIIAILGMDELSEDDKLTVAR.[A]		1	1	Q01859	Q01859	1	3	0.4508	0	1	1	891.466796875	2672.385837365	1.76457428245198	0.00157187166678341	HCD	MS2	23.01109	41.13	78.9779334648	76427	NaS3_070418_01.raw	0/0	3.66484522819519			0	0.0001319
High	Sequest HT (A2)	Unambiguous	[R].FTQANSEVSALLGR.[I]		1	1	Q01859	Q01859	0	2	0.5641	0	1	1	746.890930175781	1492.77458372156	-0.568242495957501	-0.000424129218686176	CID	MS2		23.89678	43.9852739042667	41746	NaS3_070418_03.raw	0/0	3.90384221076965			0	6.231E-05
High	Sequest HT (A2)	Unambiguous	[R].FTQANSEVSALLGR.[I]		1	1	Q01859	Q01859	0	2	0.4579	0	1	1	746.890930175781	1492.77458372156	-0.568242495957501	-0.000424129218686176	HCD	MS2	59.29519	31.84	43.9833983661333	41744	NaS3_070418_03.raw	0/0	3.56261944770813			0	0.0001302
High	Sequest HT (A2)	Unambiguous	[R].SGETEDTFIADLAVGLATGQIK.[T]		1	1	Q42971	Q42971	0	2	0.7495	0	1	1	1118.57202148438	2236.13676633875	1.0882032954422	0.0012166843750947	CID	MS2		33.1	79.0844264781333	76532	NaS3_070418_01.raw	0/0	4.7084641456604			0	9.429E-07
High	Sequest HT (A2)	Unambiguous	[R].VTPQPGVPPEEAGAAVAAESSTGTWTTVWTDGLTSLDR.[Y]		1	1	P0C511	P0C511	0	4	0.3505	0	1	1	964.475158691406	3854.87880487563	1.78694539634239	0.00172211140613854	HCD	MS2	8.499249	33.1	79.1067691637333	76555	NaS3_070418_01.raw	0/0	2.91252398490906			0	8.075E-05
High	Sequest HT (A2)	Unambiguous	[K].ILNEGQIASTDVVEVVVSPPYVFLPVVK.[S]		1	1	P48494	P48494	0	3	0.5977	0	1	1	1004.56158447266	3011.67020015797	-0.0500991188964516	-5.02940103312236E-05	HCD	MS2	23.95826	33.1	79.1271600362667	76574	NaS3_070418_01.raw	0/0	4.34632062911987			0	1.177E-05
High	Sequest HT (A2)	Unambiguous	[R].VTPQPGVPPEEAGAAVAAESSTGTWTTVWTDGLTSLDR.[Y]		1	1	P0C511	P0C511	0	3	0.7269	0	1	1	1285.62963867188	3854.87436275563	0.634606201598045	0.000815441874844206	CID	MS2		33.1	79.1280974221333	76575	NaS3_070418_01.raw	0/0	4.54218435287476			0	6.506E-05
High	Sequest HT (A2)	Unambiguous	[R].VPLYIGSVEEVEK.[V]		1	1	O64422	O64422	0	2	0.4512	0	1	1	731.394714355469	1461.78215208094	-0.947465221301023	-0.00069249453122211	HCD	MS2	50.71801	19.55142	43.9783969488	41739	NaS3_070418_03.raw	0/0	3.28128409385681			0	0.0001527
High	Sequest HT (A2)	Unambiguous	[R].SGETEDTFIADLAVGLATGQIK.[T]		1	1	Q42971	Q42971	0	3	0.6008	0	1	1	746.050048828125	2236.13559322438	0.563586165924604	0.000420084791736978	CID	MS2		33.1	79.2088855461333	76657	NaS3_070418_01.raw	0/0	4.71485185623169			0	7.824E-06
High	Sequest HT (A2)	Unambiguous	[R].SGFEGAWTSNPLIFDNSYFTELVSGEK.[E]		1	1	Q9FE01	Q9FE01	0	3	0.6117	0	1	1	999.139099121094	2995.40274410328	1.04681301029716	0.00104520776039863	CID	MS2		33.1	79.2531670994667	76700	NaS3_070418_01.raw	0/0	4.79491806030273			0	7.651E-05
High	Sequest HT (A2)	Unambiguous	[R].SVYEPLQTGLIAIDSMIPIGR.[G]		1	1	P0C2Z4	P0C2Z4	0	2	0.7309	0	1	1	1137.11486816406	2273.22245969813	0.650925773798791	0.000739849062711073	CID	MS2		41.55	79.2542444429333	76701	NaS3_070418_01.raw	0/0	2.74552774429321			0	6.726E-05
High	Sequest HT (A2)	Unambiguous	[K].IIYSGGQDLDVLPQGAGK.[G]		1	1	Q6YXW6	Q6YXW6	0	2	0.4643	0	1	1	915.985412597656	1830.96354856531	2.15450155453146	0.00197240265629262	HCD	MS2	22.4041	42.475	43.966016272	41728	NaS3_070418_03.raw	0/0	3.35881996154785	29896445.5	43.9270210266113	0	3.44E-05
High	Sequest HT (A2)	Unambiguous	[K].WLAANVSAEVAESTR.[I]		1	1	P48494	P48494	0	2	0.3683	0	1	1	802.4072265625	1603.807176495	-0.176975732523412	-0.000141917500059208	CID	MS2		20.8	43.9537645256	41714	NaS3_070418_03.raw	0/0	3.14818286895752	12218931.25	44.1997909545898	0	0.0001522
High	Sequest HT (A2)	Unambiguous	[K].WLAANVSAEVAESTR.[I]		1	1	P48494	P48494	0	2	0.1729	0	1	1	802.4072265625	1603.807176495	-0.176975732523412	-0.000141917500059208	HCD	MS2	16.54172	36.945	43.9521022888	41712	NaS3_070418_03.raw	0/0	2.95350790023804	12218931.25	44.1997909545898	0	7.525E-05
High	Sequest HT (A2)	Unambiguous	[K].SVASANPYGSWLQQSTR.[S]		1	1	Q69RJ0	Q69RJ0	0	2	0.5916	0	1	1	926.452880859375	1851.89848508875	0.0456821768089645	4.22993750817113E-05	CID	MS2		33.1	44.0248281285333	41788	NaS3_070418_03.raw	0/0	4.52747344970703			0	2.421E-05
High	Sequest HT (A2)	Unambiguous	[R].SGETEDTFIADLAVGLATGQIK.[T]		1	1	Q42971	Q42971	0	2	0.7136	0	1	1	1118.57275390625	2236.1382311825	1.74328189622305	0.0019491062500947	CID	MS2		33.1	78.6918297224	76140	NaS3_070418_01.raw	0/0	6.03896903991699			0	4.149E-07
High	Sequest HT (A2)	Unambiguous	[R].EGNWDLLGNNFPVFFIR.[D]		1	1	Q0E4K1	Q0E4K1	0	2	0.5975	0	1	1	1019.51495361328	2038.02263059656	2.21238786565788	0.00225444328123103	CID	MS2		43.135	78.6443378	76094	NaS3_070418_01.raw	0/0	3.95160269737244			0	4.962E-05
High	Sequest HT (A2)	Unambiguous	[R].EGNWDLLGNNFPVFFIR.[D]		1	1	Q0E4K1	Q0E4K1	0	2	0.4521	0	1	1	1019.51495361328	2038.02263059656	2.21238786565788	0.00225444328123103	HCD	MS2	48.47551	33.1	78.6423667488	76092	NaS3_070418_01.raw	0/0	3.33711385726929			0	1.754E-05
High	Sequest HT (A2)	Unambiguous	[R].SGETEDTFIADLAVGLATGQIK.[T]		1	1	Q42971	Q42971	0	3	0.6545	0	1	1	746.05029296875	2236.13632564625	0.891125466315028	0.000664225416736978	CID	MS2		33.1	78.0834291034667	75540	NaS3_070418_01.raw	0/0	4.92200374603271			0	3.584E-06
High	Sequest HT (A2)	Unambiguous	[K].GPIENLFDHVADPVANNAWAYATNFVPGK.[-]		1	1	A2XJ35	A2XJ35	0	3	0.2945	0	1	1	1043.1796875	3127.52450924	-0.863237893806817	-0.000899933333585068	HCD	MS2	11.9881	41.655	78.1332500586667	75591	NaS3_070418_01.raw	0/0	3.2627272605896			0	0.0001002
High	Sequest HT (A2)	Unambiguous	[R].ELGVPIVMHDYLTGGFTANTSLAHYcR.[D]	C26(Carbamidomethyl)	1	1	P0C511	P0C511	0	4	0.3333	0	1	1	756.369934082031	3022.45790643813	0.970726826895614	0.000733494531212742	HCD	MS2	5.303771	27.1	78.1426471874667	75599	NaS3_070418_01.raw	0/0	2.85348200798035			0	1.848E-05
High	Sequest HT (A2)	Unambiguous	[K].ILPWGDEAYAGGSANAPR.[G]		1	1	Q10M12	Q10M12	0	2	0.8004	0	1	1	922.949523925781	1844.89177122156	-0.442106192768459	-0.000407819218821714	CID	MS2		33.1	44.152389432	41921	NaS3_070418_03.raw	0/0	4.71468782424927	3511772.9375	44.2123374938965	0	3.886E-05
High	Sequest HT (A2)	Unambiguous	[K].ILPWGDEAYAGGSANAPR.[G]		1	1	Q10M12	Q10M12	0	2	0.5	0	1	1	922.949523925781	1844.89177122156	-0.442106192768459	-0.000407819218821714	HCD	MS2	0	33.535	44.1507812293333	41919	NaS3_070418_03.raw	0/0	3.36392951011658	3511772.9375	44.2123374938965	0	9.239E-05
High	Sequest HT (A2)	Unambiguous	[K].NLQDIIAILGMDELSEDDKLTVAR.[A]		1	1	Q01859	Q01859	1	3	0.469	0	1	1	891.464782714844	2672.37979488453	-0.49651056789792	-0.000442288489466591	HCD	MS2	23.59826	42.57	78.178660416	75633	NaS3_070418_01.raw	0/0	3.38629484176636			0	0.0001184
High	Sequest HT (A2)	Unambiguous	[K].NLQDIIAILGMDELSEDDKLTVAR.[A]		1	1	Q01859	Q01859	1	3	0.6274	0	1	1	891.464782714844	2672.37979488453	-0.49651056789792	-0.000442288489466591	CID	MS2		33.1	78.1805164552	75635	NaS3_070418_01.raw	0/0	3.65408301353455			0	0.0001409
High	Sequest HT (A2)	Unambiguous	[R].AVLVEHALTSGDAEPEASVFSK.[I]		1	1	P14717	P14717	0	3	0.3222	0	1	1	753.048706054688	2257.13156490406	-1.37450192148434	-0.00103414531243592	HCD	MS2	45.65768	20.2035	44.1415459554667	41908	NaS3_070418_03.raw	0/0	3.29223656654358	24008329	44.1825675964355	0	3.521E-05
High	Sequest HT (A2)	Unambiguous	[R].VGLVAPVDVVVPPGNTGLDPSQTSFFqVLNIPTK.[I]	Q27(Deamidated)	1	1	P41095	P41095	0	3		0.0171	2	2	1169.63659667969	3506.89523677906	4.88315775885891	0.00570821302088964	HCD	MS2	27.48965	33.1	78.2881075458667	75739	NaS3_070418_01.raw	0/0	3.43711543083191			0	1.94E-05
High	Sequest HT (A2)	Unambiguous	[K].ANSEATLGTYQGDAVLGEGASESLHVK.[D]		1	1	Q5N725	Q5N725	0	3	0.6293	0	1	1	902.105590820313	2704.30221920094	-1.41377824934276	-0.00127442968747952	CID	MS2		23.96066	44.1396817693333	41906	NaS3_070418_03.raw	0/0	3.20696520805359			0	6.306E-05
High	Sequest HT (A2)	Unambiguous	[R].TAISHVQNLITGVTK.[G]		1	1	P49210	P49210	0	3	0.4346	0	1	1	527.970336914063	1581.89645748219	0.364153035852603	0.000192017395875155	CID	MS2		25.375	43.9396902749333	41698	NaS3_070418_03.raw	0/0	2.13965058326721			0	3.932E-05
High	Sequest HT (A2)	Unambiguous	[R].SGETEDTFIADLAVGLATGQIK.[T]		1	1	Q42971	Q42971	0	2	0.7495	0	1	1	1118.57153320313	2236.13578977625	0.65148422825497	0.000728403125094701	CID	MS2		31.645	78.3062587405333	75757	NaS3_070418_01.raw	0/0	5.43021392822266			0	2.798E-06
High	Sequest HT (A2)	Unambiguous	[K].ILNEGQIASTDVVEVVVSPPYVFLPVVK.[S]		1	1	P48494	P48494	0	3	0.3	0	1	1	1004.56121826172	3011.66910152516	-0.414890973396934	-0.000416504947831224	HCD	MS2	26.10512	33.1	78.3091441456	75760	NaS3_070418_01.raw	0/0	3.5041298866272			0	3.902E-05
High	Sequest HT (A2)	Unambiguous	[K].ANSEATLGTYQGDAVLGEGASESLHVK.[D]		1	1	Q5N725	Q5N725	0	3	0.5942	0	1	1	902.1064453125	2704.3047826775	-0.465854263587188	-0.000419937499979521	HCD	MS2	3.072199	25.2668	44.1377106074667	41904	NaS3_070418_03.raw	0/0	5.83503198623657			0	3.904E-07
High	Sequest HT (A2)	Unambiguous	[R].VLYLGPLSGEPPSYLTGEFPGDYGWDTAGLSADPETFAK.[N]		2	2	P12330; P12331	P12330; P12331	0	3	0.7457	0	1	1	1373.32739257813	4117.96762447438	2.0131462456681	0.00276335145796717	CID	MS2		33.1	78.3260765845333	75776	NaS3_070418_01.raw	0/0	4.67653465270996	117813946	78.1827697753906	0	2.004E-05
High	Sequest HT (A2)	Unambiguous	[R].VTPQPGVPPEEAGAAVAAESSTGTWTTVWTDGLTSLDR.[Y]		1	1	P0C511	P0C511	0	3	0.617	0	1	1	1285.63061523438	3854.87729244313	1.39460226982362	0.00179200437484421	HCD	MS2	3.285608	41.64	78.3281703949333	75778	NaS3_070418_01.raw	0/0	4.36085081100464			0	3.419E-05
High	Sequest HT (A2)	Unambiguous	[R].VTPQPGVPPEEAGAAVAAESSTGTWTTVWTDGLTSLDR.[Y]		1	1	P0C511	P0C511	0	3	0.6911	0	1	1	1285.63098144531	3854.87839107594	1.67960079540822	0.00215821531234421	CID	MS2		33.1	78.3299431973333	75780	NaS3_070418_01.raw	0/0	4.36942863464355			0	6.602E-05
High	Sequest HT (A2)	Unambiguous	[K].DADEDDDDLDLFGDETEEDKK.[A]		1	1	P29545	P29545	1	3	0.7552	0	1	1	810.32763671875	2428.96835689625	2.03112002543477	0.00164450541675857	CID	MS2		18.01035	44.0910961450667	41860	NaS3_070418_03.raw	0/0	3.38851499557495	122859739	44.0210762023926	0	1.328E-05
High	Sequest HT (A2)	Unambiguous	[R].IINEPTAAAIAYGIDKK.[G]		2	2	Q75HQ0	Q6Z058; Q75HQ0	1	2	0.4444	0	1	2	894.498352050781	1787.98942747156	-0.418446615253144	-0.000374089218553308	HCD	MS2	0	29.56	44.0794259058667	41849	NaS3_070418_03.raw	0/0	3.24075794219971			0	8.863E-05
High	Sequest HT (A2)	Unambiguous	[R].IINEPTAAAIAYGLDKK.[G]		1	1	Q6Z7B0	Q6Z7B0	1	2	0.4444	0	1	1	894.498352050781	1787.98942747156	-0.418446615253144	-0.000374089218553308	HCD	MS2	0	29.56	44.0794259058667	41849	NaS3_070418_03.raw	0/0	3.24075794219971			0	8.863E-05
High	Sequest HT (A2)	Unambiguous	[R].SGETEDTFIADLAVGLATGQIK.[T]		1	1	Q42971	Q42971	0	3	0.557	0	1	1	746.050537109375	2236.13705806813	1.21866476670545	0.000908366041736978	CID	MS2		33.1	78.4501253618667	75899	NaS3_070418_01.raw	0/0	5.26210927963257			0	1.924E-06
High	Sequest HT (A2)	Unambiguous	[K].NLQDIIAILGMDELSEDDKLTVAR.[A]		1	1	Q01859	Q01859	1	3	0.4383	0	1	1	891.467102050781	2672.38675289234	2.10716289614136	0.00187704744803341	HCD	MS2	12.13285	33.1	78.5691350242667	76020	NaS3_070418_01.raw	0/0	3.24351477622986			0	7.899E-05
High	Sequest HT (A2)	Unambiguous	[R].WAMLGALGcVFPEILSK.[N]	C9(Carbamidomethyl)	1	1	A2XJ35	A2XJ35	0	2	0.6151	0	1	1	946.496643066406	1891.98600950281	2.71452152823432	0.00256791140630597	CID	MS2		41.055	78.3073317522667	75758	NaS3_070418_01.raw	0/0	2.77771353721619			0	9.244E-05
High	Sequest HT (A2)	Unambiguous	[R].SGETEDTFIADLAVGLATGQIK.[T]		1	1	Q42971	Q42971	0	2	0.7093	0	1	1	1118.57177734375	2236.1362780575	0.869843761848585	0.000972543750094701	CID	MS2		33.1	79.4558685709333	76899	NaS3_070418_01.raw	0/0	5.78353834152222			0	1.506E-06
High	Sequest HT (A2)	Unambiguous	[R].TAISHVQNLITGVTK.[G]		1	1	P49210	P49210	0	3	0.2874	0	1	1	527.970336914063	1581.89645748219	0.364153035852603	0.000192017395875155	HCD	MS2	24.88811	22.06251	43.9382446002667	41696	NaS3_070418_03.raw	0/0	2.53976845741272			0	5.938E-05
High	Sequest HT (A2)	Unambiguous	[R].IINEPTAAAIAYGLDKK.[G]		1	1	Q6Z7B0	Q6Z7B0	1	3	0.4936	0	1	2	596.66845703125	1787.99081783375	0.359165144842845	0.000214061250138305	HCD	MS2	35.52063	26.77639	43.9345133104	41692	NaS3_070418_03.raw	0/0	3.13709092140198			0	1.958E-05
High	Sequest HT (A2)	Unambiguous	[K].VIHDNFGIIEGLMTTVHAITATQK.[T]		1	1	A2YQT7	A2YQT7	0	4	0.4255	0	1	1	653.100402832031	2609.37978143813	1.60898191581026	0.00104960953115096	HCD	MS2	21.5328	33.1	79.967352052	77397	NaS3_070418_01.raw	0/0	2.82046508789063			0	8.417E-05
High	Sequest HT (A2)	Unambiguous	[K].VIHDNFGIIEGLMTTVHAITATQK.[T]		1	1	A2YQT7	A2YQT7	0	4	0.6744	0	1	1	653.100769042969	2609.38124628188	2.17035903589347	0.00141582046865096	CID	MS2		41.505	79.9693168058667	77399	NaS3_070418_01.raw	0/0	3.47375869750977			0	0.0001365
High	Sequest HT (A2)	Unambiguous	[R].SGETEDTFIADLAVGLATGQIK.[T]		1	1	Q42971	Q42971	0	3	0.391	0	1	1	746.048828125	2236.131931115	-1.07411033602751	-0.000800618333263022	CID	MS2		41.475	80.0113066733333	77440	NaS3_070418_01.raw	0/0	3.75825834274292			0	6.35E-05
High	Sequest HT (A2)	Unambiguous	[R].SVYEPLqTGLIAIDSMIPIGR.[G]	Q7(Deamidated)	1	1	P0C2Z4	P0C2Z4	0	2	0.5053	0	1	1	1137.61608886719	2274.22490110438	8.75255502931019	0.00995255218771107	HCD	MS2	12.80351	41.775	80.0707645317333	77498	NaS3_070418_01.raw	0/0	2.82652163505554			0	0.000132
High	Sequest HT (A2)	Unambiguous	[R].AASAAGTIMTLSSWATSSVEEVASTGPGIR.[F]		2	2	Q10CE4; B8B7C5	Q10CE4; B8B7C5	0	3	0.6749	0	1	1	970.150756835938	2908.43771724781	0.701702921824787	0.000680285937354104	CID	MS2		33.1	80.0849427013333	77511	NaS3_070418_01.raw	0/0	3.65892195701599			0	0.0001389
High	Sequest HT (A2)	Unambiguous	[R].VALEAcVQAR.[N]	C6(Carbamidomethyl)	1	1	P0C511	P0C511	0	2	0.5816	0	1	1	558.795532226563	1116.58378782313	0.701921059427298	0.000391876562577664	CID	MS2		33.1	80.1372469064	77564	NaS3_070418_01.raw	0/0	3.79925513267517			0	0.0001086
High	Sequest HT (A2)	Unambiguous	[R].SEALEPTRPAIPILLAVGAIHQHLIqNGLR.[M]	Q26(Deamidated)	1	1	Q69RJ0	Q69RJ0	0	4	0.0124	0	1	1	807.966857910156	3228.84560175063	7.45189237629967	0.00601520765630348	CID	MS2		42.43	80.1948212728	77620	NaS3_070418_01.raw	0/0	3.2160530090332	2658691.3125	80.1973648071289	0	0.0001449
High	Sequest HT (A2)	Unambiguous	[R].SEALEPTRPAIPILLAVGAIHqHLIQNGLR.[M]	Q22(Deamidated)	1	1	Q69RJ0	Q69RJ0	0	4		0.0124	2	2	807.966857910156	3228.84560175063	7.45189237629967	0.00601520765630348	CID	MS2		42.43	80.1948212728	77620	NaS3_070418_01.raw	0/0	3.18194270133972	2658691.3125	80.1973648071289	0	0.0001035
High	Sequest HT (A2)	Unambiguous	[R].SEALEPTRPAIPILLAVGAIHQHLIQnGLR.[M]	N27(Deamidated)	1	1	Q69RJ0	Q69RJ0	0	4		0.0311	3	3	807.966857910156	3228.84560175063	7.45189237629967	0.00601520765630348	CID	MS2		42.43	80.1948212728	77620	NaS3_070418_01.raw	0/0	3.11783647537231	2658691.3125	80.1973648071289	0	0.0001248
High	Sequest HT (A2)	Unambiguous	[R].ELGVPIVMHDYLTGGFTAnTSLAHYcR.[D]	N19(Deamidated); C26(Carbamidomethyl)	1	1	P0C511	P0C511	0	4	0.5312	0	1	1	756.621276855469	3023.46327753188	8.03359087699858	0.00607226796871352	HCD	MS2	42.27655	41.145	80.2134748672	77641	NaS3_070418_01.raw	0/0	3.52395224571228			0	6.474E-05
High	Sequest HT (A2)	Unambiguous	[K].TTTTNAGAPVWNDNEALTVGPR.[G]		1	1	Q0E4K1	Q0E4K1	0	3	0.4743	0	1	1	762.376159667969	2285.11392574391	-0.76034492330522	-0.000579158697898189	CID	MS2		13.61042	43.8099627461333	41564	NaS3_070418_03.raw	0/0	2.72192549705505			0	5.815E-05
High	Sequest HT (A2)	Unambiguous	[K].VIHDNFGIIEGLMTTVHAITATQK.[T]		1	1	A2YQT7	A2YQT7	0	3	0.5432	0	1	1	870.46533203125	2609.38144283375	2.24568428851674	0.00195327791652744	HCD	MS2	39.74688	42.655	80.2173350597333	77645	NaS3_070418_01.raw	0/0	4.05145788192749			0	6.851E-06
High	Sequest HT (A2)	Unambiguous	[R].SGETEDTFIADLAVGLATGQIK.[T]		1	1	Q42971	Q42971	0	2	0.562	0	1	1	1118.56909179688	2236.13090696375	-1.53211110768119	-0.0017130031249053	HCD	MS2	22.37242	33.1	80.2277178589333	77653	NaS3_070418_01.raw	0/0	3.7865891456604			0	2.896E-05
High	Sequest HT (A2)	Unambiguous	[R].SGETEDTFIADLAVGLATGQIK.[T]		1	1	Q42971	Q42971	0	2	0.7254	0	1	1	1118.5712890625	2236.135301495	0.433124694661354	0.000484262500094701	CID	MS2		41.16	80.2301114032	77655	NaS3_070418_01.raw	0/0	3.86142563819885			0	6.215E-05
High	Sequest HT (A2)	Unambiguous	[K].ILNEGQIASTDVVEVVVSPPYVFLPVVK.[S]		1	1	P48494	P48494	0	3	0.5151	0	1	1	1004.56195068359	3011.67129879078	0.314692735604031	0.000315916927168776	HCD	MS2	32.20509	33.1	80.2959916466667	77719	NaS3_070418_01.raw	0/0	4.3116602897644			0	2.092E-05
High	Sequest HT (A2)	Unambiguous	[R].VTPQPGVPPEEAGAAVAAESSTGTWTTVWTDGLTSLDR.[Y]		1	1	P0C511	P0C511	0	3	0.745	0	1	1	1285.6298828125	3854.8750951775	0.82460521865444	0.00105958249984421	CID	MS2		33.1	80.2968646488	77720	NaS3_070418_01.raw	0/0	3.99835705757141			0	2.938E-05
High	Sequest HT (A2)	Unambiguous	[K].APAADDDDDDDVDLFGEETEEEK.[K]		1	1	Q40680	Q40680	0	2	0.9392	0	1	1	1270.5009765625	2539.994676495	-0.305211176536257	-0.000387617500109627	CID	MS2		32.815	43.7725620922667	41528	NaS3_070418_03.raw	0/0	5.096435546875	18219549	43.5413246154785	0	4.862E-06
High	Sequest HT (A2)	Unambiguous	[K].VIHDNFGIIEGLMTTVHAITATQK.[T]		1	1	A2YQT7	A2YQT7	0	4	0.6749	0	1	1	653.099792480469	2609.37734003188	0.673353382338235	0.000439257968650963	CID	MS2		31.825	80.3410814474667	77765	NaS3_070418_01.raw	0/0	3.62794399261475			0	8.051E-05
High	Sequest HT (A2)	Unambiguous	[R].WAMLGALGcVFPELLAR.[N]	C9(Carbamidomethyl)	2	2	P12330; P12331	P12330; P12331	0	2	0.5222	0	1	1	952.499633789063	1903.99199094813	-0.0609938845157072	-5.80659373490278E-05	CID	MS2		42.79	80.3421525581333	77766	NaS3_070418_01.raw	0/0	3.82765889167786			0	2.835E-05
High	Sequest HT (A2)	Unambiguous	[K].APAADDDDDDDVDLFGEETEEEK.[K]		1	1	Q40680	Q40680	0	2	0.8814	0	1	1	1270.5009765625	2539.994676495	-0.305211176536257	-0.000387617500109627	HCD	MS2	3.627491	39.82	43.7703292392	41526	NaS3_070418_03.raw	0/0	4.7216591835022	18219549	43.5413246154785	0	2.669E-05
High	Sequest HT (A2)	Unambiguous	[R].AASAAGTIMTLSSWATSSVEEVASTGPGIR.[F]		2	2	Q10CE4; B8B7C5	Q10CE4; B8B7C5	0	4	0.4817	0	1	1	727.864013671875	2908.4342247975	-0.499097336826062	-0.000362898125104039	CID	MS2		33.1	80.4371272010667	77856	NaS3_070418_01.raw	0/0	4.09387159347534			0	3.487E-05
High	Sequest HT (A2)	Unambiguous	[R].AASAAGTIMTLSSWATSSVEEVASTGPGIR.[F]		2	2	Q10CE4; B8B7C5	Q10CE4; B8B7C5	0	3	0.5638	0	1	1	970.151184082031	2908.43899898609	1.14239971689399	0.0011075320311041	HCD	MS2	17.74948	33.1	80.4708819528	77891	NaS3_070418_01.raw	0/0	3.91700196266174			0	2.877E-06
High	Sequest HT (A2)	Unambiguous	[K].AETESGEVGPLVTEADIQHIVSSWTGIPVEK.[V]		1	1	Q7F9I1	Q7F9I1	0	3	0.3043	0	1	1	1093.55224609375	3278.64218502125	-0.154652030625288	-0.000169016250007796	HCD	MS2	4.168716	41.97	80.2268198986667	77652	NaS3_070418_01.raw	0/0	2.52619695663452			0	5.448E-05
High	Sequest HT (A2)	Unambiguous	[K].VIHDNFGIIEGLMTTVHAITATQK.[T]		1	1	A2YQT7	A2YQT7	0	3	0.5176	0	1	1	870.46435546875	2609.37851314625	1.12293004835031	0.000976715416527441	HCD	MS2	4.598184	41.145	80.6194506856	78036	NaS3_070418_01.raw	0/0	5.95323371887207			0	5.742E-06
High	Sequest HT (A2)	Unambiguous	[R].AASAAGTIMTLSSWATSSVEEVASTGPGIR.[F]		2	2	Q10CE4; B8B7C5	Q10CE4; B8B7C5	0	4	0.404	0	1	1	727.864990234375	2908.4381310475	0.843978610051506	0.000613664374895961	HCD	MS2	27.58414	41.7	79.9300744394667	77361	NaS3_070418_01.raw	0/0	3.01535534858704			0	0.0001091
High	Sequest HT (A2)	Unambiguous	[K].IGPWGGnGGSAQDISVPPK.[K]	N7(Deamidated)	1	1	Q0JMY8	Q0JMY8	0	2	0.0523	0	1	1	919.457458496094	1837.90764036219	-0.142889538675579	-0.000131308906192507	HCD	MS2	0	42.54	43.8107755218667	41565	NaS3_070418_03.raw	0/0	4.58983612060547			0	1.005E-06
High	Sequest HT (A2)	Unambiguous	[R].IINEPTAAAIAYGIDKK.[G]		2	2	Q75HQ0	Q6Z058; Q75HQ0	1	3	0.4936	0	1	1	596.66845703125	1787.99081783375	0.359165144842845	0.000214061250138305	HCD	MS2	35.52063	26.77639	43.9345133104	41692	NaS3_070418_03.raw	0/0	3.13709092140198			0	1.958E-05
High	Sequest HT (A2)	Unambiguous	[R].VTPQPGVPPEEAGAAVAAESSTGTWTTVWTDGLTSLDR.[Y]		1	1	P0C511	P0C511	0	3	0.6542	0	1	1	1285.63000488281	3854.87546138844	0.919604727182637	0.00118165281234421	HCD	MS2	1.809211	40.26	79.5142722616	76956	NaS3_070418_01.raw	0/0	4.28043556213379			0	6.914E-06
High	Sequest HT (A2)	Unambiguous	[K].ILNEGQIASTDVVEVVVSPPYVFLPVVK.[S]		1	1	P48494	P48494	0	3	0.5205	0	1	1	1004.56072998047	3011.66763668141	-0.90128011273091	-0.000904786197831224	HCD	MS2	36.65076	33.1	79.5151056	76957	NaS3_070418_01.raw	0/0	4.37568712234497			0	9.811E-05
High	Sequest HT (A2)	Unambiguous	[R].GGLDFTKDDENVNSQPFMR.[W]		1	1	P0C511	P0C511	1	2	0.7466	0	1	1	1085.49780273438	2169.98832883875	0.632035480750565	0.000685754374899261	CID	MS2		18.145	43.9326968874667	41690	NaS3_070418_03.raw	0/0	5.16607618331909			0	1.324E-05
High	Sequest HT (A2)	Unambiguous	[R].GGLDFTKDDENVNSQPFMR.[W]		1	1	P0C511	P0C511	1	2	0.7878	0	1	1	1085.49780273438	2169.98832883875	0.632035480750565	0.000685754374899261	HCD	MS2	0	35.4	43.9310262245333	41688	NaS3_070418_03.raw	0/0	5.09199047088623			0	2.319E-06
High	Sequest HT (A2)	Unambiguous	[K].LYGSTLSWNVTR.[C]		1	1	O82451	O82451	0	2	0.5994	0	1	1	698.864868164063	1396.72245969813	0.372127128582215	0.000259879062468826	CID	MS2		13.56826	43.9291972621333	41686	NaS3_070418_03.raw	0/0	3.46573829650879			0	0.0001327
High	Sequest HT (A2)	Unambiguous	[R].SGETEDTFIADLAVGLATGQIK.[T]		1	1	Q42971	Q42971	0	3	0.5592	0	1	1	746.049987792969	2236.13541011891	0.481701340826998	0.000359049635486978	CID	MS2		14.335	79.6346292104	77074	NaS3_070418_01.raw	0/0	4.55637311935425			0	1.884E-05
High	Sequest HT (A2)	Unambiguous	[R].SVYEPLQTGLIAIDSMIPIGR.[G]		1	1	P0C2Z4	P0C2Z4	0	2	0.5683	0	1	1	1137.11413574219	2273.22099485438	0.00653450568723258	7.4271877110732E-06	HCD	MS2	0	35.095	79.6627221677333	77104	NaS3_070418_01.raw	0/0	3.2160804271698			0	4.999E-05
High	Sequest HT (A2)	Unambiguous	[R].AASAAGTIMTLSSWATSSVEEVASTGPGIR.[F]		2	2	Q10CE4; B8B7C5	Q10CE4; B8B7C5	0	3	0.4681	0	1	1	970.152038574219	2908.44156246266	2.02379330703239	0.0019620242186041	HCD	MS2	28.40681	33.1	79.6822375269333	77122	NaS3_070418_01.raw	0/0	3.6065628528595			0	8.182E-06
High	Sequest HT (A2)	Unambiguous	[R].AASAAGTIMTLSSWATSSVEEVASTGPGIR.[F]		2	2	Q10CE4; B8B7C5	Q10CE4; B8B7C5	0	3	0.571	0	1	1	970.152038574219	2908.44156246266	2.02379330703239	0.0019620242186041	CID	MS2		41.625	79.6842231970667	77124	NaS3_070418_01.raw	0/0	3.73002648353577			0	0.0001056
High	Sequest HT (A2)	Unambiguous	[R].VTPQPGVPPEEAGAAVAAESSTGTWTTVWTDGLTSLDR.[Y]		1	1	P0C511	P0C511	0	4	0.5743	0	1	1	964.474243164063	3854.87514276625	0.836950311060416	0.000806584062388538	CID	MS2		42.525	79.9290809106667	77360	NaS3_070418_01.raw	0/0	3.97052955627441			0	4.902E-05
High	Sequest HT (A2)	Unambiguous	[R].VGLTGLTVAEHFR.[D]		1	1	Q01859	Q01859	0	3	0.2902	0	1	1	467.259826660156	1399.76492672047	-3.07034149340947	-0.00143258984371641	HCD	MS2	21.90976	42.475	43.8976132994667	41657	NaS3_070418_03.raw	0/0	3.16574096679688			0	0.0001325
High	Sequest HT (A2)	Unambiguous	[K].TTTTNAGAPVWNDNEALTVGPR.[G]		1	1	Q0E4K1	Q0E4K1	0	2	0.7379	0	1	1	1143.06005859375	2285.1128405575	-1.23523834937468	-0.00141133124998305	CID	MS2		38.155	43.8890382218667	41648	NaS3_070418_03.raw	0/0	4.541419506073			0	7.662E-06
High	Sequest HT (A2)	Unambiguous	[K].TTTTNAGAPVWNDNEALTVGPR.[G]		1	1	Q0E4K1	Q0E4K1	0	2	0.6733	0	1	1	1143.05944824219	2285.11161985438	-1.76943587147292	-0.00202168281248305	HCD	MS2	1.394431	28.045	43.8870616309333	41646	NaS3_070418_03.raw	0/0	4.04218530654907			0	1.584E-05
High	Sequest HT (A2)	Unambiguous	[K].LPmFGcTDATQVLK.[E]	M3(Oxidation); C6(Carbamidomethyl)	1	2	P18566	P18566; Q0INY7	0	2	0.3446	0	1	1	798.89111328125	1596.7749499325	-0.67410675150233	-0.000538198749993057	CID	MS2		19.26708	43.8778701749333	41638	NaS3_070418_03.raw	0/0	3.2538104057312			0	0.0001534
High	Sequest HT (A2)	Unambiguous	[K].LPmFGcTDATQVLK.[E]	M3(Oxidation); C6(Carbamidomethyl)	1	2	P18566	P18566; Q0INY7	0	2	0.3183	0	1	1	798.89111328125	1596.7749499325	-0.67410675150233	-0.000538198749993057	HCD	MS2	43.55355	32.155	43.8763476149333	41636	NaS3_070418_03.raw	0/0	2.8934428691864			0	3.496E-05
High	Sequest HT (A2)	Unambiguous	[R].SGETEDTFIADLAVGLATGQIK.[T]		1	1	Q42971	Q42971	0	2	0.6303	0	1	1	1118.57043457031	2236.13359251063	-0.331133672916301	-0.000370229687405299	HCD	MS2	0	33.1	79.8354786517333	77272	NaS3_070418_01.raw	0/0	4.67682933807373			0	1.683E-05
High	Sequest HT (A2)	Unambiguous	[R].SGETEDTFIADLAVGLATGQIK.[T]		1	1	Q42971	Q42971	0	2	0.673	0	1	1	1118.57165527344	2236.13603391688	0.760663995051778	0.000850473437594701	CID	MS2		42.535	79.8375704730667	77274	NaS3_070418_01.raw	0/0	5.26285123825073			0	2.963E-06
High	Sequest HT (A2)	Unambiguous	[K].AETESGEVGPLVTEADIQHIVSSWTGIPVEK.[V]		1	1	Q7F9I1	Q7F9I1	0	3	0.4814	0	1	1	1093.55334472656	3278.64548091969	0.850611045302972	0.000929616562492204	HCD	MS2	8.303123	41.055	79.8385642597333	77275	NaS3_070418_01.raw	0/0	3.21637582778931			0	3.11E-05
High	Sequest HT (A2)	Unambiguous	[K].IGPWGGnGGSAQDISVPPK.[K]	N7(Deamidated)	1	1	Q0JMY8	Q0JMY8	0	2	0.0905	0	1	1	919.457763671875	1837.90825071375	0.189200856882528	0.000173866875057493	CID	MS2		31.285	43.8125377528	41567	NaS3_070418_03.raw	0/0	4.64358806610107			0	2.234E-06
High	Sequest HT (A2)	Unambiguous	[K].ILNEGQIASTDVVEVVVSPPYVFLPVVK.[S]		1	1	P48494	P48494	0	3	0.5547	0	1	1	1004.55993652344	3011.66525631031	-1.69166246414862	-0.00169824322908122	HCD	MS2	30.40539	33.1	79.9227539613333	77354	NaS3_070418_01.raw	0/0	3.83805155754089			0	0.0001072
High	Sequest HT (A2)	Unambiguous	[R].VTPQPGVPPEEAGAAVAAESSTGTWTTVWTDGLTSLDR.[Y]		1	1	P0C511	P0C511	0	3	0.4817	0	1	1	1285.63049316406	3854.87692623219	1.29960276129543	0.00166993406234421	CID	MS2		33.1	79.9236312005333	77355	NaS3_070418_01.raw	0/0	3.82179403305054			0	1.403E-05
High	Sequest HT (A2)	Unambiguous	[R].ELGVPIVMHDYLTGGFTANTSLAHYcR.[D]	C26(Carbamidomethyl)	1	1	P0C511	P0C511	0	4	0.3894	0	1	1	756.370361328125	3022.4596154225	1.53615605266471	0.00116074062496274	HCD	MS2	0	33.1	79.7782688144	77218	NaS3_070418_01.raw	0/0	3.21442031860352			0	1.79E-05
High	Sequest HT (A2)	Unambiguous	[R].ELLFTTPGALQHLSGVILFEETLYQK.[T]		1	1	Q5N725	Q5N725	0	3	0.5377	0	1	1	983.2001953125	2947.5860326775	1.52552098891816	0.00149886583327922	CID	MS2		40.815	83.3175629504	80683	NaS3_070418_01.raw	0/0	4.10862731933594			0	8.159E-05
High	Sequest HT (A2)	Unambiguous	[K].ILPWGDEAYAGGSANAPR.[G]		1	1	Q10M12	Q10M12	0	2	0.7293	0	1	1	922.949584960938	1844.89189329188	-0.375939569643932	-0.000346784062571714	CID	MS2		36.225	43.3573847512	41092	NaS3_070418_03.raw	0/0	4.94546747207642	3132640.125	43.3624114990234	0	5.7E-06
High	Sequest HT (A2)	Unambiguous	[K].VIHDNFGIIEGLMTTVHAITATQK.[T]		1	1	A2YQT7	A2YQT7	0	4	0.4314	0	1	1	653.100219726563	2609.37904901625	1.32829335576865	0.000866504062400963	HCD	MS2	39.26833	33.1	83.3822366234667	80744	NaS3_070418_01.raw	0/0	3.49568939208984			0	7.607E-06
High	Sequest HT (A2)	Unambiguous	[R].FDEGLPPILTALEVLDHNIR.[L]		1	1	Q01859	Q01859	0	3	0.6774	0	1	1	754.743347167969	2262.21548824391	1.16261999712829	0.000876697968881975	HCD	MS2	3.810545	33.1	87.6018420112	84926	NaS3_070418_01.raw	0/0	4.02675580978394			0	6.438E-06
High	Sequest HT (A2)	Unambiguous	[R].GVDLDALLDMSTDDLVQLFPAR.[A]		1	1	P31674	P31674	0	2	0.3367	0	1	1	1202.60705566406	2404.20683469813	0.159166083537322	0.000191334062492388	HCD	MS2	19.82673	41.205	87.6351260738667	84960	NaS3_070418_01.raw	0/0	2.97455024719238			0	8.95E-05
High	Sequest HT (A2)	Unambiguous	[R].DAEGQDVLLFIDNIFR.[F]		1	1	Q01859	Q01859	0	2	0.4906	0	1	1	932.977233886719	1864.94719114344	1.73594677269544	0.0016187217188417	HCD	MS2	30.81003	33.1	87.6644183282667	84990	NaS3_070418_01.raw	0/0	3.19604992866516			0	7.625E-05
High	Sequest HT (A2)	Unambiguous	[R].DAEGQDVLLFIDNIFR.[F]		1	1	Q01859	Q01859	0	2	0.5335	0	1	1	932.977233886719	1864.94719114344	1.73594677269544	0.0016187217188417	CID	MS2		40.815	87.6663414421333	84992	NaS3_070418_01.raw	0/0	3.43136096000671			0	7.241E-05
High	Sequest HT (A2)	Unambiguous	[R].GVDLDALLDMSTDDLVQLFPAR.[A]		1	1	P31674	P31674	0	3	0.5765	0	1	1	802.072082519531	2404.20169429859	-1.97891965651556	-0.0015859104687479	HCD	MS2	6.596819	33.1	87.8794088722667	85211	NaS3_070418_01.raw	0/0	3.39529490470886			0	5.183E-05
High	Sequest HT (A2)	Unambiguous	[R].VALEAcVQAR.[N]	C6(Carbamidomethyl)	1	1	P0C511	P0C511	0	2	0.6206	0	1	1	558.795288085938	1116.58329954188	0.264621505144104	0.000147735937577664	CID	MS2		33.1	87.9002288634667	85231	NaS3_070418_01.raw	0/0	3.40476703643799			0	0.000124
High	Sequest HT (A2)	Unambiguous	[R].VTPQPGVPPEEAGAAVAAESSTGTWTTVWTDGLTSLDR.[Y]		1	1	P0C511	P0C511	0	3	0.6565	0	1	1	1285.630859375	3854.878024865	1.58460128688002	0.00203614499984421	CID	MS2		33.1	87.9317443402667	85262	NaS3_070418_01.raw	0/0	3.60995030403137			0	7.634E-05
High	Sequest HT (A2)	Unambiguous	[R].FDEGLPPILTALEVLDHNIR.[L]		1	1	Q01859	Q01859	0	3	0.6765	0	1	1	754.743103027344	2262.21475582203	0.838856531475031	0.000632557343881975	HCD	MS2	4.4949	33.1	87.9643071509333	85294	NaS3_070418_01.raw	0/0	3.74264693260193			0	9.647E-06
High	Sequest HT (A2)	Unambiguous	[R].GVDLDALLDMSTDDLVQLFPAR.[A]		1	1	P31674	P31674	0	2	0.6891	0	1	1	1202.60705566406	2404.20683469813	0.159166083537322	0.000191334062492388	CID	MS2		40.845	87.9897855794667	85319	NaS3_070418_01.raw	0/0	2.66953158378601			0	5.616E-05
High	Sequest HT (A2)	Unambiguous	[K].TITLEVESSDTIDNVK.[A]		1	6	P51431	P0CH35; P0C030; Q58G87; P51431; P0C031; Q9ARZ9	0	2	0.7012	0	1	1	882.44921875	1763.89116087	0.139385036715027	0.000122929999974986	CID	MS2		29.58738	42.4538035912	40141	NaS3_070418_03.raw	0/0	5.78503227233887			0	5.79E-06
High	Sequest HT (A2)	Unambiguous	[K].TITLEVESSDTIDNVK.[A]		1	6	P51431	P0CH35; P0C030; Q58G87; P51431; P0C031; Q9ARZ9	0	2	0.6688	0	1	1	882.44921875	1763.89116087	0.139385036715027	0.000122929999974986	HCD	MS2	2.341789	30.88	42.4518636797333	40139	NaS3_070418_03.raw	0/0	4.65036535263062			0	1.158E-05
High	Sequest HT (A2)	Unambiguous	[R].IGLAGLAVMGQNLALNIAEKGFPISVYNR.[T]		1	1	Q9LI00	Q9LI00	1	3	0.4428	0	1	1	1010.55926513672	3029.66324215016	0.914383041292472	0.00092342338545374	HCD	MS2	30.42452	41.49	88.2794895776	85606	NaS3_070418_01.raw	0/0	3.3208863735199			0	0.0001166
High	Sequest HT (A2)	Unambiguous	[R].VTPQPGVPPEEAGAAVAAESSTGTWTTVWTDGLTSLDR.[Y]		1	1	P0C511	P0C511	0	3	0.4775	0	1	1	1285.630859375	3854.878024865	1.58460128688002	0.00203614499984421	HCD	MS2	4.548424	40.155	88.3419575288	85667	NaS3_070418_01.raw	0/0	3.32987308502197			0	0.0001363
High	Sequest HT (A2)	Unambiguous	[R].ELGVPIVMHDYLTGGFTAnTSLAHYcR.[D]	N19(Deamidated); C26(Carbamidomethyl)	1	1	P0C511	P0C511	0	4	0.4438	0	1	1	756.620056152344	3023.45839471938	6.41860459196457	0.00485156484371352	HCD	MS2	25.04505	16.255	88.5241512594667	85848	NaS3_070418_01.raw	0/0	3.56286811828613			0	0.0001529
High	Sequest HT (A2)	Unambiguous	[K].FVDDPQTEGIVLIGEIGGTAEEDAAAFIQESK.[T]		1	1	Q6ZL94	Q6ZL94	0	3	0.4478	0	1	1	1117.2119140625	3349.6211889275	-3.28333735962857	-0.00366599083342104	HCD	MS2	82.47713	42.555	88.5265554488	85851	NaS3_070418_01.raw	0/0	3.63588261604309	763511.3125	88.4086303710938	0	6.874E-05
High	Sequest HT (A2)	Unambiguous	[R].IGLAGLAVMGQNLALNIAEKGFPISVYNR.[T]		1	1	Q9LI00	Q9LI00	1	3	0.3953	0	1	1	1010.55920410156	3029.66305904469	0.853945421153349	0.00086238822920374	HCD	MS2	10.50227	35.185	88.6945753218667	86020	NaS3_070418_01.raw	0/0	3.86914491653442			0	2.228E-05
High	Sequest HT (A2)	Unambiguous	[R].VALEAcVQAR.[N]	C6(Carbamidomethyl)	1	1	P0C511	P0C511	0	2	0.563	0	1	1	558.79541015625	1116.5835436825	0.483271282285701	0.000269806250077664	CID	MS2		41.235	88.7066538490667	86030	NaS3_070418_01.raw	0/0	3.40968108177185			0	0.0001214
High	Sequest HT (A2)	Unambiguous	[R].HETADINTFSWGVANR.[G]		1	1	P14656	P14656	0	2	0.7921	0	1	1	909.429504394531	1817.85173215906	-2.64242575980776	-0.0024017754687975	CID	MS2		33.1	42.3497328208	40031	NaS3_070418_03.raw	0/0	4.57107877731323			0	7.744E-06
High	Sequest HT (A2)	Unambiguous	[R].HETADINTFSWGVANR.[G]		1	1	P14656	P14656	0	2	0.6403	0	1	1	909.429504394531	1817.85173215906	-2.64242575980776	-0.0024017754687975	HCD	MS2	17.51237	40.005	42.3480207712	40029	NaS3_070418_03.raw	0/0	4.16651678085327			0	2.117E-06
High	Sequest HT (A2)	Unambiguous	[K].QDSTYWDNISQGGLQR.[I]		1	1	P30298	P30298	0	2	0.6893	0	1	1	934.431335449219	1867.85539426844	-0.821958865314226	-0.000767650781199336	CID	MS2		36.885	42.3471143610667	40028	NaS3_070418_03.raw	0/0	3.0888295173645	62168132.5	42.5490264892578	0	1.654E-05
High	Sequest HT (A2)	Unambiguous	[K].QDSTYWDNISQGGLQR.[I]		1	1	P30298	P30298	0	2	0.6364	0	1	1	934.431335449219	1867.85539426844	-0.821958865314226	-0.000767650781199336	HCD	MS2	0	27.655	42.345218596	40026	NaS3_070418_03.raw	0/0	3.40855264663696	62168132.5	42.5490264892578	0	1.76E-05
High	Sequest HT (A2)	Unambiguous	[R].VTPqPGVPPEEAGAAVAAESSTGTWTTVWTDGLTSLDR.[Y]	Q4(Deamidated)	1	1	P0C511	P0C511	0	3	0.6845	0	1	1	1285.9638671875	3855.8770483025	5.47631261892743	0.00703862416651087	CID	MS2		33.1	87.5451278346667	84869	NaS3_070418_01.raw	0/0	3.54619765281677			0	1.502E-05
High	Sequest HT (A2)	Unambiguous	[R].VTPQPGVPPEEAGAAVAAESSTGTWTTVWTDGLTSLDR.[Y]		1	1	P0C511	P0C511	0	3	0.6804	0	1	1	1285.62756347656	3854.86813716969	-0.980385443381309	-0.00125975343765579	HCD	MS2	6.131755	40.2	87.5433905629333	84867	NaS3_070418_01.raw	0/0	3.87853646278381			0	3.072E-05
High	Sequest HT (A2)	Unambiguous	[R].SGFEGAWTQEPLK.[F]		1	1	Q6ZJJ1	Q6ZJJ1	0	2	0.5679	0	1	1	725.353576660156	1449.69987669031	-0.685258392148142	-0.000496709843673671	CID	MS2		27.205	42.5007847450667	40193	NaS3_070418_03.raw	0/0	4.04586124420166	29865708.5	42.5429306030273	0	9.254E-05
High	Sequest HT (A2)	Unambiguous	[R].TVSSGISGASYYTGTFNTVNR.[S]		1	1	Q5Z5A8	Q5Z5A8	0	2	0.5857	0	1	1	1091.525390625	2182.04350462	1.10138621948501	0.00120163499968839	HCD	MS2	0	42.565	42.5063052914667	40199	NaS3_070418_03.raw	0/0	3.9073793888092	15923989.5	42.5369300842285	0	1.905E-05
High	Sequest HT (A2)	Unambiguous	[R].VTPQPGVPPEEAGAAVAAESSTGTWTTVWTDGLTSLDR.[Y]		1	1	P0C511	P0C511	0	3	0.6061	0	1	1	1285.63122558594	3854.87912349781	1.86959981246461	0.00240235593734421	CID	MS2		33.1	86.8089873792	84129	NaS3_070418_01.raw	0/0	3.30158233642578			0	4.728E-05
High	Sequest HT (A2)	Unambiguous	[R].FDEGLPPILTALEVLDHNIR.[L]		1	1	Q01859	Q01859	0	3	0.7446	0	1	1	754.743103027344	2262.21475582203	0.838856531475031	0.000632557343881975	HCD	MS2	0	33.1	86.8373235914667	84157	NaS3_070418_01.raw	0/0	4.14995622634888			0	9.035E-06
High	Sequest HT (A2)	Unambiguous	[K].QDSTYWDNISQGGLQR.[I]		1	1	P30298	P30298	0	2	0.6571	0	1	1	934.431091308594	1867.85490598719	-1.08337141906501	-0.00101179140619934	HCD	MS2	13.12155	20.875	42.7260497341333	40432	NaS3_070418_03.raw	0/0	3.8454954624176	62168132.5	42.5490264892578	0	2.079E-05
High	Sequest HT (A2)	Unambiguous	[K].IGDTAGTIDNIIQcK.[L]	C14(Carbamidomethyl)	1	1	Q93VT8	Q93VT8	0	2	0.6745	0	1	1	809.908020019531	1618.80876340906	-1.07095978224259	-0.000866840468727759	CID	MS2		40.83	42.7104672584	40417	NaS3_070418_03.raw	0/0	3.81316709518433	28398328	42.5719985961914	0	1.815E-05
High	Sequest HT (A2)	Unambiguous	[K].IGDTAGTIDNIIQcK.[L]	C14(Carbamidomethyl)	1	1	Q93VT8	Q93VT8	0	2	0.5606	0	1	1	809.908020019531	1618.80876340906	-1.07095978224259	-0.000866840468727759	HCD	MS2	33.80728	27.96348	42.7085672258667	40415	NaS3_070418_03.raw	0/0	4.20946502685547	28398328	42.5719985961914	0	1.01E-05
High	Sequest HT (A2)	Unambiguous	[K].VVSIDGFEDVPQnDEK.[S]	N13(Deamidated)	1	1	P25777	P25777	0	2	0.0227	0	1	1	896.418273925781	1791.82927122156	0.533545292475022	0.000478010781249205	HCD	MS2	0	40.96	42.6584882717333	40361	NaS3_070418_03.raw	0/0	3.52526116371155	14346803	42.7315979003906	0	7.863E-05
High	Sequest HT (A2)	Unambiguous	[R].GVDLDALLDMSTDDLVQLFPAR.[A]		1	1	P31674	P31674	0	3	0.5894	0	1	1	802.075012207031	2404.21048336109	1.67678241207299	0.0013437770312521	HCD	MS2	12.39044	33.1	87.0718655192	84393	NaS3_070418_01.raw	0/0	3.96588349342346			0	4.895E-05
High	Sequest HT (A2)	Unambiguous	[R].DAEGQDVLLFIDNIFR.[F]		1	1	Q01859	Q01859	0	2	0.6302	0	1	1	932.976806640625	1864.94633665125	1.2777602487494	0.0011914756250917	CID	MS2		33.1	87.1379272565333	84460	NaS3_070418_01.raw	0/0	3.84418725967407			0	6.161E-05
High	Sequest HT (A2)	Unambiguous	[R].VTPqPGVPPEEAGAAVAAESSTGTWTTVWTDGLTSLDR.[Y]	Q4(Deamidated)	1	1	P0C511	P0C511	0	3	0.7416	0	1	1	1285.96447753906	3855.87887935719	5.95118894200262	0.00764897572901087	CID	MS2		40.605	87.1704695018667	84492	NaS3_070418_01.raw	0/0	4.44676780700684			0	3.949E-06
High	Sequest HT (A2)	Unambiguous	[R].FDEGLPPILTALEVLDHNIR.[L]		1	1	Q01859	Q01859	0	3	0.6935	0	1	1	754.743225097656	2262.21512203297	1.00073826430166	0.000754627656381975	HCD	MS2	3.490587	33.1	87.1992805792	84518	NaS3_070418_01.raw	0/0	3.72101187705994			0	6.676E-06
High	Sequest HT (A2)	Unambiguous	[R].VTPQPGVPPEEAGAAVAAESSTGTWTTVWTDGLTSLDR.[Y]		1	1	P0C511	P0C511	0	3	0.6656	0	1	1	1285.63049316406	3854.87692623219	1.29960276129543	0.00166993406234421	CID	MS2		33.1	88.7382043728	86062	NaS3_070418_01.raw	0/0	3.08329629898071			0	0.0001235
High	Sequest HT (A2)	Unambiguous	[R].GVDLDALLDMSTDDLVQLFPAR.[A]		1	1	P31674	P31674	0	2	0.6628	0	1	1	1202.60693359375	2404.2065905575	0.0576188038543067	6.92637499923876E-05	HCD	MS2	12.79959	41.205	87.2624049584	84583	NaS3_070418_01.raw	0/0	3.46711754798889			0	1.903E-05
High	Sequest HT (A2)	Unambiguous	[R].LKVPPALNQFTR.[T]		1	1	P0DKK7	P0DKK7	1	3	0.5989	0	1	1	461.941162109375	1383.80893306813	-1.27354260281606	-0.000587447291612383	CID	MS2		23.89	42.5980948114667	40296	NaS3_070418_03.raw	0/0	3.73601508140564			0	7.694E-05
High	Sequest HT (A2)	Unambiguous	[R].IAQIPVSEAYLGR.[V]		1	1	P0C2Z4	P0C2Z4	0	2	0.6286	0	1	1	708.895385742188	1416.78349485438	-0.737815521947644	-0.00052266281250013	HCD	MS2	7.232912	9.515646	42.5939387144	40291	NaS3_070418_03.raw	0/0	3.14977765083313	115240901.75	42.578052520752	0	5.569E-05
High	Sequest HT (A2)	Unambiguous	[K].VTALVNDTVGTLAGGR.[Y]		1	1	Q8LQ68	Q8LQ68	0	2	0.4502	0	1	1	772.424011230469	1543.84074583094	-2.00798744691136	-0.00155000953122908	CID	MS2		42.415	42.5727671296	40268	NaS3_070418_03.raw	0/0	3.11497735977173	6157777.5	42.5184516906738	0	8.987E-05
High	Sequest HT (A2)	Unambiguous	[R].YLAVEPSTPYNTTTLPK.[V]		1	1	P42862	P42862	0	2	0.5515	0	1	1	947.992370605469	1894.97746458094	-1.16407531814964	-0.00110294953140055	CID	MS2		28.135	42.5650423632	40260	NaS3_070418_03.raw	0/0	2.7238986492157	7025404.3125	42.7168502807617	0	0.0001418
High	Sequest HT (A2)	Unambiguous	[R].YLAVEPSTPYNTTTLPK.[V]		1	1	P42862	P42862	0	2	0.4365	0	1	1	947.992431640625	1894.97758665125	-1.09965757562627	-0.00104191437515055	HCD	MS2	0	17.755	42.5633650672	40258	NaS3_070418_03.raw	0/0	2.52443265914917	7025404.3125	42.7168502807617	0	0.0001118
High	Sequest HT (A2)	Unambiguous	[K].YGLNHVTYLIEQSK.[A]		1	1	P0DKK7	P0DKK7	0	3	0.5708	0	1	1	555.625549316406	1664.86209468922	-1.29274851379945	-0.000717416926969842	CID	MS2		19.9287	42.5113820544	40205	NaS3_070418_03.raw	0/0	4.23657751083374			0	2.482E-05
High	Sequest HT (A2)	Unambiguous	[R].GVDLDALLDMSTDDLVQLFPAR.[A]		1	1	P31674	P31674	0	3	0.3771	0	1	1	802.073913574219	2404.20718746266	0.305894136352285	0.000245144218752102	HCD	MS2	9.346103	33.1	87.4837244605333	84806	NaS3_070418_01.raw	0/0	2.97286868095398			0	0.0001325
High	Sequest HT (A2)	Unambiguous	[K].YGLNHVTYLIEQSK.[A]		1	1	P0DKK7	P0DKK7	0	3	0.4565	0	1	1	555.625549316406	1664.86209468922	-1.29274851379945	-0.000717416926969842	HCD	MS2	22.26507	23.13811	42.5099052016	40203	NaS3_070418_03.raw	0/0	3.78703331947327			0	4.631E-05
High	Sequest HT (A2)	Unambiguous	[R].TVSSGISGASYYTGTFNTVNR.[S]		1	1	Q5Z5A8	Q5Z5A8	0	2	0.6845	0	1	1	1091.525390625	2182.04350462	1.10138621948501	0.00120163499968839	CID	MS2		18.475	42.5080904584	40201	NaS3_070418_03.raw	0/0	4.11694431304932	15923989.5	42.5369300842285	0	4.389E-05
High	Sequest HT (A2)	Unambiguous	[R].VALEAcVQAR.[N]	C6(Carbamidomethyl)	1	1	P0C511	P0C511	0	2	0.6104	0	1	1	558.795471191406	1116.58366575281	0.592596170856499	0.000330841406327664	CID	MS2		41.49	87.5139669181333	84837	NaS3_070418_01.raw	0/0	3.25543880462646			0	0.0001167
High	Sequest HT (A2)	Unambiguous	[R].GGLDFTKDDENVNSQPFMR.[W]		1	1	P0C511	P0C511	1	3	0.4799	0	1	1	724.000183105469	2169.98599605641	-0.44298588555238	-0.000320424531309982	HCD	MS2	29.31887	34.07061	42.6037821824	40302	NaS3_070418_03.raw	0/0	3.97679829597473			0	6.534E-05
High	Sequest HT (A2)	Unambiguous	[R].VTPQPGVPPEEAGAAVAAESSTGTWTTVWTDGLTSLDR.[Y]		1	1	P0C511	P0C511	0	4	0.3653	0	1	1	964.477966308594	3854.89003534438	4.70026365787377	0.00452972859363854	HCD	MS2	3.737998	40.845	88.7402315077333	86064	NaS3_070418_01.raw	0/0	3.3380753993988			0	0.0001238
High	Sequest HT (A2)	Unambiguous	[K].AAQDIALAELPPTHPIR.[L]		2	2	Q7XTE8; Q6EUP4	Q7XTE8; Q6EUP4	0	3	0.681	0	1	1	605.00341796875	1812.99570064625	-0.528061508296382	-0.00031912458325678	CID	MS2		13.0679	42.3355419448	40015	NaS3_070418_03.raw	0/0	3.47877216339111			0	1.937E-05
High	Sequest HT (A2)	Unambiguous	[K].AAQDIALAELPPTHPIR.[L]		2	2	Q7XTE8; Q6EUP4	Q7XTE8; Q6EUP4	0	3	0.4565	0	1	1	605.002685546875	1812.99350338063	-1.74001389402205	-0.00105154645825678	HCD	MS2	30.5815	10.33305	42.3338754877333	40013	NaS3_070418_03.raw	0/0	4.24875402450562			0	2.159E-05
High	Sequest HT (A2)	Unambiguous	[R].VTPQPGVPPEEAGAAVAAESSTGTWTTVWTDGLTSLDR.[Y]		1	1	P0C511	P0C511	0	3	0.7107	0	1	1	1285.63049316406	3854.87692623219	1.29960276129543	0.00166993406234421	CID	MS2		33.1	89.8440784469333	87142	NaS3_070418_01.raw	0/0	3.63178968429565			0	1.86E-05
High	Sequest HT (A2)	Unambiguous	[K].VVVVEcVLPESSDATAR.[E]	C6(Carbamidomethyl)	1	1	Q6ZD89	Q6ZD89	0	2	0.5639	0	1	1	915.967529296875	1830.92778196375	0.651360768363493	0.000596296875034597	HCD	MS2	6.065286	22.96	42.0921067322667	39756	NaS3_070418_03.raw	0/0	4.14638376235962	21838620.6875	42.0289459228516	0	0.000111
High	Sequest HT (A2)	Unambiguous	[K].VPGVDDVTGEPLIQR.[K]		1	1	Q08480	Q08480	0	2	0.5235	0	1	1	797.925109863281	1594.84294309656	-0.356388218104641	-0.000284191718606053	CID	MS2		23.34761	42.0895065402667	39753	NaS3_070418_03.raw	0/0	3.40032982826233			0	1.955E-05
High	Sequest HT (A2)	Unambiguous	[K].VPGVDDVTGEPLIQR.[K]		1	1	Q08480	Q08480	0	2	0.5759	0	1	1	797.925109863281	1594.84294309656	-0.356388218104641	-0.000284191718606053	HCD	MS2	11.04495	30.61	42.0874358882667	39751	NaS3_070418_03.raw	0/0	3.15643882751465			0	0.0001457
High	Sequest HT (A2)	Unambiguous	[K].TITLEVESSDTIDNVK.[A]		1	6	P51431	P0CH35; P0C030; Q58G87; P51431; P0C031; Q9ARZ9	0	2	0.6897	0	1	1	882.449340820313	1763.89140501063	0.277795310798567	0.000245000312474986	CID	MS2		20.62	42.0855819941333	39749	NaS3_070418_03.raw	0/0	5.35476922988892			0	1.547E-05
High	Sequest HT (A2)	Unambiguous	[K].TITLEVESSDTIDNVK.[A]		1	6	P51431	P0CH35; P0C030; Q58G87; P51431; P0C031; Q9ARZ9	0	2	0.5429	0	1	1	882.448791503906	1763.89030637781	-0.345050922577363	-0.000304316093775014	HCD	MS2	0	28.45031	42.0840718453333	39747	NaS3_070418_03.raw	0/0	4.65973567962646			0	1.856E-05
High	Sequest HT (A2)	Unambiguous	[K].AAQDIALAELPPTHPIR.[L]		2	2	Q7XTE8; Q6EUP4	Q7XTE8; Q6EUP4	0	2	0.1943	0	1	1	907.001037597656	1812.99479856531	-1.02562499443469	-0.000929727343645936	HCD	MS2	0	33.1	42.0584019013333	39721	NaS3_070418_03.raw	0/0	3.49885416030884			0	1.89E-05
High	Sequest HT (A2)	Unambiguous	[R].VNVSELAVELLTVPEYLQFK.[E]		1	1	P31924	P31924	0	3	0.7017	0	1	1	764.423522949219	2291.25601558766	1.1738674315452	0.000896542552254687	CID	MS2		33.1	90.0954716674667	87384	NaS3_070418_01.raw	0/0	3.52453541755676			0	6.506E-05
High	Sequest HT (A2)	Selected	[R].ATWYGAPTGAGPDDnGGAcGFK.[N]	N15(Deamidated); C19(Carbamidomethyl)	1	1	Q7XCA7	Q7XCA7	0	2		0	2	2	1085.96179199219	2170.91630735438	1.31214552269057	0.00142427718755656	CID	MS2		32.305	42.0464423277333	39707	NaS3_070418_03.raw	0/0	3.42545533180237			0	1.144E-05
High	Sequest HT (A2)	Rejected	[R].ATWYGAPTGAGPDDDGGAcGFK.[N]	C19(Carbamidomethyl)	0	1		Q336T5	0	2	0	0	1	1	1085.96179199219	2170.91630735438	1.31234359630622	0.00142449218761342	CID	MS2		32.305	42.0464423277333	39707	NaS3_070418_03.raw	0/0	3.42545533180237			0	1.144E-05
High	Sequest HT (A2)	Unambiguous	[K].VVVVEcVLPESSDATAR.[E]	C6(Carbamidomethyl)	1	1	Q6ZD89	Q6ZD89	0	2	0.6022	0	1	1	915.967529296875	1830.92778196375	0.651360768363493	0.000596296875034597	CID	MS2		32.635	42.0939088104	39758	NaS3_070418_03.raw	0/0	3.62208652496338	21838620.6875	42.0289459228516	0	1.186E-05
High	Sequest HT (A2)	Unambiguous	[R].VTPQPGVPPEEAGAAVAAESSTGTWTTVWTDGLTSLDR.[Y]		1	1	P0C511	P0C511	0	3	0.5489	0	1	1	1285.63000488281	3854.87546138844	0.919604727182637	0.00118165281234421	CID	MS2		33.1	90.2092313088	87497	NaS3_070418_01.raw	0/0	3.17361426353455			0	0.0001239
High	Sequest HT (A2)	Unambiguous	[R].ELGVPIVMHDYLTGGFTANTSLAHYcR.[D]	C26(Carbamidomethyl)	1	1	P0C511	P0C511	0	4	0.574	0	1	1	756.370178222656	3022.45888300063	1.29382924162081	0.000977635156212742	HCD	MS2	0	33.1	90.4793256896	87768	NaS3_070418_01.raw	0/0	3.84732389450073			0	2.791E-05
High	Sequest HT (A2)	Unambiguous	[K].SLTNDWEEHLAVK.[H]		2	3	Q0J4P2; Q07078	Q0J4P2; Q69QQ6; Q07078	0	3	0.3239	0	1	1	514.591674804688	1541.76047115406	0.663919435935761	0.000341201354255342	HCD	MS2	42.75224	28.795	42.0012317802667	39659	NaS3_070418_03.raw	0/0	2.46927356719971			0	0.000149
High	Sequest HT (A2)	Unambiguous	[R].VTPQPGVPPEEAGAAVAAESSTGTWTTVWTDGLTSLDR.[Y]		1	1	P0C511	P0C511	0	3	0.7134	0	1	1	1285.62963867188	3854.87436275563	0.634606201598045	0.000815441874844206	CID	MS2		33.1	90.5821275429333	87867	NaS3_070418_01.raw	0/0	3.35272002220154			0	8.777E-06
High	Sequest HT (A2)	Unambiguous	[R].ELGVPIVMHDYLTGGFTANTSLAHYcR.[D]	C26(Carbamidomethyl)	1	1	P0C511	P0C511	0	4	0.522	0	1	1	756.3701171875	3022.45863886	1.21305363793951	0.000916599999962742	HCD	MS2	3.443089	33.34	90.8428596421333	88125	NaS3_070418_01.raw	0/0	2.95334362983704			0	0.0001334
High	Sequest HT (A2)	Unambiguous	[K].AAQDIALAELPPTHPIR.[L]		2	2	Q7XTE8; Q6EUP4	Q7XTE8; Q6EUP4	0	3	0.5643	0	1	1	605.005187988281	1813.00101070484	2.40082342387398	0.00145089494799322	CID	MS2		24.15483	41.9455071589333	39599	NaS3_070418_03.raw	0/0	2.80058598518372			0	0.0001251
High	Sequest HT (A2)	Unambiguous	[K].AAQDIALAELPPTHPIR.[L]		2	2	Q7XTE8; Q6EUP4	Q7XTE8; Q6EUP4	0	3	0.4006	0	1	1	605.004699707031	1812.99954586109	1.59285516672354	0.00096261369799322	HCD	MS2	51.03165	18.12808	41.9434214416	39597	NaS3_070418_03.raw	0/0	3.61582827568054			0	7.257E-05
High	Sequest HT (A2)	Unambiguous	[R].VTPQPGVPPEEAGAAVAAESSTGTWTTVWTDGLTSLDR.[Y]		1	1	P0C511	P0C511	0	3	0.5552	0	1	1	1285.63146972656	3854.87985591969	2.059598829521	0.00264649656234421	HCD	MS2	11.40263	33.1	90.9561896125333	88237	NaS3_070418_01.raw	0/0	3.08033466339111			0	0.0001453
High	Sequest HT (A2)	Unambiguous	[R].VTPqPGVPPEEAGAAVAAESSTGTWTTVWTDGLTSLDR.[Y]	Q4(Deamidated)	1	1	P0C511	P0C511	0	3	0.6087	0	1	1	1285.96362304688	3855.87631588063	5.28636208969736	0.00679448354151087	CID	MS2		42.405	90.958169144	88239	NaS3_070418_01.raw	0/0	3.21965765953064			0	0.0001036
High	Sequest HT (A2)	Unambiguous	[R].VTPQPGVPPEEAGAAVAAESSTGTWTTVWTDGLTSLDR.[Y]		1	1	P0C511	P0C511	0	4	0.52	0	1	1	964.473999023438	3854.87416620375	0.583618288318557	0.000562443437388538	HCD	MS2	15.81964	33.1	91.0416422816	88323	NaS3_070418_01.raw	0/0	3.25206232070923			0	0.0001242
High	Sequest HT (A2)	Unambiguous	[R].ELGVPIVMHDYLTGGFTANTSLAHYcR.[D]	C26(Carbamidomethyl)	1	1	P0C511	P0C511	0	4	0.706	0	1	1	756.369995117188	3022.45815057875	1.05150243057691	0.000794529687462742	HCD	MS2	2.335906	33.1	91.215761672	88492	NaS3_070418_01.raw	0/0	3.63730120658875			0	7.924E-06
High	Sequest HT (A2)	Unambiguous	[K].TPLTAHGADAFPFTEER.[L]		1	1	Q7Y0E8	Q7Y0E8	0	3	0.4286	0	1	1	620.635925292969	1859.89322261891	0.5216048967758	0.000323376302124719	HCD	MS2	27.70701	35.385	42.0398236522667	39700	NaS3_070418_03.raw	0/0	3.3627667427063			0	4.037E-05
High	Sequest HT (A2)	Unambiguous	[K].QDSTYWDNISQGGLQR.[I]		1	1	P30298	P30298	0	2	0.6624	0	1	1	934.43212890625	1867.8569811825	0.0276319343758355	2.58062500506639E-05	CID	MS2		30.835	42.727818576	40434	NaS3_070418_03.raw	0/0	3.88032054901123	62168132.5	42.5490264892578	0	2.933E-05
High	Sequest HT (A2)	Unambiguous	[K].YGLNHVTYLIEQSK.[A]		1	1	P0DKK7	P0DKK7	0	3	0.3906	0	1	1	555.6259765625	1664.8633764275	-0.522872961720163	-0.000290170833219842	HCD	MS2	81.41407	28.53745	42.1118288656	39779	NaS3_070418_03.raw	0/0	3.19834756851196			0	0.0001001
High	Sequest HT (A2)	Unambiguous	[R].ELGVPIVMHDYLTGGFTANTSLAHYcR.[D]	C26(Carbamidomethyl)	1	1	P0C511	P0C511	0	4	0.6675	0	1	1	756.370178222656	3022.45888300063	1.29382924162081	0.000977635156212742	HCD	MS2	3.00069	33.1	89.7097656074667	87014	NaS3_070418_01.raw	0/0	3.90923619270325			0	5.81E-06
High	Sequest HT (A2)	Unambiguous	[K].VSDDEVAFLTQGDANDEK.[N]		1	1	Q0J8G4	Q0J8G4	0	2	0.6654	0	1	1	976.938903808594	1952.87053098719	-0.737064607448072	-0.000719696406122239	CID	MS2		25.99	42.2935916221333	39970	NaS3_070418_03.raw	0/0	5.38204479217529			0	5.521E-05
High	Sequest HT (A2)	Unambiguous	[K].VSDDEVAFLTQGDANDEK.[N]		1	1	Q0J8G4	Q0J8G4	0	2	0.579	0	1	1	976.938903808594	1952.87053098719	-0.737064607448072	-0.000719696406122239	HCD	MS2	8.784854	32.11	42.2919832002667	39968	NaS3_070418_03.raw	0/0	5.44238328933716			0	1.837E-06
High	Sequest HT (A2)	Unambiguous	[R].FAQVTNPAIDPLR.[E]		1	1	Q69RJ0	Q69RJ0	0	2	0.6598	0	1	1	721.392700195313	1441.77812376063	-1.15509274524873	-0.000832694687346702	CID	MS2		11.95953	42.289594204	39966	NaS3_070418_03.raw	0/0	4.38162612915039			0	9.483E-05
High	Sequest HT (A2)	Unambiguous	[K].SAQDIALADLPTTHPIR.[L]		1	1	Q06967	Q06967	0	3	0.4358	0	1	1	606.994384765625	1818.96860103688	-1.2293342362882	-0.000745374374976867	HCD	MS2	54.41301	13.77997	42.2850128218667	39961	NaS3_070418_03.raw	0/0	3.58244705200195			0	2.503E-05
High	Sequest HT (A2)	Unambiguous	[K].TYAFADDGTTTINATcIK.[W]	C16(Carbamidomethyl)	1	1	B8AEC1	B8AEC1	0	2	0.664	0	1	1	981.957580566406	1962.90788450281	-1.75691440033057	-0.00172433359390922	CID	MS2		34.63	42.2782881981333	39956	NaS3_070418_03.raw	0/0	3.72478079795837	8953559.25	42.1885681152344	0	3.996E-05
High	Sequest HT (A2)	Unambiguous	[K].TYAFADDGTTTINATcIK.[W]	C16(Carbamidomethyl)	1	1	B8AEC1	B8AEC1	0	2	0.5644	0	1	1	981.957580566406	1962.90788450281	-1.75691440033057	-0.00172433359390922	HCD	MS2	18.47977	24.16	42.2764527661333	39954	NaS3_070418_03.raw	0/0	3.02809166908264	8953559.25	42.1885681152344	0	0.0001328
High	Sequest HT (A2)	Unambiguous	[R].VNVSELAVELLTVPEYLQFK.[E]		1	1	P31924	P31924	0	3	0.558	0	1	1	764.423522949219	2291.25601558766	1.1738674315452	0.000896542552254687	HCD	MS2	29.66979	33.1	88.9046803181333	86233	NaS3_070418_01.raw	0/0	4.13859462738037			0	2.979E-05
High	Sequest HT (A2)	Unambiguous	[K].FVDDPQTEGIVLIGEIGGTAEEDAAAFIqESK.[T]	Q29(Deamidated)	1	1	Q6ZL94	Q6ZL94	0	3	0.0916	0	1	1	1117.5478515625	3350.6290014275	3.81975336019076	0.00426617583324562	HCD	MS2	40.68094	31.075	89.0491177856	86374	NaS3_070418_01.raw	0/0	3.70853519439697			0	0.0001226
High	Sequest HT (A2)	Unambiguous	[K].FVDDPqTEGIVLIGEIGGTAEEDAAAFIQESK.[T]	Q6(Deamidated)	1	1	Q6ZL94	Q6ZL94	0	3	0.1298	0	1	1	1117.5478515625	3350.6290014275	3.81975336019076	0.00426617583324562	CID	MS2		33.1	89.0507009930667	86376	NaS3_070418_01.raw	0/0	4.46983242034912			0	2.623E-06
High	Sequest HT (A2)	Unambiguous	[R].VALEAcVQAR.[N]	C6(Carbamidomethyl)	1	1	P0C511	P0C511	0	2	0.5906	0	1	1	558.795166015625	1116.58305540125	0.0459717280025074	2.56656250776643E-05	CID	MS2		41.235	89.0736376698667	86398	NaS3_070418_01.raw	0/0	3.41616272926331			0	0.000113
High	Sequest HT (A2)	Unambiguous	[R].VNVSELAVELLTVPEYLQFK.[E]		1	1	P31924	P31924	0	3	0.7932	0	1	1	764.423889160156	2291.25711422047	1.65335732471958	0.00126275348975469	CID	MS2		33.1	89.7106405882667	87015	NaS3_070418_01.raw	0/0	3.52773928642273			0	3.86E-05
High	Sequest HT (A2)	Unambiguous	[K].AGSGVATLGLPDSPGVPK.[G]		1	1	Q6YZE2	Q6YZE2	0	2	0.5452	0	1	1	811.939758300781	1622.87223997156	-1.58461294674545	-0.00128581421870422	HCD	MS2	52.87882	34.46501	42.2505561792	39925	NaS3_070418_03.raw	0/0	4.0909252166748	20487254	42.3498420715332	0	7.174E-05
High	Sequest HT (A2)	Unambiguous	[R].cESAcPTDFLSVR.[V]	C1(Carbamidomethyl); C5(Carbamidomethyl)	1	1	P0C359	P0C359	0	2	0.5559	0	1	1	771.339050292969	1541.67082395594	-0.950587276260749	-0.000732747031257475	HCD	MS2	33.78325	33.1	42.2476478416	39922	NaS3_070418_03.raw	0/0	2.94995069503784			0	0.0001486
High	Sequest HT (A2)	Unambiguous	[R].VTPQPGVPPEEAGAAVAAESSTGTWTTVWTDGLTSLDR.[Y]		1	1	P0C511	P0C511	0	3	0.6106	0	1	1	1285.62927246094	3854.87326412281	0.349607676013453	0.000449230937344206	HCD	MS2	6.416799	41.415	89.1191834685333	86444	NaS3_070418_01.raw	0/0	3.56508231163025			0	5.292E-05
High	Sequest HT (A2)	Unambiguous	[K].VVTIDSYEDVTPnSETSLQK.[A]	N13(Deamidated)	1	1	P25776	P25776	0	2	0.1099	0	1	1	1113.5361328125	2226.064988995	-0.444741984127805	-0.000495012500154379	CID	MS2		41.49	42.2165971421333	39889	NaS3_070418_03.raw	0/0	4.6430230140686	7584168.75	42.3258743286133	0	4.95E-05
High	Sequest HT (A2)	Unambiguous	[R].VNVSELAVELLTVPEYLQFK.[E]		1	1	P31924	P31924	0	3	0.8154	0	1	1	764.423645019531	2291.25638179859	1.33369739593666	0.00101861286475469	CID	MS2		33.1	89.3221599205333	86636	NaS3_070418_01.raw	0/0	2.98279070854187			0	3.243E-05
High	Sequest HT (A2)	Unambiguous	[K].FVDDPQTEGIVLIGEIGGTAEEDAAAFIQESK.[T]		1	1	Q6ZL94	Q6ZL94	0	3	0.5447	0	1	1	1117.21630859375	3349.63437252125	0.652495894410307	0.000728540416578956	HCD	MS2	2.319022	41.265	89.4636828701333	86772	NaS3_070418_01.raw	0/0	4.69980096817017			0	2.801E-06
High	Sequest HT (A2)	Unambiguous	[R].VTPQPGVPPEEAGAAVAAESSTGTWTTVWTDGLTSLDR.[Y]		1	1	P0C511	P0C511	0	3	0.7705	0	1	1	1285.63000488281	3854.87546138844	0.919604727182637	0.00118165281234421	CID	MS2		33.1	89.4906524221333	86799	NaS3_070418_01.raw	0/0	4.13526153564453			0	4.323E-06
High	Sequest HT (A2)	Unambiguous	[R].VTPQPGVPPEEAGAAVAAESSTGTWTTVWTDGLTSLDR.[Y]		1	1	P0C511	P0C511	0	4	0.459	0	1	1	964.477172851563	3854.88686151625	3.87693458396273	0.00373627156238854	HCD	MS2	14.10767	42.15	89.5075142272	86817	NaS3_070418_01.raw	0/0	2.67684626579285			0	8.382E-05
High	Sequest HT (A2)	Unambiguous	[R].VALEAcVQAR.[N]	C6(Carbamidomethyl)	1	1	P0C511	P0C511	0	2	0.5865	0	1	1	558.79541015625	1116.5835436825	0.483271282285701	0.000269806250077664	CID	MS2		35.2	89.5396151208	86849	NaS3_070418_01.raw	0/0	3.41128301620483			0	0.0001117
High	Sequest HT (A2)	Unambiguous	[R].VNVSELAVELLTVPEYLQFK.[E]		1	1	P31924	P31924	0	2	0.5292	0	1	1	1146.12890625	2291.25053587	-1.21771345311129	-0.00139504499975374	HCD	MS2	21.87673	33.1	89.5537266170667	86862	NaS3_070418_01.raw	0/0	2.73685789108276			0	6.163E-05
High	Sequest HT (A2)	Unambiguous	[K].YGLNHVTYLIEQSK.[A]		1	1	P0DKK7	P0DKK7	0	3	0.5	0	1	1	555.6259765625	1664.8633764275	-0.522872961720163	-0.000290170833219842	CID	MS2		22.85973	42.1134807762667	39781	NaS3_070418_03.raw	0/0	3.3405122756958			0	0.0001059
High	Sequest HT (A2)	Unambiguous	[R].cESAcPTDFLSVR.[V]	C1(Carbamidomethyl); C5(Carbamidomethyl)	1	1	P0C359	P0C359	0	2	0.5505	0	1	1	771.339050292969	1541.67082395594	-0.950587276260749	-0.000732747031257475	CID	MS2		38.49545	42.2495524874667	39924	NaS3_070418_03.raw	0/0	3.267413854599			0	0.0001324
High	Sequest HT (A2)	Unambiguous	[R].TAISHVQNLITGVTK.[G]		1	1	P49210	P49210	0	3	0.381	0	1	1	527.969909667969	1581.89517574391	-0.446101479818388	-0.000235228697874845	HCD	MS2	24.15973	29.40713	42.778412088	40484	NaS3_070418_03.raw	0/0	2.7277557849884			0	9.245E-05
High	Sequest HT (A2)	Unambiguous	[R].GGLDFTKDDENVNSQPFMR.[W]		1	1	P0C511	P0C511	1	2	0.7139	0	1	1	1085.49572753906	2169.98417844813	-1.28059842286825	-0.00138944093760074	CID	MS2		37.225	42.7811786512	40487	NaS3_070418_03.raw	0/0	4.15983057022095			0	7.457E-05
High	Sequest HT (A2)	Unambiguous	[K].EAFSLFDKDGDGcITTK.[E]	C13(Carbamidomethyl)	2	4	Q6F332; Q0JNS6	Q6F332; Q0JNS6; Q0JNL7; A2WNH1	1	3	0.6178	0	1	1	635.295349121094	1903.87149410328	-1.43145838674833	-0.000908438906234229	HCD	MS2	22.89439	20.44732	42.8146082066667	40522	NaS3_070418_03.raw	0/0	3.81632781028748			0	5.294E-05
High	Sequest HT (A2)	Unambiguous	[K].YGLNHVTYLIEQSK.[A]		1	1	P0DKK7	P0DKK7	0	3	0.5484	0	1	1	555.625793457031	1664.86282711109	-0.852819626897	-0.000473276301969842	CID	MS2		30.8583	43.2822441576	41012	NaS3_070418_03.raw	0/0	3.72299194335938			0	5.486E-05
High	Sequest HT (A2)	Unambiguous	[K].ELTLQEAETIALSILK.[Q]		1	1	Q9LSU1	Q9LSU1	0	3	0.5682	0	1	1	591.340026855469	1772.00552730641	0.20899284910095	0.000123445468792246	HCD	MS2	0	33.1	84.4308821117333	81780	NaS3_070418_01.raw	0/0	3.5249707698822			0	0.0001201
High	Sequest HT (A2)	Unambiguous	[R].QLDYVPATISALEEVVTAAAGR.[I]		1	1	Q10CE4	Q10CE4	0	2	0.5316	0	1	1	1137.60363769531	2274.19999876063	1.05391485010109	0.00119840531237969	CID	MS2		33.1	84.4766405192	81825	NaS3_070418_01.raw	0/0	3.01029801368713			0	2.467E-05
High	Sequest HT (A2)	Unambiguous	[K].YGLNHVTYLIEQSK.[A]		1	1	P0DKK7	P0DKK7	0	3	0.3311	0	1	1	555.625793457031	1664.86282711109	-0.852819626897	-0.000473276301969842	HCD	MS2	56.52745	26.50145	43.2803275493333	41010	NaS3_070418_03.raw	0/0	3.02316212654114			0	6.931E-05
High	Sequest HT (A2)	Unambiguous	[K].TITLEVESSDTIDNVK.[A]		1	6	P51431	P0CH35; P0C030; Q58G87; P51431; P0C031; Q9ARZ9	0	2	0.6916	0	1	1	882.448425292969	1763.88957395594	-0.760281744827982	-0.000670527031275014	CID	MS2		27.97103	43.2745881541333	41004	NaS3_070418_03.raw	0/0	5.61317920684814			0	1.63E-05
High	Sequest HT (A2)	Unambiguous	[K].TITLEVESSDTIDNVK.[A]		1	6	P51431	P0CH35; P0C030; Q58G87; P51431; P0C031; Q9ARZ9	0	2	0.5944	0	1	1	882.448425292969	1763.88957395594	-0.760281744827982	-0.000670527031275014	HCD	MS2	5.371367	33.1	43.2725965354667	41002	NaS3_070418_03.raw	0/0	4.61057186126709			0	1.286E-05
High	Sequest HT (A2)	Unambiguous	[R].VTPQPGVPPEEAGAAVAAESSTGTWTTVWTDGLTSLDR.[Y]		1	1	P0C511	P0C511	0	3	0.5126	0	1	1	1285.63134765625	3854.87948970875	1.96459932099281	0.00252442624984421	HCD	MS2	3.169088	41.16	84.5179370437333	81868	NaS3_070418_01.raw	0/0	3.9763445854187			0	1.863E-05
High	Sequest HT (A2)	Unambiguous	[R].QLDYVPATISALEEVVTAAAGR.[I]		1	1	Q10CE4	Q10CE4	0	3	0.6045	0	1	1	758.738403320313	2274.20065670094	1.34322142221135	0.00101825031242697	CID	MS2		33.1	84.5848525285333	81935	NaS3_070418_01.raw	0/0	3.974937915802			0	1.472E-05
High	Sequest HT (A2)	Unambiguous	[R].IAGGPLGEVVDPLYPGGAFDPLGLADDPEAFAELK.[V]		1	1	P12330	P12330	0	3	0.5562	0	1	1	1170.92846679688	3510.77084713063	0.841576747745283	0.00098486020836693	CID	MS2		33.1	84.5974767458667	81946	NaS3_070418_01.raw	0/0	3.55949521064758			0	9.691E-06
High	Sequest HT (A2)	Unambiguous	[K].ELTLQEAETIALSILK.[Q]		1	1	Q9LSU1	Q9LSU1	0	2	0.849	0	1	1	886.506652832031	1772.00602903406	0.492134043275794	0.000436032031302602	CID	MS2		33.1	84.6258776298667	81975	NaS3_070418_01.raw	0/0	3.84499335289001			0	8.28E-06
High	Sequest HT (A2)	Unambiguous	[R].IAGGPLGEVVDPLYPGGAFDPLGLADDPEAFAELK.[V]		1	1	P12330	P12330	0	3	0.5952	0	1	1	1170.92932128906	3510.77341060719	1.57175220820218	0.00183935239586693	CID	MS2		20.02	84.2357158674667	81586	NaS3_070418_01.raw	0/0	3.73413872718811			0	6.354E-05
High	Sequest HT (A2)	Unambiguous	[R].NGPSLMPGGSFEAYK.[Y]		1	1	Q9LI00	Q9LI00	0	2	0.2408	0	1	1	777.865295410156	1554.72331419031	-1.53752503117611	-0.00119521484373308	HCD	MS2	45.92912	32.07846	43.2445837792	40972	NaS3_070418_03.raw	0/0	2.98752379417419			0	0.0001568
High	Sequest HT (A2)	Unambiguous	[R].QLDYVPATISALEEVVTAAAGR.[I]		1	1	Q10CE4	Q10CE4	0	2	0.4179	0	1	1	1137.60363769531	2274.19999876063	1.05391485010109	0.00119840531237969	CID	MS2		33.1	84.8291957056	82177	NaS3_070418_01.raw	0/0	3.34540128707886			0	1.466E-05
High	Sequest HT (A2)	Unambiguous	[R].QLDYVPATISALEEVVTAAAGR.[I]		1	1	Q10CE4	Q10CE4	0	3	0.5783	0	1	1	758.737731933594	2274.19864254078	0.457563925025101	0.000346863593676972	CID	MS2		33.1	84.9409720666667	82285	NaS3_070418_01.raw	0/0	4.15349531173706			0	9.514E-06
High	Sequest HT (A2)	Unambiguous	[R].ELGVPIVMHDYLTGGFTANTSLAHYcR.[D]	C26(Carbamidomethyl)	1	1	P0C511	P0C511	0	4	0.3596	0	1	1	756.369750976563	3022.45717401625	0.728400015851718	0.000550389062462742	HCD	MS2	73.16976	27.175	84.9559839285333	82300	NaS3_070418_01.raw	0/0	3.42399191856384			0	6.7E-05
High	Sequest HT (A2)	Unambiguous	[R].FDEGLPPILTALEVLDHNIR.[L]		1	1	Q01859	Q01859	0	3	0.457	0	1	1	754.743591308594	2262.21622066578	1.48638346278154	0.00112083859388197	HCD	MS2	5.529309	33.1	84.9748537824	82317	NaS3_070418_01.raw	0/0	2.90765881538391			0	2.452E-05
High	Sequest HT (A2)	Unambiguous	[R].VALEAcVQAR.[N]	C6(Carbamidomethyl)	1	1	P0C511	P0C511	0	2	0.6454	0	1	1	558.79541015625	1116.5835436825	0.483271282285701	0.000269806250077664	CID	MS2		33.1	84.9793954661333	82322	NaS3_070418_01.raw	0/0	3.92132925987244			0	0.0001049
High	Sequest HT (A2)	Unambiguous	[R].IAGGPLGEVVDPLYPGGAFDPLGLADDPEAFAELK.[V]		1	1	P12330	P12330	0	3	0.4247	0	1	1	1170.92980957031	3510.77487545094	1.98899532846327	0.00232763364586693	HCD	MS2	0	29.59	84.9862762533333	82329	NaS3_070418_01.raw	0/0	3.32334661483765			0	0.0001249
High	Sequest HT (A2)	Unambiguous	[K].ELTLQEAETIALSILK.[Q]		1	1	Q9LSU1	Q9LSU1	0	2	0.7673	0	1	1	886.507629394531	1772.00798215906	1.59434584684622	0.0014125945313026	CID	MS2		33.1	84.9974903858667	82339	NaS3_070418_01.raw	0/0	4.03935384750366			0	1.193E-05
High	Sequest HT (A2)	Unambiguous	[K].AQISIYDPQVTEDQIQR.[D]		1	3	Q9AUV6	Q2QS14; Q9AUV6; Q2QS13	0	2	0.6901	0	1	1	1002.50592041016	2004.00456419031	0.651106881500629	0.000652410156362748	CID	MS2		22.435	43.1987664816	40923	NaS3_070418_03.raw	0/0	4.84360647201538			0	6.346E-06
High	Sequest HT (A2)	Unambiguous	[K].AQISIYDPQVTEDQIQR.[D]		1	3	Q9AUV6	Q2QS14; Q9AUV6; Q2QS13	0	2	0.6174	0	1	1	1002.50659179688	2004.00590696375	1.32115241721604	0.00132379687511275	HCD	MS2	0	32.11	43.1971507392	40921	NaS3_070418_03.raw	0/0	3.45412015914917			0	2.755E-05
High	Sequest HT (A2)	Unambiguous	[K].ELTLQEAETIALSILK.[Q]		1	1	Q9LSU1	Q9LSU1	0	3	0.678	0	1	1	591.340393066406	1772.00662593922	0.828986988609315	0.000489656406292246	CID	MS2		40.8	85.1578082954667	82497	NaS3_070418_01.raw	0/0	3.5432562828064			0	0.0001333
High	Sequest HT (A2)	Unambiguous	[K].ELTLQEAETIALSILK.[Q]		1	1	Q9LSU1	Q9LSU1	0	3	0.7	0	1	1	591.340148925781	1772.00589351734	0.415657562270405	0.000245515781292246	HCD	MS2	0	41.4	84.7783835736	82127	NaS3_070418_01.raw	0/0	4.4024453163147			0	1.678E-05
High	Sequest HT (A2)	Unambiguous	[R].AVLINAGQANAATGDAGYqDTVDSADAVAK.[L]	Q19(Deamidated)	1	1	B8AL33	B8AL33	0	3	0.0594	0	1	1	960.135314941406	2878.39139156422	7.39722255364873	0.0070973147395524	CID	MS2		42.58	43.1827944834667	40909	NaS3_070418_03.raw	0/0	4.38380765914917	8439374.75	43.128173828125	0	6.041E-05
High	Sequest HT (A2)	Unambiguous	[R].QLDYVPATISALEEVVTAAAGR.[I]		1	1	Q10CE4	Q10CE4	0	3	0.6103	0	1	1	758.738342285156	2274.20047359547	1.26270710428532	0.000957215156176972	CID	MS2		33.1	84.2162665224	81567	NaS3_070418_01.raw	0/0	3.9033088684082			0	5.071E-05
High	Sequest HT (A2)	Unambiguous	[K].TIVAANLGVTPSNDGEVIR.[V]		1	1	A3BLC3	A3BLC3	0	2	0.6698	0	1	1	963.517395019531	1926.02751340906	-0.813498068981329	-0.000783410468784496	CID	MS2		21.625	43.3163530946667	41048	NaS3_070418_03.raw	0/0	4.24025869369507			0	1.964E-05
High	Sequest HT (A2)	Unambiguous	[R].VTPQPGVPPEEAGAAVAAESSTGTWTTVWTDGLTSLDR.[Y]		1	1	P0C511	P0C511	0	3	0.651	0	1	1	1285.63049316406	3854.87692623219	1.29960276129543	0.00166993406234421	CID	MS2		33.1	83.3831117869333	80745	NaS3_070418_01.raw	0/0	3.41172528266907			0	3.031E-05
High	Sequest HT (A2)	Unambiguous	[R].ELGVPIVMHDYLTGGFTANTSLAHYcR.[D]	C26(Carbamidomethyl)	1	1	P0C511	P0C511	0	4	0.5789	0	1	1	756.368835449219	3022.45351190688	-0.483234039367765	-0.000365138281287258	HCD	MS2	4.967222	42.79	83.3851512728	80747	NaS3_070418_01.raw	0/0	3.9869236946106			0	1.324E-05
High	Sequest HT (A2)	Unambiguous	[R].VALEAcVQAR.[N]	C6(Carbamidomethyl)	1	1	P0C511	P0C511	0	2	0.6675	0	1	1	558.795471191406	1116.58366575281	0.592596170856499	0.000330841406327664	CID	MS2		42.555	83.3881635728	80750	NaS3_070418_01.raw	0/0	3.91064739227295			0	0.0001136
High	Sequest HT (A2)	Unambiguous	[K].VnQIGSVTESIEAVK.[M]	N2(Deamidated)	1	1	Q42971	Q42971	0	2		0.0026	2	2	787.916015625	1574.82475462	-1.54841750943645	-0.00121924500007409	CID	MS2		30.955	43.3563199274667	41091	NaS3_070418_03.raw	0/0	3.90809011459351	39556270.75	43.4182548522949	0	7.507E-05
High	Sequest HT (A2)	Unambiguous	[R].qLDYVPATISALEEVVTAAAGR.[I]	Q1(Deamidated)	1	1	Q10CE4	Q10CE4	0	3	0.4945	0	1	1	759.071838378906	2275.20096187672	8.50214618732737	0.00644797557284364	HCD	MS2	51.14139	40.17	83.4623875570667	80825	NaS3_070418_01.raw	0/0	4.52505874633789			0	2.673E-05
High	Sequest HT (A2)	Unambiguous	[K].VNqIGSVTESIEAVK.[M]	Q3(Deamidated)	1	1	Q42971	Q42971	0	2	0.0026	0	1	1	787.916015625	1574.82475462	-1.54841750943645	-0.00121924500007409	CID	MS2		30.955	43.3563199274667	41091	NaS3_070418_03.raw	0/0	3.92244982719421	39556270.75	43.4182548522949	0	2.737E-05
High	Sequest HT (A2)	Unambiguous	[R].IAGGPLGEVVDPLYPGGAFDPLGLADDPEAFAELK.[V]		1	1	P12330	P12330	0	3	0.5429	0	1	1	1170.92883300781	3510.77194576344	1.1545090879411	0.00135107114586693	CID	MS2		21.29287	83.5047855706667	80865	NaS3_070418_01.raw	0/0	3.8534471988678			0	1.256E-06
High	Sequest HT (A2)	Unambiguous	[R].FYNVVIEELPANVADLL.[-]		1	1	P35683	P35683	0	2	0.6636	0	1	1	960.011108398438	1919.01494016688	-0.581461067730368	-0.000557916562456739	CID	MS2		40.845	83.5058606714667	80866	NaS3_070418_01.raw	0/0	3.26872515678406			0	2.103E-05
High	Sequest HT (A2)	Unambiguous	[K].ILPWGDEAYAGGSANAPR.[G]		1	1	Q10M12	Q10M12	0	2	0.5968	0	1	1	922.949096679688	1844.89091672938	-0.905272554640151	-0.000835065312571714	HCD	MS2	0	26.89	43.3554951408	41090	NaS3_070418_03.raw	0/0	3.76836562156677	3132640.125	43.3624114990234	0	2.336E-05
High	Sequest HT (A2)	Unambiguous	[K].VNqIGSVTESIEAVK.[M]	Q3(Deamidated)	1	1	Q42971	Q42971	0	2		0.0031	2	2	787.916015625	1574.82475462	-1.54841750943645	-0.00121924500007409	HCD	MS2	12.30408	30.58	43.3548223256	41089	NaS3_070418_03.raw	0/0	3.1821722984314	39556270.75	43.4182548522949	0	8.868E-05
High	Sequest HT (A2)	Unambiguous	[K].ILNEGqIASTDVVEVVVSPPYVFLPVVK.[S]	Q6(Deamidated)	1	1	P48494	P48494	0	3	0.138	0	1	1	1004.89715576172	3012.67691402516	7.48409289933224	0.00751566171883544	HCD	MS2	53.47225	33.1	84.2153935565333	81566	NaS3_070418_01.raw	0/0	4.12572717666626			0	0.0001255
High	Sequest HT (A2)	Unambiguous	[K].VnQIGSVTESIEAVK.[M]	N2(Deamidated)	1	1	Q42971	Q42971	0	2	0.0031	0	1	1	787.916015625	1574.82475462	-1.54841750943645	-0.00121924500007409	HCD	MS2	12.30408	30.58	43.3548223256	41089	NaS3_070418_03.raw	0/0	3.19272255897522	39556270.75	43.4182548522949	0	9.077E-05
High	Sequest HT (A2)	Unambiguous	[R].VTPQPGVPPEEAGAAVAAESSTGTWTTVWTDGLTSLDR.[Y]		1	1	P0C511	P0C511	0	3	0.5665	0	1	1	1285.63037109375	3854.87656002125	1.20460325276723	0.00154786374984421	HCD	MS2	5.949789	41.91	83.7591327202667	81112	NaS3_070418_01.raw	0/0	3.76189374923706			0	4.551E-05
High	Sequest HT (A2)	Unambiguous	[R].QLDYVPATISALEEVVTAAAGR.[I]		1	1	Q10CE4	Q10CE4	0	3	0.5108	0	1	1	758.737854003906	2274.19900875172	0.618592560877146	0.000468933906176972	CID	MS2		33.1	83.8340771757333	81185	NaS3_070418_01.raw	0/0	3.72146320343018			0	6.826E-05
High	Sequest HT (A2)	Unambiguous	[R].IAGGPLGEVVDPLYPGGAFDPLGLADDPEAFAELK.[V]		1	1	P12330	P12330	0	3	0.5042	0	1	1	1170.92944335938	3510.77377681813	1.67606298826746	0.00196142270836693	CID	MS2		22.39172	83.8588780688	81210	NaS3_070418_01.raw	0/0	3.60715746879578			0	5.958E-06
High	Sequest HT (A2)	Unambiguous	[R].FYNVVIEELPANVADLL.[-]		1	1	P35683	P35683	0	2	0.6784	0	1	1	960.013671875	1919.02006712	2.09019616461537	0.00200556000004326	CID	MS2		40.845	83.8599512008	81211	NaS3_070418_01.raw	0/0	2.83446455001831	1138466	83.9720687866211	0	0.0001011
High	Sequest HT (A2)	Unambiguous	[R].GGLDFTKDDENVNSQPFMR.[W]		1	1	P0C511	P0C511	1	3	0.4795	0	1	1	724	2169.98544674	-0.696128608090165	-0.000503530000059982	CID	MS2		1.75424	43.3424186456	41075	NaS3_070418_03.raw	0/0	5.13310241699219			0	2.151E-05
High	Sequest HT (A2)	Unambiguous	[K].ESDAWPAEPQDAYGLEK.[L]		2	3	A2Z7B3; Q2R1V8	A3C4S4; A2Z7B3; Q2R1V8	0	2	0.6523	0	1	1	953.426940917969	1905.84660520594	-1.84045116590321	-0.00175381203109737	HCD	MS2	48.11399	33.1	43.3415372445333	41074	NaS3_070418_03.raw	0/0	3.24913787841797			0	6.226E-05
High	Sequest HT (A2)	Unambiguous	[R].VAPEEHPILLTEAPLNPK.[A]		2	2	A2XNS1; A3C6D7	A2XNS1; A3C6D7	0	3	0.2804	0	1	1	656.697265625	1968.077243615	-1.42758166524123	-0.000936531666563193	HCD	MS2	16.24816	21.38368	43.3297440632	41063	NaS3_070418_03.raw	0/0	2.71198177337646			0	0.0001179
High	Sequest HT (A2)	Unambiguous	[K].VIHDNFGIIEGLMTTVHAITATQK.[T]		1	1	A2YQT7	A2YQT7	0	4	0.3645	0	1	1	653.100341796875	2609.3795372975	1.51541906246306	0.000988574374900963	CID	MS2		42.285	83.9708604653333	81322	NaS3_070418_01.raw	0/0	3.20973062515259	4424537.625	83.9350433349609	0	7.159E-05
High	Sequest HT (A2)	Unambiguous	[R].QLDYVPATISALEEVVTAAAGR.[I]		1	1	Q10CE4	Q10CE4	0	2	0.5405	0	1	1	1137.60327148438	2274.19926633875	0.731857578396996	0.000832194374879691	CID	MS2		33.1	84.1232040458667	81474	NaS3_070418_01.raw	0/0	2.59277939796448			0	9.402E-05
High	Sequest HT (A2)	Unambiguous	[R].VTPQPGVPPEEAGAAVAAESSTGTWTTVWTDGLTSLDR.[Y]		1	1	P0C511	P0C511	0	3	0.5231	0	1	1	1285.63098144531	3854.87839107594	1.67960079540822	0.00215821531234421	HCD	MS2	7.872796	41.91	84.136499288	81488	NaS3_070418_01.raw	0/0	4.10643625259399			0	3.469E-05
High	Sequest HT (A2)	Unambiguous	[R].LKVPPALNQFTR.[T]		1	1	P0DKK7	P0DKK7	1	3	0.6864	0	1	1	461.940826416016	1383.80792598805	-2.00130116218072	-0.000923140650987383	CID	MS2		28.18	43.3506182197333	41084	NaS3_070418_03.raw	0/0	4.0477089881897			0	8.566E-05
High	Sequest HT (A2)	Unambiguous	[R].VLYLGPLSGEPPSYLTGEFPGDYGWDTAGLSADPETFAK.[N]		2	2	P12330; P12331	P12330; P12331	0	4	0.3675	0	1	1	1030.24426269531	4117.95522089125	-0.998924082783914	-0.00102838218776924	HCD	MS2	32.71321	42.09	78.0236214442667	75480	NaS3_070418_01.raw	0/0	3.99962663650513	8968043.125	78.0130996704102	0	0.0001035
High	Sequest HT (A2)	Unambiguous	[R].QLDYVPATISALEEVVTAAAGR.[I]		1	1	Q10CE4	Q10CE4	0	2	0.6714	0	1	1	1137.60192871094	2274.19658079188	-0.449019084517999	-0.000510579062620309	CID	MS2		41.82	85.2135017776	82553	NaS3_070418_01.raw	0/0	3.53490495681763			0	5.78E-05
High	Sequest HT (A2)	Unambiguous	[R].VTPQPGVPPEEAGAAVAAESSTGTWTTVWTDGLTSLDR.[Y]		1	1	P0C511	P0C511	0	3	0.6741	0	1	1	1285.63073730469	3854.87765865406	1.48960177835182	0.00191407468734421	CID	MS2		21.985	85.2770114872	82615	NaS3_070418_01.raw	0/0	3.15798854827881			0	9.905E-05
High	Sequest HT (A2)	Unambiguous	[R].GGLDFTKDDENVNSQPFMR.[W]		1	1	P0C511	P0C511	1	3	0.4809	0	1	1	724.000305175781	2169.98636226734	-0.274224070527191	-0.000198354218809982	CID	MS2		3.362007	42.9729930522667	40691	NaS3_070418_03.raw	0/0	4.69503927230835			0	6.64E-05
High	Sequest HT (A2)	Unambiguous	[R].IAQIPVSEAYLGR.[V]		1	1	P0C2Z4	P0C2Z4	0	2	0.6409	0	1	1	708.895385742188	1416.78349485438	-0.737815521947644	-0.00052266281250013	HCD	MS2	3.447274	11.29707	42.9721201565333	40690	NaS3_070418_03.raw	0/0	3.22936964035034			0	0.0001467
High	Sequest HT (A2)	Unambiguous	[R].VTPQPGVPPEEAGAAVAAESSTGTWTTVWTDGLTSLDR.[Y]		1	1	P0C511	P0C511	0	3	0.543	0	1	1	1285.62768554688	3854.86850338063	-0.885385934853111	-0.00113768312515579	HCD	MS2	4.526731	33.1	86.0486711688	83376	NaS3_070418_01.raw	0/0	3.7154712677002			0	6.235E-06
High	Sequest HT (A2)	Unambiguous	[K].ELTLQEAETIALSILK.[Q]		1	1	Q9LSU1	Q9LSU1	0	2	0.6875	0	1	1	886.506896972656	1772.00651731531	0.767686994168401	0.000680172656302602	HCD	MS2	9.305481	42.45	86.1057728826667	83433	NaS3_070418_01.raw	0/0	3.19782161712646			0	3.899E-05
High	Sequest HT (A2)	Unambiguous	[K].ELTLQEAETIALSILK.[Q]		1	1	Q9LSU1	Q9LSU1	0	2	0.7493	0	1	1	886.506896972656	1772.00651731531	0.767686994168401	0.000680172656302602	CID	MS2		33.1	86.1074961474667	83435	NaS3_070418_01.raw	0/0	3.39015030860901			0	5.049E-05
High	Sequest HT (A2)	Unambiguous	[K].VnQIGSVTESIEAVK.[M]	N2(Deamidated)	1	1	Q42971	Q42971	0	2		0.0025	2	2	787.916442871094	1574.82560911219	-1.00582325449948	-0.000791998906324087	CID	MS2		32.365	42.9377093970667	40656	NaS3_070418_03.raw	0/0	3.93073010444641			0	0.0001288
High	Sequest HT (A2)	Unambiguous	[K].VNqIGSVTESIEAVK.[M]	Q3(Deamidated)	1	1	Q42971	Q42971	0	2		0.0224	2	2	787.916442871094	1574.82560911219	-1.00582325449948	-0.000791998906324087	HCD	MS2	57.99591	22.645	42.9359717034667	40654	NaS3_070418_03.raw	0/0	3.48759651184082			0	5.19E-05
High	Sequest HT (A2)	Unambiguous	[R].VALEAcVQAR.[N]	C6(Carbamidomethyl)	1	1	P0C511	P0C511	0	2	0.5714	0	1	1	558.795288085938	1116.58329954188	0.264621505144104	0.000147735937577664	CID	MS2		40.845	86.1561998090667	83484	NaS3_070418_01.raw	0/0	3.15232467651367			0	0.0001529
High	Sequest HT (A2)	Unambiguous	[K].VnQIGSVTESIEAVK.[M]	N2(Deamidated)	1	1	Q42971	Q42971	0	2	0.0224	0	1	1	787.916442871094	1574.82560911219	-1.00582325449948	-0.000791998906324087	HCD	MS2	57.99591	22.645	42.9359717034667	40654	NaS3_070418_03.raw	0/0	3.56632661819458			0	4.944E-05
High	Sequest HT (A2)	Unambiguous	[R].TVSSGISGASYYTGTFNTVNR.[S]		1	1	Q5Z5A8	Q5Z5A8	0	2	0.6632	0	1	1	1091.521484375	2182.03569212	-2.47897713625861	-0.00270461500031161	CID	MS2		41.43	42.9271473669333	40644	NaS3_070418_03.raw	0/0	3.86016130447388			0	5.244E-05
High	Sequest HT (A2)	Unambiguous	[R].QLDYVPATISALEEVVTAAAGR.[I]		1	1	Q10CE4	Q10CE4	0	2	0.3814	0	1	1	1137.60461425781	2274.20195188563	1.91273424131199	0.00217496781237969	HCD	MS2	0	42.42	85.9162166192	83246	NaS3_070418_01.raw	0/0	3.11945819854736			0	0.0001314
High	Sequest HT (A2)	Unambiguous	[K].TIVAANLGVTPSNDGEVIR.[V]		1	1	A3BLC3	A3BLC3	0	2	0.6642	0	1	1	963.517395019531	1926.02751340906	-0.813498068981329	-0.000783410468784496	CID	MS2		26.365	42.9118040792	40627	NaS3_070418_03.raw	0/0	4.0539608001709			0	3.769E-05
High	Sequest HT (A2)	Unambiguous	[K].YGLNHVTYLIEQSK.[A]		1	1	P0DKK7	P0DKK7	0	3	0.563	0	1	1	555.625061035156	1664.86062984547	-2.17260628760435	-0.00120569817696984	CID	MS2		26.005	42.9058753533333	40620	NaS3_070418_03.raw	0/0	4.04877042770386			0	0.0001237
High	Sequest HT (A2)	Unambiguous	[K].YGLNHVTYLIEQSK.[A]		1	1	P0DKK7	P0DKK7	0	3	0.4336	0	1	1	555.625061035156	1664.86062984547	-2.17260628760435	-0.00120569817696984	HCD	MS2	19.20424	15.28	42.9042606384	40618	NaS3_070418_03.raw	0/0	3.69046258926392			0	0.0001202
High	Sequest HT (A2)	Unambiguous	[K].YGLNHVTYLIEQSK.[A]		1	1	P0DKK7	P0DKK7	0	2	0.5209	0	1	1	832.935241699219	1664.86320676844	-0.624778605278407	-0.000520085781090529	HCD	MS2	0	28.795	42.8770494808	40590	NaS3_070418_03.raw	0/0	4.07395839691162			0	1.752E-05
High	Sequest HT (A2)	Unambiguous	[K].TITLEVESSDTIDNVK.[A]		1	6	P51431	P0CH35; P0C030; Q58G87; P51431; P0C031; Q9ARZ9	0	2	0.648	0	1	1	882.44873046875	1763.8901843075	-0.414256059619133	-0.000365351250025014	CID	MS2		25.98081	42.8678811394667	40580	NaS3_070418_03.raw	0/0	5.36690711975098			0	7.23E-06
High	Sequest HT (A2)	Unambiguous	[K].TITLEVESSDTIDNVK.[A]		1	6	P51431	P0CH35; P0C030; Q58G87; P51431; P0C031; Q9ARZ9	0	2	0.5643	0	1	1	882.44873046875	1763.8901843075	-0.414256059619133	-0.000365351250025014	HCD	MS2	0	31.78	42.8657601586667	40578	NaS3_070418_03.raw	0/0	4.59173774719238			0	1.323E-05
High	Sequest HT (A2)	Unambiguous	[K].AQISIYDPQVTEDQIQR.[D]		1	3	Q9AUV6	Q2QS14; Q9AUV6; Q2QS13	0	2	0.6449	0	1	1	1002.50769042969	2004.00810422938	2.41759056656853	0.00242242968761275	CID	MS2		35.245	42.8272829304	40536	NaS3_070418_03.raw	0/0	4.13577842712402			0	1.949E-05
High	Sequest HT (A2)	Unambiguous	[R].VPEGFDYELYNR.[DN]		1	2	Q8H8T0	Q6Z4G3; Q8H8T0	0	2	0.5746	0	1	1	751.351013183594	1501.69474973719	-0.689202715366496	-0.000517486406238277	HCD	MS2	43.3513	23.44	42.8221079032	40530	NaS3_070418_03.raw	0/0	3.61966562271118	39734027.5	43.0579681396484	0	0.0001153
High	Sequest HT (A2)	Unambiguous	[K].ELTLQEAETIALSILK.[Q]		1	1	Q9LSU1	Q9LSU1	0	2	0.6796	0	1	1	886.506530761719	1772.00578489344	0.354357567829491	0.000313961718802602	CID	MS2		40.8	86.4700733770667	83794	NaS3_070418_01.raw	0/0	3.62213325500488			0	3.767E-05
High	Sequest HT (A2)	Unambiguous	[R].VALEAcVQAR.[N]	C6(Carbamidomethyl)	1	1	P0C511	P0C511	0	2	0.5526	0	1	1	558.795532226563	1116.58378782313	0.701921059427298	0.000391876562577664	CID	MS2		40.845	86.513100924	83836	NaS3_070418_01.raw	0/0	3.71070098876953			0	0.0001246
High	Sequest HT (A2)	Unambiguous	[K].YANDLSSGVIFGK.[E]		1	1	Q6K669	Q6K669	0	2	0.4909	0	1	1	685.850219726563	1370.69316282313	-1.38153038925361	-0.00094682843746341	CID	MS2		20.54834	42.815331148	40523	NaS3_070418_03.raw	0/0	3.29798007011414			0	0.0001235
High	Sequest HT (A2)	Unambiguous	[K].TIVAANLGVTPSNDGEVIR.[V]		1	1	A3BLC3	A3BLC3	0	2	0.5429	0	1	1	963.517822265625	1926.02836790125	-0.36984319571329	-0.000356164375034496	HCD	MS2	18.80305	40.585	42.9100688146667	40625	NaS3_070418_03.raw	0/0	4.2040753364563			0	9.734E-06
High	Sequest HT (A2)	Unambiguous	[R].TAISHVQNLITGVTK.[G]		1	1	P49210	P49210	0	3	0.434	0	1	1	527.969482421875	1581.89389400563	-1.25635599548938	-0.000662474791624845	CID	MS2		24.72546	43.1606076568	40884	NaS3_070418_03.raw	0/0	3.17881155014038			0	4.12E-05
High	Sequest HT (A2)	Unambiguous	[K].ELTLQEAETIALSILK.[Q]		1	1	Q9LSU1	Q9LSU1	0	3	0.5474	0	1	1	591.340209960938	1772.00607662281	0.518989918855133	0.000306550937542246	HCD	MS2	0	41.85	85.8756974781333	83206	NaS3_070418_01.raw	0/0	3.80364847183228	1672433.875	85.9159317016602	0	0.0001218
High	Sequest HT (A2)	Unambiguous	[K].VnQIGSVTESIEAVK.[M]	N2(Deamidated)	1	1	Q42971	Q42971	0	2		0.019	2	2	787.917297363281	1574.82731809656	0.0793652553744639	6.24932811759127E-05	CID	MS2		30.445	42.9843530984	40704	NaS3_070418_03.raw	0/0	3.61998581886292			0	0.0001159
High	Sequest HT (A2)	Unambiguous	[R].TAISHVQNLITGVTK.[G]		1	1	P49210	P49210	0	3	0.474	0	1	1	527.969482421875	1581.89389400563	-1.25635599548938	-0.000662474791624845	HCD	MS2	3.471117	25.10376	43.1585116010667	40882	NaS3_070418_03.raw	0/0	2.88523578643799			0	5.169E-05
High	Sequest HT (A2)	Unambiguous	[R].GGLDFTKDDENVNSQPFMR.[W]		1	1	P0C511	P0C511	1	2	0.762	0	1	1	1085.49572753906	2169.98417844813	-1.28059842286825	-0.00138944093760074	CID	MS2		25.945	43.156549732	40880	NaS3_070418_03.raw	0/0	5.62592649459839			0	1.662E-05
High	Sequest HT (A2)	Unambiguous	[R].QLDYVPATISALEEVVTAAAGR.[I]		1	1	Q10CE4	Q10CE4	0	3	0.5346	0	1	1	758.738220214844	2274.20010738453	1.10167846843328	0.000835144843676972	CID	MS2		33.1	85.2976584133333	82634	NaS3_070418_01.raw	0/0	3.7558217048645			0	6.567E-06
High	Sequest HT (A2)	Unambiguous	[R].GGLDFTKDDENVNSQPFMR.[W]		1	1	P0C511	P0C511	1	2	0.7473	0	1	1	1085.49560546875	2169.9839343075	-1.39310629955171	-0.00151151125010074	HCD	MS2	0	33.28	43.15491688	40878	NaS3_070418_03.raw	0/0	5.49589395523071			0	1.165E-05
High	Sequest HT (A2)	Unambiguous	[R].VALEAcVQAR.[N]	C6(Carbamidomethyl)	1	1	P0C511	P0C511	0	2	0.6049	0	1	1	558.795532226563	1116.58378782313	0.701921059427298	0.000391876562577664	CID	MS2		42.565	85.3365653672	82673	NaS3_070418_01.raw	0/0	3.67225337028503			0	0.0001265
High	Sequest HT (A2)	Unambiguous	[K].ELTLQEAETIALSILK.[Q]		1	1	Q9LSU1	Q9LSU1	0	2	0.6494	0	1	1	886.506652832031	1772.00602903406	0.492134043275794	0.000436032031302602	HCD	MS2	0	33.1	85.3556994373333	82692	NaS3_070418_01.raw	0/0	3.47589659690857			0	3.958E-05
High	Sequest HT (A2)	Unambiguous	[K].ELTLQEAETIALSILK.[Q]		1	1	Q9LSU1	Q9LSU1	0	2	0.7995	0	1	1	886.506652832031	1772.00602903406	0.492134043275794	0.000436032031302602	CID	MS2		42.57	85.3576037629333	82694	NaS3_070418_01.raw	0/0	3.94328284263611			0	1.302E-05
High	Sequest HT (A2)	Unambiguous	[K].ELTLQEAETIALSILK.[Q]		1	1	Q9LSU1	Q9LSU1	0	3	0.5643	0	1	1	591.340576171875	1772.00717525563	1.1389840583635	0.000672761875042246	HCD	MS2	0	33.1	85.5217380458667	82856	NaS3_070418_01.raw	0/0	3.80876898765564			0	0.0001258
High	Sequest HT (A2)	Unambiguous	[K].ELTLQEAETIALSILK.[Q]		1	1	Q9LSU1	Q9LSU1	0	3	0.6559	0	1	1	591.340576171875	1772.00717525563	1.1389840583635	0.000672761875042246	CID	MS2		42.27	85.523627632	82858	NaS3_070418_01.raw	0/0	4.04122638702393			0	0.0001254
High	Sequest HT (A2)	Unambiguous	[R].QLDYVPATISALEEVVTAAAGR.[I]		1	1	Q10CE4	Q10CE4	0	2	0.5296	0	1	1	1137.60424804688	2274.20121946375	1.5906769696079	0.00180875687487969	CID	MS2		41.82	85.5703384714667	82904	NaS3_070418_01.raw	0/0	2.53165173530579			0	5.686E-05
High	Sequest HT (A2)	Unambiguous	[K].VNqIGSVTESIEAVK.[M]	Q3(Deamidated)	1	1	Q42971	Q42971	0	2	0.019	0	1	1	787.917297363281	1574.82731809656	0.0793652553744639	6.24932811759127E-05	CID	MS2		30.445	42.9843530984	40704	NaS3_070418_03.raw	0/0	3.68978071212769			0	0.0001118
High	Sequest HT (A2)	Unambiguous	[R].TAEALAEYVNSEAATNVK.[I]		1	1	Q75M08	Q75M08	0	2	0.6462	0	1	1	940.965759277344	1880.92424192469	0.334848626144226	0.00031491234369696	CID	MS2		33.1	43.0670992432	40787	NaS3_070418_03.raw	0/0	4.71707677841187	24414223.375	43.2402305603027	0	5.029E-05
High	Sequest HT (A2)	Unambiguous	[R].VTPQPGVPPEEAGAAVAAESSTGTWTTVWTDGLTSLDR.[Y]		1	1	P0C511	P0C511	0	3	0.5955	0	1	1	1285.63012695313	3854.87582759938	1.01460423571083	0.00130372312484421	CID	MS2		21.985	85.6706752416	83004	NaS3_070418_01.raw	0/0	3.14204335212708			0	4.994E-05
High	Sequest HT (A2)	Unambiguous	[K].SAQDIALADLPTTHPIR.[L]		1	1	Q06967	Q06967	0	3	0.4481	0	1	1	606.994506835938	1818.96896724781	-1.02800558933102	-0.000623304062476867	CID	MS2		15.17789	43.041125368	40759	NaS3_070418_03.raw	0/0	3.66276717185974			0	5.113E-05
High	Sequest HT (A2)	Unambiguous	[R].DNLTLWTSDNAEDGGDEIKEAAKPEGEGH.[-]		1	1	Q06967	Q06967	1	3	0.5568	0	1	1	1033.46472167969	3098.37961177906	-0.809626069549865	-0.000836176979343387	HCD	MS2	48.85602	28.72	43.0239013386667	40747	NaS3_070418_03.raw	0/0	3.70398807525635			0	0.0001276
High	Sequest HT (A2)	Unambiguous	[R].QLDYVPATISALEEVVTAAAGR.[I]		1	1	Q10CE4	Q10CE4	0	3	0.4479	0	1	1	758.737670898438	2274.19845943531	0.377049607099079	0.000285828437426972	HCD	MS2	0	33.1	85.6980905706667	83032	NaS3_070418_01.raw	0/0	4.22062540054321			0	2.244E-05
High	Sequest HT (A2)	Unambiguous	[R].QLDYVPATISALEEVVTAAAGR.[I]		1	1	Q10CE4	Q10CE4	0	3	0.4765	0	1	1	758.737670898438	2274.19845943531	0.377049607099079	0.000285828437426972	CID	MS2		42.565	85.7000555285333	83034	NaS3_070418_01.raw	0/0	3.61038684844971			0	2.583E-05
High	Sequest HT (A2)	Unambiguous	[K].ELTLQEAETIALSILK.[Q]		1	1	Q9LSU1	Q9LSU1	0	2	0.5408	0	1	1	886.507507324219	1772.00773801844	1.45656937139992	0.0012905242188026	HCD	MS2	16.07134	33.1	85.7232040434667	83057	NaS3_070418_01.raw	0/0	2.93801093101501			0	2.88E-05
High	Sequest HT (A2)	Unambiguous	[K].ELTLQEAETIALSILK.[Q]		1	1	Q9LSU1	Q9LSU1	0	2	0.8553	0	1	1	886.507507324219	1772.00773801844	1.45656937139992	0.0012905242188026	CID	MS2		42.57	85.7251001730667	83059	NaS3_070418_01.raw	0/0	3.79852795600891			0	1.495E-05
High	Sequest HT (A2)	Selected	[R].FEGALPANQLIQQIESALEVAK.[-]		1	1	Q5JMR9	Q5JMR9	0	3	0.0099	0	1	1	790.430236816406	2369.27615718922	2.13397665485626	0.00168532307300969	HCD	MS2	35.29893	33.1	85.7269081749333	83061	NaS3_070418_01.raw	0/0	2.01873016357422			0	5.958E-05
High	Sequest HT (A2)	Unambiguous	[R].FEGALPANQLIQQIESALEVAK.[-]		1	1	Q5JMR9	Q5JMR9	0	3	0.5055	0	1	1	790.430236816406	2369.27615718922	2.13397665485626	0.00168532307300969	CID	MS2		42.45	85.7291587189333	83063	NaS3_070418_01.raw	0/0	2.7146942615509			0	9.323E-05
High	Sequest HT (A2)	Unambiguous	[R].VALEAcVQAR.[N]	C6(Carbamidomethyl)	1	1	P0C511	P0C511	0	2	0.573	0	1	1	558.79541015625	1116.5835436825	0.483271282285701	0.000269806250077664	CID	MS2		42.285	85.7740666232	83107	NaS3_070418_01.raw	0/0	3.56256484985352			0	0.0001554
High	Sequest HT (A2)	Unambiguous	[R].TAEALAEYVNSEAATNVK.[I]		1	1	Q75M08	Q75M08	0	2	0.5448	0	1	1	940.965759277344	1880.92424192469	0.334848626144226	0.00031491234369696	HCD	MS2	52.18664	41.34	43.0653538048	40785	NaS3_070418_03.raw	0/0	3.90858864784241	24414223.375	43.2402305603027	0	4.785E-05
High	Sequest HT (A2)	Unambiguous	[R].VTPQPGVPPEEAGAAVAAESSTGTWTTVWTDGLTSLDR.[Y]		1	1	P0C511	P0C511	0	3	0.4773	0	1	1	1285.62902832031	3854.87253170094	0.159608658957059	0.000205090312344206	HCD	MS2	7.785359	33.1	91.3496204229333	88627	NaS3_070418_01.raw	0/0	3.51931810379028			0	0.0001152
High	Sequest HT (A2)	Unambiguous	[R].VTPqPGVPPEEAGAAVAAESSTGTWTTVWTDGLTSLDR.[Y]	Q4(Deamidated)	1	1	P0C511	P0C511	0	3	0.6455	0	1	1	1285.96350097656	3855.87594966969	5.19138682508232	0.00667241322901087	CID	MS2		33.1	77.975939924	75434	NaS3_070418_01.raw	0/0	4.09249114990234			0	1.571E-05
High	Sequest HT (A2)	Unambiguous	[R].VLYLGPLSGEPPSYLTGEFPGDYGWDTAGLSADPETFAK.[N]		2	2	P12330; P12331	P12330; P12331	0	3	0.7235	0	1	1	1373.32592773438	4117.96322994313	0.945983873939877	0.00129850770796717	CID	MS2		33.1	77.9564429882667	75414	NaS3_070418_01.raw	0/0	4.34379577636719			0	4.079E-06
High	Sequest HT (A2)	Unambiguous	[K].NLLSPSTPFFFNTLYDPYR.[E]		1	1	Q8H8T0	Q8H8T0	0	2	0.3028	0	1	1	1146.57177734375	2292.1362780575	1.19225492138535	0.00136640374989838	HCD	MS2	8.974497	41.46	73.4544958816	70945	NaS3_070418_01.raw	0/0	2.50920295715332			0	8.333E-05
High	Sequest HT (A2)	Unambiguous	[K].AGAPVDqTIATLAAHLEQGDcIIDGGNEWYEnTER.[R]	Q7(Deamidated); C21(Carbamidomethyl); N32(Deamidated)	1	1	Q9LI00	Q9LI00	0	3	0.1808	0	1	1	1272.92687988281	3816.76608638844	9.62444675676552	0.012244636145976	CID	MS2		30.805	73.4873177112	70980	NaS3_070418_01.raw	0/0	5.19803714752197			0	6.981E-05
High	Sequest HT (A2)	Unambiguous	[R].VGLTGLTVAEHFR.[D]		1	1	Q01859	Q01859	0	3	0.3862	0	1	1	467.261291503906	1399.76932125172	0.0691269083201998	3.22539062835858E-05	HCD	MS2	8.096937	21.28	45.0105704258667	42813	NaS3_070418_03.raw	0/0	3.90911149978638			0	5.855E-05
High	Sequest HT (A2)	Unambiguous	[K].LPmFGcTDATQVLK.[E]	M3(Oxidation); C6(Carbamidomethyl)	1	2	P18566	P18566; Q0INY7	0	2	0.4656	0	1	1	798.892028808594	1596.77678098719	0.472613049713913	0.000377328593756943	CID	MS2		15.47261	45.0029293138667	42806	NaS3_070418_03.raw	0/0	4.50961017608643			0	6.821E-05
High	Sequest HT (A2)	Unambiguous	[K].YLGPFSEQTPSYLTGEFPGDYGWDTAGLSADPETFAR.[N]		1	1	A2XJ35	A2XJ35	0	3	0.5631	0	1	1	1348.28247070313	4042.83285884938	0.859778893713691	0.00115864645810386	HCD	MS2	0	33.1	73.5425732696	71034	NaS3_070418_01.raw	0/0	4.11887693405151			0	0.0001115
High	Sequest HT (A2)	Unambiguous	[R].VDHVDISGLPLLNTDLETADGGFPPAVEAFR.[D]		1	1	Q941Z0	Q941Z0	0	3	0.6214	0	1	1	1089.216796875	3265.635837365	-0.523577701272057	-0.000569938333380075	CID	MS2		33.1	73.5434483061333	71035	NaS3_070418_01.raw	0/0	3.83253502845764			0	2.444E-05
High	Sequest HT (A2)	Unambiguous	[K].YLGPFSEQTPSYLTGEFPGDYGWDTAGLSADPETFAR.[N]		1	1	A2XJ35	A2XJ35	0	3	0.683	0	1	1	1348.28125	4042.82919674	-0.0460494329727145	-6.20566668961449E-05	CID	MS2		41.19	73.5445317818667	71036	NaS3_070418_01.raw	0/0	4.47622632980347			0	6.092E-06
High	Sequest HT (A2)	Unambiguous	[K].EIALWFPEGLAEWR.[S]		1	2	A6N0M9	A6N0M9; Q07661	0	2	0.4876	0	1	1	858.940368652344	1716.87346067469	-0.557446311759053	-0.000478532655961317	HCD	MS2	23.83845	33.1	73.5463421301333	71038	NaS3_070418_01.raw	0/0	3.22302961349487			0	7.349E-05
High	Sequest HT (A2)	Unambiguous	[K].ALGVDTVPVLVGPVSYLLLSKPAK.[G]		2	2	Q2QLY5; Q2QLY4	Q2QLY5; Q2QLY4	0	3	0.7827	0	1	1	812.820434570313	2436.44675045094	-0.352397917147019	-0.000286199687555685	HCD	MS2	10.89055	38.055	73.5496774144	71041	NaS3_070418_01.raw	0/0	3.12505006790161			0	4.518E-05
High	Sequest HT (A2)	Unambiguous	[K].LPmFGcTDATQVLK.[E]	M3(Oxidation); C6(Carbamidomethyl)	1	2	P18566	P18566; Q0INY7	0	2	0.387	0	1	1	798.892028808594	1596.77678098719	0.472613049713913	0.000377328593756943	HCD	MS2	22.25954	18.17603	45.0010999053333	42804	NaS3_070418_03.raw	0/0	3.84821748733521			0	1.208E-05
High	Sequest HT (A2)	Unambiguous	[R].VTPQPGVPPEEAGAAVAAESSTGTWTTVWTDGLTSLDR.[Y]		1	1	P0C511	P0C511	0	4	0.6175	0	1	1	964.474731445313	3854.87709589125	1.34361435654414	0.00129486531238854	CID	MS2		33.1	73.5907879418667	71082	NaS3_070418_01.raw	0/0	3.32136702537537			0	0.000152
High	Sequest HT (A2)	Unambiguous	[R].VTPQPGVPPEEAGAAVAAESSTGTWTTVWTDGLTSLDR.[Y]		1	1	P0C511	P0C511	0	3	0.6226	0	1	1	1285.62976074219	3854.87472896656	0.729605710126242	0.000937512187344206	HCD	MS2	0	41.445	73.6150161933333	71108	NaS3_070418_01.raw	0/0	3.62913537025452			0	1.143E-05
High	Sequest HT (A2)	Unambiguous	[K].KFETLSYLPPLTVEDLLK.[Q]		1	2	P18566	P18566; Q0INY7	1	3	0.6923	0	1	1	702.730102539063	2106.17575435719	1.17251852255244	0.000823175729389429	CID	MS2		6.391485	73.6379212005333	71129	NaS3_070418_01.raw	0/0	2.21491193771362			0	9.605E-06
High	Sequest HT (A2)	Unambiguous	[R].ELGVPIVMHDYLTGGFTANTSLAHYcR.[D]	C26(Carbamidomethyl)	1	1	P0C511	P0C511	0	4	0.6616	0	1	1	756.368957519531	3022.45400018813	-0.321682832005168	-0.000243067968787258	HCD	MS2	30.61131	42.09	73.6400150026667	71131	NaS3_070418_01.raw	0/0	4.61227369308472			0	2.218E-06
High	Sequest HT (A2)	Unambiguous	[K].KFETLSYLPPLTVEDLLK.[Q]		1	2	P18566	P18566; Q0INY7	1	2	0.5483	0	1	1	1053.59155273438	2106.17582883875	1.20788197674442	0.00127200437532338	CID	MS2		33.1	73.6810174192	71172	NaS3_070418_01.raw	0/0	2.59336376190186			0	4.838E-05
High	Sequest HT (A2)	Unambiguous	[K].TITLEVESSDTIDNVK.[A]		1	6	P51431	P0CH35; P0C030; Q58G87; P51431; P0C031; Q9ARZ9	0	2	0.6175	0	1	1	882.451049804688	1763.89482297938	2.21553914796812	0.00195398468747499	CID	MS2		26.635	44.9784177773333	42780	NaS3_070418_03.raw	0/0	5.01887321472168			0	2.125E-05
High	Sequest HT (A2)	Unambiguous	[R].ISITGAGGFIGSHIAR.[R]		1	2	A2Z7B3	A3C4S4; A2Z7B3	0	3	0.1429	0	1	1	519.622985839844	1556.85440425953	0.0341968608163228	1.77465105177059E-05	HCD	MS2	53.81945	29.725	44.9775571616	42779	NaS3_070418_03.raw	0/0	2.37743639945984	17887649.25	44.9302635192871	0	8.434E-05
High	Sequest HT (A2)	Unambiguous	[K].TITLEVESSDTIDNVK.[A]		1	6	P51431	P0CH35; P0C030; Q58G87; P51431; P0C031; Q9ARZ9	0	2	0.5109	0	1	1	882.451049804688	1763.89482297938	2.21553914796812	0.00195398468747499	HCD	MS2	10.3542	40.815	44.9767115202667	42778	NaS3_070418_03.raw	0/0	4.13433408737183			0	1.461E-05
High	Sequest HT (A2)	Unambiguous	[K].LLIDNVEELLPVVYTPTVGEAcQK.[Y]	C22(Carbamidomethyl)	1	1	P43279	P43279	0	3	0.7741	0	1	1	900.812377929688	2700.42258052906	2.27207513634409	0.00204518302080459	CID	MS2		33.1	73.7278738381333	71219	NaS3_070418_01.raw	0/0	4.25180530548096			0	1.967E-05
High	Sequest HT (A2)	Unambiguous	[R].NPDEIPWAEAGAEYVVESTGVFTDK.[E]		1	1	A2YQT7	A2YQT7	0	3	0.5176	0	1	1	908.762084960938	2724.27170162281	1.53063264305352	0.00138995093751267	HCD	MS2	54.36076	33.1	73.7308297965333	71222	NaS3_070418_01.raw	0/0	3.97704100608826			0	2.793E-05
High	Sequest HT (A2)	Unambiguous	[R].NPDEIPWAEAGAEYVVESTGVFTDK.[E]		1	1	A2YQT7	A2YQT7	0	3	0.5306	0	1	1	908.762084960938	2724.27170162281	1.53063264305352	0.00138995093751267	CID	MS2		42.67	73.7332532149333	71224	NaS3_070418_01.raw	0/0	2.9433286190033			0	1.929E-05
High	Sequest HT (A2)	Unambiguous	[R].GVMLGADQPVILHMLDIPPATESLnGLK.[M]	N25(Deamidated)	1	1	Q7XDC8	Q7XDC8	0	3	0.0651	0	1	1	977.518310546875	2930.54037838063	1.29718245295496	0.00126714687511642	CID	MS2		42.255	73.4492485336	70940	NaS3_070418_01.raw	0/0	3.37979292869568			0	1.644E-05
High	Sequest HT (A2)	Unambiguous	[K].ELAAKPDVDGFLVGGASLKPEFIDIINSATVK.[S]		1	1	P48494	P48494	0	4	0.6603	0	1	1	829.453491210938	3314.79213495375	1.17678822147727	0.000975200937659793	CID	MS2		33.1	73.4481466237333	70939	NaS3_070418_01.raw	0/0	4.21347856521606			0	1.129E-05
High	Sequest HT (A2)	Unambiguous	[R].GVMLGADQPVILHMLDIPPATESLnGLK.[M]	N25(Deamidated)	1	1	Q7XDC8	Q7XDC8	0	3	0.098	0	1	1	977.520080566406	2930.54568843922	3.1091573095509	0.00303716640636642	HCD	MS2	37.61057	33.1	73.4472670624	70938	NaS3_070418_01.raw	0/0	4.07595062255859			0	1.579E-05
High	Sequest HT (A2)	Unambiguous	[R].SLNSVWAQHLSEEVR.[R]		1	1	P35684	P35684	0	3	0.5439	0	1	1	585.632751464844	1754.88370113453	0.956722167140724	0.00055964484378516	HCD	MS2	63.72018	29.49388	45.0130554794667	42816	NaS3_070418_03.raw	0/0	3.53373956680298			0	7.404E-05
High	Sequest HT (A2)	Unambiguous	[R].VTPQPGVPPEEAGAAVAAESSTGTWTTVWTDGLTSLDR.[Y]		1	1	P0C511	P0C511	0	3	0.6572	0	1	1	1285.63061523438	3854.87729244313	1.39460226982362	0.00179200437484421	HCD	MS2	1.552379	38.41804	73.1738564984	70668	NaS3_070418_01.raw	0/0	3.87765955924988			0	6.411E-06
High	Sequest HT (A2)	Unambiguous	[R].VTPQPGVPPEEAGAAVAAESSTGTWTTVWTDGLTSLDR.[Y]		1	1	P0C511	P0C511	0	4	0.3609	0	1	1	964.475646972656	3854.88075800063	2.29360944182611	0.00221039265613854	HCD	MS2	5.074405	33.1	73.1746896002667	70669	NaS3_070418_01.raw	0/0	2.29810976982117			0	4.294E-05
High	Sequest HT (A2)	Unambiguous	[R].VTPqPGVPPEEAGAAVAAESSTGTWTTVWTDGLTSLDR.[Y]	Q4(Deamidated)	1	1	P0C511	P0C511	0	3	0.7311	0	1	1	1285.96435546875	3855.87851314625	5.85621367738758	0.00752690541651087	CID	MS2		26.61647	73.1756166578667	70670	NaS3_070418_01.raw	0/0	3.8332941532135			0	6.182E-06
High	Sequest HT (A2)	Unambiguous	[R].WAmLGALGcVFPELLAR.[N]	M3(Oxidation); C9(Carbamidomethyl)	2	2	P12330; P12331	P12330; P12331	0	2	0.4076	0	1	1	960.495483398438	1919.98369016688	-1.73538314914616	-0.00166595656234847	HCD	MS2	27.13245	33.1	73.1995824962667	70692	NaS3_070418_01.raw	0/0	3.40902423858643			0	4.833E-05
High	Sequest HT (A2)	Unambiguous	[R].WAmLGALGcVFPELLAR.[N]	M3(Oxidation); C9(Carbamidomethyl)	2	2	P12330; P12331	P12330; P12331	0	2	0.5987	0	1	1	960.495483398438	1919.98369016688	-1.73538314914616	-0.00166595656234847	CID	MS2		43.09	73.2020238869333	70694	NaS3_070418_01.raw	0/0	2.9851405620575			0	7.709E-05
High	Sequest HT (A2)	Unambiguous	[R].ELGVPIVMHDYLTGGFTANTSLAHYcR.[D]	C26(Carbamidomethyl)	1	1	P0C511	P0C511	0	4	0.4933	0	1	1	756.370178222656	3022.45888300063	1.29382924162081	0.000977635156212742	HCD	MS2	12.27542	33.1	73.2282059178667	70721	NaS3_070418_01.raw	0/0	3.75099039077759			0	1.863E-06
High	Sequest HT (A2)	Unambiguous	[K].KFETLSYLPPLTVEDLLK.[Q]		1	2	P18566	P18566; Q0INY7	1	3	0.776	0	1	1	702.730529785156	2106.17703609547	1.78108111827136	0.00125042182313943	CID	MS2		6.565895	73.2290851669333	70722	NaS3_070418_01.raw	0/0	1.91589212417603			0	1.221E-05
High	Sequest HT (A2)	Unambiguous	[R].IPSFTEEQSELIR.[G]		1	1	Q60DX8	Q60DX8	0	2	0.3259	0	1	1	774.899230957031	1548.79118528406	0.498443208285349	0.000385992031283422	HCD	MS2	0	39.55706	45.0803259776	42885	NaS3_070418_03.raw	0/0	3.13362669944763	11718781.625	45.0613555908203	0	8.307E-05
High	Sequest HT (A2)	Unambiguous	[K].KFETLSYLPPLTVEDLLK.[Q]		1	2	P18566	P18566; Q0INY7	1	2	0.6436	0	1	1	1053.59094238281	2106.17460813563	0.628298552250208	0.000661652812823377	CID	MS2		33.1	73.2763663997333	70769	NaS3_070418_01.raw	0/0	2.88995671272278			0	5.743E-05
High	Sequest HT (A2)	Unambiguous	[K].TLNDDIADIIDEHGPDAWEGFPFSAEK.[L]		1	1	Q7Y0F2	Q7Y0F2	0	3	0.413	0	1	1	1001.46087646484	3002.36807613453	-0.319899205169332	-0.000320151822810052	HCD	MS2	40.10376	33.1	73.2793142784	70772	NaS3_070418_01.raw	0/0	2.92831993103027			0	0.0001213
High	Sequest HT (A2)	Unambiguous	[R].IGLAGLAVMGQNLALNIAEK.[G]		1	1	Q9LI00	Q9LI00	0	3	0.4744	0	1	1	666.048034667969	1996.12955074391	1.80008375366461	0.00119773130215132	HCD	MS2	24.58495	42.7	73.7602910997333	71253	NaS3_070418_01.raw	0/0	3.51991105079651			0	0.0001057
High	Sequest HT (A2)	Unambiguous	[K].TLNDDIADIIDEHGPDAWEGFPFSAEK.[L]		1	1	Q7Y0F2	Q7Y0F2	0	3	0.4495	0	1	1	1001.46087646484	3002.36807613453	-0.319899205169332	-0.000320151822810052	CID	MS2		42.52	73.2818539874667	70774	NaS3_070418_01.raw	0/0	3.07248473167419			0	3.152E-05
High	Sequest HT (A2)	Unambiguous	[K].LLIDNVEELLPVVYTPTVGEAcQK.[Y]	C22(Carbamidomethyl)	1	1	P43279	P43279	0	3	0.8725	0	1	1	900.811828613281	2700.42093257984	1.6618176992686	0.00149586661455459	CID	MS2		33.1	73.3222980802667	70814	NaS3_070418_01.raw	0/0	4.47340059280396			0	6.695E-06
High	Sequest HT (A2)	Unambiguous	[R].IGLAGLAVMGQNLALNIAEK.[G]		1	1	Q9LI00	Q9LI00	0	3	0.65	0	1	1	666.046875	1996.12607174	0.0572058089681456	3.80633334013207E-05	HCD	MS2	16.9088	22.195	73.3258204874667	70817	NaS3_070418_01.raw	0/0	3.60498547554016			0	7.681E-05
High	Sequest HT (A2)	Unambiguous	[R].IGLAGLAVMGQNLALNIAEK.[G]		1	1	Q9LI00	Q9LI00	0	3	0.6295	0	1	1	666.047302246094	1996.12735347828	0.699318735961579	0.000465309427151321	CID	MS2		31.975	73.327633212	70819	NaS3_070418_01.raw	0/0	3.85923981666565			0	1.148E-05
High	Sequest HT (A2)	Unambiguous	[R].IGLAGLAVMGQNLALNIAEK.[G]		1	1	Q9LI00	Q9LI00	0	2	0.6577	0	1	1	998.5673828125	1996.127488995	0.767208599432318	0.000765722500091215	CID	MS2		33.1	73.3302827170667	70822	NaS3_070418_01.raw	0/0	3.70591711997986			0	2.066E-05
High	Sequest HT (A2)	Unambiguous	[R].LTVEQNIVIPNVK.[N]		1	1	Q42997	Q42997	0	2	0.4444	0	1	1	733.933288574219	1466.85930051844	1.08765726342041	0.000797719218667226	HCD	MS2	44.59534	21.91924	45.0575582202667	42862	NaS3_070418_03.raw	0/0	3.05744576454163			0	0.0001426
High	Sequest HT (A2)	Unambiguous	[R].IINEPTAAAIAYGLDKK.[G]		1	1	Q6Z7B0	Q6Z7B0	1	3	0.5028	0	1	2	596.669006347656	1787.99246578297	1.28084203165846	0.000763377656388305	HCD	MS2	24.45863	22.37727	45.0504000101333	42854	NaS3_070418_03.raw	0/0	3.58457970619202			0	7.263E-05
High	Sequest HT (A2)	Unambiguous	[K].LGWAIDEDFGSFEALVK.[K]		1	1	Q43008	Q43008	0	2	0.3785	0	1	1	948.9716796875	1896.936082745	-0.908282282596491	-0.000861477500052388	HCD	MS2	28.25873	41.565	73.3678959149333	70859	NaS3_070418_01.raw	0/0	2.51203846931458			0	0.0001113
High	Sequest HT (A2)	Unambiguous	[K].LGWAIDEDFGSFEALVK.[K]		1	1	Q43008	Q43008	0	2	0.7257	0	1	1	948.973205566406	1896.93913450281	0.700498882146995	0.000664401406197612	CID	MS2		33.1	73.3696477837333	70861	NaS3_070418_01.raw	0/0	4.00965690612793			0	3.138E-05
High	Sequest HT (A2)	Unambiguous	[R].IINEPTAAAIAYGIDKK.[G]		2	2	Q75HQ0	Q6Z058; Q75HQ0	1	3	0.5028	0	1	1	596.669006347656	1787.99246578297	1.28084203165846	0.000763377656388305	HCD	MS2	24.45863	22.37727	45.0504000101333	42854	NaS3_070418_03.raw	0/0	3.58457970619202			0	7.263E-05
High	Sequest HT (A2)	Unambiguous	[K].DITPMGGFPHYGVVK.[G]		1	1	P35684	P35684	0	3	0.3988	0	1	1	539.941345214844	1617.80948238453	0.0665681215829788	3.58981770508156E-05	HCD	MS2	0	22.21244	45.040698528	42845	NaS3_070418_03.raw	0/0	3.4074113368988	24469967.125	45.0934715270996	0	4.002E-05
High	Sequest HT (A2)	Unambiguous	[K].LLIDNVEELLPVVYTPTVGEAcQK.[Y]	C22(Carbamidomethyl)	1	1	P43279	P43279	0	3	0.6807	0	1	1	900.810852050781	2700.41800289234	0.576915588912175	0.000519304114554586	HCD	MS2	12.50054	42.67	73.3205020613333	70812	NaS3_070418_01.raw	0/0	4.28836250305176			0	1.576E-05
High	Sequest HT (A2)	Unambiguous	[R].IGLAGLAVMGQNLALNIAEK.[G]		1	1	Q9LI00	Q9LI00	0	2	0.6694	0	1	1	998.568359375	1996.12944212	1.74566639294612	0.00174228500009121	CID	MS2		33.1	73.7803504986667	71270	NaS3_070418_01.raw	0/0	3.66114974021912			0	4.276E-05
High	Sequest HT (A2)	Unambiguous	[K].IGPWGGNGGSAqDISVPPK.[K]	Q12(Deamidated)	1	1	Q0JMY8	Q0JMY8	0	2		0.0343	2	2	919.45849609375	1837.9097155575	0.986217806221986	0.000906288750057493	CID	MS2		19.6	44.9641142058667	42764	NaS3_070418_03.raw	0/0	4.50546836853027			0	1.277E-05
High	Sequest HT (A2)	Unambiguous	[K].IGPWGGnGGSAQDISVPPK.[K]	N7(Deamidated)	1	1	Q0JMY8	Q0JMY8	0	2	0.0343	0	1	1	919.45849609375	1837.9097155575	0.986217806221986	0.000906288750057493	CID	MS2		19.6	44.9641142058667	42764	NaS3_070418_03.raw	0/0	4.67276382446289			0	3.98E-06
High	Sequest HT (A2)	Unambiguous	[R].GGLDFTKDDENVnSQPFMR.[W]	N13(Deamidated)	1	1	P0C511	P0C511	1	3	0.0214	0	1	1	724.329650878906	2170.97439937672	1.57811723908723	0.00114201557285668	HCD	MS2	12.49817	14.88021	44.9119599992	42711	NaS3_070418_03.raw	0/0	4.67149925231934			0	4.574E-05
High	Sequest HT (A2)	Unambiguous	[R].NPDEIPWAEAGAEYVVESTGVFTDK.[E]		1	1	A2YQT7	A2YQT7	0	3	0.7407	0	1	1	908.761901855469	2724.27115230641	1.32899444128224	0.00120684546876267	CID	MS2		33.1	74.1496217882667	71640	NaS3_070418_01.raw	0/0	4.31927394866943			0	1.283E-06
High	Sequest HT (A2)	Unambiguous	[K].ELAAKPDVDGFLVGGASLKPEFIDIINSATVK.[S]		1	1	P48494	P48494	0	4	0.5346	0	1	1	829.4541015625	3314.79457636	1.9133077447602	0.00158555250015979	CID	MS2		28.06338	74.1815475026667	71671	NaS3_070418_01.raw	0/0	3.17502903938293			0	4.594E-06
High	Sequest HT (A2)	Unambiguous	[R].NVDNFFNENEQLAFGPGLVVPGIYYSDDK.[M]		1	1	Q0E4K1	Q0E4K1	0	3	0.6552	0	1	1	1087.85192871094	3261.54123287281	1.14487502099368	0.00124468427081107	HCD	MS2	3.364888	32.965	74.2601313056	71748	NaS3_070418_01.raw	0/0	5.25313806533813			0	1.941E-06
High	Sequest HT (A2)	Unambiguous	[K].FETLSYLPPLTVEDLLK.[Q]		1	2	P18566	P18566; Q0INY7	0	2	0.4286	0	1	1	989.54443359375	1978.0815905575	1.65245605507904	0.00163434375019733	CID	MS2		17.54926	74.2610439008	71749	NaS3_070418_01.raw	0/0	2.10174870491028			0	5.478E-05
High	Sequest HT (A2)	Unambiguous	[R].NVDNFFNENEQLAFGPGLVVPGIYYSDDK.[M]		1	1	Q0E4K1	Q0E4K1	0	3	0.6397	0	1	1	1087.85205078125	3261.54159908375	1.25715670950178	0.00136675458331107	CID	MS2		41.46	74.2621646392	71750	NaS3_070418_01.raw	0/0	4.08114337921143			0	4.085E-06
High	Sequest HT (A2)	Unambiguous	[K].NLLSPSTPFFFNTLYDPYR.[E]		1	1	Q8H8T0	Q8H8T0	0	2	0.5807	0	1	1	1146.57263183594	2292.13798704188	1.93784166023027	0.00222089593739838	HCD	MS2	0	41.19	74.2631416805333	71751	NaS3_070418_01.raw	0/0	3.21870493888855			0	5.086E-05
High	Sequest HT (A2)	Unambiguous	[K].NLLSPSTPFFFNTLYDPYR.[E]		1	1	Q8H8T0	Q8H8T0	0	2	0.5316	0	1	1	1146.57287597656	2292.13847532313	2.15086644275739	0.00246503656239838	CID	MS2		33.1	74.2649065528	71753	NaS3_070418_01.raw	0/0	3.00580596923828			0	6.62E-05
High	Sequest HT (A2)	Unambiguous	[R].NPLQFDNSYFTELLSGDKEGLLQLPSDK.[A]		1	2	Q10N21	Q10N21; A2XFC7	1	3	0.4972	0	1	1	1056.86376953125	3168.57675533375	1.01161096597797	0.00106845458321914	HCD	MS2	19.53544	40.08	74.2980007794667	71787	NaS3_070418_01.raw	0/0	3.54158425331116			0	1.317E-05
High	Sequest HT (A2)	Unambiguous	[R].GVMLGADQPVILHMLDIPPATESLnGLK.[M]	N25(Deamidated)	1	1	Q7XDC8	Q7XDC8	0	3	0.2136	0	1	1	977.51953125	2930.54404049	2.54682028509009	0.00248785000011642	HCD	MS2	46.58689	33.1	74.2988359304	71788	NaS3_070418_01.raw	0/0	3.08550071716309			0	4.421E-05
High	Sequest HT (A2)	Unambiguous	[R].ELGVPIVMHDYLTGGFTAnTSLAHYcR.[D]	N19(Deamidated); C26(Carbamidomethyl)	1	1	P0C511	P0C511	0	4	0.5315	0	1	1	756.620727539063	3023.46108026625	7.30684704873328	0.00552295156246352	HCD	MS2	26.15584	41.115	74.1388451162667	71631	NaS3_070418_01.raw	0/0	3.97159624099731			0	1.899E-05
High	Sequest HT (A2)	Unambiguous	[R].NPDEIPWAEAGAEYVVESTGVFTDK.[E]		1	1	A2YQT7	A2YQT7	0	2	0.8223	0	1	1	1362.63806152344	2724.26884641688	0.482568932634282	0.000657323437508239	CID	MS2		16.105	74.3088919538667	71796	NaS3_070418_01.raw	0/0	3.93673658370972			0	1.228E-05
High	Sequest HT (A2)	Unambiguous	[K].DYTDPPPAPLIDAAELGSWSLYR.[A]		1	1	Q8H5N9	Q8H5N9	0	3	0.519	0	1	1	849.753051757813	2547.24460201344	1.73012872772533	0.00146901781257232	CID	MS2		42.405	74.3214518984	71809	NaS3_070418_01.raw	0/0	3.15558743476868	3800582	74.2900238037109	0	0.0001316
High	Sequest HT (A2)	Unambiguous	[R].NPEEIPWAAAGAEYVVESTGVFTDK.[D]		1	1	Q6K5G8	Q6K5G8	0	3	0.511	0	1	1	894.097351074219	2680.27749996266	-0.0755919221576531	-6.75357811511882E-05	HCD	MS2	59.49885	42.165	74.3224475208	71810	NaS3_070418_01.raw	0/0	3.6383044719696	3292353.4375	74.2640075683594	0	0.0001084
High	Sequest HT (A2)	Unambiguous	[K].YLGPFSEQTPSYLTGEFPGDYGWDTAGLSADPETFAR.[N]		1	1	A2XJ35	A2XJ35	0	3	0.6138	0	1	1	1348.28149414063	4042.82992916188	0.135116232364567	0.000182083958103855	HCD	MS2	0	38.595	74.3791156917333	71865	NaS3_070418_01.raw	0/0	5.22513961791992			0	6.326E-05
High	Sequest HT (A2)	Unambiguous	[R].VALEAcVQAR.[N]	C6(Carbamidomethyl)	1	1	P0C511	P0C511	0	2	0.627	0	1	1	558.794921875	1116.58256712	-0.391327826280686	-0.000218474999922336	CID	MS2		42.27	74.4055396458667	71891	NaS3_070418_01.raw	0/0	3.78017091751099			0	0.0001362
High	Sequest HT (A2)	Unambiguous	[K].LITPDGEVELQVPDDVYILDQAEEEGIDLPYScR.[A]	C33(Carbamidomethyl)	1	1	A2YQD9	A2YQD9	0	3	0.6667	0	1	1	1297.62109375	3890.84872799	-1.05189535271319	-0.00136425666674948	HCD	MS2	0	33.1	74.4474856384	71934	NaS3_070418_01.raw	0/0	4.49565744400024			0	3.776E-05
High	Sequest HT (A2)	Unambiguous	[K].KFETLSYLPPLTVEDLLK.[Q]		1	2	P18566	P18566; Q0INY7	1	3	0.8028	0	1	1	702.7294921875	2106.1739233025	0.303143385811116	0.000212824166889429	CID	MS2		33.1	74.4483605701333	71935	NaS3_070418_01.raw	0/0	2.18406176567078			0	1.894E-05
High	Sequest HT (A2)	Unambiguous	[K].LITPDGEVELQVPDDVYILDQAEEEGIDLPYScR.[A]	C33(Carbamidomethyl)	1	1	A2YQD9	A2YQD9	0	3	0.5797	0	1	1	1297.62280273438	3890.85385494313	0.265798572290781	0.000344727708250521	CID	MS2		42.58	74.4494417674667	71936	NaS3_070418_01.raw	0/0	3.64124774932861			0	4.056E-05
High	Sequest HT (A2)	Unambiguous	[K].FETLSYLPPLTVEDLLK.[Q]		1	2	P18566	P18566; Q0INY7	0	3	0.3245	0	1	1	660.030883789063	1978.07809810719	-0.113121310521349	-7.45876040279351E-05	HCD	MS2	0	33.1	74.4512728026667	71938	NaS3_070418_01.raw	0/0	3.02367329597473			0	4.299E-05
High	Sequest HT (A2)	Unambiguous	[K].FETLSYLPPLTVEDLLK.[Q]		1	2	P18566	P18566; Q0INY7	0	3	0.5275	0	1	1	660.032409667969	1978.08267574391	2.20106244455993	0.00145129130222206	CID	MS2		41.475	74.4537210394667	71940	NaS3_070418_01.raw	0/0	3.09422016143799			0	8.062E-05
High	Sequest HT (A2)	Unambiguous	[K].SVASANPYGSWLQQSTR.[S]		1	1	Q69RJ0	Q69RJ0	0	2	0.6562	0	1	1	926.453552246094	1851.89982786219	0.770761607270544	0.000713686093831711	CID	MS2		30.46	44.8193953176	42623	NaS3_070418_03.raw	0/0	4.13061380386353	10594277.8125	44.8677062988281	0	4.335E-05
High	Sequest HT (A2)	Unambiguous	[K].VDILVSGIGTGGTVTGTGK.[Y]		1	1	Q9XEA8	Q9XEA8	0	2	0.6818	0	1	1	866.477844238281	1731.94841184656	-0.169106300086263	-0.000146441718698043	CID	MS2		16	44.8520294698667	42658	NaS3_070418_03.raw	0/0	4.84123516082764			0	1.629E-05
High	Sequest HT (A2)	Unambiguous	[K].ALGVDTVPVLVGPVSYLLLSKPAK.[G]		2	2	Q2QLY5; Q2QLY4	Q2QLY5; Q2QLY4	0	3	0.7177	0	1	1	812.822082519531	2436.45169429859	1.67672334853768	0.00136174953119432	HCD	MS2	20.10713	41.16	73.1511513472	70644	NaS3_070418_01.raw	0/0	3.72357940673828			0	9.512E-05
High	Sequest HT (A2)	Unambiguous	[R].GGLDFTKDDEnVNSQPFMR.[W]	N11(Deamidated)	1	1	P0C511	P0C511	1	3		0.0214	2	2	724.329650878906	2170.97439937672	1.57811723908723	0.00114201557285668	HCD	MS2	12.49817	14.88021	44.9119599992	42711	NaS3_070418_03.raw	0/0	4.57218980789185			0	5.506E-05
High	Sequest HT (A2)	Unambiguous	[K].LLIDNVEELLPVVYTPTVGEAcQK.[Y]	C22(Carbamidomethyl)	1	1	P43279	P43279	0	3	0.7642	0	1	1	900.8115234375	2700.4200170525	1.32278578978222	0.00119069083330459	CID	MS2		41.64	74.1074589608	71598	NaS3_070418_01.raw	0/0	3.8604416847229	2086770.1875	74.179069519043	0	2.778E-05
High	Sequest HT (A2)	Unambiguous	[K].ELAAKPDVDGFLVGGASLKPEFIDIINSATVK.[S]		1	1	P48494	P48494	0	4	0.5516	0	1	1	829.453491210938	3314.79213495375	1.17678822147727	0.000975200937659793	CID	MS2		33.1	73.8218548914667	71311	NaS3_070418_01.raw	0/0	3.10050511360168			0	2.235E-05
High	Sequest HT (A2)	Unambiguous	[R].GVMLGADQPVILHMLDIPPATESLnGLK.[M]	N25(Deamidated)	1	1	Q7XDC8	Q7XDC8	0	3	0.2384	0	1	1	977.519897460938	2930.54513912281	2.92171163473063	0.00285406093761642	HCD	MS2	36.97693	41.655	73.8239445581333	71313	NaS3_070418_01.raw	0/0	3.43577527999878			0	3.285E-05
High	Sequest HT (A2)	Unambiguous	[R].GVMLGADQPVILHMLDIPPATESLnGLK.[M]	N25(Deamidated)	1	1	Q7XDC8	Q7XDC8	0	3	0.2353	0	1	1	977.519897460938	2930.54513912281	2.92171163473063	0.00285406093761642	CID	MS2		33.1	73.8257253581333	71315	NaS3_070418_01.raw	0/0	3.05978631973267			0	0.0001184
High	Sequest HT (A2)	Unambiguous	[R].NPLQFDNSYFTELLSGDKEGLLQLPSDK.[A]		1	2	Q10N21	Q10N21; A2XFC7	1	3	0.6022	0	1	1	1056.8642578125	3168.5782201775	1.4739148156121	0.00155673583321914	HCD	MS2	0	42.55	73.8543472338667	71345	NaS3_070418_01.raw	0/0	3.7167661190033			0	3.737E-06
High	Sequest HT (A2)	Unambiguous	[K].NLLSPSTPFFFNTLYDPYR.[E]		1	1	Q8H8T0	Q8H8T0	0	2	0.6471	0	1	1	1146.57092285156	2292.13456907313	0.446668182540427	0.000511911562398382	HCD	MS2	2.328659	32.965	73.8706879346667	71359	NaS3_070418_01.raw	0/0	3.23290061950684			0	0.0001089
High	Sequest HT (A2)	Unambiguous	[K].NLLSPSTPFFFNTLYDPYR.[E]		1	1	Q8H8T0	Q8H8T0	0	2	0.7176	0	1	1	1146.572265625	2292.13725462	1.61830448643959	0.00185468499989838	CID	MS2		41.46	73.8726466632	71361	NaS3_070418_01.raw	0/0	3.85704278945923			0	0.0001094
High	Sequest HT (A2)	Unambiguous	[R].NVDNFFNENEQLAFGPGLVVPGIYYSDDK.[M]		1	1	Q0E4K1	Q0E4K1	0	3	0.4496	0	1	1	1087.85192871094	3261.54123287281	1.14487502099368	0.00124468427081107	HCD	MS2	18.86577	33.1	73.8744669885333	71363	NaS3_070418_01.raw	0/0	4.06898021697998			0	6.142E-05
High	Sequest HT (A2)	Unambiguous	[R].NVDNFFNENEQLAFGPGLVVPGIYYSDDK.[M]		1	1	Q0E4K1	Q0E4K1	0	3	0.5588	0	1	1	1087.85229492188	3261.54233150563	1.48172008651798	0.00161089520831107	CID	MS2		40.08	73.8768468882667	71365	NaS3_070418_01.raw	0/0	4.08068227767944			0	1.658E-05
High	Sequest HT (A2)	Unambiguous	[K].AGAPVDQTIATLAAHLEqGDcIIDGGNEWYENTER.[R]	Q18(Deamidated); C21(Carbamidomethyl)	1	1	Q9LI00	Q9LI00	0	3	0.123	0	1	1	1272.59423828125	3815.76816158375	5.98182051936514	0.0076083679168093	CID	MS2		21.175	73.8986181162667	71388	NaS3_070418_01.raw	0/0	3.82126712799072			0	2.566E-05
High	Sequest HT (A2)	Unambiguous	[R].NPDEIPWAEAGAEYVVESTGVFTDK.[E]		1	1	A2YQT7	A2YQT7	0	2	0.8385	0	1	1	1362.63879394531	2724.27031126063	1.02027080402438	0.00138974531250824	CID	MS2		33.1	73.9202069546667	71409	NaS3_070418_01.raw	0/0	3.90241575241089	4993306.25	74.0144577026367	0	6.678E-06
High	Sequest HT (A2)	Unambiguous	[R].GGLDFTKDDENVnSQPFMR.[W]	N13(Deamidated)	1	1	P0C511	P0C511	1	3	0.0556	0	1	1	724.329223632813	2170.97311763844	0.987718612391648	0.000714769479106684	CID	MS2		21.42132	44.9137580565333	42713	NaS3_070418_03.raw	0/0	5.58029890060425			0	8.36E-05
High	Sequest HT (A2)	Unambiguous	[K].ANSEATLGTYQGDAVLGEGASESLHVK.[D]		1	1	Q5N725	Q5N725	0	3	0.5361	0	1	1	902.107543945313	2704.30807857594	0.752905146669977	0.000678695312520479	CID	MS2		34.06508	44.9177898221333	42717	NaS3_070418_03.raw	0/0	3.31591033935547			0	1.314E-05
High	Sequest HT (A2)	Unambiguous	[R].AVLVEHALTSGDAEPEASVFSK.[I]		1	1	P14717	P14717	0	3	0.4888	0	1	1	753.05029296875	2257.13632564625	0.734695308254046	0.000552768750064085	CID	MS2		25.34429	44.9163602408	42716	NaS3_070418_03.raw	0/0	3.13091993331909			0	5.478E-06
High	Sequest HT (A2)	Unambiguous	[R].VTPqPGVPPEEAGAAVAAESSTGTWTTVWTDGLTSLDR.[Y]	Q4(Deamidated)	1	1	P0C511	P0C511	0	4	0.3589	0	1	1	964.72265625	3855.86879511	3.33588189625331	0.00321566999988854	HCD	MS2	32.24953	33.1	73.9849683653333	71477	NaS3_070418_01.raw	0/0	2.86770796775818			0	0.0001083
High	Sequest HT (A2)	Unambiguous	[K].ANSEATLGTYQGDAVLGEGASESLHVK.[D]		1	1	Q5N725	Q5N725	0	3	0.4837	0	1	1	902.107543945313	2704.30807857594	0.752905146669977	0.000678695312520479	HCD	MS2	0	30.39771	44.9154432474667	42715	NaS3_070418_03.raw	0/0	5.2143292427063			0	7.885E-07
High	Sequest HT (A2)	Unambiguous	[R].VALEAcVQAR.[N]	C6(Carbamidomethyl)	1	1	P0C511	P0C511	0	2	0.534	0	1	1	558.794982910156	1116.58268919031	-0.282002937709888	-0.000157439843672336	CID	MS2		41.535	74.0162239757333	71508	NaS3_070418_01.raw	0/0	3.23912382125854			0	0.0001473
High	Sequest HT (A2)	Unambiguous	[R].VTPQPGVPPEEAGAAVAAESSTGTWTTVWTDGLTSLDR.[Y]		1	1	P0C511	P0C511	0	3	0.5895	0	1	1	1285.63098144531	3854.87839107594	1.67960079540822	0.00215821531234421	HCD	MS2	3.968078	41.605	74.0360099973333	71529	NaS3_070418_01.raw	0/0	3.62607526779175			0	9.955E-06
High	Sequest HT (A2)	Unambiguous	[R].AVLVEHALTSGDAEPEASVFSK.[I]		1	1	P14717	P14717	0	3	0.4675	0	1	1	753.05029296875	2257.13632564625	0.734695308254046	0.000552768750064085	HCD	MS2	18.00733	21.40828	44.9145685472	42714	NaS3_070418_03.raw	0/0	3.84800052642822			0	1.348E-05
High	Sequest HT (A2)	Unambiguous	[K].AMSIMNSFINDIFEK.[L]		1	14	Q94JE1	A2WKS3; A2WKP5; A2WKS5; Q9LGH4; A3AGM4; Q94JJ7; Q6F362; Q94JE1; A2WKP3; A2WKT1; A2WWU2; Q7GBK0; Q9LGI2; A2YWI3	0	2	0.5254	0	1	1	880.425109863281	1759.84294309656	2.03939442214721	0.00179450328130315	HCD	MS2	74.1339	33.1	74.0555568418667	71547	NaS3_070418_01.raw	0/0	3.93937015533447			0	4.857E-05
High	Sequest HT (A2)	Unambiguous	[K].KFETLSYLPPLTVEDLLK.[Q]		1	2	P18566	P18566; Q0INY7	1	3	0.7638	0	1	1	702.730773925781	2106.17776851734	2.12883117296789	0.00149456244813943	CID	MS2		19.77451	74.0564321378667	71548	NaS3_070418_01.raw	0/0	2.71137666702271			0	6.197E-05
High	Sequest HT (A2)	Unambiguous	[K].FETLSYLPPLTVEDLLK.[Q]		1	2	P18566	P18566; Q0INY7	0	3	0.5	0	1	1	660.032165527344	1978.08194332203	1.83079304374693	0.00120715067722206	CID	MS2		41.325	74.0618398362667	71553	NaS3_070418_01.raw	0/0	3.21686601638794	7643074.4375	74.0939483642578	0	3.112E-05
High	Sequest HT (A2)	Unambiguous	[K].LLIDNVEELLPVVYTPTVGEAcQK.[Y]	C22(Carbamidomethyl)	1	1	P43279	P43279	0	3	0.2746	0	1	1	900.811767578125	2700.42074947438	1.59401131737132	0.00143483145830459	HCD	MS2	19.02256	33.1	74.1051068306667	71596	NaS3_070418_01.raw	0/0	2.84325265884399	2086770.1875	74.179069519043	0	9.072E-05
High	Sequest HT (A2)	Unambiguous	[K].YLGPFSEQTPSYLTGEFPGDYGWDTAGLSADPETFAR.[N]		1	1	A2XJ35	A2XJ35	0	3	0.607	0	1	1	1348.28112792969	4042.82883052906	-0.136632265641355	-0.000184126979396145	HCD	MS2	0.950325	33.1	73.9412954914667	71432	NaS3_070418_01.raw	0/0	5.42285060882568			0	1.239E-05
High	Sequest HT (A2)	Unambiguous	[R].VTPQPGVPPEEAGAAVAAESSTGTWTTVWTDGLTSLDR.[Y]		1	1	P0C511	P0C511	0	3	0.6818	0	1	1	1285.62976074219	3854.87472896656	0.729605710126242	0.000937512187344206	HCD	MS2	2.011104	26.605	74.4705511274667	71958	NaS3_070418_01.raw	0/0	4.39907312393188			0	4.005E-06
High	Sequest HT (A2)	Unambiguous	[K].AGAPVDQTIATLAAHLEQGDcIIDGGnEWYEnTER.[R]	C21(Carbamidomethyl); N27(Deamidated); N32(Deamidated)	1	1	Q9LI00	Q9LI00	0	3	0.0568	0	1	1	1272.92663574219	3816.76535396656	9.43254898059043	0.0120004955209749	CID	MS2		41.04	73.0841752909333	70581	NaS3_070418_01.raw	0/0	4.9267463684082			0	1.72E-05
High	Sequest HT (A2)	Unambiguous	[R].NSDLAnLLVDPEFAQEIMDR.[Q]	N6(Deamidated)	1	1	Q9LI00	Q9LI00	0	3	0.0649	0	1	1	764.372985839844	2291.10440425953	8.03167122806181	0.00613374984379685	CID	MS2		33.1	73.0423975432	70541	NaS3_070418_01.raw	0/0	3.84883832931519			0	2.97E-05
High	Sequest HT (A2)	Unambiguous	[K].SYPTVSDEYLAAVGK.[A]		1	1	Q9FE01	Q9FE01	0	2	0.4689	0	1	1	800.400512695313	1599.79374876063	2.29394510752642	0.00183491531231539	HCD	MS2	0	22.24	45.3625778954667	43166	NaS3_070418_03.raw	0/0	3.04810285568237			0	0.0001265
High	Sequest HT (A2)	Unambiguous	[K].HAGVTYADLFQLASATAIEEAGGPK.[I]		1	1	P0C0L1	P0C0L1	0	3	0.4979	0	1	1	839.757751464844	2517.25870113453	-1.30772461452475	-0.0010972951564933	HCD	MS2	32.2018	42.42	71.9702014013333	69467	NaS3_070418_01.raw	0/0	4.77971601486206			0	7.931E-06
High	Sequest HT (A2)	Unambiguous	[K].TITLEVESSDTIDNVK.[A]		1	6	P51431	P0CH35; P0C030; Q58G87; P51431; P0C031; Q9ARZ9	0	2	0.6191	0	1	1	882.449951171875	1763.89262571375	0.969846681216266	0.000855351874974986	CID	MS2		24.115	45.3509700768	43154	NaS3_070418_03.raw	0/0	4.90754508972168	25018399.375	45.3696365356445	0	2.551E-05
High	Sequest HT (A2)	Unambiguous	[K].TITLEVESSDTIDNVK.[A]		1	6	P51431	P0CH35; P0C030; Q58G87; P51431; P0C031; Q9ARZ9	0	2	0.5122	0	1	1	882.449951171875	1763.89262571375	0.969846681216266	0.000855351874974986	HCD	MS2	18.8896	34.84	45.3493639570667	43152	NaS3_070418_03.raw	0/0	4.1046314239502	25018399.375	45.3696365356445	0	2.489E-05
High	Sequest HT (A2)	Unambiguous	[R].ISITGAGGFIGSHIAR.[R]		1	2	A2Z7B3	A3C4S4; A2Z7B3	0	3	0.3099	0	1	1	519.622985839844	1556.85440425953	0.0341968608163228	1.77465105177059E-05	HCD	MS2	47.49998	33.1	45.3427891941333	43145	NaS3_070418_03.raw	0/0	2.84263682365417	25207033.5	45.3613815307617	0	6.898E-05
High	Sequest HT (A2)	Unambiguous	[K].ASNTLSIIDSGVGMTK.[S]		1	2	Q07078	Q69QQ6; Q07078	0	2	0.363	0	1	1	797.410888671875	1593.81450071375	-0.468747084129442	-0.000373548125025991	HCD	MS2	0	30.175	45.3391914274667	43141	NaS3_070418_03.raw	0/0	4.15562343597412			0	0.0001371
High	Sequest HT (A2)	Unambiguous	[R].ELGVPIVMHDYLTGGFTANTSLAHYcR.[D]	C26(Carbamidomethyl)	1	1	P0C511	P0C511	0	4	0.3818	0	1	1	756.367919921875	3022.4498497975	-1.69486809458725	-0.00128066562503726	HCD	MS2	28.41472	38.64	71.996875248	69495	NaS3_070418_01.raw	0/0	2.75376272201538			0	1.982E-06
High	Sequest HT (A2)	Unambiguous	[K].IGPWGGnGGSAQDISVPPK.[K]	N7(Deamidated)	1	1	Q0JMY8	Q0JMY8	0	2	0.0516	0	1	1	919.4580078125	1837.908738995	0.454873173329014	0.000418007500057493	CID	MS2		34.24352	45.3371104029333	43139	NaS3_070418_03.raw	0/0	4.46059608459473			0	6.737E-06
High	Sequest HT (A2)	Unambiguous	[K].IGPWGGNGGSAqDISVPPK.[K]	Q12(Deamidated)	1	1	Q0JMY8	Q0JMY8	0	2		0.0447	2	2	919.457458496094	1837.90764036219	-0.142889538675579	-0.000131308906192507	HCD	MS2	0	26.62	45.3352104269333	43137	NaS3_070418_03.raw	0/0	4.90537261962891			0	8.443E-06
High	Sequest HT (A2)	Unambiguous	[K].KFETLSYLPPLTVEDLLK.[Q]		1	2	P18566	P18566; Q0INY7	1	3	0.76	0	1	1	702.730102539063	2106.17575435719	1.17251852255244	0.000823175729389429	CID	MS2		2.679185	72.058747564	69555	NaS3_070418_01.raw	0/0	1.75402045249939			0	5.447E-06
High	Sequest HT (A2)	Unambiguous	[K].KFETLSYLPPLTVEDLLK.[Q]		1	2	P18566	P18566; Q0INY7	1	2	0.7778	0	1	1	1053.59204101563	2106.17680540125	1.67154871633979	0.00176028562532338	CID	MS2		30.93707	72.0908232152	69586	NaS3_070418_01.raw	0/0	3.32741379737854			0	4.431E-05
High	Sequest HT (A2)	Unambiguous	[K].IGPWGGnGGSAQDISVPPK.[K]	N7(Deamidated)	1	1	Q0JMY8	Q0JMY8	0	2	0.0447	0	1	1	919.457458496094	1837.90764036219	-0.142889538675579	-0.000131308906192507	HCD	MS2	0	26.62	45.3352104269333	43137	NaS3_070418_03.raw	0/0	5.13908815383911			0	1.826E-06
High	Sequest HT (A2)	Unambiguous	[K].GFVDSLFQAPTGDGTHEAVLSSYEYLSQGLR.[T]		1	1	P93431	P93431	0	3	0.5552	0	1	1	1115.5419921875	3344.6114233025	1.3299058850983	0.00148267083325967	CID	MS2		31.975	72.1312921477333	69626	NaS3_070418_01.raw	0/0	2.99275040626526			0	6.155E-05
High	Sequest HT (A2)	Unambiguous	[K].ELAAKPDVDGFLVGGASLKPEFIDIINSATVK.[S]		1	1	P48494	P48494	0	4	0.3754	0	1	1	829.453430175781	3314.79189081313	1.10313626914898	0.000914165781409793	HCD	MS2	27.99351	33.1	72.1561263888	69652	NaS3_070418_01.raw	0/0	3.33269381523132			0	2.4E-05
High	Sequest HT (A2)	Unambiguous	[K].GSVPGFSVNTVDTTGAGDAFVGSLLVNVAK.[D]		1	1	Q0J8G4	Q0J8G4	0	3	0.4241	0	1	1	960.499938964844	2879.48526363453	2.33935223574111	0.00224537151037415	HCD	MS2	44.21626	42.255	72.1591013354667	69655	NaS3_070418_01.raw	0/0	2.89767479896545			0	6.086E-05
High	Sequest HT (A2)	Unambiguous	[R].NSDLANLLVDPEFAQEIMDR.[Q]		1	1	Q9LI00	Q9LI00	0	3	0.6442	0	1	1	764.039978027344	2290.10538082203	1.48194798774948	0.00113127067713018	CID	MS2		40.5	72.1736802530667	69668	NaS3_070418_01.raw	0/0	3.85248255729675	8420424.125	72.1499328613281	0	6.33E-05
High	Sequest HT (A2)	Unambiguous	[R].DQDLLVLPTDAALFEDPTFK.[V]		1	1	Q7XJ02	Q7XJ02	0	2	0.491	0	1	1	1124.57348632813	2248.13969602625	0.596162707910046	0.000670128124966141	HCD	MS2	4.09777	41.22	72.1795401010667	69674	NaS3_070418_01.raw	0/0	2.78504157066345	9011495.25	72.0859603881836	0	7.201E-05
High	Sequest HT (A2)	Unambiguous	[K].ANSEATLGTYqGDAVLGEGASESLHVK.[D]	Q11(Deamidated)	1	1	Q5N725	Q5N725	0	3	0.0668	0	1	1	902.441772460938	2705.31076412281	7.6537570334024	0.00690187760418715	CID	MS2		38.155	45.305753476	43109	NaS3_070418_03.raw	0/0	4.63794946670532	20741853.5	45.3291397094727	0	1.414E-05
High	Sequest HT (A2)	Unambiguous	[K].ANSEATLGTYQGDAVLGEGASESLHVK.[D]		1	1	Q5N725	Q5N725	0	3	0.5922	0	1	1	902.107421875	2704.307712365	0.617487434419181	0.000556625000020479	HCD	MS2	0	27.43	45.3038534285333	43107	NaS3_070418_03.raw	0/0	5.63593626022339			0	9.819E-07
High	Sequest HT (A2)	Unambiguous	[K].SVPcDELAPIVADILVER.[F]	C4(Carbamidomethyl)	1	1	Q42997	Q42997	0	3	0.4404	0	1	1	666.020080566406	1996.04568843922	1.87121278313596	0.00124500640630506	CID	MS2		33.1	72.235718668	69731	NaS3_070418_01.raw	0/0	3.01936078071594			0	6.814E-05
High	Sequest HT (A2)	Unambiguous	[K].WLAANVSAEVAESTR.[I]		1	1	P48494	P48494	0	2	0.6067	0	1	1	802.4091796875	1603.811082745	2.25863458643361	0.00181120749994079	CID	MS2		33.46	45.2783108618667	43082	NaS3_070418_03.raw	0/0	3.89194893836975			0	2.187E-05
High	Sequest HT (A2)	Unambiguous	[R].VTPQPGVPPEEAGAAVAAESSTGTWTTVWTDGLTSLDR.[Y]		1	1	P0C511	P0C511	0	3	0.7933	0	1	1	1285.62646484375	3854.86484127125	-1.83538102013508	-0.00235838625015579	CID	MS2		9.337261	71.9639390616	69461	NaS3_070418_01.raw	0/0	4.5036735534668			0	2.897E-06
High	Sequest HT (A2)	Unambiguous	[R].VTPQPGVPPEEAGAAVAAESSTGTWTTVWTDGLTSLDR.[Y]		1	1	P0C511	P0C511	0	4	0.5198	0	1	1	964.470520019531	3854.86025018813	-3.02636303575294	-0.00291656046886146	HCD	MS2	0	10.05322	71.9497022408	69448	NaS3_070418_01.raw	0/0	3.53700947761536			0	4.669E-06
High	Sequest HT (A2)	Unambiguous	[K].SYPTVSDEYLAAVGK.[A]		1	1	Q9FE01	Q9FE01	0	2	0.6264	0	1	1	800.399963378906	1599.79265012781	1.6072094995429	0.00128559890606539	CID	MS2		26.16472	45.364280136	43168	NaS3_070418_03.raw	0/0	3.48283362388611			0	0.0001508
High	Sequest HT (A2)	Unambiguous	[R].VGLTGLTVAEHFR.[D]		1	1	Q01859	Q01859	0	3	0.3003	0	1	1	467.261444091797	1399.76977901539	0.396154866833707	0.000184841796908586	HCD	MS2	32.028	18.37	45.3803314722667	43185	NaS3_070418_03.raw	0/0	3.43423175811768			0	0.0001185
High	Sequest HT (A2)	Unambiguous	[K].TTTTNAGAPVWnDNEALTVGPR.[G]	N12(Deamidated)	1	1	Q0E4K1	Q0E4K1	0	2		0.0249	2	2	1143.55432128906	2286.10136594813	0.737819151267016	0.000843364062516949	HCD	MS2	0	37.14	45.4747544624	43283	NaS3_070418_03.raw	0/0	3.52883696556091	31866238.25	45.4657402038574	0	0.000102
High	Sequest HT (A2)	Unambiguous	[R].ELGVPIVMHDYLTGGFTANTSLAHYcR.[D]	C26(Carbamidomethyl)	1	1	P0C511	P0C511	0	4	0.5759	0	1	1	756.366821289063	3022.44545526625	-3.14882896085063	-0.00237929843753726	HCD	MS2	42.16579	33.1	71.5781083493333	69088	NaS3_070418_01.raw	0/0	3.4948673248291			0	1.333E-05
High	Sequest HT (A2)	Unambiguous	[K].TTTTnAGAPVWNDNEALTVGPR.[G]	N5(Deamidated)	1	1	Q0E4K1	Q0E4K1	0	2	0.0249	0	1	1	1143.55432128906	2286.10136594813	0.737819151267016	0.000843364062516949	HCD	MS2	0	37.14	45.4747544624	43283	NaS3_070418_03.raw	0/0	3.618483543396	31866238.25	45.4657402038574	0	2.517E-05
High	Sequest HT (A2)	Unambiguous	[R].VTPQPGVPPEEAGAAVAAESSTGTWTTVWTDGLTSLDR.[Y]		1	1	P0C511	P0C511	0	3	0.7552	0	1	1	1285.62585449219	3854.86301021656	-2.31037856277607	-0.00296873781265579	CID	MS2		4.779278	71.5923929461333	69102	NaS3_070418_01.raw	0/0	4.33486318588257			0	6.19E-06
High	Sequest HT (A2)	Unambiguous	[K].HAGVTYADLFQLASATAIEEAGGPK.[I]		1	1	P0C0L1	P0C0L1	0	3	0.4966	0	1	1	839.759582519531	2517.26419429859	0.87447337588377	0.000733759531006702	HCD	MS2	24.68579	40.935	71.5944806557333	69104	NaS3_070418_01.raw	0/0	4.36781215667725	7867577.46875	71.5327835083008	0	1.094E-05
High	Sequest HT (A2)	Unambiguous	[R].FYLQPLPPAEAAAR.[A]		1	1	P83646	P83646	0	2	0.7349	0	1	1	772.417358398438	1543.82744016688	0.453960834419075	0.000350418437392364	CID	MS2		7.847529	45.4728543173333	43281	NaS3_070418_03.raw	0/0	3.4688732624054	454201394	45.524055480957	0	6.649E-05
High	Sequest HT (A2)	Unambiguous	[K].GSVPGFSVnTVDTTGAGDAFVGSLLVNVAK.[D]	N9(Deamidated)	1	1	Q0J8G4	Q0J8G4	0	3	0.2005	0	1	1	960.829895019531	2880.47513179859	4.37022818503282	0.00419609286454081	CID	MS2		33.1	71.6192854661333	69130	NaS3_070418_01.raw	0/0	4.44137477874756			0	6.085E-05
High	Sequest HT (A2)	Unambiguous	[K].KFETLSYLPPLTVEDLLK.[Q]		1	2	P18566	P18566; Q0INY7	1	3	0.7901	0	1	1	702.728881835938	2106.17209224781	-0.566231750930206	-0.000397527395610571	CID	MS2		4.107255	71.6583214261333	69164	NaS3_070418_01.raw	0/0	1.80683028697968			0	3.335E-06
High	Sequest HT (A2)	Unambiguous	[K].GSVPGFSVNTVDTTGAGDAFVGSLLVNVAK.[D]		1	1	Q0J8G4	Q0J8G4	0	3	0.4942	0	1	1	960.494567871094	2879.46915035328	-3.25655031953088	-0.00312572223962585	HCD	MS2	26.16137	42.625	71.6646710013333	69170	NaS3_070418_01.raw	0/0	3.45909643173218			0	0.0001475
High	Sequest HT (A2)	Unambiguous	[K].GSVPGFSVNTVDTTGAGDAFVGSLLVNVAK.[D]		1	1	Q0J8G4	Q0J8G4	0	3	0.5162	0	1	1	960.497985839844	2879.47940425953	0.30447857927857	0.000292246510374146	CID	MS2		33.1	71.6664689069333	69172	NaS3_070418_01.raw	0/0	2.76769018173218			0	0.0001325
High	Sequest HT (A2)	Unambiguous	[R].VALEAcVQAR.[N]	C6(Carbamidomethyl)	1	1	P0C511	P0C511	0	2	0.6049	0	1	1	558.795959472656	1116.58464231531	1.46719527942289	0.000819122656327664	CID	MS2		33.1	72.2750295029333	69770	NaS3_070418_01.raw	0/0	3.67016100883484			0	0.0001552
High	Sequest HT (A2)	Unambiguous	[K].KFETLSYLPPLTVEDLLK.[Q]		1	2	P18566	P18566; Q0INY7	1	2	0.7238	0	1	1	1053.58813476563	2106.16899290125	-2.03778520042318	-0.00214596437467662	HCD	MS2	3.676967	33.1	71.7040899458667	69206	NaS3_070418_01.raw	0/0	3.909175157547			0	1.9E-05
High	Sequest HT (A2)	Unambiguous	[K].ITDEFTGAGAVGQVcQVIGAVVDVR.[F]	C15(Carbamidomethyl)	1	1	Q01859	Q01859	0	3	0.2337	0	1	1	854.437072753906	2561.29666500172	-2.40005525766537	-0.00204908942702057	HCD	MS2	39.88249	33.1	71.7339556325333	69238	NaS3_070418_01.raw	0/0	2.9050076007843			0	7.498E-05
High	Sequest HT (A2)	Unambiguous	[K].ITDEFTGAGAVGQVcqVIGAVVDVR.[F]	C15(Carbamidomethyl); Q16(Deamidated)	1	1	Q01859	Q01859	0	3	0.0274	0	1	1	854.772216796875	2562.30209713063	5.95907548550975	0.0050896202083961	CID	MS2		40.995	71.7359553736	69240	NaS3_070418_01.raw	0/0	4.00681066513062			0	0.0001224
High	Sequest HT (A2)	Unambiguous	[K].ITDEFTGAGAVGqVcQVIGAVVDVR.[F]	Q13(Deamidated); C15(Carbamidomethyl)	1	1	Q01859	Q01859	0	3		0.0274	2	2	854.772216796875	2562.30209713063	5.95907548551096	0.00508962020839713	CID	MS2		40.995	71.7359553736	69240	NaS3_070418_01.raw	0/0	3.89586758613586			0	5.823E-05
High	Sequest HT (A2)	Unambiguous	[K].GFVDSLFQAPTGDGTHEAVLSSYEYLSQGLR.[T]		1	1	P93431	P93431	0	3	0.5191	0	1	1	1115.53723144531	3344.59714107594	-2.94031978506781	-0.00327807135424033	HCD	MS2	5.998381	33.1	71.7401009416	69243	NaS3_070418_01.raw	0/0	3.66226172447205			0	5.629E-06
High	Sequest HT (A2)	Unambiguous	[K].GFVDSLFQAPTGDGTHEAVLSSYEYLSQGLR.[T]		1	1	P93431	P93431	0	3	0.6012	0	1	1	1115.53833007813	3344.60043697438	-1.95488309195256	-0.00217943854174033	CID	MS2		40.335	71.7420761522667	69245	NaS3_070418_01.raw	0/0	3.30730366706848			0	5.057E-06
High	Sequest HT (A2)	Unambiguous	[R].VLLQDFTGVPAVVDLAAMR.[D]		1	1	Q6YZX6	Q6YZX6	0	2	0.4472	0	1	1	1008.05072021484	2015.09416379969	-2.60268068693623	-0.00262233015632773	CID	MS2		33.1	71.7486736368	69252	NaS3_070418_01.raw	0/0	2.45670676231384			0	5.395E-05
High	Sequest HT (A2)	Unambiguous	[K].QILIEPIFAQWIQSAHGK.[T]		1	1	P0C358	P0C358	0	3	0.619	0	1	1	693.716247558594	2079.13418941578	-2.10748060694961	-0.00146058140596021	HCD	MS2	71.35947	41.07	71.8725348192	69376	NaS3_070418_01.raw	0/0	4.20419311523438			0	1.726E-05
High	Sequest HT (A2)	Unambiguous	[K].YIPSnTFSYYDQVLDTTAMLGAVPER.[Y]	N5(Deamidated)	1	1	Q2QLY4	Q2QLY4	0	2	0.0634	0	1	1	1476.70874023438	2952.41020383875	4.41598403478946	0.00651886937492763	HCD	MS2	0	30.22	71.9150225522667	69413	NaS3_070418_01.raw	0/0	2.04622173309326			0	0.0001101
High	Sequest HT (A2)	Unambiguous	[R].NPDEIPWAEAGAEYVVESTGVFTDKEK.[A]		1	1	A2YQT7	A2YQT7	1	3	0.6048	0	1	1	994.470336914063	2981.39645748219	-2.8946948027777	-0.00287675260415199	HCD	MS2	0	33.1	71.9272280154667	69425	NaS3_070418_01.raw	0/0	4.62912130355835			0	7.236E-06
High	Sequest HT (A2)	Unambiguous	[R].NPDEIPWAEAGAEYVVESTGVFTDKEK.[A]		1	1	A2YQT7	A2YQT7	1	3	0.2045	0	1	1	994.470336914063	2981.39645748219	-2.8946948027777	-0.00287675260415199	CID	MS2		42.505	71.9292594917333	69427	NaS3_070418_01.raw	0/0	1.75731372833252			0	0.0001506
High	Sequest HT (A2)	Unambiguous	[K].KFETLSYLPPLTVEDLLK.[Q]		1	2	P18566	P18566; Q0INY7	1	2	0.6667	0	1	1	1053.58862304688	2106.16996946375	-1.57411846082781	-0.00165768312467662	CID	MS2		32.92835	71.7060653674667	69208	NaS3_070418_01.raw	0/0	3.06173729896545			0	6.729E-05
High	Sequest HT (A2)	Unambiguous	[R].NPDEIPWAEAGAEYVVESTGVFTDKEK.[A]		1	1	A2YQT7	A2YQT7	1	3	0.3113	0	1	1	994.47509765625	2981.41073970875	1.89573995606495	0.00188398958334801	HCD	MS2	7.416434	29.77	72.3403330645333	69837	NaS3_070418_01.raw	0/0	3.0202374458313			0	1.467E-05
High	Sequest HT (A2)	Unambiguous	[K].WLAANVSAEVAESTR.[I]		1	1	P48494	P48494	0	2	0.4687	0	1	1	802.4091796875	1603.811082745	2.25863458643361	0.00181120749994079	HCD	MS2	61.63972	23.92	45.2765399274667	43080	NaS3_070418_03.raw	0/0	3.66959643363953			0	0.0001109
High	Sequest HT (A2)	Unambiguous	[R].VTPQPGVPPEEAGAAVAAESSTGTWTTVWTDGLTSLDR.[Y]		1	1	P0C511	P0C511	0	3	0.6104	0	1	1	1285.62829589844	3854.87033443531	-0.410388392212125	-0.000527331562655794	HCD	MS2	0	17.85935	72.3744982098667	69869	NaS3_070418_01.raw	0/0	4.03430223464966			0	6.553E-06
High	Sequest HT (A2)	Unambiguous	[K].YPIEHGIVSNWDDMEK.[I]		2	2	Q10DV7; A3C6D7	Q10DV7; A3C6D7	0	3	0.5845	0	1	1	644.965148925781	1932.88089351734	0.649102675035282	0.000418212448039412	CID	MS2		30.12176	45.1488973765333	42957	NaS3_070418_03.raw	0/0	3.49211978912354			0	0.0001559
High	Sequest HT (A2)	Unambiguous	[R].FTQANSEVSALLGR.[I]		1	1	Q01859	Q01859	0	2	0.548	0	1	1	746.890686035156	1492.77409544031	-0.895338748708894	-0.000668269843686176	CID	MS2		32.29	45.1477791216	42956	NaS3_070418_03.raw	0/0	3.22755551338196			0	0.0001022
High	Sequest HT (A2)	Unambiguous	[K].YPIEHGIVSNWDDMEK.[I]		2	2	Q10DV7; A3C6D7	Q10DV7; A3C6D7	0	3	0.5213	0	1	1	644.965148925781	1932.88089351734	0.649102675035282	0.000418212448039412	HCD	MS2	44.58672	16.99581	45.1469853466667	42955	NaS3_070418_03.raw	0/0	4.22054386138916			0	2.582E-05
High	Sequest HT (A2)	Unambiguous	[R].GGLDFTKDDEnVNSQPFMR.[W]	N11(Deamidated)	1	1	P0C511	P0C511	1	2		0.0441	2	2	1085.9912109375	2170.975145245	1.92168161207578	0.00208595749989926	CID	MS2		30.4	45.1250008706667	42931	NaS3_070418_03.raw	0/0	3.2479419708252	7861815.5	45.1557426452637	0	0.0001565
High	Sequest HT (A2)	Unambiguous	[R].ELGVPIVMHDYLTGGFTANTSLAHYcR.[D]	C26(Carbamidomethyl)	1	1	P0C511	P0C511	0	4	0.5305	0	1	1	756.36962890625	3022.456685735	0.56684880848912	0.000428318749962742	HCD	MS2	28.78445	33.1	72.8314091234667	70328	NaS3_070418_01.raw	0/0	4.25821685791016			0	8.921E-06
High	Sequest HT (A2)	Unambiguous	[K].KFETLSYLPPLTVEDLLK.[Q]		1	2	P18566	P18566; Q0INY7	1	3	0.7368	0	1	1	702.730163574219	2106.17593746266	1.25945603622657	0.000884210885639429	CID	MS2		5.429294	72.8322819194667	70329	NaS3_070418_01.raw	0/0	2.08921575546265			0	1.655E-05
High	Sequest HT (A2)	Unambiguous	[R].GGLDFTKDDENVnSQPFMR.[W]	N13(Deamidated)	1	1	P0C511	P0C511	1	2	0.0441	0	1	1	1085.9912109375	2170.975145245	1.92168161207578	0.00208595749989926	CID	MS2		30.4	45.1250008706667	42931	NaS3_070418_03.raw	0/0	3.40401649475098	7861815.5	45.1557426452637	0	0.0001393
High	Sequest HT (A2)	Unambiguous	[R].FYLQPLPPAEAAAR.[A]		1	1	P83646	P83646	0	2	0.7458	0	1	1	772.417419433594	1543.82756223719	0.533030790515947	0.000411453593642364	CID	MS2		17.75162	45.1213633581333	42927	NaS3_070418_03.raw	0/0	2.9942045211792	38130868.5	45.0907745361328	0	0.0001359
High	Sequest HT (A2)	Unambiguous	[K].TLNDDIADIIDEHGPDAWEGFPFSAEK.[L]		1	1	Q7Y0F2	Q7Y0F2	0	3	0.4405	0	1	1	1001.46154785156	3002.37009029469	0.350957752021254	0.000351234895939948	HCD	MS2	41.56169	33.1	72.8727637768	70372	NaS3_070418_01.raw	0/0	3.108726978302			0	3.823E-05
High	Sequest HT (A2)	Unambiguous	[K].KFETLSYLPPLTVEDLLK.[Q]		1	2	P18566	P18566; Q0INY7	1	2	0.6442	0	1	1	1053.59191894531	2106.17656126063	1.55563203144095	0.00163821531282338	HCD	MS2	5.441903	33.1	72.8793256464	70377	NaS3_070418_01.raw	0/0	3.25978875160217			0	1.052E-05
High	Sequest HT (A2)	Unambiguous	[K].EIALWFPEGLAEWR.[S]		1	2	A6N0M9	A6N0M9; Q07661	0	2	0.3986	0	1	1	858.941711425781	1716.87614622156	1.00676062571463	0.000864240781538683	HCD	MS2	30.26195	41.7	72.7531834936	70249	NaS3_070418_01.raw	0/0	2.80916166305542			0	0.0001156
High	Sequest HT (A2)	Unambiguous	[K].KFETLSYLPPLTVEDLLK.[Q]		1	2	P18566	P18566; Q0INY7	1	2	0.7095	0	1	1	1053.59191894531	2106.17656126063	1.55563203144095	0.00163821531282338	CID	MS2		40.905	72.8812881882667	70379	NaS3_070418_01.raw	0/0	2.96059274673462			0	2.604E-05
High	Sequest HT (A2)	Unambiguous	[R].IGLAGLAVMGQNLALNIAEK.[G]		1	1	Q9LI00	Q9LI00	0	2	0.3713	0	1	1	998.566528320313	1996.12578001063	-0.0889419698922597	-8.87696874087851E-05	HCD	MS2	31.29963	33.1	72.9342086610667	70432	NaS3_070418_01.raw	0/0	3.34395813941956			0	1.55E-05
High	Sequest HT (A2)	Unambiguous	[K].LLIDNVEELLPVVYTPTVGEAcQK.[Y]	C22(Carbamidomethyl)	1	1	P43279	P43279	0	3	0.8281	0	1	1	900.810485839844	2700.41690425953	0.170077297528515	0.000153093177054586	CID	MS2		33.1	72.9351335445333	70433	NaS3_070418_01.raw	0/0	4.41744327545166			0	2.193E-05
High	Sequest HT (A2)	Unambiguous	[R].IGLAGLAVMGQNLALNIAEK.[G]		1	1	Q9LI00	Q9LI00	0	2	0.604	0	1	1	998.567749023438	1996.12822141688	1.13413027199999	0.00113193343759121	CID	MS2		41.955	72.9362273642667	70434	NaS3_070418_01.raw	0/0	3.03237795829773			0	8.983E-06
High	Sequest HT (A2)	Unambiguous	[R].IGLAGLAVMGQNLALNIAEK.[G]		1	1	Q9LI00	Q9LI00	0	3	0.4722	0	1	1	666.047241210938	1996.12717037281	0.60758831781966	0.000404274270901321	HCD	MS2	32.45845	41.55	72.9372131906667	70435	NaS3_070418_01.raw	0/0	3.24032855033875			0	6.134E-05
High	Sequest HT (A2)	Unambiguous	[R].IGLAGLAVMGQNLALNIAEK.[G]		1	1	Q9LI00	Q9LI00	0	3	0.7442	0	1	1	666.047241210938	1996.12717037281	0.60758831781966	0.000404274270901321	CID	MS2		33.1	72.9389897584	70437	NaS3_070418_01.raw	0/0	3.86835432052612			0	2.162E-05
High	Sequest HT (A2)	Unambiguous	[K].LGWAIDEDFGSFEALVK.[K]		1	1	Q43008	Q43008	0	2	0.6333	0	1	1	948.972839355469	1896.93840208094	0.314391402608559	0.000298190468697612	CID	MS2		33.1	72.9763255042667	70474	NaS3_070418_01.raw	0/0	3.89857888221741			0	2.059E-05
High	Sequest HT (A2)	Unambiguous	[R].GVMLGADQPVILHMLDIPPATESLnGLK.[M]	N25(Deamidated)	1	1	Q7XDC8	Q7XDC8	0	3	0.2108	0	1	1	977.518920898438	2930.54220943531	1.92200136902252	0.00187749843761642	HCD	MS2	42.79626	41.655	73.0102511936	70507	NaS3_070418_01.raw	0/0	3.69951295852661			0	8.507E-07
High	Sequest HT (A2)	Unambiguous	[R].GVMLGADQPVILHMLDIPPATESLnGLK.[M]	N25(Deamidated)	1	1	Q7XDC8	Q7XDC8	0	3	0.2843	0	1	1	977.518920898438	2930.54220943531	1.92200136902252	0.00187749843761642	CID	MS2		27.34	73.012038484	70509	NaS3_070418_01.raw	0/0	3.06392955780029			0	9.799E-05
High	Sequest HT (A2)	Unambiguous	[R].NSDLANLLVDPEFAQEIMDR.[Q]		1	1	Q9LI00	Q9LI00	0	3	0.5345	0	1	1	764.03857421875	2290.10116939625	-0.357020671785425	-0.000272537916619816	HCD	MS2	28.12761	31.645	73.0407894290667	70539	NaS3_070418_01.raw	0/0	4.4924898147583			0	3.984E-05
High	Sequest HT (A2)	Unambiguous	[K].TTTTnAGAPVWNDNEALTVGPR.[G]	N5(Deamidated)	1	1	Q0E4K1	Q0E4K1	0	2		0.035	2	2	1143.55285644531	2286.09843626063	-0.543703052961448	-0.000621479687483051	HCD	MS2	24.38583	24.34	45.0983269154667	42903	NaS3_070418_03.raw	0/0	3.85838675498962			0	0.0001124
High	Sequest HT (A2)	Unambiguous	[K].LLIDNVEELLPVVYTPTVGEAcQK.[Y]	C22(Carbamidomethyl)	1	1	P43279	P43279	0	3	0.6263	0	1	1	900.810485839844	2700.41690425953	0.170077297528515	0.000153093177054586	HCD	MS2	14.54636	42.67	72.9333319978667	70431	NaS3_070418_01.raw	0/0	3.71769952774048			0	3.156E-05
High	Sequest HT (A2)	Unambiguous	[K].ELAAKPDVDGFLVGGASLKPEFIDIINSATVK.[S]		1	1	P48494	P48494	0	4	0.4809	0	1	1	829.452270507813	3314.78725214125	-0.296250825088573	-0.000245502187340207	CID	MS2		33.1	73.0558616952	70552	NaS3_070418_01.raw	0/0	3.1408543586731			0	5.556E-05
High	Sequest HT (A2)	Unambiguous	[R].VTPQPGVPPEEAGAAVAAESSTGTWTTVWTDGLTSLDR.[Y]		1	1	P0C511	P0C511	0	4	0.5964	0	1	1	964.474914550781	3854.87782831313	1.53361337360053	0.00147797078113854	CID	MS2		40.365	72.7522234477333	70248	NaS3_070418_01.raw	0/0	3.89157676696777			0	4.085E-05
High	Sequest HT (A2)	Unambiguous	[R].VTPQPGVPPEEAGAAVAAESSTGTWTTVWTDGLTSLDR.[Y]		1	1	P0C511	P0C511	0	4	0.2014	0	1	1	964.474487304688	3854.87611932875	1.09028233380228	0.00105072468738854	HCD	MS2	2.625346	33.1	72.7502520450667	70246	NaS3_070418_01.raw	0/0	2.92909502983093			0	4.751E-05
High	Sequest HT (A2)	Unambiguous	[R].VTPQPGVPPEEAGAAVAAESSTGTWTTVWTDGLTSLDR.[Y]		1	1	P0C511	P0C511	0	4	0.5359	0	1	1	964.473205566406	3854.87099237563	-0.239710785592486	-0.000231013593861462	HCD	MS2	2.13414	32.4028	72.3774478685333	69872	NaS3_070418_01.raw	0/0	3.34159779548645			0	1.529E-05
High	Sequest HT (A2)	Unambiguous	[R].VTPqPGVPPEEAGAAVAAESSTGTWTTVWTDGLTSLDR.[Y]	Q4(Deamidated)	1	1	P0C511	P0C511	0	4	0.6841	0	1	1	964.724243164063	3855.87514276625	4.98211981624728	0.00480258406238854	CID	MS2		30.66134	72.3792122429333	69874	NaS3_070418_01.raw	0/0	4.20579433441162			0	3.011E-05
High	Sequest HT (A2)	Unambiguous	[R].AVLVEHALTSGDAEPEASVFSK.[I]		1	1	P14717	P14717	0	3	0.4559	0	1	1	753.05078125	2257.13779049	1.38367907125047	0.00104105000006408	CID	MS2		34.975	45.2706340912	43074	NaS3_070418_03.raw	0/0	3.40062975883484	13536653.75	45.2594451904297	0	3.082E-05
High	Sequest HT (A2)	Unambiguous	[R].AVLVEHALTSGDAEPEASVFSK.[I]		1	1	P14717	P14717	0	3	0.2955	0	1	1	753.05078125	2257.13779049	1.38367907125047	0.00104105000006408	HCD	MS2	36.75756	25.675	45.2687155762667	43072	NaS3_070418_03.raw	0/0	3.35453963279724	13536653.75	45.2594451904297	0	2.635E-05
High	Sequest HT (A2)	Unambiguous	[R].ELGVPIVMHDYLTGGFTANTSLAHYcR.[D]	C26(Carbamidomethyl)	1	1	P0C511	P0C511	0	4	0.4139	0	1	1	756.367980957031	3022.45009393813	-1.61409249090595	-0.00121963046878726	HCD	MS2	23.40675	43.09	72.4244146365333	69919	NaS3_070418_01.raw	0/0	3.02098798751831			0	4.333E-05
High	Sequest HT (A2)	Unambiguous	[K].KFETLSYLPPLTVEDLLK.[Q]		1	2	P18566	P18566; Q0INY7	1	3	0.8364	0	1	1	702.730590820313	2106.17721920094	1.8680186319455	0.00131145697938943	CID	MS2		3.608636	72.4351701874667	69928	NaS3_070418_01.raw	0/0	3.24217200279236			0	2.733E-05
High	Sequest HT (A2)	Unambiguous	[R].GGLDFTKDDENVnSQPFMR.[W]	N13(Deamidated)	1	1	P0C511	P0C511	1	3	0.0743	0	1	1	724.329223632813	2170.97311763844	0.987718612391648	0.000714769479106684	CID	MS2		20.5702	45.2670259808	43070	NaS3_070418_03.raw	0/0	5.24738168716431			0	5.071E-05
High	Sequest HT (A2)	Unambiguous	[K].KFETLSYLPPLTVEDLLK.[Q]		1	2	P18566	P18566; Q0INY7	1	2	0.7049	0	1	1	1053.591796875	2106.17631712	1.43971534654211	0.00151614500032338	CID	MS2		23.72225	72.4824285208	69975	NaS3_070418_01.raw	0/0	3.66093993186951			0	1.593E-05
High	Sequest HT (A2)	Unambiguous	[R].EMTLGFVDLLRDDFIEK.[D]		1	1	P0C511	P0C511	1	3	0.4034	0	1	1	681.015747070313	2041.03268795094	0.80051253244195	0.000544623645964748	HCD	MS2	14.40134	42.18	72.5437760205333	70038	NaS3_070418_01.raw	0/0	2.90421533584595			0	0.0001447
High	Sequest HT (A2)	Unambiguous	[R].GGLDFTKDDENVNSqPFMR.[W]	Q15(Deamidated)	1	1	P0C511	P0C511	1	3		0.0481	3	3	724.329467773438	2170.97385006031	1.32508925621769	0.000958910104106684	HCD	MS2	5.902724	15.55641	45.2652446266667	43068	NaS3_070418_03.raw	0/0	4.3499174118042			0	0.0001035
High	Sequest HT (A2)	Unambiguous	[R].VTPQPGVPPEEAGAAVAAESSTGTWTTVWTDGLTSLDR.[Y]		1	1	P0C511	P0C511	0	3	0.6786	0	1	1	1285.63024902344	3854.87619381031	1.10960374423903	0.00142579343734421	CID	MS2		32.23262	72.7511252330667	70247	NaS3_070418_01.raw	0/0	4.20442628860474			0	1.824E-06
High	Sequest HT (A2)	Unambiguous	[R].NSDLANLLVDPEFAQEIMDR.[Q]		1	1	Q9LI00	Q9LI00	0	3	0.4551	0	1	1	764.040405273438	2290.10666256031	2.04163410152097	0.00155851677088018	HCD	MS2	23.98094	33.1	72.5703704725333	70064	NaS3_070418_01.raw	0/0	3.55619406700134			0	4.376E-05
High	Sequest HT (A2)	Unambiguous	[R].NSDLANLLVDPEFAQEIMDR.[Q]		1	1	Q9LI00	Q9LI00	0	3	0.628	0	1	1	764.041320800781	2290.10940914234	3.24096148817417	0.00247404411463018	CID	MS2		41.04	72.5723414930667	70066	NaS3_070418_01.raw	0/0	4.14259481430054			0	9.46E-06
High	Sequest HT (A2)	Unambiguous	[R].GVMLGADQPVILHMLDIPPATESLnGLK.[M]	N25(Deamidated)	1	1	Q7XDC8	Q7XDC8	0	3	0.2218	0	1	1	977.519592285156	2930.54422359547	2.60930217669684	0.00254888515636642	CID	MS2		27.34	72.6178936744	70112	NaS3_070418_01.raw	0/0	2.93135571479797			0	8.674E-06
High	Sequest HT (A2)	Unambiguous	[K].LLIDNVEELLPVVYTPTVGEAcQK.[Y]	C22(Carbamidomethyl)	1	1	P43279	P43279	0	3	0.8041	0	1	1	900.812316894531	2700.42239742359	2.20426875444681	0.00198414786455459	CID	MS2		33.1	72.6333344397333	70128	NaS3_070418_01.raw	0/0	3.42111825942993	5479023.875	72.6671371459961	0	0.0001297
High	Sequest HT (A2)	Unambiguous	[K].ELAAKPDVDGFLVGGASLKPEFIDIInSATVK.[S]	N27(Deamidated)	1	1	P48494	P48494	0	4	0.5402	0	1	1	829.704284667969	3315.79530878188	6.95422668869855	0.00576465796890979	HCD	MS2	52.898	41.595	72.6496152645333	70146	NaS3_070418_01.raw	0/0	3.47888398170471			0	9.464E-05
High	Sequest HT (A2)	Unambiguous	[R].NSDLAnLLVDPEFAQEIMDR.[Q]	N6(Deamidated)	1	1	Q9LI00	Q9LI00	0	2	0.0092	0	1	1	1146.05700683594	2291.10673704188	9.04987060628842	0.0103670159375595	CID	MS2		42.255	72.6524712306667	70149	NaS3_070418_01.raw	0/0	3.27119970321655			0	6.455E-05
High	Sequest HT (A2)	Unambiguous	[R].nSDLANLLVDPEFAQEIMDR.[Q]	N1(Deamidated)	1	1	Q9LI00	Q9LI00	0	2		0.0092	2	2	1146.05700683594	2291.10673704188	9.04987060628842	0.0103670159375595	CID	MS2		42.255	72.6524712306667	70149	NaS3_070418_01.raw	0/0	3.23513650894165			0	4.345E-05
High	Sequest HT (A2)	Unambiguous	[R].NSDLANLLVDPEFAQEIMDR.[Q]		1	1	Q9LI00	Q9LI00	0	2	0.6454	0	1	1	1145.55822753906	2290.10917844813	3.14022614097999	0.00359571906255951	HCD	MS2	21.99888	33.1	72.6646537845333	70160	NaS3_070418_01.raw	0/0	3.60553598403931			0	0.0001231
High	Sequest HT (A2)	Unambiguous	[R].VALEAcVQAR.[N]	C6(Carbamidomethyl)	1	1	P0C511	P0C511	0	2	0.5942	0	1	1	558.794982910156	1116.58268919031	-0.282002937709888	-0.000157439843672336	CID	MS2		33.1	72.6732784562667	70169	NaS3_070418_01.raw	0/0	3.81558656692505			0	0.0001365
High	Sequest HT (A2)	Unambiguous	[R].VDHVDISGLPLLnTDLETADGGFPPAVEAFR.[D]	N13(Deamidated)	1	1	Q941Z0	Q941Z0	0	3	0.5328	0	1	1	1089.55480957031	3266.64987545094	8.66714138438438	0.00943742364578659	CID	MS2		33.1	72.7165016642667	70212	NaS3_070418_01.raw	0/0	3.95754241943359	9103780.6875	72.7719345092773	0	8.092E-05
High	Sequest HT (A2)	Unambiguous	[R].GGLDFTKDDENVnSQPFMR.[W]	N13(Deamidated)	1	1	P0C511	P0C511	1	3	0.0416	0	1	1	724.329467773438	2170.97385006031	1.32508925621769	0.000958910104106684	HCD	MS2	5.902724	15.55641	45.2652446266667	43068	NaS3_070418_03.raw	0/0	4.57083940505981			0	3.817E-05
High	Sequest HT (A2)	Unambiguous	[R].DQDLLVLPTDAALFEDPTFK.[V]		1	1	Q7XJ02	Q7XJ02	0	2	0.7424	0	1	1	1124.576171875	2248.14506712	2.9852922453403	0.00335567499996614	CID	MS2		33.1	72.5712496997333	70065	NaS3_070418_01.raw	0/0	3.61452984809875			0	2.029E-05
High	Sequest HT (A2)	Unambiguous	[R].VTPqPGVPPEEAGAAVAAESSTGTWTTVWTDGLTSLDR.[Y]	Q4(Deamidated)	1	1	P0C511	P0C511	0	3	0.6471	0	1	1	1285.96240234375	3855.87265377125	4.33660944354699	0.00557378041651087	CID	MS2		35.97	74.4724281605333	71960	NaS3_070418_01.raw	0/0	4.07895374298096			0	3.741E-06
High	Sequest HT (A2)	Unambiguous	[K].SVASANPYGSWLQQSTR.[S]		1	1	Q69RJ0	Q69RJ0	0	2	0.6809	0	1	1	926.453552246094	1851.89982786219	0.770761607270544	0.000713686093831711	HCD	MS2	0	32.965	44.8178018933333	42621	NaS3_070418_03.raw	0/0	3.97943925857544	10594277.8125	44.8677062988281	0	8.55E-06
High	Sequest HT (A2)	Unambiguous	[R].NPDEIPWAEAGAEYVVESTGVFTDK.[E]		1	1	A2YQT7	A2YQT7	0	3	0.7535	0	1	1	908.761169433594	2724.26895504078	0.522441634197097	0.00047442359376267	CID	MS2		33.1	74.5436274266667	72031	NaS3_070418_01.raw	0/0	4.33834362030029			0	1.34E-06
High	Sequest HT (A2)	Unambiguous	[R].VTPQPGVPPEEAGAAVAAESSTGTWTTVWTDGLTSLDR.[Y]		1	1	P0C511	P0C511	0	3	0.6143	0	1	1	1285.63000488281	3854.87546138844	0.919604727182637	0.00118165281234421	HCD	MS2	4.224382	42.58	76.8304700810667	74302	NaS3_070418_01.raw	0/0	4.45918989181519			0	1.381E-05
High	Sequest HT (A2)	Unambiguous	[R].EQAVWALGNVAGDSPK.[C]		2	2	Q9SLX0; Q71VM4	Q9SLX0; Q71VM4	0	2	0.6243	0	1	1	821.414489746094	1641.82170286219	-0.857295651146524	-0.000703763906244603	CID	MS2		34.705	44.3700508890667	42150	NaS3_070418_03.raw	0/0	3.77597832679749			0	3.674E-05
High	Sequest HT (A2)	Unambiguous	[R].VLYLGPLSGEPPSYLTGEFPGDYGWDTAGLSADPETFAK.[N]		2	2	P12330; P12331	P12330; P12331	0	3	0.749	0	1	1	1373.3251953125	4117.9610326775	0.412402688075769	0.000566085832967171	CID	MS2		30.325	76.8827194690667	74354	NaS3_070418_01.raw	0/0	5.06475210189819			0	2.538E-05
High	Sequest HT (A2)	Unambiguous	[R].IIGLGEIMSGELVEFAEGTR.[G]		1	1	P0C2Z4	P0C2Z4	0	3	0.6034	0	1	1	707.702514648438	2121.09299068531	1.58369795523291	0.00111972177076799	CID	MS2		41.235	76.9031250858667	74375	NaS3_070418_01.raw	0/0	2.94824647903442	2071307.21875	76.9788436889648	0	8.168E-05
High	Sequest HT (A2)	Unambiguous	[R].EQAVWALGNVAGDSPK.[C]		2	2	Q9SLX0; Q71VM4	Q9SLX0; Q71VM4	0	2	0.5973	0	1	1	821.414489746094	1641.82170286219	-0.857295651146524	-0.000703763906244603	HCD	MS2	54.36187	25.375	44.3682569416	42148	NaS3_070418_03.raw	0/0	3.65427708625793			0	9.725E-05
High	Sequest HT (A2)	Unambiguous	[R].ELGVPIVMHDYLTGGFTANTSLAHYcR.[D]	C26(Carbamidomethyl)	1	1	P0C511	P0C511	0	4	0.572	0	1	1	756.36767578125	3022.448873235	-2.01797050931244	-0.00152480625003726	HCD	MS2	21.87967	33.1	76.9409211005333	74412	NaS3_070418_01.raw	0/0	4.79387998580933			0	2.395E-05
High	Sequest HT (A2)	Unambiguous	[R].SGETEDTFIADLAVGLATGQIK.[T]		1	1	Q42971	Q42971	0	3	0.4136	0	1	1	746.048889160156	2236.13211422047	-0.992225510929908	-0.000739583177013022	CID	MS2		33.1	76.9579224472	74428	NaS3_070418_01.raw	0/0	4.85827159881592	1621828.84375	76.9326019287109	0	5.371E-05
High	Sequest HT (A2)	Unambiguous	[R].VPLYIGSVEEVEK.[V]		1	1	O64422	O64422	0	2	0.4667	0	1	1	731.395324707031	1461.78337278406	-0.112387322252592	-8.21429687221098E-05	HCD	MS2	59.91193	17.85112	44.3601761650667	42139	NaS3_070418_03.raw	0/0	2.99838805198669			0	0.0001412
High	Sequest HT (A2)	Unambiguous	[R].IIGLGEIMSGELVEFAEGTR.[G]		1	1	P0C2Z4	P0C2Z4	0	2	0.466	0	1	1	1061.04846191406	2121.08964719813	0.00739154279453548	7.83906239121279E-06	HCD	MS2	0	19.195	76.9683303904	74439	NaS3_070418_01.raw	0/0	2.9406909942627			0	5.813E-05
High	Sequest HT (A2)	Unambiguous	[R].AEATDVANAVLDGSDAILLGAETLR.[G]		2	2	Q2QXR8; B8BJ39	Q2QXR8; B8BJ39	0	3	0.5878	0	1	1	829.098754882813	2485.28171138844	1.47848586080209	0.00122481614592592	HCD	MS2	7.633651	27.1	77.0275318786667	74498	NaS3_070418_01.raw	0/0	5.23664903640747			0	9.837E-07
High	Sequest HT (A2)	Unambiguous	[R].AEATDVANAVLDGSDAILLGAETLR.[G]		2	2	Q2QXR8; B8BJ39	Q2QXR8; B8BJ39	0	3	0.6792	0	1	1	829.098022460938	2485.27951412281	0.594373261591503	0.000492394270925918	CID	MS2		36.405	77.0294677056	74500	NaS3_070418_01.raw	0/0	4.27205228805542			0	6.74E-06
High	Sequest HT (A2)	Unambiguous	[K].WTVQQAAELAIAAPTIAASLDGR.[Y]		1	1	Q2R480	Q2R480	0	3	0.422	0	1	1	785.088745117188	2353.25168209156	0.275190174354212	0.000215863854161095	HCD	MS2	7.522389	42.03	77.0660824538667	74536	NaS3_070418_01.raw	0/0	3.26561331748962			0	1.698E-05
High	Sequest HT (A2)	Unambiguous	[R].AEATDVANAVLDGSDAILLGAETLR.[G]		2	2	Q2QXR8; B8BJ39	Q2QXR8; B8BJ39	0	2	0.6192	0	1	1	1243.14367675781	2485.28007688563	0.820811834706393	0.00101997281262811	HCD	MS2	0	41.34	77.0817150872	74552	NaS3_070418_01.raw	0/0	3.44404363632202	4941240	77.0926284790039	0	3.257E-05
High	Sequest HT (A2)	Unambiguous	[R].FTQANSEVSALLGR.[I]		1	1	Q01859	Q01859	0	2	0.6092	0	1	1	746.890441894531	1492.77360715906	-1.22243500146029	-0.000912410468686176	CID	MS2		13.59541	44.3583551896	42137	NaS3_070418_03.raw	0/0	4.57942867279053			0	2.551E-05
High	Sequest HT (A2)	Unambiguous	[R].EVAAFAQFGSDLDAATQALLNR.[G]		1	1	P0C520	P0C520	0	3	0.5493	0	1	1	770.057556152344	2308.15811519703	0.569903670113436	0.000438475677128736	HCD	MS2	44.87599	41.385	77.1690009146667	74633	NaS3_070418_01.raw	0/0	4.76768684387207			0	1.948E-05
High	Sequest HT (A2)	Unambiguous	[R].EVAAFAQFGSDLDAATQALLNR.[G]		1	1	P0C520	P0C520	0	3	0.6287	0	1	1	770.058837890625	2308.16196041188	2.23582811863148	0.00172021395837874	CID	MS2		27.535	77.1707778797333	74635	NaS3_070418_01.raw	0/0	4.04466533660889			0	0.0001015
High	Sequest HT (A2)	Unambiguous	[R].VGLVAPVDVVVPPGNTGLDPSQTSFFQVLNIPTK.[I]		1	1	P41095	P41095	0	3	0.6082	0	1	1	1169.30310058594	3505.89474849781	0.18607459175312	0.000217452604222975	HCD	MS2	41.9986	36.78	77.1730878589333	74637	NaS3_070418_01.raw	0/0	2.90887260437012	2388486.0625	77.2453002929688	0	0.0001398
High	Sequest HT (A2)	Unambiguous	[R].GGLDFTKDDENVNSQPFMR.[W]		1	1	P0C511	P0C511	1	2	0.7324	0	1	1	1085.49645996094	2169.98564329188	-0.605551162767494	-0.000657019062600739	CID	MS2		33.1	44.3316502096	42110	NaS3_070418_03.raw	0/0	4.40968132019043	8560143.75	44.2655601501465	0	4.958E-05
High	Sequest HT (A2)	Unambiguous	[R].EVAAFAQFGSDLDAATQALLNR.[G]		1	1	P0C520	P0C520	0	2	0.5495	0	1	1	1154.58190917969	2308.15654172938	-0.111795102009984	-0.000129020312442663	HCD	MS2	45.96835	42.42	77.1768399898667	74641	NaS3_070418_01.raw	0/0	4.03702068328857	6513011	77.2091827392578	0	6.393E-06
High	Sequest HT (A2)	Unambiguous	[R].EVAAFAQFGSDLDAATQALLNR.[G]		1	1	P0C520	P0C520	0	2	0.6281	0	1	1	1154.58190917969	2308.15654172938	-0.111795102009984	-0.000129020312442663	CID	MS2		33.1	77.1786252626667	74643	NaS3_070418_01.raw	0/0	3.20097756385803	6513011	77.2091827392578	0	1.272E-05
High	Sequest HT (A2)	Unambiguous	[R].SGETEDTFIADLAVGLATGQIK.[T]		1	1	Q42971	Q42971	0	2	0.521	0	1	1	1118.5712890625	2236.135301495	0.433124694661354	0.000484262500094701	HCD	MS2	30.41926	33.1	77.1890290037333	74654	NaS3_070418_01.raw	0/0	3.34214973449707			0	3.825E-05
High	Sequest HT (A2)	Unambiguous	[K].WLAANVSAEVAESTR.[I]		1	1	P48494	P48494	0	2	0.575	0	1	1	802.405639648438	1603.80400266688	-2.15590911667599	-0.00172883156255921	CID	MS2		32.62	44.3734466341333	42154	NaS3_070418_03.raw	0/0	3.99566626548767	12218931.25	44.1997909545898	0	0.0001091
High	Sequest HT (A2)	Unambiguous	[R].EVAAFAQFGSDLDAATQALLNR.[G]		1	1	P0C520	P0C520	0	2	0.7581	0	1	1	1154.58129882813	2308.15532102625	-0.640660006301425	-0.000739371874942663	CID	MS2		36.78	76.7888258165333	74260	NaS3_070418_01.raw	0/0	3.7155499458313			0	6.576E-06
High	Sequest HT (A2)	Unambiguous	[R].EVAAFAQFGSDLDAATQALLNR.[G]		1	1	P0C520	P0C520	0	2	0.5363	0	1	1	1154.58129882813	2308.15532102625	-0.640660006301425	-0.000739371874942663	HCD	MS2	45.72791	27.535	76.7866278578667	74258	NaS3_070418_01.raw	0/0	2.89258623123169			0	1.473E-05
High	Sequest HT (A2)	Unambiguous	[R].EVAAFAQFGSDLDAATQALLNR.[G]		1	1	P0C520	P0C520	0	3	0.651	0	1	1	770.056274414063	2308.15426998219	-1.0960207784046	-0.000843262604121264	CID	MS2		36.495	76.7848553184	74256	NaS3_070418_01.raw	0/0	2.54941344261169			0	0.0001217
High	Sequest HT (A2)	Unambiguous	[R].AEATDVANAVLDGSDAILLGAETLR.[G]		2	2	Q2QXR8; B8BJ39	Q2QXR8; B8BJ39	0	3	0.5774	0	1	1	829.098327636719	2485.28042965016	0.962753511262579	0.000797570052175918	HCD	MS2	14.00608	40.815	76.2747610498667	73749	NaS3_070418_01.raw	0/0	5.48860311508179			0	1.41E-06
High	Sequest HT (A2)	Unambiguous	[R].AEATDVAnAVLDGSDAILLGAETLR.[G]	N8(Deamidated)	2	2	Q2QXR8; B8BJ39	Q2QXR8; B8BJ39	0	3	0.6084	0	1	1	829.432373046875	2486.28256588063	8.2505143015883	0.00683764687509258	CID	MS2		33.1	76.2765255189333	73751	NaS3_070418_01.raw	0/0	5.21254253387451	6851888	76.2688217163086	0	2.634E-06
High	Sequest HT (A2)	Unambiguous	[R].AVLVEHALTSGDAEPEASVFSK.[I]		1	1	P14717	P14717	0	3	0.5806	0	1	1	753.049194335938	2257.13302974781	-0.725518158487913	-0.000545864062435915	CID	MS2		23.04551	44.5327187146667	42316	NaS3_070418_03.raw	0/0	3.40655612945557			0	4.263E-06
High	Sequest HT (A2)	Unambiguous	[K].ANSEATLGTYQGDAVLGEGASESLHVK.[D]		1	1	Q5N725	Q5N725	0	3	0.6616	0	1	1	902.105834960938	2704.30295162281	-1.14294282484117	-0.00103028906247952	CID	MS2		33.1	44.5316246738667	42315	NaS3_070418_03.raw	0/0	3.28018760681152			0	9.326E-06
High	Sequest HT (A2)	Unambiguous	[R].IVNNEIIILGNDAELGSDIDPEEAqqALEIAEANVSR.[A]	Q25(Deamidated); Q26(Deamidated)	1	1	P0C2Z1	P0C2Z1	0	3	0.0369	0	1	1	1322.33276367188	3964.98373775563	8.26805829231055	0.0109274818748852	HCD	MS2	37.88857	41.34	76.3439687522667	73819	NaS3_070418_01.raw	0/0	4.61039638519287			0	3.213E-05
High	Sequest HT (A2)	Unambiguous	[R].IVNnEIIILGnDAELGSDIDPEEAQQALEIAEANVSR.[A]	N4(Deamidated); N11(Deamidated)	1	1	P0C2Z1	P0C2Z1	0	3		0.0369	2	2	1322.33276367188	3964.98373775563	8.26805829231055	0.0109274818748852	HCD	MS2	37.88857	41.34	76.3439687522667	73819	NaS3_070418_01.raw	0/0	4.44486856460571			0	3.159E-05
High	Sequest HT (A2)	Unambiguous	[R].IVNNEIIILGNDAELGSDIDPEEAqqALEIAEANVSR.[A]	Q25(Deamidated); Q26(Deamidated)	1	1	P0C2Z1	P0C2Z1	0	3	0.0024	0	1	1	1322.33276367188	3964.98373775563	8.26805829231055	0.0109274818748852	CID	MS2		33.1	76.3457330610667	73821	NaS3_070418_01.raw	0/0	4.23063135147095			0	5.747E-05
High	Sequest HT (A2)	Unambiguous	[K].ALGVDTVPVLVGPVSYLLLSKPAK.[G]		2	2	Q2QLY5; Q2QLY4	Q2QLY5; Q2QLY4	0	3	0.8603	0	1	1	812.821044921875	2436.44858150563	0.399128477551019	0.000324151874944315	HCD	MS2	16.20006	24.98821	76.3577848130667	73832	NaS3_070418_01.raw	0/0	3.15083408355713			0	1.396E-06
High	Sequest HT (A2)	Unambiguous	[K].DINWPLGWPVGGFPGPQGPYYcGIGADK.[S]	C22(Carbamidomethyl)	1	1	P14656	P14656	0	3	0.5721	0	1	1	1006.81188964844	3018.42111568531	-1.06301644272014	-0.00106954489595286	HCD	MS2	4.017194	33.1	76.3777834946667	73853	NaS3_070418_01.raw	0/0	4.57768630981445			0	5.186E-06
High	Sequest HT (A2)	Unambiguous	[R].EVAAFAQFGSDLDAATQALLNR.[G]		1	1	P0C520	P0C520	0	2	0.6087	0	1	1	1154.58129882813	2308.15532102625	-0.640660006301425	-0.000739371874942663	CID	MS2		33.1	76.3991408584	73873	NaS3_070418_01.raw	0/0	3.21924567222595			0	3.977E-05
High	Sequest HT (A2)	Unambiguous	[R].GGLDFTKDDENVNSQPFMR.[W]		1	1	P0C511	P0C511	1	2	0.7122	0	1	1	1085.49645996094	2169.98564329188	-0.605551162767494	-0.000657019062600739	HCD	MS2	0	36.93	44.3299628666667	42108	NaS3_070418_03.raw	0/0	4.10144138336182	8560143.75	44.2655601501465	0	4.513E-05
High	Sequest HT (A2)	Unambiguous	[R].AVLVEHALTSGDAEPEASVFSK.[I]		1	1	P14717	P14717	0	3	0.5325	0	1	1	753.049072265625	2257.13266353688	-0.88776409923702	-0.000667934374935915	HCD	MS2	12.5915	21.37189	44.5307455272	42314	NaS3_070418_03.raw	0/0	3.85340762138367			0	1.538E-05
High	Sequest HT (A2)	Unambiguous	[R].IIGLGEIMSGELVEFAEGTR.[G]		1	1	P0C2Z4	P0C2Z4	0	3	0.4982	0	1	1	707.701538085938	2121.09006099781	0.202479803739453	0.000143159270767986	HCD	MS2	0	33.1	76.4909244693333	73962	NaS3_070418_01.raw	0/0	2.83257079124451	3233114.09375	76.4798965454102	0	0.0001514
High	Sequest HT (A2)	Unambiguous	[K].VDILVSGIGTGGTVTGTGK.[Y]		1	1	Q9XEA8	Q9XEA8	0	2	0.6161	0	1	1	866.477844238281	1731.94841184656	-0.169106300086263	-0.000146441718698043	CID	MS2		17.86	44.4183546786667	42198	NaS3_070418_03.raw	0/0	4.0887246131897			0	2.279E-05
High	Sequest HT (A2)	Unambiguous	[K].VDILVSGIGTGGTVTGTGK.[Y]		1	1	Q9XEA8	Q9XEA8	0	2	0.4617	0	1	1	866.478576660156	1731.94987669031	0.676671491137849	0.000585980156301957	HCD	MS2	56.39907	36.165	44.4167257496	42196	NaS3_070418_03.raw	0/0	4.30804872512817			0	3.023E-05
High	Sequest HT (A2)	Unambiguous	[R].AEATDVANAVLDGSDAILLGAETLR.[G]		2	2	Q2QXR8; B8BJ39	Q2QXR8; B8BJ39	0	3	0.5403	0	1	1	829.097106933594	2485.27676754078	-0.510767487421727	-0.000423133072824082	CID	MS2		27.1	76.6727059170667	74144	NaS3_070418_01.raw	0/0	4.59281873703003			0	8.5E-07
High	Sequest HT (A2)	Unambiguous	[K].WTVQQAAELAIAAPTIAASLDGR.[Y]		1	1	Q2R480	Q2R480	0	3	0.4729	0	1	1	785.088562011719	2353.25113277516	0.0417614418489636	3.2758385411095E-05	HCD	MS2	25.78441	33.1	76.6833908736	74155	NaS3_070418_01.raw	0/0	3.50729894638062	3583994.84375	76.5586929321289	0	3.379E-05
High	Sequest HT (A2)	Unambiguous	[R].IVNnEIIILGnDAELGSDIDPEEAQQALEIAEANVSR.[A]	N4(Deamidated); N11(Deamidated)	1	1	P0C2Z1	P0C2Z1	0	3		0.0167	2	2	1322.33325195313	3964.98520259938	8.63750643089048	0.0114157631248852	CID	MS2		40.65	76.7280264778667	74200	NaS3_070418_01.raw	0/0	4.70411777496338			0	3.87E-05
High	Sequest HT (A2)	Unambiguous	[R].IEVEYYGTPVNLK.[S]		1	1	A3BLC3	A3BLC3	0	2	0.5995	0	1	1	762.900207519531	1524.79313840906	-0.851059596454218	-0.000648845468731452	CID	MS2		30.28421	44.4110696914667	42190	NaS3_070418_03.raw	0/0	3.86972713470459			0	0.0001024
High	Sequest HT (A2)	Unambiguous	[K].SVASANPYGSWLQQSTR.[S]		1	1	Q69RJ0	Q69RJ0	0	2	0.6838	0	1	1	926.451354980469	1851.89543333094	-1.60222561969463	-0.00148357953116829	CID	MS2		20.56	44.4072447565333	42186	NaS3_070418_03.raw	0/0	5.06450748443604			0	1.913E-05
High	Sequest HT (A2)	Unambiguous	[K].SVASANPYGSWLQQSTR.[S]		1	1	Q69RJ0	Q69RJ0	0	2	0.7	0	1	1	926.451354980469	1851.89543333094	-1.60222561969463	-0.00148357953116829	HCD	MS2	0	28.855	44.4057200570667	42184	NaS3_070418_03.raw	0/0	4.39572429656982			0	7.844E-06
High	Sequest HT (A2)	Unambiguous	[R].EVAAFAQFGSDLDAATQALLNR.[G]		1	1	P0C520	P0C520	0	3	0.4344	0	1	1	770.055969238281	2308.15335445484	-1.49266945662318	-0.00114843838537126	HCD	MS2	41.58866	27.205	76.7829738933333	74254	NaS3_070418_01.raw	0/0	3.89406609535217			0	6.123E-05
High	Sequest HT (A2)	Unambiguous	[R].VTPQPGVPPEEAGAAVAAESSTGTWTTVWTDGLTSLDR.[Y]		1	1	P0C511	P0C511	0	3	0.7027	0	1	1	1285.62951660156	3854.87399654469	0.539606693069848	0.000693371562344206	CID	MS2		33.1	76.4331790618667	73906	NaS3_070418_01.raw	0/0	4.43853235244751			0	3.565E-06
High	Sequest HT (A2)	Unambiguous	[R].VTPQPGVPPEEAGAAVAAESSTGTWTTVWTDGLTSLDR.[Y]		1	1	P0C511	P0C511	0	3	0.5718	0	1	1	1285.63122558594	3854.87912349781	1.86959981246461	0.00240235593734421	HCD	MS2	1.740445	40.95	77.217227848	74682	NaS3_070418_01.raw	0/0	3.9690363407135			0	1.195E-05
High	Sequest HT (A2)	Unambiguous	[R].VLYLGPLSGEPPSYLTGEFPGDYGWDTAGLSADPETFAK.[N]		2	2	P12330; P12331	P12330; P12331	0	3	0.7395	0	1	1	1373.32507324219	4117.96066646656	0.323472490431751	0.000444015520467171	CID	MS2		30.325	77.2560759274667	74720	NaS3_070418_01.raw	0/0	4.98746299743652	64342299.8125	77.2339553833008	0	2.74E-06
High	Sequest HT (A2)	Unambiguous	[R].IIGLGEIMSGELVEFAEGTR.[G]		1	1	P0C2Z4	P0C2Z4	0	3	0.5531	0	1	1	707.702392578125	2121.09262447438	1.41104568629623	0.000997651458267986	CID	MS2		33.1	77.2677774949333	74732	NaS3_070418_01.raw	0/0	4.04814577102661	2071307.21875	76.9788436889648	0	0.0001078
High	Sequest HT (A2)	Unambiguous	[K].IGPWGGnGGSAQDISVPPK.[K]	N7(Deamidated)	1	1	Q0JMY8	Q0JMY8	0	2	0.1011	0	1	1	919.457214355469	1837.90715208094	-0.408561855122065	-0.000375449531192507	CID	MS2		30.685	44.2086766112	41978	NaS3_070418_03.raw	0/0	4.74939203262329			0	4.353E-06
High	Sequest HT (A2)	Unambiguous	[K].IGPWGGnGGSAQDISVPPK.[K]	N7(Deamidated)	1	1	Q0JMY8	Q0JMY8	0	2	0.0707	0	1	1	919.457214355469	1837.90715208094	-0.408561855122065	-0.000375449531192507	HCD	MS2	6.177093	20.71	44.2069598461333	41976	NaS3_070418_03.raw	0/0	4.66791439056396			0	9.91E-07
High	Sequest HT (A2)	Unambiguous	[R].GLDqEYEGNVEATGEDYYVEPADER.[R]	Q4(Deamidated)	1	1	Q8L4L4	Q8L4L4	0	2		0.0355	2	2	1425.10864257813	2849.21000852625	6.74250256040869	0.00960533812479825	CID	MS2		28.69	44.1994456688	41971	NaS3_070418_03.raw	0/0	3.26147842407227			0	8.101E-05
High	Sequest HT (A2)	Unambiguous	[R].ELGVPIVMHDYLTGGFTANTSLAHYcR.[D]	C26(Carbamidomethyl)	1	1	P0C511	P0C511	0	4	0.4343	0	1	1	756.370056152344	3022.45839471938	1.13227803425821	0.000855564843712742	HCD	MS2	33.1565	21.085	77.7212242386667	75181	NaS3_070418_01.raw	0/0	2.9737856388092			0	2.395E-05
High	Sequest HT (A2)	Unambiguous	[R].AEATDVANAVLDGSDAILLGAETLR.[G]		2	2	Q2QXR8; B8BJ39	Q2QXR8; B8BJ39	0	3	0.5498	0	1	1	829.099426269531	2485.28372554859	2.28892241007845	0.00189620286467592	HCD	MS2	7.419553	33.1	77.7737926989333	75233	NaS3_070418_01.raw	0/0	4.41672229766846			0	1.142E-05
High	Sequest HT (A2)	Unambiguous	[R].AEATDVANAVLDGSDAILLGAETLR.[G]		2	2	Q2QXR8; B8BJ39	Q2QXR8; B8BJ39	0	3	0.4408	0	1	1	829.098754882813	2485.28171138844	1.47848586080209	0.00122481614592592	CID	MS2		41.985	77.7760802672	75235	NaS3_070418_01.raw	0/0	3.37892985343933			0	5.133E-05
High	Sequest HT (A2)	Unambiguous	[R].GLDQEYEGnVEATGEDYYVEPADER.[R]	N9(Deamidated)	1	1	Q8L4L4	Q8L4L4	0	2	0.0355	0	1	1	1425.10864257813	2849.21000852625	6.74250256040869	0.00960533812479825	CID	MS2		28.69	44.1994456688	41971	NaS3_070418_03.raw	0/0	3.38467741012573			0	3.847E-05
High	Sequest HT (A2)	Unambiguous	[K].NLQDIIAILGMDELSEDDKLTVAR.[A]		1	1	Q01859	Q01859	1	3	0.5104	0	1	1	891.467590332031	2672.38821773609	2.65530467804437	0.00236532869803341	HCD	MS2	4.540473	33.1	77.8136909466667	75272	NaS3_070418_01.raw	0/0	3.34587454795837			0	2.12E-05
High	Sequest HT (A2)	Unambiguous	[R].GLDQEYEGNVEATGEDYYVEPADER.[R]		1	1	Q8L4L4	Q8L4L4	0	3	0.6413	0	1	1	950.072265625	2848.202243615	-1.59336570269461	-0.00151274500012732	CID	MS2		42.685	44.1923504130667	41963	NaS3_070418_03.raw	0/0	3.67928290367126	23828311	44.3301467895508	0	0.0001169
High	Sequest HT (A2)	Unambiguous	[R].IIGLGEIMSGELVEFAEGTR.[G]		1	1	P0C2Z4	P0C2Z4	0	2	0.4306	0	1	1	1061.05017089844	2121.09306516688	1.61881271953691	0.00171682343739121	HCD	MS2	24.37632	42	77.8166579136	75275	NaS3_070418_01.raw	0/0	3.46112036705017	5459974.125	77.7321166992188	0	6.305E-05
High	Sequest HT (A2)	Unambiguous	[R].SGETEDTFIADLAVGLATGQIK.[T]		1	1	Q42971	Q42971	0	3	0.5992	0	1	1	746.050842285156	2236.13797359547	1.62808889219348	0.00121354182298698	CID	MS2		33.1	77.6993792933333	75158	NaS3_070418_01.raw	0/0	5.23859596252441			0	9.553E-06
High	Sequest HT (A2)	Unambiguous	[R].GLDQEYEGNVEATGEDYYVEPADER.[R]		1	1	Q8L4L4	Q8L4L4	0	3	0.6366	0	1	1	950.072265625	2848.202243615	-1.59336570269461	-0.00151274500012732	HCD	MS2	73.23366	33.1	44.1903375605333	41961	NaS3_070418_03.raw	0/0	3.32534718513489	23828311	44.3301467895508	0	0.0001038
High	Sequest HT (A2)	Unambiguous	[K].WTVQQAAELAIAAPTIAASLDGR.[Y]		1	1	Q2R480	Q2R480	0	3	0.4167	0	1	1	785.090881347656	2353.25809078297	2.99852538691545	0.00235209432291109	HCD	MS2	64.48733	33.1	77.8499560565333	75309	NaS3_070418_01.raw	0/0	3.47647619247437			0	1.728E-05
High	Sequest HT (A2)	Unambiguous	[R].VTPQPGVPPEEAGAAVAAESSTGTWTTVWTDGLTSLDR.[Y]		1	1	P0C511	P0C511	0	4	0.3175	0	1	1	964.474304199219	3854.87538690688	0.900283316745881	0.000867619218638538	HCD	MS2	4.482539	33.025	77.8607684042667	75320	NaS3_070418_01.raw	0/0	2.10591387748718			0	3.656E-05
High	Sequest HT (A2)	Unambiguous	[R].VGLVAPVDVVVPPGNTGLDPSQTSFFQVLNIPTK.[I]		1	1	P41095	P41095	0	3	0.6132	0	1	1	1169.3046875	3505.89950924	1.54399986186941	0.00180436666672297	CID	MS2		27.205	77.8949831242667	75352	NaS3_070418_01.raw	0/0	2.43110942840576			0	0.0001088
High	Sequest HT (A2)	Unambiguous	[K].AAQDIALADLAPTHPIR.[L]		2	2	Q6ZKC0; Q2R2W2	Q6ZKC0; Q2R2W2	0	3	0.5928	0	1	1	591.659057617188	1772.96261959156	-1.54447938019354	-0.00091276947902467	CID	MS2		7.832602	44.1814051189333	41951	NaS3_070418_03.raw	0/0	3.34125804901123			0	5.116E-05
High	Sequest HT (A2)	Unambiguous	[K].AAQDIALADLAPTHPIR.[L]		2	2	Q6ZKC0; Q2R2W2	Q6ZKC0; Q2R2W2	0	3	0.6774	0	1	1	591.659057617188	1772.96261959156	-1.54447938019354	-0.00091276947902467	HCD	MS2	10.98984	7.853411	44.1797715773333	41949	NaS3_070418_03.raw	0/0	4.02771854400635			0	2.394E-05
High	Sequest HT (A2)	Unambiguous	[K].SDVNIVSNAScTTncLAPLAK.[V]	C11(Carbamidomethyl); N14(Deamidated); C15(Carbamidomethyl)	1	1	Q6K5G8	Q6K5G8	0	2	0.0581	0	1	1	1118.53942871094	2236.07158079188	5.89076377600718	0.00658604593750312	CID	MS2		39.565	44.1679637293333	41938	NaS3_070418_03.raw	0/0	4.98696422576904			0	6.721E-06
High	Sequest HT (A2)	Unambiguous	[K].SDVNIVSNAScTTNcLAPLAK.[V]	C11(Carbamidomethyl); C15(Carbamidomethyl)	1	1	Q6K5G8	Q6K5G8	0	2	0.461	0	1	1	1118.03930664063	2235.07133665125	-1.36731410819178	-0.00152802437499844	HCD	MS2	43.24208	29.605	44.1660261032	41936	NaS3_070418_03.raw	0/0	4.2287745475769			0	2.936E-05
High	Sequest HT (A2)	Unambiguous	[R].SLNSVWAQHLSEEVR.[R]		1	1	P35684	P35684	0	3	0.3127	0	1	1	585.631958007813	1754.88132076344	-0.399705822682693	-0.00023381218746484	HCD	MS2	63.49582	25.12586	44.1651784213333	41935	NaS3_070418_03.raw	0/0	3.23446178436279			0	0.0001027
High	Sequest HT (A2)	Unambiguous	[R].SGETEDTFIADLAVGLATGQIK.[T]		1	1	Q42971	Q42971	0	2	0.7248	0	1	1	1118.57250976563	2236.13774290125	1.52492236262943	0.0017049656250947	CID	MS2		33.1	77.9393770146667	75397	NaS3_070418_01.raw	0/0	5.44861555099487			0	8.767E-07
High	Sequest HT (A2)	Unambiguous	[R].GLDQEYEGnVEATGEDYYVEPADER.[R]	N9(Deamidated)	1	1	Q8L4L4	Q8L4L4	0	3	0.0884	0	1	1	950.410278320313	2849.21628170094	8.94424162690268	0.00849461697903934	CID	MS2		21.82	44.1598785514667	41929	NaS3_070418_03.raw	0/0	4.6396222114563			0	0.0001391
High	Sequest HT (A2)	Unambiguous	[R].IIAAERPDALLPTMGGqTALNLAVSLADSGALDR.[L]	Q17(Deamidated)	1	1	B9EXM2	B9EXM2	0	3	0.0738	0	1	1	1141.27990722656	3421.82516841969	7.48851280047209	0.00854139656253864	CID	MS2		40.29	77.8270779349333	75286	NaS3_070418_01.raw	0/0	4.19605827331543	3884310.25	77.8473205566406	0	7.211E-05
High	Sequest HT (A2)	Unambiguous	[K].IVEAADIFVGGR.[V]		1	1	Q42997	Q42997	0	2	0.7264	0	1	1	623.842956542969	1246.67863645594	-0.301684762884784	-0.0001880520311488	CID	MS2		37.42	44.5399806709333	42324	NaS3_070418_03.raw	0/0	4.02429342269897			0	5.9E-05
High	Sequest HT (A2)	Unambiguous	[K].LPmFGcTDATQVLK.[E]	M3(Oxidation); C6(Carbamidomethyl)	1	2	P18566	P18566; Q0INY7	0	2	0.4192	0	1	1	798.891174316406	1596.77507200281	-0.59765876475458	-0.000477163593743057	CID	MS2		7.431484	44.2501912178667	42022	NaS3_070418_03.raw	0/0	3.96480202674866			0	5.291E-05
High	Sequest HT (A2)	Unambiguous	[R].VTPqPGVPPEEAGAAVAAESSTGTWTTVWTDGLTSLDR.[Y]	Q4(Deamidated)	1	1	P0C511	P0C511	0	3	0.6122	0	1	1	1285.96447753906	3855.87887935719	5.95118894200262	0.00764897572901087	CID	MS2		33.1	77.5989151048	75058	NaS3_070418_01.raw	0/0	3.61381459236145			0	1.671E-05
High	Sequest HT (A2)	Unambiguous	[R].IINEPTAAAIAYGIDKK.[G]		2	2	Q75HQ0	Q6Z058; Q75HQ0	1	3	0.7039	0	1	2	596.667724609375	1787.98862056813	-0.869737370911312	-0.000518360624861695	HCD	MS2	8.894775	15.01973	44.319777792	42097	NaS3_070418_03.raw	0/0	4.65937948226929			0	3.227E-06
High	Sequest HT (A2)	Unambiguous	[R].SGETEDTFIADLAVGLATGQIK.[T]		1	1	Q42971	Q42971	0	3	0.4922	0	1	1	746.050354003906	2236.13650875172	0.973010291412633	0.000725260572986978	HCD	MS2	0	42	77.3347872578667	74798	NaS3_070418_01.raw	0/0	4.47056579589844	8510609.875	77.6015319824219	0	4.621E-05
High	Sequest HT (A2)	Unambiguous	[R].SGETEDTFIADLAVGLATGqIK.[T]	Q20(Deamidated)	1	1	Q42971	Q42971	0	3	0.575	0	1	1	746.384399414063	2237.13864498219	9.07239091622287	0.00676533739590364	CID	MS2		33.1	77.3365640914667	74800	NaS3_070418_01.raw	0/0	3.60418653488159	982599.09375	77.405403137207	0	0.0001322
High	Sequest HT (A2)	Unambiguous	[R].ELGVPIVMHDYLTGGFTANTSLAHYcR.[D]	C26(Carbamidomethyl)	1	1	P0C511	P0C511	0	4	0.4206	0	1	1	756.370300292969	3022.45937128188	1.45538044898341	0.00109970546871274	HCD	MS2	41.33061	39.93	77.3386288277333	74802	NaS3_070418_01.raw	0/0	3.58970737457275			0	2.122E-05
High	Sequest HT (A2)	Unambiguous	[R].IIGLGEIMSGELVEFAEGTR.[G]		1	1	P0C2Z4	P0C2Z4	0	2	0.5407	0	1	1	1061.04919433594	2121.09111204188	0.698000618541266	0.000740260937391213	HCD	MS2	27.69814	33.1	77.3440365834667	74806	NaS3_070418_01.raw	0/0	3.07173705101013			0	2.305E-05
High	Sequest HT (A2)	Unambiguous	[R].IINEPTAAAIAYGLDKK.[G]		1	1	Q6Z7B0	Q6Z7B0	1	3	0.7039	0	1	1	596.667724609375	1787.98862056813	-0.869737370911312	-0.000518360624861695	HCD	MS2	8.894775	15.01973	44.319777792	42097	NaS3_070418_03.raw	0/0	4.65937948226929			0	3.227E-06
High	Sequest HT (A2)	Unambiguous	[R].IIGLGEIMSGELVEFAEGTR.[G]		1	1	P0C2Z4	P0C2Z4	0	2	0.6862	0	1	1	1061.04919433594	2121.09111204188	0.698000618541266	0.000740260937391213	CID	MS2		42.54	77.3459951688	74808	NaS3_070418_01.raw	0/0	3.40581798553467			0	3.71E-06
High	Sequest HT (A2)	Unambiguous	[R].AEATDVANAVLDGSDAILLGAETLR.[G]		2	2	Q2QXR8; B8BJ39	Q2QXR8; B8BJ39	0	3	0.6264	0	1	1	829.099060058594	2485.28262691578	1.84686611047316	0.00152999192717592	HCD	MS2	5.069326	27.1	77.3913470778667	74852	NaS3_070418_01.raw	0/0	5.53504037857056			0	2.008E-06
High	Sequest HT (A2)	Unambiguous	[R].AEATDVANAVLDGSDAILLGAETLR.[G]		2	2	Q2QXR8; B8BJ39	Q2QXR8; B8BJ39	0	3	0.5281	0	1	1	829.099060058594	2485.28262691578	1.84686611047316	0.00152999192717592	CID	MS2		36.405	77.3932160992	74854	NaS3_070418_01.raw	0/0	4.08867979049683			0	2.498E-06
High	Sequest HT (A2)	Unambiguous	[R].AVLVEHALTSGDAEPEASVFSK.[I]		1	1	P14717	P14717	0	2	0.6269	0	1	1	1129.07104492188	2257.13481321375	0.0646278453303949	7.2936875085361E-05	CID	MS2		41.25	44.3063096976	42084	NaS3_070418_03.raw	0/0	4.01710271835327	5810633	44.4969024658203	0	6.254E-05
High	Sequest HT (A2)	Unambiguous	[R].VLYLGPLSGEPPSYLTGEFPGDYGWDTAGLSADPETFAK.[N]		2	2	P12330; P12331	P12330; P12331	0	3	0.7866	0	1	1	1373.326171875	4117.963962365	1.12384426922791	0.00154264833296717	CID	MS2		22.95784	77.6065918389333	75065	NaS3_070418_01.raw	0/0	4.78443956375122			0	2.124E-06
High	Sequest HT (A2)	Unambiguous	[R].AVLVEHALTSGDAEPEASVFSK.[I]		1	1	P14717	P14717	0	2	0.4798	0	1	1	1129.07104492188	2257.13481321375	0.0646278453303949	7.2936875085361E-05	HCD	MS2	0	33.1	44.3043283493333	42082	NaS3_070418_03.raw	0/0	3.95834851264954	5810633	44.4969024658203	0	8.964E-05
High	Sequest HT (A2)	Unambiguous	[K].WTVQqAAELAIAAPTIAASLDGR.[Y]	Q5(Deamidated)	1	1	Q2R480	Q2R480	0	3	0.014	0	1	1	785.422973632813	2354.25436763844	8.20527178600142	0.00643904614582776	CID	MS2		33.1	77.4467968410667	74907	NaS3_070418_01.raw	0/0	3.56198763847351			0	9.21E-05
High	Sequest HT (A2)	Unambiguous	[K].WTVqQAAELAIAAPTIAASLDGR.[Y]	Q4(Deamidated)	1	1	Q2R480	Q2R480	0	3		0.014	2	2	785.422973632813	2354.25436763844	8.20527178600142	0.00643904614582776	CID	MS2		33.1	77.4467968410667	74907	NaS3_070418_01.raw	0/0	3.5053117275238			0	0.0001209
High	Sequest HT (A2)	Unambiguous	[R].VTPQPGVPPEEAGAAVAAESSTGTWTTVWTDGLTSLDR.[Y]		1	1	P0C511	P0C511	0	4	0.1875	0	1	1	964.472839355469	3854.86952753188	-0.619708819705275	-0.000597224531361462	HCD	MS2	19.61638	33.1	77.4575297728	74918	NaS3_070418_01.raw	0/0	2.72132468223572			0	0.0001197
High	Sequest HT (A2)	Unambiguous	[K].WTVQQAAELAIAAPTIAASLDGR.[Y]		1	1	Q2R480	Q2R480	0	3	0.4359	0	1	1	785.089721679688	2353.25461177906	1.5201434143822	0.0011924263541611	HCD	MS2	9.838078	20.02	77.4663750413333	74925	NaS3_070418_01.raw	0/0	3.50780844688416			0	0.0001123
High	Sequest HT (A2)	Unambiguous	[R].VALEAcVQAR.[N]	C6(Carbamidomethyl)	1	1	P0C511	P0C511	0	2	0.6369	0	1	1	558.795715332031	1116.58415403406	1.02989572513969	0.000574982031327664	CID	MS2		33.1	77.4670335445333	74926	NaS3_070418_01.raw	0/0	3.68876767158508			0	0.0001246
High	Sequest HT (A2)	Unambiguous	[K].TTTTNAGAPVWNDNEALTVGPR.[G]		1	1	Q0E4K1	Q0E4K1	0	2	0.6864	0	1	1	1143.05993652344	2285.11259641688	-1.34207785379433	-0.00153340156248305	CID	MS2		17.545	44.2954997176	42071	NaS3_070418_03.raw	0/0	3.5361921787262			0	8.684E-05
High	Sequest HT (A2)	Unambiguous	[K].TTTTNAGAPVWNDNEALTVGPR.[G]		1	1	Q0E4K1	Q0E4K1	0	2	0.5719	0	1	1	1143.06115722656	2285.11503782313	-0.273682809597848	-0.00031269843748305	HCD	MS2	6.563547	38.8	44.2937873594667	42069	NaS3_070418_03.raw	0/0	2.84889221191406			0	0.0001481
High	Sequest HT (A2)	Unambiguous	[R].VGLTGLTVAEHFR.[D]		1	1	Q01859	Q01859	0	3	0.3314	0	1	1	467.260650634766	1399.7673986443	-1.30439051743653	-0.000608615234341414	HCD	MS2	11.3558	16.99	44.277196268	42050	NaS3_070418_03.raw	0/0	3.47346329689026			0	8.732E-05
High	Sequest HT (A2)	Unambiguous	[R].SGETEDTFIADLAVGLATGQIK.[T]		1	1	Q42971	Q42971	0	2	0.6655	0	1	1	1118.57189941406	2236.13652219813	0.979023528645393	0.0010946140625947	CID	MS2		27.655	77.5516732802667	75011	NaS3_070418_01.raw	0/0	5.56398391723633	16391372.5	77.6215438842773	0	2.382E-06
High	Sequest HT (A2)	Unambiguous	[R].VTPQPGVPPEEAGAAVAAESSTGTWTTVWTDGLTSLDR.[Y]		1	1	P0C511	P0C511	0	3	0.5628	0	1	1	1285.62915039063	3854.87289791188	0.254608167485256	0.000327160624844206	HCD	MS2	2.655753	41.025	77.5971485613333	75056	NaS3_070418_01.raw	0/0	3.97946524620056			0	7.721E-06
High	Sequest HT (A2)	Unambiguous	[K].WTVQqAAELAIAAPTIAASLDGR.[Y]	Q5(Deamidated)	1	1	Q2R480	Q2R480	0	3	0.0545	0	1	1	785.422973632813	2354.25436763844	8.20527178600142	0.00643904614582776	HCD	MS2	49.68869	41.34	77.4450261149333	74905	NaS3_070418_01.raw	0/0	3.84865689277649			0	0.0001059
High	Sequest HT (A2)	Unambiguous	[R].DVPcAVFSIPPLSVVGLSEQQALEEAK.[S]	C4(Carbamidomethyl)	1	1	P48642	P48642	0	3	0.2734	0	1	1	961.834594726563	2883.48923091969	2.91136656169271	0.0027982898957859	HCD	MS2	8.546056	23.275	76.239846168	73715	NaS3_070418_01.raw	0/0	2.55645895004272			0	0.0001513
High	Sequest HT (A2)	Unambiguous	[R].GGLDFTKDDENVNSQPFMR.[W]		1	1	P0C511	P0C511	1	3	0.5252	0	1	1	723.999633789063	2169.98434810719	-1.20241405316573	-0.000869740937559982	HCD	MS2	3.331336	14.82995	44.5449532928	42330	NaS3_070418_03.raw	0/0	4.17427206039429			0	0.0001132
High	Sequest HT (A2)	Unambiguous	[K].KIPLYQHIAnLAGNKQLVLPVPAFNVINGGSHAGNK.[L]	N10(Deamidated)	1	1	Q42971	Q42971	2	5	0.0532	0	1	1	759.626342773438	3794.10260734719	4.26579033387199	0.00323695543745481	CID	MS2		33.1	76.1924964858667	73667	NaS3_070418_01.raw	0/0	6.20157766342163			0	6.892E-05
High	Sequest HT (A2)	Unambiguous	[R].GGLDFTKDDEnVNSQPFMR.[W]	N11(Deamidated)	1	1	P0C511	P0C511	1	2		0.0446	3	3	1085.98864746094	2170.97001829188	-0.439912894706542	-0.00047751906260074	HCD	MS2	0	41.91	44.7426967456	42541	NaS3_070418_03.raw	0/0	3.42756080627441	10841629.6875	44.58203125	0	2.517E-05
High	Sequest HT (A2)	Unambiguous	[R].GGLDFTKDDENVNSqPFMR.[W]	Q15(Deamidated)	1	1	P0C511	P0C511	1	2		0.0195	2	2	1085.98864746094	2170.97001829188	-0.439912894706542	-0.00047751906260074	HCD	MS2	0	41.91	44.7426967456	42541	NaS3_070418_03.raw	0/0	3.51626300811768	10841629.6875	44.58203125	0	2.882E-05
High	Sequest HT (A2)	Unambiguous	[R].GGLDFTKDDENVnSQPFMR.[W]	N13(Deamidated)	1	1	P0C511	P0C511	1	2	0.0195	0	1	1	1085.98864746094	2170.97001829188	-0.439912894706542	-0.00047751906260074	HCD	MS2	0	41.91	44.7426967456	42541	NaS3_070418_03.raw	0/0	3.59448075294495	10841629.6875	44.58203125	0	2.348E-05
High	Sequest HT (A2)	Unambiguous	[K].ISVQGNVDPAFLFSPLPVLTDEIHR.[V]		1	1	Q9AXB0	Q9AXB0	0	3	0.0884	0	1	1	922.160522460938	2764.46701412281	0.0627075029067618	5.77842708177438E-05	HCD	MS2	44.2087	33.1	74.9353014018667	72420	NaS3_070418_01.raw	0/0	2.14962387084961			0	0.0001558
High	Sequest HT (A2)	Unambiguous	[R].NPDEIPWAEAGAEYVVESTGVFTDK.[E]		1	1	A2YQT7	A2YQT7	0	3	0.7111	0	1	1	908.76123046875	2724.26913814625	0.589654368120859	0.00053545875001267	CID	MS2		33.1	74.9449552178667	72428	NaS3_070418_01.raw	0/0	4.43168497085571			0	5.503E-06
High	Sequest HT (A2)	Unambiguous	[R].ELGVPIVMHDYLTGGFTANTSLAHYcR.[D]	C26(Carbamidomethyl)	1	1	P0C511	P0C511	0	4	0.5338	0	1	1	756.369689941406	3022.45692987563	0.647624412170419	0.000489353906212742	HCD	MS2	6.582694	33.1	74.9479029448	72431	NaS3_070418_01.raw	0/0	4.14364719390869			0	3.822E-06
High	Sequest HT (A2)	Unambiguous	[K].TTTTNAGAPVWNDnEALTVGPR.[G]	N14(Deamidated)	1	1	Q0E4K1	Q0E4K1	0	2		0.008	2	2	1143.55261230469	2286.09794797938	-0.757290086999526	-0.000865620312483051	CID	MS2		36.93	44.7348430528	42532	NaS3_070418_03.raw	0/0	3.73991060256958			0	3.506E-05
High	Sequest HT (A2)	Unambiguous	[K].TTTTNAGAPVWnDNEALTVGPR.[G]	N12(Deamidated)	1	1	Q0E4K1	Q0E4K1	0	2	0.008	0	1	1	1143.55261230469	2286.09794797938	-0.757290086999526	-0.000865620312483051	CID	MS2		36.93	44.7348430528	42532	NaS3_070418_03.raw	0/0	3.77475881576538			0	1.729E-05
High	Sequest HT (A2)	Unambiguous	[K].ELAAKPDVDGFLVGGASLKPEFIDIINSATVK.[S]		1	1	P48494	P48494	0	4	0.5652	0	1	1	829.454040527344	3314.79433221938	1.8396557924319	0.00152451734390979	CID	MS2		33.1	74.9939655357333	72475	NaS3_070418_01.raw	0/0	3.22436428070068			0	8.359E-05
High	Sequest HT (A2)	Unambiguous	[K].DKYPNISYADLFqLASATAIEEAGGPK.[I]	Q13(Deamidated)	1	1	Q7XJ02	Q7XJ02	1	3	0.0793	0	1	1	957.48193359375	2870.43124752125	7.5954952297995	0.0072673937498838	CID	MS2		27.985	75.0556713709333	72537	NaS3_070418_01.raw	0/0	4.54337310791016			0	3.125E-05
High	Sequest HT (A2)	Unambiguous	[R].VTPQPGVPPEEAGAAVAAESSTGTWTTVWTDGLTSLDR.[Y]		1	1	P0C511	P0C511	0	4	0.3613	0	1	1	964.4716796875	3854.86488886	-1.82303592772911	-0.00175689250011146	HCD	MS2	15.77329	42.54	74.890553628	72376	NaS3_070418_01.raw	0/0	3.10248970985413			0	3.106E-05
High	Sequest HT (A2)	Unambiguous	[R].NVDNFFNENEQLAFGPGLVVPGIYYSDDK.[M]		1	1	Q0E4K1	Q0E4K1	0	3	0.5584	0	1	1	1087.85107421875	3261.53866939625	0.358903201436968	0.000390192083311073	HCD	MS2	1.783059	32.965	75.0661978258667	72546	NaS3_070418_01.raw	0/0	4.70539665222168			0	1.765E-05
High	Sequest HT (A2)	Unambiguous	[R].NVDNFFNENEQLAFGPGLVVPGIYYSDDK.[M]		1	1	Q0E4K1	Q0E4K1	0	3	0.6084	0	1	1	1087.85180664063	3261.54086666188	1.03259333248558	0.00112261395831107	CID	MS2		41.46	75.0681748168	72548	NaS3_070418_01.raw	0/0	4.05873775482178			0	8.178E-06
High	Sequest HT (A2)	Unambiguous	[R].GPIQLSYNYNYGPAGEAIGEDLLnnPELVASDPVVSFK.[T]	N24(Deamidated); N25(Deamidated)	1	1	Q688M5	Q688M5	0	3	0.0549	0	1	1	1351.67297363281	4053.00436763844	9.67655210362689	0.0130729094792038	HCD	MS2	10.21639	30.19	75.0923946104	72573	NaS3_070418_01.raw	0/0	3.6409125328064			0	0.0001569
High	Sequest HT (A2)	Unambiguous	[R].GPIQLSYNYnYGPAGEAIGEDLLnNPELVASDPVVSFK.[T]	N10(Deamidated); N24(Deamidated)	1	1	Q688M5	Q688M5	0	3	0.073	0	1	1	1351.67297363281	4053.00436763844	9.67655210362689	0.0130729094792038	CID	MS2		19.225	75.0939506048	72575	NaS3_070418_01.raw	0/0	4.51562404632568			0	3.267E-05
High	Sequest HT (A2)	Unambiguous	[R].NPDEIPWAEAGAEYVVESTGVFTDK.[E]		1	1	A2YQT7	A2YQT7	0	2	0.7333	0	1	1	1362.63903808594	2724.27079954188	1.19950476115441	0.00163388593750824	CID	MS2		26.725	75.1084712933333	72589	NaS3_070418_01.raw	0/0	3.90086221694946			0	4.632E-05
High	Sequest HT (A2)	Unambiguous	[R].NPSADMLLTEAELNLDLIR.[R]		1	1	Q0J8G4	Q0J8G4	0	2	0.2241	0	1	1	1064.55163574219	2128.09599485438	0.2583081395947	0.000274852187658325	HCD	MS2	58.99414	37.39	75.2205764266667	72704	NaS3_070418_01.raw	0/0	2.90316319465637			0	7.76E-05
High	Sequest HT (A2)	Unambiguous	[K].FETLSYLPPLTVEDLLK.[Q]		1	2	P18566	P18566; Q0INY7	0	3	0.3403	0	1	1	660.0322265625	1978.0821264275	1.92336039395018	0.00126818583347206	HCD	MS2	8.899307	33.1	75.2684512064	72749	NaS3_070418_01.raw	0/0	3.35082983970642			0	6.877E-05
High	Sequest HT (A2)	Unambiguous	[R].VTPQPGVPPEEAGAAVAAESSTGTWTTVWTDGLTSLDR.[Y]		1	1	P0C511	P0C511	0	3	0.7399	0	1	1	1285.63342285156	3854.88571529469	3.57959096597216	0.00459962156234421	CID	MS2		32.965	75.2693285128	72750	NaS3_070418_01.raw	0/0	3.96232676506042			0	6.65E-06
High	Sequest HT (A2)	Unambiguous	[K].FETLSYLPPLTVEDLLK.[Q]		1	2	P18566	P18566; Q0INY7	0	3	0.5214	0	1	1	660.0322265625	1978.0821264275	1.92336039395018	0.00126818583347206	CID	MS2		40.365	75.2704077946667	72751	NaS3_070418_01.raw	0/0	3.5127899646759			0	4.932E-05
High	Sequest HT (A2)	Unambiguous	[K].LITPDGEVELQVPDDVYILDQAEEEGIDLPYScR.[A]	C33(Carbamidomethyl)	1	1	A2YQD9	A2YQD9	0	3	0.6373	0	1	1	1297.6259765625	3890.8633764275	2.71294443301243	0.00351855583325052	HCD	MS2	1.11026	42.625	75.2713661194667	72752	NaS3_070418_01.raw	0/0	4.76852130889893			0	4.328E-05
High	Sequest HT (A2)	Unambiguous	[K].LITPDGEVELQVPDDVYILDQAEEEGIDLPYScR.[A]	C33(Carbamidomethyl)	1	1	A2YQD9	A2YQD9	0	3	0.6943	0	1	1	1297.62634277344	3890.86447506031	2.99530741694185	0.00388476677075052	CID	MS2		33.1	75.2731530602667	72754	NaS3_070418_01.raw	0/0	4.35026597976685			0	2.28E-05
High	Sequest HT (A2)	Unambiguous	[K].FETLSYLPPLTVEDLLK.[Q]		1	2	P18566	P18566; Q0INY7	0	2	0.6011	0	1	1	989.543579101563	1978.07988157313	0.788494119848692	0.000779851562697331	CID	MS2		28.97797	75.0670749370667	72547	NaS3_070418_01.raw	0/0	1.87562382221222			0	3.347E-05
High	Sequest HT (A2)	Unambiguous	[R].VTPQPGVPPEEAGAAVAAESSTGTWTTVWTDGLTSLDR.[Y]		1	1	P0C511	P0C511	0	4	0.2398	0	1	1	964.472473144531	3854.86806268813	-0.999706853818064	-0.000963435468861462	HCD	MS2	2.703049	36.015	75.3452250666667	72829	NaS3_070418_01.raw	0/0	2.45599293708801			0	0.0001336
High	Sequest HT (A2)	Unambiguous	[R].VTPqPGVPPEEAGAAVAAESSTGTWTTVWTDGLTSLDR.[Y]	Q4(Deamidated)	1	1	P0C511	P0C511	0	3	0.6933	0	1	1	1285.96411132813	3855.87778072438	5.66626314815751	0.00728276479151087	CID	MS2		33.1	74.8884972242667	72374	NaS3_070418_01.raw	0/0	4.01180458068848			0	1.259E-05
High	Sequest HT (A2)	Unambiguous	[K].KFETLSYLPPLTVEDLLK.[Q]		1	2	P18566	P18566; Q0INY7	1	3	0.6404	0	1	1	702.729675292969	2106.17447261891	0.563955926833512	0.000395929635639429	CID	MS2		33.1	74.8659301413333	72350	NaS3_070418_01.raw	0/0	1.78004467487335			0	7.359E-05
High	Sequest HT (A2)	Unambiguous	[R].ELGVPIVMHDYLTGGFTANTSLAHYcR.[D]	C26(Carbamidomethyl)	1	1	P0C511	P0C511	0	4	0.4492	0	1	1	756.368469238281	3022.45204706313	-0.967887661455558	-0.000731349218787258	HCD	MS2	6.770514	33.1	74.5465726941333	72034	NaS3_070418_01.raw	0/0	2.35659837722778			0	4.061E-05
High	Sequest HT (A2)	Unambiguous	[K].WLAANVSAEVAESTR.[I]		1	1	P48494	P48494	0	2	0.5398	0	1	1	802.407470703125	1603.80766477625	0.127475557346215	0.000102223124940792	CID	MS2		31.45	44.7817720261333	42582	NaS3_070418_03.raw	0/0	4.01513433456421			0	8.485E-05
High	Sequest HT (A2)	Unambiguous	[K].YPIEHGIVSNWDDMEK.[I]		2	2	Q10DV7; A3C6D7	Q10DV7; A3C6D7	0	3	0.5808	0	1	1	644.964599609375	1932.87924556813	-0.203484928249162	-0.000131103958210588	CID	MS2		16.15312	44.772328876	42571	NaS3_070418_03.raw	0/0	3.64992380142212			0	1.502E-05
High	Sequest HT (A2)	Unambiguous	[K].ELAAKPDVDGFLVGGASLKPEFIDIINSATVK.[S]		1	1	P48494	P48494	0	4	0.5786	0	1	1	829.453918457031	3314.79384393813	1.69235188777532	0.00140244703140979	CID	MS2		24.54712	74.5832399088	72070	NaS3_070418_01.raw	0/0	3.37224578857422			0	7.89E-06
High	Sequest HT (A2)	Unambiguous	[K].DKYPNISYADLFQLASATAIEEAGGPK.[I]		1	1	Q7XJ02	Q7XJ02	1	3	0.4375	0	1	1	957.153198242188	2869.44504146656	6.83486190706214	0.00653737552071713	HCD	MS2	0	41.64	74.619780244	72108	NaS3_070418_01.raw	0/0	4.15873384475708			0	0.0001253
High	Sequest HT (A2)	Unambiguous	[K].DKYPnISYADLFQLASATAIEEAGGPK.[I]	N5(Deamidated)	1	1	Q7XJ02	Q7XJ02	1	3	0.0884	0	1	1	957.482971191406	2870.43436031422	8.67993737229714	0.0083049914061338	CID	MS2		33.1	74.6215568528	72110	NaS3_070418_01.raw	0/0	4.40907859802246			0	9.598E-05
High	Sequest HT (A2)	Unambiguous	[R].NVDNFFNENEQLAFGPGLVVPGIYYSDDK.[M]		1	1	Q0E4K1	Q0E4K1	0	3	0.5812	0	1	1	1087.85107421875	3261.53866939625	0.358903201436968	0.000390192083311073	HCD	MS2	6.587253	32.965	74.6763502685333	72163	NaS3_070418_01.raw	0/0	5.11170434951782			0	5.227E-07
High	Sequest HT (A2)	Unambiguous	[K].FETLSYLPPLTVEDLLK.[Q]		1	2	P18566	P18566; Q0INY7	0	2	0.3761	0	1	1	989.543640136719	1978.08000364344	0.850205686650859	0.000840886718947331	CID	MS2		14.38961	74.6772320405333	72164	NaS3_070418_01.raw	0/0	2.26455640792847			0	3.553E-05
High	Sequest HT (A2)	Unambiguous	[R].NVDNFFNENEQLAFGPGLVVPGIYYSDDK.[M]		1	1	Q0E4K1	Q0E4K1	0	3	0.5789	0	1	1	1087.85083007813	3261.53793697438	0.134339824420765	0.000146051458311073	CID	MS2		41.46	74.6783401013333	72165	NaS3_070418_01.raw	0/0	4.37067747116089			0	1.199E-05
High	Sequest HT (A2)	Unambiguous	[R].NPLQFDNSYFTELLSGDKEGLLQLPSDK.[A]		1	2	Q10N21	Q10N21; A2XFC7	1	3	0.5481	0	1	1	1056.86242675781	3168.57272701344	-0.259724620515873	-0.000274318854280864	HCD	MS2	22.4289	41.19	74.6793170357333	72166	NaS3_070418_01.raw	0/0	3.42973351478577			0	8.088E-05
High	Sequest HT (A2)	Unambiguous	[R].VTPqPGVPPEEAGAAVAAESSTGTWTTVWTDGLTSLDR.[Y]	Q4(Deamidated)	1	1	P0C511	P0C511	0	3	0.5668	0	1	1	1285.96411132813	3855.87778072438	5.66626314815751	0.00728276479151087	HCD	MS2	31.35751	40.5	74.8867414069333	72372	NaS3_070418_01.raw	0/0	3.7415759563446			0	1.193E-05
High	Sequest HT (A2)	Unambiguous	[K].YPIEHGIVSNWDDMEK.[I]		2	2	Q10DV7; A3C6D7	Q10DV7; A3C6D7	0	3	0.4522	0	1	1	644.964599609375	1932.87924556813	-0.203484928249162	-0.000131103958210588	HCD	MS2	49.31416	15.89844	44.7700894397333	42569	NaS3_070418_03.raw	0/0	3.56113839149475			0	7.033E-06
High	Sequest HT (A2)	Unambiguous	[R].GPIqLSYNYNYGPAGEAIGEDLLNnPELVASDPVVSFK.[T]	Q4(Deamidated); N25(Deamidated)	1	1	Q688M5	Q688M5	0	3	0.0293	0	1	1	1351.67163085938	4053.00033931813	8.68263279652814	0.0117301360417038	CID	MS2		41.385	74.7047137882667	72193	NaS3_070418_01.raw	0/0	4.42866182327271			0	4.393E-05
High	Sequest HT (A2)	Unambiguous	[R].GPIQLSYNYnYGPAGEAIGEDLLnNPELVASDPVVSFK.[T]	N10(Deamidated); N24(Deamidated)	1	1	Q688M5	Q688M5	0	3		0.0293	2	2	1351.67163085938	4053.00033931813	8.68263279652814	0.0117301360417038	CID	MS2		41.385	74.7047137882667	72193	NaS3_070418_01.raw	0/0	4.29746627807617			0	2.526E-05
High	Sequest HT (A2)	Unambiguous	[R].NPDEIPWAEAGAEYVVESTGVFTDK.[E]		1	1	A2YQT7	A2YQT7	0	2	0.6194	0	1	1	1362.63793945313	2724.26860227625	0.392951954069266	0.000535253125008239	HCD	MS2	3.567677	40.29	74.7275336392	72213	NaS3_070418_01.raw	0/0	3.10008931159973			0	1.146E-05
High	Sequest HT (A2)	Unambiguous	[R].NPDEIPWAEAGAEYVVESTGVFTDK.[E]		1	1	A2YQT7	A2YQT7	0	2	0.7978	0	1	1	1362.63793945313	2724.26860227625	0.392951954069266	0.000535253125008239	CID	MS2		15.865	74.7293210856	72215	NaS3_070418_01.raw	0/0	3.71062326431274			0	5.952E-06
High	Sequest HT (A2)	Unambiguous	[K].DYTDPPPAPLIDAAELGSWSLYR.[A]		1	1	Q8H5N9	Q8H5N9	0	3	0.5175	0	1	1	849.752746582031	2547.24368648609	1.3707094057621	0.00116384203132232	HCD	MS2	25.69163	33.1	74.7794395266667	72265	NaS3_070418_01.raw	0/0	3.70823645591736			0	9.957E-06
High	Sequest HT (A2)	Unambiguous	[K].DYTDPPPAPLIDAAELGSWSLYR.[A]		1	1	Q8H5N9	Q8H5N9	0	3	0.6416	0	1	1	849.752075195313	2547.24167232594	0.579986897443006	0.000492455312572323	CID	MS2		40.89	74.7815937861333	72267	NaS3_070418_01.raw	0/0	3.84732389450073			0	0.0001357
High	Sequest HT (A2)	Unambiguous	[K].AMSIMNSFINDIFEK.[L]		1	14	Q94JE1	A2WKS3; A2WKP5; A2WKS5; Q9LGH4; A3AGM4; Q94JJ7; Q6F362; Q94JE1; A2WKP3; A2WKT1; A2WWU2; Q7GBK0; Q9LGI2; A2YWI3	0	2	0.5496	0	1	1	880.426330566406	1759.84538450281	3.42668369052616	0.00301520640630315	HCD	MS2	84.75117	22.615	74.8067320808	72293	NaS3_070418_01.raw	0/0	3.5293984413147			0	9.796E-05
High	Sequest HT (A2)	Unambiguous	[K].LITPDGEVELQVPDDVYILDQAEEEGIDLPYScR.[A]	C33(Carbamidomethyl)	1	1	A2YQD9	A2YQD9	0	3	0.7174	0	1	1	1297.62390136719	3890.85715084156	1.11288752407904	0.00144336052075052	CID	MS2		32.965	74.8620966181333	72346	NaS3_070418_01.raw	0/0	4.07373666763306			0	6.103E-05
High	Sequest HT (A2)	Unambiguous	[K].FETLSYLPPLTVEDLLK.[Q]		1	2	P18566	P18566; Q0INY7	0	3	0.6713	0	1	1	660.031372070313	1978.07956295094	0.627417491104662	0.000413693645972065	CID	MS2		40.32	74.8631819056	72347	NaS3_070418_01.raw	0/0	3.62239694595337			0	3.757E-06
High	Sequest HT (A2)	Unambiguous	[K].KFETLSYLPPLTVEDLLK.[Q]		1	2	P18566	P18566; Q0INY7	1	3	0.5377	0	1	1	702.729675292969	2106.17447261891	0.563955926833512	0.000395929635639429	HCD	MS2	15.9724	42.625	74.8641402736	72348	NaS3_070418_01.raw	0/0	3.18310213088989			0	0.0001418
High	Sequest HT (A2)	Unambiguous	[R].FTQANSEVSALLGR.[I]		1	1	Q01859	Q01859	0	2	0.6382	0	1	1	746.891540527344	1492.77580442469	0.249498135920982	0.000186222343813824	CID	MS2		17.92136	44.7672539714667	42566	NaS3_070418_03.raw	0/0	4.44827604293823			0	2.082E-05
High	Sequest HT (A2)	Unambiguous	[R].VTPQPGVPPEEAGAAVAAESSTGTWTTVWTDGLTSLDR.[Y]		1	1	P0C511	P0C511	0	3	0.5306	0	1	1	1285.6298828125	3854.8750951775	0.82460521865444	0.00105958249984421	HCD	MS2	1.613543	41.25	77.974175564	75432	NaS3_070418_01.raw	0/0	3.92083239555359			0	2.034E-05
High	Sequest HT (A2)	Unambiguous	[K].KIPLYQHIANLAGNKQLVLPVPAFNVINGGSHAGNK.[L]		1	1	Q42971	Q42971	2	5	0.7583	0	1	1	759.427124023438	3793.10651359719	1.08276201036922	0.000821405437454814	HCD	MS2	4.896099	41.55	75.3524122130667	72837	NaS3_070418_01.raw	0/0	3.60287570953369			0	6.744E-05
High	Sequest HT (A2)	Unambiguous	[R].NPDEIPWAEAGAEYVVESTGVFTDK.[E]		1	1	A2YQT7	A2YQT7	0	3	0.6742	0	1	1	908.76220703125	2724.27206783375	1.66505811090105	0.00151202125001267	CID	MS2		33.1	75.3632242	72846	NaS3_070418_01.raw	0/0	3.95637369155884			0	7.183E-05
High	Sequest HT (A2)	Unambiguous	[R].DVPcAVFSIPPLSVVGLSEQQALEEAK.[S]	C4(Carbamidomethyl)	1	1	P48642	P48642	0	3	0.1024	0	1	1	961.833679199219	2883.48648433766	1.95884348718098	0.0018827625520359	HCD	MS2	11.86261	32.965	75.834692808	73310	NaS3_070418_01.raw	0/0	2.93173551559448			0	5.079E-06
High	Sequest HT (A2)	Unambiguous	[R].DVPcAVFSIPPLSVVGLSEQQALEEAK.[S]	C4(Carbamidomethyl)	1	1	P48642	P48642	0	3	0.4645	0	1	1	961.833679199219	2883.48648433766	1.95884348718098	0.0018827625520359	CID	MS2		41.46	75.8366598688	73312	NaS3_070418_01.raw	0/0	3.65711236000061			0	2.704E-05
High	Sequest HT (A2)	Unambiguous	[R].AEATDVANAVLDGSDAILLGAETLR.[G]		2	2	Q2QXR8; B8BJ39	Q2QXR8; B8BJ39	0	3	0.221	0	1	1	829.099792480469	2485.28482418141	2.73097870968375	0.00226241380217592	HCD	MS2	44.95336	33.1	75.8859052765333	73361	NaS3_070418_01.raw	0/0	2.75732469558716			0	3.606E-06
High	Sequest HT (A2)	Unambiguous	[R].AEATDVANAVLDGSDAILLGAETLR.[G]		2	2	Q2QXR8; B8BJ39	Q2QXR8; B8BJ39	0	3	0.5084	0	1	1	829.099792480469	2485.28482418141	2.73097870968375	0.00226241380217592	CID	MS2		40.785	75.8882427813333	73363	NaS3_070418_01.raw	0/0	4.19149780273438			0	1.369E-05
High	Sequest HT (A2)	Unambiguous	[R].NPDEIPWAEAGAEYVVESTGVFTDK.[E]		1	1	A2YQT7	A2YQT7	0	3	0.3867	0	1	1	908.7607421875	2724.2676733025	0.0519524967307652	4.71775000126703E-05	HCD	MS2	67.66603	33.1	75.9160164410667	73393	NaS3_070418_01.raw	0/0	3.31490063667297			0	6.751E-05
High	Sequest HT (A2)	Unambiguous	[R].IVNNEIIILGnDAELGSDIDPEEAQQALEIAEANVSR.[A]	N11(Deamidated)	1	1	P0C2Z1	P0C2Z1	0	3	0.118	0	1	1	1322.00109863281	3963.98874263844	5.50038099988562	0.0072677761457185	HCD	MS2	9.535872	33.1	75.9294865728	73404	NaS3_070418_01.raw	0/0	3.7274808883667			0	9.879E-05
High	Sequest HT (A2)	Unambiguous	[K].ALGVDTVPVLVGPVSYLLLSKPAK.[G]		2	2	Q2QLY5; Q2QLY4	Q2QLY5; Q2QLY4	0	3	0.8609	0	1	1	812.821472167969	2436.44986324391	0.925196953839645	0.000751397968694315	CID	MS2		33.1	75.9303619357333	73405	NaS3_070418_01.raw	0/0	2.29737615585327			0	0.0001432
High	Sequest HT (A2)	Unambiguous	[R].IVNNEIIILGnDAELGSDIDPEEAQQALEIAEANVSR.[A]	N11(Deamidated)	1	1	P0C2Z1	P0C2Z1	0	3	0.0472	0	1	1	1322.00109863281	3963.98874263844	5.50038099988562	0.0072677761457185	CID	MS2		42.33	75.9314326229333	73406	NaS3_070418_01.raw	0/0	4.66376209259033			0	2.744E-05
High	Sequest HT (A2)	Unambiguous	[R].IVNNEIIILGNDAELGSDIDPEEAqQALEIAEANVSR.[A]	Q25(Deamidated)	1	1	P0C2Z1	P0C2Z1	0	3		0.0472	2	2	1322.00109863281	3963.98874263844	5.50038099988562	0.0072677761457185	CID	MS2		42.33	75.9314326229333	73406	NaS3_070418_01.raw	0/0	4.44252920150757			0	2.697E-05
High	Sequest HT (A2)	Unambiguous	[R].IVNNEIIILGNDAELGSDIDPEEAQqALEIAEANVSR.[A]	Q26(Deamidated)	1	1	P0C2Z1	P0C2Z1	0	3		0.0494	3	3	1322.00109863281	3963.98874263844	5.50038099988562	0.0072677761457185	CID	MS2		42.33	75.9314326229333	73406	NaS3_070418_01.raw	0/0	4.43085432052612			0	3.455E-05
High	Sequest HT (A2)	Unambiguous	[K].KIPLYQHIANLAGNKQLVLPVPAFNVINGGSHAGNK.[L]		1	1	Q42971	Q42971	2	5	0.8107	0	1	1	759.428039550781	3793.11109123391	2.28959384038286	0.00173693278120481	HCD	MS2	0	33.1	75.7896282754667	73265	NaS3_070418_01.raw	0/0	4.2800145149231			0	7.641E-05
High	Sequest HT (A2)	Unambiguous	[K].DINWPLGWPVGGFPGPQGPYYcGIGADK.[S]	C22(Carbamidomethyl)	1	1	P14656	P14656	0	3	0.6109	0	1	1	1006.81311035156	3018.42477779469	0.150235566115632	0.000151158229047136	HCD	MS2	0	40.59	75.9685954466667	73442	NaS3_070418_01.raw	0/0	4.95925331115723			0	1.385E-05
High	Sequest HT (A2)	Unambiguous	[R].EVAAFAQFGSDLDAATQALLNR.[G]		1	1	P0C520	P0C520	0	2	0.5627	0	1	1	1154.58264160156	2308.15800657313	0.522842783139745	0.000603401562557337	HCD	MS2	45.35292	33.1	76.0155724466667	73490	NaS3_070418_01.raw	0/0	3.42702031135559			0	4.284E-05
High	Sequest HT (A2)	Unambiguous	[R].VTPQPGVPPEEAGAAVAAESSTGTWTTVWTDGLTSLDR.[Y]		1	1	P0C511	P0C511	0	3	0.6531	0	1	1	1285.63098144531	3854.87839107594	1.67960079540822	0.00215821531234421	CID	MS2		33.1	76.0506874666667	73524	NaS3_070418_01.raw	0/0	3.91835260391235			0	4.882E-06
High	Sequest HT (A2)	Unambiguous	[K].AAQDIALADLAPTHPIR.[L]		2	2	Q6ZKC0; Q2R2W2	Q6ZKC0; Q2R2W2	0	3	0.6618	0	1	1	591.659484863281	1772.96390132984	-0.821544622591642	-0.00048552338527467	CID	MS2		12.31819	44.5586934376	42343	NaS3_070418_03.raw	0/0	3.40296959877014			0	0.0001482
High	Sequest HT (A2)	Unambiguous	[K].AAQDIALADLAPTHPIR.[L]		2	2	Q6ZKC0; Q2R2W2	Q6ZKC0; Q2R2W2	0	3	0.5375	0	1	1	591.659545898438	1772.96408443531	-0.718268228648514	-0.00042448822902467	HCD	MS2	21.64036	15.775	44.5570465530667	42341	NaS3_070418_03.raw	0/0	3.0660662651062			0	1.747E-05
High	Sequest HT (A2)	Unambiguous	[R].GGLDFTKDDENVNSqPFMR.[W]	Q15(Deamidated)	1	1	P0C511	P0C511	1	3		0.0362	3	3	724.331787109375	2170.98080806813	4.53011037256513	0.00327824604160668	CID	MS2		17.08381	44.5469596234667	42332	NaS3_070418_03.raw	0/0	5.33096504211426			0	0.0001068
High	Sequest HT (A2)	Unambiguous	[R].VALEAcVQAR.[N]	C6(Carbamidomethyl)	1	1	P0C511	P0C511	0	2	0.5995	0	1	1	558.794189453125	1116.58110227625	-1.70322648913027	-0.000950896874922336	CID	MS2		40.77	76.1027209234667	73576	NaS3_070418_01.raw	0/0	4.02260446548462			0	0.000143
High	Sequest HT (A2)	Unambiguous	[R].ELGVPIVMHDYLTGGFTANTSLAHYcR.[D]	C26(Carbamidomethyl)	1	1	P0C511	P0C511	0	4	0.4658	0	1	1	756.369506835938	3022.45619745375	0.405297601126522	0.000306248437462742	HCD	MS2	13.41568	42.195	76.1457836541333	73620	NaS3_070418_01.raw	0/0	3.21907424926758			0	5.638E-05
High	Sequest HT (A2)	Unambiguous	[R].GGLDFTKDDENVnSQPFMR.[W]	N13(Deamidated)	1	1	P0C511	P0C511	1	3	0.0307	0	1	1	724.331787109375	2170.98080806813	4.53011037256513	0.00327824604160668	CID	MS2		17.08381	44.5469596234667	42332	NaS3_070418_03.raw	0/0	5.53245306015015			0	8.513E-05
High	Sequest HT (A2)	Unambiguous	[K].KIPLYQHIANLAGNKqLVLPVPAFNVINGGSHAGNK.[L]	Q16(Deamidated)	1	1	Q42971	Q42971	2	5	0.0078	0	1	1	759.626342773438	3794.10260734719	4.26579033387199	0.00323695543745481	HCD	MS2	8.461909	41.55	76.1907210448	73665	NaS3_070418_01.raw	0/0	5.13663482666016			0	5.401E-06
High	Sequest HT (A2)	Unambiguous	[K].KIPLYQHIANLAGnKQLVLPVPAFNVINGGSHAGNK.[L]	N14(Deamidated)	1	1	Q42971	Q42971	2	5		0.0078	2	2	759.626342773438	3794.10260734719	4.26579033387199	0.00323695543745481	HCD	MS2	8.461909	41.55	76.1907210448	73665	NaS3_070418_01.raw	0/0	5.10278606414795			0	5.959E-06
High	Sequest HT (A2)	Unambiguous	[K].DINWPLGWPVGGFPGPQGPYYcGIGADK.[S]	C22(Carbamidomethyl)	1	1	P14656	P14656	0	3	0.6122	0	1	1	1006.81402587891	3018.42752437672	1.06017457274246	0.00106668557279714	CID	MS2		33.1	75.970360136	73444	NaS3_070418_01.raw	0/0	3.43050575256348			0	7.72E-05
High	Sequest HT (A2)	Unambiguous	[R].ELGVPIVMHDYLTGGFTANTSLAHYcR.[D]	C26(Carbamidomethyl)	1	1	P0C511	P0C511	0	4	0.5921	0	1	1	756.371032714844	3022.46230096938	2.42468769315899	0.00183212734371274	HCD	MS2	11.26951	33.1	75.3623491741333	72845	NaS3_070418_01.raw	0/0	4.29025936126709			0	2.165E-05
High	Sequest HT (A2)	Unambiguous	[R].ELGVPIVMHDYLTGGFTANTSLAHYcR.[D]	C26(Carbamidomethyl)	1	1	P0C511	P0C511	0	4	0.278	0	1	1	756.370300292969	3022.45937128188	1.45538044898341	0.00109970546871274	HCD	MS2	6.892556	42.195	75.747242936	73223	NaS3_070418_01.raw	0/0	3.13427543640137			0	8.784E-06
High	Sequest HT (A2)	Unambiguous	[R].GLDQEYEGNVEATGEDYYVEPADER.[R]		1	1	Q8L4L4	Q8L4L4	0	3	0.5588	0	1	1	950.073547363281	2848.20608882984	-0.243318062806464	-0.000231006718877325	HCD	MS2	35.20562	33.1	44.5706293978667	42357	NaS3_070418_03.raw	0/0	3.7414083480835			0	1.852E-05
High	Sequest HT (A2)	Unambiguous	[R].LTVEQNIVIPNVK.[N]		1	1	Q42997	Q42997	0	2	0.378	0	1	1	733.933532714844	1466.85978879969	1.42053293930157	0.00104185984366723	HCD	MS2	61.06646	18.86111	44.6896424085333	42485	NaS3_070418_03.raw	0/0	3.28055286407471	33997757.5	44.8374252319336	0	6.058E-05
High	Sequest HT (A2)	Unambiguous	[-].MLVYqDLLTGDELLSDSFPYR.[E]	Q5(Deamidated)	1	1	P35681	P35681	0	2	0.4841	0	1	1	1238.6103515625	2476.213426495	7.35298851227776	0.00910371749995265	CID	MS2		33.1	75.4499392725333	72933	NaS3_070418_01.raw	0/0	3.47406196594238	6479142.4375	75.3671569824219	0	3.495E-05
High	Sequest HT (A2)	Unambiguous	[K].FETLSYLPPLTVEDLLK.[Q]		1	2	P18566	P18566; Q0INY7	0	2	0.5782	0	1	1	989.54443359375	1978.0815905575	1.65245605507904	0.00163434375019733	CID	MS2		17.85937	75.4563619205333	72938	NaS3_070418_01.raw	0/0	2.11340975761414			0	2.105E-05
High	Sequest HT (A2)	Unambiguous	[R].DVPcAVFSIPPLSVVGLSEQQALEEAK.[S]	C4(Carbamidomethyl)	1	1	P48642	P48642	0	3	0.4771	0	1	1	961.834716796875	2883.48959713063	3.03836963829427	0.0029203602082859	HCD	MS2	11.29646	42.625	75.4584327656	72940	NaS3_070418_01.raw	0/0	3.06450295448303			0	2.632E-05
High	Sequest HT (A2)	Unambiguous	[R].DVPcAVFSIPPLSVVGLSEQQALEEAK.[S]	C4(Carbamidomethyl)	1	1	P48642	P48642	0	3	0.4613	0	1	1	961.834106445313	2883.48776607594	2.40335425528645	0.0023100086457859	CID	MS2		33.1	75.4602262152	72942	NaS3_070418_01.raw	0/0	2.83796834945679			0	0.0001534
High	Sequest HT (A2)	Unambiguous	[R].DDSGVLSPYNFSR.[R]		2	2	Q6ERW7; Q6ERW9	Q6ERW7; Q6ERW9	0	2	0.5529	0	1	1	728.839477539063	1456.67167844813	0.947522666425252	0.00069011406253594	HCD	MS2	36.17303	24.93647	44.6850701909333	42480	NaS3_070418_03.raw	0/0	3.39763450622559			0	6.04E-05
High	Sequest HT (A2)	Unambiguous	[R].IINEPTAAAIAYGIDKK.[G]		2	2	Q75HQ0	Q6Z058; Q75HQ0	1	3	0.5804	0	1	2	596.668579101563	1787.99118404469	0.563982230801871	0.000336131562638305	HCD	MS2	5.882473	14.39596	44.6825908808	42477	NaS3_070418_03.raw	0/0	3.66869831085205			0	4.738E-05
High	Sequest HT (A2)	Unambiguous	[R].IINEPTAAAIAYGLDKK.[G]		1	1	Q6Z7B0	Q6Z7B0	1	3	0.5804	0	1	1	596.668579101563	1787.99118404469	0.563982230801871	0.000336131562638305	HCD	MS2	5.882473	14.39596	44.6825908808	42477	NaS3_070418_03.raw	0/0	3.66869831085205			0	4.738E-05
High	Sequest HT (A2)	Unambiguous	[R].VGLTGLTVAEHFR.[D]		1	1	Q01859	Q01859	0	3	0.3436	0	1	1	467.260437011719	1399.76675777516	-1.76222965935544	-0.000822238281216414	CID	MS2		33.1	44.654148544	42447	NaS3_070418_03.raw	0/0	2.27037382125854			0	8.948E-05
High	Sequest HT (A2)	Unambiguous	[R].VGLTGLTVAEHFR.[D]		1	1	Q01859	Q01859	0	3	0.4251	0	1	1	467.260437011719	1399.76675777516	-1.76222965935544	-0.000822238281216414	HCD	MS2	1.159017	26.26	44.6522526757333	42445	NaS3_070418_03.raw	0/0	3.73917889595032			0	5.458E-05
High	Sequest HT (A2)	Unambiguous	[R].GLDQEYEGNVEATGEDYYVEPADER.[R]		1	1	Q8L4L4	Q8L4L4	0	2	0.8357	0	1	1	1424.60607910156	2848.20488157313	-0.667183607423762	-0.000950138437701753	CID	MS2		28.69	44.569035696	42355	NaS3_070418_03.raw	0/0	3.58877730369568	4445111.75	44.6110572814941	0	3.276E-05
High	Sequest HT (A2)	Unambiguous	[R].NVDNFFNENEqLAFGPGLVVPGIYYSDDK.[M]	Q11(Deamidated)	1	1	Q0E4K1	Q0E4K1	0	3	0.0356	0	1	1	1088.18420410156	3262.53805904469	5.0709932830423	0.00551474156247774	CID	MS2		41.49	75.492331264	72975	NaS3_070418_01.raw	0/0	3.64588522911072			0	3.448E-05
High	Sequest HT (A2)	Unambiguous	[K].DINWPLGWPVGGFPGPQGPYYcGIGADK.[S]	C22(Carbamidomethyl)	1	1	P14656	P14656	0	3	0.38	0	1	1	1006.81536865234	3018.43155269703	2.39475178246181	0.00240945901029714	HCD	MS2	2.397373	40.065	75.5628135722667	73044	NaS3_070418_01.raw	0/0	3.50421929359436			0	8.27E-05
High	Sequest HT (A2)	Unambiguous	[K].LPmFGcTDATQVLK.[E]	M3(Oxidation); C6(Carbamidomethyl)	1	2	P18566	P18566; Q0INY7	0	2	0.5424	0	1	1	798.890380859375	1596.77348508875	-1.59148259247532	-0.00127062062499306	CID	MS2		8.812021	44.6179272144	42408	NaS3_070418_03.raw	0/0	3.53784728050232			0	7.642E-05
High	Sequest HT (A2)	Unambiguous	[K].IGPWGGnGGSAQDISVPPK.[K]	N7(Deamidated)	1	1	Q0JMY8	Q0JMY8	0	2	0.0588	0	1	1	919.456481933594	1837.90568723719	-1.20557880446152	-0.00110787140619251	CID	MS2		20.71	44.5996197312	42387	NaS3_070418_03.raw	0/0	4.24922513961792			0	7.253E-06
High	Sequest HT (A2)	Unambiguous	[K].TITLEVESSDTIDNVK.[A]		1	6	P51431	P0CH35; P0C030; Q58G87; P51431; P0C031; Q9ARZ9	0	2	0.5495	0	1	1	882.44873046875	1763.8901843075	-0.414256059619133	-0.000365351250025014	CID	MS2		37.125	44.5903805194667	42379	NaS3_070418_03.raw	0/0	4.95197677612305			0	9.117E-06
High	Sequest HT (A2)	Unambiguous	[K].FETLSYLPPLTVEDLLK.[Q]		1	2	P18566	P18566; Q0INY7	0	3	0.6705	0	1	1	660.030395507813	1978.07663326344	-0.85366011214736	-0.000562868854027935	CID	MS2		33.1	75.6697836978667	73147	NaS3_070418_01.raw	0/0	2.6137158870697			0	3.672E-05
High	Sequest HT (A2)	Unambiguous	[K].TITLEVESSDTIDNVK.[A]		1	6	P51431	P0CH35; P0C030; Q58G87; P51431; P0C031; Q9ARZ9	0	2	0.3569	0	1	1	882.44873046875	1763.8901843075	-0.414256059619133	-0.000365351250025014	HCD	MS2	38.88148	27.94	44.5885201285333	42377	NaS3_070418_03.raw	0/0	3.52909111976624			0	2.896E-05
High	Sequest HT (A2)	Unambiguous	[R].GLDQEYEGNVEATGEDYYVEPADER.[R]		1	1	Q8L4L4	Q8L4L4	0	3	0.8138	0	1	1	950.071472167969	2848.19986324391	-2.42910947976822	-0.00230620203137732	CID	MS2		42.495	44.5726458672	42359	NaS3_070418_03.raw	0/0	3.76036906242371			0	1.596E-06
High	Sequest HT (A2)	Unambiguous	[R].VALEAcVQAR.[N]	C6(Carbamidomethyl)	1	1	P0C511	P0C511	0	2	0.6531	0	1	1	558.794738769531	1116.58220090906	-0.719302491993081	-0.000401580468672336	CID	MS2		42.58	75.6748146565333	73152	NaS3_070418_01.raw	0/0	3.68857383728027			0	0.0001538
High	Sequest HT (A2)	Unambiguous	[R].VTPQPGVPPEEAGAAVAAESSTGTWTTVWTDGLTSLDR.[Y]		1	1	P0C511	P0C511	0	3	0.6145	0	1	1	1285.62780761719	3854.86886959156	-0.790386426324914	-0.00101561281265579	HCD	MS2	1.784512	33.1	75.6802437288	73158	NaS3_070418_01.raw	0/0	3.57541370391846			0	2.145E-05
High	Sequest HT (A2)	Unambiguous	[R].VTPqPGVPPEEAGAAVAAESSTGTWTTVWTDGLTSLDR.[Y]	Q4(Deamidated)	1	1	P0C511	P0C511	0	3	0.7775	0	1	1	1285.9619140625	3855.8711889275	3.95670838508684	0.00508549916651087	CID	MS2		42.85	75.6822436245333	73160	NaS3_070418_01.raw	0/0	4.3644757270813			0	5.473E-06
High	Sequest HT (A2)	Unambiguous	[R].NVDNFFNEnEQLAFGPGLVVPGIYYSDDK.[M]	N9(Deamidated)	1	1	Q0E4K1	Q0E4K1	0	3		0.0356	2	2	1088.18420410156	3262.53805904469	5.0709932830423	0.00551474156247774	CID	MS2		41.49	75.492331264	72975	NaS3_070418_01.raw	0/0	3.51843547821045			0	4.657E-05
High	Sequest HT (A2)	Unambiguous	[K].TTTTNAGAPVWNDnEALTVGPR.[G]	N14(Deamidated)	1	1	Q0E4K1	Q0E4K1	0	2		0.0304	3	3	1143.55432128906	2286.10136594813	0.737819151267016	0.000843364062516949	HCD	MS2	0	37.14	45.4747544624	43283	NaS3_070418_03.raw	0/0	3.51157188415527	31866238.25	45.4657402038574	0	0.0001039
High	Sequest HT (A2)	Unambiguous	[R].VTPqPGVPPEEAGAAVAAESSTGTWTTVWTDGLTSLDR.[Y]	Q4(Deamidated)	1	1	P0C511	P0C511	0	3	0.6928	0	1	1	1285.96325683594	3855.87521724781	5.00143629585225	0.00642827260401087	CID	MS2		41.175	91.3515829666667	88629	NaS3_070418_01.raw	0/0	3.18790435791016			0	5.393E-05
High	Sequest HT (A2)	Unambiguous	[K].VSDDEVAFLTQGDANDEK.[N]		1	1	Q0J8G4	Q0J8G4	0	2	0.5337	0	1	1	976.940002441406	1952.87272825281	0.388081156496937	0.000378936406377761	HCD	MS2	3.6884	17.095	41.8986422408	39552	NaS3_070418_03.raw	0/0	4.8850564956665			0	7.112E-06
High	Sequest HT (A2)	Unambiguous	[R].AASSAAVEDGSSSNTDTVPTPK.[V]		1	1	Q0J709	Q0J709	0	2	0.5951	0	1	1	1046.49194335938	2091.97661008875	4.27756074529021	0.00447425937477419	CID	MS2		42.49	22.6266457704	19171	NaS3_070418_02.raw	0/0	3.26129794120789			0	2.893E-05
High	Sequest HT (A2)	Unambiguous	[R].VGNLLKPLNSEYGK.[V]		1	1	P0C422	P0C422	0	3	0.4944	0	1	1	511.287048339844	1531.84659175953	-0.833562192988317	-0.000425630156238791	HCD	MS2	51.59883	29.71	35.2552851613333	32556	NaS3_070418_03.raw	0/0	3.6001443862915			0	0.0001445
High	Sequest HT (A2)	Unambiguous	[K].EGVIQHSTINNLAIGR.[S]		1	1	Q6ER94	Q6ER94	0	2	0.6296	0	1	1	861.467590332031	1721.92790403406	-0.814618771964565	-0.00070135796863724	CID	MS2		19.57	35.2535017552	32554	NaS3_070418_03.raw	0/0	2.96542525291443			0	8.633E-05
High	Sequest HT (A2)	Unambiguous	[K].EGVIQHSTINNLAIGR.[S]		1	1	Q6ER94	Q6ER94	0	2	0.6299	0	1	1	861.467590332031	1721.92790403406	-0.814618771964565	-0.00070135796863724	HCD	MS2	10.99185	28.96	35.2519499701333	32552	NaS3_070418_03.raw	0/0	3.8088173866272			0	1.195E-05
High	Sequest HT (A2)	Unambiguous	[K].LGIYSDAGSQTcSNK.[M]	C12(Carbamidomethyl)	1	1	Q9FXT4	Q9FXT4	0	2	0.6746	0	1	1	800.866638183594	1600.72599973719	-0.725703193253699	-0.000580826406274326	HCD	MS2	61.71905	28.405	22.7472196250667	19301	NaS3_070418_02.raw	0/0	2.95164895057678	3911083.53125	22.713436126709	0	9.095E-05
High	Sequest HT (A2)	Unambiguous	[K].LGIYSDAGSQTcSNK.[M]	C12(Carbamidomethyl)	1	1	Q9FXT4	Q9FXT4	0	2	0.7664	0	1	1	800.866638183594	1600.72599973719	-0.725703193253699	-0.000580826406274326	CID	MS2		34.68	22.7494800648	19302	NaS3_070418_02.raw	0/0	3.03884291648865	3911083.53125	22.713436126709	0	3.991E-05
High	Sequest HT (A2)	Unambiguous	[K].DDENVNSQPFmR.[W]	M11(Oxidation)	1	1	P0C511	P0C511	0	2	0.8296	0	1	1	734.311889648438	1467.61650266688	-0.259034308837637	-0.000190081562441158	CID	MS2		15.14599	22.7542983672	19306	NaS3_070418_02.raw	0/0	3.57659506797791			0	0.0001079
High	Sequest HT (A2)	Unambiguous	[R].TASNEAVQVNIGK.[K]		1	1	P48600	P48600	0	2	0.42	0	1	1	665.851501464844	1330.69572629969	-0.295169052395515	-0.000196390156247617	HCD	MS2	33.85389	42	22.7764016512	19332	NaS3_070418_02.raw	0/0	2.99809908866882			0	0.0001433
High	Sequest HT (A2)	Unambiguous	[K].AGGAYTmNTASAVTVR.[S]	M7(Oxidation)	1	1	P0DKK2	P0DKK2	0	2	0.503	0	1	1	793.386535644531	1585.76579465906	1.20654095162273	0.00095664453123856	HCD	MS2	0	25.495	22.8012358917333	19360	NaS3_070418_02.raw	0/0	3.28294920921326	7370131.5	22.740306854248	0	4.932E-05
High	Sequest HT (A2)	Unambiguous	[R].ESGSTMDVVAAQTK.[A]		1	1	P48494	P48494	0	2	0.5699	0	1	1	712.338928222656	1423.67057981531	-1.9350328619597	-0.0013774273436411	HCD	MS2	53.12709	25.69	22.810056424	19371	NaS3_070418_02.raw	0/0	3.79357933998108			0	6.706E-05
High	Sequest HT (A2)	Unambiguous	[K].VNTDDSPNIATNYGIR.[S]		1	1	Q9ZP20	Q9ZP20	0	2	0.5118	0	1	1	875.4228515625	1749.838426495	-1.02318770758881	-0.00089520750009342	CID	MS2		27.955	35.194435708	32492	NaS3_070418_03.raw	0/0	3.80972051620483			0	3.615E-05
High	Sequest HT (A2)	Unambiguous	[K].VNTDDSPNIATNYGIR.[S]		1	1	Q9ZP20	Q9ZP20	0	2	0.5014	0	1	1	875.4228515625	1749.838426495	-1.02318770758881	-0.00089520750009342	HCD	MS2	18.06982	28.795	35.1929359861333	32490	NaS3_070418_03.raw	0/0	3.63200807571411			0	3.439E-05
High	Sequest HT (A2)	Unambiguous	[K].FAVAAPVAADSGAAAPSAAK.[E]		1	1	P41095	P41095	0	2	0.4781	0	1	1	871.956359863281	1742.90544309656	-0.993296409115202	-0.00086561171883659	HCD	MS2	32.76509	31.105	35.1704759498667	32470	NaS3_070418_03.raw	0/0	3.19751334190369	3038613.59375	35.213565826416	0	0.0001266
High	Sequest HT (A2)	Unambiguous	[R].MVGESTEAVGAGVGGGSSGQK.[M]		1	1	Q7F9I1	Q7F9I1	0	2	0.6098	0	1	1	932.938232421875	1864.86918821375	-0.719871019527557	-0.000671233125103754	HCD	MS2	0	28.525	22.8549251493333	19420	NaS3_070418_02.raw	0/0	3.46039438247681			0	3.249E-05
High	Sequest HT (A2)	Unambiguous	[R].MVGESTEAVGAGVGGGSSGQK.[M]		1	1	Q7F9I1	Q7F9I1	0	2	0.6209	0	1	1	932.939514160156	1864.87175169031	0.654742670981704	0.000610505156146246	CID	MS2		37.635	22.8567964616	19422	NaS3_070418_02.raw	0/0	4.0118932723999			0	4.337E-06
High	Sequest HT (A2)	Unambiguous	[K].AVGVNLPGGGAASSAAAAAPAAK.[D]		1	1	P29545	P29545	0	2	0.7212	0	1	1	940.005615234375	1879.00395383875	0.40125463841887	0.000376979374777875	CID	MS2		25.93	35.140199668	32437	NaS3_070418_03.raw	0/0	4.16242694854736			0	1.539E-06
High	Sequest HT (A2)	Unambiguous	[K].AVGVNLPGGGAASSAAAAAPAAK.[D]		1	1	P29545	P29545	0	2	0.6676	0	1	1	940.005615234375	1879.00395383875	0.40125463841887	0.000376979374777875	HCD	MS2	0	15.19	35.1385547797333	32435	NaS3_070418_03.raw	0/0	3.63647246360779			0	1.913E-05
High	Sequest HT (A2)	Unambiguous	[K].EGVIQHSTINNLAIGR.[S]		1	1	Q6ER94	Q6ER94	0	3	0.4412	0	1	1	574.647644042969	1721.92837886891	-0.53886131670193	-0.000309293697834316	CID	MS2		4.257769	35.1361361797333	32432	NaS3_070418_03.raw	0/0	2.72007298469543			0	7.889E-05
High	Sequest HT (A2)	Unambiguous	[R].YGGGANTLAAGYSK.[G]		1	1	Q8H5N9	Q8H5N9	0	2	0.5139	0	1	1	665.326232910156	1329.64518919031	1.37925730627218	0.000916960156246205	HCD	MS2	29.89796	31.915	22.9048358541333	19469	NaS3_070418_02.raw	0/0	2.87567901611328			0	0.0001491
High	Sequest HT (A2)	Unambiguous	[R].YGGGANTLAAGYSK.[G]		1	1	Q8H5N9	Q8H5N9	0	2	0.4451	0	1	1	665.326232910156	1329.64518919031	1.37925730627218	0.000916960156246205	CID	MS2		33.1	22.9062833570667	19471	NaS3_070418_02.raw	0/0	3.45512628555298			0	0.0001188
High	Sequest HT (A2)	Unambiguous	[R].TMASTVPLAVEGEPSNK.[-]		1	1	P31924	P31924	0	2	0.4927	0	1	1	865.934875488281	1730.86247434656	-0.26106829755046	-0.000225936718720732	CID	MS2		35.82	35.1101602074667	32406	NaS3_070418_03.raw	0/0	3.43343234062195			0	9.269E-05
High	Sequest HT (A2)	Unambiguous	[R].KQSSALSAASSAcDHIR.[D]	C13(Carbamidomethyl)	1	1	Q7XDC8	Q7XDC8	1	3	0.5619	0	1	1	596.960571289063	1788.86716060719	0.8050560593625	0.000480045729216746	CID	MS2		16.67356	22.6190251154667	19162	NaS3_070418_02.raw	0/0	4.51796102523804			0	1.422E-06
High	Sequest HT (A2)	Unambiguous	[R].KQSSALSAASSAcDHIR.[D]	C13(Carbamidomethyl)	1	1	Q7XDC8	Q7XDC8	1	3	0.6743	0	1	1	596.960754394531	1788.86770992359	1.11213131938016	0.000663151197966746	HCD	MS2	22.03753	32.11	22.6174628749333	19160	NaS3_070418_02.raw	0/0	5.67919063568115			0	4.555E-07
High	Sequest HT (A2)	Unambiguous	[R].IIYGGSVTGANcK.[E]	C12(Carbamidomethyl)	1	1	P48494	P48494	0	2	0.598	0	1	1	670.337829589844	1339.66838254969	0.68725240677415	0.000460344843720151	CID	MS2		28.99	22.6013242509333	19142	NaS3_070418_02.raw	0/0	2.95863056182861			0	9.431E-05
High	Sequest HT (A2)	Unambiguous	[R].TGIEAAEYGAELQR.[L]		1	2	A2ZF53	Q2R2Z0; A2ZF53	0	2	0.3612	0	1	1	754.374877929688	1507.74247922938	2.49853594990044	0.00188356968760672	HCD	MS2	48.79005	42.715	35.2995375530667	32605	NaS3_070418_03.raw	0/0	2.98610901832581			0	0.0001502
High	Sequest HT (A2)	Unambiguous	[K].AEYDESGPSIVHR.[K]		1	1	Q10DV7	Q10DV7	0	2	0.5882	0	1	1	730.344360351563	1459.68144407313	0.16909385797269	0.000123411562526599	HCD	MS2	32.31405	31.225	22.2237550832	18738	NaS3_070418_02.raw	0/0	2.37783098220825			0	8.111E-05
High	Sequest HT (A2)	Unambiguous	[R].AASSAAVEDGSSSNTDTVPTPK.[V]		1	1	Q0J709	Q0J709	0	2	0.7748	0	1	1	1046.48779296875	2091.9683093075	0.309630742122593	0.000323868749774192	CID	MS2		34.525	22.2262737562667	18741	NaS3_070418_02.raw	0/0	3.73449873924255	2210615.8125	22.188419342041	0	3.637E-05
High	Sequest HT (A2)	Unambiguous	[R].KQSSALSAASSAcDHIR.[D]	C13(Carbamidomethyl)	1	1	Q7XDC8	Q7XDC8	1	3	0.6872	0	1	1	596.960021972656	1788.86551265797	-0.116169720690474	-6.92706770332544E-05	HCD	MS2	83.52127	23.11057	22.2556911576	18771	NaS3_070418_02.raw	0/0	5.69039487838745			0	6.254E-08
High	Sequest HT (A2)	Unambiguous	[R].KQSSALSAASSAcDHIR.[D]	C13(Carbamidomethyl)	1	1	Q7XDC8	Q7XDC8	1	3	0.6953	0	1	1	596.960021972656	1788.86551265797	-0.116169720690474	-6.92706770332544E-05	CID	MS2		17.62	22.2576409149333	18773	NaS3_070418_02.raw	0/0	4.65857648849487			0	4.572E-07
High	Sequest HT (A2)	Unambiguous	[K].VATPDQAQEVHDGLR.[K]		1	1	P48494	P48494	0	3	0.5852	0	1	1	545.940368652344	1635.80655269703	-1.2044398478445	-0.000656744322820183	HCD	MS2	29.22149	12.565	22.2666072096	18784	NaS3_070418_02.raw	0/0	3.11005163192749			0	5.744E-05
High	Sequest HT (A2)	Unambiguous	[R].TMASTVPLAVEGEPSNK.[-]		1	1	P31924	P31924	0	2	0.5905	0	1	1	865.935729980469	1730.86418333094	0.72629144602682	0.000628555468779268	CID	MS2		21.685	35.496366044	32819	NaS3_070418_03.raw	0/0	3.37230157852173			0	3.52E-05
High	Sequest HT (A2)	Unambiguous	[R].TMASTVPLAVEGEPSNK.[-]		1	1	P31924	P31924	0	2	0.5213	0	1	1	865.935729980469	1730.86418333094	0.72629144602682	0.000628555468779268	HCD	MS2	0	35.82	35.4942223581333	32817	NaS3_070418_03.raw	0/0	3.75782036781311			0	8.295E-05
High	Sequest HT (A2)	Unambiguous	[R].KPEEITKEEYAAFYK.[S]		2	3	Q0J4P2; Q07078	Q0J4P2; Q69QQ6; Q07078	1	3	0.2658	0	1	1	615.9814453125	1845.9297826775	1.55802891748897	0.000958669166720938	HCD	MS2	40.14694	16.85996	35.4295629296	32747	NaS3_070418_03.raw	0/0	3.651211977005			0	8.45E-05
High	Sequest HT (A2)	Unambiguous	[K].GHYLNATAGTcEEmIKR.[A]	C11(Carbamidomethyl); M14(Oxidation)	1	1	P0C511	P0C511	1	3	0.374	0	1	1	656.308532714844	1966.91104488453	0.0449509578300217	2.94715104865636E-05	HCD	MS2	4.550169	14.455	22.3725734093333	18900	NaS3_070418_02.raw	0/0	3.69246745109558			0	3.472E-05
High	Sequest HT (A2)	Unambiguous	[K].GHYLNATAGTcEEmIKR.[A]	C11(Carbamidomethyl); M14(Oxidation)	1	1	P0C511	P0C511	1	3	0.4762	0	1	1	656.308532714844	1966.91104488453	0.0449509578300217	2.94715104865636E-05	CID	MS2		25.3	22.374236208	18902	NaS3_070418_02.raw	0/0	2.51938343048096			0	0.000128
High	Sequest HT (A2)	Unambiguous	[K].MVEIMANQASScDLK.[E]	C12(Carbamidomethyl)	1	1	P49397	P49397	0	2	0.6172	0	1	1	848.88623046875	1696.7651843075	-3.00821067784208	-0.00255212124993065	CID	MS2		41.085	35.0539774624	32344	NaS3_070418_03.raw	0/0	4.77895927429199	13502531	35.0537147521973	0	4.997E-05
High	Sequest HT (A2)	Unambiguous	[R].AAGGASGGEELTVEER.[N]		1	1	Q2R2W2	Q2R2W2	0	2	0.6046	0	1	1	766.862365722656	1532.71745481531	-0.815573453500403	-0.000625022343683668	HCD	MS2	19.34049	42.46	22.3749713354667	18903	NaS3_070418_02.raw	0/0	3.92210555076599			0	3.492E-05
High	Sequest HT (A2)	Unambiguous	[K].GELEASAATPYELQR.[R]		1	1	P56724	P56724	0	2	0.5237	0	1	1	817.906555175781	1634.80583372156	2.32025741870646	0.0018965807813629	HCD	MS2	0	28.9	35.3858231917333	32698	NaS3_070418_03.raw	0/0	3.80374479293823			0	8.061E-05
High	Sequest HT (A2)	Unambiguous	[K].DGKPFVDVLK.[E]		2	3	P17784; Q5N725	P17784; Q10A30; Q5N725	0	3	0.6004	0	1	1	373.213317871094	1117.62540035328	0.191659318309123	7.14010937675387E-05	CID	MS2		15.79	35.3747777306667	32684	NaS3_070418_03.raw	0/0	4.52778959274292			0	6.06E-05
High	Sequest HT (A2)	Unambiguous	[K].LVAEAGIGTVASGVSK.[G]		1	1	Q69RJ0	Q69RJ0	0	2	0.7287	0	1	1	729.910949707031	1458.81462278406	-1.10457773896937	-0.000805687968750135	CID	MS2		26.26	35.3480829837333	32657	NaS3_070418_03.raw	0/0	4.35140609741211			0	9.26E-06
High	Sequest HT (A2)	Unambiguous	[K].HLGGSDDTVEAYESGK.[L]		1	1	Q0DAE4	Q0DAE4	0	2	0.5469	0	1	1	832.873962402344	1664.74064817469	0.488962101280067	0.000406997343702642	HCD	MS2	63.45585	28.705	22.4541159666667	18989	NaS3_070418_02.raw	0/0	2.44533538818359	7379684.125	22.4872531890869	0	6.356E-05
High	Sequest HT (A2)	Unambiguous	[K].LVAEAGIGTVASGVSK.[G]		1	1	Q69RJ0	Q69RJ0	0	2	0.5048	0	1	1	729.910949707031	1458.81462278406	-1.10457773896937	-0.000805687968750135	HCD	MS2	36.05708	31.69	35.3460121736	32655	NaS3_070418_03.raw	0/0	3.1116418838501			0	0.0001032
High	Sequest HT (A2)	Unambiguous	[K].GHYLNATAGTcEEmIKR.[A]	C11(Carbamidomethyl); M14(Oxidation)	1	1	P0C511	P0C511	1	3	0.4958	0	1	1	656.306274414063	1966.90426998219	-3.3994867893209	-0.00222882927076344	HCD	MS2	0	27.76557	22.4918516770667	19027	NaS3_070418_02.raw	0/0	3.6067156791687			0	2.011E-05
High	Sequest HT (A2)	Unambiguous	[R].YGGGANELSDGYSK.[G]		1	2	Q6K215	Q7XUA6; Q6K215	0	2	0.5637	0	1	1	709.313720703125	1417.62016477625	-2.00962718762188	-0.00142444687503485	HCD	MS2	31.3386	36.795	22.5303166978667	19067	NaS3_070418_02.raw	0/0	3.5346667766571			0	6.439E-05
High	Sequest HT (A2)	Unambiguous	[R].YGGGANELSDGYSK.[G]		1	2	Q6K215	Q7XUA6; Q6K215	0	2	0.7066	0	1	1	709.313720703125	1417.62016477625	-2.00962718762188	-0.00142444687503485	CID	MS2		31.935	22.5329707373333	19068	NaS3_070418_02.raw	0/0	3.51001048088074			0	5.38E-05
High	Sequest HT (A2)	Unambiguous	[K].MGNISPLTGTQGQIR.[L]		1	2	A2YPX3	Q0D3N0; A2YPX3	0	2	0.5532	0	1	1	786.911987304688	1572.81669797938	0.284241325129508	0.000223529687673363	CID	MS2		20.05	35.3132367349333	32618	NaS3_070418_03.raw	0/0	3.75832772254944	21616579.5	35.212043762207	0	3.98E-05
High	Sequest HT (A2)	Unambiguous	[K].DLEYSAGPTVEVAQK.[I]		1	1	Q8SAY0	Q8SAY0	0	2	0.5409	0	1	1	803.902587890625	1606.79789915125	1.2488152723418	0.0010032956250825	CID	MS2		21.34	35.3099411213333	32614	NaS3_070418_03.raw	0/0	5.13685178756714	72597094	35.1720352172852	0	3.242E-05
High	Sequest HT (A2)	Unambiguous	[R].AAGGASGGEELTVEER.[N]		1	1	Q2R2W2	Q2R2W2	0	2	0.5796	0	1	1	766.862365722656	1532.71745481531	-0.815573453500403	-0.000625022343683668	CID	MS2		33.1	22.3770092565333	18905	NaS3_070418_02.raw	0/0	3.3317506313324			0	2.179E-05
High	Sequest HT (A2)	Unambiguous	[R].IIYGGSVTGANcK.[E]	C12(Carbamidomethyl)	1	1	P48494	P48494	0	2	0.6012	0	1	1	670.337280273438	1339.66728391688	-0.132826339465349	-8.89715625298493E-05	CID	MS2		7.398834	22.9533376976	19521	NaS3_070418_02.raw	0/0	3.45679879188538			0	5.943E-05
High	Sequest HT (A2)	Unambiguous	[R].LSELSDAEVGGLK.[A]		1	1	Q5NAY4	Q5NAY4	0	2	0.4826	0	1	1	659.348022460938	1317.68876829188	-0.659046030731667	-0.000434209062404989	CID	MS2		33.89663	35.0129687664	32297	NaS3_070418_03.raw	0/0	3.16701507568359	14348910.75	34.9744186401367	0	0.0001567
High	Sequest HT (A2)	Unambiguous	[R].AGGVDDAPLVGNK.[A]		1	1	Q6ER94	Q6ER94	0	2	0.6161	0	1	1	606.813354492188	1212.61943235438	-2.0280234441295	-0.00122961281249445	HCD	MS2	39.70325	21.90141	22.9833633616	19550	NaS3_070418_02.raw	0/0	3.09739780426025			0	0.0001489
High	Sequest HT (A2)	Unambiguous	[K].GHYLNATAGTcEEmIK.[R]	C11(Carbamidomethyl); M14(Oxidation)	1	1	P0C511	P0C511	0	2	0.6921	0	1	1	905.907897949219	1810.80851926844	-0.732402447272884	-0.000663120781198678	HCD	MS2	4.28878	21.4	23.3340478482667	19943	NaS3_070418_02.raw	0/0	3.66512131690979			0	1.746E-05
High	Sequest HT (A2)	Unambiguous	[K].GHYLNATAGTcEEmIK.[R]	C11(Carbamidomethyl); M14(Oxidation)	1	1	P0C511	P0C511	0	2	0.8323	0	1	1	905.907897949219	1810.80851926844	-0.732402447272884	-0.000663120781198678	CID	MS2		32.11	23.3357896357333	19945	NaS3_070418_02.raw	0/0	3.22453284263611			0	1.242E-05
High	Sequest HT (A2)	Unambiguous	[R].VNVYYNEAScGR.[F]	C10(Carbamidomethyl)	3	4	Q43594; Q8H7U1; Q76FS3	Q43594; Q8H7U1; P45960; Q76FS3	0	2	0.6914	0	1	1	716.319763183594	1431.63224973719	0.0773922187500024	5.53985938331891E-05	CID	MS2		22.615	23.3764291994667	19991	NaS3_070418_02.raw	0/0	3.50285840034485	21813120.5	23.4870471954346	0	0.0001123
High	Sequest HT (A2)	Unambiguous	[R].IDVTGPEQcPPEGK.[L]	C9(Carbamidomethyl)	1	1	Q7XJ02	Q7XJ02	0	2	0.7245	0	1	1	763.860900878906	1526.71452512781	-0.660897308584219	-0.000504501093740117	HCD	MS2	53.94514	28.465	23.4034033946667	20020	NaS3_070418_02.raw	0/0	3.2266252040863			0	4.583E-05
High	Sequest HT (A2)	Unambiguous	[K].GHYLNATAGTcEEmIK.[R]	C11(Carbamidomethyl); M14(Oxidation)	1	1	P0C511	P0C511	0	3	0.586	0	1	1	604.274536132813	1810.80905513844	-0.436474080553291	-0.000263457187458608	HCD	MS2	23.79768	19.5645	23.4265772365333	20044	NaS3_070418_02.raw	0/0	3.71973490715027			0	5.306E-05
High	Sequest HT (A2)	Unambiguous	[K].GHYLNATAGTcEEmIK.[R]	C11(Carbamidomethyl); M14(Oxidation)	1	1	P0C511	P0C511	0	3	0.6386	0	1	1	604.274536132813	1810.80905513844	-0.436474080553291	-0.000263457187458608	CID	MS2		10.55031	23.4283086669333	20046	NaS3_070418_02.raw	0/0	3.31687831878662			0	5.431E-05
High	Sequest HT (A2)	Unambiguous	[K].FAVAAPVAADSGAAAPSAAK.[E]		1	1	P41095	P41095	0	2	0.6024	0	1	1	871.956909179688	1742.90654172938	-0.362951415022998	-0.00031629531258659	CID	MS2		24.07969	34.7537047509333	32022	NaS3_070418_03.raw	0/0	5.02830076217651	107381742	34.6808547973633	0	5.247E-06
High	Sequest HT (A2)	Unambiguous	[K].FAVAAPVAADSGAAAPSAAK.[E]		1	1	P41095	P41095	0	2	0.6017	0	1	1	871.956909179688	1742.90654172938	-0.362951415022998	-0.00031629531258659	HCD	MS2	50.28052	18.505	34.751919632	32020	NaS3_070418_03.raw	0/0	3.5944356918335	107381742	34.6808547973633	0	6.766E-05
High	Sequest HT (A2)	Unambiguous	[K].AVGVNLPGGGAASSAAAAAPAAK.[D]		1	1	P29545	P29545	0	2	0.7583	0	1	1	940.004943847656	1879.00261106531	-0.313365452481323	-0.000294407343972125	CID	MS2		22.51963	34.7501449392	32018	NaS3_070418_03.raw	0/0	5.1255259513855	238536215.5	34.7602005004883	0	1.908E-07
High	Sequest HT (A2)	Unambiguous	[K].AVGVNLPGGGAASSAAAAAPAAK.[D]		1	1	P29545	P29545	0	2	0.719	0	1	1	940.004943847656	1879.00261106531	-0.313365452481323	-0.000294407343972125	HCD	MS2	6.341775	29.11	34.7482717	32016	NaS3_070418_03.raw	0/0	4.51724052429199	238536215.5	34.7602005004883	0	2.122E-07
High	Sequest HT (A2)	Unambiguous	[R].IIYGGSVTGANcK.[E]	C12(Carbamidomethyl)	1	1	P48494	P48494	0	2	0.6519	0	1	1	670.337463378906	1339.66765012781	0.140533242614484	9.41339062201507E-05	CID	MS2		16.045	23.3149927997333	19923	NaS3_070418_02.raw	0/0	3.85271334648132			0	5.52E-05
High	Sequest HT (A2)	Unambiguous	[K].DEAYFAANAAAQASR.[R]		1	1	Q2QLY5	Q2QLY5	0	2	0.75	0	1	1	778.359924316406	1555.71257200281	-0.635057257907571	-0.000493983593742087	CID	MS2		24.385	34.701646628	31980	NaS3_070418_03.raw	0/0	5.48381423950195			0	4.088E-06
High	Sequest HT (A2)	Unambiguous	[K].DGKPFVDVLK.[E]		2	3	P17784; Q5N725	P17784; Q10A30; Q5N725	0	3	0.5311	0	1	1	373.212890625	1117.624118615	-0.955181587867425	-0.000355844999982461	CID	MS2		39.375	34.6444598722667	31920	NaS3_070418_03.raw	0/0	3.85830211639404			0	0.0001032
High	Sequest HT (A2)	Unambiguous	[R].ESGSTMDVVAAQTK.[A]		1	1	P48494	P48494	0	2	0.5822	0	1	1	712.340576171875	1423.67387571375	0.380033633448088	0.000270521875108898	HCD	MS2	9.522915	31.015	23.5802914570667	20209	NaS3_070418_02.raw	0/0	3.04109597206116			0	3.12E-05
High	Sequest HT (A2)	Unambiguous	[R].ESGSTMDVVAAQTK.[A]		1	1	P48494	P48494	0	2	0.681	0	1	1	712.341003417969	1423.67473020594	0.980236058183441	0.000697767968858898	CID	MS2		22.885	23.5817474234667	20211	NaS3_070418_02.raw	0/0	3.7276439666748			0	0.0001176
High	Sequest HT (A2)	Unambiguous	[K].IENLQSHDNTEIYEK.[A]		1	1	Q9SLX0	Q9SLX0	0	3	0.4656	0	1	1	611.626770019531	1832.86575679859	-0.18575356189359	-0.000113487135346683	HCD	MS2	29.77613	24.445	23.6112566296	20244	NaS3_070418_02.raw	0/0	3.20204091072083	15675418	23.6023750305176	0	6.159E-05
High	Sequest HT (A2)	Unambiguous	[K].AGAEVIGISGDDAASHK.[E]		1	1	P0C5D5	P0C5D5	0	2	0.657	0	1	1	799.3935546875	1597.779832745	-1.13077091100547	-0.000903362500025651	HCD	MS2	0	35.73	23.6384389370667	20275	NaS3_070418_02.raw	0/0	4.48942947387695			0	9.991E-06
High	Sequest HT (A2)	Unambiguous	[K].AGAEVIGISGDDAASHK.[E]		1	1	P0C5D5	P0C5D5	0	2	0.717	0	1	1	799.3935546875	1597.779832745	-1.13077091100547	-0.000903362500025651	CID	MS2		27.73	23.6400115445333	20277	NaS3_070418_02.raw	0/0	4.2376070022583			0	5.772E-05
High	Sequest HT (A2)	Unambiguous	[K].EGVIQHSTINNLAIGR.[S]		1	1	Q6ER94	Q6ER94	0	2	0.5302	0	1	1	861.4677734375	1721.928270245	-0.601943991377205	-0.00051825249988724	HCD	MS2	0	29.11	34.4913706482667	31758	NaS3_070418_03.raw	0/0	3.15087962150574	7566802.25	34.4673652648926	0	2.756E-05
High	Sequest HT (A2)	Unambiguous	[R].VGNLLKPLNSEYGK.[V]		1	1	P0C422	P0C422	0	3	0.4814	0	1	1	511.286804199219	1531.84585933766	-1.31169183627037	-0.000669770781238791	HCD	MS2	24.0722	31.975	34.4799084784	31747	NaS3_070418_03.raw	0/0	3.49179100990295	32912490.5	34.4619598388672	0	0.0001014
High	Sequest HT (A2)	Unambiguous	[K].GHYLNATAGTcEEmIK.[R]	C11(Carbamidomethyl); M14(Oxidation)	1	1	P0C511	P0C511	0	2	0.7536	0	1	1	905.908081054688	1810.80888547938	-0.530166448607403	-0.000480015312448678	HCD	MS2	17.26401	26.095	23.7107024205333	20358	NaS3_070418_02.raw	0/0	3.44958543777466	6269913	23.8168258666992	0	0.0001067
High	Sequest HT (A2)	Unambiguous	[K].GHYLNATAGTcEEmIK.[R]	C11(Carbamidomethyl); M14(Oxidation)	1	1	P0C511	P0C511	0	2	0.6545	0	1	1	905.908081054688	1810.80888547938	-0.530166448607403	-0.000480015312448678	CID	MS2		28.675	23.7121543704	20360	NaS3_070418_02.raw	0/0	3.30271434783936	6269913	23.8168258666992	0	2.105E-05
High	Sequest HT (A2)	Unambiguous	[K].DEAYFAANAAAQASR.[R]		1	1	Q2QLY5	Q2QLY5	0	2	0.7209	0	1	1	778.359924316406	1555.71257200281	-0.635057257907571	-0.000493983593742087	HCD	MS2	23.36963	34.795	34.7000885776	31978	NaS3_070418_03.raw	0/0	3.87324476242065			0	3.824E-05
High	Sequest HT (A2)	Unambiguous	[K].MVEIMANQASScDLK.[E]	C12(Carbamidomethyl)	1	1	P49397	P49397	0	2	0.5959	0	1	1	848.89111328125	1696.7749499325	2.74720893664525	0.00233069125006935	CID	MS2		34.33	35.5074658474667	32832	NaS3_070418_03.raw	0/0	4.90349197387695			0	4.835E-05
High	Sequest HT (A2)	Unambiguous	[K].VNTDDSPNIATNYGIR.[S]		1	1	Q9ZP20	Q9ZP20	0	2	0.5337	0	1	1	875.424987792969	1749.84269895594	1.41844147444282	0.00124102296865658	HCD	MS2	37.3931	20.02	34.8311224261333	32105	NaS3_070418_03.raw	0/0	3.5569109916687	24633561	34.91455078125	0	1.521E-05
High	Sequest HT (A2)	Unambiguous	[R].AInGALEcnGKNPGAVNAR.[V]	N3(Deamidated); C8(Carbamidomethyl); N9(Deamidated)	2	2	O04138; Q7Y1Z0	O04138; Q7Y1Z0	1	3	0.1265	0	1	1	643.31494140625	1927.93027095875	0.633404403697356	0.000407052916719793	HCD	MS2	35.25776	38.875	23.2840151637333	19888	NaS3_070418_02.raw	0/0	3.40260696411133			0	5.163E-05
High	Sequest HT (A2)	Unambiguous	[R].KQSSALSAASSAcDHIR.[D]	C13(Carbamidomethyl)	1	1	Q7XDC8	Q7XDC8	1	3	0.3018	0	1	1	596.960327148438	1788.86642818531	0.395622379338956	0.000235905104216746	HCD	MS2	64.06902	19.18	22.9904381626667	19559	NaS3_070418_02.raw	0/0	3.37539553642273			0	6.448E-05
High	Sequest HT (A2)	Unambiguous	[R].KQSSALSAASSAcDHIR.[D]	C13(Carbamidomethyl)	1	1	Q7XDC8	Q7XDC8	1	3	0.2721	0	1	1	596.960327148438	1788.86642818531	0.395622379338956	0.000235905104216746	CID	MS2		14.76667	22.9921505984	19561	NaS3_070418_02.raw	0/0	2.83189082145691			0	8.64E-05
High	Sequest HT (A2)	Unambiguous	[K].GHYLnATAGTcEEmIKR.[A]	N5(Deamidated); C11(Carbamidomethyl); M14(Oxidation)	1	1	P0C511	P0C511	1	3	0.4969	0	1	1	656.636474609375	1967.89487056813	-0.0517821714129899	-3.39672915957342E-05	HCD	MS2	12.0646	32.425	22.9962859304	19566	NaS3_070418_02.raw	0/0	3.26380276679993	9949626	22.9503765106201	0	3.288E-05
High	Sequest HT (A2)	Unambiguous	[K].DGKPFVDVLK.[E]		2	3	P17784; Q5N725	P17784; Q10A30; Q5N725	0	3	0.6282	0	1	1	373.212646484375	1117.62338619313	-1.61051924853974	-0.000599985624982461	CID	MS2		26.44	35.0055673762667	32289	NaS3_070418_03.raw	0/0	3.90407681465149			0	0.000133
High	Sequest HT (A2)	Unambiguous	[K].LVAEAGIGTVASGVSK.[G]		1	1	Q69RJ0	Q69RJ0	0	2	0.7406	0	1	1	729.911865234375	1458.81645383875	0.150586992971204	0.000109839374999865	CID	MS2		25.885	34.9520919917333	32232	NaS3_070418_03.raw	0/0	4.77881717681885			0	8.475E-06
High	Sequest HT (A2)	Unambiguous	[K].LVAEAGIGTVASGVSK.[G]		1	1	Q69RJ0	Q69RJ0	0	2	0.5302	0	1	1	729.911865234375	1458.81645383875	0.150586992971204	0.000109839374999865	HCD	MS2	17.83328	30.46926	34.9504856581333	32230	NaS3_070418_03.raw	0/0	3.81268906593323			0	7.89E-05
High	Sequest HT (A2)	Unambiguous	[K].LGIYSDAGSQTcSNK.[M]	C12(Carbamidomethyl)	1	1	Q9FXT4	Q9FXT4	0	2	0.6103	0	1	1	800.868469238281	1600.72966184656	1.56207542594583	0.00125022828122567	HCD	MS2	10.04916	37.035	23.1638305154667	19752	NaS3_070418_02.raw	0/0	3.30631709098816			0	0.0001071
High	Sequest HT (A2)	Unambiguous	[K].LGIYSDAGSQTcSNK.[M]	C12(Carbamidomethyl)	1	1	Q9FXT4	Q9FXT4	0	2	0.7341	0	1	1	800.868469238281	1600.72966184656	1.56207542594583	0.00125022828122567	CID	MS2		31.3	23.1654198581333	19754	NaS3_070418_02.raw	0/0	3.46409010887146			0	6.543E-05
High	Sequest HT (A2)	Unambiguous	[K].LDRPAEDEAMAGQEVAAAE.[-]		1	1	P49397	P49397	0	2	0.748	0	1	1	986.94970703125	1972.8921374325	0.241996309007908	0.000238716249896243	CID	MS2		30.385	34.9479343490667	32228	NaS3_070418_03.raw	0/0	3.69135332107544	123358258.75	34.7790565490723	0	5.055E-05
High	Sequest HT (A2)	Unambiguous	[K].MGNISPLTGTQGQIR.[L]		1	2	A2YPX3	Q0D3N0; A2YPX3	0	2	0.5272	0	1	1	786.911376953125	1572.81547727625	-0.491884382044464	-0.000386821874826637	CID	MS2		18.31	34.9230873154667	32201	NaS3_070418_03.raw	0/0	3.13157534599304	32054930.25	34.8004264831543	0	7.956E-05
High	Sequest HT (A2)	Unambiguous	[R].AInGALEcnGKNPGAVNAR.[V]	N3(Deamidated); C8(Carbamidomethyl); N9(Deamidated)	2	2	O04138; Q7Y1Z0	O04138; Q7Y1Z0	1	3	0.3269	0	1	1	643.315124511719	1927.93082027516	0.918330037401037	0.000590158385469793	CID	MS2		19.705	23.2860814077333	19890	NaS3_070418_02.raw	0/0	2.59709000587463			0	0.0001289
High	Sequest HT (A2)	Unambiguous	[K].AATAGVSSAPVASGQAPPSYVVR.[A]		1	1	Q6F4N5	Q6F4N5	0	2	0.6028	0	1	1	1072.06030273438	2143.11332883875	-0.409647440884	-0.000438960625160689	CID	MS2		42.45	34.9070795085333	32185	NaS3_070418_03.raw	0/0	2.81713843345642	10992166	34.901927947998	0	0.0001064
High	Sequest HT (A2)	Unambiguous	[R].ESGSTMDVVAAQTK.[A]		1	1	P48494	P48494	0	2	0.7583	0	1	1	712.340026855469	1423.67277708094	-0.391655198354509	-0.000278794531141102	CID	MS2		11.68547	23.1891939301333	19779	NaS3_070418_02.raw	0/0	3.93031287193298			0	0.0001301
High	Sequest HT (A2)	Unambiguous	[K].EGVIQHSTINNLAIGR.[S]		1	1	Q6ER94	Q6ER94	0	2	0.6485	0	1	1	861.467346191406	1721.92741575281	-1.09818514608104	-0.00094549859363724	CID	MS2		33.355	34.8870805104	32161	NaS3_070418_03.raw	0/0	2.93076944351196	22297930	34.7688407897949	0	0.0001145
High	Sequest HT (A2)	Unambiguous	[K].EGVIQHSTINNLAIGR.[S]		1	1	Q6ER94	Q6ER94	0	2	0.6811	0	1	1	861.467346191406	1721.92741575281	-1.09818514608104	-0.00094549859363724	HCD	MS2	0	23.8	34.8852345685333	32159	NaS3_070418_03.raw	0/0	3.70041656494141	22297930	34.7688407897949	0	1.956E-05
High	Sequest HT (A2)	Unambiguous	[K].DEAYFAANAAAQASR.[R]		1	1	Q2QLY5	Q2QLY5	0	2	0.7631	0	1	1	778.361083984375	1555.71489133875	0.855792984179877	0.000665684375007913	CID	MS2		29.71	34.8836913053333	32157	NaS3_070418_03.raw	0/0	5.35581636428833			0	1.002E-05
High	Sequest HT (A2)	Unambiguous	[K].DEAYFAANAAAQASR.[R]		1	1	Q2QLY5	Q2QLY5	0	2	0.7847	0	1	1	778.359741210938	1555.71220579188	-0.870454664552957	-0.000677089062492087	HCD	MS2	6.798559	19.57	34.8820286688	32155	NaS3_070418_03.raw	0/0	4.04121398925781			0	2.876E-05
High	Sequest HT (A2)	Unambiguous	[R].VGNLLKPLNSEYGK.[V]		1	1	P0C422	P0C422	0	3	0.6814	0	1	1	511.287445068359	1531.84778194508	-0.0566015226549788	-2.89016406137913E-05	CID	MS2		29.11	34.8664398162667	32140	NaS3_070418_03.raw	0/0	2.95470070838928			0	0.0001256
High	Sequest HT (A2)	Unambiguous	[R].VGNLLKPLNSEYGK.[V]		1	1	P0C422	P0C422	0	3	0.5385	0	1	1	511.287170410156	1531.84695797047	-0.59449737134729	-0.000303559843738791	HCD	MS2	12.32118	18.88	34.8648290736	32138	NaS3_070418_03.raw	0/0	3.11637902259827			0	0.0001123
High	Sequest HT (A2)	Unambiguous	[R].YGGGANTLAAGYSK.[G]		1	1	Q8H5N9	Q8H5N9	0	2	0.6265	0	1	1	665.325500488281	1329.64372434656	0.277575607797073	0.000184538281246205	HCD	MS2	11.39403	15.025	23.2786086445333	19881	NaS3_070418_02.raw	0/0	3.24112439155579			0	6.563E-05
High	Sequest HT (A2)	Unambiguous	[R].YGGGANTLAAGYSK.[G]		1	1	Q8H5N9	Q8H5N9	0	2	0.6228	0	1	1	665.325500488281	1329.64372434656	0.277575607797073	0.000184538281246205	CID	MS2		25.795	23.2800964546667	19883	NaS3_070418_02.raw	0/0	3.95014023780823			0	2.302E-05
High	Sequest HT (A2)	Unambiguous	[K].VNTDDSPNIATNYGIR.[S]		1	1	Q9ZP20	Q9ZP20	0	2	0.5572	0	1	1	875.424987792969	1749.84269895594	1.41844147444282	0.00124102296865658	CID	MS2		25.77405	34.8328160418667	32107	NaS3_070418_03.raw	0/0	4.0219898223877	24633561	34.91455078125	0	2.815E-05
High	Sequest HT (A2)	Unambiguous	[K].AATAGVSSAPVASGQAPPSYVVR.[A]		1	1	Q6F4N5	Q6F4N5	0	2	0.5743	0	1	1	1072.06030273438	2143.11332883875	-0.409647440884	-0.000438960625160689	HCD	MS2	0	33.1	34.9050879424	32183	NaS3_070418_03.raw	0/0	4.04306840896606	10992166	34.901927947998	0	4.096E-05
High	Sequest HT (A2)	Unambiguous	[K].LSVETTANQDPLVTK.[G]		1	1	Q43008	Q43008	0	2	0.6576	0	1	1	808.430725097656	1615.85417356531	0.267224255152085	0.000215897656289599	CID	MS2		29.23	34.4757545674667	31742	NaS3_070418_03.raw	0/0	2.9468207359314			0	7.459E-05
High	Sequest HT (A2)	Unambiguous	[R].AAGGASGGEELTVEER.[N]		1	1	Q2R2W2	Q2R2W2	0	2	0.6738	0	1	1	766.862182617188	1532.71708860438	-1.05450244701944	-0.000808127812433668	CID	MS2		25.795	22.1904695064	18698	NaS3_070418_02.raw	0/0	3.28491067886353			0	3.958E-05
High	Sequest HT (A2)	Unambiguous	[K].VLcDEADAAVR.[N]	C3(Carbamidomethyl)	1	1	Q69RJ0	Q69RJ0	0	2	0.6006	0	1	1	609.792114257813	1218.57695188563	-1.1165834489373	-0.000680322187502469	CID	MS2		14.50599	22.1867884704	18694	NaS3_070418_02.raw	0/0	3.57509398460388			0	0.0001387
High	Sequest HT (A2)	Unambiguous	[K].GLAYDISDDQQDITR.[G]		1	1	P93431	P93431	0	2	0.5773	0	1	1	855.401977539063	1709.79667844813	-0.587754846370645	-0.000502470937362887	CID	MS2		27.505	36.4517078688	33835	NaS3_070418_03.raw	0/0	3.61871075630188			0	5.606E-05
High	Sequest HT (A2)	Unambiguous	[K].FSNAcGAIcTTK.[K]	C5(Carbamidomethyl); C9(Carbamidomethyl)	1	1	Q0J8G4	Q0J8G4	0	2	0.6395	0	1	1	665.299499511719	1329.59172239344	-0.647037726879366	-0.000430148281189702	HCD	MS2	20.16101	24.505	19.7833503136	16130	NaS3_070418_02.raw	0/0	3.44152045249939			0	0.0001491
High	Sequest HT (A2)	Unambiguous	[K].FSNAcGAIcTTK.[K]	C5(Carbamidomethyl); C9(Carbamidomethyl)	1	1	Q0J8G4	Q0J8G4	0	2	0.6636	0	1	1	665.299499511719	1329.59172239344	-0.647037726879366	-0.000430148281189702	CID	MS2		20.485	19.7850241445333	16132	NaS3_070418_02.raw	0/0	3.27364897727966			0	0.0001529
High	Sequest HT (A2)	Unambiguous	[R].LEKPASYDQIK.[A]		2	2	Q7FAH2; Q6K5G8	Q7FAH2; Q6K5G8	0	3	0.5385	0	1	1	431.233947753906	1291.68729000172	-1.51185611540637	-0.000650949427002464	CID	MS2		6.121756	19.8483428138667	16196	NaS3_070418_02.raw	0/0	3.24803113937378			0	0.0001401
High	Sequest HT (A2)	Unambiguous	[K].ALAGQKDEAYFAANAAAQASR.[R]		1	1	Q2QLY5	Q2QLY5	1	3	0.6812	0	1	1	708.688049316406	2124.04959468922	1.28961336770306	0.000913066406155849	HCD	MS2	15.73105	25.285	36.3753925493333	33751	NaS3_070418_03.raw	0/0	4.79782772064209			0	6.69E-05
High	Sequest HT (A2)	Unambiguous	[R].VEIIANDQGNR.[I]		1	1	Q75HQ0	Q75HQ0	0	2	0.5292	0	1	1	614.817199707031	1228.62712278406	-0.746194867684696	-0.000458397968714053	CID	MS2		18.865	19.8514298189333	16200	NaS3_070418_02.raw	0/0	3.24620294570923			0	0.0001198
High	Sequest HT (A2)	Unambiguous	[K].AGEDDDDLDDEDAEDEDKADEK.[A]		1	1	Q9SLY8	Q9SLY8	1	3	1	0	1	1	818.641052246094	2453.90860347828	0.640956752498026	0.000524282760428226	HCD	MS2	0	15.79	19.8813576416	16230	NaS3_070418_02.raw	0/0	4.62694883346558	61291923.5	19.9904823303223	0	2.971E-06
High	Sequest HT (A2)	Unambiguous	[K].AGEDDDDLDDEDAEDEDKADEK.[A]		1	1	Q9SLY8	Q9SLY8	1	3	1	0	1	1	818.641052246094	2453.90860347828	0.640956752498026	0.000524282760428226	CID	MS2		26.44	19.8830372509333	16232	NaS3_070418_02.raw	0/0	3.65514421463013	61291923.5	19.9904823303223	0	6.431E-07
High	Sequest HT (A2)	Unambiguous	[K].IGFESSQEVQHR.[I]		1	1	P35686	P35686	0	2	0.432	0	1	1	708.8466796875	1416.686082745	-0.377129983030487	-0.000267137499918135	HCD	MS2	7.689027	41.565	19.8908430536	16241	NaS3_070418_02.raw	0/0	2.94455623626709			0	0.0001374
High	Sequest HT (A2)	Unambiguous	[K].NAIIWGNHSSTQYPDVNHATVK.[T]		1	1	Q7XDC8	Q7XDC8	0	3	0.4691	0	1	1	818.072998046875	2452.20444088063	1.64953510010675	0.00134833020850541	CID	MS2		35.52	36.3712115541333	33746	NaS3_070418_03.raw	0/0	4.04953622817993			0	5.088E-06
High	Sequest HT (A2)	Unambiguous	[K].NAIIWGNHSSTQYPDVNHATVK.[T]		1	1	Q7XDC8	Q7XDC8	0	3	0.5	0	1	1	818.072692871094	2452.20352535328	1.2761857827816	0.00104315442725541	HCD	MS2	13.42606	26.08	36.3693508456	33744	NaS3_070418_03.raw	0/0	4.07541131973267			0	7.025E-07
High	Sequest HT (A2)	Unambiguous	[K].AGEDDDDLDDEDAEDEDKADEK.[A]		1	1	Q9SLY8	Q9SLY8	1	3	1	0	1	1	818.640563964844	2453.90713863453	0.0440132938764797	3.60015104282259E-05	HCD	MS2	51.97428	27.64	20.2423648330667	16613	NaS3_070418_02.raw	0/0	4.58100366592407	2560430.875	20.2333240509033	0	8.254E-06
High	Sequest HT (A2)	Unambiguous	[K].AGEDDDDLDDEDAEDEDKADEK.[A]		1	1	Q9SLY8	Q9SLY8	1	3	1	0	1	1	818.640563964844	2453.90713863453	0.0440132938764797	3.60015104282259E-05	CID	MS2		32.695	20.2438793448	16615	NaS3_070418_02.raw	0/0	4.03176355361938	2560430.875	20.2333240509033	0	5.247E-05
High	Sequest HT (A2)	Unambiguous	[K].YGQDATNVGDEGGFAPNIQENK.[E]		1	1	Q42971	Q42971	0	3	0.4314	0	1	1	775.353637695313	2324.04635982594	1.635949360943	0.0012673386457512	HCD	MS2	43.33501	31.825	36.3032060010667	33676	NaS3_070418_03.raw	0/0	3.49802947044373			0	7.419E-05
High	Sequest HT (A2)	Unambiguous	[K].YGAGIGPGVYDIHSPR.[I]		2	2	Q2QLY5; Q2QLY4	Q2QLY5; Q2QLY4	0	3	0.7531	0	1	1	553.614868164063	1658.83005123219	0.916955646840436	0.00050702406262341	HCD	MS2	12.03791	8.194691	36.2641283352	33635	NaS3_070418_03.raw	0/0	4.01262092590332			0	4.711E-06
High	Sequest HT (A2)	Unambiguous	[K].ALAGqKDEAYFAANAAAQASR.[R]	Q5(Deamidated)	1	1	Q2QLY5	Q2QLY5	1	2	0.0573	0	1	1	1063.02770996094	2125.04814329188	8.12778868599947	0.00863590093734801	CID	MS2		23.095	36.245785704	33617	NaS3_070418_03.raw	0/0	4.35590314865112			0	0.0001528
High	Sequest HT (A2)	Unambiguous	[K].YGAGIGPGVYDIHSPR.[I]		2	2	Q2QLY5; Q2QLY4	Q2QLY5; Q2QLY4	0	2	0.6762	0	1	1	829.918151855469	1658.82902708094	0.299561364429131	0.00024846046892435	CID	MS2		16.63	36.2365317013333	33605	NaS3_070418_03.raw	0/0	3.86008358001709			0	5.26E-05
High	Sequest HT (A2)	Unambiguous	[K].YGAGIGPGVYDIHSPR.[I]		2	2	Q2QLY5; Q2QLY4	Q2QLY5; Q2QLY4	0	2	0.64	0	1	1	829.918151855469	1658.82902708094	0.299561364429131	0.00024846046892435	HCD	MS2	63.96547	37.21	36.2349153917333	33603	NaS3_070418_03.raw	0/0	3.49646735191345			0	3.939E-05
High	Sequest HT (A2)	Unambiguous	[K].VALVYGQMNEPPGAR.[M]		1	1	P12085	P12085	0	2	0.5742	0	1	1	801.409545898438	1601.81181516688	0.86019971102098	0.000688938437633624	CID	MS2		27.475	36.1964252213333	33563	NaS3_070418_03.raw	0/0	3.57084369659424			0	6.644E-05
High	Sequest HT (A2)	Unambiguous	[K].VALVYGQMNEPPGAR.[M]		1	1	P12085	P12085	0	2	0.5246	0	1	1	801.408508300781	1601.80973997156	-0.43533143560514	-0.000348659218616376	HCD	MS2	0	16.99	36.1947939090667	33561	NaS3_070418_03.raw	0/0	3.44553899765015			0	0.0001187
High	Sequest HT (A2)	Unambiguous	[K].AAGVYTDAEGAAADK.[F]		1	1	Q84T92	Q84T92	0	2	0.6132	0	1	1	705.331726074219	1409.65617551844	1.32069857090231	0.000930864218844363	HCD	MS2	21.71794	34.885	20.7138751469333	17105	NaS3_070418_02.raw	0/0	3.1778724193573			0	2.572E-05
High	Sequest HT (A2)	Unambiguous	[K].VMANADTPEDATTAR.[Q]		1	1	Q6AVA8	Q6AVA8	0	2	0.5583	0	1	1	781.858825683594	1562.71037473719	-0.727122571685147	-0.000568141406347422	CID	MS2		35.295	19.7592299541333	16106	NaS3_070418_02.raw	0/0	3.26295828819275	8214811.5	19.6731624603271	0	0.0001251
High	Sequest HT (A2)	Unambiguous	[R].mVGESTEAVGAGVGGGSSGQK.[M]	M1(Oxidation)	1	1	Q7F9I1	Q7F9I1	0	2	0.65	0	1	1	940.935668945313	1880.86406126063	-0.736054446844097	-0.000692209687604084	CID	MS2		29.635	19.6926785637333	16032	NaS3_070418_02.raw	0/0	2.80266404151917	4569852.875	19.6416664123535	0	7.251E-05
High	Sequest HT (A2)	Unambiguous	[K].GLAYDISDDQQDITR.[G]		1	1	P93431	P93431	0	2	0.526	0	1	1	855.401306152344	1709.79533567469	-1.37309538726885	-0.00117385765611289	HCD	MS2	0	18.715	36.4704629965333	33852	NaS3_070418_03.raw	0/0	3.08356046676636			0	8.243E-05
High	Sequest HT (A2)	Unambiguous	[K].GLAYDISDDQQDITR.[G]		1	1	P93431	P93431	0	2	0.5341	0	1	1	855.401550292969	1709.79582395594	-1.08751700876041	-0.000929717031112887	CID	MS2		29.68	36.472127724	33854	NaS3_070418_03.raw	0/0	3.37126898765564			0	0.0001011
High	Sequest HT (A2)	Unambiguous	[K].AAAAAEAASSSSSNEPAVDAQAK.[Q]		1	1	Q10RI7	Q10RI7	0	2	0.818	0	1	1	1052.49389648438	2103.98051633875	0.770620253984836	0.000810684375210258	CID	MS2		250	18.6483868693333	15005	NaS3_070418_02.raw	0/0	4.34275007247925	1696511.0625	18.6173629760742	0	2.36E-06
High	Sequest HT (A2)	Unambiguous	[R].VEIIANDQGNR.[I]		1	1	Q75HQ0	Q75HQ0	0	2	0.5662	0	1	1	614.817199707031	1228.62712278406	-0.746194867684696	-0.000458397968714053	CID	MS2		24.7779	18.6998449544	15049	NaS3_070418_02.raw	0/0	3.02452087402344			0	0.0001238
High	Sequest HT (A2)	Unambiguous	[K].KMDATAQELSEEK.[T]		1	1	Q7XDC8	Q7XDC8	1	2	0.5068	0	1	1	740.352172851563	1479.69706907313	-1.67623006704494	-0.00124015843744019	HCD	MS2	0	28.225	18.7457265288	15098	NaS3_070418_02.raw	0/0	4.37609434127808			0	2.567E-05
High	Sequest HT (A2)	Unambiguous	[K].YGAGIGPGVYDIHSPR.[I]		2	2	Q2QLY5; Q2QLY4	Q2QLY5; Q2QLY4	0	3	0.7702	0	1	1	553.614501953125	1658.82895259938	0.254661267086771	0.000140813125123411	CID	MS2		4.807518	36.6703252802667	34054	NaS3_070418_03.raw	0/0	3.22229099273682			0	8.639E-05
High	Sequest HT (A2)	Unambiguous	[K].YGAGIGPGVYDIHSPR.[I]		2	2	Q2QLY5; Q2QLY4	Q2QLY5; Q2QLY4	0	2	0.6357	0	1	1	829.918273925781	1658.82927122156	0.446737893263279	0.00037053078142435	HCD	MS2	41.31508	23.41	36.6286875541333	34010	NaS3_070418_03.raw	0/0	3.9835946559906			0	2.544E-05
High	Sequest HT (A2)	Unambiguous	[R].VEIIANDQGNR.[I]		1	1	Q75HQ0	Q75HQ0	0	2	0.6174	0	1	1	614.817565917969	1228.62785520594	-0.15006499647455	-9.21870312140527E-05	CID	MS2		14.20917	19.0896926013333	15428	NaS3_070418_02.raw	0/0	3.11469316482544			0	0.000148
High	Sequest HT (A2)	Unambiguous	[R].cNDELEPSQcTAAcK.[S]	C1(Carbamidomethyl); C10(Carbamidomethyl); C14(Carbamidomethyl)	1	2	A2WK50	A2WK50; Q0JR25	0	2	0.9359	0	1	1	891.858276367188	1782.70927610438	0.0733234443289033	6.53571873883152E-05	HCD	MS2	29.53418	26.275	19.1019273842667	15443	NaS3_070418_02.raw	0/0	3.11761856079102			0	5.424E-05
High	Sequest HT (A2)	Unambiguous	[R].cNDELEPSQcTAAcK.[S]	C1(Carbamidomethyl); C10(Carbamidomethyl); C14(Carbamidomethyl)	1	2	A2WK50	A2WK50; Q0JR25	0	2	0.983	0	1	1	891.858276367188	1782.70927610438	0.0733234443289033	6.53571873883152E-05	CID	MS2		35.685	19.1037461064	15445	NaS3_070418_02.raw	0/0	3.52132415771484			0	9.64E-06
High	Sequest HT (A2)	Unambiguous	[K].VALVYGQMNEPPGAR.[M]		1	1	P12085	P12085	0	2	0.7447	0	1	1	801.408996582031	1601.81071653406	0.174330280454211	0.000139622031383624	CID	MS2		19.795	36.5882516658667	33966	NaS3_070418_03.raw	0/0	3.76098895072937			0	5.381E-05
High	Sequest HT (A2)	Unambiguous	[K].VALVYGQMNEPPGAR.[M]		1	1	P12085	P12085	0	2	0.406	0	1	1	801.408996582031	1601.81071653406	0.174330280454211	0.000139622031383624	HCD	MS2	3.514002	32.70668	36.5865791504	33964	NaS3_070418_03.raw	0/0	2.6555802822113			0	3.347E-05
High	Sequest HT (A2)	Unambiguous	[K].AAGVYTDAEGAAADK.[F]		1	1	Q84T92	Q84T92	0	2	0.5722	0	1	1	705.331726074219	1409.65617551844	1.32069857090231	0.000930864218844363	CID	MS2		33.1	20.7157374290667	17107	NaS3_070418_02.raw	0/0	3.60336685180664			0	3.278E-05
High	Sequest HT (A2)	Unambiguous	[K].NVAGSISGLNAGNAASIPSK.[C]		1	2	Q7XJ39	Q2QYL2; Q7XJ39	0	2	0.6372	0	1	1	914.482299804688	1827.95732297938	0.770067463493602	0.000703824687548149	CID	MS2		27.415	36.5839165957333	33962	NaS3_070418_03.raw	0/0	4.2985634803772			0	4.233E-05
High	Sequest HT (A2)	Unambiguous	[K].YGQDATNVGDEGGFAPNIQENK.[E]		1	1	Q42971	Q42971	0	2	0.8292	0	1	1	1162.52478027344	2324.04228391688	-0.11785202656789	-0.000136946562633966	CID	MS2		26.60369	36.5813813754667	33959	NaS3_070418_03.raw	0/0	4.80151319503784	224690004	36.5465774536133	0	1.011E-06
High	Sequest HT (A2)	Unambiguous	[K].YGQDATNVGDEGGFAPNIQENK.[E]		1	1	Q42971	Q42971	0	2	0.7254	0	1	1	1162.52465820313	2324.04203977625	-0.222902006904765	-0.000259016875133966	HCD	MS2	0	20.29625	36.5796103248	33957	NaS3_070418_03.raw	0/0	4.26343536376953	224690004	36.5465774536133	0	6.848E-07
High	Sequest HT (A2)	Unambiguous	[K].VMANADTPEDATTAR.[Q]		1	1	Q6AVA8	Q6AVA8	0	2	0.5718	0	1	1	781.859985351563	1562.71269407313	0.757051520042214	0.000591526562402578	HCD	MS2	0	19.63	19.3789359376	15726	NaS3_070418_02.raw	0/0	3.61893630027771			0	7.565E-05
High	Sequest HT (A2)	Unambiguous	[K].VMANADTPEDATTAR.[Q]		1	1	Q6AVA8	Q6AVA8	0	2	0.5489	0	1	1	781.859985351563	1562.71269407313	0.757051520042214	0.000591526562402578	CID	MS2		29.755	19.3805860602667	15728	NaS3_070418_02.raw	0/0	3.16677975654602			0	4.364E-05
High	Sequest HT (A2)	Unambiguous	[R].IGYSMITDAEEK.[G]		2	2	Q9XEA8; Q9XEA6	Q9XEA8; Q9XEA6	0	2	0.6452	0	1	1	678.821472167969	1356.63566770594	0.375477470528252	0.000254692968837844	CID	MS2		23.72006	36.5513037016	33930	NaS3_070418_03.raw	0/0	4.19677114486694	11056055.75	36.5352592468262	0	0.0001322
High	Sequest HT (A2)	Unambiguous	[R].LEKPASYDQIK.[A]		2	2	Q7FAH2; Q6K5G8	Q7FAH2; Q6K5G8	0	3	0.5608	0	1	1	431.234130859375	1291.68783931813	-1.0865863306724	-0.000467843958252464	CID	MS2		5.153227	19.4652736936	15806	NaS3_070418_02.raw	0/0	3.36584305763245			0	6.66E-05
High	Sequest HT (A2)	Unambiguous	[R].VEIIANDQGNR.[I]		1	1	Q75HQ0	Q75HQ0	0	2	0.6637	0	1	1	614.8173828125	1228.627488995	-0.448129932079623	-0.000275292499964053	CID	MS2		15.49749	19.4661697669333	15807	NaS3_070418_02.raw	0/0	3.39247298240662			0	0.0001096
High	Sequest HT (A2)	Unambiguous	[R].GLLASPDGSTVYETSR.[T]		1	1	Q6H6D2	Q6H6D2	0	2	0.5197	0	1	1	826.909606933594	1652.81193723719	-0.404149151810628	-0.000333991406250789	HCD	MS2	17.15825	40.47	36.4804837821333	33863	NaS3_070418_03.raw	0/0	3.04270219802856			0	0.0001517
High	Sequest HT (A2)	Unambiguous	[R].VQGEVcAALEEADGSGAR.[F]	C6(Carbamidomethyl)	1	1	Q7XPL2	Q7XPL2	0	2	0.6398	0	1	1	909.917602539063	1818.82792844813	-0.405624723592855	-0.000368880937497096	CID	MS2		33.1	36.4745754002667	33857	NaS3_070418_03.raw	0/0	3.21614837646484	11227874.875	36.4153938293457	0	8.084E-06
High	Sequest HT (A2)	Unambiguous	[R].VQGEVcAALEEADGSGAR.[F]	C6(Carbamidomethyl)	1	1	Q7XPL2	Q7XPL2	0	2	0.6063	0	1	1	909.917602539063	1818.82792844813	-0.405624723592855	-0.000368880937497096	HCD	MS2	68.5621	37.98	36.4729049410667	33855	NaS3_070418_03.raw	0/0	3.19787979125977	11227874.875	36.4153938293457	0	0.000138
High	Sequest HT (A2)	Unambiguous	[K].NVAGSISGLNAGNAASIPSK.[C]		1	2	Q7XJ39	Q2QYL2; Q7XJ39	0	2	0.5821	0	1	1	914.4814453125	1827.955613995	-0.164848067383125	-0.000150667499951851	HCD	MS2	0	24.7648	36.5821916586667	33960	NaS3_070418_03.raw	0/0	5.5976505279541			0	6.033E-06
High	Sequest HT (A2)	Unambiguous	[K].YGQDATNVGDEGGFAPNIQENK.[E]		1	1	Q42971	Q42971	0	2	0.7682	0	1	1	1162.52490234375	2324.0425280575	-0.012802046231016	-1.48762501339661E-05	CID	MS2		40.32	36.1753095410667	33542	NaS3_070418_03.raw	0/0	3.58462142944336			0	4.144E-05
High	Sequest HT (A2)	Unambiguous	[K].DEAYFAANAAAQASR.[R]		1	1	Q2QLY5	Q2QLY5	0	2	0.6752	0	1	1	778.360961914063	1555.71464719813	0.698861379749619	0.000543614062507913	CID	MS2		31.69	36.1681095098667	33534	NaS3_070418_03.raw	0/0	4.27774238586426			0	7.284E-05
High	Sequest HT (A2)	Unambiguous	[K].DEAYFAANAAAQASR.[R]		1	1	Q2QLY5	Q2QLY5	0	2	0.6181	0	1	1	778.361511230469	1555.71574583094	1.40505359968578	0.00109293046875791	HCD	MS2	28.8645	21.865	36.166397044	33532	NaS3_070418_03.raw	0/0	3.42698860168457			0	0.0001107
High	Sequest HT (A2)	Unambiguous	[R].FDDGVGGDNEVQR.[T]		1	1	P0DKK0	P0DKK0	0	2	0.3547	0	1	1	704.310607910156	1407.61393919031	0.303762580468706	0.000213790156294635	CID	MS2		27.55	21.7899742578667	18269	NaS3_070418_02.raw	0/0	3.2690007686615			0	0.000119
High	Sequest HT (A2)	Unambiguous	[R].AAGGASGGEELTVEER.[N]		1	1	Q2R2W2	Q2R2W2	0	2	0.6273	0	1	1	766.863037109375	1532.71879758875	0.0604995227360617	4.63643750663323E-05	HCD	MS2	57.7751	18.475	21.8052628698667	18287	NaS3_070418_02.raw	0/0	3.80699777603149			0	1.232E-06
High	Sequest HT (A2)	Unambiguous	[R].AAGGASGGEELTVEER.[N]		1	1	Q2R2W2	Q2R2W2	0	2	0.7015	0	1	1	766.863037109375	1532.71879758875	0.0604995227360617	4.63643750663323E-05	CID	MS2		28.765	21.8068504730667	18289	NaS3_070418_02.raw	0/0	3.25259184837341			0	2.101E-05
High	Sequest HT (A2)	Unambiguous	[K].GELEASAATPYELQR.[R]		1	1	P56724	P56724	0	2	0.6101	0	1	1	817.905578613281	1634.80388059656	1.12554090163449	0.0009200182813629	CID	MS2		14.29	35.7530550693333	33096	NaS3_070418_03.raw	0/0	4.77413988113403			0	8.904E-05
High	Sequest HT (A2)	Unambiguous	[K].GLYETTGGGANVVAPGYTK.[G]		1	1	Q7XSQ9	Q7XSQ9	0	2	0.5408	0	1	1	927.96630859375	1854.9253405575	1.14415382753076	0.00106115874996249	CID	MS2		29.05	35.7223812544	33063	NaS3_070418_03.raw	0/0	3.30935835838318			0	1.027E-05
High	Sequest HT (A2)	Unambiguous	[K].GLYETTGGGANVVAPGYTK.[G]		1	1	Q7XSQ9	Q7XSQ9	0	2	0.5128	0	1	1	927.965270996094	1854.92326536219	0.0254038479661092	2.35610937124875E-05	HCD	MS2	17.65776	42.625	35.7199335858667	33061	NaS3_070418_03.raw	0/0	3.51433777809143			0	9.304E-06
High	Sequest HT (A2)	Unambiguous	[R].KQSSALSAASSAcDHIR.[D]	C13(Carbamidomethyl)	1	1	Q7XDC8	Q7XDC8	1	3	0.6073	0	1	1	596.9599609375	1788.8653295525	-0.21852814069636	-0.000130305833283254	HCD	MS2	13.28146	14.89	21.8868050608	18381	NaS3_070418_02.raw	0/0	5.2177414894104			0	4.522E-07
High	Sequest HT (A2)	Unambiguous	[R].KQSSALSAASSAcDHIR.[D]	C13(Carbamidomethyl)	1	1	Q7XDC8	Q7XDC8	1	3	0.6485	0	1	1	596.959899902344	1788.86514644703	-0.320886560702246	-0.000191340989533254	CID	MS2		25.675	21.8884843784	18383	NaS3_070418_02.raw	0/0	4.41450071334839			0	2.855E-06
High	Sequest HT (A2)	Unambiguous	[K].YGVTESTLLTR.[N]		1	1	Q8H8C7	Q8H8C7	0	2	0.5552	0	1	1	620.332702636719	1239.65812864344	0.149971561736305	9.29567188450164E-05	CID	MS2		12.50941	35.714612984	33055	NaS3_070418_03.raw	0/0	2.9914219379425			0	0.0001433
High	Sequest HT (A2)	Unambiguous	[R].AAAGVcEESIPGLR.[V]	C6(Carbamidomethyl)	1	1	Q941Z0	Q941Z0	0	2	0.6085	0	1	1	715.358703613281	1429.71013059656	-0.180906174646452	-0.000129321718684849	CID	MS2		34.68754	35.680583324	33019	NaS3_070418_03.raw	0/0	3.78022384643555			0	8.276E-05
High	Sequest HT (A2)	Unambiguous	[R].FDDGVGGDNEVQR.[T]		1	1	P0DKK0	P0DKK0	0	2	0.4199	0	1	1	704.310607910156	1407.61393919031	0.303762580468706	0.000213790156294635	HCD	MS2	33.4311	24.325	21.7886471984	18267	NaS3_070418_02.raw	0/0	3.30636119842529			0	0.0001224
High	Sequest HT (A2)	Unambiguous	[R].AAAGVcEESIPGLR.[V]	C6(Carbamidomethyl)	1	1	Q941Z0	Q941Z0	0	2	0.5073	0	1	1	715.358703613281	1429.71013059656	-0.180906174646452	-0.000129321718684849	HCD	MS2	56.68599	27.475	35.6788520146667	33017	NaS3_070418_03.raw	0/0	3.4128851890564			0	0.0001558
High	Sequest HT (A2)	Unambiguous	[K].GHYLNATAGTcEEmIKR.[A]	C11(Carbamidomethyl); M14(Oxidation)	1	1	P0C511	P0C511	1	3	0.5107	0	1	1	656.308410644531	1966.91067867359	-0.141234866340299	-9.25988020134364E-05	CID	MS2		17.41	22.0097311232	18519	NaS3_070418_02.raw	0/0	2.79580211639404			0	7.476E-05
High	Sequest HT (A2)	Unambiguous	[R].GILAmDESNATcGK.[R]	M5(Oxidation); C12(Carbamidomethyl)	1	1	Q40677	Q40677	0	2	0.6667	0	1	1	741.831115722656	1482.65495481531	-0.910726702377563	-0.000675147343756066	HCD	MS2	7.140547	27.85	22.0115624784	18521	NaS3_070418_02.raw	0/0	2.8243579864502			0	0.0001126
High	Sequest HT (A2)	Unambiguous	[K].AVGVNLPGGGAASSAAAAAPAAK.[D]		1	1	P29545	P29545	0	2	0.6599	0	1	1	940.006652832031	1879.00602903406	1.50566750617371	0.00141457703102787	CID	MS2		33.1	35.5437036021333	32872	NaS3_070418_03.raw	0/0	3.46996474266052			0	0.0001042
High	Sequest HT (A2)	Unambiguous	[K].AAATAAASGEPPKESAADDEEMDPTqYYENR.[L]	Q26(Deamidated)	1	1	Q6F2U9	Q6F2U9	1	3	0.0564	0	1	1	1096.14270019531	3286.41354732594	5.20242952925098	0.00569908197890727	CID	MS2		41.145	35.5409935778667	32869	NaS3_070418_03.raw	0/0	4.79120063781738	5040525.25	35.4914093017578	0	7.361E-05
High	Sequest HT (A2)	Unambiguous	[K].NVTISNSEGVQEADR.[T]		1	1	Q6AVT2	Q6AVT2	0	2	0.6519	0	1	1	809.88671875	1618.76616087	-0.343947027039564	-0.000278385000001435	HCD	MS2	7.010151	17.215	22.1028124064	18599	NaS3_070418_02.raw	0/0	2.92947554588318			0	8.286E-05
High	Sequest HT (A2)	Unambiguous	[K].NVTISNSEGVQEADR.[T]		1	1	Q6AVT2	Q6AVT2	0	2	0.6976	0	1	1	809.88671875	1618.76616087	-0.343947027039564	-0.000278385000001435	CID	MS2		27.67	22.1044332530667	18601	NaS3_070418_02.raw	0/0	3.76764249801636			0	1.905E-05
High	Sequest HT (A2)	Unambiguous	[K].MDATAQELSEEK.[T]		1	1	Q7XDC8	Q7XDC8	0	2	0.643	0	1	1	676.306579589844	1351.60588254969	0.958948867596223	0.000648059843797455	CID	MS2		13.33	22.1544288232	18656	NaS3_070418_02.raw	0/0	3.81389617919922			0	0.0001205
High	Sequest HT (A2)	Unambiguous	[R].FDDGVGGDNEVQR.[T]		1	1	P0DKK0	P0DKK0	0	2	0.3896	0	1	1	704.311401367188	1407.61552610438	1.43114168660198	0.00100724718754464	HCD	MS2	0	41.68	22.1655201173333	18670	NaS3_070418_02.raw	0/0	3.26224231719971			0	0.0001203
High	Sequest HT (A2)	Unambiguous	[K].EGVIQHSTINNLAIGR.[S]		1	1	Q6ER94	Q6ER94	0	3	0.4882	0	1	1	574.64794921875	1721.92929439625	-0.00717436523353191	-4.11791658431563E-06	CID	MS2		7.775265	35.5302084624	32856	NaS3_070418_03.raw	0/0	3.38016891479492			0	7.911E-05
High	Sequest HT (A2)	Unambiguous	[K].AGEDADSLGLTGHER.[Y]		1	1	Q6YZX6	Q6YZX6	0	3	0.2275	0	1	1	509.905242919922	1527.70117549977	-1.44901834337358	-0.000737890078047106	HCD	MS2	28.84436	19.21937	22.1844672610667	18691	NaS3_070418_02.raw	0/0	3.78257536888123			0	3.768E-05
High	Sequest HT (A2)	Unambiguous	[K].VLTMNPTGDLSSAR.[F]		1	1	P14717	P14717	0	2	0.3629	0	1	1	731.372802734375	1461.73832883875	1.18023229762098	0.000862594375121262	CID	MS2		29.91071	35.617631764	32953	NaS3_070418_03.raw	0/0	3.6106104850769			0	8.077E-05
High	Sequest HT (A2)	Unambiguous	[R].AAGGASGGEELTVEER.[N]		1	1	Q2R2W2	Q2R2W2	0	2	0.6913	0	1	1	766.862182617188	1532.71708860438	-1.05450244701944	-0.000808127812433668	HCD	MS2	9.080194	15.025	22.1889145464	18696	NaS3_070418_02.raw	0/0	3.11313080787659			0	4.351E-05
High	Sequest HT (A2)	Unambiguous	[K].VATPDQAQEVHDGLR.[K]		1	1	P48494	P48494	0	2	0.7088	0	1	1	818.407897949219	1635.80851926844	-0.00223838070333801	-1.83078111604118E-06	CID	MS2		25.675	21.7299616733333	18201	NaS3_070418_02.raw	0/0	3.39755868911743			0	8.69E-05
High	Sequest HT (A2)	Unambiguous	[K].GHYLNATAGTcEEmIKR.[A]	C11(Carbamidomethyl); M14(Oxidation)	1	1	P0C511	P0C511	1	3	0.4597	0	1	1	656.308471679688	1966.91086177906	-0.0481419542551384	-3.15636457634364E-05	CID	MS2		17.70106	21.6482305909333	18117	NaS3_070418_02.raw	0/0	2.48383355140686			0	0.000118
High	Sequest HT (A2)	Unambiguous	[R].IGYSMITDAEEK.[G]		2	2	Q9XEA8; Q9XEA6	Q9XEA8; Q9XEA6	0	2	0.6683	0	1	1	678.821594238281	1356.63591184656	0.555437884721213	0.000376763281337844	CID	MS2		14.605	36.1636349992	33529	NaS3_070418_03.raw	0/0	4.18524312973022			0	0.0001033
High	Sequest HT (A2)	Unambiguous	[K].EEPKPEPEAEAAAETTSR.[E]		1	1	Q0JPA6	Q0JPA6	0	3	0.528	0	1	1	647.971923828125	1941.90121822438	-1.22902373702142	-0.000795548541797568	HCD	MS2	6.36406	13.98473	20.8869905685333	17299	NaS3_070418_02.raw	0/0	4.10752630233765			0	1.472E-05
High	Sequest HT (A2)	Unambiguous	[K].EEPKPEPEAEAAAETTSR.[E]		1	1	Q0JPA6	Q0JPA6	0	3	0.6923	0	1	1	647.971923828125	1941.90121822438	-1.22902373702142	-0.000795548541797568	CID	MS2		14.4796	20.8889825770667	17301	NaS3_070418_02.raw	0/0	4.55002403259277			0	4.481E-05
High	Sequest HT (A2)	Unambiguous	[K].AAGVYTDAEGAAADK.[F]		1	1	Q84T92	Q84T92	0	2	0.621	0	1	1	705.329772949219	1409.65226926844	-1.45037087625715	-0.00102226078115564	CID	MS2		24.085	21.0751159712	17487	NaS3_070418_02.raw	0/0	4.08895969390869			0	2.303E-05
High	Sequest HT (A2)	Unambiguous	[K].GHYLNATAGTcEEmIKR.[A]	C11(Carbamidomethyl); M14(Oxidation)	1	1	P0C511	P0C511	1	3	0.0976	0	1	1	656.306884765625	1966.90610103688	-2.4685576684693	-0.00161847770826344	HCD	MS2	41.0447	39.795	21.1135682746667	17526	NaS3_070418_02.raw	0/0	2.86997103691101			0	3.431E-05
High	Sequest HT (A2)	Unambiguous	[K].VLTMNPTGDLSSAR.[F]		1	1	P14717	P14717	0	2	0.2757	0	1	1	731.373474121094	1461.73967161219	2.09884748051169	0.00153398109387126	CID	MS2		20.23	36.0604142706667	33420	NaS3_070418_03.raw	0/0	3.00953650474548			0	0.0001547
High	Sequest HT (A2)	Unambiguous	[K].VLTMNPTGDLSSAR.[F]		1	1	P14717	P14717	0	2	0.3719	0	1	1	731.373474121094	1461.73967161219	2.09884748051169	0.00153398109387126	HCD	MS2	31.15238	22.75322	36.0588044170667	33418	NaS3_070418_03.raw	0/0	2.85355639457703			0	0.0001372
High	Sequest HT (A2)	Unambiguous	[K].GLAYDISDDQQDITR.[G]		1	1	P93431	P93431	0	2	0.5111	0	1	1	855.403198242188	1709.79911985438	0.840137046171546	0.000718232187637113	CID	MS2		38.655	36.0161227242667	33374	NaS3_070418_03.raw	0/0	4.04868507385254	14597730	36.1508865356445	0	2.651E-05
High	Sequest HT (A2)	Unambiguous	[K].GLAYDISDDQQDITR.[G]		1	1	P93431	P93431	0	2	0.5905	0	1	1	855.404541015625	1709.80180540125	2.41081812796796	0.00206100562513711	HCD	MS2	0	29.71	36.0142395797333	33372	NaS3_070418_03.raw	0/0	3.14514684677124	14597730	36.1508865356445	0	0.0001193
High	Sequest HT (A2)	Unambiguous	[K].GHYLNATAGTcEEmIKR.[A]	C11(Carbamidomethyl); M14(Oxidation)	1	1	P0C511	P0C511	1	3	0.345	0	1	1	656.310485839844	1966.91690425953	3.02392414455515	0.00198259651048656	HCD	MS2	11.98125	22.195	21.242510188	17667	NaS3_070418_02.raw	0/0	3.13187313079834			0	7.894E-06
High	Sequest HT (A2)	Unambiguous	[K].VATPDQAQEVHDGLR.[K]		1	1	P48494	P48494	0	2	0.5886	0	1	1	818.407897949219	1635.80851926844	-0.00223838070333801	-1.83078111604118E-06	HCD	MS2	5.650626	29.53	21.7280827837333	18199	NaS3_070418_02.raw	0/0	3.66791915893555			0	3.469E-06
High	Sequest HT (A2)	Unambiguous	[K].ALAGQKDEAYFAANAAAQASR.[R]		1	1	Q2QLY5	Q2QLY5	1	3	0.6198	0	1	1	708.688415527344	2124.05069332203	1.80684904433626	0.00127927734365585	HCD	MS2	52.91474	14.44	36.0043002861333	33360	NaS3_070418_03.raw	0/0	5.05082654953003			0	6.056E-05
High	Sequest HT (A2)	Unambiguous	[R].TMASTVPLAVEGEPSNK.[-]		1	1	P31924	P31924	0	2	0.5194	0	1	1	865.935180664063	1730.86308469813	0.0915601822985683	7.92390625292683E-05	CID	MS2		30.16	35.9472981045333	33296	NaS3_070418_03.raw	0/0	3.35406541824341			0	5.06E-05
High	Sequest HT (A2)	Unambiguous	[R].TMASTVPLAVEGEPSNK.[-]		1	1	P31924	P31924	0	2	0.4712	0	1	1	865.935180664063	1730.86308469813	0.0915601822985683	7.92390625292683E-05	HCD	MS2	0	25.93	35.9451675701333	33294	NaS3_070418_03.raw	0/0	2.95125699043274			0	0.0001191
High	Sequest HT (A2)	Unambiguous	[R].AAGGASGGEELTVEER.[N]		1	1	Q2R2W2	Q2R2W2	0	2	0.6268	0	1	1	766.863342285156	1532.71940794031	0.458714511934455	0.000351540156316332	HCD	MS2	7.111979	24.865	21.4348667525333	17880	NaS3_070418_02.raw	0/0	3.43153381347656			0	3.737E-06
High	Sequest HT (A2)	Unambiguous	[R].AAGGASGGEELTVEER.[N]		1	1	Q2R2W2	Q2R2W2	0	2	0.6258	0	1	1	766.863342285156	1532.71940794031	0.458714511934455	0.000351540156316332	CID	MS2		35.26	21.4366042410667	17882	NaS3_070418_02.raw	0/0	3.17973804473877			0	2.125E-05
High	Sequest HT (A2)	Unambiguous	[R].HDLHISAYGEGNER.[R]		1	1	P14655	P14655	0	3	0.4651	0	1	1	533.249389648438	1597.73361568531	-1.09050893723785	-0.000580781562424212	HCD	MS2	53.68066	10.33518	21.4437414645333	17891	NaS3_070418_02.raw	0/0	3.44309306144714			0	0.000108
High	Sequest HT (A2)	Unambiguous	[R].HDLHISAYGEGNER.[R]		1	1	P14655	P14655	0	3	0.5099	0	1	1	533.249389648438	1597.73361568531	-1.09050893723785	-0.000580781562424212	CID	MS2		9.455472	21.4452515194667	17893	NaS3_070418_02.raw	0/0	3.55477285385132			0	0.0001011
High	Sequest HT (A2)	Unambiguous	[K].ILNNDnGDVANDFYHR.[Y]	N6(Deamidated)	1	1	Q0J0N4	Q0J0N4	0	2	0.0446	0	1	2	939.423828125	1877.84037962	-0.479444141278075	-0.000450159999958677	HCD	MS2	21.46405	37.95	35.9175290973333	33265	NaS3_070418_03.raw	0/0	2.69013857841492	5214528	35.735725402832	0	5.674E-05
High	Sequest HT (A2)	Unambiguous	[K].ILNNDnGDVANDFYHR.[Y]	N6(Deamidated)	1	1	Q0J0N4	Q0J0N4	0	3	0.0635	0	1	1	626.618774414063	1877.84176998219	0.260960387248403	0.000163347395868059	HCD	MS2	38.88538	23.01689	35.9004026506667	33246	NaS3_070418_03.raw	0/0	4.8837890625			0	4.869E-06
High	Sequest HT (A2)	Unambiguous	[K].YGAGIGPGVYDIHSPR.[I]		2	2	Q2QLY5; Q2QLY4	Q2QLY5; Q2QLY4	0	3	0.5955	0	1	1	553.614562988281	1658.82913570484	0.365043663712382	0.000201848281373411	HCD	MS2	46.45703	16.8322	35.8956820141333	33242	NaS3_070418_03.raw	0/0	3.08530592918396			0	4.937E-05
High	Sequest HT (A2)	Unambiguous	[K].GHYLNATAGTcEEmIKR.[A]	C11(Carbamidomethyl); M14(Oxidation)	1	1	P0C511	P0C511	1	3	0.4785	0	1	1	656.308471679688	1966.91086177906	-0.0481419542551384	-3.15636457634364E-05	HCD	MS2	3.139222	22.03	21.6464159442667	18115	NaS3_070418_02.raw	0/0	3.2551372051239			0	4.421E-06
High	Sequest HT (A2)	Unambiguous	[R].KPEEITKEEYAAFYK.[S]		2	3	Q0J4P2; Q07078	Q0J4P2; Q69QQ6; Q07078	1	3	0.4552	0	1	1	615.98095703125	1845.92831783375	0.764474338102863	0.000470387916720938	HCD	MS2	40.98832	19.23244	35.9603354413333	33311	NaS3_070418_03.raw	0/0	3.90938496589661			0	0.0001062
High	Sequest HT (A2)	Unambiguous	[K].LSVETTANQDPLVTK.[G]		1	1	Q43008	Q43008	0	2	0.4968	0	1	1	808.430725097656	1615.85417356531	0.267224255152085	0.000215897656289599	HCD	MS2	78.58115	19.015	34.4741172416	31740	NaS3_070418_03.raw	0/0	3.12090253829956			0	7.753E-05
High	Sequest HT (A2)	Unambiguous	[K].HIVQDLKPEIPVSK.[N]		1	1	P49027	P49027	0	3	0.6627	0	1	1	534.978210449219	1602.92007808766	-0.804675993150366	-0.000429944114557657	CID	MS2		16.70022	34.4149613301333	31679	NaS3_070418_03.raw	0/0	2.49248218536377			0	0.0001079
High	Sequest HT (A2)	Unambiguous	[R].NcDNFQVNQNDVEK.[I]	C2(Carbamidomethyl)	1	1	Q6YZX6	Q6YZX6	0	2	0.5196	0	1	1	862.3701171875	1723.732957745	-0.626474256741253	-0.000539937500018794	HCD	MS2	0	24.76	23.9310008152	20578	NaS3_070418_02.raw	0/0	2.81388974189758	6571839.25	24.0078067779541	0	6.976E-05
High	Sequest HT (A2)	Unambiguous	[R].AHALSTVDGYSGYGAEQGEK.[K]		1	1	Q10MQ2	Q10MQ2	0	3	0.5559	0	1	1	680.648376464844	2039.93057613453	0.0430429036215698	2.926817713463E-05	HCD	MS2	35.35291	14.845	27.1004931784	23911	NaS3_070418_02.raw	0/0	3.04495716094971			0	0.0001131
High	Sequest HT (A2)	Unambiguous	[R].AHALSTVDGYSGYGAEQGEK.[K]		1	1	Q10MQ2	Q10MQ2	0	3	0.4699	0	1	1	680.648376464844	2039.93057613453	0.0430429036215698	2.926817713463E-05	CID	MS2		25.63	27.1021744917333	23913	NaS3_070418_02.raw	0/0	3.32298135757446			0	5.951E-05
High	Sequest HT (A2)	Unambiguous	[K].IVTSANNTYEAGVPnGK.[E]	N15(Deamidated)	1	2	Q0JMY8	Q0JMY8; A2WPN7	0	2	0.1911	0	1	1	868.427368164063	1735.84745969813	-1.30178427889273	-0.00112985093761764	HCD	MS2	22.13258	42.67	27.1028806346667	23914	NaS3_070418_02.raw	0/0	3.81771302223206	8860877	27.0545139312744	0	1.892E-05
High	Sequest HT (A2)	Unambiguous	[R].TLDAHIEEQFGSGR.[L]		1	1	P49199	P49199	0	2	0.3441	0	1	1	780.376037597656	1559.74479856531	-0.0394453535494128	-3.07623437265647E-05	HCD	MS2	55.66536	28.81	32.4323524197333	29593	NaS3_070418_03.raw	0/0	3.10910797119141	30334504	32.5279083251953	0	0.0001446
High	Sequest HT (A2)	Unambiguous	[K].TFQGPPHGIQVER.[D]		1	1	P0C511	P0C511	0	2	0.5846	0	1	1	733.380981445313	1465.75468626063	0.0335872211250376	2.46153125544879E-05	HCD	MS2	1.107556	12.71606	27.1408413498667	23957	NaS3_070418_02.raw	0/0	3.24869871139526			0	2.288E-05
High	Sequest HT (A2)	Unambiguous	[K].VESTAVPSASTPDVADAK.[A]		1	1	Q40680	Q40680	0	2	0.6744	0	1	1	872.93359375	1744.85991087	-0.0220017658815735	-1.91950000498764E-05	CID	MS2		37.195	27.1812818789333	24004	NaS3_070418_02.raw	0/0	3.44293117523193			0	6.437E-05
High	Sequest HT (A2)	Unambiguous	[K].IVTSANnTYEAGVPnGK.[E]	N7(Deamidated); N15(Deamidated)	1	2	Q0JMY8	Q0JMY8; A2WPN7	0	2	0.3151	0	1	1	868.924194335938	1736.84111204188	4.24717791024819	0.00368832093738236	HCD	MS2	0	35.715	27.2060197410667	24033	NaS3_070418_02.raw	0/0	3.10875701904297	7140488.125	27.1939716339111	0	5.093E-05
High	Sequest HT (A2)	Unambiguous	[K].YGRPLLGcTIKPK.[L]	C8(Carbamidomethyl)	1	1	P0C511	P0C511	0	3	0.4507	0	1	1	501.62158203125	1502.85019283375	-0.657055244564692	-0.000329152083269927	HCD	MS2	11.09566	10.45089	27.21645676	24043	NaS3_070418_02.raw	0/0	3.03901982307434			0	3.125E-05
High	Sequest HT (A2)	Unambiguous	[K].YGRPLLGcTIKPK.[L]	C8(Carbamidomethyl)	1	1	P0C511	P0C511	0	3	0.4901	0	1	1	501.62158203125	1502.85019283375	-0.657055244564692	-0.000329152083269927	CID	MS2		6.894597	27.2181464264	24045	NaS3_070418_02.raw	0/0	3.02480602264404			0	3.086E-05
High	Sequest HT (A2)	Unambiguous	[K].GHYLNATAGTcEEMIKR.[A]	C11(Carbamidomethyl)	1	1	P0C511	P0C511	1	3	0.5504	0	1	1	650.976867675781	1950.91604976734	0.00425305025125462	2.76578132011688E-06	HCD	MS2	21.60377	22.39	27.2202294112	24047	NaS3_070418_02.raw	0/0	3.66699981689453			0	1.126E-05
High	Sequest HT (A2)	Unambiguous	[R].AVAMSATDGLMR.[G]		1	1	P12085	P12085	0	2	0.5644	0	1	1	611.799560546875	1222.59184446375	-0.00766915780944033	-4.68812493181758E-06	CID	MS2		24.115	32.3429141378667	29495	NaS3_070418_03.raw	0/0	4.04275751113892	20384543	32.390079498291	0	0.0001521
High	Sequest HT (A2)	Unambiguous	[K].KYGQDATNVGDEGGFAPNIQENK.[E]		1	1	Q42971	Q42971	1	3	0.4596	0	1	1	818.051879882813	2452.14108638844	1.45408583634959	0.00118853947924435	HCD	MS2	46.82599	42.285	32.2972686213333	29446	NaS3_070418_03.raw	0/0	5.44271230697632			0	4.41E-06
High	Sequest HT (A2)	Unambiguous	[K].LIGLAGETNVQGEEQK.[K]		1	1	A2WXB2	A2WXB2	0	2	0.6062	0	1	1	843.4384765625	1685.869676495	-0.461444115006471	-0.000388967499930004	CID	MS2		33.1	32.2561057653333	29403	NaS3_070418_03.raw	0/0	3.5312762260437			0	4.628E-05
High	Sequest HT (A2)	Unambiguous	[K].LIGLAGETNVQGEEQK.[K]		1	1	A2WXB2	A2WXB2	0	2	0.5615	0	1	1	843.4384765625	1685.869676495	-0.461444115006471	-0.000388967499930004	HCD	MS2	55.07923	35.625	32.2545080562667	29401	NaS3_070418_03.raw	0/0	3.58352112770081			0	7.303E-05
High	Sequest HT (A2)	Unambiguous	[K].AVANQPVSVAIEAGGR.[A]		1	1	P25776	P25776	0	2	0.6583	0	1	1	769.9169921875	1538.826707745	-1.18428724458936	-0.000911207499939337	CID	MS2		31.9	32.1722511717333	29315	NaS3_070418_03.raw	0/0	3.59798955917358	3592783.75	32.2354965209961	0	6.117E-05
High	Sequest HT (A2)	Unambiguous	[K].TFQGPPHGIQVER.[D]		1	1	P0C511	P0C511	0	2	0.3548	0	1	1	733.382751464844	1465.75822629969	2.44875206049613	0.00179463484380449	HCD	MS2	2.734665	14.26	27.5010026954667	24343	NaS3_070418_02.raw	0/0	2.78696346282959			0	0.0001547
High	Sequest HT (A2)	Unambiguous	[K].WVSDTGVENIGK.[R]		1	1	P93431	P93431	0	2	0.6476	0	1	1	652.827087402344	1304.64689817469	-0.92601622364925	-0.000604062656293536	CID	MS2		20.2	32.138419404	29280	NaS3_070418_03.raw	0/0	3.4916296005249	16900167.5	32.2156600952148	0	0.0001008
High	Sequest HT (A2)	Unambiguous	[R].EVDAVISSGVTPAER.[L]		1	4	A2YL07	Q688Q9; Q8GU95; A2YL07; Q6Z3A3	0	2	0.545	0	1	1	765.393798828125	1529.78032102625	-0.167242122073713	-0.000127921874991443	CID	MS2		24.19	32.1211491834667	29260	NaS3_070418_03.raw	0/0	3.88578104972839	36998698	32.1635437011719	0	7.749E-05
High	Sequest HT (A2)	Unambiguous	[R].EVDAVISSGVTPAER.[L]		1	4	A2YL07	Q688Q9; Q8GU95; A2YL07; Q6Z3A3	0	2	0.488	0	1	1	765.393798828125	1529.78032102625	-0.167242122073713	-0.000127921874991443	HCD	MS2	43.60721	39.09	32.1194723274667	29258	NaS3_070418_03.raw	0/0	3.31581664085388	36998698	32.1635437011719	0	7.265E-05
High	Sequest HT (A2)	Unambiguous	[K].YGRPLLGcTIKPK.[L]	C8(Carbamidomethyl)	1	1	P0C511	P0C511	0	4	0.4364	0	1	1	376.468688964844	1502.85292596938	1.16157833730077	0.000436419843802938	CID	MS2		3.855139	27.5897759749333	24435	NaS3_070418_02.raw	0/0	1.64557230472565			0	0.0001489
High	Sequest HT (A2)	Unambiguous	[K].GHYLNATAGTcEEMIKR.[A]	C11(Carbamidomethyl)	1	1	P0C511	P0C511	1	3	0.6961	0	1	1	650.977905273438	1950.91916256031	1.59980760133513	0.00104036343757012	HCD	MS2	14.96139	21.82	27.5924111994667	24438	NaS3_070418_02.raw	0/0	4.30649662017822			0	4.203E-06
High	Sequest HT (A2)	Unambiguous	[K].EVDEQMLNVQNK.[N]		3	4	Q8H7U1; Q40665; P46265	Q8H7U1; Q40665; P46265; P37832	0	2	0.3246	0	1	2	723.847961425781	1446.68864622156	-0.465116060867619	-0.000336439218699525	CID	MS2		26.185	27.0606409949333	23864	NaS3_070418_02.raw	0/0	3.41732406616211	32042887.5	26.968448638916	0	8.977E-05
High	Sequest HT (A2)	Unambiguous	[K].EVDEQMINVQNK.[N]		3	4	Q43594; Q76FS2; Q76FS3	Q43594; Q76FS2; P45960; Q76FS3	0	2	0.3246	0	1	1	723.847961425781	1446.68864622156	-0.465116060867619	-0.000336439218699525	CID	MS2		26.185	27.0606409949333	23864	NaS3_070418_02.raw	0/0	3.41732406616211	32042887.5	26.968448638916	0	8.977E-05
High	Sequest HT (A2)	Unambiguous	[K].GHYLnATAGTcEEMIK.[R]	N5(Deamidated); C11(Carbamidomethyl)	1	1	P0C511	P0C511	0	2	0.6557	0	1	1	898.403198242188	1795.79911985438	0.0965277184527209	8.6672187553205E-05	HCD	MS2	58.77646	26.26	32.4669636533333	29630	NaS3_070418_03.raw	0/0	4.27186822891235	9611397.75	32.4207458496094	0	2.144E-05
High	Sequest HT (A2)	Unambiguous	[K].GHYLnATAGTcEEMIK.[R]	N5(Deamidated); C11(Carbamidomethyl)	1	1	P0C511	P0C511	0	2	0.6333	0	1	1	898.403198242188	1795.79911985438	0.0965277184527209	8.6672187553205E-05	CID	MS2		33.1	32.4684196168	29632	NaS3_070418_03.raw	0/0	4.49564695358276	9611397.75	32.4207458496094	0	3.403E-05
High	Sequest HT (A2)	Unambiguous	[R].TGGAPGGGADGEGGVDDEHDEL.[-]		1	1	Q6Z7B0	Q6Z7B0	0	2	0.7943	0	1	1	1006.40960693359	2011.81193723719	0.385854896753023	0.00038813359390133	HCD	MS2	0	36.795	26.5927321434667	23375	NaS3_070418_02.raw	0/0	3.15659761428833	8713553	26.6045913696289	0	2.246E-05
High	Sequest HT (A2)	Unambiguous	[K].APGGAPANVAcAISK.[L]	C11(Carbamidomethyl)	1	1	Q0J8G4	Q0J8G4	0	2	0.7177	0	1	1	692.356628417969	1383.70598020594	0.773449548247691	0.000535112968766072	CID	MS2		16.33357	26.6455340229333	23416	NaS3_070418_02.raw	0/0	2.93800282478333			0	0.0001476
High	Sequest HT (A2)	Unambiguous	[K].TFQGPPHGIQVER.[D]		1	1	P0C511	P0C511	0	3	0.5854	0	1	1	489.256530761719	1465.75503902516	0.274258150869681	0.000133998385460169	CID	MS2		0.7179564	26.6757703344	23447	NaS3_070418_02.raw	0/0	1.63530957698822			0	6.785E-05
High	Sequest HT (A2)	Unambiguous	[K].EVDEQMINVQNK.[N]		3	4	Q43594; Q76FS2; Q76FS3	Q43594; Q76FS2; P45960; Q76FS3	0	2	0.2638	0	1	1	723.847534179688	1446.68779172938	-1.0557696146186	-0.000763685312449525	HCD	MS2	0	34.495	26.6991295829333	23474	NaS3_070418_02.raw	0/0	3.2646210193634	11506498.25	26.6641483306885	0	6.25E-05
High	Sequest HT (A2)	Unambiguous	[K].EVDEQMLNVQNK.[N]		3	4	Q8H7U1; Q40665; P46265	Q8H7U1; Q40665; P46265; P37832	0	2	0.2638	0	1	2	723.847534179688	1446.68779172938	-1.0557696146186	-0.000763685312449525	HCD	MS2	0	34.495	26.6991295829333	23474	NaS3_070418_02.raw	0/0	3.2646210193634	11506498.25	26.6641483306885	0	6.25E-05
High	Sequest HT (A2)	Unambiguous	[K].EVDEQMINVQNK.[N]		3	4	Q43594; Q76FS2; Q76FS3	Q43594; Q76FS2; P45960; Q76FS3	0	2	0.3539	0	1	1	723.847534179688	1446.68779172938	-1.0557696146186	-0.000763685312449525	CID	MS2		30.265	26.7006480730667	23476	NaS3_070418_02.raw	0/0	3.73308658599854	11506498.25	26.6641483306885	0	0.0001068
High	Sequest HT (A2)	Unambiguous	[K].EVDEQMLNVQNK.[N]		3	4	Q8H7U1; Q40665; P46265	Q8H7U1; Q40665; P46265; P37832	0	2	0.3539	0	1	2	723.847534179688	1446.68779172938	-1.0557696146186	-0.000763685312449525	CID	MS2		30.265	26.7006480730667	23476	NaS3_070418_02.raw	0/0	3.73308658599854	11506498.25	26.6641483306885	0	0.0001068
High	Sequest HT (A2)	Unambiguous	[R].AHALSTVDGYSGYGAEQGEK.[K]		1	1	Q10MQ2	Q10MQ2	0	3	0.506	0	1	1	680.648376464844	2039.93057613453	0.0430429036215698	2.926817713463E-05	HCD	MS2	24.20761	24.745	26.7105061597333	23485	NaS3_070418_02.raw	0/0	3.31841993331909			0	2.398E-05
High	Sequest HT (A2)	Unambiguous	[R].AHALSTVDGYSGYGAEQGEK.[K]		1	1	Q10MQ2	Q10MQ2	0	3	0.5247	0	1	1	680.648071289063	2039.92966060719	-0.405760302658023	-0.00027590760411537	CID	MS2		20.665	26.7119893082667	23487	NaS3_070418_02.raw	0/0	2.62635731697083			0	7.455E-05
High	Sequest HT (A2)	Unambiguous	[K].LIGLAGETNVQGEEQK.[K]		1	1	A2WXB2	A2WXB2	0	2	0.6963	0	1	1	843.437927246094	1685.86857786219	-1.11311507205605	-0.000938283906180004	CID	MS2		21.775	32.6269309037333	29803	NaS3_070418_03.raw	0/0	4.83959913253784			0	2.811E-05
High	Sequest HT (A2)	Unambiguous	[K].GHYLNATAGTcEEMIKR.[A]	C11(Carbamidomethyl)	1	1	P0C511	P0C511	1	3	0.7266	0	1	1	650.978393554688	1950.92062740406	2.35065680184519	0.00152864468757012	CID	MS2		9.627958	27.5942487994667	24440	NaS3_070418_02.raw	0/0	2.77524352073669			0	0.0001044
High	Sequest HT (A2)	Unambiguous	[K].LIGLAGETNVQGEEQK.[K]		1	1	A2WXB2	A2WXB2	0	2	0.6045	0	1	1	843.437927246094	1685.86857786219	-1.11311507205605	-0.000938283906180004	HCD	MS2	11.5492	33.925	32.6248329925333	29801	NaS3_070418_03.raw	0/0	3.54400229454041			0	3.892E-05
High	Sequest HT (A2)	Unambiguous	[K].IVTSANNTYEAGVPnGK.[E]	N15(Deamidated)	1	2	Q0JMY8	Q0JMY8; A2WPN7	0	2	0.1848	0	1	1	868.429565429688	1735.85185422938	1.22984688761112	0.00106741468738236	CID	MS2		19.345	26.7289971253333	23506	NaS3_070418_02.raw	0/0	4.22341203689575	13478674.875	26.7880268096924	0	7.24E-06
High	Sequest HT (A2)	Unambiguous	[K].AVANQPVSVAIEAGGR.[A]		1	1	P25776	P25776	0	2	0.7239	0	1	1	769.918090820313	1538.82890501063	0.243594798104212	0.000187425312560663	CID	MS2		17.23	32.5306395978667	29697	NaS3_070418_03.raw	0/0	3.55333042144775	31008839.5	32.4308090209961	0	5.209E-05
High	Sequest HT (A2)	Unambiguous	[K].AVANQPVSVAIEAGGR.[A]		1	1	P25776	P25776	0	2	0.628	0	1	1	769.917785644531	1538.82829465906	-0.153039102644002	-0.000117750468689337	HCD	MS2	0	40.62541	32.5289752528	29695	NaS3_070418_03.raw	0/0	3.35844469070435	31008839.5	32.4308090209961	0	2.525E-05
High	Sequest HT (A2)	Unambiguous	[K].WVSDTGVENIGK.[R]		1	1	P93431	P93431	0	2	0.7493	0	1	1	652.827575683594	1304.64787473719	-0.177490628675181	-0.000115781406293536	CID	MS2		6.735073	32.5072761602667	29671	NaS3_070418_03.raw	0/0	3.38949966430664			0	0.0001393
High	Sequest HT (A2)	Unambiguous	[K].YGRPLLGcTIKPK.[L]	C8(Carbamidomethyl)	1	1	P0C511	P0C511	0	3	0.5267	0	1	1	501.621917724609	1502.85119991383	0.0130577322442743	6.54127610507279E-06	HCD	MS2	10.09659	10.43745	26.8327340930667	23611	NaS3_070418_02.raw	0/0	3.00161600112915			0	2.976E-05
High	Sequest HT (A2)	Unambiguous	[K].YGRPLLGcTIKPK.[L]	C8(Carbamidomethyl)	1	1	P0C511	P0C511	0	3	0.5861	0	1	1	501.621917724609	1502.85119991383	0.0130577322442743	6.54127610507279E-06	CID	MS2		9.496299	26.8342946176	23613	NaS3_070418_02.raw	0/0	3.01772451400757			0	5.804E-05
High	Sequest HT (A2)	Unambiguous	[K].WVSDTGVENIGK.[R]		1	1	P93431	P93431	0	2	0.5156	0	1	1	652.827575683594	1304.64787473719	-0.177490628675181	-0.000115781406293536	HCD	MS2	1.936566	7.044789	32.5057468592	29669	NaS3_070418_03.raw	0/0	3.20389103889465			0	5.796E-05
High	Sequest HT (A2)	Unambiguous	[R].TGGAPGGGADGEGGVDDEHDEL.[-]		1	1	Q6Z7B0	Q6Z7B0	0	2	0.8649	0	1	1	1006.4091796875	2011.811082745	-0.0388828739073225	-3.91124998486703E-05	HCD	MS2	0	31.48	26.9472455946667	23737	NaS3_070418_02.raw	0/0	3.84871816635132	7011413.375	27.0250835418701	0	3.929E-06
High	Sequest HT (A2)	Unambiguous	[R].TGGAPGGGADGEGGVDDEHDEL.[-]		1	1	Q6Z7B0	Q6Z7B0	0	2	0.9323	0	1	1	1006.4091796875	2011.811082745	-0.0388828739073225	-3.91124998486703E-05	CID	MS2		24.28	26.9491456146667	23739	NaS3_070418_02.raw	0/0	2.66434621810913	7011413.375	27.0250835418701	0	1.346E-05
High	Sequest HT (A2)	Unambiguous	[K].TFQGPPHGIQVER.[D]		1	1	P0C511	P0C511	0	3	0.6545	0	1	1	489.256256103516	1465.75421505055	-0.287892285880488	-0.000140659817664831	CID	MS2		2.132723	27.0344466688	23834	NaS3_070418_02.raw	0/0	2.2022430896759			0	7.562E-05
High	Sequest HT (A2)	Unambiguous	[K].IVTSANNTYEAGVPnGK.[E]	N15(Deamidated)	1	2	Q0JMY8	Q0JMY8; A2WPN7	0	2	0.235	0	1	1	868.429565429688	1735.85185422938	1.22984688761112	0.00106741468738236	HCD	MS2	0	28.885	26.7272668442667	23504	NaS3_070418_02.raw	0/0	4.34003925323486	13478674.875	26.7880268096924	0	4.832E-06
High	Sequest HT (A2)	Unambiguous	[K].IVTSANnTYEAGVPnGK.[E]	N7(Deamidated); N15(Deamidated)	1	2	Q0JMY8	Q0JMY8; A2WPN7	0	2	0.32	0	1	1	868.92236328125	1736.8374499325	2.13868053346468	0.00185726624988236	HCD	MS2	35.36058	27.55	27.5996836474667	24446	NaS3_070418_02.raw	0/0	3.24952840805054			0	1.825E-05
High	Sequest HT (A2)	Unambiguous	[K].IVTSANnTYEAGVPnGK.[E]	N7(Deamidated); N15(Deamidated)	1	2	Q0JMY8	Q0JMY8; A2WPN7	0	2	0.2795	0	1	1	868.92236328125	1736.8374499325	2.13868053346468	0.00185726624988236	CID	MS2		38.26	27.6015169994667	24448	NaS3_070418_02.raw	0/0	3.47334361076355			0	1.9E-05
High	Sequest HT (A2)	Unambiguous	[K].GHYLnATAGTcEEMIK.[R]	N5(Deamidated); C11(Carbamidomethyl)	1	1	P0C511	P0C511	0	2	0.7201	0	1	1	898.400634765625	1795.79399290125	-2.75844284212359	-0.0024768043749468	CID	MS2		25.975	32.1187557093333	29257	NaS3_070418_03.raw	0/0	4.67961978912354	64624808	32.1799240112305	0	4.096E-05
High	Sequest HT (A2)	Unambiguous	[K].VIAcVGETLEQR.[E]	C4(Carbamidomethyl)	1	1	P48494	P48494	0	2	0.6197	0	1	1	687.855407714844	1374.70353879969	-0.754205907832315	-0.000518405156224588	CID	MS2		7.795349	31.5809709213333	28701	NaS3_070418_03.raw	0/0	4.47231149673462	246726416.5	31.5361347198486	0	0.0001076
High	Sequest HT (A2)	Unambiguous	[R].LASIGLENTEANR.[Q]		1	1	Q40677	Q40677	0	2	0.5365	0	1	1	694.362609863281	1387.71794309656	0.25965410194934	0.000180163281356727	HCD	MS2	36.5248	25.645	28.4328432416	25342	NaS3_070418_02.raw	0/0	3.56089663505554			0	7.341E-05
High	Sequest HT (A2)	Unambiguous	[K].GHYLNATAGTcEEMIK.[R]	C11(Carbamidomethyl)	1	1	P0C511	P0C511	0	2	0.6152	0	1	1	897.910827636719	1794.81437864344	-0.307478254730076	-0.000275933281198348	CID	MS2		20.17	31.5192047621333	28647	NaS3_070418_03.raw	0/0	4.47289943695068	11335895	31.5055446624756	0	6.696E-05
High	Sequest HT (A2)	Unambiguous	[K].GHYLNATAGTcEEMIK.[R]	C11(Carbamidomethyl)	1	1	P0C511	P0C511	0	2	0.5915	0	1	1	897.910522460938	1794.81376829188	-0.64754204187863	-0.000581109062448348	HCD	MS2	0	31.615	31.5176509621333	28645	NaS3_070418_03.raw	0/0	3.99045991897583	11335895	31.5055446624756	0	7.13E-05
High	Sequest HT (A2)	Unambiguous	[R].DYNPEQNEDNVLAR.[M]		1	1	P0C358	P0C358	0	2	0.3367	0	1	1	838.879211425781	1676.75114622156	0.046901155523816	3.9320781297647E-05	CID	MS2		28.375	31.4670028466667	28596	NaS3_070418_03.raw	0/0	3.00008273124695	27148858.5	31.5464687347412	0	8.844E-05
High	Sequest HT (A2)	Unambiguous	[K].VFFTNSGSEANDSQVK.[LI]		1	4	Q01K11	Q01K11; Q7XN11; Q6ZH29; Q7XN12	0	2	0.1988	0	1	1	865.405090332031	1729.80290403406	0.0781846722001117	6.76220312243458E-05	HCD	MS2	0	30.295	28.5921966909333	25517	NaS3_070418_02.raw	0/0	1.6615355014801			0	6.669E-05
High	Sequest HT (A2)	Unambiguous	[K].VFFTNSGSEANDSQVK.[LI]		1	4	Q01K11	Q01K11; Q7XN11; Q6ZH29; Q7XN12	0	2	0.6379	0	1	1	865.405090332031	1729.80290403406	0.0781846722001117	6.76220312243458E-05	CID	MS2		39.15	28.5940695408	25519	NaS3_070418_02.raw	0/0	2.9047212600708			0	7.501E-05
High	Sequest HT (A2)	Unambiguous	[K].AGGAYTMNTASAVTVR.[S]		1	1	P0DKK2	P0DKK2	0	2	0.2862	0	1	1	785.388000488281	1569.76872434656	-0.154177743800023	-0.00012101171876111	CID	MS2		28.3	31.4251923114667	28555	NaS3_070418_03.raw	0/0	3.18263840675354			0	9.573E-05
High	Sequest HT (A2)	Unambiguous	[K].IVTSANnTYEAGVPnGK.[E]	N7(Deamidated); N15(Deamidated)	1	2	Q0JMY8	Q0JMY8; A2WPN7	0	2	0.2143	0	1	1	868.920593261719	1736.83390989344	0.100466402573955	8.72467186323611E-05	HCD	MS2	14.36968	19.36	28.6194080629333	25538	NaS3_070418_02.raw	0/0	3.49937295913696			0	6.152E-06
High	Sequest HT (A2)	Unambiguous	[K].IVTSANnTYEAGVPnGK.[E]	N7(Deamidated); N15(Deamidated)	1	2	Q0JMY8	Q0JMY8; A2WPN7	0	2	0.2213	0	1	1	868.920593261719	1736.83390989344	0.100466402573955	8.72467186323611E-05	CID	MS2		29.53	28.6211661490667	25540	NaS3_070418_02.raw	0/0	3.56824493408203			0	2.024E-05
High	Sequest HT (A2)	Unambiguous	[K].EVDEQMLNVQNK.[N]		3	4	Q8H7U1; Q40665; P46265	Q8H7U1; Q40665; P46265; P37832	0	2	0.2887	0	1	2	723.848083496094	1446.68889036219	-0.296357902653053	-0.000214368906199525	HCD	MS2	7.700259	29.43114	28.3933598458667	25298	NaS3_070418_02.raw	0/0	3.35502147674561			0	6.163E-05
High	Sequest HT (A2)	Unambiguous	[K].GLDVIQQAQSGTGK.[T]		2	5	Q6Z2Z4; P35683	Q6Z2Z4; P35683; P41376; Q9CAI7; P41377	0	2	0.6259	0	1	1	701.369384765625	1401.73149290125	-1.24126952913281	-0.000869964374942356	CID	MS2		17.35	28.7004354333333	25630	NaS3_070418_02.raw	0/0	4.09084224700928			0	8.295E-05
High	Sequest HT (A2)	Unambiguous	[K].GHYLNATAGTcEEMIKR.[A]	C11(Carbamidomethyl)	1	1	P0C511	P0C511	1	3	0.7175	0	1	1	650.977600097656	1950.91824703297	1.13052685101634	0.000735187656320117	HCD	MS2	9.34694	17.485	28.7210990224	25652	NaS3_070418_02.raw	0/0	4.45946359634399			0	3.893E-06
High	Sequest HT (A2)	Unambiguous	[K].GHYLNATAGTcEEMIKR.[A]	C11(Carbamidomethyl)	1	1	P0C511	P0C511	1	3	0.6782	0	1	1	650.977600097656	1950.91824703297	1.13052685101634	0.000735187656320117	CID	MS2		17.33128	28.7227971736	25654	NaS3_070418_02.raw	0/0	2.88547253608704			0	3.134E-05
High	Sequest HT (A2)	Unambiguous	[R].DVQEAcVHDGYVLPK.[L]	C6(Carbamidomethyl)	1	1	P49216	P49216	0	2	0.5515	0	1	1	865.413635253906	1729.81999387781	-0.810628305684875	-0.0007011210937371	CID	MS2		27.475	31.3437283429333	28465	NaS3_070418_03.raw	0/0	3.88441872596741			0	8.35E-05
High	Sequest HT (A2)	Unambiguous	[K].GDAVLGEGASESLHVK.[D]		1	1	P17784	P17784	0	2	0.4381	0	1	1	784.900024414063	1568.79277219813	0.826303651512867	0.000648149062499215	HCD	MS2	28.11668	31.375	28.7393004842667	25675	NaS3_070418_02.raw	0/0	3.15325713157654	3558716.0625	28.7595806121826	0	5.587E-05
High	Sequest HT (A2)	Unambiguous	[K].GDAVLGEGASESLHVK.[D]		1	1	P17784	P17784	0	2	0.4741	0	1	1	784.900024414063	1568.79277219813	0.826303651512867	0.000648149062499215	CID	MS2		26.725	28.7407857176	25677	NaS3_070418_02.raw	0/0	3.66547751426697	3558716.0625	28.7595806121826	0	2.838E-05
High	Sequest HT (A2)	Unambiguous	[R].LASIGLENTEANR.[Q]		1	1	Q40677	Q40677	0	2	0.6627	0	1	1	694.361755371094	1387.71623411219	-0.97185322794175	-0.000674328906143273	CID	MS2		4.13452	28.7798322976	25719	NaS3_070418_02.raw	0/0	3.34650278091431			0	0.0001304
High	Sequest HT (A2)	Unambiguous	[K].SQSGDEAYNDNGLVPR.[T]		1	1	Q5Z8V9	Q5Z8V9	0	2	0.5667	0	1	1	861.38818359375	1721.7690905575	-1.9983548566578	-0.0017203562499617	HCD	MS2	0	28.135	28.8070390653333	25754	NaS3_070418_02.raw	0/0	2.69699716567993			0	6.589E-05
High	Sequest HT (A2)	Unambiguous	[K].SQSGDEAYNDNGLVPR.[T]		1	1	Q5Z8V9	Q5Z8V9	0	2	0.6316	0	1	1	861.38818359375	1721.7690905575	-1.9983548566578	-0.0017203562499617	CID	MS2		37.29	28.8088682877333	25756	NaS3_070418_02.raw	0/0	1.70700871944427			0	0.0001001
High	Sequest HT (A2)	Unambiguous	[K].GHYLNATAGTcEEMIK.[R]	C11(Carbamidomethyl)	1	1	P0C511	P0C511	0	2	0.7346	0	1	1	897.91259765625	1794.8179186825	1.66489171073154	0.00149408625005165	CID	MS2		23.26	31.1475543536	28270	NaS3_070418_03.raw	0/0	4.86383533477783			0	7.864E-06
High	Sequest HT (A2)	Unambiguous	[K].GHYLNATAGTcEEMIK.[R]	C11(Carbamidomethyl)	1	1	P0C511	P0C511	0	2	0.7075	0	1	1	897.91259765625	1794.8179186825	1.66489171073154	0.00149408625005165	HCD	MS2	0	34.06	31.1459585965333	28268	NaS3_070418_03.raw	0/0	5.30474519729614			0	1.637E-06
High	Sequest HT (A2)	Unambiguous	[R].ELcSETGAAQDDVLAR.[V]	C3(Carbamidomethyl)	1	1	Q6AVA8	Q6AVA8	0	2	0.5903	0	1	1	867.901000976563	1734.79472532313	-0.909713072239042	-0.000789083437478411	HCD	MS2	50.23833	25.975	31.372169572	28497	NaS3_070418_03.raw	0/0	3.70969891548157	3772844.65625	31.3837642669678	0	5.691E-05
High	Sequest HT (A2)	Unambiguous	[K].KYGQDATNVGDEGGFAPNIQENK.[E]		1	1	Q42971	Q42971	1	3	0.4084	0	1	1	818.050231933594	2452.13614254078	-0.562052171561795	-0.000459409739505645	HCD	MS2	22.38691	39.08365	32.6898995352	29875	NaS3_070418_03.raw	0/0	5.46232795715332	94923463	32.5724487304688	0	4.568E-06
High	Sequest HT (A2)	Unambiguous	[K].EVDEQMINVQNK.[N]		3	4	Q43594; Q76FS2; Q76FS3	Q43594; Q76FS2; P45960; Q76FS3	0	2	0.2887	0	1	1	723.848083496094	1446.68889036219	-0.296357902653053	-0.000214368906199525	HCD	MS2	7.700259	29.43114	28.3933598458667	25298	NaS3_070418_02.raw	0/0	3.35502147674561			0	6.163E-05
High	Sequest HT (A2)	Unambiguous	[K].GHYLNATAGTcEEMIKR.[A]	C11(Carbamidomethyl)	1	1	P0C511	P0C511	1	3	0.711	0	1	1	650.977722167969	1950.91861324391	1.31823915114386	0.000857257968820117	CID	MS2		11.02248	28.3555527629333	25260	NaS3_070418_02.raw	0/0	3.01254963874817			0	9.184E-05
High	Sequest HT (A2)	Unambiguous	[R].EVNSVNDNPVIDVHR.[G]		1	1	P14717	P14717	0	2	0.5531	0	1	1	853.927062988281	1706.84684934656	0.710472310202482	0.000606333281325533	HCD	MS2	14.59286	26.305	27.6945964002667	24553	NaS3_070418_02.raw	0/0	2.72655940055847			0	9.884E-05
High	Sequest HT (A2)	Unambiguous	[K].GHYLnATAGTcEEMIK.[R]	N5(Deamidated); C11(Carbamidomethyl)	1	1	P0C511	P0C511	0	2	0.6809	0	1	1	898.403869628906	1795.80046262781	0.844258103365564	0.000758058906303205	HCD	MS2	7.311928	15.25	32.1171261248	29255	NaS3_070418_03.raw	0/0	4.22993278503418	64624808	32.1799240112305	0	0.0001075
High	Sequest HT (A2)	Unambiguous	[R].NLNMGNAASIPSK.[C]		1	1	Q2QYL3	Q2QYL3	0	2	0.7065	0	1	1	658.834594726563	1316.66191282313	-0.605847548216931	-0.0003988484374986	CID	MS2		14.64233	27.7585375130667	24625	NaS3_070418_02.raw	0/0	3.68022179603577			0	6.211E-05
High	Sequest HT (A2)	Unambiguous	[R].FVIGGPHGDAGLTGR.[K]		2	3	A2Y053; P93438	A2Y053; P93438; Q9LGU6	0	2	0.377	0	1	1	727.3818359375	1453.756395245	1.20943036403558	0.000879107499940801	CID	MS2		38.295	32.0882612408	29224	NaS3_070418_03.raw	0/0	3.04541635513306	19081419	32.1933898925781	0	0.0001413
High	Sequest HT (A2)	Unambiguous	[K].TYDLNFKEEnNDGSQK.[I]	N10(Deamidated)	1	1	Q42971	Q42971	1	2	0.0685	0	1	1	951.920715332031	1902.83415403406	-0.545184334373982	-0.000518697968631576	CID	MS2		35.505	27.8094870301333	24684	NaS3_070418_02.raw	0/0	3.35579919815063			0	6.272E-05
High	Sequest HT (A2)	Unambiguous	[K].VcMLGDAQHVEEAEK.[I]	C2(Carbamidomethyl)	1	1	B7F845	B7F845	0	3	0.5354	0	1	1	572.594909667969	1715.77017574391	-1.48948403650863	-0.000851872031212508	HCD	MS2	50.10195	15.32412	27.888183708	24771	NaS3_070418_02.raw	0/0	2.96872210502625			0	9.671E-05
High	Sequest HT (A2)	Unambiguous	[K].NPGEQSHAANAGLDIAVR.[L]		1	1	Q9FE01	Q9FE01	0	3	0.3441	0	1	1	607.307922363281	1819.90921382984	2.56350798597612	0.00155511328125613	CID	MS2		31.02755	27.9404003357333	24821	NaS3_070418_02.raw	0/0	2.46534967422485			0	9.584E-05
High	Sequest HT (A2)	Unambiguous	[K].GHYLNATAGTcEEMIKR.[A]	C11(Carbamidomethyl)	1	1	P0C511	P0C511	1	3	0.674	0	1	1	650.976501464844	1950.91495113453	-0.55888385013129	-0.000363445156179883	HCD	MS2	14.19724	11.70373	27.9861250066667	24869	NaS3_070418_02.raw	0/0	4.56637620925903			0	4.221E-06
High	Sequest HT (A2)	Unambiguous	[K].GHYLNATAGTcEEMIKR.[A]	C11(Carbamidomethyl)	1	1	P0C511	P0C511	1	3	0.7179	0	1	1	650.976745605469	1950.91568355641	-0.18345924987626	-0.000119304531179883	CID	MS2		8.580896	27.9880419669333	24871	NaS3_070418_02.raw	0/0	3.11513948440552			0	4.768E-05
High	Sequest HT (A2)	Unambiguous	[K].VcMLGDAQHVEEAEK.[I]	C2(Carbamidomethyl)	1	1	B7F845	B7F845	0	2	0.6625	0	1	1	858.386657714844	1715.76603879969	-3.90061002257812	-0.00334628015620453	CID	MS2		18.34	28.0045741930667	24890	NaS3_070418_02.raw	0/0	3.23142337799072	3974459.21875	28.0476570129395	0	0.0001045
High	Sequest HT (A2)	Unambiguous	[K].GALDGGLDIPHSDKR.[F]		2	3	Q8L4L4; A2WXX3	Q0JGY1; Q8L4L4; A2WXX3	1	3	0.4076	0	1	1	517.601745605469	1550.79068355641	-0.942153078728162	-0.000487027864513342	HCD	MS2	35.46551	20.725	28.3909135349333	25295	NaS3_070418_02.raw	0/0	3.41189455986023			0	0.0001229
High	Sequest HT (A2)	Unambiguous	[K].EVDEQMINVQNK.[N]		3	4	Q43594; Q76FS2; Q76FS3	Q43594; Q76FS2; P45960; Q76FS3	0	2	0.2373	0	1	1	723.848083496094	1446.68889036219	-0.296357902653053	-0.000214368906199525	HCD	MS2	0	29.335	28.006318264	24892	NaS3_070418_02.raw	0/0	3.54121255874634			0	9.509E-05
High	Sequest HT (A2)	Unambiguous	[R].SLPLSAPNATQQASSR.[S]		1	1	Q8W1L6	Q8W1L6	0	2	0.5947	0	1	1	814.422973632813	1627.83867063563	-0.707940890978953	-0.000576207187350519	CID	MS2		33.205	28.0388478506667	24928	NaS3_070418_02.raw	0/0	2.63873171806335			0	0.0001406
High	Sequest HT (A2)	Unambiguous	[R].NLNMGNAASIPSK.[C]		1	1	Q2QYL3	Q2QYL3	0	2	0.5954	0	1	1	658.834533691406	1316.66179075281	-0.698559456532303	-0.0004598835937486	CID	MS2		27.38625	28.1377496557333	25025	NaS3_070418_02.raw	0/0	3.4642481803894			0	8.737E-05
High	Sequest HT (A2)	Unambiguous	[R].EVNSVNDNPVIDVHR.[G]		1	1	P14717	P14717	0	3	0.478	0	1	1	569.619445800781	1706.84378414234	-1.08535746658426	-0.000617512552025801	HCD	MS2	15.7082	15.31801	28.1385291957333	25026	NaS3_070418_02.raw	0/0	3.17676830291748			0	0.0001073
High	Sequest HT (A2)	Unambiguous	[R].EVDAVISSGVTPAER.[L]		1	4	A2YL07	Q688Q9; Q8GU95; A2YL07; Q6Z3A3	0	2	0.6271	0	1	1	765.394165039063	1529.78105344813	0.311533648827084	0.000238289062508557	CID	MS2		33.1	31.7284662170667	28855	NaS3_070418_03.raw	0/0	3.62214303016663			0	3.036E-05
High	Sequest HT (A2)	Unambiguous	[R].YDDNAAVIIDQK.[G]		1	1	P0C438	P0C438	0	2	0.4005	0	1	1	682.837768554688	1364.66826047938	-0.714561887364086	-0.000487570312316166	CID	MS2		29.215	31.7212854010667	28847	NaS3_070418_03.raw	0/0	3.66704273223877	37641973.25	31.5667896270752	0	0.0001274
High	Sequest HT (A2)	Unambiguous	[R].YDDNAAVIIDQK.[G]		1	1	P0C438	P0C438	0	2	0.4745	0	1	1	682.837768554688	1364.66826047938	-0.714561887364086	-0.000487570312316166	HCD	MS2	20.93574	31.24	31.7197772514667	28845	NaS3_070418_03.raw	0/0	3.14103507995605	37641973.25	31.5667896270752	0	0.0001374
High	Sequest HT (A2)	Unambiguous	[K].IVTSANnTYEAGVPnGK.[E]	N7(Deamidated); N15(Deamidated)	1	2	Q0JMY8	Q0JMY8; A2WPN7	0	2	0.2215	0	1	1	868.920349121094	1736.83342161219	-0.180666580997179	-0.000156893906367639	HCD	MS2	29.38401	26.185	28.2451017194667	25139	NaS3_070418_02.raw	0/0	2.97702884674072			0	3.862E-05
High	Sequest HT (A2)	Unambiguous	[K].IVTSANnTYEAGVPnGK.[E]	N7(Deamidated); N15(Deamidated)	1	2	Q0JMY8	Q0JMY8; A2WPN7	0	2	0.2898	0	1	1	868.920349121094	1736.83342161219	-0.180666580997179	-0.000156893906367639	CID	MS2		23.245	28.2469511629333	25141	NaS3_070418_02.raw	0/0	3.13774037361145			0	1.213E-05
High	Sequest HT (A2)	Unambiguous	[K].GLDVIQQAQSGTGK.[T]		2	5	Q6Z2Z4; P35683	Q6Z2Z4; P35683; P41376; Q9CAI7; P41377	0	2	0.4808	0	1	1	701.369201660156	1401.73112669031	-1.50252532939707	-0.00105306984369236	CID	MS2		31.195	28.3312392213333	25235	NaS3_070418_02.raw	0/0	2.87090802192688			0	0.0001267
High	Sequest HT (A2)	Unambiguous	[K].GHYLNATAGTcEEMIKR.[A]	C11(Carbamidomethyl)	1	1	P0C511	P0C511	1	3	0.6892	0	1	1	650.977172851563	1950.91696529469	0.473533800570042	0.000307941562570117	HCD	MS2	13.06353	18.085	28.3538151237333	25258	NaS3_070418_02.raw	0/0	4.43778800964355			0	1.77E-06
High	Sequest HT (A2)	Unambiguous	[K].EVDEQMLNVQNK.[N]		3	4	Q8H7U1; Q40665; P46265	Q8H7U1; Q40665; P46265; P37832	0	2	0.2373	0	1	2	723.848083496094	1446.68889036219	-0.296357902653053	-0.000214368906199525	HCD	MS2	0	29.335	28.006318264	24892	NaS3_070418_02.raw	0/0	3.54121255874634			0	9.509E-05
High	Sequest HT (A2)	Unambiguous	[K].KYGQDATnVGDEGGFAPNIQENK.[E]	N8(Deamidated)	1	1	Q42971	Q42971	1	3	0.0054	0	1	1	818.383483886719	2453.13589840016	5.85443074923751	0.00478721005216102	CID	MS2		40.5	32.692593156	29876	NaS3_070418_03.raw	0/0	5.51487350463867			0	2.922E-06
High	Sequest HT (A2)	Unambiguous	[K].APGGAPANVAcAISK.[L]	C11(Carbamidomethyl)	1	1	Q0J8G4	Q0J8G4	0	2	0.5962	0	1	1	692.355895996094	1383.70451536219	-0.285189283944624	-0.000197308906233928	HCD	MS2	79.42043	20.07051	26.5204371562667	23308	NaS3_070418_02.raw	0/0	2.64671158790588			0	3.154E-05
High	Sequest HT (A2)	Unambiguous	[K].YGRPLLGcTIKPK.[L]	C8(Carbamidomethyl)	1	1	P0C511	P0C511	0	3	0.4231	0	1	1	501.621704101563	1502.85055904469	-0.413377798452341	-0.000207081770769927	CID	MS2		10.04484	26.4674563208	23254	NaS3_070418_02.raw	0/0	3.12312054634094			0	1.513E-05
High	Sequest HT (A2)	Unambiguous	[K].AIGSGSEGADSSLQEQYNK.[E]		1	1	Q9LSU1	Q9LSU1	0	2	0.726	0	1	1	970.945922851563	1940.88456907313	0.70343909532103	0.000682646562495393	HCD	MS2	0	32.74	24.6291517701333	21321	NaS3_070418_02.raw	0/0	4.37533140182495	15129182	24.551082611084	0	3.481E-06
High	Sequest HT (A2)	Unambiguous	[K].AIGSGSEGADSSLQEQYNK.[E]		1	1	Q9LSU1	Q9LSU1	0	2	0.5733	0	1	1	970.946166992188	1940.88505735438	0.955015928511734	0.000926787187495393	CID	MS2		33.1	24.6307535552	21323	NaS3_070418_02.raw	0/0	3.81748652458191	15129182	24.551082611084	0	1.617E-05
High	Sequest HT (A2)	Unambiguous	[K].VSSSYDASSQTFSLK.[F]		1	1	B7EA73	B7EA73	0	2	0.2645	0	1	1	803.883544921875	1606.75981321375	0.190553563656072	0.000153086875002373	CID	MS2		38.74	33.8495778749333	31096	NaS3_070418_03.raw	0/0	2.7582643032074			0	0.0001142
High	Sequest HT (A2)	Unambiguous	[K].VSSSYDASSQTFSLK.[F]		1	1	B7EA73	B7EA73	0	2	0.2836	0	1	1	803.883544921875	1606.75981321375	0.190553563656072	0.000153086875002373	HCD	MS2	65.10149	28.69	33.8477383805333	31094	NaS3_070418_03.raw	0/0	3.41541266441345			0	5.345E-05
High	Sequest HT (A2)	Unambiguous	[K].cALVYGQMNEPPGAR.[A]	C1(Carbamidomethyl)	1	1	Q01859	Q01859	0	2	0.6621	0	1	1	831.8896484375	1662.772020245	-0.391890612077008	-0.000325812500062028	CID	MS2		25	33.7623088050667	31007	NaS3_070418_03.raw	0/0	4.35419702529907			0	4.056E-05
High	Sequest HT (A2)	Unambiguous	[K].cALVYGQMNEPPGAR.[A]	C1(Carbamidomethyl)	1	1	Q01859	Q01859	0	2	0.5803	0	1	1	831.8896484375	1662.772020245	-0.391890612077008	-0.000325812500062028	HCD	MS2	0	29.23	33.7608341002667	31005	NaS3_070418_03.raw	0/0	3.54697871208191			0	0.000102
High	Sequest HT (A2)	Unambiguous	[R].LAVENGAAGIIVSnHGAR.[Q]	N14(Deamidated)	1	1	B8B7C5	B8B7C5	0	3	0.1821	0	1	1	583.978637695313	1749.92135982594	-1.63547314029432	-0.000953984687423877	HCD	MS2	80.48546	22.24228	33.7506238368	30996	NaS3_070418_03.raw	0/0	3.56646633148193			0	5.637E-05
High	Sequest HT (A2)	Unambiguous	[K].FPTLVTHQESLESK.[V]		1	1	B7F845	B7F845	0	3	0.5831	0	1	1	539.281372070313	1615.82956295094	-1.88726173670642	-0.00101649968746642	CID	MS2		9.046112	33.7133586517333	30955	NaS3_070418_03.raw	0/0	4.0270209312439			0	0.0001316
High	Sequest HT (A2)	Unambiguous	[K].FPTLVTHQESLESK.[V]		1	1	B7F845	B7F845	0	2	0.6012	0	1	1	808.419189453125	1615.83110227625	-0.934610267353746	-0.000755086874960398	CID	MS2		28.105	33.6895265648	30929	NaS3_070418_03.raw	0/0	3.25704431533813			0	0.0001365
High	Sequest HT (A2)	Unambiguous	[K].FPTLVTHQESLESK.[V]		1	1	B7F845	B7F845	0	2	0.4492	0	1	1	808.419189453125	1615.83110227625	-0.934610267353746	-0.000755086874960398	HCD	MS2	24.99789	17.71	33.6878889674667	30927	NaS3_070418_03.raw	0/0	3.24593639373779			0	3.551E-05
High	Sequest HT (A2)	Unambiguous	[K].LSVETTANQDPLVTK.[G]		1	1	Q43008	Q43008	0	2	0.4817	0	1	1	808.428588867188	1615.84990110438	-2.37686464166847	-0.0019203328124604	HCD	MS2	56.31435	32.635	33.9506795216	31203	NaS3_070418_03.raw	0/0	3.54931735992432	37208799	34.122932434082	0	0.000138
High	Sequest HT (A2)	Unambiguous	[R].IVEPEAGSPAIR.[C]		1	1	Q9LGQ6	Q9LGQ6	0	2	0.6078	0	1	1	619.840393066406	1238.67350950281	-0.337180898272724	-0.000208828593713406	CID	MS2		27.64	24.9177700328	21639	NaS3_070418_02.raw	0/0	2.82566499710083			0	0.0001108
High	Sequest HT (A2)	Unambiguous	[K].IVTSANNTYEAGVPNGK.[E]		1	2	Q0JMY8	Q0JMY8; A2WPN7	0	2	0.6044	0	1	1	867.93603515625	1734.8647936825	-0.524373441962916	-0.000454858750117637	HCD	MS2	0	25.33	24.9584520352	21683	NaS3_070418_02.raw	0/0	3.16021299362183	4741333.9375	25.1071014404297	0	7.518E-05
High	Sequest HT (A2)	Unambiguous	[K].IVTSANNTYEAGVPNGK.[E]		1	2	Q0JMY8	Q0JMY8; A2WPN7	0	2	0.6566	0	1	1	867.93603515625	1734.8647936825	-0.524373441962916	-0.000454858750117637	CID	MS2		17.86	24.9601616834667	21685	NaS3_070418_02.raw	0/0	2.6455717086792	4741333.9375	25.1071014404297	0	0.0001328
High	Sequest HT (A2)	Unambiguous	[K].HIVQDLKPEIPVSK.[N]		1	1	P49027	P49027	0	3	0.5618	0	1	1	534.977844238281	1602.91897945484	-1.4900700707935	-0.000796155052057657	HCD	MS2	51.53947	7.627626	33.6803432437333	30918	NaS3_070418_03.raw	0/0	2.82980465888977			0	8.578E-05
High	Sequest HT (A2)	Unambiguous	[R].VVLDcATADPDGR.[K]	C5(Carbamidomethyl)	1	3	Q2QNG7	Q2QZ86; Q53JY8; Q2QNG7	0	2	0.67	0	1	1	694.828063964844	1388.64885129969	1.00577701196236	0.000698334843793447	HCD	MS2	9.133244	26.47	24.9834712733333	21708	NaS3_070418_02.raw	0/0	3.02536129951477			0	6.928E-05
High	Sequest HT (A2)	Unambiguous	[R].VVLDcATADPDGR.[K]	C5(Carbamidomethyl)	1	3	Q2QNG7	Q2QZ86; Q53JY8; Q2QNG7	0	2	0.7209	0	1	1	694.828063964844	1388.64885129969	1.00577701196236	0.000698334843793447	CID	MS2		35.85	24.9852069757333	21710	NaS3_070418_02.raw	0/0	3.69455623626709			0	0.0001038
High	Sequest HT (A2)	Unambiguous	[K].AIGSGSEGADSSLQEQYNK.[E]		1	1	Q9LSU1	Q9LSU1	0	2	0.6832	0	1	1	970.944213867188	1940.88115110438	-1.0575987370139	-0.00102633781250461	HCD	MS2	8.973893	13.855	24.9868149690667	21712	NaS3_070418_02.raw	0/0	3.02544069290161			0	4.107E-05
High	Sequest HT (A2)	Unambiguous	[K].AIGSGSEGADSSLQEQYNK.[E]		1	1	Q9LSU1	Q9LSU1	0	2	0.73	0	1	1	970.944213867188	1940.88115110438	-1.0575987370139	-0.00102633781250461	CID	MS2		24.775	24.9885337912	21714	NaS3_070418_02.raw	0/0	3.37434387207031			0	1.944E-05
High	Sequest HT (A2)	Unambiguous	[K].VIGTEHTDILR.[V]		1	1	P30298	P30298	0	3	0.4686	0	1	1	418.566040039063	1253.68356685719	-1.00450510837222	-0.00041977760406553	HCD	MS2	21.7717	18.61909	24.9892271885333	21715	NaS3_070418_02.raw	0/0	2.38888788223267			0	0.0001541
High	Sequest HT (A2)	Unambiguous	[K].DNQTVQSVLGTPTR.[D]		1	1	Q7Y0E8	Q7Y0E8	0	2	0.4026	0	1	1	758.391296386719	1515.77531614344	-0.556854358924869	-0.000422033280983669	CID	MS2		14.875	33.6097862168	30845	NaS3_070418_03.raw	0/0	3.12975335121155	16730982	33.573127746582	0	0.0001196
High	Sequest HT (A2)	Unambiguous	[K].DNQTVQSVLGTPTR.[D]		1	1	Q7Y0E8	Q7Y0E8	0	2	0.4523	0	1	1	758.391296386719	1515.77531614344	-0.556854358924869	-0.000422033280983669	HCD	MS2	9.28345	32.68	33.6082779768	30843	NaS3_070418_03.raw	0/0	3.25003910064697	16730982	33.573127746582	0	0.0001224
High	Sequest HT (A2)	Unambiguous	[R].GVAFMVDNcSTTAR.[L]	C9(Carbamidomethyl)	1	1	Q65XK0	Q65XK0	0	2	0.2507	0	1	1	764.847045898438	1528.68681516688	-0.95402257632481	-0.000729201562574389	CID	MS2		16.885	33.6855370530667	30924	NaS3_070418_03.raw	0/0	3.6349196434021			0	7.773E-05
High	Sequest HT (A2)	Unambiguous	[R].TLDAHIEEQFGSGR.[L]		1	1	P49199	P49199	0	3	0.5097	0	1	1	520.585998535156	1559.74344234547	-0.908959258310869	-0.000472581510393866	CID	MS2		31.465	33.5310169693333	30758	NaS3_070418_03.raw	0/0	2.58591651916504			0	0.000135
High	Sequest HT (A2)	Unambiguous	[K].LSVETTANQDPLVTK.[G]		1	1	Q43008	Q43008	0	2	0.5686	0	1	1	808.428588867188	1615.84990110438	-2.37686464166847	-0.0019203328124604	CID	MS2		33.1	33.9526962509333	31205	NaS3_070418_03.raw	0/0	2.99250650405884	37208799	34.122932434082	0	8.688E-05
High	Sequest HT (A2)	Unambiguous	[K].SNNTVYNATSTGVVR.[K]		1	1	P0C388	P0C388	0	2	0.4265	0	1	1	791.894104003906	1582.78093137781	-0.658626522523176	-0.000521231093671304	HCD	MS2	30.6532	30.175	24.6014048554667	21295	NaS3_070418_02.raw	0/0	2.78785634040833			0	0.0001106
High	Sequest HT (A2)	Unambiguous	[R].NcDNFQVNQNDVEK.[I]	C2(Carbamidomethyl)	1	1	Q6YZX6	Q6YZX6	0	2	0.5331	0	1	1	862.3701171875	1723.732957745	-0.626474256741253	-0.000539937500018794	CID	MS2		34.18	23.9330257848	20580	NaS3_070418_02.raw	0/0	3.16711044311523	6571839.25	24.0078067779541	0	4.302E-05
High	Sequest HT (A2)	Unambiguous	[K].HIVQDLKPEIPVSK.[N]		1	1	P49027	P49027	0	3	0.5048	0	1	1	534.978210449219	1602.92007808766	-0.804675993150366	-0.000429944114557657	HCD	MS2	21.58549	12.19575	34.4135261698667	31677	NaS3_070418_03.raw	0/0	3.10903978347778			0	7.856E-05
High	Sequest HT (A2)	Unambiguous	[K].AVGVNLPGGGAASSAAAAAPAAK.[D]		1	1	P29545	P29545	0	2	0.5891	0	1	1	940.004943847656	1879.00261106531	-0.313365452481323	-0.000294407343972125	CID	MS2		33.1	34.3825151490667	31647	NaS3_070418_03.raw	0/0	3.48372197151184	8622238	34.4155960083008	0	0.000121
High	Sequest HT (A2)	Unambiguous	[K].AVGVNLPGGGAASSAAAAAPAAK.[D]		1	1	P29545	P29545	0	2	0.5652	0	1	1	940.004516601563	1879.00175657313	-0.768123692145082	-0.000721653437722125	HCD	MS2	0	31.795	34.3809341018667	31645	NaS3_070418_03.raw	0/0	3.2231981754303	8622238	34.4155960083008	0	7.011E-05
High	Sequest HT (A2)	Unambiguous	[K].DEAYFAANAAAQASR.[R]		1	1	Q2QLY5	Q2QLY5	0	2	0.7234	0	1	1	778.3603515625	1555.713426495	-0.0857966424016689	-6.67374999920867E-05	CID	MS2		34.005	34.3282027629333	31599	NaS3_070418_03.raw	0/0	4.69944381713867	5186176.5	34.2915649414063	0	1.565E-05
High	Sequest HT (A2)	Unambiguous	[K].DEAYFAANAAAQASR.[R]		1	1	Q2QLY5	Q2QLY5	0	2	0.734	0	1	1	778.3603515625	1555.713426495	-0.0857966424016689	-6.67374999920867E-05	HCD	MS2	49.57948	28.03	34.3256510994667	31598	NaS3_070418_03.raw	0/0	3.11723804473877	5186176.5	34.2915649414063	0	8.497E-05
High	Sequest HT (A2)	Unambiguous	[K].LSVETTANQDPLVTK.[G]		1	1	Q43008	Q43008	0	2	0.6958	0	1	1	808.43115234375	1615.8550280575	0.796042034516195	0.000643143750039599	CID	MS2		20.905	34.3056515624	31576	NaS3_070418_03.raw	0/0	3.31831765174866			0	0.0001255
High	Sequest HT (A2)	Unambiguous	[K].LSVETTANQDPLVTK.[G]		1	1	Q43008	Q43008	0	2	0.4549	0	1	1	808.43115234375	1615.8550280575	0.796042034516195	0.000643143750039599	HCD	MS2	0	28.225	34.3041330832	31574	NaS3_070418_03.raw	0/0	2.87740087509155			0	5.261E-05
High	Sequest HT (A2)	Unambiguous	[K].SNNTVYNATSTGVVR.[K]		1	1	P0C388	P0C388	0	2	0.5658	0	1	1	791.893371582031	1582.77946653406	-1.58411327572781	-0.0012536529686713	HCD	MS2	13.68831	14.185	24.2439162624	20909	NaS3_070418_02.raw	0/0	2.81161618232727			0	0.0001548
High	Sequest HT (A2)	Unambiguous	[K].IVTSANNTYEAGVPNGK.[E]		1	2	Q0JMY8	Q0JMY8; A2WPN7	0	2	0.6772	0	1	1	867.936218261719	1734.86515989344	-0.313284516300084	-0.000271753281367637	HCD	MS2	0	36.33	24.2461706914667	20912	NaS3_070418_02.raw	0/0	3.8065128326416			0	1.095E-05
High	Sequest HT (A2)	Unambiguous	[K].QSSALSAASSAcDHIR.[D]	C12(Carbamidomethyl)	1	1	Q7XDC8	Q7XDC8	0	3	0.4223	0	1	1	554.26171875	1660.77060299	-0.0930411370433686	-5.15066665490357E-05	HCD	MS2	24.1532	13.16906	24.6110960005333	21305	NaS3_070418_02.raw	0/0	3.67001366615295			0	1.183E-05
High	Sequest HT (A2)	Unambiguous	[K].IVTSANNTYEAGVPNGK.[E]		1	2	Q0JMY8	Q0JMY8; A2WPN7	0	2	0.7384	0	1	1	867.936218261719	1734.86515989344	-0.313284516300084	-0.000271753281367637	CID	MS2		27.82	24.24811632	20914	NaS3_070418_02.raw	0/0	3.43595600128174			0	5.628E-05
High	Sequest HT (A2)	Unambiguous	[R].GVAFMVDNcSTTAR.[L]	C9(Carbamidomethyl)	1	1	Q65XK0	Q65XK0	0	2	0.4466	0	1	1	764.846374511719	1528.68547239344	-1.83240534455536	-0.00140058828132439	CID	MS2		26.32	34.1698535882667	31432	NaS3_070418_03.raw	0/0	3.55667543411255	13309225.375	34.1032524108887	0	0.0001054
High	Sequest HT (A2)	Unambiguous	[R].LAVENGAAGIIVSnHGAR.[Q]	N14(Deamidated)	1	1	B8B7C5	B8B7C5	0	3	0.1621	0	1	1	583.978881835938	1749.92209224781	-1.21692823081533	-0.000709844062423877	HCD	MS2	57.86111	21.745	34.1181973837333	31380	NaS3_070418_03.raw	0/0	4.01398372650146	14955492.375	34.1307983398438	0	5.869E-06
High	Sequest HT (A2)	Unambiguous	[R].NcDNFQVNQNDVEK.[I]	C2(Carbamidomethyl)	1	1	Q6YZX6	Q6YZX6	0	2	0.4024	0	1	1	862.369750976563	1723.73222532313	-1.0513784815318	-0.000906148437518794	HCD	MS2	6.046346	31.015	24.2980880098667	20970	NaS3_070418_02.raw	0/0	3.37650871276855	17312617.875	24.4071311950684	0	2.114E-05
High	Sequest HT (A2)	Unambiguous	[R].NcDNFQVNQNDVEK.[I]	C2(Carbamidomethyl)	1	1	Q6YZX6	Q6YZX6	0	2	0.5128	0	1	1	862.369750976563	1723.73222532313	-1.0513784815318	-0.000906148437518794	CID	MS2		17.215	24.2999219672	20972	NaS3_070418_02.raw	0/0	3.12039303779602	17312617.875	24.4071311950684	0	5.349E-05
High	Sequest HT (A2)	Unambiguous	[K].LVYSAAANATHYR.[D]		1	1	P0C445	P0C445	0	3	0.5329	0	1	1	479.581024169922	1436.72851924977	0.30020277968074	0.000143769921881661	HCD	MS2	33.58662	30.07	24.3569447381333	21033	NaS3_070418_02.raw	0/0	3.34068274497986			0	0.0001085
High	Sequest HT (A2)	Unambiguous	[K].ILNNDNGDVANDFYHR.[Y]		1	1	Q0J0N4	Q0J0N4	0	3	0.4214	0	1	1	626.291137695313	1876.85885982594	0.850296912965033	0.000531961979201393	HCD	MS2	59.06303	20.37703	34.0727056656	31332	NaS3_070418_03.raw	0/0	2.98566484451294	22089177	34.1647987365723	0	0.0001383
High	Sequest HT (A2)	Unambiguous	[K].HIVQDLKPEIPVSK.[N]		1	1	P49027	P49027	0	3	0.5115	0	1	1	534.97802734375	1602.91952877125	-1.14737303197193	-0.000613049583307657	HCD	MS2	31.28172	8.775805	34.0566062706667	31312	NaS3_070418_03.raw	0/0	3.48007750511169			0	7.439E-05
High	Sequest HT (A2)	Unambiguous	[K].DNQTVQSVLGTPTR.[D]		1	1	Q7Y0E8	Q7Y0E8	0	2	0.3955	0	1	1	758.391479492188	1515.77568235438	-0.315254743418801	-0.000238927812233669	CID	MS2		28.645	33.9786553834667	31232	NaS3_070418_03.raw	0/0	3.10880303382874	4893771.875	33.9668998718262	0	0.0001515
High	Sequest HT (A2)	Unambiguous	[K].IVTSANNTYEAGVPNGK.[E]		1	2	Q0JMY8	Q0JMY8; A2WPN7	0	2	0.7265	0	1	1	867.93603515625	1734.8647936825	-0.524373441962916	-0.000454858750117637	HCD	MS2	0	25.615	24.5981529965333	21291	NaS3_070418_02.raw	0/0	4.68069362640381			0	2.614E-06
High	Sequest HT (A2)	Unambiguous	[K].IVTSANNTYEAGVPNGK.[E]		1	2	Q0JMY8	Q0JMY8; A2WPN7	0	2	0.7055	0	1	1	867.93603515625	1734.8647936825	-0.524373441962916	-0.000454858750117637	CID	MS2		20.11	24.5995841024	21293	NaS3_070418_02.raw	0/0	4.21061897277832			0	1.038E-05
High	Sequest HT (A2)	Unambiguous	[K].QSSALSAASSAcDHIR.[D]	C12(Carbamidomethyl)	1	1	Q7XDC8	Q7XDC8	0	3	0.5574	0	1	1	554.261535644531	1660.77005367359	-0.423801059065113	-0.000234612135299036	HCD	MS2	35.49356	18.76	24.2685152192	20936	NaS3_070418_02.raw	0/0	3.66101479530334			0	6.254E-05
High	Sequest HT (A2)	Unambiguous	[K].AAAAAEAASSSSSNEPAVDAQAK.[Q]		1	1	Q10RI7	Q10RI7	0	2	0.6798	0	1	1	1052.49389648438	2103.98051633875	0.770620253984836	0.000810684375210258	HCD	MS2	0	33.1	18.6464366824	15003	NaS3_070418_02.raw	0/0	4.05515432357788	1696511.0625	18.6173629760742	0	0.0001136
High	Sequest HT (A2)	Unambiguous	[R].VADHAGVALAGLTADGR.[V]		1	1	P52428	P52428	0	2	0.6007	0	1	1	797.421020507813	1593.83476438563	0.26388917194535	0.000210297812600402	CID	MS2		33.25	33.5184028658667	30747	NaS3_070418_03.raw	0/0	2.83389186859131			0	8.908E-05
High	Sequest HT (A2)	Unambiguous	[K].LIGLAGETNVQGEEQK.[K]		1	1	A2WXB2	A2WXB2	0	2	0.5306	0	1	1	843.438537597656	1685.86979856531	-0.389036230889851	-0.000327932343680004	CID	MS2		35.715	33.4284775632	30645	NaS3_070418_03.raw	0/0	3.59991717338562			0	5.617E-05
High	Sequest HT (A2)	Unambiguous	[K].TFQGPPHGIQVER.[D]		1	1	P0C511	P0C511	0	3	0.5255	0	1	1	489.256500244141	1465.75494747242	0.211796991230773	0.000103480807335169	CID	MS2		1.176189	25.9866607808	22770	NaS3_070418_02.raw	0/0	1.37240064144135			0	8.932E-05
High	Sequest HT (A2)	Unambiguous	[K].IVTSANNTYEAGVPnGK.[E]	N15(Deamidated)	1	2	Q0JMY8	Q0JMY8; A2WPN7	0	2	0.296	0	1	1	868.4287109375	1735.850145245	0.245323656192956	0.000212922499882362	CID	MS2		18.98877	26.0117576274667	22793	NaS3_070418_02.raw	0/0	3.74745774269104	144980965.875	26.0292987823486	0	1.488E-05
High	Sequest HT (A2)	Unambiguous	[K].nGGIDTEDDYPYK.[A]	N1(Deamidated)	1	1	P25777	P25777	0	2	0.731	0	1	1	744.312133789063	1487.61699094813	-0.180834064172024	-0.000134505937525509	CID	MS2		37.665	33.021228724	30215	NaS3_070418_03.raw	0/0	2.8974277973175	43140226	32.8294792175293	0	0.000126
High	Sequest HT (A2)	Unambiguous	[K].LIGLAGETNVQGEEQK.[K]		1	1	A2WXB2	A2WXB2	0	2	0.6675	0	1	1	843.439270019531	1685.87126340906	0.479858378509582	0.000404489531319996	CID	MS2		25.585	33.0202553189333	30214	NaS3_070418_03.raw	0/0	4.09219026565552			0	2.766E-05
High	Sequest HT (A2)	Unambiguous	[K].nGGIDTEDDYPYK.[A]	N1(Deamidated)	1	1	P25777	P25777	0	2	0.7591	0	1	1	744.312133789063	1487.61699094813	-0.180834064172024	-0.000134505937525509	HCD	MS2	23.1681	28.57	33.0193533314667	30213	NaS3_070418_03.raw	0/0	3.02798748016357	43140226	32.8294792175293	0	0.0001043
High	Sequest HT (A2)	Unambiguous	[K].LIGLAGETNVQGEEQK.[K]		1	1	A2WXB2	A2WXB2	0	2	0.6094	0	1	1	843.4384765625	1685.869676495	-0.461444115006471	-0.000388967499930004	HCD	MS2	0	33.91	33.0181286890667	30212	NaS3_070418_03.raw	0/0	3.61112284660339			0	4.553E-05
High	Sequest HT (A2)	Unambiguous	[K].ELQEFKPVDASANA.[-]		1	1	P09229	P09229	0	2	0.6281	0	1	1	759.875122070313	1518.74296751063	-0.326328565261863	-0.000247804687660391	CID	MS2		28.39	32.9715640805333	30162	NaS3_070418_03.raw	0/0	3.98222351074219			0	9.028E-05
High	Sequest HT (A2)	Unambiguous	[K].YYcTVIDAPGHR.[D]	C3(Carbamidomethyl)	1	1	O64937	O64937	0	3	0.5672	0	1	1	484.562835693359	1451.67395382008	0.2369403671813	0.000114653359382544	CID	MS2		19.6	26.1525305045333	22938	NaS3_070418_02.raw	0/0	3.0527651309967			0	7.784E-05
High	Sequest HT (A2)	Unambiguous	[K].VLTmNPTGDLSSAR.[F]	M4(Oxidation)	1	1	P14717	P14717	0	2	0.4459	0	1	1	739.369018554688	1477.73076047938	-0.513063851714263	-0.000379085312379068	HCD	MS2	0	24.895	26.221110848	23016	NaS3_070418_02.raw	0/0	3.052006483078			0	0.0001106
High	Sequest HT (A2)	Unambiguous	[K].HLYAQVIDDTK.[S]		1	1	Q8SAY0	Q8SAY0	0	2	0.5	0	1	1	651.838439941406	1302.66960325281	0.584563619133254	0.000380746406335675	HCD	MS2	42.94109	30.175	26.2275127816	23024	NaS3_070418_02.raw	0/0	2.52157926559448	27485479	26.216480255127	0	0.0001285
High	Sequest HT (A2)	Unambiguous	[R].SPTGEVIFGGETmR.[F]	M13(Oxidation)	1	1	P0C367	P0C367	0	2	0.6149	0	1	1	748.855834960938	1496.70439329188	-0.385024528121063	-0.000288134062320644	CID	MS2		42.27	33.1137871698667	30317	NaS3_070418_03.raw	0/0	3.08717966079712			0	0.0001379
High	Sequest HT (A2)	Unambiguous	[K].AVANQPVSVAIEAGGR.[A]		1	1	P25776	P25776	0	2	0.7953	0	1	1	769.917419433594	1538.82756223719	-0.628999783541857	-0.000483961406189337	CID	MS2		16.22151	32.8976033826667	30078	NaS3_070418_03.raw	0/0	3.80849623680115			0	3.773E-05
High	Sequest HT (A2)	Unambiguous	[K].TYDLNFKEENNDGSQK.[I]		1	1	Q42971	Q42971	1	2	0.5	0	1	1	951.428344726563	1901.84941282313	-0.926784859685266	-0.000881303437381575	HCD	MS2	0	21.535	26.2763625024	23076	NaS3_070418_02.raw	0/0	3.18454670906067	37219227	26.255838394165	0	2.658E-05
High	Sequest HT (A2)	Unambiguous	[K].AVANQPVSVAIEAGGR.[A]		1	1	P25776	P25776	0	2	0.6228	0	1	1	769.917419433594	1538.82756223719	-0.628999783541857	-0.000483961406189337	HCD	MS2	4.985281	17.455	32.8959819389333	30076	NaS3_070418_03.raw	0/0	4.03343820571899			0	6.085E-05
High	Sequest HT (A2)	Unambiguous	[K].WVSDTGVENIGK.[R]		1	1	P93431	P93431	0	2	0.7493	0	1	1	652.827270507813	1304.64726438563	-0.645319125533974	-0.000420957187543536	CID	MS2		12.26921	32.8945197682667	30074	NaS3_070418_03.raw	0/0	3.39455366134644			0	0.0001242
High	Sequest HT (A2)	Unambiguous	[K].TFQGPPHGIQVER.[D]		1	1	P0C511	P0C511	0	3	0.5616	0	1	1	489.256469726563	1465.75485591969	0.149335831591865	7.29632292101693E-05	CID	MS2		0.6981984	26.3327496626667	23119	NaS3_070418_02.raw	0/0	1.46475291252136			0	2.966E-05
High	Sequest HT (A2)	Unambiguous	[K].LLDSHLVPSATAAESK.[V]		1	1	Q06967	Q06967	0	3	0.4476	0	1	1	546.961364746094	1638.86954097828	-0.113017963420182	-6.17405729220385E-05	HCD	MS2	31.2358	11.95782	32.8239100125333	30010	NaS3_070418_03.raw	0/0	3.53480386734009			0	7.345E-05
High	Sequest HT (A2)	Unambiguous	[K].IVTSANNTYEAGVPnGK.[E]	N15(Deamidated)	1	2	Q0JMY8	Q0JMY8; A2WPN7	0	2	0.3664	0	1	1	868.427795410156	1735.84831419031	-0.809522663183648	-0.000702604843867638	CID	MS2		16.11283	26.3658836410667	23151	NaS3_070418_02.raw	0/0	3.63043284416199			0	1.079E-05
High	Sequest HT (A2)	Unambiguous	[K].TFQGPPHGIQVER.[D]		1	1	P0C511	P0C511	0	2	0.6103	0	1	1	733.380798339844	1465.75432004969	-0.216257417430593	-0.000158490156195512	CID	MS2		2.466946	26.409994288	23196	NaS3_070418_02.raw	0/0	3.31254768371582			0	0.0001256
High	Sequest HT (A2)	Unambiguous	[K].KYGqDATNVGDEGGFAPNIQENK.[E]	Q4(Deamidated)	1	1	Q42971	Q42971	1	3		0.0054	2	2	818.383483886719	2453.13589840016	5.85443074923751	0.00478721005216102	CID	MS2		40.5	32.692593156	29876	NaS3_070418_03.raw	0/0	5.4848804473877			0	5.931E-06
High	Sequest HT (A2)	Unambiguous	[K].AAAVGANSQAAQSMLK.[Q]		1	2	P0C8Y9	P0DKK4; P0C8Y9	0	2	0.4877	0	1	1	759.390441894531	1517.77360715906	-0.292936183007287	-0.000222305468696504	HCD	MS2	19.63409	22.6	26.4398322576	23229	NaS3_070418_02.raw	0/0	2.85333442687988	14869475.25	26.472412109375	0	4.166E-05
High	Sequest HT (A2)	Unambiguous	[K].AAAVGANSQAAQSMLK.[Q]		1	2	P0C8Y9	P0DKK4; P0C8Y9	0	2	0.7062	0	1	1	759.390441894531	1517.77360715906	-0.292936183007287	-0.000222305468696504	CID	MS2		32.32	26.4415432597333	23231	NaS3_070418_02.raw	0/0	3.87876963615417	14869475.25	26.472412109375	0	3.232E-05
High	Sequest HT (A2)	Unambiguous	[R].VGGGPLGEGLDK.[V]		1	1	A2XJ35	A2XJ35	0	2	0.6557	0	1	1	549.793273925781	1098.57927122156	0.279471546928853	0.000153510781274235	CID	MS2		9.41775	26.2657779901333	23065	NaS3_070418_02.raw	0/0	4.24379730224609			0	0.0001385
High	Sequest HT (A2)	Unambiguous	[K].GHYLnATAGTcEEMIK.[R]	N5(Deamidated); C11(Carbamidomethyl)	1	1	P0C511	P0C511	0	3	0.471	0	1	1	599.271118164063	1795.79880123219	-0.0808987067591248	-4.84259374573526E-05	HCD	MS2	36.03063	25.765	33.4573220077333	30678	NaS3_070418_03.raw	0/0	3.971684217453	7669136.25	33.5422706604004	0	0.0001226
High	Sequest HT (A2)	Unambiguous	[R].VGGGPLGEGLDK.[V]		1	1	A2XJ35	A2XJ35	0	2	0.684	0	1	1	549.79296875	1098.57866087	-0.276111239916576	-0.000151664999975765	CID	MS2		8.258242	25.9171243357333	22697	NaS3_070418_02.raw	0/0	4.24375534057617	42589542.125	25.9269027709961	0	0.0001377
High	Sequest HT (A2)	Unambiguous	[R].LGANVGSAQGPTGLGK.[Y]		1	1	P0C367	P0C367	0	2	0.6775	0	1	1	713.886047363281	1426.76481809656	-0.0345000348180576	-2.46117187998607E-05	CID	MS2		20.22151	25.9037685088	22683	NaS3_070418_02.raw	0/0	3.3785355091095			0	4.005E-05
High	Sequest HT (A2)	Unambiguous	[K].YYcTVIDAPGHR.[D]	C3(Carbamidomethyl)	1	1	O64937	O64937	0	3	0.4681	0	1	1	484.562561035156	1451.67312984547	-0.33066284870582	-0.000160004843742456	HCD	MS2	57.42438	24.20826	25.4128213592	22168	NaS3_070418_02.raw	0/0	2.3525128364563			0	0.0001368
High	Sequest HT (A2)	Unambiguous	[K].YYcTVIDAPGHR.[D]	C3(Carbamidomethyl)	1	1	O64937	O64937	0	3	0.5738	0	1	1	484.562561035156	1451.67312984547	-0.33066284870582	-0.000160004843742456	CID	MS2		15.78287	25.4145154426667	22170	NaS3_070418_02.raw	0/0	2.36534881591797			0	0.0001569
High	Sequest HT (A2)	Unambiguous	[K].EGDSAIVDVDSEGK.[V]		2	2	Q7F9I1; Q2QVG9	Q7F9I1; Q2QVG9	0	2	0.4205	0	1	1	710.824035644531	1420.64079465906	-2.12154582241933	-0.00150698046866182	HCD	MS2	15.20861	18.82831	25.5065277581333	22261	NaS3_070418_02.raw	0/0	3.52313828468323			0	7.866E-05
High	Sequest HT (A2)	Unambiguous	[K].EGDSAIVDVDSEGK.[V]		2	2	Q7F9I1; Q2QVG9	Q7F9I1; Q2QVG9	0	2	0.3122	0	1	1	710.824035644531	1420.64079465906	-2.12154582241933	-0.00150698046866182	CID	MS2		21.565	25.5079298821333	22263	NaS3_070418_02.raw	0/0	3.61808013916016			0	9.401E-05
High	Sequest HT (A2)	Unambiguous	[K].IVVNcGLGAEAGNSK.[G]	C5(Carbamidomethyl)	1	1	Q9ZST0	Q9ZST0	0	2	0.6211	0	1	1	744.877136230469	1488.74699583094	-0.340661570526884	-0.000253579531243275	HCD	MS2	9.262602	20.335	25.5107875898667	22266	NaS3_070418_02.raw	0/0	3.21772861480713			0	5.715E-05
High	Sequest HT (A2)	Unambiguous	[K].IVVNcGLGAEAGNSK.[G]	C5(Carbamidomethyl)	1	1	Q9ZST0	Q9ZST0	0	2	0.6476	0	1	1	744.877136230469	1488.74699583094	-0.340661570526884	-0.000253579531243275	CID	MS2		30.37	25.51245262	22268	NaS3_070418_02.raw	0/0	4.19892740249634			0	2.969E-05
High	Sequest HT (A2)	Unambiguous	[K].ENVSSEALEAAR.[I]		1	1	A2ZCQ7	A2ZCQ7	0	2	0.5705	0	1	1	638.311584472656	1275.61589231531	-1.28729391323972	-0.000821047343833925	HCD	MS2	11.1279	26.0242	25.52296026	22281	NaS3_070418_02.raw	0/0	3.19175362586975			0	0.0001157
High	Sequest HT (A2)	Unambiguous	[K].FPTLVTHQESLESK.[V]		1	1	B7F845	B7F845	0	3	0.261	0	1	1	539.281799316406	1615.83084468922	-1.09402469508825	-0.000589253593716421	HCD	MS2	11.57836	10.26037	33.3288839896	30545	NaS3_070418_03.raw	0/0	3.18450045585632			0	0.0001373
High	Sequest HT (A2)	Unambiguous	[R].LGANVGSAQGPTGLGK.[Y]		1	1	P0C367	P0C367	0	2	0.6841	0	1	1	713.8857421875	1426.764207745	-0.462287105049517	-0.000329787500049861	CID	MS2		13.2343	25.5508925426667	22309	NaS3_070418_02.raw	0/0	3.64005255699158			0	6.52E-05
High	Sequest HT (A2)	Unambiguous	[K].TVDSEELTVEER.[N]		2	2	Q7XTE8; Q6EUP4	Q7XTE8; Q6EUP4	0	2	0.5993	0	1	1	703.835998535156	1406.66472044031	0.125374819070845	8.8180156353701E-05	CID	MS2		34.105	25.5518403330667	22310	NaS3_070418_02.raw	0/0	2.71687126159668			0	0.0001403
High	Sequest HT (A2)	Unambiguous	[R].VGGGPLGEGLDK.[V]		1	1	A2XJ35	A2XJ35	0	2	0.657	0	1	1	549.79296875	1098.57866087	-0.276111239916576	-0.000151664999975765	HCD	MS2	15.51638	9.858022	25.9156137418667	22695	NaS3_070418_02.raw	0/0	3.44483685493469	42589542.125	25.9269027709961	0	0.0001139
High	Sequest HT (A2)	Unambiguous	[K].FPTLVTHQESLESK.[V]		1	1	B7F845	B7F845	0	2	0.5428	0	1	1	808.419067382813	1615.83085813563	-1.08570303718578	-0.000877157187460398	CID	MS2		28.645	33.3076869573333	30523	NaS3_070418_03.raw	0/0	2.69499969482422	2333975.0625	33.2562026977539	0	0.0001538
High	Sequest HT (A2)	Unambiguous	[K].AVANQPVSVAIEAGGR.[A]		1	1	P25776	P25776	0	2	0.7165	0	1	1	769.91796875	1538.82866087	0.0849412378049263	6.53550000606629E-05	CID	MS2		35.865	33.2956979570667	30508	NaS3_070418_03.raw	0/0	3.95076656341553			0	2.458E-05
High	Sequest HT (A2)	Unambiguous	[K].AVANQPVSVAIEAGGR.[A]		1	1	P25776	P25776	0	2	0.6046	0	1	1	769.91796875	1538.82866087	0.0849412378049263	6.53550000606629E-05	HCD	MS2	7.924996	26.485	33.2939125242667	30506	NaS3_070418_03.raw	0/0	3.49243402481079			0	0.0001357
High	Sequest HT (A2)	Unambiguous	[R].TLDAHIEEQFGSGR.[L]		1	1	P49199	P49199	0	2	0.448	0	1	1	780.377563476563	1559.74785032313	1.91712965470156	0.00149511656252344	HCD	MS2	29.28619	37.125	33.2496624666667	30456	NaS3_070418_03.raw	0/0	3.461754322052			0	0.0001043
High	Sequest HT (A2)	Unambiguous	[K].TFQGPPHGIQVER.[D]		1	1	P0C511	P0C511	0	2	0.4909	0	1	1	733.380249023438	1465.75322141688	-0.965791333097485	-0.000707806562445512	HCD	MS2	12.92163	22.27	25.6971899824	22471	NaS3_070418_02.raw	0/0	3.27513289451599			0	6.339E-05
High	Sequest HT (A2)	Unambiguous	[K].YYcTVIDAPGHR.[D]	C3(Carbamidomethyl)	1	1	O64937	O64937	0	3	0.5719	0	1	1	484.5625	1451.67294674	-0.456796896680735	-0.000221039999992456	HCD	MS2	21.40511	8.100571	25.7786532890667	22557	NaS3_070418_02.raw	0/0	3.13385987281799			0	6.585E-05
High	Sequest HT (A2)	Unambiguous	[K].YYcTVIDAPGHR.[D]	C3(Carbamidomethyl)	1	1	O64937	O64937	0	3	0.631	0	1	1	484.5625	1451.67294674	-0.456796896680735	-0.000221039999992456	CID	MS2		15.98215	25.7803680336	22559	NaS3_070418_02.raw	0/0	2.89976787567139			0	2.881E-05
High	Sequest HT (A2)	Unambiguous	[R].TLDAHIEEQFGSGR.[L]		1	1	P49199	P49199	0	3	0.6575	0	1	1	520.585815429688	1559.74289302906	-1.26114275979604	-0.000655686979143866	CID	MS2		29.35772	33.1303907362667	30332	NaS3_070418_03.raw	0/0	2.54312586784363			0	8.806E-05
High	Sequest HT (A2)	Unambiguous	[R].TLDAHIEEQFGSGR.[L]		1	1	P49199	P49199	0	3	0.593	0	1	1	520.585815429688	1559.74289302906	-1.26114275979604	-0.000655686979143866	HCD	MS2	22.22215	22.465	33.128707108	30330	NaS3_070418_03.raw	0/0	3.4428563117981			0	0.0001175
High	Sequest HT (A2)	Unambiguous	[K].TVDSEELTVEER.[N]		2	2	Q7XTE8; Q6EUP4	Q7XTE8; Q6EUP4	0	2	0.6605	0	1	1	703.835693359375	1406.66411008875	-0.308525050708832	-0.000216995624896299	CID	MS2		12.00749	25.9005872970667	22679	NaS3_070418_02.raw	0/0	2.71335101127625	161030170	25.8400135040283	0	0.0001454
High	Sequest HT (A2)	Unambiguous	[R].LGANVGSAQGPTGLGK.[Y]		1	1	P0C367	P0C367	0	2	0.6232	0	1	1	713.886047363281	1426.76481809656	-0.0345000348180576	-2.46117187998607E-05	HCD	MS2	11.37064	25.10253	25.9023188077333	22681	NaS3_070418_02.raw	0/0	3.52673029899597			0	4.158E-05
High	Sequest HT (A2)	Unambiguous	[K].FPTLVTHQESLESK.[V]		1	1	B7F845	B7F845	0	2	0.4196	0	1	1	808.419067382813	1615.83085813563	-1.08570303718578	-0.000877157187460398	HCD	MS2	29.64368	32.425	33.3061599709333	30521	NaS3_070418_03.raw	0/0	3.35632348060608	2333975.0625	33.2562026977539	0	8.74E-05
High	Sequest HT (A2)	Unambiguous	[K].VSDDEVAFLTQGDANDEK.[N]		1	1	Q0J8G4	Q0J8G4	0	2	0.7535	0	1	1	976.940002441406	1952.87272825281	0.388081156496937	0.000378936406377761	CID	MS2		27.58	41.9005253626667	39554	NaS3_070418_03.raw	0/0	5.76009130477905			0	4.688E-05
High	Sequest HT (A2)	Unambiguous	[K].DEAYFAANAAAQASR.[R]		1	1	Q2QLY5	Q2QLY5	0	2	0.6656	0	1	1	778.360168457031	1555.71306028406	-0.321194049047055	-0.000249842968742087	HCD	MS2	24.73455	24.385	36.6961971637333	34084	NaS3_070418_03.raw	0/0	3.16641092300415			0	0.0001155
High	Sequest HT (A2)	Unambiguous	[K].YGQDATNVGDEGGFAPNIQENK.[E]		1	1	Q42971	Q42971	0	3	0.6736	0	1	1	775.352783203125	2324.04379634938	0.532924567405816	0.0004128464582512	HCD	MS2	9.26753	14.16644	36.7173169792	34104	NaS3_070418_03.raw	0/0	4.34952020645142			0	1.755E-05
High	Sequest HT (A2)	Unambiguous	[K].ELVNSPANVLTPAVLAEEASNIASTYSDVFTATILDVEK.[C]		1	1	Q6K669	Q6K669	0	3	0.6545	0	1	1	1364.70324707031	4092.09518795094	1.00466750631255	0.00137039697923077	HCD	MS2	0.789744	33.1	96.4844421453333	93481	NaS3_070418_01.raw	0/0	5.47257041931152	88665541.75	96.4559860229492	0	2.863E-06
High	Sequest HT (A2)	Unambiguous	[K].ELVNSPANVLTPAVLAEEASNIASTYSDVFTATILDVEK.[C]		1	1	Q6K669	Q6K669	0	3	0.7738	0	1	1	1364.7021484375	4092.0918920525	0.19923615699136	0.000271764166730766	CID	MS2		41.565	96.4864067434667	93483	NaS3_070418_01.raw	0/0	4.51066112518311	88665541.75	96.4559860229492	0	2.052E-05
High	Sequest HT (A2)	Unambiguous	[R].VGATAAVYSAAILEYLTAEVLELAGNASK.[D]		1	2	Q8H7Y8	Q84MP7; Q8H7Y8	0	3	0.5489	0	1	1	965.849365234375	2895.53354244313	-0.49639078292197	-0.000479105625193673	HCD	MS2	9.652187	33.1	96.5305798173333	93526	NaS3_070418_01.raw	0/0	4.80508995056152	91551579.5	96.4972686767578	0	1.089E-06
High	Sequest HT (A2)	Unambiguous	[R].VGATAAVYSAAILEYLTAEVLELAGNASK.[D]		1	2	Q8H7Y8	Q84MP7; Q8H7Y8	0	3	0.7574	0	1	1	965.849975585938	2895.53537349781	0.135981024118596	0.000131245937306327	CID	MS2		37.06526	96.5325632989333	93528	NaS3_070418_01.raw	0/0	5.07343244552612	91551579.5	96.4972686767578	0	2.977E-06
High	Sequest HT (A2)	Unambiguous	[K].LIFGADSPAIQENR.[V]		1	1	P37833	P37833	0	2	0.4924	0	1	1	765.899230957031	1530.79118528406	0.0674449072383518	5.1622031264742E-05	CID	MS2		15.83653	40.7313352821333	38340	NaS3_070418_03.raw	0/0	3.31163644790649			0	6.988E-05
High	Sequest HT (A2)	Unambiguous	[K].LIFGADSPAIQENR.[V]		1	1	P37833	P37833	0	2	0.2179	0	1	1	765.899230957031	1530.79118528406	0.0674449072383518	5.1622031264742E-05	HCD	MS2	48.55238	18.57986	40.729437348	38338	NaS3_070418_03.raw	0/0	2.57216167449951			0	8.468E-05
High	Sequest HT (A2)	Unambiguous	[R].VTPQPGVPPEEAGAAVAAESSTGTWTTVWTDGLTSLDR.[Y]		1	1	P0C511	P0C511	0	3	0.5224	0	1	1	1285.62854003906	3854.87106685719	-0.22038937515573	-0.000283190937655794	HCD	MS2	3.74958	33.1	96.6739212549333	93659	NaS3_070418_01.raw	0/0	3.35307168960571			0	0.000101
High	Sequest HT (A2)	Unambiguous	[R].VTPQPGVPPEEAGAAVAAESSTGTWTTVWTDGLTSLDR.[Y]		1	1	P0C511	P0C511	0	3	0.7122	0	1	1	1285.63110351563	3854.87875728688	1.77460030393641	0.00228028562484421	CID	MS2		41.34	96.6760756114667	93661	NaS3_070418_01.raw	0/0	4.17413520812988			0	1.026E-05
High	Sequest HT (A2)	Unambiguous	[K].LIGAGAATIALAGAAVGIGNVFSSLIHSVAR.[N]		1	1	P0C519	P0C519	0	3	0.7627	0	1	1	959.882385253906	2877.63260250172	0.59638007326746	0.000572053906277385	HCD	MS2	4.378791	39.93	96.7252421986667	93707	NaS3_070418_01.raw	0/0	4.72062969207764	174857546.75	96.4680328369141	0	8.525E-08
High	Sequest HT (A2)	Unambiguous	[K].LIGAGAATIALAGAAVGIGNVFSSLIHSVAR.[N]		1	1	P0C519	P0C519	0	3	0.8697	0	1	1	959.883117675781	2877.63479976734	1.35994764387922	0.00130447578127738	CID	MS2		33.1	96.7269922373333	93709	NaS3_070418_01.raw	0/0	3.29947805404663	174857546.75	96.4680328369141	0	5.625E-07
High	Sequest HT (A2)	Unambiguous	[R].VALEAcVQAR.[N]	C6(Carbamidomethyl)	1	1	P0C511	P0C511	0	2	0.5054	0	1	1	558.795227050781	1116.58317747156	0.155296616573306	8.67007813276643E-05	CID	MS2		33.1	96.7382225794667	93721	NaS3_070418_01.raw	0/0	3.67874145507813			0	0.0001185
High	Sequest HT (A2)	Unambiguous	[K].LIGAGAATIALAGAAVGIGNVFSSLIHSVAR.[N]		1	1	P0C519	P0C519	0	4	0.75	0	1	1	720.1640625	2877.63442011	1.22801364722569	0.000883442500025922	CID	MS2		33.1	96.7694068653333	93750	NaS3_070418_01.raw	0/0	3.35796046257019	43633268	96.5747909545898	0	7.673E-05
High	Sequest HT (A2)	Unambiguous	[R].VAPEEHPVLLTEAPLNPK.[A]		1	1	Q10DV7	Q10DV7	0	3	0.4916	0	1	1	652.026123046875	1954.06381588063	-0.300537369238941	-0.000195756458348721	CID	MS2		7.381583	40.7101922352	38316	NaS3_070418_03.raw	0/0	2.98936057090759			0	4.036E-05
High	Sequest HT (A2)	Unambiguous	[R].VAPEEHPVLLTEAPLNPK.[A]		1	1	Q10DV7	Q10DV7	0	3	0.7081	0	1	1	652.026123046875	1954.06381588063	-0.300537369238941	-0.000195756458348721	HCD	MS2	7.158587	8.680804	40.7082317888	38314	NaS3_070418_03.raw	0/0	3.46065759658813			0	1.493E-05
High	Sequest HT (A2)	Unambiguous	[K].TITLEVESSDTIDNVK.[A]		1	6	P51431	P0CH35; P0C030; Q58G87; P51431; P0C031; Q9ARZ9	0	2	0.6436	0	1	1	882.450378417969	1763.89348020594	1.45428264050866	0.00128259796872499	CID	MS2		41.7	96.9141027648	93880	NaS3_070418_01.raw	0/0	3.90130209922791			0	2.729E-05
High	Sequest HT (A2)	Unambiguous	[R].IGTGAPVYLAAVLEYLAAEVLELAGNAAR.[D]		1	2	A2Y5G8	A2Y5G8; Q94E96	0	3	0.6146	0	1	1	972.535705566406	2915.59256343922	1.6735422655393	0.00162645307273124	HCD	MS2	7.205822	33.1	96.9572045461333	93923	NaS3_070418_01.raw	0/0	4.10492515563965	23835325.125	97.1067352294922	0	8.194E-06
High	Sequest HT (A2)	Unambiguous	[R].VTPQPGVPPEEAGAAVAAESSTGTWTTVWTDGLTSLDR.[Y]		1	1	P0C511	P0C511	0	3	0.625	0	1	1	1285.62829589844	3854.87033443531	-0.410388392212125	-0.000527331562655794	HCD	MS2	6.253905	33.1	97.0805430226667	94045	NaS3_070418_01.raw	0/0	3.99990510940552			0	1.991E-05
High	Sequest HT (A2)	Unambiguous	[R].VGAGAPVYLAAVLEYLAAEVLELAGNAAR.[D]		1	5	Q6ZL42	A2YMC5; A2YVE5; A2ZK26; A2ZK29; Q6ZL42	0	3	0.3872	0	1	1	957.858581542969	2871.56119136891	-0.0968083383115166	-9.26636980693729E-05	HCD	MS2	2.574458	42.555	97.0996945794667	94061	NaS3_070418_01.raw	0/0	3.89704895019531	8283006.8125	97.1603469848633	0	2.616E-05
High	Sequest HT (A2)	Unambiguous	[R].GGVIMDVVTPEQAR.[I]		1	2	Q69LA6	Q69LA6; Q8W3D0	0	2	0.5366	0	1	1	736.382446289063	1471.75761594813	0.188100387301859	0.000138419062750472	HCD	MS2	31.45408	14.47	40.6352684341333	38234	NaS3_070418_03.raw	0/0	2.86938619613647			0	0.0001273
High	Sequest HT (A2)	Unambiguous	[K].KVSPQLIAEYTVR.[A]		1	1	Q5N725	Q5N725	1	3	0.7024	0	1	1	501.95556640625	1503.85214595875	-0.537347250532892	-0.000269363750021512	CID	MS2		24.65054	40.6280562984	38227	NaS3_070418_03.raw	0/0	4.19806718826294			0	7.363E-05
High	Sequest HT (A2)	Unambiguous	[R].VAPEEHPVLLTEAPLNPK.[A]		1	1	Q10DV7	Q10DV7	0	2	0.6377	0	1	1	977.536682128906	1954.06608762781	0.862038021734026	0.000842238906216153	HCD	MS2	11.76973	41.415	40.5992827074667	38196	NaS3_070418_03.raw	0/0	4.02877998352051			0	3.723E-05
High	Sequest HT (A2)	Unambiguous	[K].LGDLSQTQIFAK.[I]		2	2	Q2QXR8; B8BJ39	Q2QXR8; B8BJ39	0	2	0.5469	0	1	1	660.861572265625	1320.71586790125	0.0575152128417236	3.79806249384274E-05	CID	MS2		16.00498	40.7445157733333	38353	NaS3_070418_03.raw	0/0	4.2596607208252			0	0.0001319
High	Sequest HT (A2)	Unambiguous	[R].AGEAVLIIEDLVTSGASVLETAAPLR.[D]		1	1	Q9LDN2	Q9LDN2	0	3	0.8201	0	1	1	865.813171386719	2595.42496090016	0.38067774911723	0.000329340052000286	CID	MS2		40.38	96.4463709608	93444	NaS3_070418_01.raw	0/0	3.89335060119629	51040507.25	96.3939819335938	0	8.996E-05
High	Sequest HT (A2)	Unambiguous	[R].AGEAVLIIEDLVTSGASVLETAAPLR.[D]		1	1	Q9LDN2	Q9LDN2	0	3	0.6754	0	1	1	865.812744140625	2595.42367916188	-0.113167686019028	-9.79060417497142E-05	HCD	MS2	3.199276	25.02332	96.4443664621333	93442	NaS3_070418_01.raw	0/0	3.81952118873596	51040507.25	96.3939819335938	0	1.671E-05
High	Sequest HT (A2)	Unambiguous	[K].VVTIDSYEDVTPNSETSLQK.[A]		1	1	P25776	P25776	0	2	0.538	0	1	1	1113.04333496094	2225.07939329188	-1.15489144580588	-0.00128486406265438	CID	MS2		28.36	40.7643754517333	38377	NaS3_070418_03.raw	0/0	3.16463613510132			0	9.351E-05
High	Sequest HT (A2)	Unambiguous	[R].FQSHAVLALQEAAEAYLVGLFEDTnLcAIHAK.[R]	N25(Deamidated); C27(Carbamidomethyl)	1	1	Q0JCT1	Q0JCT1	0	4	0.1684	0	1	1	883.453063964844	3530.79042596938	7.92893317621367	0.00699879484370491	CID	MS2		38.895	95.9024719776	92934	NaS3_070418_01.raw	0/0	3.79839396476746			0	2.144E-05
High	Sequest HT (A2)	Unambiguous	[R].NIWADDLAASLTTLESLEAIVGK.[D]		2	2	Q2QLY5; Q2QLY4	Q2QLY5; Q2QLY4	0	3	0.6713	0	1	1	810.764526367188	2430.27902584156	1.14379242561026	0.000926577187480386	CID	MS2		33.1	95.9700814581333	92995	NaS3_070418_01.raw	0/0	5.72444868087769	399958100.625	96.2934036254883	0	9.872E-08
High	Sequest HT (A2)	Selected	[R].FQSHAVLALQEAAEAYLVGLFEDTNLcAIHAK.[R]	C27(Carbamidomethyl)	1	1	Q0JCT1	Q0JCT1	0	5	0.0455	0	1	1	706.760437011719	3529.77307853859	-1.51178084835373	-0.00106725028128238	HCD	MS2	91.77639	33.1	96.0247265797333	93045	NaS3_070418_01.raw	0/0	3.08124804496765	2400705.3125	96.0027542114258	0	0.0001189
High	Sequest HT (A2)	Unambiguous	[R].FQSHAVLALQEAAEAYLVGLFEDTnLcAIHAK.[R]	N25(Deamidated); C27(Carbamidomethyl)	1	1	Q0JCT1	Q0JCT1	0	3	0.1154	0	1	1	1177.59899902344	3530.78244381031	5.66818660405318	0.00667100677076604	CID	MS2		33.1	96.0670316493333	93085	NaS3_070418_01.raw	0/0	4.42362356185913	6527313	96.0831146240234	0	2.515E-05
High	Sequest HT (A2)	Unambiguous	[R].TLLVTAPGLGQYISGAILFEETLYQSTVDGK.[K]		1	1	Q40677	Q40677	0	3	0.6658	0	1	1	1095.58239746094	3284.73263912281	0.788056483390716	0.000862850937513334	HCD	MS2	10.94492	30.76	96.0961906752	93115	NaS3_070418_01.raw	0/0	4.04289484024048	131628374.875	96.1523666381836	0	9.775E-05
High	Sequest HT (A2)	Unambiguous	[R].VTPQPGVPPEEAGAAVAAESSTGTWTTVWTDGLTSLDR.[Y]		1	1	P0C511	P0C511	0	4	0.1871	0	1	1	964.470092773438	3854.85854120375	-3.46969407555119	-0.00334380656261146	HCD	MS2	19.52024	38.475	96.0997804317333	93119	NaS3_070418_01.raw	0/0	2.93578290939331			0	0.0001069
High	Sequest HT (A2)	Unambiguous	[R].NIWADDLAASLTTLESLEAIVGK.[D]		2	2	Q2QLY5; Q2QLY4	Q2QLY5; Q2QLY4	0	2	0.6429	0	1	1	1215.64343261719	2430.27958860438	1.37535573590441	0.00167124718745981	CID	MS2		33.1	96.1570336344	93169	NaS3_070418_01.raw	0/0	4.2015380859375	172482101.5625	96.2922439575195	0	2.176E-06
High	Sequest HT (A2)	Unambiguous	[R].RPASNMDPYVVTALLAETTILWEPTLEAEVLAAK.[K]		1	1	P14655	P14655	0	3	0.5443	0	1	1	1238.32336425781	3712.95553951344	1.32371365357376	0.00163829447895599	HCD	MS2	6.903005	33.1	96.2038731509333	93213	NaS3_070418_01.raw	0/0	4.06217622756958	36664122.75	96.2389297485352	0	8.304E-05
High	Sequest HT (A2)	Unambiguous	[R].FQSSAVAALQEAAEAYLVGLFEDTNLcAIHAK.[R]	C27(Carbamidomethyl)	1	1	Q2RAD9	Q2RAD9	0	3	0.6601	0	1	1	1146.57385253906	3437.70700435719	0.704891048683325	0.000807735729090098	CID	MS2		33.1	96.2047482645333	93214	NaS3_070418_01.raw	0/0	4.55503559112549	200475934.5	96.1125793457031	0	1.001E-06
High	Sequest HT (A2)	Unambiguous	[K].VLSNGLLVDPHDAAAITAALLSLLADK.[S]		1	1	Q53JI9	Q53JI9	0	3	0.496	0	1	1	901.175659179688	2701.51242427906	-0.382119487618408	-0.000344100312607528	CID	MS2		33.1	96.2169330754667	93226	NaS3_070418_01.raw	0/0	2.4956042766571	11582852.375	96.1507339477539	0	7.469E-05
High	Sequest HT (A2)	Unambiguous	[R].SVQMEGLTWGASK.[L]		1	1	P29545	P29545	0	2	0.6548	0	1	1	697.342590332031	1393.67790403406	-0.087664392549069	-6.10879687883426E-05	CID	MS2		21.65286	40.5886954754667	38183	NaS3_070418_03.raw	0/0	4.20409870147705			0	0.0001408
High	Sequest HT (A2)	Unambiguous	[K].IGPWGGNGGSAQDISVPPK.[K]		1	1	Q0JMY8	Q0JMY8	0	2	0.5505	0	1	1	918.965270996094	1836.92326536219	-0.33840150742826	-0.000310808906192506	CID	MS2		41.205	40.7713770714667	38385	NaS3_070418_03.raw	0/0	3.26780009269714	5837912.25	40.6247749328613	0	8.968E-05
High	Sequest HT (A2)	Unambiguous	[R].VTPqPGVPPEEAGAAVAAESSTGTWTTVWTDGLTSLDR.[Y]	Q4(Deamidated)	1	1	P0C511	P0C511	0	3	0.5917	0	1	1	1285.96447753906	3855.87887935719	5.95118894200262	0.00764897572901087	CID	MS2		39.9	96.2765286464	93284	NaS3_070418_01.raw	0/0	3.8740017414093			0	1.118E-05
High	Sequest HT (A2)	Unambiguous	[R].FQSHAVLALQEAAEAYLVGLFEDTNLcAIHAK.[R]	C27(Carbamidomethyl)	1	1	Q0JCT1	Q0JCT1	0	4	0.6686	0	1	1	883.201354980469	3529.78359003188	1.46616621970715	0.00129381046870414	HCD	MS2	43.52108	33.1	96.2990711290667	93303	NaS3_070418_01.raw	0/0	5.18963575363159	145909491.125	96.1498260498047	0	5.147E-07
High	Sequest HT (A2)	Unambiguous	[R].FQSHAVLALQEAAEAYLVGLFEDTNLcAIHAK.[R]	C27(Carbamidomethyl)	1	1	Q0JCT1	Q0JCT1	0	4	0.64	0	1	1	883.200500488281	3529.78017206313	0.497842334083483	0.000439318281204137	CID	MS2		42.3	96.3010420346667	93305	NaS3_070418_01.raw	0/0	3.24851775169373	145909491.125	96.1498260498047	0	6.894E-06
High	Sequest HT (A2)	Unambiguous	[K].LIGAGAATIALAGAAVGIGNVFSSLIHSVAR.[N]		1	1	P0C519	P0C519	0	3	0.7715	0	1	1	959.880920410156	2877.62820797047	-0.930755067956061	-0.000892789843722615	HCD	MS2	41.03146	42.03	96.3020337530667	93306	NaS3_070418_01.raw	0/0	5.1173415184021	174857546.75	96.4680328369141	0	1.048E-07
High	Sequest HT (A2)	Unambiguous	[K].LIGAGAATIALAGAAVGIGNVFSSLIHSVAR.[N]		1	1	P0C519	P0C519	0	3	0.8159	0	1	1	959.880920410156	2877.62820797047	-0.930755067956061	-0.000892789843722615	CID	MS2		33.1	96.3038189050667	93308	NaS3_070418_01.raw	0/0	3.53104400634766	174857546.75	96.4680328369141	0	4.146E-07
High	Sequest HT (A2)	Unambiguous	[R].NIWADDLAASLTTLESLEAIVGK.[D]		2	2	Q2QLY5; Q2QLY4	Q2QLY5; Q2QLY4	0	3	0.6754	0	1	1	810.764038085938	2430.27756099781	0.541044588879894	0.000438295937480386	CID	MS2		33.1	96.3439632893333	93347	NaS3_070418_01.raw	0/0	4.9573130607605	399958100.625	96.2934036254883	0	1.047E-07
High	Sequest HT (A2)	Unambiguous	[K].LIGAGAATIALAGAAVGIGNVFSSLIHSVAR.[N]		1	1	P0C519	P0C519	0	4	0.747	0	1	1	720.163452148438	2877.63197870375	0.379605235434848	0.000273090937525922	HCD	MS2	12.01659	33.1	96.3516083664	93354	NaS3_070418_01.raw	0/0	4.97922563552856	41384658.9375	96.3903656005859	0	2.074E-07
High	Sequest HT (A2)	Unambiguous	[K].LIGAGAATIALAGAAVGIGNVFSSLIHSVAR.[N]		1	1	P0C519	P0C519	0	4	0.6384	0	1	1	720.164245605469	2877.63515253188	1.48253617076295	0.00106654796877592	CID	MS2		41.865	96.3536231010667	93356	NaS3_070418_01.raw	0/0	3.17720484733582	41384658.9375	96.3903656005859	0	6.943E-06
High	Sequest HT (A2)	Unambiguous	[R].FQSSAVAALQEAAEAYLVGLFEDTNLcAIHAK.[R]	C27(Carbamidomethyl)	1	1	Q2RAD9	Q2RAD9	0	4	0.152	0	1	1	860.181701660156	3437.70497675063	0.115076969371082	9.89001561979563E-05	HCD	MS2	15.98493	33.1	96.3953169418667	93395	NaS3_070418_01.raw	0/0	3.28626656532288	61410989.75	96.0861053466797	0	9.355E-05
High	Sequest HT (A2)	Unambiguous	[R].FQSSAVAALQEAAEAYLVGLFEDTNLcAIHAK.[R]	C27(Carbamidomethyl)	1	1	Q2RAD9	Q2RAD9	0	4	0.484	0	1	1	860.181701660156	3437.70497675063	0.115076969371082	9.89001561979563E-05	CID	MS2		40.47	96.3978963218667	93397	NaS3_070418_01.raw	0/0	3.42739868164063	61410989.75	96.0861053466797	0	0.0001419
High	Sequest HT (A2)	Unambiguous	[R].VTPQPGVPPEEAGAAVAAESSTGTWTTVWTDGLTSLDR.[Y]		1	1	P0C511	P0C511	0	3	0.5915	0	1	1	1285.63024902344	3854.87619381031	1.10960374423903	0.00142579343734421	HCD	MS2	9.447507	33.1	96.2745431128	93282	NaS3_070418_01.raw	0/0	3.54963397979736			0	7.09E-06
High	Sequest HT (A2)	Unambiguous	[K].VNQIGSVTESIEAVK.[M]		1	1	Q42971	Q42971	0	2	0.5973	0	1	1	787.425170898438	1573.84306516688	-0.0711272423938264	-5.59715625740864E-05	CID	MS2		18.22	40.5840624213333	38178	NaS3_070418_03.raw	0/0	3.70357155799866			0	9.511E-05
High	Sequest HT (A2)	Unambiguous	[R].IGTGAPVYLAAVLEYLAAEVLELAGNAAR.[D]		1	2	A2Y5G8	A2Y5G8; Q94E96	0	3	0.4633	0	1	1	972.534912109375	2915.59018306813	0.857113006097862	0.000832996041481238	CID	MS2		33.1	97.3070851016	94252	NaS3_070418_01.raw	0/0	3.13400101661682	23835325.125	97.1067352294922	0	9.788E-05
High	Sequest HT (A2)	Unambiguous	[R].VTPQPGVPPEEAGAAVAAESSTGTWTTVWTDGLTSLDR.[Y]		1	1	P0C511	P0C511	0	3	0.6478	0	1	1	1285.62927246094	3854.87326412281	0.349607676013453	0.000449230937344206	CID	MS2		33.1	97.4221925096	94361	NaS3_070418_01.raw	0/0	3.17580485343933	2655674.90625	97.4344787597656	0	6.248E-05
High	Sequest HT (A2)	Unambiguous	[R].VAPEEHPVLLTEAPLNPK.[A]		1	1	Q10DV7	Q10DV7	0	3	0.6627	0	1	1	652.026489257813	1954.06491451344	0.261692212718019	0.000170454479151279	HCD	MS2	11.15036	13.04638	40.3217049157333	37893	NaS3_070418_03.raw	0/0	3.37813425064087	81627424	40.2817001342773	0	2.859E-05
High	Sequest HT (A2)	Unambiguous	[R].HLNAGIFGTGSDGHTLPSETVR.[A]		1	1	P14717	P14717	0	3	0.5059	0	1	1	756.045288085938	2266.12131099781	0.100615900273297	7.60026042977794E-05	CID	MS2		16.03	40.2887813912	37859	NaS3_070418_03.raw	0/0	3.4032895565033			0	0.0001562
High	Sequest HT (A2)	Unambiguous	[R].HLNAGIFGTGSDGHTLPSETVR.[A]		1	1	P14717	P14717	0	3	0.5909	0	1	1	756.042297363281	2266.11233882984	-3.85864648693851	-0.00291472005195222	HCD	MS2	29.86389	35.61239	40.2870942274667	37857	NaS3_070418_03.raw	0/0	4.17542934417725			0	2.609E-05
High	Sequest HT (A2)	Unambiguous	[K].MIEYSYVNAPLQK.[E]		2	2	Q6Z0I4; Q6H5J0	Q6Z0I4; Q6H5J0	0	2	0.5507	0	1	1	778.394226074219	1555.78117551844	-0.845691200198547	-0.000657855781128092	CID	MS2		30.93511	40.2861817768	37856	NaS3_070418_03.raw	0/0	4.1406569480896			0	9.562E-05
High	Sequest HT (A2)	Unambiguous	[K].MIEYSYVNAPLQK.[E]		2	2	Q6Z0I4; Q6H5J0	Q6Z0I4; Q6H5J0	0	2	0.53	0	1	1	778.394226074219	1555.78117551844	-0.845691200198547	-0.000657855781128092	HCD	MS2	21.26955	22.52843	40.2843878850667	37854	NaS3_070418_03.raw	0/0	2.83135795593262			0	0.000119
High	Sequest HT (A2)	Unambiguous	[K].VAKEDNADDIER.[E]		1	1	Q69RJ0	Q69RJ0	1	3	0.5339	0	1	1	458.887939453125	1374.64926509938	-0.216535641520153	-9.92202083125449E-05	CID	MS2		21.085	9.4329290752	5889	NaS3_070418_02.raw	0/0	3.83659696578979			0	3.723E-05
High	Sequest HT (A2)	Unambiguous	[K].KVSPQLIAEYTVR.[A]		1	1	Q5N725	Q5N725	1	3	0.7663	0	1	1	501.955749511719	1503.85269527516	-0.172074565613369	-8.62582812715118E-05	CID	MS2		17.00447	40.2272903245333	37792	NaS3_070418_03.raw	0/0	4.15169525146484			0	0.000109
High	Sequest HT (A2)	Unambiguous	[K].QAEASTAENNATASPK.[D]		1	1	Q69LE7	Q69LE7	0	2	0.6693	0	1	1	795.374572753906	1589.74186887781	1.06956334501975	0.000850163906193302	HCD	MS2	0	23.74	9.51264424	5976	NaS3_070418_02.raw	0/0	3.7454891204834			0	5.964E-05
High	Sequest HT (A2)	Unambiguous	[K].QAEASTAENNATASPK.[D]		1	1	Q69LE7	Q69LE7	0	2	0.7639	0	1	1	795.374572753906	1589.74186887781	1.06956334501975	0.000850163906193302	CID	MS2		34.24	9.51435052746667	5978	NaS3_070418_02.raw	0/0	2.87708473205566			0	6.908E-05
High	Sequest HT (A2)	Unambiguous	[R].DHTVSATHGDMDQNTR.[D]		2	5	Q6Z2Z4; P35683	Q6Z2Z4; P35683; P41376; Q9CAI7; P41377	0	3	0.8248	0	1	1	595.592163085938	1784.76193599781	0.160804560723626	9.56659376546061E-05	CID	MS2		21.46	9.5377432952	6002	NaS3_070418_02.raw	0/0	2.74398589134216			0	2.178E-05
High	Sequest HT (A2)	Unambiguous	[R].VAPEEHPVLLTEAPLNPK.[A]		1	1	Q10DV7	Q10DV7	0	3	0.6686	0	1	1	652.026672363281	1954.06546382984	0.542807003696498	0.000353559947901279	CID	MS2		7.829162	40.3234970608	37895	NaS3_070418_03.raw	0/0	3.37759113311768	81627424	40.2817001342773	0	3.131E-05
High	Sequest HT (A2)	Unambiguous	[R].SLASAVPLAVDGESTSK.[-]		1	1	P30298	P30298	0	2	0.6608	0	1	1	816.428405761719	1631.84953489344	0.538360854879526	0.000439261718838679	CID	MS2		33.445	40.1816342944	37744	NaS3_070418_03.raw	0/0	3.38768839836121			0	7.629E-05
High	Sequest HT (A2)	Unambiguous	[K].LGPPPPPSGGLPGTLnSDQAR.[D]	N16(Deamidated)	1	1	P83646	P83646	0	3	0.0651	0	1	1	677.023071289063	2029.05466060719	9.74173349285181	0.00658877239595664	CID	MS2		16.27706	40.0849593152	37639	NaS3_070418_03.raw	0/0	4.30415153503418			0	0.0001325
High	Sequest HT (A2)	Unambiguous	[K].LGPPPPPSGGLPGTLNSDQAR.[D]		1	1	P83646	P83646	0	3	0.5775	0	1	1	676.688598632813	2028.05124263844	0.179654485876178	0.000121449479289974	HCD	MS2	14.2027	20.01081	40.0829509952	37637	NaS3_070418_03.raw	0/0	3.74286556243896	48223428	39.9395751953125	0	6.178E-05
High	Sequest HT (A2)	Unambiguous	[R].EVAVEEEKKEEEAAPAEPAAAAAEAAAPSTEVVEEK.[K]		1	1	Q0JPA6	Q0JPA6	2	4	0.6514	0	1	1	920.698364257813	3679.77162714125	0.207127366675635	0.000190545312307222	HCD	MS2	2.84476	19.12	40.0610142197333	37612	NaS3_070418_03.raw	0/0	4.58867597579956			0	5.991E-06
High	Sequest HT (A2)	Unambiguous	[R].NVIHGSDSVDnGK.[K]	N11(Deamidated)	1	2	A6N0M9	A6N0M9; Q07661	0	2	0.3284	0	1	1	671.817687988281	1342.62809934656	3.53850286302265	0.00237543828126108	HCD	MS2	67.01394	26.89	9.8354947968	6326	NaS3_070418_02.raw	0/0	3.34526300430298			0	0.0001257
High	Sequest HT (A2)	Unambiguous	[K].SIPPPNSNELSYDLDNR.[A]		1	1	Q0J0N4	Q0J0N4	0	2	0.5174	0	1	1	965.961486816406	1930.91569700281	0.821871260108707	0.000793481406390129	HCD	MS2	9.65326	33.1	40.0178183429333	37567	NaS3_070418_03.raw	0/0	2.29900813102722			0	8.995E-05
High	Sequest HT (A2)	Unambiguous	[K].AYITALNEDPEQYR.[A]		1	1	Q84PB7	Q84PB7	0	2	0.5251	0	1	1	841.906127929688	1682.80497922938	1.74629534797836	0.00146933468749921	CID	MS2		37.315	39.9871783994667	37534	NaS3_070418_03.raw	0/0	4.18948411941528			0	0.0001205
High	Sequest HT (A2)	Unambiguous	[K].AYITALNEDPEQYR.[A]		1	1	Q84PB7	Q84PB7	0	2	0.3426	0	1	1	841.906127929688	1682.80497922938	1.74629534797836	0.00146933468749921	HCD	MS2	40.03789	27.13	39.9852883557333	37532	NaS3_070418_03.raw	0/0	3.24177694320679			0	0.0001182
High	Sequest HT (A2)	Unambiguous	[R].VAPEEHPVLLTEAPLNPK.[A]		1	1	Q10DV7	Q10DV7	0	3	0.5677	0	1	1	652.028198242188	1954.07004146656	2.8854302618505	0.00187943885415128	HCD	MS2	40.09738	23.98	39.947286024	37491	NaS3_070418_03.raw	0/0	3.46697497367859			0	0.0001215
High	Sequest HT (A2)	Unambiguous	[K].AVSTGYTDLVAYGR.[L]		1	1	B9FSC8	B9FSC8	0	2	0.2433	0	1	1	736.871826171875	1472.73637571375	-1.09194321553513	-0.00080407312486841	HCD	MS2	45.04305	35.715	39.9334431701333	37479	NaS3_070418_03.raw	0/0	3.00165200233459	6309989.875	39.8550682067871	0	0.0001532
High	Sequest HT (A2)	Unambiguous	[R].NNIPLSTAATANFTR.[G]		1	1	Q9LST6	Q9LST6	0	2	0.5669	0	1	1	795.917419433594	1590.82756223719	2.58826785667637	0.00205873859385974	CID	MS2		24.46	39.9058482824	37453	NaS3_070418_03.raw	0/0	3.13715028762817			0	0.0001196
High	Sequest HT (A2)	Unambiguous	[K].GNAYAQVAIGTEDVYK.[S]		1	1	Q948T6	Q948T6	0	2	0.6113	0	1	1	849.920532226563	1698.83378782313	0.263205998094251	0.000223571562514735	CID	MS2		20.875	40.1004417834667	37655	NaS3_070418_03.raw	0/0	4.75529909133911			0	8.143E-06
High	Sequest HT (A2)	Unambiguous	[R].FQSHAVLALQEAAEAYLVGLFEDTNLcAIHAK.[R]	C27(Carbamidomethyl)	1	1	Q0JCT1	Q0JCT1	0	4	0.6622	0	1	1	883.200866699219	3529.78163690688	0.912838285065054	0.000805529218704137	HCD	MS2	14.03008	33.1	95.9005033768	92932	NaS3_070418_01.raw	0/0	4.47182750701904	145909491.125	96.1498260498047	0	6.424E-06
High	Sequest HT (A2)	Unambiguous	[R].LPEFTPEQSAMVK.[G]		1	1	Q0J0N4	Q0J0N4	0	2	0.3675	0	1	1	738.874328613281	1476.74138059656	0.737107647545983	0.000544258281365728	HCD	MS2	48.36212	22.92195	40.3298047333333	37901	NaS3_070418_03.raw	0/0	3.31814861297607			0	6.625E-05
High	Sequest HT (A2)	Unambiguous	[K].KDAEGQDAEATTEEAK.[K]		1	1	P49199	P49199	1	2	0.7139	0	1	1	846.882507324219	1692.75773801844	1.09875172276093	0.000929959218638032	CID	MS2		39.085	8.8077628304	5233	NaS3_070418_02.raw	0/0	4.08924579620361			0	9.766E-06
High	Sequest HT (A2)	Unambiguous	[R].VGAGAPVYLAAVLEYLAAEVLELAGNAAR.[D]		1	5	Q6ZL42	A2YMC5; A2YVE5; A2ZK26; A2ZK29; Q6ZL42	0	3	0.6314	0	1	1	957.857849121094	2871.55899410328	-0.861989807851751	-0.000825085573069373	HCD	MS2	0	30.97	97.4544766656	94393	NaS3_070418_01.raw	0/0	3.68838834762573			0	2.361E-05
High	Sequest HT (A2)	Unambiguous	[K].VNQIGSVTESIEAVK.[M]		1	1	Q42971	Q42971	0	2	0.5257	0	1	1	787.425170898438	1573.84306516688	-0.0711272423938264	-5.59715625740864E-05	HCD	MS2	36.09764	15.12461	40.5824477688	38176	NaS3_070418_03.raw	0/0	3.68689513206482			0	3.458E-05
High	Sequest HT (A2)	Unambiguous	[K].VDGLVSGIGTGGTITGAGR.[Y]		1	1	Q9XEA6	Q9XEA6	0	2	0.6927	0	1	1	844.453430175781	1687.89958372156	1.33054985755942	0.00112291578125223	CID	MS2		30.09827	40.5431438325333	38134	NaS3_070418_03.raw	0/0	4.35635185241699			0	1.095E-05
High	Sequest HT (A2)	Unambiguous	[K].VDGLVSGIGTGGTITGAGR.[Y]		1	1	Q9XEA6	Q9XEA6	0	2	0.5963	0	1	1	844.451965332031	1687.89665403406	-0.405152565943619	-0.000341927968747768	HCD	MS2	21.13849	23.65	40.5413973434667	38132	NaS3_070418_03.raw	0/0	3.79171299934387			0	3.52E-05
High	Sequest HT (A2)	Unambiguous	[R].ILGSLAScPDPDVVR.[D]	C8(Carbamidomethyl)	1	1	Q6Z6L4	Q6Z6L4	0	2	0.3119	0	1	1	799.914611816406	1598.82194700281	0.800035199717698	0.00063955640617408	HCD	MS2	54.9928	33.07	40.5106660026667	38098	NaS3_070418_03.raw	0/0	3.27392578125			0	3.724E-05
High	Sequest HT (A2)	Unambiguous	[K].GNAYAQVAIGTEDVYK.[S]		1	1	Q948T6	Q948T6	0	2	0.6728	0	1	1	849.919860839844	1698.83244504969	-0.527203164091442	-0.000447815156235265	CID	MS2		18.37	40.4979993256	38084	NaS3_070418_03.raw	0/0	4.89498567581177			0	1.842E-05
High	Sequest HT (A2)	Unambiguous	[K].GNAYAQVAIGTEDVYK.[S]		1	1	Q948T6	Q948T6	0	2	0.5667	0	1	1	849.919860839844	1698.83244504969	-0.527203164091442	-0.000447815156235265	HCD	MS2	10.98393	26.35	40.4965558309333	38082	NaS3_070418_03.raw	0/0	3.29539251327515			0	5.03E-05
High	Sequest HT (A2)	Unambiguous	[K].KDAPAGEKPEPVR.[T]		1	1	P31674	P31674	1	3	0.5706	0	1	1	465.252838134766	1393.7439611443	0.40001215099096	0.000185838098938499	HCD	MS2	0.7606111	17.27921	8.35943403253333	4748	NaS3_070418_02.raw	0/0	3.60728859901428			0	6.797E-05
High	Sequest HT (A2)	Unambiguous	[K].KDAEGQDAEATTEEAKK.[S]		1	1	P49199	P49199	2	3	0.7679	0	1	1	607.621826171875	1820.85092525563	0.0462397154800994	2.80652082741047E-05	HCD	MS2	0.2095736	18.48265	8.40653408	4799	NaS3_070418_02.raw	0/0	5.9922981262207			0	1.03E-06
High	Sequest HT (A2)	Unambiguous	[K].KDAEGQDAEATTEEAKK.[S]		1	1	P49199	P49199	2	3	0.675	0	1	1	607.621826171875	1820.85092525563	0.0462397154800994	2.80652082741047E-05	CID	MS2		14.198	8.4083719512	4801	NaS3_070418_02.raw	0/0	4.80311870574951			0	1.595E-05
High	Sequest HT (A2)	Unambiguous	[R].LPEFTPEQSAMVK.[G]		1	1	Q0J0N4	Q0J0N4	0	2	0.4969	0	1	1	738.874328613281	1476.74138059656	0.737107647545983	0.000544258281365728	CID	MS2		20.54633	40.3315900285333	37903	NaS3_070418_03.raw	0/0	3.22222280502319			0	0.0001049
High	Sequest HT (A2)	Unambiguous	[R].NVIHGSDSVDnGKK.[E]	N11(Deamidated)	1	2	A6N0M9	A6N0M9; Q07661	1	3	0.3986	0	1	1	490.910980224609	1470.71838741383	0.0516644333608142	2.53279427311348E-05	HCD	MS2	8.480229	35.17	8.5065778456	4904	NaS3_070418_02.raw	0/0	2.86100459098816			0	4.012E-05
High	Sequest HT (A2)	Unambiguous	[K].TPAELSHAANAGLDIAVR.[M]		1	2	Q10N21	Q10N21; A2XFC7	0	3	0.5064	0	1	1	602.654968261719	1805.95035152516	-0.0468145980319974	-2.81816145767759E-05	CID	MS2		16.31493	40.4776548533333	38062	NaS3_070418_03.raw	0/0	3.90836524963379			0	5.541E-06
High	Sequest HT (A2)	Unambiguous	[K].TPAELSHAANAGLDIAVR.[M]		1	2	Q10N21	Q10N21; A2XFC7	0	3	0.5929	0	1	1	602.654968261719	1805.95035152516	-0.0468145980319974	-2.81816145767759E-05	HCD	MS2	22.99413	16.56077	40.4759419792	38060	NaS3_070418_03.raw	0/0	4.2023549079895			0	2.28E-06
High	Sequest HT (A2)	Unambiguous	[K].LGPPPPPSGGLPGTLNSDQAR.[D]		1	1	P83646	P83646	0	3	0.4269	0	1	1	676.689147949219	2028.05289058766	0.992232334090474	0.000670765885539974	HCD	MS2	29.20738	30.16	40.4640655824	38047	NaS3_070418_03.raw	0/0	3.3541419506073			0	5.563E-05
High	Sequest HT (A2)	Unambiguous	[R].NAGESSGTQQATGAPGR.[G]		1	1	Q6EU14	Q6EU14	0	2	0.6468	0	1	1	794.870666503906	1588.73405637781	1.92324428167695	0.00152775890626344	HCD	MS2	11.20544	33.1	8.7701643024	5194	NaS3_070418_02.raw	0/0	2.68963050842285			0	8.733E-05
High	Sequest HT (A2)	Unambiguous	[R].NAGESSGTQQATGAPGR.[G]		1	1	Q6EU14	Q6EU14	0	2	0.6916	0	1	1	794.870666503906	1588.73405637781	1.92324428167695	0.00152775890626344	CID	MS2		49.265	8.77324109546667	5196	NaS3_070418_02.raw	0/0	2.13672518730164			0	7.936E-05
High	Sequest HT (A2)	Unambiguous	[K].KDAEGQDAEATTEEAK.[K]		1	1	P49199	P49199	1	3	0.5658	0	1	1	564.923583984375	1692.75619869313	0.189391234108394	0.000106864374932532	HCD	MS2	3.610239	20.29	8.78146152053333	5203	NaS3_070418_02.raw	0/0	5.85011434555054			0	6.631E-05
High	Sequest HT (A2)	Unambiguous	[K].KDAEGQDAEATTEEAK.[K]		1	1	P49199	P49199	1	3	0.7444	0	1	1	564.923583984375	1692.75619869313	0.189391234108394	0.000106864374932532	CID	MS2		18.36707	8.7831284216	5205	NaS3_070418_02.raw	0/0	4.49987983703613			0	4.501E-05
High	Sequest HT (A2)	Unambiguous	[K].AAPAAAAHSAVTR.[E]		1	1	Q7XTJ3	Q7XTJ3	0	3	0.5923	0	1	1	398.550872802734	1193.6380651482	-0.401798181600823	-0.000159867265589734	HCD	MS2	42.07597	25.675	8.78473646426667	5207	NaS3_070418_02.raw	0/0	3.36424946784973			0	0.0001269
High	Sequest HT (A2)	Unambiguous	[K].EVSEEPEHVRPK.[D]		1	1	Q7XLR1	Q7XLR1	0	3	0.4106	0	1	1	479.244079589844	1435.71768550953	0.0715597081839671	3.42465104192039E-05	HCD	MS2	36.08945	22.345	8.79192790026667	5215	NaS3_070418_02.raw	0/0	2.06558036804199			0	0.0001554
High	Sequest HT (A2)	Unambiguous	[K].KDAEGQDAEATTEEAK.[K]		1	1	P49199	P49199	1	2	0.5928	0	1	1	846.882507324219	1692.75773801844	1.09875172276093	0.000929959218638032	HCD	MS2	0	29.065	8.8059459048	5231	NaS3_070418_02.raw	0/0	4.14819860458374			0	8.963E-07
High	Sequest HT (A2)	Unambiguous	[R].NVIHGSDSVDnGKK.[E]	N11(Deamidated)	1	2	A6N0M9	A6N0M9; Q07661	1	3	0.381	0	1	1	490.910980224609	1470.71838741383	0.0516644333608142	2.53279427311348E-05	CID	MS2		31.18394	8.50810490773333	4906	NaS3_070418_02.raw	0/0	3.36437773704529			0	3.438E-05
High	Sequest HT (A2)	Unambiguous	[K].LGPPPPPSGGLPGTLNSDQAR.[D]		1	1	P83646	P83646	0	2	0.75	0	1	1	1014.53082275391	2028.05436887781	1.72115396621191	0.00174529390642419	CID	MS2		24.325	39.9023630933333	37449	NaS3_070418_03.raw	0/0	3.08048963546753			0	3.362E-05
High	Sequest HT (A2)	Unambiguous	[R].VTPQPGVPPEEAGAAVAAESSTGTWTTVWTDGLTSLDR.[Y]		1	1	P0C511	P0C511	0	3	0.5598	0	1	1	1285.62878417969	3854.87179927906	-0.0303903580993358	-3.90503126557936E-05	HCD	MS2	7.045167	39.255	95.8488680824	92884	NaS3_070418_01.raw	0/0	3.67902493476868			0	5.724E-05
High	Sequest HT (A2)	Unambiguous	[K].TPAELSHAAnAGLDIAVR.[M]	N10(Deamidated)	1	2	Q10N21	Q10N21; A2XFC7	0	3	0.5338	0	1	1	602.988952636719	1806.95230465016	9.88003750541033	0.00595086005208989	CID	MS2		27.52415	40.8977842205333	38520	NaS3_070418_03.raw	0/0	3.98717761039734			0	4.473E-05
High	Sequest HT (A2)	Unambiguous	[K].IGPWGGNGGSAQDISVPPK.[K]		1	1	Q0JMY8	Q0JMY8	0	2	0.4058	0	1	1	918.965698242188	1836.92411985438	0.126774101401581	0.000116437187557494	HCD	MS2	0	33.1	41.6281041717333	39269	NaS3_070418_03.raw	0/0	3.13498544692993			0	1.391E-05
High	Sequest HT (A2)	Unambiguous	[K].VFQGDFSSNLPVDK.[A]		1	1	Q9LI00	Q9LI00	0	2	0.5898	0	1	1	776.885559082031	1552.76384153406	-0.229942149547806	-0.000178522968781181	CID	MS2		19.54	41.5834708245333	39223	NaS3_070418_03.raw	0/0	4.12166833877563			0	0.0001243
High	Sequest HT (A2)	Unambiguous	[K].VFQGDFSSNLPVDK.[A]		1	1	Q9LI00	Q9LI00	0	2	0.5589	0	1	1	776.885559082031	1552.76384153406	-0.229942149547806	-0.000178522968781181	HCD	MS2	23.21427	19.13622	41.5818896973333	39221	NaS3_070418_03.raw	0/0	3.30833840370178			0	8.313E-05
High	Sequest HT (A2)	Unambiguous	[R].AAEDPEFETFYTK.[N]		1	1	P0C436	P0C436	0	2	0.7947	0	1	1	774.348815917969	1547.69035520594	0.209755138961536	0.000162317968715797	CID	MS2		17.59191	41.5800269144	39219	NaS3_070418_03.raw	0/0	4.18749713897705			0	0.0001251
High	Sequest HT (A2)	Unambiguous	[K].SLTNDWEEHLAVK.[H]		2	3	Q0J4P2; Q07078	Q0J4P2; Q69QQ6; Q07078	0	3	0.2991	0	1	1	514.591491699219	1541.75992183766	0.307627533769755	0.000158095885505342	HCD	MS2	19.565	23.46095	41.5792623018667	39218	NaS3_070418_03.raw	0/0	2.34142160415649			0	0.0001278
High	Sequest HT (A2)	Unambiguous	[K].VLVNIEQQSPDIAQGVHGHFTK.[R]		2	3	A2Y053; P93438	A2Y053; P93438; Q9LGU6	0	4	0.5013	0	1	1	605.06982421875	2417.257466985	0.117689173549747	7.11212500164038E-05	HCD	MS2	31.11627	14.46508	41.5576883530667	39197	NaS3_070418_03.raw	0/0	3.74804496765137			0	4.925E-05
High	Sequest HT (A2)	Unambiguous	[K].VVTIDSYEDVTPNSETSLQK.[A]		1	1	P25776	P25776	0	2	0.6837	0	1	1	1113.04541015625	2225.0835436825	0.710383943585558	0.000790331249845622	CID	MS2		41.265	41.5240607848	39164	NaS3_070418_03.raw	0/0	5.09473466873169			0	4.002E-06
High	Sequest HT (A2)	Unambiguous	[R].TTSYEDFTSSLPEGDcR.[F]	C16(Carbamidomethyl)	1	1	Q84TB3	Q84TB3	0	2	0.8337	0	1	1	982.912658691406	1964.81804075281	0.108958097709405	0.000107041406369746	CID	MS2		33.1	41.5226316848	39163	NaS3_070418_03.raw	0/0	4.27092170715332	72030477.625	41.3516311645508	0	6.299E-06
High	Sequest HT (A2)	Unambiguous	[K].VVTIDSYEDVTPNSETSLQK.[A]		1	1	P25776	P25776	0	2	0.6316	0	1	1	1113.0439453125	2225.080613995	-0.60628103716134	-0.000674512500154378	HCD	MS2	0	32.74	41.5217212237333	39162	NaS3_070418_03.raw	0/0	5.50717926025391			0	7.003E-06
High	Sequest HT (A2)	Unambiguous	[R].TTSYEDFTSSLPEGDcR.[F]	C16(Carbamidomethyl)	1	1	Q84TB3	Q84TB3	0	2	0.6911	0	1	1	982.912658691406	1964.81804075281	0.108958097709405	0.000107041406369746	HCD	MS2	2.844518	31.18	41.5210379725333	39161	NaS3_070418_03.raw	0/0	3.95435094833374	72030477.625	41.3516311645508	0	7.837E-06
High	Sequest HT (A2)	Unambiguous	[K].SQLRPEIQVAAQNcWVK.[K]	C14(Carbamidomethyl)	1	1	P48494	P48494	0	3	0.6803	0	1	1	676.354797363281	2027.04983882984	0.362250644189592	0.000244766614639976	CID	MS2		11.57024	41.5191089605333	39159	NaS3_070418_03.raw	0/0	4.15762233734131			0	2.775E-06
High	Sequest HT (A2)	Unambiguous	[R].VTPQPGVPPEEAGAAVAAESSTGTWTTVWTDGLTSLDR.[Y]		1	1	P0C511	P0C511	0	3	0.5788	0	1	1	1285.62866210938	3854.87143306813	-0.125389866627533	-0.000161120625155794	HCD	MS2	6.979878	42.43	92.8473650808	90111	NaS3_070418_01.raw	0/0	3.30064606666565			0	3.743E-05
High	Sequest HT (A2)	Unambiguous	[R].VTPqPGVPPEEAGAAVAAESSTGTWTTVWTDGLTSLDR.[Y]	Q4(Deamidated)	1	1	P0C511	P0C511	0	3	0.6863	0	1	1	1285.96374511719	3855.87668209156	5.3813373543124	0.00691655385401087	CID	MS2		33.1	92.8491379144	90113	NaS3_070418_01.raw	0/0	3.72518014907837			0	2.116E-05
High	Sequest HT (A2)	Unambiguous	[K].VVSIDGFEDVPQNDEK.[S]		1	1	P25777	P25777	0	2	0.6521	0	1	1	895.926452636719	1790.84562864344	0.74235567999535	0.000664721718749206	CID	MS2		26.815	41.4963828632	39137	NaS3_070418_03.raw	0/0	4.10694408416748			0	5.238E-05
High	Sequest HT (A2)	Unambiguous	[K].VVSIDGFEDVPQNDEK.[S]		1	1	P25777	P25777	0	2	0.5148	0	1	1	895.926696777344	1790.84611692469	1.01500989690194	0.000908862343749206	HCD	MS2	3.759963	16.21	41.4947328554667	39135	NaS3_070418_03.raw	0/0	3.37747979164124			0	4.994E-05
High	Sequest HT (A2)	Unambiguous	[K].GnADIIQISGHDGGTGASPISSIK.[H]	N2(Deamidated)	1	1	Q69RJ0	Q69RJ0	0	3	0.092	0	1	1	766.058532714844	2296.16104488453	8.49289303704576	0.00650029484370303	CID	MS2		22.705	41.4710860328	39113	NaS3_070418_03.raw	0/0	5.1060996055603			0	2.592E-05
High	Sequest HT (A2)	Unambiguous	[K].GNADIIQISGHDGGTGASPISSIK.[H]		1	1	Q69RJ0	Q69RJ0	0	3	0.6304	0	1	1	765.724243164063	2295.15817623219	0.282434725917906	0.000216077395786366	HCD	MS2	22.24207	31.26479	41.46933632	39111	NaS3_070418_03.raw	0/0	4.86743021011353			0	2.951E-05
High	Sequest HT (A2)	Unambiguous	[K].LGPPPPPSGGLPGTLnSDQAR.[D]	N16(Deamidated)	1	1	P83646	P83646	0	2	0.0984	0	1	1	1015.02355957031	2029.03984251063	2.43870651967268	0.00247411031267419	CID	MS2		38.53	41.4333045184	39073	NaS3_070418_03.raw	0/0	3.85531949996948			0	1.97E-05
High	Sequest HT (A2)	Unambiguous	[K].LGPPPPPSGGLPGTLnSDQAR.[D]	N16(Deamidated)	1	1	P83646	P83646	0	2		0.0071	2	2	1015.02355957031	2029.03984251063	2.43870651967268	0.00247411031267419	HCD	MS2	31.4984	27.835	41.4314105426667	39071	NaS3_070418_03.raw	0/0	2.78017687797546			0	6.327E-05
High	Sequest HT (A2)	Unambiguous	[K].LGPPPPPSGGLPGTLNSDqAR.[D]	Q19(Deamidated)	1	1	P83646	P83646	0	2	0.0071	0	1	1	1015.02355957031	2029.03984251063	2.43870651967268	0.00247411031267419	HCD	MS2	31.4984	27.835	41.4314105426667	39071	NaS3_070418_03.raw	0/0	2.79560947418213			0	6.65E-05
High	Sequest HT (A2)	Unambiguous	[K].IYGVEPVESAVLSGGKPGPHK.[I]		1	1	Q9XEA6	Q9XEA6	0	4	0.3881	0	1	1	531.038940429688	2121.13393182875	0.0246136042249727	1.30521874552869E-05	CID	MS2		24.595	41.4186341685333	39056	NaS3_070418_03.raw	0/0	3.35085892677307			0	3.78E-05
High	Sequest HT (A2)	Unambiguous	[R].VTPQPGVPPEEAGAAVAAESSTGTWTTVWTDGLTSLDR.[Y]		1	1	P0C511	P0C511	0	3	0.6378	0	1	1	1285.62854003906	3854.87106685719	-0.22038937515573	-0.000283190937655794	HCD	MS2	9.460784	40.155	92.4630711053333	89731	NaS3_070418_01.raw	0/0	4.50469398498535			0	5.667E-06
High	Sequest HT (A2)	Unambiguous	[K].IGPWGGNGGSAQDISVPPK.[K]		1	1	Q0JMY8	Q0JMY8	0	2	0.5608	0	1	1	918.965698242188	1836.92411985438	0.126774101401581	0.000116437187557494	CID	MS2		41.88	41.6300748629333	39271	NaS3_070418_03.raw	0/0	2.95864748954773			0	0.0001117
High	Sequest HT (A2)	Unambiguous	[K].HVGVVGLGGLGHVAVK.[F]		2	3	Q6ERW7; Q6ERW9	Q0JA75; Q6ERW7; Q6ERW9	0	3	0.3454	0	1	1	500.299743652344	1498.88467769703	-0.386676008585151	-0.000193194322870719	HCD	MS2	53.39732	42.505	41.6383789144	39280	NaS3_070418_03.raw	0/0	3.04402637481689			0	4.908E-06
High	Sequest HT (A2)	Unambiguous	[K].GNAYAQVAIGTEDVYK.[S]		1	1	Q948T6	Q948T6	0	2	0.4882	0	1	1	849.919555664063	1698.83183469813	-0.886480055994029	-0.000752990937485265	HCD	MS2	21.48292	25.765	41.6392537637333	39281	NaS3_070418_03.raw	0/0	3.37795233726501			0	8.72E-05
High	Sequest HT (A2)	Unambiguous	[K].SQLRPEIQVAAQNcWVK.[K]	C14(Carbamidomethyl)	1	1	P48494	P48494	0	3	0.7384	0	1	1	676.354736328125	2027.04965572438	0.271919596786349	0.000183731458389976	CID	MS2		14.09315	41.8969321821333	39550	NaS3_070418_03.raw	0/0	4.96654939651489			0	3.939E-06
High	Sequest HT (A2)	Unambiguous	[K].SQLRPEIQVAAQNcWVK.[K]	C14(Carbamidomethyl)	1	1	P48494	P48494	0	3	0.6382	0	1	1	676.354736328125	2027.04965572438	0.271919596786349	0.000183731458389976	HCD	MS2	9.969114	9.315368	41.8950174453333	39548	NaS3_070418_03.raw	0/0	4.44599723815918			0	3.718E-05
High	Sequest HT (A2)	Unambiguous	[K].EAFVSSSEEPFTVDGK.[E]		1	1	P52712	P52712	0	2	0.5456	0	1	1	864.903198242188	1728.79911985438	1.63896370970004	0.00141671718745329	CID	MS2		26.395	41.858829292	39512	NaS3_070418_03.raw	0/0	4.92791700363159	27709504.5	41.6531181335449	0	3.501E-05
High	Sequest HT (A2)	Unambiguous	[K].EAFVSSSEEPFTVDGK.[E]		1	1	P52712	P52712	0	2	0.5867	0	1	1	864.903198242188	1728.79911985438	1.63896370970004	0.00141671718745329	HCD	MS2	7.798876	29.53	41.8573232349333	39510	NaS3_070418_03.raw	0/0	3.74999332427979	27709504.5	41.6531181335449	0	2.893E-05
High	Sequest HT (A2)	Unambiguous	[K].IYGVEPVESAVLSGGKPGPHK.[I]		1	1	Q9XEA6	Q9XEA6	0	4	0.585	0	1	1	531.03955078125	2121.136373235	1.17560471961717	0.000623403749955287	CID	MS2		33.1	41.8150124202667	39467	NaS3_070418_03.raw	0/0	3.46802973747253			0	1.235E-05
High	Sequest HT (A2)	Unambiguous	[K].IYGVEPVESAVLSGGKPGPHK.[I]		1	1	Q9XEA6	Q9XEA6	0	4	0.4548	0	1	1	531.039184570313	2121.13490839125	0.485010050381851	0.000257192812455287	HCD	MS2	28.95633	18.75772	41.8126647189333	39465	NaS3_070418_03.raw	0/0	3.21280431747437			0	7.564E-05
High	Sequest HT (A2)	Unambiguous	[R].ELGVPIVMHDYLTGGFTANTSLAHYcR.[D]	C26(Carbamidomethyl)	1	1	P0C511	P0C511	0	4	0.5	0	1	1	756.369201660156	3022.45497675063	0.00141958272002791	1.07265621274166E-06	HCD	MS2	0	33.1	91.5838037376	88858	NaS3_070418_01.raw	0/0	3.57921457290649			0	3.192E-05
High	Sequest HT (A2)	Unambiguous	[K].DKENVTLEDVLQPGK.[N]		1	1	A2WXB2	A2WXB2	1	2	0.4702	0	1	1	842.942810058594	1684.87834348719	1.86246861347286	0.00156901359389394	HCD	MS2	39.99253	17.89	41.7609127674667	39410	NaS3_070418_03.raw	0/0	3.36144495010376	2969495	41.6977653503418	0	5.752E-05
High	Sequest HT (A2)	Unambiguous	[R].VTPQPGVPPEEAGAAVAAESSTGTWTTVWTDGLTSLDR.[Y]		1	1	P0C511	P0C511	0	3	0.627	0	1	1	1285.62841796875	3854.87070064625	-0.315388883683928	-0.000405261250155794	HCD	MS2	7.959117	33.1	91.7260162448	89000	NaS3_070418_01.raw	0/0	3.69893646240234			0	2.522E-05
High	Sequest HT (A2)	Unambiguous	[K].TITLEVESSDTIDNVK.[A]		1	6	P51431	P0CH35; P0C030; Q58G87; P51431; P0C031; Q9ARZ9	0	2	0.6621	0	1	1	882.449584960938	1763.89189329188	0.554615858965646	0.000489140937474986	CID	MS2		30.61	41.690516068	39333	NaS3_070418_03.raw	0/0	5.06383991241455			0	8.558E-06
High	Sequest HT (A2)	Unambiguous	[K].IYGVEPVESAVLSGGKPGPHK.[I]		1	1	Q9XEA6	Q9XEA6	0	4	0.344	0	1	1	531.038940429688	2121.13393182875	0.0246136042249727	1.30521874552869E-05	HCD	MS2	31.72987	21.04148	41.4169887736	39054	NaS3_070418_03.raw	0/0	3.74848628044128			0	0.0001149
High	Sequest HT (A2)	Unambiguous	[K].TITLEVESSDTIDNVK.[A]		1	6	P51431	P0CH35; P0C030; Q58G87; P51431; P0C031; Q9ARZ9	0	2	0.5839	0	1	1	882.449584960938	1763.89189329188	0.554615858965646	0.000489140937474986	HCD	MS2	34.36455	20.62	41.6887888565333	39331	NaS3_070418_03.raw	0/0	4.4702672958374			0	2.979E-05
High	Sequest HT (A2)	Unambiguous	[K].VNQIGSVTESIEAVK.[M]		1	1	Q42971	Q42971	0	2	0.635	0	1	1	787.425964355469	1573.84465208094	0.937177832457406	0.000737485468675914	CID	MS2		19.1722	41.68233316	39324	NaS3_070418_03.raw	0/0	3.88709378242493			0	8.61E-05
High	Sequest HT (A2)	Unambiguous	[R].ELGVPIVMHDYLTGGFTANTSLAHYcR.[D]	C26(Carbamidomethyl)	1	1	P0C511	P0C511	0	4	0.462	0	1	1	756.368286132813	3022.45131464125	-1.21021447249945	-0.000914454687537258	HCD	MS2	34.9657	40.575	91.9697973053333	89241	NaS3_070418_01.raw	0/0	3.42098832130432			0	2.94E-05
High	Sequest HT (A2)	Unambiguous	[K].VVVVEcVLPESSDATAR.[E]	C6(Carbamidomethyl)	1	1	Q6ZD89	Q6ZD89	0	2	0.6483	0	1	1	915.967712402344	1830.92814817469	0.851374761074151	0.000779402343784597	HCD	MS2	3.326071	26.875	41.6815206010667	39323	NaS3_070418_03.raw	0/0	3.81308698654175			0	0.0001313
High	Sequest HT (A2)	Unambiguous	[R].VTPQPGVPPEEAGAAVAAESSTGTWTTVWTDGLTSLDR.[Y]		1	1	P0C511	P0C511	0	3	0.6952	0	1	1	1285.63024902344	3854.87619381031	1.10960374423903	0.00142579343734421	CID	MS2		33.1	92.0845067754667	89354	NaS3_070418_01.raw	0/0	3.50507259368896			0	5.476E-05
High	Sequest HT (A2)	Unambiguous	[K].VNQIGSVTESIEAVK.[M]		1	1	Q42971	Q42971	0	2	0.2628	0	1	1	787.425964355469	1573.84465208094	0.937177832457406	0.000737485468675914	HCD	MS2	36.54547	22.13294	41.6808685845333	39322	NaS3_070418_03.raw	0/0	3.30960440635681			0	0.0001235
High	Sequest HT (A2)	Selected	[R].ATWYGAPTGAGPDDnGGAcGFK.[N]	N15(Deamidated); C19(Carbamidomethyl)	1	1	Q7XCA7	Q7XCA7	0	2		0	2	2	1085.9609375	2170.91459837	0.524926498333574	0.000569785000056555	CID	MS2		29.89	41.6571466266667	39297	NaS3_070418_03.raw	0/0	3.55280756950378			0	6.267E-05
High	Sequest HT (A2)	Rejected	[R].ATWYGAPTGAGPDDDGGAcGFK.[N]	C19(Carbamidomethyl)	0	1		Q336T5	0	2	0	0	1	1	1085.9609375	2170.91459837	0.525124571793296	0.000570000000113424	CID	MS2		29.89	41.6571466266667	39297	NaS3_070418_03.raw	0/0	3.55280756950378			0	6.267E-05
High	Sequest HT (A2)	Unambiguous	[K].GNAYAQVAIGTEDVYK.[S]		1	1	Q948T6	Q948T6	0	2	0.5383	0	1	1	849.919555664063	1698.83183469813	-0.886480055994029	-0.000752990937485265	CID	MS2		36.085	41.6410620405333	39283	NaS3_070418_03.raw	0/0	3.91730427742004			0	0.0001365
High	Sequest HT (A2)	Unambiguous	[K].HVGVVGLGGLGHVAVK.[F]		2	3	Q6ERW7; Q6ERW9	Q0JA75; Q6ERW7; Q6ERW9	0	3	0.5449	0	1	1	500.299743652344	1498.88467769703	-0.386676008585151	-0.000193194322870719	CID	MS2		28.75	41.6400431034667	39282	NaS3_070418_03.raw	0/0	3.34349966049194			0	3.242E-05
High	Sequest HT (A2)	Unambiguous	[R].ELGVPIVMHDYLTGGFTANTSLAHYcR.[D]	C26(Carbamidomethyl)	1	1	P0C511	P0C511	0	4	0.4214	0	1	1	756.369018554688	3022.45424432875	-0.240907228323869	-0.000182032812537258	HCD	MS2	0	33.1	92.3552718853333	89624	NaS3_070418_01.raw	0/0	2.98833441734314			0	1.759E-05
High	Sequest HT (A2)	Unambiguous	[K].VVVVEcVLPESSDATAR.[E]	C6(Carbamidomethyl)	1	1	Q6ZD89	Q6ZD89	0	2	0.736	0	1	1	915.967712402344	1830.92814817469	0.851374761074151	0.000779402343784597	CID	MS2		36.21	41.6833874674667	39325	NaS3_070418_03.raw	0/0	4.80751180648804			0	8.432E-06
High	Sequest HT (A2)	Unambiguous	[R].VTPQPGVPPEEAGAAVAAESSTGTWTTVWTDGLTSLDR.[Y]		1	1	P0C511	P0C511	0	3	0.5292	0	1	1	1285.62878417969	3854.87179927906	-0.0303903580993358	-3.90503126557936E-05	HCD	MS2	2.41799	29.725	93.2015847962667	90451	NaS3_070418_01.raw	0/0	3.2497124671936			0	0.0001345
High	Sequest HT (A2)	Unambiguous	[K].VDGLVSGIGTGGTITGAGR.[Y]		1	1	Q9XEA6	Q9XEA6	0	2	0.5879	0	1	1	844.450927734375	1687.89457883875	-1.63460844925827	-0.00137952562499777	CID	MS2		40.795	41.3581659549333	38993	NaS3_070418_03.raw	0/0	3.81173157691956			0	2.337E-05
High	Sequest HT (A2)	Unambiguous	[K].VDGLVSGIGTGGTITGAGR.[Y]		1	1	Q9XEA6	Q9XEA6	0	2	0.4879	0	1	1	844.450927734375	1687.89457883875	-1.63460844925827	-0.00137952562499777	HCD	MS2	43.09459	30.955	41.3562658946667	38991	NaS3_070418_03.raw	0/0	3.72992467880249			0	5.586E-05
High	Sequest HT (A2)	Unambiguous	[K].VVSIDGFEDVPQNDEK.[S]		1	1	P25777	P25777	0	2	0.5857	0	1	1	895.927490234375	1790.84770383875	1.90113610184834	0.00170231937499921	HCD	MS2	0	16.945	41.1092472442667	38732	NaS3_070418_03.raw	0/0	4.61394119262695			0	2.142E-05
High	Sequest HT (A2)	Unambiguous	[R].VTPQPGVPPEEAGAAVAAESSTGTWTTVWTDGLTSLDR.[Y]		1	1	P0C511	P0C511	0	3	0.4615	0	1	1	1285.62951660156	3854.87399654469	0.539606693069848	0.000693371562344206	HCD	MS2	12.1355	42.42	94.6821237122667	91801	NaS3_070418_01.raw	0/0	3.37823987007141			0	7.192E-05
High	Sequest HT (A2)	Unambiguous	[R].VTPqPGVPPEEAGAAVAAESSTGTWTTVWTDGLTSLDR.[Y]	Q4(Deamidated)	1	1	P0C511	P0C511	0	3	0.6194	0	1	1	1285.96411132813	3855.87778072438	5.66626314815751	0.00728276479151087	CID	MS2		33.1	94.6838967152	91803	NaS3_070418_01.raw	0/0	3.10002994537354			0	7.454E-06
High	Sequest HT (A2)	Unambiguous	[R].VAPEEHPVLLTEAPLNPK.[A]		1	1	Q10DV7	Q10DV7	0	3	0.6684	0	1	1	652.027282714844	1954.06729488453	1.4798563069581	0.000963911510401279	HCD	MS2	17.40818	22.91641	41.1014769938667	38724	NaS3_070418_03.raw	0/0	3.85719203948975			0	2.181E-05
High	Sequest HT (A2)	Unambiguous	[R].HLNAGIFGTGSDGHTLPSETVR.[A]		1	1	P14717	P14717	0	3	0.5013	0	1	1	756.045288085938	2266.12131099781	0.100615900273297	7.60026042977794E-05	HCD	MS2	18.31177	32.83679	41.0721555722667	38698	NaS3_070418_03.raw	0/0	3.80762648582459			0	9.445E-06
High	Sequest HT (A2)	Unambiguous	[R].TLLVTAPGLGQYISGAILFEETLYQSTVDGK.[K]		1	1	Q40677	Q40677	0	3	0.8101	0	1	1	1095.58264160156	3284.73337154469	1.01103428178633	0.00110699156251333	CID	MS2		33.1	94.8694988405333	91973	NaS3_070418_01.raw	0/0	3.58022117614746			0	6.418E-05
High	Sequest HT (A2)	Unambiguous	[K].TITLEVESSDTIDNVK.[A]		1	6	P51431	P0CH35; P0C030; Q58G87; P51431; P0C031; Q9ARZ9	0	2	0.6834	0	1	1	882.448547363281	1763.88981809656	-0.621871470744442	-0.000548456718775014	CID	MS2		42.18	94.9694673389333	92065	NaS3_070418_01.raw	0/0	4.57583856582642			0	4.192E-05
High	Sequest HT (A2)	Unambiguous	[R].VTPQPGVPPEEAGAAVAAESSTGTWTTVWTDGLTSLDR.[Y]		1	1	P0C511	P0C511	0	3	0.497	0	1	1	1285.62780761719	3854.86886959156	-0.790386426324914	-0.00101561281265579	HCD	MS2	9.260726	39.72	95.0600511034667	92147	NaS3_070418_01.raw	0/0	3.3758430480957			0	0.0001032
High	Sequest HT (A2)	Unambiguous	[R].NIWADDLAASLTTLESLEAIVGK.[D]		2	2	Q2QLY5; Q2QLY4	Q2QLY5; Q2QLY4	0	3	0.618	0	1	1	810.76513671875	2430.28085689625	1.89722722152322	0.00153692874998039	CID	MS2		32.965	95.1545135762667	92232	NaS3_070418_01.raw	0/0	3.55754685401917			0	0.0001163
High	Sequest HT (A2)	Unambiguous	[K].KVSPQLIAEYTVR.[A]		1	1	Q5N725	Q5N725	1	3	0.6171	0	1	1	501.955383300781	1503.85159664234	-0.902619935452415	-0.000452469218771512	CID	MS2		30.475	41.016520724	38638	NaS3_070418_03.raw	0/0	3.96825528144836			0	0.000144
High	Sequest HT (A2)	Unambiguous	[K].VVSIDGFEDVPQNDEK.[S]		1	1	P25777	P25777	0	2	0.6604	0	1	1	895.927490234375	1790.84770383875	1.90113610184834	0.00170231937499921	CID	MS2		27.445	41.1109225957333	38734	NaS3_070418_03.raw	0/0	4.23772668838501			0	1.786E-05
High	Sequest HT (A2)	Unambiguous	[R].TLLVTAPGLGQYISGAILFEETLYQSTVDGK.[K]		1	1	Q40677	Q40677	0	3	0.7692	0	1	1	1095.58239746094	3284.73263912281	0.788056483390716	0.000862850937513334	CID	MS2		33.1	95.2426052514667	92314	NaS3_070418_01.raw	0/0	4.02656412124634			0	1.769E-05
High	Sequest HT (A2)	Unambiguous	[R].ELGVPIVMHDYLTGGFTANTSLAHYcR.[D]	C26(Carbamidomethyl)	1	1	P0C511	P0C511	0	4	0.5621	0	1	1	756.36865234375	3022.452779485	-0.725560850411662	-0.000548243750037258	HCD	MS2	15.91772	33.1	95.2801075616	92348	NaS3_070418_01.raw	0/0	2.90021991729736			0	1.661E-05
High	Sequest HT (A2)	Unambiguous	[R].SVQMEGLTWGASK.[L]		1	1	P29545	P29545	0	2	0.6335	0	1	1	697.343322753906	1393.67936887781	0.963398853374044	0.000671333906211657	CID	MS2		26.13824	40.9830490138667	38606	NaS3_070418_03.raw	0/0	4.42023897171021			0	0.0001302
High	Sequest HT (A2)	Unambiguous	[R].VTPQPGVPPEEAGAAVAAESSTGTWTTVWTDGLTSLDR.[Y]		1	1	P0C511	P0C511	0	3	0.3724	0	1	1	1285.63000488281	3854.87546138844	0.919604727182637	0.00118165281234421	HCD	MS2	6.308065	33.865	95.4426301141333	92499	NaS3_070418_01.raw	0/0	3.40755915641785			0	9.188E-05
High	Sequest HT (A2)	Unambiguous	[K].VNQIGSVTESIEAVK.[M]		1	1	Q42971	Q42971	0	2	0.6815	0	1	1	787.424682617188	1573.84208860438	-0.691622673071508	-0.000544252812574086	CID	MS2		5.384154	40.9475548453333	38569	NaS3_070418_03.raw	0/0	4.27094173431396	120617780.75	40.7601089477539	0	2.099E-05
High	Sequest HT (A2)	Unambiguous	[R].NIWADDLAASLTTLESLEAIVGK.[D]		2	2	Q2QLY5; Q2QLY4	Q2QLY5; Q2QLY4	0	3	0.427	0	1	1	810.764343261719	2430.27847652516	0.917761986836373	0.000743471718730386	HCD	MS2	13.62936	23.365	95.5699596101333	92617	NaS3_070418_01.raw	0/0	3.55624127388			0	0.0001092
High	Sequest HT (A2)	Unambiguous	[R].nIWADDLAASLTTLESLEAIVGK.[D]	N1(Deamidated)	2	2	Q2QLY5; Q2QLY4	Q2QLY5; Q2QLY4	0	3	0.6541	0	1	1	811.098693847656	2431.28152828297	8.74697509769482	0.00708872432289705	CID	MS2		32.98	95.5717575474667	92619	NaS3_070418_01.raw	0/0	5.58298540115356			0	1.805E-06
High	Sequest HT (A2)	Unambiguous	[R].TLLVTAPGLGQYISGAILFEETLYQSTVDGK.[K]		1	1	Q40677	Q40677	0	3	0.8247	0	1	1	1095.58288574219	3284.73410396656	1.23401208018194	0.00135113218751333	CID	MS2		33.1	95.6445792416	92686	NaS3_070418_01.raw	0/0	3.4784517288208			0	3.377E-05
High	Sequest HT (A2)	Unambiguous	[R].NIWADDLAASLTTLESLEAIVGK.[D]		2	2	Q2QLY5; Q2QLY4	Q2QLY5; Q2QLY4	0	2	0.5915	0	1	1	1215.64428710938	2430.28129758875	2.07856154542317	0.00252573937495981	HCD	MS2	14.5668	33.1	95.7430893386667	92781	NaS3_070418_01.raw	0/0	3.98567509651184			0	2.633E-05
[truncated: 32,257 more rows]
