# Supplementary material for: Sodium lignosulfonate improves shoot growth of Oryza sativa via enhancement of photosynthetic activity and reduced accumulation of reactive oxygen species
Source: Sci Rep. 2021 Jun 24;11:13226. doi: 10.1038/s41598-021-92401-x (PMC8225820; doi:10.1038/s41598-021-92401-x)
Supplement: Supplementary file 5 — Supplementary Information 5. [file 41598_2021_92401_MOESM5_ESM.xlsx]

## Sheet: Sheet1
Title: Sodium lignosulfonate improves shoot growth of Oryza sativa via enhancement of photosynthetic activity and reduced accumulation of reactive oxygen species
Andrew De-Xian Kok, Ngai-Paing Tan, Wan Muhamad Asrul Nizam Wan Abdullah, Chu-Nie Tang, Lee-Yoon Low, Mohd Hafis Yuswan, Janna Ong-Abdullah & Kok-Song Lai

## Sheet: Total Protein
Identified Proteins from Control									Identified Proteins from Treated										Proteins Exclusive Control									Proteins Exclusive to Treated											Total Protein	Exclusive Protein
Q6Z965	12-oxophytodienoate reductase 7								A2XCT8	1,2-dihydroxy-3-keto-5-methylthiopentene dioxygenase 2									Q6Z7V2	24.1 kDa heat shock protein, mitochondrial								A2XCT8	1,2-dihydroxy-3-keto-5-methylthiopentene dioxygenase 2
Q84J55	14-3-3-like protein GF14-A								Q6Z965	12-oxophytodienoate reductase 7									Q5N8G1	2-C-methyl-D-erythritol 4-phosphate cytidylyltransferase, chloroplastic								P46465	26S proteasome regulatory subunit 6A homolog
Q7XTE8	14-3-3-like protein GF14-B								Q84J55	14-3-3-like protein GF14-A									P0C469	30S ribosomal protein S15, chloroplastic								Q2QWT4	3'(2'),5'-bisphosphate nucleotidase
Q6ZKC0	14-3-3-like protein GF14-C								Q7XTE8	14-3-3-like protein GF14-B									Q9ZST1	30S ribosomal protein S17, chloroplastic								P0C464	30S ribosomal protein S11, chloroplastic
Q2R2W2	14-3-3-like protein GF14-D								Q6ZKC0	14-3-3-like protein GF14-C									P0C476	30S ribosomal protein S18, chloroplastic								Q6AVG6	4-hydroxy-3-methylbut-2-enyl diphosphate reductase, chloroplastic
Q6EUP4	14-3-3-like protein GF14-E								Q2R2W2	14-3-3-like protein GF14-D									Q69UI2	40S ribosomal protein S13-1								A2ZCQ7	60S ribosomal protein L10-1
Q06967	14-3-3-like protein GF14-F								Q6EUP4	14-3-3-like protein GF14-E									Q8S2G0	4-diphosphocytidyl-2-C-methyl-D-erythritol kinase, chloroplastic								P31691	ADP,ATP carrier protein, mitochondrial
Q6Z7V2	24.1 kDa heat shock protein, mitochondrial								Q06967	14-3-3-like protein GF14-F									P56724	60S acidic ribosomal protein P3								P0C519	ATP synthase subunit 9, mitochondrial
Q8W425	26S proteasome non-ATPase regulatory subunit 6								Q8W425	26S proteasome non-ATPase regulatory subunit 6									A2XNS1	Actin-3								Q5Z974	ATP-dependent zinc metalloprotease FTSH 1, chloroplastic
P46466	26S proteasome regulatory subunit 4 homolog								P46466	26S proteasome regulatory subunit 4 homolog									P0C542	Actin-7								Q655S1	ATP-dependent zinc metalloprotease FTSH 2, chloroplastic
P0DKK0	26S proteasome regulatory subunit 7B								P46465	26S proteasome regulatory subunit 6A homolog									Q9LD61	Aspartate carbamoyltransferase, chloroplastic								Q0JNS6	Calmodulin-1
Q5N8G1	2-C-methyl-D-erythritol 4-phosphate cytidylyltransferase, chloroplastic								P0DKK0	26S proteasome regulatory subunit 7B									P0C314	ATP-dependent Clp protease proteolytic subunit								Q6F332	Calmodulin-2
Q6ER94	2-Cys peroxiredoxin BAS1, chloroplastic								Q6ER94	2-Cys peroxiredoxin BAS1, chloroplastic									Q7XKV2	Beta-glucosidase 13								Q6YV23	Carbamoyl-phosphate synthase small chain, chloroplastic
Q0JMH0	2-hydroxyacyl-CoA lyase								Q0JMH0	2-hydroxyacyl-CoA lyase									Q2QX45	Calcium-dependent protein kinase 28								P12330	Chlorophyll a-b binding protein 1, chloroplastic
P0C469	30S ribosomal protein S15, chloroplastic								Q2QWT4	3'(2'),5'-bisphosphate nucleotidase									Q0DJA0	Coatomer subunit delta-1								P12331	Chlorophyll a-b binding protein 2, chloroplastic
Q9ZST1	30S ribosomal protein S17, chloroplastic								P0C464	30S ribosomal protein S11, chloroplastic									Q8W4M7	DNA repair helicase XPD								Q7XKE9	Clathrin light chain 1
P0C476	30S ribosomal protein S18, chloroplastic								P12153	30S ribosomal protein S19, chloroplastic									A2XNR6	Electron transfer flavoprotein subunit alpha, mitochondrial								Q6H8D5	Coatomer subunit beta'-2
P12153	30S ribosomal protein S19, chloroplastic								P0C482	30S ribosomal protein S2, chloroplastic									Q6K471	Ferredoxin-thioredoxin reductase catalytic chain, chloroplastic								Q6Z382	Coatomer subunit gamma-2
P0C482	30S ribosomal protein S2, chloroplastic								P0C484	30S ribosomal protein S3, chloroplastic									Q6I544	Germin-like protein 5-1								P49100	Cytochrome b5
P0C484	30S ribosomal protein S3, chloroplastic								P0C487	30S ribosomal protein S4, chloroplastic									Q0JKD0	Glutamate synthase 1 [NADH], chloroplastic								P0C368	Cytochrome b559 subunit alpha
P0C487	30S ribosomal protein S4, chloroplastic								P0C490	30S ribosomal protein S7, chloroplastic									A2ZCP0	Methylthioribose-1-phosphate isomerase								P0C315	Cytochrome b6
P0C490	30S ribosomal protein S7, chloroplastic								P0C493	30S ribosomal protein S8, chloroplastic									A2X0R4	Molybdopterin synthase catalytic subunit								O04226	Delta-1-pyrroline-5-carboxylate synthase 1
P0C493	30S ribosomal protein S8, chloroplastic								P0DKK8	40S ribosomal protein S10-1									Q6Z1J6	Obg-like ATPase 1								Q6ZLK0	Dolichyl-diphosphooligosaccharide--protein glycosyltransferase 48 kDa subunit
P0DKK8	40S ribosomal protein S10-1								Q69UI1	40S ribosomal protein S13-2									Q7XUP7	Peptide methionine sulfoxide reductase A2-1								Q84PB3	Eukaryotic translation initiation factor isoform 4G-1
Q69UI2	40S ribosomal protein S13-1								P31674	40S ribosomal protein S15									Q84VG0	Probable calcium-binding protein CML7								Q688T8	Glucose-1-phosphate adenylyltransferase large subunit 3, chloroplastic/amyloplastic
Q69UI1	40S ribosomal protein S13-2								A2ZB00	40S ribosomal protein S16									Q10MJ1	Probable glutamyl endopeptidase, chloroplastic								A2ZF53	Glutamyl-tRNA(Gln) amidotransferase subunit B, chloroplastic/mitochondrial
P31674	40S ribosomal protein S15								P40978	40S ribosomal protein S19									Q6ZL42	Probable histone H2A.2								Q84TA3	Leukotriene A-4 hydrolase homolog
A2ZB00	40S ribosomal protein S16								P35686	40S ribosomal protein S20									P49030	Protein mago nashi homolog 2								Q2QMG2	Methylcrotonoyl-CoA carboxylase subunit alpha, mitochondrial
P40978	40S ribosomal protein S19								P35687	40S ribosomal protein S21									B9FSC8	Putative 12-oxophytodienoate reductase 11								Q9XGX7	Mitochondrial import inner membrane translocase subunit Tim9
P35686	40S ribosomal protein S20								P49216	40S ribosomal protein S26									P37890	Serine carboxypeptidase 1								Q6K548	Mitochondrial outer membrane protein porin 1
P35687	40S ribosomal protein S21								P49397	40S ribosomal protein S3a									Q7XKA8	Serine/threonine-protein kinase SAPK5								Q6L5I5	Mitochondrial outer membrane protein porin 2
P49216	40S ribosomal protein S26								P49398	40S ribosomal protein S4									P55857	Small ubiquitin-related modifier 1								Q84P97	Mitochondrial outer membrane protein porin 5
P49397	40S ribosomal protein S3a								Q8LJU5	40S ribosomal protein S7									Q7X8R5	Thioredoxin M2, chloroplastic								Q5J4W4	Mitogen-activated protein kinase 2
P49398	40S ribosomal protein S4								P49199	40S ribosomal protein S8									Q7XKD0	Thioredoxin X, chloroplastic								Q35322	NADH dehydrogenase [ubiquinone] iron-sulfur protein 3
Q8LJU5	40S ribosomal protein S7								Q69Q02	4-alpha-glucanotransferase DPE2									Q0J9V5	Thioredoxin-like protein CXXS1								O65091	Non-specific lipid-transfer protein 4
P49199	40S ribosomal protein S8								Q6K8J4	4-hydroxy-3-methylbut-2-en-1-yl diphosphate synthase (ferredoxin), chloroplastic									Q7F8T6	Tricin synthase 2								O04986	Non-symbiotic hemoglobin 1
Q69Q02	4-alpha-glucanotransferase DPE2								Q6AVG6	4-hydroxy-3-methylbut-2-enyl diphosphate reductase, chloroplastic									Q6H468	Two-component response regulator ORR11								O04985	Non-symbiotic hemoglobin 2
Q8S2G0	4-diphosphocytidyl-2-C-methyl-D-erythritol kinase, chloroplastic								O22386	50S ribosomal protein L12, chloroplastic									B8AM21	U2 small nuclear ribonucleoprotein B''								Q336R9	Peptide methionine sulfoxide reductase A4, chloroplastic
Q6K8J4	4-hydroxy-3-methylbut-2-en-1-yl diphosphate synthase (ferredoxin), chloroplastic								P0C438	50S ribosomal protein L14, chloroplastic									Q9ARZ9	Ubiquitin-40S ribosomal protein S27a-1								Q0DG05	Photosystem I reaction center subunit VI, chloroplastic
O22386	50S ribosomal protein L12, chloroplastic								P0C441	50S ribosomal protein L16, chloroplastic									Q6Z4G3	UDP-arabinopyranose mutase 3								Q7XPY2	Plasma membrane ATPase
P0C438	50S ribosomal protein L14, chloroplastic								Q8SAY0	50S ribosomal protein L18, chloroplastic									Q0J716	Villin-5								Q7XSQ9	Probable aquaporin PIP1-2
P0C441	50S ribosomal protein L16, chloroplastic								P0C495	50S ribosomal protein L2, chloroplastic																		Q7XLR1	Probable aquaporin PIP2-6
Q8SAY0	50S ribosomal protein L18, chloroplastic								P12139	50S ribosomal protein L20, chloroplastic																		Q8H7Y8	Probable histone H2A variant 1
P0C495	50S ribosomal protein L2, chloroplastic								P0C445	50S ribosomal protein L22, chloroplastic																		Q69SV0	Probable L-ascorbate peroxidase 8, chloroplastic
P12139	50S ribosomal protein L20, chloroplastic								P0C449	50S ribosomal protein L23, chloroplastic																		Q8S0J7	Probable membrane-associated 30 kDa protein, chloroplastic
P0C445	50S ribosomal protein L22, chloroplastic								O65037	50S ribosomal protein L27, chloroplastic																		Q9ZTS1	Probable methionine--tRNA ligase
P0C449	50S ribosomal protein L23, chloroplastic								P0C454	50S ribosomal protein L32, chloroplastic																		Q6K439	Probable plastid-lipid-associated protein 2, chloroplastic
O65037	50S ribosomal protein L27, chloroplastic								P0C457	50S ribosomal protein L33, chloroplastic																		Q7XBW5	Probable plastid-lipid-associated protein 3, chloroplastic
P0C454	50S ribosomal protein L32, chloroplastic								Q9ZST0	50S ribosomal protein L5, chloroplastic																		Q53JI9	Probable sucrose-phosphate synthase 5
P0C457	50S ribosomal protein L33, chloroplastic								Q2QLY5	5-methyltetrahydropteroyltriglutamate--homocysteine methyltransferase 1																		Q5NBT9	Protein TPR1
Q9ZST0	50S ribosomal protein L5, chloroplastic								Q2QLY4	5-methyltetrahydropteroyltriglutamate--homocysteine methyltransferase 2																		Q10G39	Pyruvate dehydrogenase E1 component subunit beta-4, chloroplastic
Q2QLY5	5-methyltetrahydropteroyltriglutamate--homocysteine methyltransferase 1								P41095	60S acidic ribosomal protein P0																		P40393	Ras-related protein RIC2
Q2QLY4	5-methyltetrahydropteroyltriglutamate--homocysteine methyltransferase 2								A2ZCQ7	60S ribosomal protein L10-1																		Q6Z4N6	Ricin B-like lectin R40G2
P41095	60S acidic ribosomal protein P0								A2Y0T4	60S ribosomal protein L10-2																		Q10LP5	Sucrose synthase 4
P56724	60S acidic ribosomal protein P3								B7F845	60S ribosomal protein L10a																		P28752	Tubulin alpha-1 chain
A2Y0T4	60S ribosomal protein L10-2								A2YDY2	60S ribosomal protein L11																		Q43594	Tubulin beta-1 chain
B7F845	60S ribosomal protein L10a								Q943F3	60S ribosomal protein L18a																		Q40665	Tubulin beta-3 chain
A2YDY2	60S ribosomal protein L11								P35684	60S ribosomal protein L3																		P51431	Ubiquitin-40S ribosomal protein S27a-2
Q943F3	60S ribosomal protein L18a								Q9SDG6	60S ribosomal protein L30																		Q6ATY4	UPF0603 protein Os05g0401100, chloroplastic
P35684	60S ribosomal protein L3								P0DKK2	60S ribosomal protein L37a-2																		Q76BW5	Xyloglucan endotransglycosylase/hydrolase protein 8
Q9SDG6	60S ribosomal protein L30								A2WXX3	60S ribosomal protein L5-1
P0DKK2	60S ribosomal protein L37a-2								Q8L4L4	60S ribosomal protein L5-2
A2WXX3	60S ribosomal protein L5-1								P0DKK7	60S ribosomal protein L7a-2
Q8L4L4	60S ribosomal protein L5-2								P49210	60S ribosomal protein L9
P0DKK7	60S ribosomal protein L7a-2								Q9LI00	6-phosphogluconate dehydrogenase, decarboxylating 1
P49210	60S ribosomal protein L9								Q2R480	6-phosphogluconate dehydrogenase, decarboxylating 2, chloroplastic
Q9LI00	6-phosphogluconate dehydrogenase, decarboxylating 1								B9FK36	Acetyl-CoA carboxylase 2
Q2R480	6-phosphogluconate dehydrogenase, decarboxylating 2, chloroplastic								Q0J709	ACT domain-containing protein DS12, chloroplastic
B9FK36	Acetyl-CoA carboxylase 2								Q10DV7	Actin-1
Q0J709	ACT domain-containing protein DS12, chloroplastic								A3C6D7	Actin-2
Q10DV7	Actin-1								Q84TB3	Actin-depolymerizing factor 4
A3C6D7	Actin-2								Q6ZJW9	Actin-related protein 4
A2XNS1	Actin-3								Q9LGQ6	Acyl transferase 9
P0C542	Actin-7								Q08479	Adenylate kinase 3
Q84TB3	Actin-depolymerizing factor 4								Q08480	Adenylate kinase 4
Q6ZJW9	Actin-related protein 4								Q851S8	Adenylosuccinate synthetase 2, chloroplastic
Q9LGQ6	Acyl transferase 9								A2XD35	Adenylosuccinate synthetase, chloroplastic
Q08479	Adenylate kinase 3								P31691	ADP,ATP carrier protein, mitochondrial
Q08480	Adenylate kinase 4								P51823	ADP-ribosylation factor 2
Q851S8	Adenylosuccinate synthetase 2, chloroplastic								Q2R8Z5	Alcohol dehydrogenase 1
A2XD35	Adenylosuccinate synthetase, chloroplastic								Q0ITW7	Alcohol dehydrogenase 2
P51823	ADP-ribosylation factor 2								A2XAZ3	Alcohol dehydrogenase class-3
Q2R8Z5	Alcohol dehydrogenase 1								A2XID3	Allene oxide cyclase, chloroplastic
Q0ITW7	Alcohol dehydrogenase 2								Q9FXT4	Alpha-galactosidase
A2XAZ3	Alcohol dehydrogenase class-3								Q6Z6L4	Aminopeptidase M1-A
A2XID3	Allene oxide cyclase, chloroplastic								Q0J5V5	Aminopeptidase M1-B
Q9FXT4	Alpha-galactosidase								Q9XJ29	Anthranilate synthase alpha subunit 2, chloroplastic
Q6Z6L4	Aminopeptidase M1-A								B8AU84	Arginase 1, mitochondrial
Q0J5V5	Aminopeptidase M1-B								B8AL33	Arginine biosynthesis bifunctional protein ArgJ, chloroplastic
Q9XJ29	Anthranilate synthase alpha subunit 2, chloroplastic								P37833	Aspartate aminotransferase, cytoplasmic
B8AU84	Arginase 1, mitochondrial								P42211	Aspartic proteinase
B8AL33	Arginine biosynthesis bifunctional protein ArgJ, chloroplastic								Q42456	Aspartic proteinase oryzasin-1
P37833	Aspartate aminotransferase, cytoplasmic								Q6F4N5	Aspartyl protease 25
Q9LD61	Aspartate carbamoyltransferase, chloroplastic								P0C2Z1	ATP synthase epsilon chain, chloroplastic
P42211	Aspartic proteinase								P0C519	ATP synthase subunit 9, mitochondrial
Q42456	Aspartic proteinase oryzasin-1								P0C2Z4	ATP synthase subunit alpha, chloroplastic
Q6F4N5	Aspartyl protease 25								P0C520	ATP synthase subunit alpha, mitochondrial
P0C2Z1	ATP synthase epsilon chain, chloroplastic								P0C2Z0	ATP synthase subunit b, chloroplastic
P0C2Z4	ATP synthase subunit alpha, chloroplastic								P12085	ATP synthase subunit beta, chloroplastic
P0C520	ATP synthase subunit alpha, mitochondrial								Q01859	ATP synthase subunit beta, mitochondrial
P0C2Z0	ATP synthase subunit b, chloroplastic								Q2QNG7	ATP-citrate synthase alpha chain protein 3
P12085	ATP synthase subunit beta, chloroplastic								Q93VT8	ATP-citrate synthase beta chain protein 1
Q01859	ATP synthase subunit beta, mitochondrial								Q5Z974	ATP-dependent zinc metalloprotease FTSH 1, chloroplastic
Q2QNG7	ATP-citrate synthase alpha chain protein 3								Q655S1	ATP-dependent zinc metalloprotease FTSH 2, chloroplastic
Q93VT8	ATP-citrate synthase beta chain protein 1								A2X5P7	Beta-fructofuranosidase, insoluble isoenzyme 1
P0C314	ATP-dependent Clp protease proteolytic subunit								Q0INM3	Beta-galactosidase 15
A2X5P7	Beta-fructofuranosidase, insoluble isoenzyme 1								Q10NX8	Beta-galactosidase 6
Q0INM3	Beta-galactosidase 15								Q60DX8	Beta-glucosidase 22
Q10NX8	Beta-galactosidase 6								Q0J0N4	Beta-glucosidase 30
Q7XKV2	Beta-glucosidase 13								Q5JK35	Beta-glucosidase 5
Q60DX8	Beta-glucosidase 22								B3VMC0	Betaine aldehyde dehydrogenase 2
Q0J0N4	Beta-glucosidase 30								A2WK50	Bowman-Birk type bran trypsin inhibitor
Q5JK35	Beta-glucosidase 5								Q0JNS6	Calmodulin-1
B3VMC0	Betaine aldehyde dehydrogenase 2								Q6F332	Calmodulin-2
A2WK50	Bowman-Birk type bran trypsin inhibitor								Q9SLY8	Calreticulin
Q2QX45	Calcium-dependent protein kinase 28								B9EXM2	Carbamoyl-phosphate synthase large chain, chloroplastic
Q9SLY8	Calreticulin								Q6YV23	Carbamoyl-phosphate synthase small chain, chloroplastic
B9EXM2	Carbamoyl-phosphate synthase large chain, chloroplastic								Q0E4K1	Catalase isozyme A
Q0E4K1	Catalase isozyme A								A2YH64	Catalase isozyme B
A2YH64	Catalase isozyme B								Q84T92	Chalcone--flavonone isomerase
Q84T92	Chalcone--flavonone isomerase								Q7F9I1	Chaperone protein ClpC1, chloroplastic
Q7F9I1	Chaperone protein ClpC1, chloroplastic								Q2QVG9	Chaperone protein ClpC2, chloroplastic
Q2QVG9	Chaperone protein ClpC2, chloroplastic								Q8H8C7	Chitin elicitor-binding protein
Q8H8C7	Chitin elicitor-binding protein								Q42993	Chitinase 1
Q42993	Chitinase 1								Q7DNA1	Chitinase 2
Q7DNA1	Chitinase 2								O04138	Chitinase 4
O04138	Chitinase 4								Q7Y1Z0	Chitinase 5
Q7Y1Z0	Chitinase 5								Q7XCK6	Chitinase 8
Q7XCK6	Chitinase 8								Q688M5	Chitinase 9
Q688M5	Chitinase 9								P12330	Chlorophyll a-b binding protein 1, chloroplastic
A2XJ35	Chlorophyll a-b binding protein, chloroplastic								P12331	Chlorophyll a-b binding protein 2, chloroplastic
Q6ZHS4	Cinnamyl alcohol dehydrogenase 2								A2XJ35	Chlorophyll a-b binding protein, chloroplastic
Q2QYW2	Clathrin heavy chain 2								Q6ZHS4	Cinnamyl alcohol dehydrogenase 2
Q0DJA0	Coatomer subunit delta-1								Q2QYW2	Clathrin heavy chain 2
Q9FWK4	Cyanate hydratase								Q7XKE9	Clathrin light chain 1
A2YCH5	Cyclin-dependent kinase F-1								Q6H8D5	Coatomer subunit beta'-2
P09229	Cysteine proteinase inhibitor 1								Q6Z382	Coatomer subunit gamma-2
A2XS65	Cysteine proteinase inhibitor 10								Q9FWK4	Cyanate hydratase
Q0JNR2	Cysteine proteinase inhibitor 12								A2YCH5	Cyclin-dependent kinase F-1
P20907	Cysteine proteinase inhibitor 2								P09229	Cysteine proteinase inhibitor 1
Q10J94	Cysteine proteinase inhibitor 8								A2XS65	Cysteine proteinase inhibitor 10
Q9XEA6	Cysteine synthase 1								Q0JNR2	Cysteine proteinase inhibitor 12
Q9XEA8	Cysteine synthase 3								P20907	Cysteine proteinase inhibitor 2
Q69S39	Cytochrome b6-f complex iron-sulfur subunit, chloroplastic								Q10J94	Cysteine proteinase inhibitor 8
A2Y4S9	Cytochrome c								Q9XEA6	Cysteine synthase 1
P0C388	Cytochrome f								Q9XEA8	Cysteine synthase 3
Q75HJ0	DEAD-box ATP-dependent RNA helicase 37								P49100	Cytochrome b5
Q10RI7	DEAD-box ATP-dependent RNA helicase 38								P0C368	Cytochrome b559 subunit alpha
Q0JM17	DEAD-box ATP-dependent RNA helicase 56								P0C315	Cytochrome b6
Q2R4Z8	Dehydrin Rab16D								Q69S39	Cytochrome b6-f complex iron-sulfur subunit, chloroplastic
Q5Z8V9	Delta-aminolevulinic acid dehydratase, chloroplastic								A2Y4S9	Cytochrome c
Q8W4M7	DNA repair helicase XPD								P0C388	Cytochrome f
A2XNR6	Electron transfer flavoprotein subunit alpha, mitochondrial								Q75HJ0	DEAD-box ATP-dependent RNA helicase 37
O64937	Elongation factor 1-alpha								Q10RI7	DEAD-box ATP-dependent RNA helicase 38
P29545	Elongation factor 1-beta								Q0JM17	DEAD-box ATP-dependent RNA helicase 56
Q40680	Elongation factor 1-delta 1								Q2R4Z8	Dehydrin Rab16D
Q40682	Elongation factor 1-delta 2								O04226	Delta-1-pyrroline-5-carboxylate synthase 1
Q9ZRI7	Elongation factor 1-gamma 1								Q5Z8V9	Delta-aminolevulinic acid dehydratase, chloroplastic
Q6YW46	Elongation factor 1-gamma 2								Q6ZLK0	Dolichyl-diphosphooligosaccharide--protein glycosyltransferase 48 kDa subunit
Q5Z627	Elongation factor 1-gamma 3								O64937	Elongation factor 1-alpha
Q42971	Enolase								P29545	Elongation factor 1-beta
Q6Z0I4	Enoyl-[acyl-carrier-protein] reductase [NADH] 1, chloroplastic								Q40680	Elongation factor 1-delta 1
Q6H5J0	Enoyl-[acyl-carrier-protein] reductase [NADH] 2, chloroplastic								Q40682	Elongation factor 1-delta 2
P35683	Eukaryotic initiation factor 4A-1								Q9ZRI7	Elongation factor 1-gamma 1
Q6Z2Z4	Eukaryotic initiation factor 4A-3								Q6YW46	Elongation factor 1-gamma 2
B9FXV5	Eukaryotic translation initiation factor 4G								Q5Z627	Elongation factor 1-gamma 3
P48600	Eukaryotic translation initiation factor isoform 4E-2								Q42971	Enolase
Q336T5	Expansin-B3								Q6Z0I4	Enoyl-[acyl-carrier-protein] reductase [NADH] 1, chloroplastic
Q7XCA7	Expansin-B6								Q6H5J0	Enoyl-[acyl-carrier-protein] reductase [NADH] 2, chloroplastic
A2YQD9	Ferredoxin-1, chloroplastic								P35683	Eukaryotic initiation factor 4A-1
Q69RJ0	Ferredoxin-dependent glutamate synthase, chloroplastic								Q6Z2Z4	Eukaryotic initiation factor 4A-3
O23877	Ferredoxin--NADP reductase, embryo isozyme, chloroplastic								B9FXV5	Eukaryotic translation initiation factor 4G
P41344	Ferredoxin--NADP reductase, leaf isozyme, chloroplastic								P48600	Eukaryotic translation initiation factor isoform 4E-2
P41345	Ferredoxin--NADP reductase, root isozyme, chloroplastic								Q84PB3	Eukaryotic translation initiation factor isoform 4G-1
Q42997	Ferredoxin--nitrite reductase, chloroplastic								Q336T5	Expansin-B3
Q6K471	Ferredoxin-thioredoxin reductase catalytic chain, chloroplastic								Q7XCA7	Expansin-B6
Q6ZD89	Flavone 3'-O-methyltransferase 1								A2YQD9	Ferredoxin-1, chloroplastic
Q9SXP2	Formate dehydrogenase 1, mitochondrial								Q69RJ0	Ferredoxin-dependent glutamate synthase, chloroplastic
A2WXV8	Fructokinase-1								O23877	Ferredoxin--NADP reductase, embryo isozyme, chloroplastic
Q0J8G4	Fructokinase-2								P41344	Ferredoxin--NADP reductase, leaf isozyme, chloroplastic
O64422	Fructose-1,6-bisphosphatase, chloroplastic								P41345	Ferredoxin--NADP reductase, root isozyme, chloroplastic
A2WXB2	Fructose-1,6-bisphosphatase, cytosolic								Q42997	Ferredoxin--nitrite reductase, chloroplastic
P17784	Fructose-bisphosphate aldolase 1, cytoplasmic								Q6ZD89	Flavone 3'-O-methyltransferase 1
Q5N725	Fructose-bisphosphate aldolase 3, cytoplasmic								Q9SXP2	Formate dehydrogenase 1, mitochondrial
Q40677	Fructose-bisphosphate aldolase, chloroplastic								A2WXV8	Fructokinase-1
Q01K11	Gamma-aminobutyrate transaminase 1, mitochondrial								Q0J8G4	Fructokinase-2
A2Z7B3	GDP-mannose 3,5-epimerase 1								O64422	Fructose-1,6-bisphosphatase, chloroplastic
Q2R1V8	GDP-mannose 3,5-epimerase 2								A2WXB2	Fructose-1,6-bisphosphatase, cytosolic
Q6ESF0	Germin-like protein 2-4								P17784	Fructose-bisphosphate aldolase 1, cytoplasmic
Q851K1	Germin-like protein 3-6								Q5N725	Fructose-bisphosphate aldolase 3, cytoplasmic
Q6I544	Germin-like protein 5-1								Q40677	Fructose-bisphosphate aldolase, chloroplastic
Q6ZBZ2	Germin-like protein 8-14								Q01K11	Gamma-aminobutyrate transaminase 1, mitochondrial
Q6AVT2	Glucose-1-phosphate adenylyltransferase large subunit 1, chloroplastic/amyloplastic								A2Z7B3	GDP-mannose 3,5-epimerase 1
Q69T99	Glucose-1-phosphate adenylyltransferase small subunit 1, chloroplastic/amyloplastic								Q2R1V8	GDP-mannose 3,5-epimerase 2
P15280	Glucose-1-phosphate adenylyltransferase small subunit 2, chloroplastic/amyloplastic/cytosolic								Q6ESF0	Germin-like protein 2-4
P42862	Glucose-6-phosphate isomerase, cytosolic A								Q851K1	Germin-like protein 3-6
P42863	Glucose-6-phosphate isomerase, cytosolic B								Q6ZBZ2	Germin-like protein 8-14
A2WNF5	Glucosidase 2 subunit beta								Q6AVT2	Glucose-1-phosphate adenylyltransferase large subunit 1, chloroplastic/amyloplastic
A2XMV1	Glutamate dehydrogenase 1, mitochondrial								Q688T8	Glucose-1-phosphate adenylyltransferase large subunit 3, chloroplastic/amyloplastic
Q33E23	Glutamate dehydrogenase 2, mitochondrial								Q69T99	Glucose-1-phosphate adenylyltransferase small subunit 1, chloroplastic/amyloplastic
Q0JKD0	Glutamate synthase 1 [NADH], chloroplastic								P15280	Glucose-1-phosphate adenylyltransferase small subunit 2, chloroplastic/amyloplastic/cytosolic
Q6YZE2	Glutamate-1-semialdehyde 2,1-aminomutase, chloroplastic								P42862	Glucose-6-phosphate isomerase, cytosolic A
A2YL07	Glutamate--cysteine ligase B, chloroplastic								P42863	Glucose-6-phosphate isomerase, cytosolic B
P14656	Glutamine synthetase cytosolic isozyme 1-1								A2WNF5	Glucosidase 2 subunit beta
P14654	Glutamine synthetase cytosolic isozyme 1-2								A2XMV1	Glutamate dehydrogenase 1, mitochondrial
P14655	Glutamine synthetase, chloroplastic								Q33E23	Glutamate dehydrogenase 2, mitochondrial
P55142	Glutaredoxin-C6								Q6YZE2	Glutamate-1-semialdehyde 2,1-aminomutase, chloroplastic
Q0DAE4	Glutaredoxin-C8								A2YL07	Glutamate--cysteine ligase B, chloroplastic
P48642	Glutathione reductase, cytosolic								P14656	Glutamine synthetase cytosolic isozyme 1-1
Q7FAH2	Glyceraldehyde-3-phosphate dehydrogenase 2, cytosolic								P14654	Glutamine synthetase cytosolic isozyme 1-2
Q6K5G8	Glyceraldehyde-3-phosphate dehydrogenase 3, cytosolic								P14655	Glutamine synthetase, chloroplastic
A2YQT7	Glyceraldehyde-3-phosphate dehydrogenase, cytosolic								A2ZF53	Glutamyl-tRNA(Gln) amidotransferase subunit B, chloroplastic/mitochondrial
A3C6G9	Glycine cleavage system H protein, mitochondrial								P55142	Glutaredoxin-C6
A2Y7R5	GTP-binding nuclear protein Ran-2								Q0DAE4	Glutaredoxin-C8
P49027	Guanine nucleotide-binding protein subunit beta-like protein A								P48642	Glutathione reductase, cytosolic
Q6L4F8	Guanine nucleotide-binding protein subunit beta-like protein B								Q7FAH2	Glyceraldehyde-3-phosphate dehydrogenase 2, cytosolic
Q6Z7B0	Heat shock 70 kDa protein BIP1								Q6K5G8	Glyceraldehyde-3-phosphate dehydrogenase 3, cytosolic
Q0J4P2	Heat shock protein 81-1								A2YQT7	Glyceraldehyde-3-phosphate dehydrogenase, cytosolic
Q07078	Heat shock protein 81-3								A3C6G9	Glycine cleavage system H protein, mitochondrial
Q5NAY4	Histidinol dehydrogenase, chloroplastic								A2Y7R5	GTP-binding nuclear protein Ran-2
Q6F362	Histone H2B.9								P49027	Guanine nucleotide-binding protein subunit beta-like protein A
Q2RAD9	Histone H3.2								Q6L4F8	Guanine nucleotide-binding protein subunit beta-like protein B
Q0JCT1	Histone H3.3								Q6Z7B0	Heat shock 70 kDa protein BIP1
Q851L5	IAA-amino acid hydrolase ILR1-like 3								Q0J4P2	Heat shock protein 81-1
Q71VM4	Importin subunit alpha-1a								Q07078	Heat shock protein 81-3
Q9SLX0	Importin subunit alpha-1b								Q5NAY4	Histidinol dehydrogenase, chloroplastic
Q75IM9	Isovaleryl-CoA dehydrogenase, mitochondrial								Q6F362	Histone H2B.9
Q65XK0	Ketol-acid reductoisomerase, chloroplastic								Q2RAD9	Histone H3.2
Q948T6	Lactoylglutathione lyase								Q0JCT1	Histone H3.3
Q10N21	L-ascorbate peroxidase 1, cytosolic								Q851L5	IAA-amino acid hydrolase ILR1-like 3
Q9FE01	L-ascorbate peroxidase 2, cytosolic								Q71VM4	Importin subunit alpha-1a
A2Y720	Late embryogenesis abundant protein, group 3								Q9SLX0	Importin subunit alpha-1b
Q6K669	Leucine aminopeptidase 2, chloroplastic								Q75IM9	Isovaleryl-CoA dehydrogenase, mitochondrial
A2YQ56	Lon protease homolog, mitochondrial								Q65XK0	Ketol-acid reductoisomerase, chloroplastic
Q6F2U9	Lysine--tRNA ligase								Q948T6	Lactoylglutathione lyase
A2XIK9	Magnesium-chelatase subunit ChlI, chloroplastic								Q10N21	L-ascorbate peroxidase 1, cytosolic
Q7XDC8	Malate dehydrogenase, cytoplasmic								Q9FE01	L-ascorbate peroxidase 2, cytosolic
Q42972	Malate dehydrogenase, glyoxysomal								A2Y720	Late embryogenesis abundant protein, group 3
Q7XR61	Methylthioribose kinase 1								Q6K669	Leucine aminopeptidase 2, chloroplastic
A2ZCP0	Methylthioribose-1-phosphate isomerase								Q84TA3	Leukotriene A-4 hydrolase homolog
A2X0R4	Molybdopterin synthase catalytic subunit								A2YQ56	Lon protease homolog, mitochondrial
Q0J3L4	Monothiol glutaredoxin-S10								Q6F2U9	Lysine--tRNA ligase
Q0IWL9	Monothiol glutaredoxin-S11								A2XIK9	Magnesium-chelatase subunit ChlI, chloroplastic
P43279	NADP-dependent malic enzyme, chloroplastic								Q7XDC8	Malate dehydrogenase, cytoplasmic
B8AEC1	NAP1-related protein 2								Q42972	Malate dehydrogenase, glyoxysomal
Q93XI4	N-carbamoylputrescine amidase								Q2QMG2	Methylcrotonoyl-CoA carboxylase subunit alpha, mitochondrial
Q6ASY2	Non-specific lipid transfer protein-like 1								Q7XR61	Methylthioribose kinase 1
Q0IQK9	Non-specific lipid-transfer protein 1								Q9XGX7	Mitochondrial import inner membrane translocase subunit Tim9
Q7XJ39	Non-specific lipid-transfer protein 2A								Q6K548	Mitochondrial outer membrane protein porin 1
Q2QYL3	Non-specific lipid-transfer protein 3								Q6L5I5	Mitochondrial outer membrane protein porin 2
A6N0M9	Nucleoside diphosphate kinase 1								Q84P97	Mitochondrial outer membrane protein porin 5
Q5VND6	Nucleosome assembly protein 1;1								Q5J4W4	Mitogen-activated protein kinase 2
B8AW64	Nucleosome assembly protein 1;2								Q0J3L4	Monothiol glutaredoxin-S10
Q6Z1J6	Obg-like ATPase 1								Q0IWL9	Monothiol glutaredoxin-S11
Q10G56	Ornithine aminotransferase, mitochondrial								Q35322	NADH dehydrogenase [ubiquinone] iron-sulfur protein 3
P25776	Oryzain alpha chain								P43279	NADP-dependent malic enzyme, chloroplastic
P25777	Oryzain beta chain								B8AEC1	NAP1-related protein 2
P25778	Oryzain gamma chain								Q93XI4	N-carbamoylputrescine amidase
Q7XPL2	Oxygen-dependent coproporphyrinogen-III oxidase, chloroplastic								Q6ASY2	Non-specific lipid transfer protein-like 1
P83646	Oxygen-evolving enhancer protein 3, chloroplastic								Q0IQK9	Non-specific lipid-transfer protein 1
Q7XUP7	Peptide methionine sulfoxide reductase A2-1								Q7XJ39	Non-specific lipid-transfer protein 2A
A2YPX3	Peroxidase 2								Q2QYL3	Non-specific lipid-transfer protein 3
P0C5D5	Peroxiredoxin Q, chloroplastic								O65091	Non-specific lipid-transfer protein 4
Q9FR35	Peroxiredoxin-2C								O04986	Non-symbiotic hemoglobin 1
Q69TY4	Peroxiredoxin-2E-1, chloroplastic								O04985	Non-symbiotic hemoglobin 2
Q7F8S5	Peroxiredoxin-2E-2, chloroplastic								A6N0M9	Nucleoside diphosphate kinase 1
Q9SDD6	Peroxiredoxin-2F, mitochondrial								Q5VND6	Nucleosome assembly protein 1;1
Q10CE4	Peroxisomal (S)-2-hydroxy-acid oxidase GLO1								B8AW64	Nucleosome assembly protein 1;2
B8B7C5	Peroxisomal (S)-2-hydroxy-acid oxidase GLO5								Q10G56	Ornithine aminotransferase, mitochondrial
Q8W1L6	Peroxisomal fatty acid beta-oxidation multifunctional protein								P25776	Oryzain alpha chain
P14717	Phenylalanine ammonia-lyase								P25777	Oryzain beta chain
Q75W16	Phospho-2-dehydro-3-deoxyheptonate aldolase 2, chloroplastic								P25778	Oryzain gamma chain
Q43007	Phospholipase D alpha 1								Q7XPL2	Oxygen-dependent coproporphyrinogen-III oxidase, chloroplastic
Q259G4	Phosphomannomutase								P83646	Oxygen-evolving enhancer protein 3, chloroplastic
P0C359	Photosystem I iron-sulfur center								Q336R9	Peptide methionine sulfoxide reductase A4, chloroplastic
P0C355	Photosystem I P700 chlorophyll a apoprotein A1								A2YPX3	Peroxidase 2
P0C358	Photosystem I P700 chlorophyll a apoprotein A2								P0C5D5	Peroxiredoxin Q, chloroplastic
P0C367	Photosystem II CP43 protein								Q9FR35	Peroxiredoxin-2C
P0C362	Photosystem II CP47 protein								Q69TY4	Peroxiredoxin-2E-1, chloroplastic
P0C436	Photosystem II D2 protein								Q7F8S5	Peroxiredoxin-2E-2, chloroplastic
P0C433	Photosystem II protein D1								Q9SDD6	Peroxiredoxin-2F, mitochondrial
P0C422	Photosystem II reaction center protein H								Q10CE4	Peroxisomal (S)-2-hydroxy-acid oxidase GLO1
Q5Z5A8	Photosystem II stability/assembly factor HCF136, chloroplastic								B8B7C5	Peroxisomal (S)-2-hydroxy-acid oxidase GLO5
A2Y886	Plastocyanin, chloroplastic								Q8W1L6	Peroxisomal fatty acid beta-oxidation multifunctional protein
Q8GT95	Polygalacturonase inhibitor 1								P14717	Phenylalanine ammonia-lyase
Q6H6D2	Porphobilinogen deaminase, chloroplastic								Q75W16	Phospho-2-dehydro-3-deoxyheptonate aldolase 2, chloroplastic
A2Z3C4	Probable 6-phosphogluconolactonase 4, chloroplastic								Q43007	Phospholipase D alpha 1
Q852M2	Probable aldehyde oxidase 3								Q259G4	Phosphomannomutase
A2XRZ0	Probable aldo-keto reductase 2								P0C359	Photosystem I iron-sulfur center
A2XRZ6	Probable aldo-keto reductase 3								P0C355	Photosystem I P700 chlorophyll a apoprotein A1
Q653V7	Probable alpha-glucosidase Os06g0675700								P0C358	Photosystem I P700 chlorophyll a apoprotein A2
Q8H5N9	Probable aquaporin PIP2-1								Q0DG05	Photosystem I reaction center subunit VI, chloroplastic
B8BKI7	Probable bifunctional methylthioribulose-1-phosphate dehydratase/enolase-phosphatase E1								P0C367	Photosystem II CP43 protein
Q84VG0	Probable calcium-binding protein CML7								P0C362	Photosystem II CP47 protein
Q8H859	Probable cinnamyl alcohol dehydrogenase 1								P0C436	Photosystem II D2 protein
Q6ERW9	Probable cinnamyl alcohol dehydrogenase 8B								P0C433	Photosystem II protein D1
Q6ERW7	Probable cinnamyl alcohol dehydrogenase 8C								P0C422	Photosystem II reaction center protein H
Q6ZG77	Probable diaminopimelate decarboxylase, chloroplastic								Q5Z5A8	Photosystem II stability/assembly factor HCF136, chloroplastic
Q10MJ1	Probable glutamyl endopeptidase, chloroplastic								Q7XPY2	Plasma membrane ATPase
O82451	Probable glutathione S-transferase GSTF2								A2Y886	Plastocyanin, chloroplastic
Q06398	Probable glutathione S-transferase GSTU6								Q8GT95	Polygalacturonase inhibitor 1
Q6ZL42	Probable histone H2A.2								Q6H6D2	Porphobilinogen deaminase, chloroplastic
A2Y5G8	Probable histone H2A.4								A2Z3C4	Probable 6-phosphogluconolactonase 4, chloroplastic
Q6ZJJ1	Probable L-ascorbate peroxidase 4, peroxisomal								Q852M2	Probable aldehyde oxidase 3
P0C0L1	Probable L-ascorbate peroxidase 6, chloroplastic/mitochondrial								A2XRZ0	Probable aldo-keto reductase 2
Q7XJ02	Probable L-ascorbate peroxidase 7, chloroplastic								A2XRZ6	Probable aldo-keto reductase 3
Q10MQ2	Probable LL-diaminopimelate aminotransferase, chloroplastic								Q653V7	Probable alpha-glucosidase Os06g0675700
Q75HE6	Probable methylenetetrahydrofolate reductase								Q7XSQ9	Probable aquaporin PIP1-2
Q941Z0	Probable NADPH:quinone oxidoreductase 1								Q8H5N9	Probable aquaporin PIP2-1
Q7Y0E8	Probable nucleoredoxin 1-1								Q7XLR1	Probable aquaporin PIP2-6
Q7Y0F2	Probable nucleoredoxin 1-2								B8BKI7	Probable bifunctional methylthioribulose-1-phosphate dehydratase/enolase-phosphatase E1
Q69LE7	Probable polyribonucleotide nucleotidyltransferase 1, chloroplastic								Q8H859	Probable cinnamyl alcohol dehydrogenase 1
Q69LA6	Probable pyridoxal 5'-phosphate synthase subunit PDX1.1								Q6ERW9	Probable cinnamyl alcohol dehydrogenase 8B
Q7FAY6	Probable UDP-arabinopyranose mutase 2								Q6ERW7	Probable cinnamyl alcohol dehydrogenase 8C
Q2QMN7	Probable ureidoglycolate hydrolase								Q6ZG77	Probable diaminopimelate decarboxylase, chloroplastic
Q40648	Probable voltage-gated potassium channel subunit beta								O82451	Probable glutathione S-transferase GSTF2
P83647	Profilin LP04								Q06398	Probable glutathione S-transferase GSTU6
P17070	Proliferating cell nuclear antigen								Q8H7Y8	Probable histone H2A variant 1
P52428	Proteasome subunit alpha type-1								A2Y5G8	Probable histone H2A.4
Q10KF0	Proteasome subunit alpha type-2								Q6ZJJ1	Probable L-ascorbate peroxidase 4, peroxisomal
Q9LSU0	Proteasome subunit alpha type-3								P0C0L1	Probable L-ascorbate peroxidase 6, chloroplastic/mitochondrial
P0C8Y9	Proteasome subunit alpha type-4-2								Q7XJ02	Probable L-ascorbate peroxidase 7, chloroplastic
Q9LSU1	Proteasome subunit alpha type-5								Q69SV0	Probable L-ascorbate peroxidase 8, chloroplastic
Q9LSU3	Proteasome subunit alpha type-6								Q10MQ2	Probable LL-diaminopimelate aminotransferase, chloroplastic
A2YXU2	Proteasome subunit alpha type-7-A								Q8S0J7	Probable membrane-associated 30 kDa protein, chloroplastic
A2Z3I9	Proteasome subunit alpha type-7-B								Q9ZTS1	Probable methionine--tRNA ligase
O64464	Proteasome subunit beta type-1								Q75HE6	Probable methylenetetrahydrofolate reductase
Q9LST6	Proteasome subunit beta type-2								Q941Z0	Probable NADPH:quinone oxidoreductase 1
Q9LST7	Proteasome subunit beta type-3								Q7Y0E8	Probable nucleoredoxin 1-1
Q6EU14	Protein argonaute 1A								Q7Y0F2	Probable nucleoredoxin 1-2
Q9SDG8	Protein argonaute 4A								Q6K439	Probable plastid-lipid-associated protein 2, chloroplastic
Q53LQ0	Protein disulfide isomerase-like 1-1								Q7XBW5	Probable plastid-lipid-associated protein 3, chloroplastic
Q67IX6	Protein disulfide isomerase-like 1-4								Q69LE7	Probable polyribonucleotide nucleotidyltransferase 1, chloroplastic
Q75M08	Protein disulfide isomerase-like 2-1								Q69LA6	Probable pyridoxal 5'-phosphate synthase subunit PDX1.1
A1XBB7	Protein IN2-1 homolog B								Q53JI9	Probable sucrose-phosphate synthase 5
P49030	Protein mago nashi homolog 2								Q7FAY6	Probable UDP-arabinopyranose mutase 2
Q0JL44	Protein SGT1 homolog								Q2QMN7	Probable ureidoglycolate hydrolase
Q84PB7	Protein THYLAKOID FORMATION1, chloroplastic								Q40648	Probable voltage-gated potassium channel subunit beta
B7EA73	Puromycin-sensitive aminopeptidase								P83647	Profilin LP04
B9FSC8	Putative 12-oxophytodienoate reductase 11								P17070	Proliferating cell nuclear antigen
Q69TH8	Putative 12-oxophytodienoate reductase 4								P52428	Proteasome subunit alpha type-1
Q69TI0	Putative 12-oxophytodienoate reductase 5								Q10KF0	Proteasome subunit alpha type-2
Q6YZX6	Putative aconitate hydratase, cytoplasmic								Q9LSU0	Proteasome subunit alpha type-3
Q7G794	Putative linoleate 9S-lipoxygenase 3								P0C8Y9	Proteasome subunit alpha type-4-2
Q6H5X0	Putative ripening-related protein 2								Q9LSU1	Proteasome subunit alpha type-5
A2Y5L9	Pyruvate decarboxylase 1								Q9LSU3	Proteasome subunit alpha type-6
A2XFI3	Pyruvate decarboxylase 2								A2YXU2	Proteasome subunit alpha type-7-A
Q6Z5N4	Pyruvate dehydrogenase E1 component subunit alpha-1, mitochondrial								A2Z3I9	Proteasome subunit alpha type-7-B
Q7XTJ3	Pyruvate dehydrogenase E1 component subunit alpha-3, chloroplastic								O64464	Proteasome subunit beta type-1
Q0J0H4	Pyruvate dehydrogenase E1 component subunit beta-2, mitochondrial								Q9LST6	Proteasome subunit beta type-2
B8BJ39	Pyruvate kinase 1, cytosolic								Q9LST7	Proteasome subunit beta type-3
Q2QXR8	Pyruvate kinase 2, cytosolic								Q6EU14	Protein argonaute 1A
Q6AVA8	Pyruvate, phosphate dikinase 1, chloroplastic								Q9SDG8	Protein argonaute 4A
Q75KR1	Pyruvate, phosphate dikinase 2								Q53LQ0	Protein disulfide isomerase-like 1-1
P40392	Ras-related protein RIC1								Q67IX6	Protein disulfide isomerase-like 1-4
Q6ZFT5	Ribose-phosphate pyrophosphokinase 4								Q75M08	Protein disulfide isomerase-like 2-1
A3BLC3	Ribosome-recycling factor, chloroplastic								A1XBB7	Protein IN2-1 homolog B
P0C511	Ribulose bisphosphate carboxylase large chain								Q0JL44	Protein SGT1 homolog
P18566	Ribulose bisphosphate carboxylase small chain A, chloroplastic								Q84PB7	Protein THYLAKOID FORMATION1, chloroplastic
P93431	Ribulose bisphosphate carboxylase/oxygenase activase, chloroplastic								Q5NBT9	Protein TPR1
Q9ZTP5	Ribulose-phosphate 3-epimerase, chloroplastic								B7EA73	Puromycin-sensitive aminopeptidase
Q10M12	Ricin B-like lectin R40C1								Q69TH8	Putative 12-oxophytodienoate reductase 4
Q7XDY9	Rubisco accumulation factor 1, chloroplastic								Q69TI0	Putative 12-oxophytodienoate reductase 5
A2Y053	S-adenosylmethionine synthase 1								Q6YZX6	Putative aconitate hydratase, cytoplasmic
P93438	S-adenosylmethionine synthase 2								Q7G794	Putative linoleate 9S-lipoxygenase 3
Q0JPA6	Salt stress root protein RS1								Q6H5X0	Putative ripening-related protein 2
Q0JMY8	Salt stress-induced protein								A2Y5L9	Pyruvate decarboxylase 1
P37890	Serine carboxypeptidase 1								A2XFI3	Pyruvate decarboxylase 2
P52712	Serine carboxypeptidase-like								Q6Z5N4	Pyruvate dehydrogenase E1 component subunit alpha-1, mitochondrial
Q7XKA8	Serine/threonine-protein kinase SAPK5								Q7XTJ3	Pyruvate dehydrogenase E1 component subunit alpha-3, chloroplastic
P55857	Small ubiquitin-related modifier 1								Q0J0H4	Pyruvate dehydrogenase E1 component subunit beta-2, mitochondrial
A2X8Q3	Soluble inorganic pyrophosphatase								Q10G39	Pyruvate dehydrogenase E1 component subunit beta-4, chloroplastic
Q9SMB1	Spermidine synthase 1								B8BJ39	Pyruvate kinase 1, cytosolic
Q6ZDY8	Succinate dehydrogenase [ubiquinone] flavoprotein subunit, mitochondrial								Q2QXR8	Pyruvate kinase 2, cytosolic
Q9S827	Succinate dehydrogenase [ubiquinone] iron-sulfur subunit 1, mitochondrial								Q6AVA8	Pyruvate, phosphate dikinase 1, chloroplastic
Q0JDA2	Succinate dehydrogenase subunit 5, mitochondrial								Q75KR1	Pyruvate, phosphate dikinase 2
Q6ZL94	Succinate--CoA ligase [ADP-forming] subunit alpha, mitochondrial								P40392	Ras-related protein RIC1
Q6K9N6	Succinate--CoA ligase [ADP-forming] subunit beta, mitochondrial								P40393	Ras-related protein RIC2
B9F3B6	Succinate-semialdehyde dehydrogenase, mitochondrial								Q6ZFT5	Ribose-phosphate pyrophosphokinase 4
P31924	Sucrose synthase 1								A3BLC3	Ribosome-recycling factor, chloroplastic
P30298	Sucrose synthase 2								P0C511	Ribulose bisphosphate carboxylase large chain
Q6YXW6	Sucrose-phosphatase 2								P18566	Ribulose bisphosphate carboxylase small chain A, chloroplastic
Q43008	Superoxide dismutase [Mn], mitochondrial								P93431	Ribulose bisphosphate carboxylase/oxygenase activase, chloroplastic
Q0D840	Thioredoxin H1								Q9ZTP5	Ribulose-phosphate 3-epimerase, chloroplastic
Q7X8R5	Thioredoxin M2, chloroplastic								Q10M12	Ricin B-like lectin R40C1
Q9ZP20	Thioredoxin M5, chloroplastic								Q6Z4N6	Ricin B-like lectin R40G2
Q6ZFU6	Thioredoxin reductase NTRB								Q7XDY9	Rubisco accumulation factor 1, chloroplastic
Q70G58	Thioredoxin reductase NTRC								A2Y053	S-adenosylmethionine synthase 1
Q7XKD0	Thioredoxin X, chloroplastic								P93438	S-adenosylmethionine synthase 2
Q0J9V5	Thioredoxin-like protein CXXS1								Q0JPA6	Salt stress root protein RS1
B9F2U5	Translation factor GUF1 homolog, chloroplastic								Q0JMY8	Salt stress-induced protein
P35681	Translationally-controlled tumor protein homolog								P52712	Serine carboxypeptidase-like
Q9XGP7	Tricin synthase 1								A2X8Q3	Soluble inorganic pyrophosphatase
Q7F8T6	Tricin synthase 2								Q9SMB1	Spermidine synthase 1
P48494	Triosephosphate isomerase, cytosolic								Q6ZDY8	Succinate dehydrogenase [ubiquinone] flavoprotein subunit, mitochondrial
Q6ESI7	Tripeptidyl-peptidase 2								Q9S827	Succinate dehydrogenase [ubiquinone] iron-sulfur subunit 1, mitochondrial
P00761	Trypsin OS=Sus scrofa PE=1 SV=1								Q0JDA2	Succinate dehydrogenase subunit 5, mitochondrial
Q53M52	Tubulin alpha-2 chain								Q6ZL94	Succinate--CoA ligase [ADP-forming] subunit alpha, mitochondrial
Q8H7U1	Tubulin beta-2 chain								Q6K9N6	Succinate--CoA ligase [ADP-forming] subunit beta, mitochondrial
Q6H468	Two-component response regulator ORR11								B9F3B6	Succinate-semialdehyde dehydrogenase, mitochondrial
B8AM21	U2 small nuclear ribonucleoprotein B''								P31924	Sucrose synthase 1
Q9ARZ9	Ubiquitin-40S ribosomal protein S27a-1								P30298	Sucrose synthase 2
Q8S919	Ubiquitin-conjugating enzyme E2 5B								Q10LP5	Sucrose synthase 4
Q94DM8	Ubiquitin-fold modifier 1								Q6YXW6	Sucrose-phosphatase 2
Q8H8T0	UDP-arabinopyranose mutase 1								Q43008	Superoxide dismutase [Mn], mitochondrial
Q6Z4G3	UDP-arabinopyranose mutase 3								Q0D840	Thioredoxin H1
Q9AUV6	UDP-glucose 6-dehydrogenase 3								Q9ZP20	Thioredoxin M5, chloroplastic
Q6YYB0	Uncharacterized protein Os08g0359500								Q6ZFU6	Thioredoxin reductase NTRB
Q9LDN2	Uridine 5'-monophosphate synthase								Q70G58	Thioredoxin reductase NTRC
Q10LR9	Uroporphyrinogen decarboxylase 2, chloroplastic								B9F2U5	Translation factor GUF1 homolog, chloroplastic
Q0J716	Villin-5								P35681	Translationally-controlled tumor protein homolog
Q6AVI0	Zinc finger BED domain-containing protein RICESLEEPER 2								Q9XGP7	Tricin synthase 1
									P48494	Triosephosphate isomerase, cytosolic
									Q6ESI7	Tripeptidyl-peptidase 2
									P00761	Trypsin OS=Sus scrofa PE=1 SV=1
									P28752	Tubulin alpha-1 chain
									Q53M52	Tubulin alpha-2 chain
									Q43594	Tubulin beta-1 chain
									Q8H7U1	Tubulin beta-2 chain
									Q40665	Tubulin beta-3 chain
									P51431	Ubiquitin-40S ribosomal protein S27a-2
									Q8S919	Ubiquitin-conjugating enzyme E2 5B
									Q94DM8	Ubiquitin-fold modifier 1
									Q8H8T0	UDP-arabinopyranose mutase 1
									Q9AUV6	UDP-glucose 6-dehydrogenase 3
									Q6YYB0	Uncharacterized protein Os08g0359500
									Q6ATY4	UPF0603 protein Os05g0401100, chloroplastic
									Q9LDN2	Uridine 5'-monophosphate synthase
									Q10LR9	Uroporphyrinogen decarboxylase 2, chloroplastic
									Q76BW5	Xyloglucan endotransglycosylase/hydrolase protein 8
									Q6AVI0	Zinc finger BED domain-containing protein RICESLEEPER 2

## Sheet: Comparative Protein Abundance
Upregulated Protein				Downregulated Protein						Number of Proteins
Accession	Protein	Difference in Protein Abundance		Accession	Protein	Difference in Protein Abundance			Upregulated Proteins	15
P0C367	Photosystem II CP43 protein	1.1811		Q7Y1Z0	Chitinase 5	-1.50325			Protein Exclusive to NaLS-treated	60
P0C359	Photosystem I iron-sulfur center	1.07513		Q42993	Chitinase 1	-1.48961			Downregulated Proteins	28
P0C362	Photosystem II CP47 protein	0.962446		P0C2Z1	ATP synthase epsilon chain, chloroplastic	-1.34773			Protein Exclusive to Control	41
P0C433	Photosystem II protein D1	0.937846		Q6ZFU6	Thioredoxin reductase NTRB	-0.93522
Q2QYW2	Clathrin heavy chain 2	0.927112		Q9LGQ6	Acyl transferase 9	-0.904535
A2XJ35	Chlorophyll a-b binding protein, chloroplastic	0.922371		Q7FAY6	Probable UDP-arabinopyranose mutase 2	-0.885329
P0C436	Photosystem II D2 protein	0.874711		Q6ZFT5	Ribose-phosphate pyrophosphokinase 4	-0.873207
P18566	Ribulose bisphosphate carboxylase small chain A, chloroplastic	0.66129		B8BJ39	Pyruvate kinase 1, cytosolic	-0.842546
Q2QVG9	Chaperone protein ClpC2, chloroplastic	0.634115		Q8LJU5	40S ribosomal protein S7	-0.808968
A2XRZ6	Probable aldo-keto reductase 3	0.585803		A2WNF5	Glucosidase 2 subunit beta	-0.803812
Q40682	Elongation factor 1-delta 2	0.584471		A2Y4S9	Cytochrome c	-0.750532
O64937	Elongation factor 1-alpha	0.524749		Q9LSU0	Proteasome subunit alpha type-3	-0.731038
Q7F9I1	Chaperone protein ClpC1, chloroplastic	0.504763		Q941Z0	Probable NADPH:quinone oxidoreductase 1	-0.723101
Q6K5G8	Glyceraldehyde-3-phosphate dehydrogenase 3, cytosolic	0.440004		Q0DAE4	Glutaredoxin-C8	-0.69478
Q40677	Fructose-bisphosphate aldolase, chloroplastic	0.322455		P14656	Glutamine synthetase cytosolic isozyme 1-1	-0.640245
				Q7XPL2	Oxygen-dependent coproporphyrinogen-III oxidase, chloroplastic	-0.638393
Proteins Exclusive to Treated				Q2QYL3	Non-specific lipid-transfer protein 3	-0.624339
Accession	Protein	Difference in Protein Abundance		Q6Z965	12-oxophytodienoate reductase 7	-0.593855
Q10RE5	1,2-dihydroxy-3-keto-5-methylthiopentene dioxygenase 2	N/A		Q10KF0	Proteasome subunit alpha type-2	-0.565903
P46465	26S proteasome regulatory subunit 6A homolog	N/A		Q42972	Malate dehydrogenase, glyoxysomal	-0.562862
Q2QWT4	3'(2'),5'-bisphosphate nucleotidase	N/A		Q6ERW7	Probable cinnamyl alcohol dehydrogenase 8C	-0.532865
P0C464	30S ribosomal protein S11, chloroplastic	N/A		P35686	40S ribosomal protein S20	-0.487936
Q6AVG6	4-hydroxy-3-methylbut-2-enyl diphosphate reductase, chloroplastic	N/A		A2XID3	Allene oxide cyclase, chloroplastic	-0.480476
Q6ETX3	60S ribosomal protein L10-1	N/A		Q5N725	Fructose-bisphosphate aldolase 3, cytoplasmic	-0.429599
P31691	ADP,ATP carrier protein, mitochondrial	N/A		P52428	Proteasome subunit alpha type-1	-0.388421
P0C519	ATP synthase subunit 9, mitochondrial	N/A		P0DKK8	40S ribosomal protein S10-1	-0.358925
Q5Z974	ATP-dependent zinc metalloprotease FTSH 1, chloroplastic	N/A		Q5JK35	Beta-glucosidase 5	-0.345758
Q655S1	ATP-dependent zinc metalloprotease FTSH 2, chloroplastic	N/A		P42862	Glucose-6-phosphate isomerase, cytosolic A	-0.340555
Q0JNS6	Calmodulin-1	N/A
Q6F332	Calmodulin-2	N/A		Proteins Exclusive to Control
Q6YV23	Carbamoyl-phosphate synthase small chain, chloroplastic	N/A		Accession	Protein	Difference in Protein Abundance
P12330	Chlorophyll a-b binding protein 1, chloroplastic	N/A		Q6Z7V2	24.1 kDa heat shock protein, mitochondrial	N/A
P12331	Chlorophyll a-b binding protein 2, chloroplastic	N/A		Q5N8G1	2-C-methyl-D-erythritol 4-phosphate cytidylyltransferase, chloroplastic	N/A
Q7XKE9	Clathrin light chain 1	N/A		P0C469	30S ribosomal protein S15, chloroplastic	N/A
Q6H8D5	Coatomer subunit beta'-2	N/A		Q9ZST1	30S ribosomal protein S17, chloroplastic	N/A
Q6Z382	Coatomer subunit gamma-2	N/A		P0C476	30S ribosomal protein S18, chloroplastic	N/A
P49100	Cytochrome b5	N/A		Q69UI2	40S ribosomal protein S13-1	N/A
P0C368	Cytochrome b559 subunit alpha	N/A		Q8S2G0	4-diphosphocytidyl-2-C-methyl-D-erythritol kinase, chloroplastic	N/A
P0C315	Cytochrome b6	N/A		P56724	60S acidic ribosomal protein P3	N/A
O04226	Delta-1-pyrroline-5-carboxylate synthase 1	N/A		Q10AZ4	Actin-3	N/A
Q6ZLK0	Dolichyl-diphosphooligosaccharide--protein glycosyltransferase 48 kDa subunit	N/A		P0C540	Actin-7	N/A
Q84PB3	Eukaryotic translation initiation factor isoform 4G-1	N/A		Q9LD61	Aspartate carbamoyltransferase, chloroplastic	N/A
Q688T8	Glucose-1-phosphate adenylyltransferase large subunit 3, chloroplastic/amyloplastic	N/A		P0C314	ATP-dependent Clp protease proteolytic subunit	N/A
Q2R2Z0	Glutamyl-tRNA(Gln) amidotransferase subunit B, chloroplastic/mitochondrial	N/A		Q7XKV2	Beta-glucosidase 13	N/A
Q84TA3	Leukotriene A-4 hydrolase homolog	N/A		Q2QX45	Calcium-dependent protein kinase 28	N/A
Q2QMG2	Methylcrotonoyl-CoA carboxylase subunit alpha, mitochondrial	N/A		Q0DJA0	Coatomer subunit delta-1	N/A
Q9XGX7	Mitochondrial import inner membrane translocase subunit Tim9	N/A		Q8W4M7	DNA repair helicase XPD	N/A
Q6K548	Mitochondrial outer membrane protein porin 1	N/A		Q6ZDY8	Electron transfer flavoprotein subunit alpha, mitochondrial	N/A
Q6L5I5	Mitochondrial outer membrane protein porin 2	N/A		Q6K471	Ferredoxin-thioredoxin reductase catalytic chain, chloroplastic	N/A
Q84P97	Mitochondrial outer membrane protein porin 5	N/A		Q6I544	Germin-like protein 5-1	N/A
Q5J4W4	Mitogen-activated protein kinase 2	N/A		Q0JKD0	Glutamate synthase 1 [NADH], chloroplastic	N/A
Q84SD6	NADH dehydrogenase [ubiquinone] iron-sulfur protein 3	N/A		Q0ITU1	Methylthioribose-1-phosphate isomerase	N/A
O65091	Non-specific lipid-transfer protein 4	N/A		Q6Z2X3	Molybdopterin synthase catalytic subunit	N/A
O04986	Non-symbiotic hemoglobin 1	N/A		Q6Z1J6	Obg-like ATPase 1	N/A
O04985	Non-symbiotic hemoglobin 2	N/A		Q7XUP7	Peptide methionine sulfoxide reductase A2-1	N/A
Q336R9	Peptide methionine sulfoxide reductase A4, chloroplastic	N/A		Q84VG0	Probable calcium-binding protein CML7	N/A
Q0DG05	Photosystem I reaction center subunit VI, chloroplastic	N/A		Q10MJ1	Probable glutamyl endopeptidase, chloroplastic	N/A
Q7XPY2	Plasma membrane ATPase	N/A		Q6ZL42	Probable histone H2A.2	N/A
Q7XSQ9	Probable aquaporin PIP1-2	N/A		P49030	Protein mago nashi homolog 2	N/A
Q7XLR1	Probable aquaporin PIP2-6	N/A		Q69TH8	Putative 12-oxophytodienoate reductase 11	N/A
Q8H7Y8	Probable histone H2A variant 1	N/A		P37890	Serine carboxypeptidase 1	N/A
Q69SV0	Probable L-ascorbate peroxidase 8, chloroplastic	N/A		Q7XKA8	Serine/threonine-protein kinase SAPK5	N/A
Q8S0J7	Probable membrane-associated 30 kDa protein, chloroplastic	N/A		P55857	Small ubiquitin-related modifier 1	N/A
Q9ZTS1	Probable methionine--tRNA ligase	N/A		Q7X8R5	Thioredoxin M2, chloroplastic	N/A
Q6K439	Probable plastid-lipid-associated protein 2, chloroplastic	N/A		Q7XKD0	Thioredoxin X, chloroplastic	N/A
Q7XBW5	Probable plastid-lipid-associated protein 3, chloroplastic	N/A		Q0J9V5	Thioredoxin-like protein CXXS1	N/A
Q53JI9	Probable sucrose-phosphate synthase 5	N/A		Q7F8T6	Tricin synthase 2	N/A
Q5NBT9	Protein TPR1	N/A		Q6H468	Two-component response regulator ORR11	N/A
Q10G39	Pyruvate dehydrogenase E1 component subunit beta-4, chloroplastic	N/A		Q6ETX3	U2 small nuclear ribonucleoprotein B''	N/A
P40393	Ras-related protein RIC2	N/A		Q9ARZ9	Ubiquitin-40S ribosomal protein S27a-1	N/A
Q10M12	Ricin B-like lectin R40G2	N/A		Q6Z4G3	UDP-arabinopyranose mutase 3	N/A
Q10LP5	Sucrose synthase 4	N/A		Q0J716	Villin-5	N/A
P28752	Tubulin alpha-1 chain	N/A
Q43594	Tubulin beta-1 chain	N/A
Q40665	Tubulin beta-3 chain	N/A
P51431	Ubiquitin-40S ribosomal protein S27a-2	N/A
Q6ATY4	UPF0603 protein Os05g0401100, chloroplastic	N/A
Q76BW5	Xyloglucan endotransglycosylase/hydrolase protein 8	N/A

## Sheet: Gene Ontology Analysis 1
Accession	Protein Name	Binding	Catalytic Activity	Structural Molecule Activity	Antioxidant Activity	Transporter Activity	Cytoskeleton	Other	Cytosol	Nucleus	Chloroplast	Mitochondrion	Endoplasmic Reticulum	Golgi Apparatus	Plasma Membrane	Metabolic Process	Cellular Process	Cellular Component Organisation	Localisation	Biological Regulation	Response to Stimulus	Signalling	KEGG Pathway
Upregulated Proteins
Q7F9I1	Chaperone protein ClpC1, chloroplastic	1									1					1							Translational Modification
Q2QVG9	Chaperone protein ClpC2, chloroplastic	1									1					1							Translational Modification
A2XJ35	Chlorophyll a-b binding protein, chloroplastic	1									1					1	1						Photosynthesis
Q2QYW2	Clathrin heavy chain 2	1		1				1											1
O64937	Elongation factor 1-alpha	1	1					1								1	1			1			Protein Biosynthesis
Q40682	Elongation factor 1-delta 2	1							1							1	1			1			Protein Biosynthesis
Q40677	Fructose-bisphosphate aldolase, chloroplastic		1								1					1	1						Carbohydrate Metabolism
Q6K5G8	Glyceraldehyde-3-phosphate dehydrogenase 3, cytosolic	1						1								1	1						Carbohydrate Metabolism
P0C359	Photosystem I iron-sulfur center	1	1								1					1	1						Photosynthesis
P0C367	Photosystem II CP43 protein	1	1								1					1	1						Photosynthesis
P0C362	Photosystem II CP47 protein	1	1								1					1	1						Photosynthesis
P0C436	Photosystem II D2 protein	1	1								1					1	1						Photosynthesis
P0C433	Photosystem II protein D1	1	1								1					1	1				1		Photosynthesis
A2XRZ6	Probable aldo-keto reductase 3		1													1
P18566	Ribulose bisphosphate carboxylase small chain A, chloroplastic		1													1	1						Carbon Metabolism	Photosynthesis	Secondary Metabolite Biosynthesis
	Total	12	9	1	0	0	0	3	1	0	9	0	0	0	0	14	11	0	1	2	1	0
Proteins exclusive to treated
Q10RE5	1,2-dihydroxy-3-keto-5-methylthiopentene dioxygenase 2	1	1					1		1						1	1						Amino Acid Metabolism
P46465	26S proteasome regulatory subunit 6A homolog	1	1					1		1						1	1	1		1			Protein Degradation
Q2QWT4	3'(2'),5'-bisphosphate nucleotidase	1	1													1	1						Carbohydrate Metabolism
P0C464	30S ribosomal protein S11, chloroplastic	1		1							1					1	1	1
Q6AVG6	4-hydroxy-3-methylbut-2-enyl diphosphate reductase, chloroplastic	1	1								1					1	1						Secondary Metabolite Biosynthesis
Q6ETX3	60S ribosomal protein L10-1	1								1						1	1	1					Translation
P31691	ADP,ATP carrier protein, mitochondrial					1						1							1		1		Transport
P0C519	ATP synthase subunit 9, mitochondrial	1				1						1				1	1		1				Energy Metabolism	Transport
Q5Z974	ATP-dependent zinc metalloprotease FTSH 1, chloroplastic	1	1								1					1	1	1		1	1		Translational Modification
Q655S1	ATP-dependent zinc metalloprotease FTSH 2, chloroplastic	1	1								1					1	1	1		1	1		Translational Modification
Q0JNS6	Calmodulin-1	1															1			1	1	1	Signalling and Cellular Processes
Q6F332	Calmodulin-2	1															1			1	1	1	Signalling and Cellular Processes
Q6YV23	Carbamoyl-phosphate synthase small chain, chloroplastic	1	1								1					1	1						Amino Acid Metabolism
P12330	Chlorophyll a-b binding protein 1, chloroplastic	1									1					1	1				1		Photosynthesis
P12331	Chlorophyll a-b binding protein 2, chloroplastic	1									1					1	1				1		Photosynthesis
Q7XKE9	Clathrin light chain 1	1		1				1						1	1		1	1	1				Transport
Q6H8D5	Coatomer subunit beta'-2			1				1						1					1				Transport
Q6Z382	Coatomer subunit gamma-2			1				1						1			1		1				Signalling and Cellular Processes	Transport
P49100	Cytochrome b5	1											1			1							Energy Metabolism	Transport
P0C368	Cytochrome b559 subunit alpha	1	1								1					1	1						Photosynthesis	Transport
P0C315	Cytochrome b6	1	1								1					1	1						Photosynthesis	Transport
O04226	Delta-1-pyrroline-5-carboxylate synthase 1	1	1													1	1						Amino Acid Metabolism	Stress Response
Q6ZLK0	Dolichyl-diphosphooligosaccharide--protein glycosyltransferase 48 kDa subunit												1			1	1	1					Translational Modification
Q84PB3	Eukaryotic translation initiation factor isoform 4G-1	1						1								1	1			1			Protein Biosynthesis	Translation
Q688T8	Glucose-1-phosphate adenylyltransferase large subunit 3, chloroplastic/amyloplastic	1	1								1					1	1						Starch Biosynthesis
Q2R2Z0	Glutamyl-tRNA(Gln) amidotransferase subunit B, chloroplastic/mitochondrial	1	1								1	1				1	1						Protein Biosynthesis	Translation
Q84TA3	Leukotriene A-4 hydrolase homolog	1	1					1								1	1						Lipid Metabolism
Q2QMG2	Methylcrotonoyl-CoA carboxylase subunit alpha, mitochondrial	1	1									1				1	1						Amino Acid Metabolism
Q9XGX7	Mitochondrial import inner membrane translocase subunit Tim9	1										1							1				Transport
Q6K548	Mitochondrial outer membrane protein porin 1					1						1							1				Transport
Q6L5I5	Mitochondrial outer membrane protein porin 2					1						1							1				Transport
Q84P97	Mitochondrial outer membrane protein porin 5					1						1							1				Transport
Q5J4W4	Mitogen-activated protein kinase 2	1	1					1		1						1	1			1	1	1
Q84SD6	NADH dehydrogenase [ubiquinone] iron-sulfur protein 3											1				1	1						Transport
O65091	Non-specific lipid-transfer protein 4	1																	1				Transport
O04986	Non-symbiotic hemoglobin 1	1
O04985	Non-symbiotic hemoglobin 2	1
Q336R9	Peptide methionine sulfoxide reductase A4, chloroplastic		1								1					1	1				1		Stress Response
Q0DG05	Photosystem I reaction center subunit VI, chloroplastic										1					1	1						Photosynthesis
Q7XPY2	Plasma membrane ATPase	1				1									1		1		1	1			Energy Metabolism	Transport
Q7XSQ9	Probable aquaporin PIP1-2					1									1				1		1		Transport
Q7XLR1	Probable aquaporin PIP2-6					1									1				1		1		Transport
Q8H7Y8	Probable histone H2A variant 1	1						1		1							1	1					Signalling and Cellular Processes
Q69SV0	Probable L-ascorbate peroxidase 8, chloroplastic	1	1								1					1	1				1		Carbohydrate Metabolism	Plant Defense	Stress Response
Q8S0J7	Probable membrane-associated 30 kDa protein, chloroplastic										1
Q9ZTS1	Probable methionine--tRNA ligase	1	1					1								1	1						Amino Acid Biosynthesis	Translational Modification
Q6K439	Probable plastid-lipid-associated protein 2, chloroplastic										1
Q7XBW5	Probable plastid-lipid-associated protein 3, chloroplastic										1
Q53JI9	Probable sucrose-phosphate synthase 5		1													1	1						Carbohydrate Metabolism
Q5NBT9	Protein TPR1															1	1			1
Q10G39	Pyruvate dehydrogenase E1 component subunit beta-4, chloroplastic		1								1					1	1						Glycolysis
P40393	Ras-related protein RIC2	1	1												1		1		1	1		1	Transport
Q10M12	Ricin B-like lectin R40G2	1
Q10LP5	Sucrose synthase 4		1													1	1						Carbohydrate Metabolism
P28752	Tubulin alpha-1 chain	1	1	1			1										1	1					Signalling and Cellular Process	Transport
Q43594	Tubulin beta-1 chain	1	1	1			1										1	1					Signalling and Cellular Process	Transport
Q40665	Tubulin beta-3 chain	1	1	1			1										1	1					Signalling and Cellular Process	Transport
P51431	Ubiquitin-40S ribosomal protein S27a-2	1		1				1		1						1	1						Translational Modification
Q6ATY4	UPF0603 protein Os05g0401100, chloroplastic		1								1					1	1
Q76BW5	Xyloglucan endotransglycosylase/hydrolase protein 8		1													1	1	1					Cell Wall Biogenesis/Degradation
	Total	39	27	8	0	8	3	11	0	6	19	9	2	3	5	35	44	12	14	10	12	4
	Total Upregulated Proteins	51	36	9	0	8	3	14	1	6	28	9	2	3	5	49	55	12	15	12	13	4
Downregulated Proteins
Q6Z965	12-oxophytodienoate reductase 7	1	1													1	1			1	1		Secondary metabolite biosynthesis
P0DKK8	40S ribosomal protein S10-1			1				1								1	1	1					Translational Modification
P35686	40S ribosomal protein S20	1		1					1							1	1						Translational Modification
Q8LJU5	40S ribosomal protein S7			1				1	1							1	1	1					Translational Modification
Q9LGQ6	Acyl transferase 9		1
A2XID3	Allene oxide cyclase, chloroplastic		1								1					1	1			1	1	1
P0C2Z1	ATP synthase epsilon chain, chloroplastic	1	1			1					1					1	1		1
Q5JK35	Beta-glucosidase 5		1													1							Carbohydrate Metabolism	Secondary Metabolite Biosynthesis
Q42993	Chitinase 1	1	1													1	1				1
Q7Y1Z0	Chitinase 5	1	1													1	1				1
A2Y4S9	Cytochrome c	1	1									1				1	1
Q5N725	Fructose-bisphosphate aldolase 3, cytoplasmic		1						1							1	1
P42862	Glucose-6-phosphate isomerase, cytosolic A	1	1					1								1	1						Carbohydrate Metabolism	Glycolysis	Secondary Metabolite Biosynthesis
A2WNF5	Glucosidase 2 subunit beta												1			1	1				1		Signalling and Cellular Process
P14656	Glutamine synthetase cytosolic isozyme 1-1	1	1													1	1						Amino Acid Biosynthesis	Nitrogen Metabolism
Q0DAE4	Glutaredoxin-C8		1		1											1	1			1	1		Protein folding
Q42972	Malate dehydrogenase, glyoxysomal		1													1	1						Carbohydrate Metabolism	Secondary Metabolite Metabolism
Q2QYL3	Non-specific lipid-transfer protein 3	1																	1		1		Plant Defense	Transporter Protein
Q7XPL2	Oxygen-dependent coproporphyrinogen-III oxidase, chloroplastic	1	1								1					1	1						Secondary Metabolite Biosynthesis
Q6ERW7	Probable cinnamyl alcohol dehydrogenase 8C	1	1													1	1						Secondary Metabolite Biosynthesis
Q941Z0	Probable NADPH:quinone oxidoreductase 1	1	1						1							1
Q7FAY6	Probable UDP-arabinopyranose mutase 2		1											1		1	1	1					Amino Acid Metabolism
P52428	Proteasome subunit alpha type-1		1					1		1						1	1						Protein folding
Q10KF0	Proteasome subunit alpha type-2		1					1		1						1	1						Protein folding
Q9LSU0	Proteasome subunit alpha type-3		1					1		1						1	1						Protein folding
B8BJ39	Pyruvate kinase 1, cytosolic	1	1						1							1	1						Amino Acid Biosynthesis	Glycolysis	Secondary Metabolite Biosynthesis
Q6ZFT5	Ribose-phosphate pyrophosphokinase 4	1	1					1	1						1	1	1						Amino Acid Biosynthesis	Carbon Metabolism	Secondary Metabolite Biosynthesis
Q6ZFU6	Thioredoxin reductase NTRB		1		1											1	1				1		Amino Acid Biosynthesis
	Total	8	15	0	2	0	0	5	3	3	1	0	1	1	1	16	15	1	1	1	4	0
Proteins exclusive to control
Q6Z7V2	24.1 kDa heat shock protein, mitochondrial											1									1		Stress Response
Q5N8G1	2-C-methyl-D-erythritol 4-phosphate cytidylyltransferase, chloroplastic		1								1					1	1						Secondary Metabolite Biosynthesis
P0C469	30S ribosomal protein S15, chloroplastic			1							1					1	1						Translation
Q9ZST1	30S ribosomal protein S17, chloroplastic	1		1							1					1	1						Translation
P0C476	30S ribosomal protein S18, chloroplastic	1		1							1					1	1						Translation
Q69UI2	40S ribosomal protein S13-1	1		1					1	1						1	1						Translation
Q8S2G0	4-diphosphocytidyl-2-C-methyl-D-erythritol kinase, chloroplastic	1	1								1					1	1						Secondary Metabolite Biosynthesis	Transport
P56724	60S acidic ribosomal protein P3			1												1	1						Translation
Q10AZ4	Actin-3	1					1	1															Signalling and Cellular Process
P0C540	Actin-7	1					1																Signalling and Cellular Process
Q9LD61	Aspartate carbamoyltransferase, chloroplastic	1	1								1					1	1				1		Amino Acid Biosynthesis
P0C314	ATP-dependent Clp protease proteolytic subunit	1	1								1					1	1						Protease
Q7XKV2	Beta-glucosidase 13		1													1
Q2QX45	Calcium-dependent protein kinase 28	1	1					1		1						1	1				1		Plant Pathogen Interaction
Q0DJA0	Coatomer subunit delta-1													1					1				Transporter Protein
Q8W4M7	DNA repair helicase XPD	1	1							1						1	1	1		1	1
Q6ZDY8	Electron transfer flavoprotein subunit alpha, mitochondrial	1	1									1				1	1						Transport
Q6K471	Ferredoxin-thioredoxin reductase catalytic chain, chloroplastic	1	1								1					1	1
Q6I544	Germin-like protein 5-1	1															1		1	1
Q0JKD0	Glutamate synthase 1 [NADH], chloroplastic	1	1					1			1					1	1			1	1	1	Amino Acid Biosynthesis	Secondary Metabolites Biosynthesis
Q0ITU1	Methylthioribose-1-phosphate isomerase		1					1		1						1	1						Amino Acid Biosynthesis
Q6Z2X3	Molybdopterin synthase catalytic subunit		1					1								1	1
Q6Z1J6	Obg-like ATPase 1	1	1					1	1						1				1	1
Q7XUP7	Peptide methionine sulfoxide reductase A2-1		1						1							1	1				1
Q84VG0	Probable calcium-binding protein CML7	1																					Plant Pathogen Interaction
Q10MJ1	Probable glutamyl endopeptidase, chloroplastic		1								1					1
Q6ZL42	Probable histone H2A.2	1						1		1							1	1
P49030	Protein mago nashi homolog 2	1						1		1						1	1		1	1			Translational Modification
Q69TH8	Putative 12-oxophytodienoate reductase 11	1	1													1	1			1
P37890	Serine carboxypeptidase 1		1													1	1
Q7XKA8	Serine/threonine-protein kinase SAPK5	1	1					1		1						1	1				1	1	Signalling and Cellular Process
P55857	Small ubiquitin-related modifier 1							1		1						1	1						Signalling and Cellular Process	Translational Modification
Q7X8R5	Thioredoxin M2, chloroplastic		1		1			1			1					1	1			1	1		Transporter Protein	Translational Modification
Q7XKD0	Thioredoxin X, chloroplastic		1								1					1				1
Q0J9V5	Thioredoxin-like protein CXXS1		1						1								1			1			Translational Modification
Q7F8T6	Tricin synthase 2	1	1													1
Q6H468	Two-component response regulator ORR11																1			1	1	1	Signalling and Cellular Process
Q6ETX3	U2 small nuclear ribonucleoprotein B	1								1						1	1	1					Translational Modification
Q9ARZ9	Ubiquitin-40S ribosomal protein S27a-1	1		1						1						1	1						Translational Modification
Q6Z4G3	UDP-arabinopyranose mutase 3		1						1					1		1	1	1					Nucleotide Metabolism
Q0J716	Villin-5	1					1									1	1	1
	Total	8	9	1	1	0	1	5	2	6	3	0	0	1	0	13	13	4	1	6	3	2
	Total Downregulated Proteins	16	24	1	3	0	1	10	5	9	4	0	1	2	1	29	28	5	2	7	7	2
	Total Function	492	148				104									240
	Grand Total	67	60	10	3	8	4	24	6	15	32	9	3	5	6	78	83	17	17	19	20	6
	Percentage	13.6179	12.1951	2.03252	0.609756	1.62602	0.813008	4.87805	1.21951	3.04878	6.50407	1.82927	0.609756	1.01626	1.21951	15.8537	16.8699	3.45528	3.45528	3.86179	4.06504	1.21951
		45.2703	40.5405	6.75676	2.02703	5.40541	3.84615	23.0769	5.76923	14.4231	30.7692	8.65385	2.88462	4.80769	5.76923	32.5	34.5833	7.08333	7.08333	7.91667	8.33333	2.5

## Sheet: Gene Ontology Analysis 2
	Binding	Catalytic Activity	Structural Molecule Activity	Antioxidant Activity	Transporter Activity	Cytoskeleton	Cytoplasm	Cytosol	Nucleus	Chloroplast	Mitochondrion	Endoplasmic Reticulum	Golgi Apparatus	Plasma Membrane	Metabolic Process	Cellular Process	Cellular Component Organisation	Localisation	Biological Regulation	Response to Stimulus	Signalling
Upregulated proteins	51	36	9	0	8	3	14	1	6	28	9	2	3	5	49	55	12	15	12	13	4
Downregulated proteins	16	24	1	3	0	1	10	5	9	4	0	1	2	1	29	28	5	2	7	7	2
Total	67	60	10	3	8	4	24	6	15	32	9	3	5	6	78	83	17	17	19	20	6
Biological process	Metabolic Process	Cellular Process	Cellular Component Organisation	Localisation	Biological Regulation	Response to Stimulus	Signalling
Percentages	32.5	34.5833	7.08333	7.08333	7.91667	8.33333	2.5
Cellular components	Cytoskeleton	Cytoplasm	Cytosol	Nucleus	Chloroplast	Mitochondrion	Endoplasmic Reticulum	Golgi Apparatus	Plasma Membrane
Percentages	3.84615	23.0769	5.76923	14.4231	30.7692	8.65385	2.88462	4.80769	5.76923
Molecular functions	Binding	Catalytic Activity	Structural Molecule Activity	Antioxidant Activity	Transporter Activity
Percentages	45.2703	40.5405	6.75676	2.02703	5.40541

## Sheet: KEGG Pathway Analysis
KEGG Pathway Analysis			Pathway	Upregulated Proteins	Downregulated Proteins	Total Protein
			Amino Acid Biosynthesis	5	5	10
Upregulated Proteins	Downregulated Proteins		Carbohydrate Metabolism	7	4	11
Amino Acid Biosynthesis	Amino Acid Biosynthesis		Glycolysis / Gluconeogenesis	1	1	2
Amino Acid Metabolism	Amino Acid Biosynthesis		Lipid Metabolism	1	0	1
Amino Acid Metabolism	Amino Acid Biosynthesis		Nitrogen Metabolism	0	1	1
Amino Acid Metabolism	Amino Acid Biosynthesis		Nucleotide Metabolism	0	1	1
Amino Acid Metabolism	Amino Acid Biosynthesis		Photosynthesis	12	0	12
Carbohydrate Metabolism	Amino Acid Biosynthesis		Plant Defense	1	1	2
Carbohydrate Metabolism	Amino Acid Biosynthesis		Plant Pathogen Interaction	0	2	2
Carbohydrate Metabolism	Amino Acid Metabolism		Protein Biosynthesis	5	1	6
Carbohydrate Metabolism	Carbohydrate Metabolism		Secondary Metabolites Biosynthesis	2	4	6
Carbohydrate Metabolism	Carbohydrate Metabolism		Stress Response	3	1	4
Carbohydrate Metabolism	Carbohydrate Metabolism
Carbon Metabolism	Carbon Metabolism
Cell Wall Biogenesis/Degradation	Glycolysis
Energy Metabolism	Glycolysis
Energy Metabolism	Nitrogen Metabolism
Energy Metabolism	Nucleotide Metabolism
Glycolysis	Plant Defense
Lipid Metabolism	Plant Pathogen Interaction
Photosynthesis	Plant Pathogen Interaction
Photosynthesis	Protease
Photosynthesis	Protein Biosynthesis
Photosynthesis	Protein folding
Photosynthesis	Protein folding
Photosynthesis	Protein folding
Photosynthesis	Protein folding
Photosynthesis	Secondary metabolite biosynthesis
Photosynthesis	Secondary Metabolite Biosynthesis
Photosynthesis	Secondary Metabolite Biosynthesis
Photosynthesis	Secondary Metabolite Biosynthesis
Photosynthesis	Secondary Metabolite Biosynthesis
Plant Defense	Secondary Metabolite Biosynthesis
Protein Biosynthesis	Secondary Metabolite Biosynthesis
Protein Biosynthesis	Secondary Metabolite Biosynthesis
Protein Biosynthesis	Secondary Metabolite Biosynthesis
Protein Biosynthesis	Secondary Metabolite Metabolism
Protein Degradation	Secondary Metabolites Biosynthesis
Secondary Metabolite Biosynthesis	Signalling and Cellular Process
Secondary Metabolite Biosynthesis	Signalling and Cellular Process
Signalling and Cellular Process	Signalling and Cellular Process
Signalling and Cellular Process	Signalling and Cellular Process
Signalling and Cellular Process	Signalling and Cellular Process
Signalling and Cellular Processes	Signalling and Cellular Process
Signalling and Cellular Processes	Stress Response
Signalling and Cellular Processes	Translation		ori
Signalling and Cellular Processes	Translation		Pathway	Upregulated Proteins	Downregulated Proteins	Total Protein
Starch Biosynthesis	Translation		Amino Acid Biosynthesis	5	8	13
Stress Response	Translation		Carbohydrate Metabolism	7	4	11
Stress Response	Translation		Glycolysis / Gluconeogenesis	1	2	3
Stress Response	Translational Modification		Lipid Metabolism	1	0	1
Translation	Translational Modification		Nitrogen Metabolism	0	1	1
Translation	Translational Modification		Nucleotide Metabolism	0	1	1
Translation	Translational Modification		Photosynthesis	12	0	12
Translational Modification	Translational Modification		Plant Defense	1	1	2
Translational Modification	Translational Modification		Plant Pathogen Interaction	0	2	2
Translational Modification	Translational Modification		Protein Biosynthesis	5	1	6
Translational Modification	Translational Modification		Secondary Metabolites Biosynthesis	2	11	13
Translational Modification	Translational Modification		Signalling and Cellular Process	7	6	13
Translational Modification	Transport		Stress Response	3	1	4
Translational Modification	Transporter Protein		Translational Modification	10	14	24
Transport	Transporter Protein		Transporter Protein	21	4	25
Transport	Transporter Protein
Transport
Transport
Transport
Transport
Transport
Transport
Transport
Transport
Transport
Transport
Transport
Transport
Transport
Transport
Transport
Transport
Transport
Transport
Transport
